# Supplementary material for: Partial coupling delay induced multiple spatiotemporal orders in a modular neuronal network
Source: PLoS One. 2017 Jun 1;12(6):e0177918. doi: 10.1371/journal.pone.0177918 (PMC5453483; doi:10.1371/journal.pone.0177918)
Supplement: S1 Dataset — (ZIP) [file pone.0177918.s001.zip]

Archive with 8 entries (7 files):
- S1_Dataset.zip/
- S1_Dataset.zip/S1a.m
- S1_Dataset.zip/S1b.m
- S1_Dataset.zip/S1c.m
- S1_Dataset.zip/S1d.m
- S1_Dataset.zip/S1e.m
- S1_Dataset.zip/S1f.m
- S1_Dataset.zip/S1g.m
