# Supplementary material for: Partial coupling delay induced multiple spatiotemporal orders in a modular neuronal network
Source: PLoS One. 2017 Jun 1;12(6):e0177918. doi: 10.1371/journal.pone.0177918 (PMC5453483; doi:10.1371/journal.pone.0177918)
Supplement: S1 Dataset — (ZIP) [file pone.0177918.s001.zip › S1_Dataset.zip/S1a.m]

% Following is the data for Fig 1(a) in the revised manuscript. 
 Q=[
       -0.05407
       -0.06365
       -0.13492
       -0.06947
       -0.10868
       -0.06860
       -0.05563
       -0.07780
       -0.05226
       -0.08206
       -0.10019
       -0.06549
       -0.07067
       -0.07140
       -0.08093
       -0.10085
       -0.07701
       -0.04945
       -0.05876
       -0.06906
       -0.06211
       -0.04411
       -0.04320
       -0.06786
       -0.10163
       -0.08575
       -0.08954
       -0.06186
       -0.08076
       -0.03937
       -0.11031
       -0.10732
       -0.09232
       -0.02031
       -0.11169
       -0.07273
       -0.06061
       -0.12261
       -0.10187
       -0.06734
       -0.07370
       -0.06315
       -0.03498
       -0.09626
       -0.03315
       -0.14905
       -0.13530
       -0.05456
       -0.08967
       -0.05894
       -0.04029
       -0.06450
       -0.05925
       -0.03270
       -0.08043
       -0.07869
       -0.10697
       -0.07125
       -0.07785
       -0.03362
       -0.07581
       -0.10403
       -0.06896
       -0.05042
       -0.07492
       -0.11705
       -0.11150
       -0.08599
       -0.08095
       -0.13027
       -0.06177
       -0.02779
       -0.10672
       -0.07247
       -0.08185
       -0.08487
       -0.10994
       -0.08239
       -0.08235
       -0.07443
       -0.07527
       -0.09805
       -0.05708
       -0.08597
       -0.05724
       -0.02383
       -0.04983
       -0.08102
       -0.08584
       -0.07009
       -0.07854
       -0.07034
       -0.04397
       -0.05090
       -0.09518
       -0.07443
       -0.11081
       -0.05731
       -0.06384
       -0.07334
       -0.07227
       -0.04291
       -0.07711
       -0.08123
       -0.09037
       -0.09685
       -0.10640
       -0.08943
       -0.12494
       -0.06666
       -0.06708
       -0.09148
       -0.07974
       -0.09278
       -0.09904
       -0.11069
       -0.07649
       -0.12608
       -0.07527
       -0.05648
       -0.02304
       -0.04806
       -0.07450
       -0.07048
       -0.08305
       -0.10338
       -0.09854
       -0.06892
       -0.05706
       -0.07857
       -0.06372
       -0.07346
       -0.05924
       -0.10304
       -0.09265
       -0.14153
       -0.03465
       -0.09976
       -0.07576
       -0.10459
       -0.05260
       -0.07753
       -0.06535
       -0.05673
       -0.09136
       -0.04904
       -0.05130
       -0.06394
       -0.04490
       -0.08713
       -0.06627
       -0.09178
       -0.08392
       -0.06458
       -0.12556
       -0.07726
       -0.11222
       -0.03874
       -0.05855
       -0.07245
       -0.05653
       -0.09568
       -0.09710
       -0.07924
       -0.09074
       -0.10482
       -0.12317
       -0.09780
       -0.06202
       -0.08424
       -0.08079
       -0.08196
       -0.04098
       -0.06237
       -0.11426
       -0.10015
       -0.09328
       -0.06230
       -0.08087
       -0.07347
       -0.05495
       -0.06050
       -0.05434
       -0.06218
       -0.10786
       -0.07326
       -0.07344
       -0.09814
       -0.03418
       -0.06855
       -0.11750
       -0.08018
       -0.10276
       -0.06616
       -0.10524
       -0.05662
       -0.06015
       -0.13574
       -0.08356
       -0.07133
       -0.07327
       -0.09539
       -0.11813
       -0.06189
       -0.07994
       -0.12106
       -0.13685
       -0.05083
       -0.08997
       -0.06680
       -0.07065
       -0.04704
       -0.11501
       -0.03039
       -0.07833
       -0.05354
       -0.08193
       -0.07724
       -0.08776
       -0.04988
       -0.05175
       -0.13027
       -0.10487
       -0.08788
       -0.09718
       -0.10166
       -0.14523
       -0.08599
       -0.07567
       -0.10136
       -0.09763
       -0.03765
       -0.08408
       -0.10288
       -0.07061
       -0.05950
       -0.09992
       -0.09648
       -0.09218
       -0.07941
       -0.08478
       -0.07224
       -0.05810
       -0.04964
       -0.08255
       -0.02072
       -0.06336
       -0.08697
       -0.06388
       -0.06195
       -0.04126
       -0.10190
       -0.06897
       -0.07174
       -0.11626
       -0.09265
       -0.10498
       -0.09061
       -0.06175
       -0.10386
       -0.04644
       -0.05499
       -0.11076
       -0.05872
       -0.13226
       -0.13043
       -0.14836
       -0.07250
       -0.12880
       -0.07754
       -0.07463
       -0.09913
       -0.07150
       -0.06898
       -0.11271
       -0.09661
       -0.08072
       -0.10960
       -0.05418
       -0.07456
       -0.07326
       -0.06356
       -0.08501
       -0.07226
       -0.04192
       -0.06201
       -0.08050
       -0.05385
       -0.09423
       -0.07002
       -0.03305
       -0.08368
       -0.08820
       -0.09738
       -0.07962
       -0.17126
       -0.08762
       -0.08453
       -0.07029
       -0.11596
       -0.06843
       -0.09538
       -0.06193
       -0.07996
       -0.06675
       -0.08580
       -0.02046
       -0.05386
       -0.09962
       -0.04924
       -0.07274
       -0.09544
       -0.05326
       -0.05544
       -0.10381
       -0.05860
       -0.08635
       -0.07268
       -0.06797
       -0.03243
       -0.10030
       -0.10901
       -0.10332
       -0.05576
       -0.08856
       -0.05498
       -0.10101
       -0.10334
       -0.09753
       -0.04850
       -0.06968
       -0.09597
       -0.08256
       -0.09083
       -0.10956
       -0.11924
       -0.08320
       -0.07394
       -0.08793
       -0.10705
       -0.07083
       -0.05317
       -0.09197
       -0.05717
       -0.12648
       -0.08709
       -0.06139
       -0.03903
       -0.07122
       -0.07752
       -0.12716
       -0.10498
       -0.14659
       -0.09096
       -0.08341
       -0.07505
       -0.03392
       -0.10908
       -0.07910
       -0.04229
       -0.11033
       -0.05854
       -0.11383
       -0.06663
       -0.09458
       -0.12653
       -0.13456
       -0.04540
       -0.08962
       -0.08662
       -0.06948
       -0.04656
       -0.06395
       -0.05640
       -0.09923
       -0.04412
       -0.10083
       -0.11705
       -0.08651
       -0.04314
       -0.09314
       -0.06394
       -0.08222
       -0.06737
       -0.11376
       -0.05170
       -0.14665
       -0.10600
       -0.04861
       -0.10462
       -0.04367
       -0.03475
       -0.09307
       -0.10918
       -0.06545
       -0.09071
       -0.07062
       -0.06830
       -0.09798
       -0.07896
       -0.11242
       -0.09843
       -0.08373
       -0.07588
       -0.06942
       -0.10106
       -0.05997
       -0.10841
       -0.09450
       -0.04819
       -0.06617
       -0.07736
       -0.11625
       -0.08094
       -0.10028
       -0.10552
       -0.09827
       -0.10273
       -0.06880
       -0.06935
       -0.06371
       -0.04918
       -0.09563
       -0.08781
       -0.10856
       -0.10926
       -0.15961
       -0.07483
       -0.13397
       -0.09973
       -0.10248
       -0.10736
       -0.07800
       -0.08852
       -0.08891
       -0.08234
       -0.09707
       -0.08564
       -0.06587
       -0.07943
       -0.08813
       -0.07362
       -0.09393
       -0.05355
       -0.06637
       -0.07292
       -0.10861
       -0.06217
       -0.04247
       -0.09793
       -0.07553
       -0.06818
       -0.08974
       -0.11614
       -0.09894
       -0.20939
       -0.12959
       -0.10952
       -0.08337
       -0.12762
       -0.03078
       -0.11111
       -0.06914
       -0.08570
       -0.05427
       -0.04055
       -0.03300
       -0.07627
       -0.06810
       -0.06386
       -0.05266
       -0.05939
       -0.05371
       -0.07068
       -0.07276
       -0.05485
       -0.05486
       -0.05245
       -0.08077
       -0.04944
       -0.09445
       -0.04265
       -0.07277
       -0.05980
       -0.09472
       -0.07888
       -0.10791
       -0.07421
       -0.09353
       -0.08387
       -0.06403
       -0.08671
       -0.07388
       -0.02395
       -0.12476
       -0.10898
       -0.08331
       -0.06659
       -0.10271
       -0.08029
       -0.08576
       -0.05610
       -0.10588
       -0.04983
       -0.09643
       -0.09106
       -0.07635
       -0.06622
       -0.11433
       -0.07533
       -0.12125
       -0.12647
       -0.14255
       -0.07472
       -0.10453
       -0.06360
       -0.04437
       -0.09591
       -0.08455
       -0.09972
       -0.08330
       -0.08006
       -0.10788
       -0.06345
       -0.04932
       -0.10834
       -0.13049
       -0.04711
       -0.07372
       -0.06991
       -0.06693
       -0.04346
       -0.08977
       -0.05768
       -0.08596
       -0.04501
       -0.10096
       -0.12589
       -0.10667
       -0.07503
       -0.10884
       -0.08522
       -0.05661
       -0.09368
       -0.12837
       -0.07966
       -0.17479
       -0.06766
       -0.08685
       -0.10943
       -0.11840
       -0.06772
       -0.09809
       -0.11551
       -0.07968
       -0.10569
       -0.09068
       -0.07104
       -0.10037
       -0.06246
       -0.08057
       -0.10395
       -0.06844
       -0.05825
       -0.04365
       -0.01583
       -0.04903
       -0.13179
       -0.09080
       -0.05952
       -0.09269
       -0.07341
       -0.08736
       -0.06637
       -0.11555
       -0.06649
       -0.08037
       -0.09066
       -0.06115
       -0.12496
       -0.06845
       -0.09390
       -0.11131
       -0.11258
       -0.13462
       -0.10964
       -0.17066
       -0.07974
       -0.13437
       -0.07871
       -0.10664
       -0.07220
       -0.07865
       -0.09014
       -0.11854
       -0.09411
       -0.10921
       -0.09926
       -0.07236
       -0.07419
       -0.10494
       -0.06634
       -0.10179
       -0.03204
       -0.08534
       -0.09097
       -0.06510
       -0.06959
       -0.08391
       -0.05530
       -0.06173
       -0.07005
       -0.12327
       -0.12671
       -0.11327
       -0.21530
       -0.11476
       -0.11742
       -0.08479
       -0.09657
       -0.04643
       -0.07739
       -0.05574
       -0.11007
       -0.06784
       -0.05139
       -0.09642
       -0.07309
       -0.06648
       -0.09522
       -0.07671
       -0.05990
       -0.05285
       -0.08069
       -0.06836
       -0.10953
       -0.06614
       -0.06297
       -0.04278
       -0.06560
       -0.05351
       -0.06493
       -0.07016
       -0.07190
       -0.11331
       -0.09112
       -0.07963
       -0.07750
       -0.06333
       -0.05337
       -0.09015
       -0.07759
       -0.07880
       -0.07872
       -0.10633
       -0.09372
       -0.08300
       -0.06246
       -0.07807
       -0.08666
       -0.05374
       -0.05757
       -0.06688
       -0.05440
       -0.07587
       -0.06520
       -0.06082
       -0.05394
       -0.07685
       -0.06436
       -0.10747
       -0.11577
       -0.11140
       -0.06455
       -0.07978
       -0.05430
       -0.06776
       -0.11254
       -0.10089
       -0.09157
       -0.12686
       -0.06275
       -0.10969
       -0.08419
       -0.04362
       -0.19101
       -0.13375
       -0.03408
       -0.05261
       -0.08573
       -0.03939
       -0.06044
       -0.07821
       -0.07076
       -0.09493
       -0.06464
       -0.08428
       -0.11245
       -0.07321
       -0.04424
       -0.07801
       -0.09342
       -0.11532
       -0.07482
       -0.13675
       -0.09267
       -0.14381
       -0.10447
       -0.10464
       -0.09956
       -0.08659
       -0.06388
       -0.10422
       -0.08891
       -0.09448
       -0.11421
       -0.10550
       -0.03578
       -0.06459
       -0.07190
       -0.04892
       -0.07292
       -0.06645
       -0.03303
       -0.07192
       -0.06167
       -0.04864
       -0.09436
       -0.10363
       -0.05528
       -0.08323
       -0.10828
       -0.09611
       -0.07133
       -0.11247
       -0.06410
       -0.09640
       -0.08523
       -0.07131
       -0.09635
       -0.10880
       -0.09281
       -0.08611
       -0.11443
       -0.10285
       -0.11618
       -0.18037
       -0.10045
       -0.10521
       -0.13021
       -0.07874
       -0.06092
       -0.06724
       -0.09437
       -0.09496
       -0.08455
       -0.06169
       -0.10115
       -0.07304
       -0.05744
       -0.09821
       -0.06156
       -0.04504
       -0.06971
       -0.08955
       -0.10022
       -0.10473
       -0.06767
       -0.07346
       -0.05166
       -0.09861
       -0.05271
       -0.11418
       -0.11576
       -0.15018
       -0.19431
       -0.14660
       -0.09758
       -0.06315
       -0.09889
       -0.07019
       -0.08878
       -0.01490
       -0.08625
       -0.05796
       -0.09051
       -0.07531
       -0.06420
       -0.08302
       -0.07829
       -0.10958
       -0.05748
       -0.05701
       -0.06142
       -0.06826
       -0.08599
       -0.04922
       -0.05939
       -0.08347
       -0.06715
       -0.10757
       -0.05325
       -0.10652
       -0.07727
       -0.06522
       -0.09597
       -0.06661
       -0.06630
       -0.09737
       -0.11084
       -0.07046
       -0.07112
       -0.05212
       -0.06512
       -0.16442
       -0.08680
       -0.06239
       -0.13068
       -0.08711
       -0.07308
       -0.07216
       -0.03393
       -0.06881
       -0.09885
       -0.10320
       -0.10611
       -0.07417
       -0.04801
       -0.10474
       -0.08694
       -0.07493
       -0.10246
       -0.10933
       -0.07798
       -0.06161
       -0.06738
       -0.06885
       -0.10171
       -0.09412
       -0.10943
       -0.13082
       -0.04934
       -0.09103
       -0.09678
       -0.02846
       -0.15342
       -0.13385
       -0.04786
       -0.10347
       -0.07242
       -0.03082
       -0.07220
       -0.06838
       -0.08623
       -0.07346
       -0.06618
       -0.08740
       -0.09713
       -0.07612
       -0.06020
       -0.08851
       -0.07896
       -0.10047
       -0.06614
       -0.14042
       -0.10572
       -0.13849
       -0.11923
       -0.10145
       -0.07629
       -0.09075
       -0.07952
       -0.08120
       -0.08961
       -0.07513
       -0.12431
       -0.07622
       -0.06736
       -0.10712
       -0.08639
       -0.11035
       -0.07253
       -0.04441
       -0.05683
       -0.04245
       -0.06189
       -0.05340
       -0.08281
       -0.11785
       -0.06251
       -0.06946
       -0.06858
       -0.08898
       -0.06256
       -0.11394
       -0.09879
       -0.09081
       -0.09633
       -0.06547
       -0.05902
       -0.09159
       -0.11009
       -0.12298
       -0.09439
       -0.09688
       -0.15230
       -0.15339
       -0.10551
       -0.08956
       -0.12089
       -0.09665
       -0.04844
       -0.10425
       -0.09073
       -0.07889
       -0.07651
       -0.08500
       -0.09413
       -0.04630
       -0.06358
       -0.07421
       -0.08910
       -0.11648
       -0.06485
       -0.07089
       -0.07931
       -0.09780
       -0.05103
       -0.04642
       -0.07446
       -0.08841
       -0.08634
       -0.11087
       -0.09825
       -0.13475
       -0.19679
       -0.14002
       -0.09830
       -0.08996
       -0.07629
       -0.10625
       -0.05930
       -0.06544
       -0.08576
       -0.09640
       -0.05945
       -0.04158
       -0.05722
       -0.06445
       -0.09713
       -0.09659
       -0.05752
       -0.08058
       -0.08473
       -0.07762
       -0.08258
       -0.05289
       -0.04273
       -0.05940
       -0.08416
       -0.09127
       -0.08649
       -0.06567
       -0.03988
       -0.06311
       -0.09942
       -0.08875
       -0.08588
       -0.10174
       -0.10821
       -0.09816
       -0.05623
       -0.07920
       -0.08488
       -0.13293
       -0.11719
       -0.11034
       -0.10708
       -0.08099
       -0.08373
       -0.05409
       -0.05643
       -0.08354
       -0.09484
       -0.11372
       -0.10754
       -0.10876
       -0.05073
       -0.11850
       -0.08091
       -0.10663
       -0.11294
       -0.12509
       -0.08871
       -0.08966
       -0.05992
       -0.06186
       -0.09938
       -0.08033
       -0.09842
       -0.13271
       -0.02495
       -0.09181
       -0.07007
       -0.06117
       -0.14460
       -0.15797
       -0.08133
       -0.09701
       -0.07439
       -0.07657
       -0.08601
       -0.06943
       -0.07446
       -0.06210
       -0.07576
       -0.07477
       -0.09052
       -0.09792
       -0.03851
       -0.08968
       -0.11826
       -0.10358
       -0.06992
       -0.12949
       -0.11655
       -0.15354
       -0.06579
       -0.13567
       -0.10700
       -0.10915
       -0.05188
       -0.05996
       -0.06414
       -0.03645
       -0.13101
       -0.10332
       -0.06221
       -0.11522
       -0.06583
       -0.08685
       -0.04837
       -0.08479
       -0.05801
       -0.06157
       -0.07599
       -0.08196
       -0.09726
       -0.10277
       -0.06730
       -0.10480
       -0.06874
       -0.10921
       -0.04527
       -0.10367
       -0.08026
       -0.10349
       -0.11066
       -0.10647
       -0.04978
       -0.08022
       -0.12069
       -0.09694
       -0.08676
       -0.13678
       -0.10365
       -0.16956
       -0.08755
       -0.11170
       -0.07903
       -0.08879
       -0.11462
       -0.09088
       -0.08102
       -0.07645
       -0.10039
       -0.09812
       -0.11388
       -0.08005
       -0.04661
       -0.08080
       -0.05544
       -0.09280
       -0.06813
       -0.10913
       -0.07711
       -0.09688
       -0.04711
       -0.06622
       -0.03764
       -0.08545
       -0.07596
       -0.08602
       -0.16115
       -0.09521
       -0.19602
       -0.08164
       -0.12016
       -0.07895
       -0.10945
       -0.07614
       -0.06711
       -0.08410
       -0.09292
       -0.08368
       -0.09154
       -0.06112
       -0.10515
       -0.08813
       -0.09375
       -0.10141
       -0.07049
       -0.09229
       -0.10974
       -0.05830
       -0.06501
       -0.07517
       -0.04381
       -0.09827
       -0.04039
       -0.07969
       -0.09230
       -0.09055
       -0.05752
       -0.07705
       -0.09814
       -0.11650
       -0.06379
       -0.05711
       -0.10315
       -0.09756
       -0.05283
       -0.09227
       -0.08697
       -0.13475
       -0.10612
       -0.06816
       -0.11932
       -0.11604
       -0.09513
       -0.07358
       -0.06641
       -0.06357
       -0.04675
       -0.12933
       -0.13289
       -0.09692
       -0.04193
       -0.10079
       -0.07007
       -0.13483
       -0.10075
       -0.11314
       -0.05894
       -0.07615
       -0.05689
       -0.06847
       -0.12525
       -0.08791
       -0.10004
       -0.11584
       -0.04768
       -0.07168
       -0.09571
       -0.05230
       -0.15945
       -0.14759
       -0.04826
       -0.09914
       -0.08602
       -0.07275
       -0.07318
       -0.10271
       -0.06037
       -0.09596
       -0.07328
       -0.07019
       -0.09745
       -0.07375
       -0.04352
       -0.08370
       -0.12113
       -0.06928
       -0.06794
       -0.13795
       -0.10727
       -0.17494
       -0.10317
       -0.12261
       -0.11663
       -0.08353
       -0.05615
       -0.09263
       -0.09262
       -0.06223
       -0.13489
       -0.08266
       -0.09923
       -0.12271
       -0.09268
       -0.08813
       -0.07439
       -0.07198
       -0.06039
       -0.04077
       -0.07922
       -0.07050
       -0.10940
       -0.10068
       -0.07636
       -0.11473
       -0.05647
       -0.09886
       -0.03652
       -0.10170
       -0.09816
       -0.06273
       -0.10305
       -0.09227
       -0.07225
       -0.07655
       -0.05724
       -0.07524
       -0.08251
       -0.10332
       -0.11136
       -0.19298
       -0.09517
       -0.09433
       -0.10209
       -0.10770
       -0.08617
       -0.06317
       -0.09822
       -0.06048
       -0.10269
       -0.10311
       -0.11830
       -0.08966
       -0.06081
       -0.08558
       -0.06333
       -0.09997
       -0.10250
       -0.07768
       -0.06913
       -0.06317
       -0.05346
       -0.06682
       -0.09323
       -0.06300
       -0.10647
       -0.10386
       -0.12878
       -0.09216
       -0.18275
       -0.13413
       -0.12177
       -0.08694
       -0.07855
       -0.06638
       -0.11976
       -0.09430
       -0.04794
       -0.09483
       -0.05389
       -0.08251
       -0.08251
       -0.08295
       -0.08695
       -0.08232
       -0.05879
       -0.05620
       -0.09509
       -0.11447
       -0.05841
       -0.10102
       -0.06954
       -0.09293
       -0.09293
       -0.09458
       -0.12390
       -0.08616
       -0.06455
       -0.08501
       -0.08916
       -0.07665
       -0.08689
       -0.03687
       -0.07574
       -0.10813
       -0.07035
       -0.06907
       -0.08355
       -0.13754
       -0.11189
       -0.05535
       -0.09795
       -0.09539
       -0.05259
       -0.04910
       -0.07915
       -0.08468
       -0.09105
       -0.11876
       -0.09317
       -0.08067
       -0.08974
       -0.09292
       -0.04623
       -0.11925
       -0.11320
       -0.10250
       -0.09139
       -0.09283
       -0.06814
       -0.07893
       -0.05913
       -0.06292
       -0.09031
       -0.09333
       -0.08429
       -0.11820
       -0.07562
       -0.06632
       -0.15027
       -0.12825
       -0.06722
       -0.10495
       -0.08664
       -0.05585
       -0.07064
       -0.05011
       -0.09205
       -0.09218
       -0.08527
       -0.07769
       -0.09922
       -0.08546
       -0.07909
       -0.09624
       -0.10699
       -0.09847
       -0.08281
       -0.14209
       -0.12577
       -0.16255
       -0.08626
       -0.08830
       -0.11818
       -0.04832
       -0.04689
       -0.08847
       -0.10664
       -0.07622
       -0.12281
       -0.10059
       -0.05474
       -0.12619
       -0.08691
       -0.09614
       -0.05405
       -0.10641
       -0.05102
       -0.05165
       -0.08360
       -0.06989
       -0.09139
       -0.07362
       -0.08017
       -0.10305
       -0.09725
       -0.10190
       -0.09311
       -0.12726
       -0.08061
       -0.09169
       -0.09478
       -0.08743
       -0.08864
       -0.09487
       -0.05871
       -0.06328
       -0.10917
       -0.08495
       -0.11536
       -0.18264
       -0.10330
       -0.12960
       -0.08895
       -0.08854
       -0.10193
       -0.06135
       -0.09423
       -0.08268
       -0.06149
       -0.10866
       -0.11629
       -0.05944
       -0.06621
       -0.08035
       -0.06144
       -0.07192
       -0.07311
       -0.06765
       -0.09750
       -0.06712
       -0.05902
       -0.03760
       -0.09140
       -0.12106
       -0.10408
       -0.08445
       -0.13446
       -0.10810
       -0.17469
       -0.12951
       -0.10828
       -0.08805
       -0.14281
       -0.05463
       -0.09210
       -0.08166
       -0.08490
       -0.07868
       -0.07805
       -0.10878
       -0.06778
       -0.07373
       -0.08662
       -0.09776
       -0.07206
       -0.01564
       -0.06726
       -0.12679
       -0.05953
       -0.07686
       -0.07777
       -0.07801
       -0.07853
       -0.06803
       -0.10342
       -0.07808
       -0.05800
       -0.10355
       -0.09892
       -0.06453
       -0.11714
       -0.08839
       -0.07057
       -0.09713
       -0.06802
       -0.07839
       -0.07104
       -0.13665
       -0.10922
       -0.07726
       -0.10055
       -0.14309
       -0.06187
       -0.04655
       -0.09177
       -0.06610
       -0.04012
       -0.12394
       -0.07977
       -0.08002
       -0.07824
       -0.08857
       -0.08192
       -0.11526
       -0.11206
       -0.13040
       -0.10354
       -0.10427
       -0.07703
       -0.07793
       -0.08960
       -0.08847
       -0.11011
       -0.09954
       -0.05763
       -0.13047
       -0.03730
       -0.06073
       -0.13776
       -0.14031
       -0.08154
       -0.09150
       -0.07395
       -0.05332
       -0.10549
       -0.04189
       -0.06085
       -0.12506
       -0.10184
       -0.06038
       -0.13300
       -0.05705
       -0.05756
       -0.08895
       -0.10630
       -0.09359
       -0.08404
       -0.13389
       -0.12097
       -0.15569
       -0.09114
       -0.10899
       -0.15151
       -0.09112
       -0.06012
       -0.09647
       -0.09490
       -0.11166
       -0.11553
       -0.13941
       -0.03248
       -0.09361
       -0.08756
       -0.10825
       -0.08998
       -0.10688
       -0.05921
       -0.08230
       -0.07757
       -0.08817
       -0.06004
       -0.10464
       -0.06740
       -0.07129
       -0.07724
       -0.08111
       -0.05445
       -0.11560
       -0.08617
       -0.11097
       -0.07607
       -0.10329
       -0.09196
       -0.10161
       -0.09386
       -0.08094
       -0.08579
       -0.10956
       -0.14586
       -0.18695
       -0.08226
       -0.13771
       -0.12514
       -0.08762
       -0.06666
       -0.08932
       -0.10439
       -0.07828
       -0.10081
       -0.13003
       -0.10447
       -0.04717
       -0.08839
       -0.08103
       -0.08500
       -0.08852
       -0.08035
       -0.07549
       -0.09874
       -0.06974
       -0.04622
       -0.07379
       -0.07079
       -0.12866
       -0.07141
       -0.13140
       -0.12061
       -0.12389
       -0.15685
       -0.12599
       -0.10924
       -0.10013
       -0.13362
       -0.09672
       -0.10959
       -0.08122
       -0.05479
       -0.10185
       -0.07934
       -0.08786
       -0.08157
       -0.08113
       -0.06828
       -0.07674
       -0.07189
       -0.05312
       -0.04532
       -0.08638
       -0.04589
       -0.07750
       -0.08783
       -0.07335
       -0.06638
       -0.06182
       -0.07775
       -0.08085
       -0.08894
       -0.06770
       -0.09274
       -0.08151
       -0.08895
       -0.06325
       -0.12632
       -0.09033
       -0.08801
       -0.07152
       -0.07722
       -0.14628
       -0.09188
       -0.10146
       -0.08899
       -0.10306
       -0.07568
       -0.07538
       -0.08910
       -0.08043
       -0.05645
       -0.11508
       -0.10882
       -0.06576
       -0.05894
       -0.08957
       -0.07671
       -0.13353
       -0.10232
       -0.12929
       -0.09282
       -0.08994
       -0.05891
       -0.05690
       -0.11209
       -0.11311
       -0.10388
       -0.09028
       -0.04304
       -0.10141
       -0.08568
       -0.05917
       -0.12803
       -0.12546
       -0.05875
       -0.11628
       -0.08433
       -0.06612
       -0.08170
       -0.08182
       -0.08113
       -0.10198
       -0.07928
       -0.09847
       -0.09167
       -0.09648
       -0.05068
       -0.12602
       -0.10410
       -0.10194
       -0.07455
       -0.12582
       -0.11763
       -0.16912
       -0.11326
       -0.13407
       -0.11388
       -0.09271
       -0.07716
       -0.12680
       -0.11466
       -0.10185
       -0.11443
       -0.11783
       -0.07961
       -0.12778
       -0.09809
       -0.12173
       -0.09515
       -0.09440
       -0.08262
       -0.05945
       -0.07468
       -0.09405
       -0.07785
       -0.08245
       -0.05001
       -0.05431
       -0.08645
       -0.09645
       -0.08248
       -0.10977
       -0.07959
       -0.10358
       -0.10081
       -0.12234
       -0.09807
       -0.10979
       -0.06485
       -0.09599
       -0.09654
       -0.10481
       -0.15881
       -0.18335
       -0.11161
       -0.15778
       -0.11865
       -0.10187
       -0.10659
       -0.08493
       -0.08342
       -0.08900
       -0.08771
       -0.10876
       -0.10883
       -0.05642
       -0.04732
       -0.06934
       -0.07102
       -0.12379
       -0.09123
       -0.08799
       -0.09507
       -0.07938
       -0.06416
       -0.05027
       -0.06265
       -0.10793
       -0.08921
       -0.13250
       -0.12893
       -0.11108
       -0.17462
       -0.11508
       -0.10071
       -0.08716
       -0.11477
       -0.11520
       -0.09811
       -0.07554
       -0.04175
       -0.09863
       -0.05981
       -0.04422
       -0.08712
       -0.07483
       -0.06948
       -0.08879
       -0.09502
       -0.06962
       -0.10361
       -0.07185
       -0.05424
       -0.08880
       -0.07901
       -0.09410
       -0.07294
       -0.06816
       -0.10221
       -0.11953
       -0.04826
       -0.09232
       -0.09880
       -0.10948
       -0.11171
       -0.08779
       -0.09847
       -0.05274
       -0.06483
       -0.06845
       -0.09672
       -0.13509
       -0.08006
       -0.08326
       -0.08884
       -0.07708
       -0.04855
       -0.06654
       -0.06398
       -0.06663
       -0.06458
       -0.09221
       -0.10718
       -0.06729
       -0.08531
       -0.07916
       -0.06821
       -0.10298
       -0.13405
       -0.13205
       -0.08848
       -0.09355
       -0.07982
       -0.08207
       -0.13162
       -0.11580
       -0.09579
       -0.09969
       -0.05643
       -0.10409
       -0.06202
       -0.07742
       -0.13014
       -0.14059
       -0.05473
       -0.08265
       -0.14339
       -0.05501
       -0.04764
       -0.08271
       -0.08455
       -0.10768
       -0.10323
       -0.10707
       -0.10629
       -0.06818
       -0.06758
       -0.09507
       -0.11162
       -0.06675
       -0.05085
       -0.12986
       -0.12996
       -0.15067
       -0.09046
       -0.09938
       -0.12118
       -0.09341
       -0.09113
       -0.11132
       -0.06663
       -0.09883
       -0.13109
       -0.09670
       -0.08427
       -0.10466
       -0.06586
       -0.09752
       -0.08908
       -0.11654
       -0.09865
       -0.05931
       -0.06997
       -0.09353
       -0.08318
       -0.10535
       -0.08380
       -0.09320
       -0.09012
       -0.11380
       -0.07345
       -0.10308
       -0.11355
       -0.07409
       -0.09627
       -0.07452
       -0.08382
       -0.08697
       -0.08858
       -0.11407
       -0.11488
       -0.09304
       -0.12568
       -0.19600
       -0.12575
       -0.18333
       -0.13558
       -0.10667
       -0.12923
       -0.11707
       -0.07561
       -0.13014
       -0.08514
       -0.09027
       -0.13393
       -0.08723
       -0.08889
       -0.09031
       -0.06508
       -0.11267
       -0.07401
       -0.09333
       -0.07229
       -0.11541
       -0.06321
       -0.09311
       -0.07872
       -0.13919
       -0.04591
       -0.13380
       -0.11029
       -0.13966
       -0.21881
       -0.05253
       -0.11143
       -0.08169
       -0.08381
       -0.09552
       -0.11217
       -0.06518
       -0.09654
       -0.08765
       -0.09017
       -0.05411
       -0.07318
       -0.06234
       -0.10246
       -0.07939
       -0.08100
       -0.09155
       -0.09816
       -0.09011
       -0.06309
       -0.05611
       -0.07772
       -0.07503
       -0.07154
       -0.07807
       -0.09582
       -0.09010
       -0.11392
       -0.10788
       -0.09468
       -0.12827
       -0.11552
       -0.05969
       -0.10828
       -0.09286
       -0.05609
       -0.08215
       -0.08841
       -0.13723
       -0.12735
       -0.07558
       -0.08546
       -0.11430
       -0.08083
       -0.06702
       -0.06931
       -0.06274
       -0.08726
       -0.08610
       -0.13017
       -0.07709
       -0.06048
       -0.07421
       -0.06881
       -0.11260
       -0.13644
       -0.13473
       -0.07593
       -0.08746
       -0.10533
       -0.06099
       -0.12510
       -0.11190
       -0.10220
       -0.12325
       -0.06238
       -0.11166
       -0.10901
       -0.02793
       -0.11315
       -0.13787
       -0.07535
       -0.12092
       -0.11501
       -0.03096
       -0.11747
       -0.08950
       -0.11470
       -0.09567
       -0.06909
       -0.09426
       -0.08662
       -0.07564
       -0.05296
       -0.08532
       -0.11218
       -0.09332
       -0.09084
       -0.11497
       -0.14059
       -0.12711
       -0.07677
       -0.10033
       -0.11154
       -0.11267
       -0.06017
       -0.11272
       -0.08479
       -0.10918
       -0.12675
       -0.09202
       -0.08889
       -0.09323
       -0.10624
       -0.10880
       -0.08222
       -0.10056
       -0.07275
       -0.06032
       -0.09206
       -0.09920
       -0.11084
       -0.12880
       -0.07471
       -0.09185
       -0.07070
       -0.09238
       -0.07966
       -0.12495
       -0.10072
       -0.07276
       -0.10374
       -0.06445
       -0.07630
       -0.11427
       -0.07169
       -0.09217
       -0.11191
       -0.12371
       -0.11512
       -0.21226
       -0.07658
       -0.17785
       -0.13435
       -0.11071
       -0.09412
       -0.12944
       -0.11780
       -0.11836
       -0.10632
       -0.09324
       -0.06643
       -0.11416
       -0.09022
       -0.08942
       -0.08942
       -0.08143
       -0.07884
       -0.10138
       -0.04029
       -0.08790
       -0.08861
       -0.06849
       -0.05331
       -0.12679
       -0.06163
       -0.10858
       -0.12349
       -0.15892
       -0.23844
       -0.10984
       -0.11776
       -0.11041
       -0.14378
       -0.10155
       -0.06197
       -0.08567
       -0.09899
       -0.06908
       -0.06127
       -0.07351
       -0.08345
       -0.07136
       -0.07312
       -0.08034
       -0.05032
       -0.09040
       -0.09999
       -0.09195
       -0.08201
       -0.11528
       -0.05835
       -0.08786
       -0.09316
       -0.10310
       -0.07096
       -0.08228
       -0.08252
       -0.10189
       -0.12172
       -0.10927
       -0.04653
       -0.06205
       -0.09892
       -0.10970
       -0.11202
       -0.10726
       -0.08883
       -0.11592
       -0.11621
       -0.09860
       -0.09686
       -0.09961
       -0.09777
       -0.09840
       -0.08796
       -0.09646
       -0.11012
       -0.09378
       -0.13037
       -0.08317
       -0.08825
       -0.06730
       -0.09051
       -0.11286
       -0.11041
       -0.16036
       -0.06816
       -0.09496
       -0.10069
       -0.06153
       -0.10400
       -0.09494
       -0.10379
       -0.10450
       -0.06362
       -0.11902
       -0.09985
       -0.06573
       -0.13741
       -0.12686
       -0.07405
       -0.10115
       -0.09070
       -0.07945
       -0.11198
       -0.09735
       -0.07608
       -0.09762
       -0.05843
       -0.08429
       -0.09641
       -0.08530
       -0.07932
       -0.10624
       -0.10978
       -0.10218
       -0.02461
       -0.12887
       -0.13716
       -0.16470
       -0.07930
       -0.05929
       -0.11314
       -0.08784
       -0.06916
       -0.11553
       -0.06904
       -0.10510
       -0.11688
       -0.10312
       -0.05095
       -0.10695
       -0.11179
       -0.10201
       -0.10437
       -0.11330
       -0.09915
       -0.06460
       -0.09520
       -0.08721
       -0.12164
       -0.10380
       -0.09443
       -0.10223
       -0.08842
       -0.08568
       -0.06862
       -0.11893
       -0.08925
       -0.11434
       -0.11808
       -0.07025
       -0.12405
       -0.13600
       -0.09467
       -0.09596
       -0.07900
       -0.13529
       -0.12253
       -0.23307
       -0.07488
       -0.15989
       -0.14506
       -0.11883
       -0.05713
       -0.12072
       -0.07076
       -0.08079
       -0.08741
       -0.07712
       -0.07893
       -0.11228
       -0.10115
       -0.07857
       -0.09820
       -0.08991
       -0.08068
       -0.08427
       -0.08957
       -0.10760
       -0.10065
       -0.11405
       -0.08206
       -0.11285
       -0.06256
       -0.11739
       -0.12853
       -0.14223
       -0.22681
       -0.10472
       -0.08715
       -0.06883
       -0.13107
       -0.09930
       -0.06505
       -0.09478
       -0.07918
       -0.07284
       -0.07124
       -0.04967
       -0.08358
       -0.11429
       -0.07417
       -0.06683
       -0.06887
       -0.09722
       -0.10312
       -0.11985
       -0.09755
       -0.12068
       -0.02513
       -0.06494
       -0.11345
       -0.09158
       -0.09577
       -0.10188
       -0.06857
       -0.10607
       -0.09045
       -0.06253
       -0.11391
       -0.07480
       -0.14788
       -0.12522
       -0.07151
       -0.11956
       -0.07699
       -0.12557
       -0.10157
       -0.08851
       -0.11916
       -0.11121
       -0.07793
       -0.07531
       -0.07140
       -0.06996
       -0.08801
       -0.11207
       -0.09382
       -0.07479
       -0.09608
       -0.11388
       -0.08326
       -0.09699
       -0.13863
       -0.18500
       -0.06958
       -0.09813
       -0.10068
       -0.05108
       -0.10784
       -0.10130
       -0.10957
       -0.10576
       -0.07986
       -0.10150
       -0.12009
       -0.05788
       -0.13428
       -0.14156
       -0.08869
       -0.10669
       -0.09268
       -0.06124
       -0.09689
       -0.10257
       -0.08796
       -0.10219
       -0.11457
       -0.08538
       -0.09758
       -0.09816
       -0.05244
       -0.10164
       -0.11504
       -0.08834
       -0.06167
       -0.14566
       -0.14452
       -0.18254
       -0.07815
       -0.07605
       -0.11160
       -0.10354
       -0.05801
       -0.13253
       -0.07444
       -0.08676
       -0.13445
       -0.11003
       -0.08771
       -0.12645
       -0.07830
       -0.10736
       -0.06652
       -0.07914
       -0.07775
       -0.07949
       -0.09400
       -0.08422
       -0.11784
       -0.09809
       -0.07766
       -0.09161
       -0.08925
       -0.07800
       -0.07449
       -0.15630
       -0.11263
       -0.12744
       -0.13144
       -0.08562
       -0.10163
       -0.12860
       -0.09897
       -0.07741
       -0.06465
       -0.13511
       -0.13510
       -0.21803
       -0.12166
       -0.15084
       -0.13020
       -0.12047
       -0.06936
       -0.10539
       -0.10894
       -0.12401
       -0.10669
       -0.07143
       -0.12747
       -0.07766
       -0.06995
       -0.10071
       -0.05354
       -0.09640
       -0.08080
       -0.09561
       -0.08452
       -0.10670
       -0.10681
       -0.10057
       -0.07473
       -0.13556
       -0.09330
       -0.11519
       -0.13898
       -0.16593
       -0.21281
       -0.11035
       -0.10022
       -0.10802
       -0.14394
       -0.12129
       -0.10304
       -0.08989
       -0.09216
       -0.08836
       -0.05047
       -0.10776
       -0.06723
       -0.11069
       -0.08288
       -0.08784
       -0.06734
       -0.07136
       -0.09774
       -0.07438
       -0.09358
       -0.09501
       -0.05131
       -0.08812
       -0.06780
       -0.10367
       -0.10290
       -0.15181
       -0.06845
       -0.06875
       -0.10099
       -0.11191
       -0.12563
       -0.04805
       -0.12246
       -0.09861
       -0.09222
       -0.11403
       -0.05056
       -0.13135
       -0.15402
       -0.06496
       -0.12009
       -0.12498
       -0.09034
       -0.06958
       -0.08544
       -0.07645
       -0.08632
       -0.10260
       -0.09245
       -0.08100
       -0.07417
       -0.09789
       -0.09146
       -0.10932
       -0.11949
       -0.17686
       -0.09492
       -0.11808
       -0.07201
       -0.08705
       -0.09958
       -0.09696
       -0.11550
       -0.11053
       -0.10021
       -0.08943
       -0.12306
       -0.09546
       -0.17002
       -0.17513
       -0.09863
       -0.10135
       -0.12292
       -0.08299
       -0.08177
       -0.09284
       -0.05717
       -0.11393
       -0.09540
       -0.09281
       -0.06176
       -0.10382
       -0.08408
       -0.09406
       -0.11213
       -0.12552
       -0.09340
       -0.16881
       -0.14087
       -0.16717
       -0.07546
       -0.09270
       -0.11966
       -0.09992
       -0.10444
       -0.13242
       -0.10073
       -0.07627
       -0.13232
       -0.11743
       -0.07548
       -0.10031
       -0.06379
       -0.08023
       -0.10355
       -0.06581
       -0.08767
       -0.05244
       -0.07963
       -0.11935
       -0.10091
       -0.11483
       -0.08152
       -0.06499
       -0.11384
       -0.10575
       -0.06779
       -0.13971
       -0.12087
       -0.11752
       -0.09972
       -0.10067
       -0.08394
       -0.12319
       -0.08112
       -0.07968
       -0.09345
       -0.13070
       -0.11988
       -0.19671
       -0.12499
       -0.13095
       -0.12645
       -0.15311
       -0.09453
       -0.12649
       -0.11790
       -0.11765
       -0.12884
       -0.07744
       -0.10041
       -0.08863
       -0.07023
       -0.11403
       -0.07082
       -0.14048
       -0.10176
       -0.06750
       -0.09232
       -0.10950
       -0.09534
       -0.09935
       -0.07999
       -0.10854
       -0.11668
       -0.14036
       -0.12410
       -0.15622
       -0.23054
       -0.13530
       -0.12158
       -0.10816
       -0.13289
       -0.07450
       -0.13494
       -0.07847
       -0.06754
       -0.10099
       -0.07355
       -0.09445
       -0.08032
       -0.13313
       -0.07962
       -0.08370
       -0.07644
       -0.09568
       -0.07946
       -0.13011
       -0.11290
       -0.09357
       -0.05113
       -0.11008
       -0.09091
       -0.10562
       -0.06749
       -0.10296
       -0.08349
       -0.12376
       -0.08875
       -0.11065
       -0.10062
       -0.07270
       -0.10937
       -0.06600
       -0.08727
       -0.09627
       -0.09433
       -0.13333
       -0.12136
       -0.09081
       -0.10198
       -0.12238
       -0.11164
       -0.09819
       -0.07439
       -0.08555
       -0.06140
       -0.09138
       -0.09829
       -0.08485
       -0.05943
       -0.06940
       -0.06027
       -0.12590
       -0.12593
       -0.15350
       -0.10775
       -0.11590
       -0.07456
       -0.07348
       -0.10504
       -0.10710
       -0.11651
       -0.09551
       -0.08618
       -0.12270
       -0.10446
       -0.08236
       -0.16481
       -0.17693
       -0.09377
       -0.09871
       -0.12608
       -0.08009
       -0.08519
       -0.12193
       -0.05891
       -0.13001
       -0.09735
       -0.10431
       -0.11167
       -0.12324
       -0.07746
       -0.07244
       -0.13568
       -0.14406
       -0.08191
       -0.15483
       -0.12834
       -0.19490
       -0.07435
       -0.09244
       -0.10430
       -0.10275
       -0.07401
       -0.11833
       -0.08779
       -0.08971
       -0.13995
       -0.12186
       -0.06185
       -0.12803
       -0.08888
       -0.07994
       -0.12282
       -0.07849
       -0.09245
       -0.09819
       -0.08016
       -0.08150
       -0.15023
       -0.09111
       -0.08061
       -0.10886
       -0.12302
       -0.08411
       -0.06443
       -0.14547
       -0.09783
       -0.12596
       -0.08438
       -0.12282
       -0.04918
       -0.09662
       -0.10422
       -0.07881
       -0.08256
       -0.14668
       -0.13701
       -0.18218
       -0.12323
       -0.15143
       -0.14925
       -0.12800
       -0.06043
       -0.07330
       -0.13306
       -0.10623
       -0.10526
       -0.14035
       -0.13077
       -0.10263
       -0.06328
       -0.08980
       -0.10551
       -0.10586
       -0.08908
       -0.06465
       -0.09308
       -0.14112
       -0.11490
       -0.11431
       -0.09437
       -0.09453
       -0.10120
       -0.13445
       -0.14202
       -0.17100
       -0.23562
       -0.12016
       -0.11869
       -0.09412
       -0.12563
       -0.09064
       -0.09492
       -0.07027
       -0.06007
       -0.09654
       -0.10120
       -0.08090
       -0.06904
       -0.10298
       -0.08394
       -0.09650
       -0.11327
       -0.11193
       -0.06030
       -0.12041
       -0.09927
       -0.09344
       -0.06469
       -0.08799
       -0.10207
       -0.10627
       -0.08736
       -0.11191
       -0.06389
       -0.10089
       -0.11046
       -0.13256
       -0.10558
       -0.06782
       -0.10807
       -0.07929
       -0.09627
       -0.07547
       -0.06253
       -0.13110
       -0.13726
       -0.08217
       -0.10159
       -0.08824
       -0.10390
       -0.09085
       -0.09710
       -0.08161
       -0.10097
       -0.08965
       -0.10604
       -0.04198
       -0.06851
       -0.06817
       -0.08044
       -0.10662
       -0.15716
       -0.12831
       -0.09517
       -0.10784
       -0.07836
       -0.06013
       -0.09373
       -0.10123
       -0.13768
       -0.08437
       -0.08063
       -0.10880
       -0.09158
       -0.07673
       -0.14243
       -0.14629
       -0.07318
       -0.12316
       -0.10810
       -0.03268
       -0.13834
       -0.11126
       -0.08242
       -0.14018
       -0.08169
       -0.11365
       -0.10561
       -0.09416
       -0.06558
       -0.09768
       -0.13313
       -0.12728
       -0.08666
       -0.18025
       -0.09505
       -0.15778
       -0.08822
       -0.11303
       -0.09860
       -0.09727
       -0.05052
       -0.10225
       -0.09932
       -0.13082
       -0.15539
       -0.10987
       -0.07407
       -0.14113
       -0.11425
       -0.10069
       -0.10411
       -0.06944
       -0.07563
       -0.09642
       -0.07494
       -0.08568
       -0.13913
       -0.07591
       -0.10517
       -0.12821
       -0.08915
       -0.10315
       -0.09163
       -0.13518
       -0.12303
       -0.12826
       -0.10461
       -0.10821
       -0.10059
       -0.08277
       -0.07621
       -0.10122
       -0.06064
       -0.12266
       -0.13290
       -0.20602
       -0.11600
       -0.14108
       -0.17137
       -0.13140
       -0.08574
       -0.11047
       -0.10546
       -0.10457
       -0.09728
       -0.11943
       -0.10006
       -0.10371
       -0.04649
       -0.12582
       -0.09671
       -0.10660
       -0.13465
       -0.09989
       -0.08244
       -0.11659
       -0.12650
       -0.08015
       -0.06344
       -0.10037
       -0.12536
       -0.16392
       -0.14485
       -0.15749
       -0.20988
       -0.15737
       -0.08046
       -0.11288
       -0.13325
       -0.09150
       -0.09302
       -0.11075
       -0.07685
       -0.09842
       -0.04901
       -0.04908
       -0.07684
       -0.12103
       -0.09741
       -0.08196
       -0.13057
       -0.06539
       -0.08273
       -0.07982
       -0.09587
       -0.08884
       -0.06691
       -0.08110
       -0.10534
       -0.07944
       -0.07409
       -0.13435
       -0.07327
       -0.12072
       -0.11274
       -0.08809
       -0.10073
       -0.06634
       -0.10259
       -0.11110
       -0.08665
       -0.08504
       -0.10732
       -0.10595
       -0.12553
       -0.09910
       -0.09243
       -0.07786
       -0.10538
       -0.09503
       -0.11252
       -0.08050
       -0.10203
       -0.10620
       -0.11208
       -0.09487
       -0.07034
       -0.08194
       -0.10591
       -0.12341
       -0.14840
       -0.15409
       -0.09000
       -0.10828
       -0.10447
       -0.08420
       -0.11685
       -0.11141
       -0.13551
       -0.12757
       -0.07703
       -0.10512
       -0.08728
       -0.10279
       -0.15730
       -0.15010
       -0.07651
       -0.14046
       -0.10439
       -0.08899
       -0.10022
       -0.10392
       -0.08902
       -0.13213
       -0.08875
       -0.12407
       -0.08359
       -0.10101
       -0.10553
       -0.08984
       -0.13437
       -0.12631
       -0.08651
       -0.17394
       -0.11589
       -0.15316
       -0.09748
       -0.13863
       -0.11276
       -0.07473
       -0.10165
       -0.09221
       -0.10918
       -0.09364
       -0.14426
       -0.08398
       -0.09768
       -0.14372
       -0.09214
       -0.13928
       -0.09826
       -0.10753
       -0.08034
       -0.07171
       -0.06838
       -0.12515
       -0.12085
       -0.10376
       -0.09404
       -0.11313
       -0.08711
       -0.11077
       -0.07945
       -0.14693
       -0.11549
       -0.13489
       -0.08871
       -0.08381
       -0.11227
       -0.11061
       -0.09703
       -0.11798
       -0.06067
       -0.11468
       -0.11307
       -0.21669
       -0.08688
       -0.14663
       -0.15918
       -0.12808
       -0.11396
       -0.08604
       -0.10971
       -0.09243
       -0.12952
       -0.10763
       -0.10964
       -0.10110
       -0.05985
       -0.13617
       -0.07695
       -0.10275
       -0.11615
       -0.08269
       -0.07898
       -0.14512
       -0.09205
       -0.06086
       -0.07516
       -0.10890
       -0.06648
       -0.17625
       -0.13348
       -0.11407
       -0.24285
       -0.19327
       -0.11641
       -0.10537
       -0.10865
       -0.06894
       -0.08526
       -0.10690
       -0.07612
       -0.09201
       -0.05155
       -0.05558
       -0.07899
       -0.08231
       -0.09222
       -0.10529
       -0.10826
       -0.07416
       -0.07748
       -0.09408
       -0.09783
       -0.10031
       -0.07385
       -0.10271
       -0.12336
       -0.07728
       -0.08300
       -0.13181
       -0.11167
       -0.10246
       -0.10247
       -0.13760
       -0.09499
       -0.06162
       -0.11574
       -0.09659
       -0.09956
       -0.10931
       -0.08873
       -0.17249
       -0.10128
       -0.09103
       -0.09704
       -0.10621
       -0.12921
       -0.10085
       -0.09798
       -0.10466
       -0.10723
       -0.13860
       -0.11601
       -0.11740
       -0.09137
       -0.12256
       -0.07854
       -0.12661
       -0.10571
       -0.12088
       -0.11107
       -0.10541
       -0.06589
       -0.08657
       -0.10828
       -0.12834
       -0.14301
       -0.11027
       -0.08919
       -0.11009
       -0.11310
       -0.07898
       -0.18024
       -0.15751
       -0.10689
       -0.13390
       -0.10774
       -0.08266
       -0.09550
       -0.08529
       -0.06980
       -0.10564
       -0.11269
       -0.11954
       -0.12938
       -0.10602
       -0.11485
       -0.06959
       -0.13190
       -0.12785
       -0.08125
       -0.15491
       -0.10283
       -0.14273
       -0.10113
       -0.14465
       -0.12495
       -0.11278
       -0.09778
       -0.08546
       -0.10968
       -0.08093
       -0.15427
       -0.07049
       -0.08152
       -0.12008
       -0.11191
       -0.11472
       -0.10776
       -0.09498
       -0.04731
       -0.06887
       -0.08173
       -0.10203
       -0.15100
       -0.11183
       -0.09303
       -0.08320
       -0.08917
       -0.13846
       -0.11099
       -0.16395
       -0.11176
       -0.12120
       -0.10953
       -0.11135
       -0.09808
       -0.09608
       -0.08686
       -0.12070
       -0.09939
       -0.12911
       -0.13340
       -0.23184
       -0.12549
       -0.15655
       -0.19445
       -0.11790
       -0.10505
       -0.06024
       -0.08799
       -0.06004
       -0.09389
       -0.10492
       -0.10829
       -0.12414
       -0.10758
       -0.09939
       -0.10370
       -0.08287
       -0.08452
       -0.07425
       -0.09397
       -0.11919
       -0.07855
       -0.08301
       -0.09910
       -0.07500
       -0.12053
       -0.14846
       -0.11217
       -0.09931
       -0.21105
       -0.13800
       -0.09289
       -0.10877
       -0.14757
       -0.09828
       -0.08373
       -0.11757
       -0.07483
       -0.10480
       -0.09313
       -0.08826
       -0.10667
       -0.09933
       -0.10870
       -0.10031
       -0.05002
       -0.08695
       -0.12240
       -0.11416
       -0.10049
       -0.07732
       -0.07016
       -0.10753
       -0.10420
       -0.12942
       -0.08526
       -0.15256
       -0.09258
       -0.13871
       -0.12540
       -0.12375
       -0.12136
       -0.10710
       -0.13052
       -0.09745
       -0.07907
       -0.08771
       -0.11378
       -0.16803
       -0.10528
       -0.10102
       -0.09403
       -0.10821
       -0.15454
       -0.08507
       -0.10349
       -0.09813
       -0.09081
       -0.12943
       -0.11511
       -0.07800
       -0.07979
       -0.12325
       -0.07534
       -0.12414
       -0.15192
       -0.11395
       -0.12693
       -0.12006
       -0.07620
       -0.07386
       -0.11616
       -0.09005
       -0.16031
       -0.13763
       -0.12093
       -0.12547
       -0.11606
       -0.04702
       -0.16556
       -0.14365
       -0.07805
       -0.15138
       -0.08700
       -0.07749
       -0.11586
       -0.09554
       -0.08654
       -0.13950
       -0.09578
       -0.08759
       -0.15785
       -0.10426
       -0.09157
       -0.07492
       -0.11792
       -0.11701
       -0.07352
       -0.10563
       -0.12757
       -0.13256
       -0.11363
       -0.14552
       -0.15562
       -0.12534
       -0.11351
       -0.11106
       -0.12136
       -0.08869
       -0.16894
       -0.07358
       -0.09264
       -0.12247
       -0.11524
       -0.14460
       -0.09431
       -0.10698
       -0.07394
       -0.06838
       -0.04862
       -0.08234
       -0.13222
       -0.12771
       -0.10388
       -0.08665
       -0.08643
       -0.13254
       -0.11109
       -0.12270
       -0.11461
       -0.12030
       -0.11031
       -0.10458
       -0.15831
       -0.09117
       -0.07840
       -0.12463
       -0.09186
       -0.14059
       -0.11422
       -0.19496
       -0.16605
       -0.15011
       -0.16231
       -0.11914
       -0.11681
       -0.12289
       -0.11599
       -0.10021
       -0.12412
       -0.09138
       -0.10250
       -0.12557
       -0.12960
       -0.12345
       -0.08298
       -0.11400
       -0.11146
       -0.08426
       -0.09361
       -0.13044
       -0.06390
       -0.10285
       -0.09136
       -0.12244
       -0.06734
       -0.17941
       -0.11549
       -0.14849
       -0.21203
       -0.12141
       -0.12861
       -0.11236
       -0.13177
       -0.11596
       -0.07336
       -0.08634
       -0.08777
       -0.07847
       -0.08747
       -0.11149
       -0.12257
       -0.10988
       -0.08535
       -0.10772
       -0.08288
       -0.07784
       -0.11093
       -0.13119
       -0.09086
       -0.06674
       -0.09151
       -0.11143
       -0.08238
       -0.12427
       -0.10387
       -0.08492
       -0.10115
       -0.12849
       -0.13164
       -0.08067
       -0.09395
       -0.11029
       -0.12496
       -0.11239
       -0.12291
       -0.09613
       -0.09150
       -0.14098
       -0.14060
       -0.09592
       -0.12016
       -0.10654
       -0.11254
       -0.08117
       -0.10863
       -0.10528
       -0.10435
       -0.13454
       -0.10166
       -0.09510
       -0.09158
       -0.14819
       -0.08851
       -0.14003
       -0.14017
       -0.12455
       -0.12882
       -0.11602
       -0.06267
       -0.09768
       -0.13476
       -0.11002
       -0.13585
       -0.12652
       -0.07634
       -0.11993
       -0.13151
       -0.08582
       -0.15246
       -0.13906
       -0.08116
       -0.15833
       -0.09150
       -0.06481
       -0.12602
       -0.12390
       -0.08890
       -0.12770
       -0.10319
       -0.08153
       -0.13990
       -0.09933
       -0.10876
       -0.08423
       -0.15055
       -0.12942
       -0.08494
       -0.15021
       -0.11927
       -0.16560
       -0.08957
       -0.14895
       -0.15891
       -0.09743
       -0.09749
       -0.13068
       -0.08718
       -0.07263
       -0.13959
       -0.12070
       -0.10989
       -0.12844
       -0.11300
       -0.09744
       -0.09049
       -0.13780
       -0.09514
       -0.04983
       -0.11207
       -0.08310
       -0.10738
       -0.11225
       -0.10582
       -0.09599
       -0.10489
       -0.13518
       -0.09381
       -0.12143
       -0.10788
       -0.13521
       -0.12322
       -0.10884
       -0.12295
       -0.13674
       -0.06502
       -0.12464
       -0.11019
       -0.11846
       -0.12077
       -0.19929
       -0.11662
       -0.17693
       -0.15050
       -0.08916
       -0.12738
       -0.12278
       -0.09724
       -0.11251
       -0.12430
       -0.10493
       -0.13429
       -0.12494
       -0.08444
       -0.12383
       -0.04990
       -0.13637
       -0.11014
       -0.06313
       -0.08304
       -0.09922
       -0.10075
       -0.12775
       -0.11344
       -0.08759
       -0.09409
       -0.14344
       -0.15305
       -0.11581
       -0.22935
       -0.12542
       -0.09992
       -0.07623
       -0.12992
       -0.12683
       -0.09492
       -0.11362
       -0.07015
       -0.07886
       -0.10160
       -0.06395
       -0.08011
       -0.11771
       -0.09727
       -0.09286
       -0.09475
       -0.09914
       -0.11595
       -0.11005
       -0.09258
       -0.10023
       -0.11479
       -0.07429
       -0.09736
       -0.13411
       -0.10160
       -0.08180
       -0.11769
       -0.11248
       -0.12567
       -0.10487
       -0.09758
       -0.08302
       -0.13170
       -0.07736
       -0.12542
       -0.10633
       -0.10756
       -0.11596
       -0.13088
       -0.10404
       -0.09627
       -0.09774
       -0.12102
       -0.07025
       -0.08827
       -0.11777
       -0.09203
       -0.14675
       -0.15597
       -0.11371
       -0.07270
       -0.13104
       -0.07106
       -0.14298
       -0.15445
       -0.11832
       -0.11578
       -0.07877
       -0.07669
       -0.11419
       -0.13067
       -0.12107
       -0.13370
       -0.13994
       -0.08701
       -0.14378
       -0.10945
       -0.11642
       -0.17195
       -0.15845
       -0.08394
       -0.14857
       -0.11927
       -0.09872
       -0.10569
       -0.08872
       -0.12272
       -0.13930
       -0.08182
       -0.12434
       -0.10313
       -0.12681
       -0.08615
       -0.08088
       -0.15598
       -0.12659
       -0.10420
       -0.16593
       -0.13719
       -0.17602
       -0.06885
       -0.13491
       -0.12032
       -0.10276
       -0.10670
       -0.14742
       -0.09941
       -0.08356
       -0.15765
       -0.11022
       -0.09902
       -0.12632
       -0.11745
       -0.11204
       -0.08179
       -0.11349
       -0.07638
       -0.02986
       -0.09286
       -0.08506
       -0.10833
       -0.14296
       -0.10737
       -0.09908
       -0.09604
       -0.15261
       -0.07316
       -0.13674
       -0.12945
       -0.11863
       -0.11350
       -0.10991
       -0.12135
       -0.10814
       -0.09767
       -0.14662
       -0.08405
       -0.11218
       -0.12797
       -0.20478
       -0.09657
       -0.15005
       -0.14374
       -0.11537
       -0.12411
       -0.12497
       -0.09635
       -0.09975
       -0.11059
       -0.13774
       -0.14172
       -0.13621
       -0.11044
       -0.10464
       -0.06460
       -0.13948
       -0.11871
       -0.05388
       -0.10615
       -0.10608
       -0.12421
       -0.11214
       -0.09046
       -0.07490
       -0.11463
       -0.14474
       -0.13815
       -0.15410
       -0.17914
       -0.10553
       -0.13533
       -0.08804
       -0.14273
       -0.12741
       -0.08695
       -0.11925
       -0.07192
       -0.08725
       -0.12109
       -0.12183
       -0.05872
       -0.11967
       -0.10882
       -0.09034
       -0.08071
       -0.07793
       -0.10993
       -0.07350
       -0.09199
       -0.13277
       -0.06098
       -0.09534
       -0.12125
       -0.13726
       -0.11137
       -0.13117
       -0.13773
       -0.11073
       -0.14787
       -0.10012
       -0.11354
       -0.06575
       -0.15077
       -0.11451
       -0.10846
       -0.10411
       -0.09190
       -0.13376
       -0.13583
       -0.11110
       -0.10916
       -0.13682
       -0.10701
       -0.05359
       -0.07863
       -0.10267
       -0.09202
       -0.13701
       -0.14992
       -0.11128
       -0.11937
       -0.12576
       -0.09346
       -0.13907
       -0.16379
       -0.11763
       -0.10880
       -0.09575
       -0.09339
       -0.13387
       -0.14895
       -0.11881
       -0.12441
       -0.12894
       -0.07833
       -0.10764
       -0.10875
       -0.09458
       -0.14914
       -0.15882
       -0.10589
       -0.13479
       -0.14253
       -0.06025
       -0.12923
       -0.14639
       -0.11485
       -0.13789
       -0.09828
       -0.11337
       -0.10303
       -0.08915
       -0.08702
       -0.12603
       -0.14216
       -0.13487
       -0.07782
       -0.13136
       -0.12814
       -0.15602
       -0.10240
       -0.13083
       -0.13926
       -0.11993
       -0.08749
       -0.12860
       -0.09322
       -0.12612
       -0.13967
       -0.12727
       -0.07266
       -0.14526
       -0.09684
       -0.07240
       -0.08285
       -0.12650
       -0.06565
       -0.06371
       -0.10528
       -0.10912
       -0.14185
       -0.13930
       -0.12767
       -0.10627
       -0.10432
       -0.13340
       -0.06836
       -0.17948
       -0.11941
       -0.07733
       -0.10430
       -0.13862
       -0.10043
       -0.07928
       -0.07910
       -0.12750
       -0.11382
       -0.11025
       -0.11997
       -0.22275
       -0.11315
       -0.13242
       -0.19575
       -0.11894
       -0.09885
       -0.09468
       -0.13930
       -0.11211
       -0.08274
       -0.13513
       -0.10568
       -0.12113
       -0.06346
       -0.10100
       -0.10912
       -0.12226
       -0.12532
       -0.08468
       -0.12456
       -0.11056
       -0.06837
       -0.08193
       -0.09754
       -0.11836
       -0.13543
       -0.13888
       -0.13618
       -0.16325
       -0.17826
       -0.12045
       -0.09426
       -0.12391
       -0.18979
       -0.10521
       -0.08739
       -0.09690
       -0.11294
       -0.09114
       -0.10452
       -0.08264
       -0.07986
       -0.09562
       -0.07575
       -0.08237
       -0.07806
       -0.11410
       -0.09982
       -0.11619
       -0.10050
       -0.11884
       -0.05726
       -0.09747
       -0.10066
       -0.09401
       -0.12713
       -0.11534
       -0.12177
       -0.10541
       -0.10702
       -0.12443
       -0.11974
       -0.11271
       -0.11571
       -0.12208
       -0.10222
       -0.09835
       -0.06481
       -0.14236
       -0.09712
       -0.14226
       -0.08343
       -0.15030
       -0.10049
       -0.10051
       -0.08976
       -0.09329
       -0.12184
       -0.14162
       -0.13293
       -0.09734
       -0.10239
       -0.11209
       -0.10729
       -0.14606
       -0.16242
       -0.13346
       -0.11847
       -0.12102
       -0.10151
       -0.14006
       -0.12904
       -0.08833
       -0.13009
       -0.10120
       -0.06112
       -0.10984
       -0.11325
       -0.09561
       -0.15008
       -0.17430
       -0.07094
       -0.11945
       -0.11059
       -0.08908
       -0.11273
       -0.14643
       -0.09795
       -0.12767
       -0.09859
       -0.10428
       -0.14229
       -0.10977
       -0.08931
       -0.11728
       -0.10499
       -0.10223
       -0.06672
       -0.13040
       -0.12902
       -0.18251
       -0.10096
       -0.11511
       -0.12471
       -0.12537
       -0.09614
       -0.10669
       -0.15057
       -0.13841
       -0.13441
       -0.12093
       -0.08595
       -0.11479
       -0.11806
       -0.11506
       -0.10786
       -0.10473
       -0.06907
       -0.07760
       -0.08581
       -0.11678
       -0.15520
       -0.09381
       -0.10856
       -0.08327
       -0.09791
       -0.10663
       -0.10701
       -0.15468
       -0.11975
       -0.11262
       -0.10928
       -0.11758
       -0.13574
       -0.14246
       -0.08510
       -0.13053
       -0.13563
       -0.11027
       -0.16954
       -0.24787
       -0.13641
       -0.18228
       -0.20475
       -0.11390
       -0.11587
       -0.10078
       -0.10778
       -0.12721
       -0.12387
       -0.12617
       -0.10903
       -0.09465
       -0.10006
       -0.09443
       -0.07871
       -0.10964
       -0.10680
       -0.10225
       -0.11704
       -0.13215
       -0.09868
       -0.08553
       -0.10425
       -0.11913
       -0.14614
       -0.14136
       -0.10825
       -0.14477
       -0.18019
       -0.09708
       -0.09601
       -0.13211
       -0.15940
       -0.07767
       -0.10640
       -0.08639
       -0.10988
       -0.10628
       -0.09059
       -0.08674
       -0.10285
       -0.06199
       -0.09614
       -0.10039
       -0.06328
       -0.12137
       -0.12398
       -0.13470
       -0.11019
       -0.10689
       -0.07017
       -0.08360
       -0.09252
       -0.10309
       -0.09805
       -0.13817
       -0.10585
       -0.13478
       -0.11276
       -0.10191
       -0.12388
       -0.13321
       -0.12674
       -0.12713
       -0.08610
       -0.10505
       -0.09612
       -0.16572
       -0.10165
       -0.11990
       -0.08639
       -0.11306
       -0.11282
       -0.11500
       -0.09861
       -0.09202
       -0.13422
       -0.12042
       -0.11444
       -0.10390
       -0.08245
       -0.08726
       -0.09786
       -0.13139
       -0.14816
       -0.16026
       -0.10878
       -0.14749
       -0.12485
       -0.11031
       -0.16251
       -0.10969
       -0.10834
       -0.06582
       -0.12431
       -0.11889
       -0.12261
       -0.10057
       -0.15812
       -0.17755
       -0.06822
       -0.13174
       -0.11932
       -0.09195
       -0.10338
       -0.12290
       -0.06857
       -0.09547
       -0.11621
       -0.12583
       -0.08743
       -0.12066
       -0.10332
       -0.11852
       -0.12661
       -0.09910
       -0.09252
       -0.13317
       -0.11917
       -0.18545
       -0.07470
       -0.11219
       -0.13048
       -0.12888
       -0.08225
       -0.11967
       -0.16260
       -0.11474
       -0.09814
       -0.10668
       -0.10489
       -0.11471
       -0.11559
       -0.11663
       -0.11433
       -0.12987
       -0.07811
       -0.08590
       -0.08410
       -0.10501
       -0.16682
       -0.12813
       -0.08751
       -0.09242
       -0.11720
       -0.12159
       -0.07898
       -0.13464
       -0.13419
       -0.11013
       -0.11428
       -0.11003
       -0.11532
       -0.14959
       -0.10863
       -0.12267
       -0.14308
       -0.09853
       -0.19103
       -0.24432
       -0.12394
       -0.14954
       -0.17831
       -0.11769
       -0.11662
       -0.11634
       -0.10879
       -0.14364
       -0.14923
       -0.12267
       -0.12015
       -0.09693
       -0.11080
       -0.10018
       -0.08067
       -0.12566
       -0.12957
       -0.08321
       -0.11229
       -0.12006
       -0.13775
       -0.09388
       -0.09598
       -0.07903
       -0.10661
       -0.11769
       -0.13663
       -0.12492
       -0.17267
       -0.12743
       -0.15223
       -0.11954
       -0.16102
       -0.10563
       -0.09487
       -0.08864
       -0.10079
       -0.12865
       -0.08030
       -0.08333
       -0.10948
       -0.08801
       -0.06595
       -0.07702
       -0.08407
       -0.10031
       -0.12298
       -0.11482
       -0.11307
       -0.10118
       -0.07218
       -0.07609
       -0.08743
       -0.10565
       -0.12445
       -0.11862
       -0.12822
       -0.11997
       -0.09695
       -0.10183
       -0.13702
       -0.15593
       -0.14062
       -0.14951
       -0.09740
       -0.11668
       -0.11667
       -0.16365
       -0.14124
       -0.11886
       -0.10302
       -0.10800
       -0.08906
       -0.08622
       -0.12267
       -0.09501
       -0.12317
       -0.11475
       -0.12749
       -0.10687
       -0.09688
       -0.06364
       -0.10702
       -0.15768
       -0.16589
       -0.19695
       -0.10912
       -0.13182
       -0.07655
       -0.13269
       -0.14782
       -0.11019
       -0.10647
       -0.08869
       -0.13463
       -0.14795
       -0.11602
       -0.10381
       -0.16598
       -0.18776
       -0.09050
       -0.10950
       -0.13731
       -0.09498
       -0.07605
       -0.13844
       -0.06923
       -0.12538
       -0.09624
       -0.11571
       -0.10347
       -0.08299
       -0.11733
       -0.07029
       -0.13601
       -0.12110
       -0.07921
       -0.14892
       -0.14769
       -0.18388
       -0.09004
       -0.13398
       -0.14344
       -0.12057
       -0.05433
       -0.11804
       -0.11903
       -0.10411
       -0.12202
       -0.12822
       -0.12073
       -0.12760
       -0.12866
       -0.15145
       -0.11675
       -0.11049
       -0.09617
       -0.05744
       -0.10856
       -0.10977
       -0.14858
       -0.11850
       -0.08436
       -0.11175
       -0.08524
       -0.10834
       -0.08538
       -0.16057
       -0.11794
       -0.10481
       -0.12381
       -0.11167
       -0.11546
       -0.14505
       -0.10356
       -0.08279
       -0.13551
       -0.12176
       -0.15814
       -0.28643
       -0.13365
       -0.16899
       -0.16702
       -0.10754
       -0.13999
       -0.12618
       -0.13486
       -0.13846
       -0.12783
       -0.12303
       -0.13932
       -0.08558
       -0.07294
       -0.11437
       -0.07564
       -0.12721
       -0.09091
       -0.08173
       -0.11853
       -0.09272
       -0.10515
       -0.09998
       -0.09210
       -0.10379
       -0.12902
       -0.11428
       -0.15076
       -0.13754
       -0.20877
       -0.14567
       -0.13747
       -0.14679
       -0.12742
       -0.11526
       -0.11917
       -0.07962
       -0.08786
       -0.13133
       -0.09001
       -0.09691
       -0.08590
       -0.10449
       -0.08571
       -0.09306
       -0.12405
       -0.11057
       -0.10954
       -0.12762
       -0.15195
       -0.08726
       -0.06566
       -0.12098
       -0.07458
       -0.09955
       -0.10832
       -0.14730
       -0.11983
       -0.12826
       -0.11823
       -0.10003
       -0.12792
       -0.10057
       -0.11463
       -0.13404
       -0.06893
       -0.10416
       -0.14786
       -0.15813
       -0.13840
       -0.11000
       -0.10495
       -0.12869
       -0.11836
       -0.06897
       -0.10362
       -0.14824
       -0.10765
       -0.14730
       -0.11087
       -0.10413
       -0.10296
       -0.05041
       -0.07509
       -0.12676
       -0.15012
       -0.18883
       -0.10356
       -0.15888
       -0.07640
       -0.13195
       -0.16527
       -0.09136
       -0.13703
       -0.11997
       -0.11828
       -0.16155
       -0.08770
       -0.08909
       -0.17560
       -0.19222
       -0.09752
       -0.12616
       -0.14429
       -0.08242
       -0.07814
       -0.11531
       -0.09704
       -0.11488
       -0.11059
       -0.13488
       -0.08933
       -0.11039
       -0.10418
       -0.10847
       -0.14571
       -0.13918
       -0.06905
       -0.12598
       -0.12920
       -0.18460
       -0.08887
       -0.10954
       -0.13345
       -0.14150
       -0.07611
       -0.11702
       -0.12967
       -0.12514
       -0.15544
       -0.08919
       -0.12020
       -0.13442
       -0.14553
       -0.13223
       -0.10508
       -0.09600
       -0.10371
       -0.06230
       -0.10583
       -0.09562
       -0.14171
       -0.12927
       -0.08646
       -0.12768
       -0.11129
       -0.12505
       -0.07441
       -0.16798
       -0.10726
       -0.08701
       -0.12583
       -0.09397
       -0.09484
       -0.14706
       -0.08723
       -0.10689
       -0.13223
       -0.13585
       -0.15537
       -0.25341
       -0.12175
       -0.16553
       -0.14544
       -0.12967
       -0.12638
       -0.11399
       -0.15257
       -0.11232
       -0.12431
       -0.09734
       -0.14623
       -0.11268
       -0.08193
       -0.10941
       -0.13709
       -0.11258
       -0.10625
       -0.11489
       -0.13214
       -0.11458
       -0.11516
       -0.06547
       -0.11381
       -0.13973
       -0.11379
       -0.13288
       -0.17980
       -0.14026
       -0.25755
       -0.11059
       -0.16797
       -0.09063
       -0.14658
       -0.09740
       -0.13169
       -0.11832
       -0.10315
       -0.15478
       -0.07131
       -0.09453
       -0.10563
       -0.10820
       -0.08535
       -0.10603
       -0.11530
       -0.12126
       -0.12231
       -0.12445
       -0.11763
       -0.10484
       -0.06938
       -0.09001
       -0.08271
       -0.09934
       -0.10812
       -0.11898
       -0.12886
       -0.13384
       -0.14465
       -0.13348
       -0.12071
       -0.11738
       -0.14523
       -0.13930
       -0.11818
       -0.15006
       -0.11083
       -0.16051
       -0.17216
       -0.10980
       -0.11356
       -0.13273
       -0.11303
       -0.09808
       -0.09034
       -0.11104
       -0.14043
       -0.11584
       -0.12635
       -0.11856
       -0.09774
       -0.11262
       -0.11761
       -0.13931
       -0.13708
       -0.17817
       -0.09928
       -0.15727
       -0.08823
       -0.10360
       -0.15415
       -0.11107
       -0.15960
       -0.10918
       -0.09399
       -0.13723
       -0.10697
       -0.10959
       -0.15252
       -0.20440
       -0.08446
       -0.11754
       -0.17346
       -0.10970
       -0.05950
       -0.10585
       -0.09486
       -0.11656
       -0.06618
       -0.11757
       -0.09185
       -0.08328
       -0.10104
       -0.12664
       -0.15661
       -0.10983
       -0.09257
       -0.10711
       -0.15105
       -0.17048
       -0.10329
       -0.12341
       -0.12589
       -0.15048
       -0.09866
       -0.15355
       -0.10925
       -0.12954
       -0.15928
       -0.08534
       -0.12419
       -0.11249
       -0.12142
       -0.17183
       -0.09380
       -0.09762
       -0.12418
       -0.08678
       -0.10617
       -0.10385
       -0.14106
       -0.12277
       -0.07486
       -0.11202
       -0.11880
       -0.14806
       -0.06798
       -0.14870
       -0.09847
       -0.12053
       -0.14430
       -0.09945
       -0.12004
       -0.12680
       -0.11804
       -0.11834
       -0.14444
       -0.11909
       -0.16152
       -0.27442
       -0.13621
       -0.18919
       -0.14276
       -0.10314
       -0.09072
       -0.12166
       -0.17428
       -0.14632
       -0.11217
       -0.11671
       -0.16841
       -0.12205
       -0.07590
       -0.13121
       -0.09981
       -0.09612
       -0.10498
       -0.10947
       -0.14743
       -0.10767
       -0.11896
       -0.12442
       -0.09378
       -0.11536
       -0.11183
       -0.16415
       -0.16755
       -0.13380
       -0.26353
       -0.10371
       -0.16849
       -0.09644
       -0.15533
       -0.09057
       -0.11603
       -0.10023
       -0.11089
       -0.12811
       -0.10017
       -0.08641
       -0.10197
       -0.10889
       -0.14583
       -0.12009
       -0.13945
       -0.12676
       -0.10531
       -0.09876
       -0.11738
       -0.06967
       -0.08770
       -0.10296
       -0.08596
       -0.14723
       -0.10168
       -0.14689
       -0.09847
       -0.15029
       -0.11692
       -0.14226
       -0.10897
       -0.11569
       -0.13871
       -0.14183
       -0.11266
       -0.11908
       -0.09925
       -0.17276
       -0.15154
       -0.10547
       -0.11190
       -0.14706
       -0.11070
       -0.09596
       -0.09014
       -0.11420
       -0.08112
       -0.12499
       -0.14972
       -0.11580
       -0.10295
       -0.12381
       -0.11485
       -0.13515
       -0.15445
       -0.13424
       -0.13183
       -0.15708
       -0.08630
       -0.13241
       -0.16048
       -0.13249
       -0.11647
       -0.14803
       -0.07097
       -0.12896
       -0.10161
       -0.06720
       -0.13116
       -0.20793
       -0.10373
       -0.13904
       -0.17090
       -0.14901
       -0.08289
       -0.11393
       -0.11130
       -0.15887
       -0.07426
       -0.10576
       -0.11120
       -0.09915
       -0.10737
       -0.16596
       -0.14540
       -0.14669
       -0.12147
       -0.17052
       -0.15663
       -0.16603
       -0.09234
       -0.13390
       -0.13035
       -0.14040
       -0.10003
       -0.16294
       -0.14772
       -0.12799
       -0.16272
       -0.10362
       -0.11821
       -0.11543
       -0.11530
       -0.15082
       -0.09786
       -0.14553
       -0.10871
       -0.08439
       -0.08546
       -0.08034
       -0.11046
       -0.10472
       -0.08124
       -0.11018
       -0.07362
       -0.14189
       -0.13229
       -0.16286
       -0.12100
       -0.13257
       -0.15385
       -0.10435
       -0.06373
       -0.14167
       -0.10593
       -0.10571
       -0.11872
       -0.15174
       -0.16139
       -0.28126
       -0.15027
       -0.14635
       -0.12766
       -0.12809
       -0.10846
       -0.11993
       -0.16439
       -0.14470
       -0.11685
       -0.10032
       -0.13158
       -0.09500
       -0.08023
       -0.12005
       -0.12732
       -0.11555
       -0.12822
       -0.11887
       -0.11809
       -0.09571
       -0.09881
       -0.10277
       -0.12131
       -0.09352
       -0.10903
       -0.11579
       -0.16987
       -0.14947
       -0.23783
       -0.11513
       -0.15175
       -0.11803
       -0.12201
       -0.09851
       -0.12239
       -0.10587
       -0.09684
       -0.13787
       -0.08811
       -0.11548
       -0.11944
       -0.09304
       -0.12194
       -0.11750
       -0.12855
       -0.09831
       -0.07895
       -0.11452
       -0.10942
       -0.10851
       -0.09177
       -0.12337
       -0.08936
       -0.11498
       -0.12042
       -0.15253
       -0.11376
       -0.14389
       -0.12876
       -0.14286
       -0.15623
       -0.09949
       -0.14590
       -0.11602
       -0.12340
       -0.13574
       -0.13262
       -0.16504
       -0.13889
       -0.10981
       -0.13134
       -0.15691
       -0.13905
       -0.10581
       -0.14862
       -0.10978
       -0.12787
       -0.11685
       -0.15604
       -0.12361
       -0.05171
       -0.13097
       -0.10800
       -0.14566
       -0.14444
       -0.16051
       -0.16726
       -0.12045
       -0.07537
       -0.08819
       -0.15994
       -0.10821
       -0.12185
       -0.10596
       -0.09244
       -0.13052
       -0.10841
       -0.08163
       -0.15351
       -0.17595
       -0.08495
       -0.14466
       -0.16517
       -0.11285
       -0.06564
       -0.13227
       -0.10893
       -0.15306
       -0.13241
       -0.11399
       -0.10934
       -0.13158
       -0.12955
       -0.12674
       -0.13903
       -0.17362
       -0.10563
       -0.15370
       -0.10963
       -0.20992
       -0.08872
       -0.11437
       -0.13600
       -0.14838
       -0.10144
       -0.16887
       -0.11748
       -0.09642
       -0.14368
       -0.11581
       -0.12142
       -0.13459
       -0.11342
       -0.10229
       -0.10785
       -0.15462
       -0.10542
       -0.06454
       -0.06815
       -0.12176
       -0.13461
       -0.09217
       -0.14482
       -0.10752
       -0.11297
       -0.13374
       -0.13820
       -0.21621
       -0.13666
       -0.13212
       -0.12915
       -0.11418
       -0.06806
       -0.15462
       -0.12488
       -0.08425
       -0.13105
       -0.14994
       -0.16342
       -0.26242
       -0.15514
       -0.15757
       -0.12763
       -0.14498
       -0.10840
       -0.11857
       -0.16476
       -0.14816
       -0.15273
       -0.09956
       -0.14405
       -0.08992
       -0.12431
       -0.08461
       -0.10611
       -0.10744
       -0.14601
       -0.11069
       -0.14094
       -0.14434
       -0.06595
       -0.07895
       -0.14244
       -0.10912
       -0.10304
       -0.12136
       -0.14788
       -0.16424
       -0.21793
       -0.12557
       -0.13174
       -0.11574
       -0.10818
       -0.08783
       -0.08647
       -0.12947
       -0.07534
       -0.13374
       -0.11167
       -0.12593
       -0.06824
       -0.08933
       -0.11427
       -0.08511
       -0.13104
       -0.10007
       -0.12352
       -0.10854
       -0.10029
       -0.11450
       -0.12336
       -0.12175
       -0.07492
       -0.12433
       -0.12203
       -0.15216
       -0.08126
       -0.14317
       -0.12766
       -0.12277
       -0.11610
       -0.08845
       -0.14253
       -0.10360
       -0.12637
       -0.10061
       -0.11462
       -0.20089
       -0.15140
       -0.11583
       -0.14634
       -0.16468
       -0.12835
       -0.09781
       -0.14621
       -0.10423
       -0.08383
       -0.09800
       -0.16878
       -0.12425
       -0.12229
       -0.16017
       -0.11358
       -0.17658
       -0.15923
       -0.18658
       -0.12694
       -0.13748
       -0.11660
       -0.08564
       -0.13733
       -0.10842
       -0.14563
       -0.14466
       -0.11586
       -0.14882
       -0.13003
       -0.07240
       -0.20267
       -0.17788
       -0.07518
       -0.14043
       -0.13245
       -0.06590
       -0.10254
       -0.09292
       -0.13199
       -0.16352
       -0.12839
       -0.12249
       -0.12029
       -0.14199
       -0.10467
       -0.12075
       -0.10470
       -0.16172
       -0.09577
       -0.15816
       -0.12744
       -0.17170
       -0.11644
       -0.11284
       -0.14020
       -0.13869
       -0.10628
       -0.14467
       -0.12692
       -0.11490
       -0.15841
       -0.09962
       -0.12122
       -0.13339
       -0.09243
       -0.12750
       -0.11034
       -0.10201
       -0.11618
       -0.11650
       -0.11583
       -0.11630
       -0.12139
       -0.15753
       -0.10874
       -0.12048
       -0.12670
       -0.14860
       -0.08463
       -0.17814
       -0.15557
       -0.16063
       -0.09036
       -0.13114
       -0.09754
       -0.14031
       -0.12588
       -0.09633
       -0.14340
       -0.14239
       -0.16463
       -0.25709
       -0.14796
       -0.16786
       -0.11529
       -0.14310
       -0.15314
       -0.11986
       -0.13668
       -0.15981
       -0.12441
       -0.11734
       -0.10239
       -0.09611
       -0.12285
       -0.12557
       -0.12430
       -0.13982
       -0.16321
       -0.12195
       -0.11537
       -0.13794
       -0.08795
       -0.10627
       -0.12991
       -0.10866
       -0.11203
       -0.10509
       -0.15583
       -0.16027
       -0.27939
       -0.12330
       -0.12757
       -0.14194
       -0.10398
       -0.09023
       -0.13486
       -0.11463
       -0.10348
       -0.08313
       -0.08496
       -0.12208
       -0.10572
       -0.09579
       -0.09599
       -0.13349
       -0.11460
       -0.10694
       -0.11246
       -0.09521
       -0.12219
       -0.15619
       -0.11828
       -0.09693
       -0.08846
       -0.10009
       -0.13090
       -0.11828
       -0.08279
       -0.17782
       -0.14449
       -0.12241
       -0.14483
       -0.08805
       -0.12345
       -0.13137
       -0.11565
       -0.07810
       -0.11154
       -0.19483
       -0.17938
       -0.09644
       -0.13739
       -0.13304
       -0.13765
       -0.10267
       -0.13539
       -0.13676
       -0.12555
       -0.12198
       -0.18709
       -0.07603
       -0.10136
       -0.13474
       -0.10329
       -0.20165
       -0.14825
       -0.16741
       -0.13366
       -0.14117
       -0.10578
       -0.09673
       -0.13296
       -0.11092
       -0.16203
       -0.15932
       -0.10987
       -0.17573
       -0.11939
       -0.09252
       -0.18953
       -0.18038
       -0.09188
       -0.13070
       -0.12764
       -0.07833
       -0.12213
       -0.13401
       -0.08830
       -0.13470
       -0.17537
       -0.10467
       -0.18504
       -0.12938
       -0.11826
       -0.13364
       -0.14444
       -0.15237
       -0.10024
       -0.14725
       -0.16858
       -0.17927
       -0.13354
       -0.12294
       -0.14795
       -0.13911
       -0.09891
       -0.11251
       -0.15779
       -0.11789
       -0.17993
       -0.11962
       -0.13090
       -0.15988
       -0.11944
       -0.14111
       -0.08288
       -0.10975
       -0.08209
       -0.11209
       -0.09917
       -0.09771
       -0.15018
       -0.11220
       -0.11601
       -0.15894
       -0.12502
       -0.11277
       -0.10666
       -0.15161
       -0.13126
       -0.15789
       -0.14009
       -0.14434
       -0.13369
       -0.16453
       -0.12539
       -0.11980
       -0.11120
       -0.11857
       -0.18596
       -0.25068
       -0.14306
       -0.18923
       -0.14634
       -0.15234
       -0.08827
       -0.12721
       -0.14965
       -0.13547
       -0.15245
       -0.09071
       -0.09848
       -0.09333
       -0.09430
       -0.10853
       -0.13900
       -0.16555
       -0.14402
       -0.12482
       -0.14952
       -0.11231
       -0.08216
       -0.12684
       -0.13226
       -0.14204
       -0.12572
       -0.08991
       -0.15276
       -0.13969
       -0.28780
       -0.14170
       -0.11419
       -0.12921
       -0.11905
       -0.09879
       -0.10670
       -0.09432
       -0.08909
       -0.09866
       -0.08711
       -0.12382
       -0.11999
       -0.06724
       -0.14227
       -0.13681
       -0.09695
       -0.07387
       -0.11463
       -0.13122
       -0.10026
       -0.12281
       -0.14278
       -0.09317
       -0.10575
       -0.12198
       -0.15138
       -0.15741
       -0.13850
       -0.16732
       -0.16155
       -0.15747
       -0.14601
       -0.11624
       -0.15910
       -0.12901
       -0.11129
       -0.10677
       -0.07967
       -0.20333
       -0.15613
       -0.10631
       -0.04828
       -0.11998
       -0.11508
       -0.14495
       -0.11759
       -0.12740
       -0.11899
       -0.13775
       -0.15424
       -0.10943
       -0.10657
       -0.11478
       -0.10193
       -0.18670
       -0.15029
       -0.17920
       -0.10853
       -0.11730
       -0.08629
       -0.07322
       -0.12765
       -0.10195
       -0.16926
       -0.13821
       -0.09202
       -0.13891
       -0.12556
       -0.08331
       -0.18078
       -0.16054
       -0.08396
       -0.15127
       -0.11369
       -0.09421
       -0.08921
       -0.13043
       -0.12475
       -0.13029
       -0.13205
       -0.11751
       -0.15372
       -0.12726
       -0.09715
       -0.12294
       -0.17555
       -0.13324
       -0.09958
       -0.17541
       -0.14218
       -0.17623
       -0.11641
       -0.13365
       -0.13731
       -0.16091
       -0.07466
       -0.10782
       -0.16281
       -0.10189
       -0.16680
       -0.11125
       -0.11226
       -0.15831
       -0.12784
       -0.13055
       -0.10331
       -0.09262
       -0.06674
       -0.14294
       -0.08017
       -0.12516
       -0.16562
       -0.14638
       -0.13687
       -0.14306
       -0.09668
       -0.10422
       -0.12611
       -0.14630
       -0.13910
       -0.14388
       -0.14031
       -0.14897
       -0.12075
       -0.16709
       -0.12089
       -0.11925
       -0.11254
       -0.16013
       -0.16880
       -0.26268
       -0.13440
       -0.17342
       -0.15847
       -0.17448
       -0.09342
       -0.14228
       -0.13458
       -0.10389
       -0.15578
       -0.11223
       -0.11198
       -0.10810
       -0.11788
       -0.09974
       -0.08532
       -0.14577
       -0.16403
       -0.10855
       -0.14302
       -0.13171
       -0.05419
       -0.13626
       -0.14109
       -0.10916
       -0.10960
       -0.13662
       -0.13142
       -0.15711
       -0.28437
       -0.20714
       -0.12622
       -0.14786
       -0.11938
       -0.13366
       -0.14522
       -0.12519
       -0.12077
       -0.11770
       -0.09935
       -0.09200
       -0.07547
       -0.08478
       -0.13433
       -0.12158
       -0.09894
       -0.09619
       -0.12613
       -0.09586
       -0.07671
       -0.12697
       -0.09663
       -0.08748
       -0.14749
       -0.11982
       -0.15826
       -0.10431
       -0.13699
       -0.15405
       -0.12278
       -0.16591
       -0.13929
       -0.09521
       -0.14003
       -0.13015
       -0.07093
       -0.12863
       -0.10104
       -0.17251
       -0.16508
       -0.07606
       -0.11218
       -0.14118
       -0.13038
       -0.12368
       -0.08771
       -0.12906
       -0.11324
       -0.13272
       -0.15996
       -0.10341
       -0.09941
       -0.12452
       -0.09084
       -0.18932
       -0.17345
       -0.19381
       -0.12514
       -0.11572
       -0.09335
       -0.10328
       -0.14937
       -0.13363
       -0.18147
       -0.14556
       -0.11782
       -0.12689
       -0.13265
       -0.13277
       -0.20367
       -0.18808
       -0.09537
       -0.14754
       -0.15412
       -0.09997
       -0.13598
       -0.15349
       -0.09448
       -0.11416
       -0.14317
       -0.13751
       -0.14401
       -0.10854
       -0.10690
       -0.12635
       -0.17406
       -0.14825
       -0.07394
       -0.18109
       -0.15350
       -0.20033
       -0.12226
       -0.14628
       -0.14165
       -0.13775
       -0.10447
       -0.13188
       -0.15437
       -0.08592
       -0.12893
       -0.11018
       -0.13449
       -0.16827
       -0.11220
       -0.13756
       -0.11391
       -0.12256
       -0.09856
       -0.09900
       -0.10628
       -0.13004
       -0.17577
       -0.14413
       -0.14006
       -0.15087
       -0.11851
       -0.14319
       -0.12222
       -0.17038
       -0.12981
       -0.12969
       -0.10473
       -0.13735
       -0.12982
       -0.14527
       -0.14075
       -0.11997
       -0.11156
       -0.16134
       -0.15602
       -0.26120
       -0.14247
       -0.19103
       -0.14531
       -0.16828
       -0.09545
       -0.11058
       -0.13658
       -0.12442
       -0.12488
       -0.14300
       -0.10708
       -0.13270
       -0.10402
       -0.13304
       -0.08913
       -0.13923
       -0.17878
       -0.11780
       -0.13669
       -0.14203
       -0.08245
       -0.08040
       -0.12821
       -0.11327
       -0.11951
       -0.14497
       -0.13657
       -0.18149
       -0.26817
       -0.19024
       -0.10935
       -0.14994
       -0.13203
       -0.10234
       -0.20391
       -0.09821
       -0.12424
       -0.11347
       -0.10272
       -0.11145
       -0.10565
       -0.10493
       -0.10593
       -0.11041
       -0.08375
       -0.11162
       -0.11061
       -0.09695
       -0.10029
       -0.10808
       -0.13330
       -0.07471
       -0.14104
       -0.10166
       -0.15851
       -0.11238
       -0.12519
       -0.12914
       -0.11286
       -0.15393
       -0.14357
       -0.09313
       -0.09978
       -0.13456
       -0.09073
       -0.12916
       -0.12578
       -0.21270
       -0.11499
       -0.11566
       -0.13033
       -0.13712
       -0.15878
       -0.12220
       -0.07704
       -0.15735
       -0.13233
       -0.14841
       -0.16376
       -0.10944
       -0.07276
       -0.13142
       -0.12196
       -0.16951
       -0.18475
       -0.22273
       -0.13699
       -0.12575
       -0.09427
       -0.10603
       -0.14448
       -0.10179
       -0.17714
       -0.18209
       -0.15167
       -0.16735
       -0.13686
       -0.13295
       -0.18637
       -0.16899
       -0.08780
       -0.14592
       -0.15391
       -0.11152
       -0.08979
       -0.15792
       -0.09198
       -0.13611
       -0.14589
       -0.13825
       -0.15891
       -0.12170
       -0.10680
       -0.07426
       -0.15219
       -0.13411
       -0.11153
       -0.15744
       -0.14241
       -0.20786
       -0.08731
       -0.16096
       -0.16216
       -0.14396
       -0.07007
       -0.14944
       -0.14130
       -0.14725
       -0.13588
       -0.13574
       -0.08182
       -0.14251
       -0.14896
       -0.13831
       -0.11699
       -0.12697
       -0.07241
       -0.10536
       -0.12928
       -0.12465
       -0.16771
       -0.15655
       -0.11032
       -0.13226
       -0.08623
       -0.13579
       -0.10948
       -0.18707
       -0.12037
       -0.15396
       -0.13550
       -0.14010
       -0.12313
       -0.15555
       -0.13988
       -0.10500
       -0.12746
       -0.17370
       -0.11853
       -0.26966
       -0.14695
       -0.16759
       -0.14746
       -0.15632
       -0.12142
       -0.09598
       -0.13955
       -0.12506
       -0.11078
       -0.11174
       -0.09411
       -0.11242
       -0.07021
       -0.13488
       -0.07444
       -0.15858
       -0.13210
       -0.11022
       -0.16836
       -0.13681
       -0.08226
       -0.11210
       -0.13194
       -0.11522
       -0.13227
       -0.14731
       -0.14781
       -0.18941
       -0.30052
       -0.18950
       -0.11595
       -0.15011
       -0.12876
       -0.12375
       -0.17699
       -0.15473
       -0.08813
       -0.11622
       -0.06338
       -0.12535
       -0.12016
       -0.13323
       -0.10795
       -0.10495
       -0.05599
       -0.13383
       -0.12252
       -0.10094
       -0.10321
       -0.11493
       -0.11613
       -0.09649
       -0.11818
       -0.08499
       -0.14568
       -0.11652
       -0.12288
       -0.14681
       -0.13734
       -0.16501
       -0.15555
       -0.12142
       -0.12924
       -0.14292
       -0.10168
       -0.13370
       -0.13593
       -0.20313
       -0.18007
       -0.12712
       -0.13210
       -0.14978
       -0.16890
       -0.13044
       -0.09949
       -0.11273
       -0.09561
       -0.18035
       -0.18639
       -0.09272
       -0.09069
       -0.13514
       -0.12841
       -0.15472
       -0.16473
       -0.15081
       -0.15948
       -0.14624
       -0.10966
       -0.10351
       -0.11825
       -0.12184
       -0.13890
       -0.13159
       -0.12361
       -0.18183
       -0.12096
       -0.11074
       -0.20386
       -0.16854
       -0.10620
       -0.15232
       -0.15803
       -0.13232
       -0.11345
       -0.13821
       -0.09763
       -0.14150
       -0.11109
       -0.13511
       -0.16409
       -0.12191
       -0.12615
       -0.12186
       -0.18097
       -0.13136
       -0.13346
       -0.16234
       -0.18954
       -0.21067
       -0.14409
       -0.18136
       -0.16880
       -0.14473
       -0.09237
       -0.12206
       -0.14239
       -0.14037
       -0.14999
       -0.16157
       -0.11022
       -0.16556
       -0.13617
       -0.14390
       -0.11457
       -0.11766
       -0.10513
       -0.09789
       -0.12063
       -0.13605
       -0.14935
       -0.16034
       -0.13103
       -0.14120
       -0.09931
       -0.12774
       -0.12938
       -0.19616
       -0.10966
       -0.10227
       -0.14173
       -0.13073
       -0.12758
       -0.17664
       -0.10254
       -0.12926
       -0.09670
       -0.14114
       -0.13362
       -0.27789
       -0.15761
       -0.14612
       -0.15007
       -0.11765
       -0.11450
       -0.11589
       -0.12893
       -0.10304
       -0.13810
       -0.13526
       -0.11715
       -0.17010
       -0.12685
       -0.16399
       -0.13352
       -0.15635
       -0.09021
       -0.08533
       -0.13511
       -0.16080
       -0.11210
       -0.11407
       -0.13272
       -0.17855
       -0.14973
       -0.14580
       -0.16190
       -0.20463
       -0.28555
       -0.18779
       -0.11751
       -0.14054
       -0.13141
       -0.13407
       -0.15138
       -0.13887
       -0.10051
       -0.13328
       -0.11171
       -0.11263
       -0.12476
       -0.12303
       -0.08206
       -0.09434
       -0.08177
       -0.12196
       -0.11929
       -0.11407
       -0.13425
       -0.11257
       -0.09102
       -0.11022
       -0.14087
       -0.09735
       -0.14007
       -0.14405
       -0.13356
       -0.16176
       -0.13717
       -0.13258
       -0.13259
       -0.12537
       -0.15090
       -0.13575
       -0.06632
       -0.12672
       -0.10752
       -0.22008
       -0.16862
       -0.12776
       -0.12082
       -0.13670
       -0.13066
       -0.11853
       -0.09743
       -0.12154
       -0.12622
       -0.18661
       -0.16138
       -0.10209
       -0.09752
       -0.14389
       -0.07378
       -0.19096
       -0.17645
       -0.19350
       -0.13349
       -0.12053
       -0.10150
       -0.08756
       -0.12513
       -0.12080
       -0.14751
       -0.13329
       -0.13652
       -0.17326
       -0.13668
       -0.11502
       -0.18835
       -0.21933
       -0.10489
       -0.16230
       -0.18093
       -0.10937
       -0.12982
       -0.15488
       -0.08474
       -0.13773
       -0.12141
       -0.14926
       -0.13458
       -0.14291
       -0.12405
       -0.10957
       -0.19206
       -0.11298
       -0.11719
       -0.17868
       -0.19527
       -0.20498
       -0.13930
       -0.18564
       -0.16216
       -0.10582
       -0.10088
       -0.14360
       -0.13980
       -0.16189
       -0.16304
       -0.13996
       -0.13314
       -0.19871
       -0.13679
       -0.10238
       -0.09381
       -0.07398
       -0.11649
       -0.10029
       -0.11729
       -0.14977
       -0.16277
       -0.13145
       -0.13967
       -0.14104
       -0.11676
       -0.14536
       -0.12129
       -0.19194
       -0.13871
       -0.09518
       -0.15097
       -0.13191
       -0.14739
       -0.14694
       -0.08397
       -0.11359
       -0.09404
       -0.15831
       -0.13741
       -0.31738
       -0.15923
       -0.16309
       -0.17852
       -0.12890
       -0.14118
       -0.12121
       -0.11983
       -0.11099
       -0.11053
       -0.11504
       -0.13604
       -0.15150
       -0.09808
       -0.16914
       -0.14427
       -0.13930
       -0.10055
       -0.10452
       -0.15007
       -0.13500
       -0.11448
       -0.11567
       -0.12034
       -0.15721
       -0.13570
       -0.17515
       -0.19510
       -0.22587
       -0.25402
       -0.19449
       -0.14398
       -0.12046
       -0.16694
       -0.10127
       -0.15316
       -0.16494
       -0.10833
       -0.12956
       -0.09353
       -0.11213
       -0.13729
       -0.16714
       -0.08677
       -0.08090
       -0.09236
       -0.11560
       -0.10425
       -0.12182
       -0.11447
       -0.10815
       -0.07086
       -0.11234
       -0.12203
       -0.10055
       -0.13389
       -0.15243
       -0.16768
       -0.14489
       -0.13573
       -0.13293
       -0.12946
       -0.11708
       -0.15482
       -0.12288
       -0.09677
       -0.11085
       -0.11481
       -0.20177
       -0.16510
       -0.09746
       -0.13599
       -0.18785
       -0.13813
       -0.10756
       -0.09570
       -0.13086
       -0.11139
       -0.17138
       -0.14630
       -0.10814
       -0.12643
       -0.10443
       -0.11738
       -0.20108
       -0.15850
       -0.19869
       -0.14017
       -0.13757
       -0.12258
       -0.12569
       -0.13819
       -0.12417
       -0.15583
       -0.14215
       -0.12318
       -0.13787
       -0.12825
       -0.10786
       -0.16738
       -0.20907
       -0.10562
       -0.16382
       -0.18242
       -0.11075
       -0.09411
       -0.12281
       -0.08674
       -0.13957
       -0.11642
       -0.13422
       -0.13267
       -0.10568
       -0.11412
       -0.12891
       -0.20183
       -0.16084
       -0.08558
       -0.21832
       -0.18898
       -0.19949
       -0.13017
       -0.17421
       -0.16455
       -0.14056
       -0.12799
       -0.13013
       -0.13106
       -0.15688
       -0.14584
       -0.10363
       -0.13886
       -0.17737
       -0.17485
       -0.10655
       -0.14665
       -0.10562
       -0.06253
       -0.08247
       -0.12340
       -0.12903
       -0.20064
       -0.09554
       -0.13533
       -0.16598
       -0.10981
       -0.16126
       -0.10343
       -0.17371
       -0.11011
       -0.08028
       -0.17135
       -0.17066
       -0.13627
       -0.17744
       -0.09012
       -0.09329
       -0.11143
       -0.17641
       -0.14393
       -0.31537
       -0.13868
       -0.17213
       -0.17198
       -0.15572
       -0.13602
       -0.13634
       -0.15776
       -0.13148
       -0.15930
       -0.11262
       -0.13226
       -0.10951
       -0.12135
       -0.16544
       -0.13806
       -0.12543
       -0.13019
       -0.11406
       -0.14812
       -0.13119
       -0.12987
       -0.11852
       -0.15350
       -0.15581
       -0.14133
       -0.17910
       -0.19544
       -0.21336
       -0.27008
       -0.16918
       -0.11864
       -0.11381
       -0.16376
       -0.14346
       -0.12505
       -0.14369
       -0.13591
       -0.11181
       -0.11846
       -0.11731
       -0.15328
       -0.14188
       -0.12428
       -0.09196
       -0.12307
       -0.11053
       -0.13291
       -0.10647
       -0.15905
       -0.09424
       -0.07899
       -0.10147
       -0.11980
       -0.11518
       -0.13859
       -0.11791
       -0.13642
       -0.14087
       -0.13428
       -0.12933
       -0.15701
       -0.14107
       -0.13285
       -0.11670
       -0.09258
       -0.14402
       -0.11854
       -0.18602
       -0.15804
       -0.09769
       -0.13448
       -0.14627
       -0.12984
       -0.14402
       -0.13267
       -0.13110
       -0.11340
       -0.15521
       -0.14034
       -0.07076
       -0.11054
       -0.14333
       -0.13748
       -0.19774
       -0.12652
       -0.18910
       -0.12232
       -0.12366
       -0.10938
       -0.08520
       -0.10054
       -0.10591
       -0.13898
       -0.14349
       -0.14256
       -0.13835
       -0.17935
       -0.11628
       -0.18789
       -0.20027
       -0.11298
       -0.10773
       -0.10505
       -0.12291
       -0.14054
       -0.14957
       -0.06444
       -0.15782
       -0.13459
       -0.11473
       -0.12007
       -0.11270
       -0.11039
       -0.10985
       -0.17951
       -0.16298
       -0.15630
       -0.26469
       -0.16313
       -0.20809
       -0.11180
       -0.15743
       -0.19405
       -0.11339
       -0.13373
       -0.12866
       -0.11766
       -0.14783
       -0.15132
       -0.14060
       -0.09587
       -0.15478
       -0.14129
       -0.08881
       -0.16801
       -0.11996
       -0.08173
       -0.10116
       -0.13545
       -0.11427
       -0.19290
       -0.11071
       -0.12667
       -0.16008
       -0.13961
       -0.15670
       -0.12250
       -0.18962
       -0.11495
       -0.13395
       -0.15810
       -0.14493
       -0.15389
       -0.17432
       -0.11966
       -0.13590
       -0.11692
       -0.14484
       -0.16621
       -0.32794
       -0.18380
       -0.16790
       -0.16418
       -0.16138
       -0.15238
       -0.13007
       -0.13786
       -0.13276
       -0.13029
       -0.12175
       -0.14770
       -0.10271
       -0.10673
       -0.14158
       -0.15619
       -0.13780
       -0.14349
       -0.15870
       -0.13999
       -0.15933
       -0.11976
       -0.13757
       -0.16626
       -0.13810
       -0.16445
       -0.18568
       -0.18557
       -0.20178
       -0.27579
       -0.14992
       -0.14595
       -0.12037
       -0.17721
       -0.14099
       -0.14024
       -0.12131
       -0.12389
       -0.11484
       -0.08558
       -0.12160
       -0.10754
       -0.14252
       -0.13509
       -0.11556
       -0.09652
       -0.09380
       -0.14415
       -0.10307
       -0.13197
       -0.10453
       -0.10302
       -0.13133
       -0.10849
       -0.08744
       -0.12774
       -0.16754
       -0.14826
       -0.11590
       -0.13767
       -0.10601
       -0.16306
       -0.15944
       -0.14231
       -0.12522
       -0.11221
       -0.11221
       -0.14235
       -0.18613
       -0.17292
       -0.13291
       -0.10715
       -0.13747
       -0.15012
       -0.15570
       -0.12915
       -0.13593
       -0.10210
       -0.16090
       -0.15872
       -0.11106
       -0.14221
       -0.10767
       -0.13403
       -0.19057
       -0.15520
       -0.20641
       -0.14125
       -0.13134
       -0.12309
       -0.12642
       -0.15890
       -0.10705
       -0.18424
       -0.15345
       -0.13813
       -0.17266
       -0.17569
       -0.16756
       -0.22019
       -0.19735
       -0.11857
       -0.10855
       -0.12064
       -0.11198
       -0.11852
       -0.17335
       -0.07637
       -0.13213
       -0.14111
       -0.13817
       -0.15428
       -0.12009
       -0.08765
       -0.11275
       -0.18528
       -0.17090
       -0.16177
       -0.26062
       -0.16731
       -0.20250
       -0.16636
       -0.14317
       -0.16886
       -0.10458
       -0.12489
       -0.13125
       -0.13946
       -0.13751
       -0.15271
       -0.13467
       -0.10667
       -0.13086
       -0.15553
       -0.10335
       -0.14026
       -0.11838
       -0.11660
       -0.09220
       -0.16155
       -0.14028
       -0.21905
       -0.12011
       -0.12482
       -0.14416
       -0.13605
       -0.14363
       -0.11847
       -0.18437
       -0.14693
       -0.13862
       -0.15771
       -0.13716
       -0.12104
       -0.14047
       -0.13026
       -0.11444
       -0.12680
       -0.16046
       -0.16210
       -0.33750
       -0.18760
       -0.16813
       -0.19400
       -0.16990
       -0.14959
       -0.08895
       -0.17938
       -0.11764
       -0.14835
       -0.14202
       -0.14231
       -0.12629
       -0.11488
       -0.14676
       -0.12714
       -0.12899
       -0.14560
       -0.14254
       -0.16722
       -0.15870
       -0.08470
       -0.11721
       -0.12920
       -0.14259
       -0.12972
       -0.19086
       -0.19289
       -0.22107
       -0.27810
       -0.14337
       -0.12551
       -0.10536
       -0.18291
       -0.15515
       -0.13554
       -0.11829
       -0.15685
       -0.13284
       -0.15170
       -0.15811
       -0.10639
       -0.14068
       -0.12925
       -0.09342
       -0.07716
       -0.11056
       -0.15624
       -0.09499
       -0.13743
       -0.13676
       -0.09728
       -0.13656
       -0.16324
       -0.10245
       -0.11697
       -0.13449
       -0.13848
       -0.12456
       -0.14835
       -0.10061
       -0.13598
       -0.12262
       -0.13473
       -0.14313
       -0.11333
       -0.11872
       -0.12092
       -0.22279
       -0.19166
       -0.14903
       -0.12249
       -0.15731
       -0.13115
       -0.15422
       -0.10742
       -0.14464
       -0.11429
       -0.14954
       -0.16757
       -0.11262
       -0.10105
       -0.11254
       -0.14227
       -0.18932
       -0.13881
       -0.22420
       -0.13281
       -0.14771
       -0.09604
       -0.12249
       -0.18428
       -0.11919
       -0.15306
       -0.15056
       -0.14416
       -0.17468
       -0.15728
       -0.14729
       -0.22701
       -0.18556
       -0.10652
       -0.11552
       -0.15131
       -0.10401
       -0.11778
       -0.13020
       -0.12348
       -0.11167
       -0.11629
       -0.17413
       -0.12798
       -0.12813
       -0.06417
       -0.13484
       -0.19935
       -0.17296
       -0.17759
       -0.26811
       -0.17390
       -0.22201
       -0.10983
       -0.14767
       -0.16267
       -0.12309
       -0.09938
       -0.16092
       -0.15446
       -0.16455
       -0.17909
       -0.13112
       -0.12162
       -0.13904
       -0.16031
       -0.15314
       -0.11290
       -0.11532
       -0.12392
       -0.10300
       -0.12171
       -0.11554
       -0.18551
       -0.15324
       -0.13983
       -0.08288
       -0.12680
       -0.15812
       -0.08405
       -0.16648
       -0.14873
       -0.15220
       -0.15637
       -0.12202
       -0.10691
       -0.17134
       -0.14321
       -0.14454
       -0.15250
       -0.16864
       -0.14516
       -0.32335
       -0.19058
       -0.18187
       -0.17689
       -0.14550
       -0.13448
       -0.09992
       -0.14944
       -0.14618
       -0.13608
       -0.15224
       -0.12307
       -0.13296
       -0.15432
       -0.15004
       -0.11917
       -0.14257
       -0.14531
       -0.17256
       -0.16218
       -0.18644
       -0.10511
       -0.15236
       -0.16123
       -0.14133
       -0.14765
       -0.19703
       -0.21239
       -0.18843
       -0.27538
       -0.15112
       -0.11169
       -0.13453
       -0.18258
       -0.11606
       -0.13510
       -0.11771
       -0.13766
       -0.16827
       -0.16129
       -0.15871
       -0.10281
       -0.13576
       -0.14059
       -0.13564
       -0.10230
       -0.12328
       -0.16023
       -0.09160
       -0.15838
       -0.14135
       -0.08184
       -0.12649
       -0.12146
       -0.13313
       -0.12700
       -0.13043
       -0.13281
       -0.12704
       -0.15948
       -0.14042
       -0.12808
       -0.08973
       -0.13327
       -0.15725
       -0.09828
       -0.13892
       -0.10265
       -0.24106
       -0.15949
       -0.15235
       -0.13306
       -0.15243
       -0.16534
       -0.16985
       -0.08596
       -0.13207
       -0.13383
       -0.13643
       -0.15331
       -0.12863
       -0.11527
       -0.13417
       -0.11455
       -0.21269
       -0.16962
       -0.20698
       -0.13972
       -0.13258
       -0.11292
       -0.13305
       -0.19140
       -0.12164
       -0.14635
       -0.15596
       -0.13233
       -0.13969
       -0.15483
       -0.16924
       -0.25212
       -0.16389
       -0.11169
       -0.14284
       -0.14913
       -0.09419
       -0.13152
       -0.13598
       -0.11597
       -0.14235
       -0.10725
       -0.15640
       -0.16966
       -0.10645
       -0.09560
       -0.14467
       -0.19753
       -0.15610
       -0.15532
       -0.24685
       -0.13560
       -0.21148
       -0.10964
       -0.16123
       -0.17042
       -0.14685
       -0.11459
       -0.14129
       -0.15429
       -0.15846
       -0.16132
       -0.11913
       -0.13243
       -0.15883
       -0.16929
       -0.17596
       -0.12410
       -0.11988
       -0.08789
       -0.10979
       -0.12476
       -0.13400
       -0.16536
       -0.17219
       -0.13704
       -0.14219
       -0.13656
       -0.12705
       -0.09812
       -0.17102
       -0.14354
       -0.13384
       -0.17808
       -0.12221
       -0.10353
       -0.13391
       -0.11791
       -0.15630
       -0.15224
       -0.19144
       -0.15763
       -0.31140
       -0.19354
       -0.17102
       -0.16730
       -0.13303
       -0.14117
       -0.13889
       -0.16355
       -0.13343
       -0.13424
       -0.13551
       -0.15114
       -0.11802
       -0.13261
       -0.12792
       -0.14702
       -0.11771
       -0.14717
       -0.17780
       -0.15359
       -0.19417
       -0.12694
       -0.13035
       -0.11241
       -0.18049
       -0.12342
       -0.19255
       -0.19831
       -0.15998
       -0.27490
       -0.19315
       -0.11922
       -0.15461
       -0.17983
       -0.09929
       -0.13427
       -0.12312
       -0.11883
       -0.15920
       -0.16880
       -0.14523
       -0.12197
       -0.14535
       -0.17772
       -0.11578
       -0.13259
       -0.13661
       -0.13730
       -0.12487
       -0.15081
       -0.11943
       -0.05729
       -0.08906
       -0.09119
       -0.13404
       -0.16551
       -0.15764
       -0.13623
       -0.12606
       -0.11959
       -0.15329
       -0.14527
       -0.10735
       -0.16638
       -0.13408
       -0.12134
       -0.16668
       -0.13575
       -0.22160
       -0.15523
       -0.11546
       -0.14116
       -0.13924
       -0.15341
       -0.15116
       -0.07994
       -0.15587
       -0.12332
       -0.14745
       -0.16486
       -0.09783
       -0.11456
       -0.12544
       -0.15134
       -0.17834
       -0.15655
       -0.21151
       -0.15822
       -0.14531
       -0.12435
       -0.13910
       -0.17536
       -0.13328
       -0.13068
       -0.17862
       -0.14075
       -0.15891
       -0.17083
       -0.15549
       -0.24435
       -0.16383
       -0.13605
       -0.13403
       -0.17281
       -0.13695
       -0.13424
       -0.16832
       -0.11966
       -0.15357
       -0.12499
       -0.15786
       -0.12605
       -0.13564
       -0.11339
       -0.07054
       -0.18761
       -0.17288
       -0.14951
       -0.25624
       -0.16324
       -0.20143
       -0.13711
       -0.18543
       -0.18055
       -0.13182
       -0.10989
       -0.14471
       -0.13238
       -0.13718
       -0.16531
       -0.12117
       -0.12778
       -0.16016
       -0.13586
       -0.12206
       -0.08959
       -0.09923
       -0.10572
       -0.11152
       -0.12019
       -0.13744
       -0.16810
       -0.17873
       -0.10527
       -0.14744
       -0.12789
       -0.11738
       -0.12057
       -0.17158
       -0.15219
       -0.13205
       -0.15469
       -0.13398
       -0.10337
       -0.14061
       -0.10650
       -0.15182
       -0.10318
       -0.18513
       -0.15105
       -0.32555
       -0.19230
       -0.19447
       -0.15854
       -0.13123
       -0.14381
       -0.16658
       -0.19498
       -0.12023
       -0.14477
       -0.12884
       -0.14996
       -0.14015
       -0.14258
       -0.11495
       -0.15076
       -0.12235
       -0.15156
       -0.16142
       -0.15623
       -0.18166
       -0.13167
       -0.11232
       -0.14442
       -0.17160
       -0.12266
       -0.17135
       -0.19868
       -0.14841
       -0.28238
       -0.20875
       -0.13024
       -0.15203
       -0.17460
       -0.13600
       -0.15164
       -0.13689
       -0.13260
       -0.13192
       -0.12990
       -0.13052
       -0.13525
       -0.13399
       -0.16908
       -0.13871
       -0.09967
       -0.10918
       -0.15902
       -0.13951
       -0.14299
       -0.12049
       -0.11415
       -0.11900
       -0.09002
       -0.18174
       -0.18026
       -0.16906
       -0.15971
       -0.13947
       -0.13211
       -0.16070
       -0.12890
       -0.12375
       -0.14558
       -0.12917
       -0.15483
       -0.15093
       -0.12633
       -0.24300
       -0.15069
       -0.10752
       -0.13196
       -0.16147
       -0.14818
       -0.16748
       -0.13420
       -0.13214
       -0.12351
       -0.16075
       -0.15713
       -0.11966
       -0.10854
       -0.16069
       -0.13602
       -0.17373
       -0.16109
       -0.20039
       -0.14471
       -0.13238
       -0.14141
       -0.13364
       -0.18694
       -0.11696
       -0.13610
       -0.16146
       -0.11335
       -0.16227
       -0.14180
       -0.12099
       -0.24030
       -0.18419
       -0.11280
       -0.15211
       -0.17613
       -0.13443
       -0.09456
       -0.17692
       -0.10660
       -0.18386
       -0.10073
       -0.15181
       -0.16929
       -0.17259
       -0.12713
       -0.12064
       -0.17705
       -0.15402
       -0.16276
       -0.20740
       -0.15413
       -0.21725
       -0.14288
       -0.19626
       -0.17765
       -0.15261
       -0.10197
       -0.15732
       -0.14261
       -0.12976
       -0.19428
       -0.17431
       -0.11136
       -0.18389
       -0.11316
       -0.15333
       -0.12284
       -0.08379
       -0.11405
       -0.11346
       -0.10541
       -0.14134
       -0.14836
       -0.17742
       -0.12087
       -0.16512
       -0.14261
       -0.14140
       -0.13354
       -0.18040
       -0.17121
       -0.12608
       -0.14450
       -0.14568
       -0.13449
       -0.15839
       -0.11976
       -0.15942
       -0.09601
       -0.20582
       -0.18760
       -0.32649
       -0.18272
       -0.18206
       -0.15643
       -0.17850
       -0.12661
       -0.16611
       -0.17893
       -0.13264
       -0.15333
       -0.12701
       -0.16521
       -0.13942
       -0.11087
       -0.15095
       -0.12786
       -0.13207
       -0.16406
       -0.12564
       -0.14025
       -0.18019
       -0.10103
       -0.16199
       -0.14359
       -0.16890
       -0.15371
       -0.20685
       -0.16429
       -0.16747
       -0.27591
       -0.22616
       -0.18513
       -0.13871
       -0.15774
       -0.14298
       -0.13708
       -0.12086
       -0.16423
       -0.14614
       -0.13285
       -0.13950
       -0.14922
       -0.12418
       -0.15937
       -0.11592
       -0.10533
       -0.09040
       -0.13090
       -0.14852
       -0.14376
       -0.11343
       -0.10943
       -0.13660
       -0.12313
       -0.17188
       -0.16681
       -0.16174
       -0.13741
       -0.11146
       -0.13197
       -0.20110
       -0.18811
       -0.09689
       -0.15660
       -0.16813
       -0.15740
       -0.14868
       -0.14848
       -0.26392
       -0.16340
       -0.12921
       -0.12944
       -0.13680
       -0.14863
       -0.20100
       -0.15124
       -0.13892
       -0.12046
       -0.19091
       -0.18029
       -0.12724
       -0.08098
       -0.16491
       -0.16144
       -0.19813
       -0.18950
       -0.20600
       -0.13076
       -0.14115
       -0.11811
       -0.13259
       -0.18421
       -0.13949
       -0.14073
       -0.14103
       -0.10812
       -0.18159
       -0.12010
       -0.15432
       -0.24183
       -0.20356
       -0.14868
       -0.17474
       -0.19516
       -0.08996
       -0.12316
       -0.14888
       -0.12500
       -0.16260
       -0.10465
       -0.11855
       -0.16836
       -0.16612
       -0.11231
       -0.12432
       -0.16348
       -0.17721
       -0.11734
       -0.19846
       -0.19308
       -0.21657
       -0.12754
       -0.19141
       -0.18555
       -0.15008
       -0.10594
       -0.16986
       -0.16916
       -0.16515
       -0.16861
       -0.15926
       -0.11419
       -0.19456
       -0.17523
       -0.15140
       -0.13474
       -0.12920
       -0.10344
       -0.11331
       -0.10202
       -0.13055
       -0.13416
       -0.18125
       -0.12013
       -0.13897
       -0.13794
       -0.20537
       -0.12920
       -0.21842
       -0.16114
       -0.12987
       -0.11393
       -0.17859
       -0.11755
       -0.18079
       -0.14559
       -0.17013
       -0.12964
       -0.22782
       -0.19067
       -0.30740
       -0.18452
       -0.17262
       -0.16968
       -0.18238
       -0.13494
       -0.14629
       -0.17160
       -0.11441
       -0.14292
       -0.12165
       -0.17140
       -0.14486
       -0.13139
       -0.16795
       -0.12049
       -0.12761
       -0.16084
       -0.15829
       -0.12741
       -0.17223
       -0.10485
       -0.15961
       -0.16141
       -0.19115
       -0.17068
       -0.19872
       -0.18296
       -0.18237
       -0.29516
       -0.19218
       -0.18839
       -0.13791
       -0.18383
       -0.13047
       -0.11928
       -0.13906
       -0.13787
       -0.12933
       -0.11904
       -0.12684
       -0.15225
       -0.08123
       -0.18850
       -0.12615
       -0.13077
       -0.12605
       -0.12955
       -0.15322
       -0.12429
       -0.13617
       -0.10572
       -0.13726
       -0.12811
       -0.15077
       -0.15543
       -0.17404
       -0.16079
       -0.13569
       -0.17356
       -0.18616
       -0.19692
       -0.11794
       -0.16401
       -0.16016
       -0.14045
       -0.15722
       -0.10447
       -0.24798
       -0.20659
       -0.14054
       -0.15674
       -0.14179
       -0.15638
       -0.20796
       -0.12867
       -0.13330
       -0.13716
       -0.17026
       -0.19092
       -0.14450
       -0.10030
       -0.18729
       -0.11684
       -0.20311
       -0.20243
       -0.19136
       -0.14724
       -0.16146
       -0.11808
       -0.13114
       -0.17467
       -0.13497
       -0.16186
       -0.13830
       -0.13782
       -0.15729
       -0.14975
       -0.16581
       -0.23929
       -0.21574
       -0.15743
       -0.18209
       -0.22278
       -0.10765
       -0.12614
       -0.15784
       -0.12946
       -0.17930
       -0.11898
       -0.14460
       -0.17879
       -0.16117
       -0.11678
       -0.15153
       -0.15734
       -0.17130
       -0.14507
       -0.20013
       -0.18155
       -0.23654
       -0.14501
       -0.15604
       -0.17800
       -0.11829
       -0.10571
       -0.12410
       -0.19322
       -0.13351
       -0.19672
       -0.14858
       -0.10863
       -0.20613
       -0.15052
       -0.17589
       -0.14286
       -0.14082
       -0.10780
       -0.12561
       -0.12546
       -0.15035
       -0.11266
       -0.15311
       -0.15297
       -0.12334
       -0.14148
       -0.20605
       -0.12236
       -0.19041
       -0.15476
       -0.18680
       -0.14462
       -0.18777
       -0.15201
       -0.18768
       -0.13680
       -0.13827
       -0.14219
       -0.21251
       -0.18666
       -0.31385
       -0.17040
       -0.19838
       -0.18182
       -0.15384
       -0.16423
       -0.14387
       -0.13240
       -0.15253
       -0.15870
       -0.14806
       -0.17268
       -0.18586
       -0.12684
       -0.15298
       -0.12016
       -0.14731
       -0.15167
       -0.14662
       -0.11977
       -0.18993
       -0.13631
       -0.14883
       -0.17690
       -0.20117
       -0.16293
       -0.23321
       -0.19514
       -0.16726
       -0.29835
       -0.17345
       -0.17595
       -0.15133
       -0.15109
       -0.17343
       -0.14585
       -0.14185
       -0.16197
       -0.12109
       -0.09119
       -0.10980
       -0.13744
       -0.12231
       -0.18609
       -0.12895
       -0.10132
       -0.10925
       -0.14549
       -0.14642
       -0.10162
       -0.09674
       -0.11257
       -0.16132
       -0.11863
       -0.16426
       -0.15116
       -0.15359
       -0.15712
       -0.17447
       -0.16521
       -0.21531
       -0.19345
       -0.14346
       -0.16140
       -0.18033
       -0.15966
       -0.17880
       -0.11560
       -0.21113
       -0.18870
       -0.11599
       -0.15802
       -0.14572
       -0.16923
       -0.19902
       -0.09855
       -0.12126
       -0.12627
       -0.19518
       -0.21298
       -0.15941
       -0.10894
       -0.16414
       -0.08484
       -0.20740
       -0.17087
       -0.18880
       -0.16519
       -0.16919
       -0.12749
       -0.12789
       -0.18831
       -0.09592
       -0.17570
       -0.15167
       -0.16833
       -0.18492
       -0.15026
       -0.18510
       -0.24354
       -0.22759
       -0.16213
       -0.19204
       -0.20061
       -0.13322
       -0.12135
       -0.15835
       -0.12823
       -0.18355
       -0.12057
       -0.17932
       -0.15843
       -0.14505
       -0.09239
       -0.18587
       -0.16746
       -0.17127
       -0.11953
       -0.20287
       -0.20691
       -0.23201
       -0.13366
       -0.16149
       -0.16562
       -0.14894
       -0.09876
       -0.12440
       -0.16582
       -0.12163
       -0.20573
       -0.16506
       -0.09977
       -0.20770
       -0.13495
       -0.14680
       -0.13943
       -0.14693
       -0.09045
       -0.10498
       -0.11196
       -0.14139
       -0.15568
       -0.15885
       -0.16650
       -0.15156
       -0.17301
       -0.17039
       -0.13232
       -0.20160
       -0.11113
       -0.18511
       -0.16228
       -0.17662
       -0.11380
       -0.14324
       -0.14707
       -0.12739
       -0.13617
       -0.19771
       -0.20912
       -0.33459
       -0.17126
       -0.19806
       -0.18495
       -0.19662
       -0.16234
       -0.15127
       -0.15066
       -0.17253
       -0.14790
       -0.14199
       -0.19507
       -0.17778
       -0.12705
       -0.15320
       -0.12807
       -0.13648
       -0.14147
       -0.11751
       -0.10441
       -0.19336
       -0.16418
       -0.12124
       -0.16092
       -0.23028
       -0.16674
       -0.22951
       -0.20407
       -0.21694
       -0.31527
       -0.19089
       -0.17426
       -0.16932
       -0.14221
       -0.15373
       -0.11841
       -0.14198
       -0.15737
       -0.13543
       -0.11871
       -0.10244
       -0.13746
       -0.11251
       -0.21463
       -0.12733
       -0.12538
       -0.10775
       -0.12580
       -0.13189
       -0.10646
       -0.09111
       -0.12521
       -0.11839
       -0.13302
       -0.17516
       -0.15748
       -0.14016
       -0.14472
       -0.12698
       -0.12854
       -0.22221
       -0.18845
       -0.15254
       -0.16505
       -0.16741
       -0.15309
       -0.16316
       -0.12286
       -0.24870
       -0.21130
       -0.13830
       -0.15796
       -0.14781
       -0.16550
       -0.13046
       -0.09275
       -0.15497
       -0.15492
       -0.17049
       -0.18713
       -0.14394
       -0.11743
       -0.19125
       -0.10166
       -0.19229
       -0.18433
       -0.19202
       -0.13684
       -0.15964
       -0.10231
       -0.13567
       -0.20801
       -0.11456
       -0.13761
       -0.14735
       -0.13979
       -0.20681
       -0.14072
       -0.15551
       -0.22812
       -0.21197
       -0.15121
       -0.15205
       -0.17603
       -0.16107
       -0.10894
       -0.16718
       -0.11801
       -0.17733
       -0.12614
       -0.15712
       -0.15474
       -0.14023
       -0.12044
       -0.22850
       -0.15057
       -0.17790
       -0.14237
       -0.18488
       -0.17775
       -0.24944
       -0.13323
       -0.13530
       -0.17477
       -0.14795
       -0.13473
       -0.17139
       -0.17908
       -0.12553
       -0.21803
       -0.17360
       -0.11105
       -0.19610
       -0.13341
       -0.18720
       -0.14681
       -0.14624
       -0.10884
       -0.08976
       -0.07183
       -0.12651
       -0.19381
       -0.17261
       -0.17523
       -0.14081
       -0.12902
       -0.17022
       -0.11132
       -0.16930
       -0.08069
       -0.19335
       -0.16340
       -0.15893
       -0.15158
       -0.18075
       -0.14087
       -0.14072
       -0.16233
       -0.20091
       -0.21204
       -0.36991
       -0.14191
       -0.18119
       -0.19143
       -0.19240
       -0.16247
       -0.15282
       -0.15839
       -0.16610
       -0.14689
       -0.14330
       -0.19119
       -0.17178
       -0.16465
       -0.13677
       -0.12796
       -0.11204
       -0.14150
       -0.15407
       -0.14667
       -0.18861
       -0.15301
       -0.15993
       -0.17033
       -0.21303
       -0.15794
       -0.24293
       -0.23019
       -0.20896
       -0.33135
       -0.18638
       -0.18437
       -0.14696
       -0.14257
       -0.15888
       -0.12776
       -0.15646
       -0.14445
       -0.16376
       -0.14229
       -0.14659
       -0.11883
       -0.15788
       -0.18110
       -0.13750
       -0.12387
       -0.13920
       -0.14349
       -0.16311
       -0.13920
       -0.09233
       -0.12931
       -0.10791
       -0.12467
       -0.19159
       -0.15004
       -0.15902
       -0.13014
       -0.14496
       -0.15290
       -0.20405
       -0.13847
       -0.16270
       -0.17874
       -0.18205
       -0.15910
       -0.15076
       -0.14787
       -0.25172
       -0.21336
       -0.15467
       -0.16831
       -0.16256
       -0.16454
       -0.15811
       -0.09780
       -0.15824
       -0.14253
       -0.17831
       -0.20024
       -0.14472
       -0.12992
       -0.17430
       -0.13747
       -0.19321
       -0.19482
       -0.19730
       -0.12699
       -0.13882
       -0.10562
       -0.12023
       -0.17313
       -0.14553
       -0.18687
       -0.16047
       -0.13495
       -0.18074
       -0.16749
       -0.15283
       -0.25288
       -0.24263
       -0.14445
       -0.12602
       -0.17838
       -0.15449
       -0.10114
       -0.15048
       -0.09209
       -0.18374
       -0.15867
       -0.15170
       -0.19473
       -0.12767
       -0.13372
       -0.19946
       -0.15192
       -0.15349
       -0.15548
       -0.18389
       -0.17783
       -0.24637
       -0.10473
       -0.15426
       -0.15959
       -0.12626
       -0.13244
       -0.16562
       -0.18892
       -0.13118
       -0.17961
       -0.11472
       -0.10793
       -0.18474
       -0.14959
       -0.19261
       -0.16495
       -0.11886
       -0.13876
       -0.08711
       -0.09163
       -0.12236
       -0.18671
       -0.19640
       -0.15188
       -0.13546
       -0.16202
       -0.18313
       -0.10233
       -0.17303
       -0.12356
       -0.20126
       -0.17040
       -0.19474
       -0.16334
       -0.19044
       -0.16848
       -0.11931
       -0.14223
       -0.17927
       -0.22169
       -0.37458
       -0.16178
       -0.18382
       -0.21894
       -0.21361
       -0.18986
       -0.17267
       -0.16513
       -0.16278
       -0.16523
       -0.13558
       -0.17942
       -0.15726
       -0.17921
       -0.11478
       -0.13921
       -0.13052
       -0.15598
       -0.15000
       -0.16747
       -0.15401
       -0.14775
       -0.18039
       -0.15016
       -0.18469
       -0.18052
       -0.23021
       -0.25396
       -0.19944
       -0.32693
       -0.19595
       -0.18082
       -0.14492
       -0.18030
       -0.13051
       -0.12035
       -0.11364
       -0.14861
       -0.11723
       -0.12092
       -0.16231
       -0.13080
       -0.13622
       -0.15189
       -0.12722
       -0.11975
       -0.14088
       -0.15752
       -0.18155
       -0.14598
       -0.13235
       -0.12608
       -0.15023
       -0.11940
       -0.19855
       -0.15186
       -0.14767
       -0.14469
       -0.15353
       -0.17165
       -0.21217
       -0.16829
       -0.13878
       -0.15395
       -0.20415
       -0.14674
       -0.14029
       -0.14882
       -0.26128
       -0.20103
       -0.15800
       -0.12617
       -0.17179
       -0.17306
       -0.14684
       -0.13312
       -0.15808
       -0.13928
       -0.17691
       -0.21933
       -0.14071
       -0.15067
       -0.19025
       -0.11446
       -0.23486
       -0.18375
       -0.24137
       -0.14324
       -0.14114
       -0.09641
       -0.13542
       -0.17860
       -0.16660
       -0.18658
       -0.15455
       -0.12027
       -0.16930
       -0.19163
       -0.11845
       -0.26812
       -0.26232
       -0.13245
       -0.14791
       -0.14733
       -0.15664
       -0.10091
       -0.14557
       -0.11788
       -0.17903
       -0.15607
       -0.12748
       -0.16137
       -0.12026
       -0.15067
       -0.22502
       -0.19269
       -0.16417
       -0.14542
       -0.20138
       -0.18531
       -0.23912
       -0.13329
       -0.17103
       -0.17348
       -0.15744
       -0.11731
       -0.17365
       -0.19523
       -0.14000
       -0.20611
       -0.15015
       -0.11957
       -0.14983
       -0.15361
       -0.18789
       -0.17698
       -0.11824
       -0.16649
       -0.09688
       -0.10902
       -0.12879
       -0.19606
       -0.17958
       -0.15747
       -0.17188
       -0.14091
       -0.16229
       -0.13335
       -0.22582
       -0.16292
       -0.22077
       -0.18332
       -0.21237
       -0.15893
       -0.20898
       -0.14311
       -0.12893
       -0.13427
       -0.15740
       -0.21473
       -0.39725
       -0.15056
       -0.22186
       -0.21189
       -0.21023
       -0.18719
       -0.15392
       -0.16569
       -0.15968
       -0.13983
       -0.15575
       -0.20519
       -0.14519
       -0.14156
       -0.11445
       -0.14726
       -0.14889
       -0.17224
       -0.14509
       -0.13628
       -0.15168
       -0.16279
       -0.18936
       -0.15203
       -0.18135
       -0.18535
       -0.21699
       -0.27330
       -0.19865
       -0.36747
       -0.21021
       -0.19045
       -0.15510
       -0.16378
       -0.14139
       -0.14963
       -0.11449
       -0.15903
       -0.13220
       -0.12888
       -0.15521
       -0.12597
       -0.16938
       -0.17519
       -0.16324
       -0.12408
       -0.14930
       -0.17997
       -0.16368
       -0.12179
       -0.16050
       -0.15000
       -0.13220
       -0.10654
       -0.20536
       -0.15731
       -0.18732
       -0.16377
       -0.16861
       -0.17223
       -0.20521
       -0.13858
       -0.12862
       -0.14441
       -0.16804
       -0.14363
       -0.15525
       -0.13530
       -0.27198
       -0.20764
       -0.13486
       -0.13306
       -0.20851
       -0.19213
       -0.15229
       -0.11271
       -0.16888
       -0.14547
       -0.18176
       -0.18346
       -0.13913
       -0.14298
       -0.14246
       -0.14004
       -0.22126
       -0.24203
       -0.24667
       -0.16000
       -0.14129
       -0.12552
       -0.15100
       -0.20863
       -0.16498
       -0.18929
       -0.17187
       -0.16775
       -0.15919
       -0.19320
       -0.14339
       -0.29094
       -0.23724
       -0.12788
       -0.16446
       -0.14179
       -0.17356
       -0.09881
       -0.15646
       -0.12735
       -0.16713
       -0.14182
       -0.15816
       -0.15314
       -0.14720
       -0.12344
       -0.22730
       -0.21304
       -0.15704
       -0.12402
       -0.22283
       -0.19457
       -0.24445
       -0.12434
       -0.19634
       -0.18263
       -0.13510
       -0.13155
       -0.22097
       -0.17551
       -0.15536
       -0.20842
       -0.17133
       -0.13245
       -0.18503
       -0.15176
       -0.16813
       -0.16410
       -0.15085
       -0.12557
       -0.13026
       -0.12060
       -0.12407
       -0.17014
       -0.17946
       -0.17121
       -0.15891
       -0.15793
       -0.15950
       -0.13758
       -0.20429
       -0.17096
       -0.20275
       -0.19562
       -0.20271
       -0.15113
       -0.17665
       -0.17670
       -0.13648
       -0.14261
       -0.16100
       -0.20572
       -0.40362
       -0.17959
       -0.24486
       -0.21634
       -0.20637
       -0.17559
       -0.16198
       -0.13824
       -0.19928
       -0.17369
       -0.17027
       -0.21551
       -0.14919
       -0.14043
       -0.13459
       -0.12154
       -0.15883
       -0.16155
       -0.14369
       -0.16620
       -0.13806
       -0.15005
       -0.14542
       -0.13409
       -0.16590
       -0.15423
       -0.20178
       -0.26367
       -0.19924
       -0.36953
       -0.20909
       -0.18461
       -0.15579
       -0.18920
       -0.15630
       -0.12652
       -0.13683
       -0.12829
       -0.13814
       -0.13945
       -0.15427
       -0.12100
       -0.17152
       -0.13725
       -0.15542
       -0.14380
       -0.10944
       -0.19052
       -0.13024
       -0.13492
       -0.18533
       -0.14125
       -0.14258
       -0.10805
       -0.17177
       -0.16381
       -0.18274
       -0.13304
       -0.14308
       -0.17883
       -0.18910
       -0.16412
       -0.12525
       -0.19590
       -0.16115
       -0.12603
       -0.15161
       -0.11873
       -0.26709
       -0.20304
       -0.14746
       -0.12321
       -0.20759
       -0.18132
       -0.15255
       -0.14358
       -0.14493
       -0.15616
       -0.19554
       -0.19334
       -0.14143
       -0.17631
       -0.17101
       -0.17102
       -0.22671
       -0.24511
       -0.23625
       -0.11688
       -0.16040
       -0.08841
       -0.12980
       -0.21842
       -0.14817
       -0.16542
       -0.15434
       -0.11390
       -0.19596
       -0.16959
       -0.13585
       -0.30024
       -0.26008
       -0.15153
       -0.15823
       -0.13320
       -0.15979
       -0.13478
       -0.17653
       -0.13751
       -0.14668
       -0.13757
       -0.19279
       -0.17829
       -0.15083
       -0.13001
       -0.22764
       -0.22704
       -0.15344
       -0.09721
       -0.25286
       -0.19388
       -0.22727
       -0.12207
       -0.19535
       -0.23233
       -0.16834
       -0.14809
       -0.18840
       -0.20446
       -0.15715
       -0.20794
       -0.14861
       -0.16497
       -0.17375
       -0.17470
       -0.16387
       -0.17679
       -0.16595
       -0.13816
       -0.13614
       -0.14381
       -0.13876
       -0.17645
       -0.19552
       -0.15819
       -0.15172
       -0.17127
       -0.17278
       -0.13215
       -0.19700
       -0.18189
       -0.20287
       -0.21691
       -0.21880
       -0.15809
       -0.18481
       -0.15290
       -0.16067
       -0.16829
       -0.15741
       -0.19908
       -0.41659
       -0.19240
       -0.22257
       -0.21258
       -0.20628
       -0.17790
       -0.16811
       -0.15803
       -0.17838
       -0.15963
       -0.16624
       -0.19248
       -0.14853
       -0.15563
       -0.16513
       -0.15831
       -0.16004
       -0.13200
       -0.18622
       -0.16527
       -0.14248
       -0.13055
       -0.14761
       -0.14443
       -0.15346
       -0.17342
       -0.17144
       -0.25065
       -0.21936
       -0.38825
       -0.22951
       -0.20519
       -0.16932
       -0.19455
       -0.15735
       -0.14050
       -0.13841
       -0.14392
       -0.14232
       -0.10155
       -0.12489
       -0.12899
       -0.15980
       -0.14968
       -0.17310
       -0.13641
       -0.16532
       -0.15864
       -0.17483
       -0.14107
       -0.17994
       -0.15650
       -0.14895
       -0.15248
       -0.14205
       -0.15090
       -0.17716
       -0.18000
       -0.15046
       -0.15368
       -0.18276
       -0.14863
       -0.11406
       -0.21084
       -0.17828
       -0.12906
       -0.14130
       -0.12925
       -0.26425
       -0.19620
       -0.15115
       -0.11603
       -0.20880
       -0.15074
       -0.14411
       -0.14542
       -0.15532
       -0.16831
       -0.19005
       -0.19047
       -0.11659
       -0.13279
       -0.15250
       -0.15980
       -0.23204
       -0.23309
       -0.24508
       -0.17073
       -0.17032
       -0.10493
       -0.17374
       -0.21375
       -0.17917
       -0.17760
       -0.17085
       -0.11420
       -0.19405
       -0.20019
       -0.13229
       -0.30062
       -0.28759
       -0.13550
       -0.15232
       -0.17442
       -0.14951
       -0.13935
       -0.14843
       -0.12894
       -0.19161
       -0.15242
       -0.18519
       -0.16651
       -0.17342
       -0.14541
       -0.21924
       -0.23218
       -0.21546
       -0.12740
       -0.27072
       -0.19290
       -0.25307
       -0.09973
       -0.23362
       -0.25294
       -0.15995
       -0.12857
       -0.22055
       -0.19177
       -0.15365
       -0.21974
       -0.16290
       -0.14462
       -0.17410
       -0.17033
       -0.17448
       -0.18206
       -0.18087
       -0.11507
       -0.10846
       -0.14296
       -0.16229
       -0.17648
       -0.24402
       -0.15587
       -0.20097
       -0.17988
       -0.16326
       -0.13534
       -0.22737
       -0.17339
       -0.18143
       -0.19897
       -0.20659
       -0.14808
       -0.16469
       -0.17580
       -0.16490
       -0.20466
       -0.16097
       -0.21613
       -0.40957
       -0.20042
       -0.22703
       -0.20622
       -0.21290
       -0.14244
       -0.15338
       -0.18073
       -0.15835
       -0.13906
       -0.14207
       -0.17743
       -0.11291
       -0.18143
       -0.12577
       -0.12829
       -0.16598
       -0.15110
       -0.14808
       -0.16540
       -0.16697
       -0.13165
       -0.16509
       -0.14856
       -0.15330
       -0.13040
       -0.17067
       -0.22308
       -0.21338
       -0.42840
       -0.22398
       -0.20323
       -0.16206
       -0.18887
       -0.14862
       -0.10993
       -0.15946
       -0.17149
       -0.15967
       -0.14115
       -0.15894
       -0.12688
       -0.14606
       -0.14556
       -0.15657
       -0.14517
       -0.16284
       -0.15212
       -0.17959
       -0.14172
       -0.17298
       -0.16141
       -0.12651
       -0.17860
       -0.16041
       -0.18153
       -0.20386
       -0.16605
       -0.16848
       -0.17983
       -0.18841
       -0.14794
       -0.13319
       -0.19072
       -0.14521
       -0.14913
       -0.15382
       -0.14571
       -0.24490
       -0.16983
       -0.15597
       -0.13087
       -0.17978
       -0.15207
       -0.15006
       -0.17380
       -0.18707
       -0.19427
       -0.21365
       -0.22949
       -0.15611
       -0.14972
       -0.15147
       -0.16667
       -0.22382
       -0.22505
       -0.24480
       -0.17395
       -0.20009
       -0.08554
       -0.15855
       -0.19360
       -0.20577
       -0.16637
       -0.14769
       -0.13215
       -0.18190
       -0.19810
       -0.15275
       -0.32721
       -0.28186
       -0.12526
       -0.21719
       -0.16283
       -0.15373
       -0.14420
       -0.16942
       -0.14235
       -0.20141
       -0.15983
       -0.18982
       -0.13241
       -0.15408
       -0.13334
       -0.20450
       -0.22923
       -0.23707
       -0.11668
       -0.26230
       -0.17784
       -0.25303
       -0.12882
       -0.24525
       -0.22270
       -0.16582
       -0.13841
       -0.20419
       -0.19805
       -0.11450
       -0.22592
       -0.16694
       -0.15929
       -0.19532
       -0.20991
       -0.16335
       -0.12042
       -0.17305
       -0.12339
       -0.12883
       -0.15507
       -0.18803
       -0.21244
       -0.22247
       -0.16123
       -0.19051
       -0.17144
       -0.12319
       -0.14485
       -0.23737
       -0.17064
       -0.19580
       -0.20215
       -0.21481
       -0.14937
       -0.17955
       -0.15845
       -0.15050
       -0.18249
       -0.17729
       -0.23396
       -0.40122
       -0.21689
       -0.21054
       -0.21153
       -0.19418
       -0.16122
       -0.15474
       -0.19182
       -0.16639
       -0.15449
       -0.20263
       -0.18949
       -0.15716
       -0.17019
       -0.11615
       -0.14356
       -0.16821
       -0.12059
       -0.14669
       -0.15339
       -0.18630
       -0.12943
       -0.14592
       -0.17739
       -0.15585
       -0.16054
       -0.16267
       -0.20604
       -0.22153
       -0.46853
       -0.25233
       -0.20999
       -0.15910
       -0.19243
       -0.19494
       -0.16609
       -0.12182
       -0.17008
       -0.15862
       -0.14114
       -0.13382
       -0.13594
       -0.15631
       -0.17141
       -0.15592
       -0.14468
       -0.16077
       -0.15589
       -0.16561
       -0.12936
       -0.16563
       -0.13079
       -0.12913
       -0.15863
       -0.14517
       -0.19836
       -0.21452
       -0.16573
       -0.15566
       -0.14983
       -0.15318
       -0.15140
       -0.16325
       -0.19183
       -0.14243
       -0.12388
       -0.20422
       -0.14793
       -0.27304
       -0.19808
       -0.14023
       -0.13748
       -0.18737
       -0.11565
       -0.15322
       -0.18460
       -0.16728
       -0.16919
       -0.19588
       -0.23402
       -0.14487
       -0.15918
       -0.12952
       -0.16497
       -0.24912
       -0.24007
       -0.24017
       -0.17625
       -0.18045
       -0.10130
       -0.14918
       -0.18418
       -0.15597
       -0.17346
       -0.16597
       -0.14562
       -0.20083
       -0.22249
       -0.16103
       -0.33919
       -0.27391
       -0.11163
       -0.18352
       -0.16875
       -0.16299
       -0.13142
       -0.14888
       -0.13033
       -0.20862
       -0.18509
       -0.19342
       -0.17889
       -0.13601
       -0.14853
       -0.15774
       -0.22657
       -0.20454
       -0.11825
       -0.25689
       -0.21511
       -0.25971
       -0.13726
       -0.25875
       -0.23278
       -0.18322
       -0.14101
       -0.19225
       -0.19800
       -0.12591
       -0.24387
       -0.13431
       -0.18999
       -0.19393
       -0.18506
       -0.17022
       -0.13602
       -0.18415
       -0.12132
       -0.11909
       -0.16375
       -0.20460
       -0.20098
       -0.22137
       -0.14722
       -0.20309
       -0.13914
       -0.16211
       -0.14581
       -0.22997
       -0.16508
       -0.20800
       -0.19402
       -0.21303
       -0.16337
       -0.17130
       -0.12996
       -0.14188
       -0.15966
       -0.19980
       -0.20398
       -0.44196
       -0.19583
       -0.23301
       -0.21118
       -0.20973
       -0.19597
       -0.16597
       -0.21033
       -0.20011
       -0.14542
       -0.21057
       -0.19095
       -0.17790
       -0.15977
       -0.12596
       -0.16511
       -0.16833
       -0.10171
       -0.16564
       -0.17888
       -0.19506
       -0.15580
       -0.15176
       -0.17333
       -0.14461
       -0.15008
       -0.17988
       -0.23273
       -0.20813
       -0.51571
       -0.26293
       -0.18447
       -0.15862
       -0.21855
       -0.18441
       -0.19149
       -0.15162
       -0.14952
       -0.15357
       -0.11018
       -0.13198
       -0.13592
       -0.17679
       -0.16221
       -0.17453
       -0.14808
       -0.16026
       -0.15909
       -0.14375
       -0.14002
       -0.15417
       -0.11566
       -0.14327
       -0.16897
       -0.14836
       -0.20236
       -0.20238
       -0.17719
       -0.18280
       -0.17035
       -0.15293
       -0.17686
       -0.12329
       -0.18702
       -0.15243
       -0.11760
       -0.20068
       -0.18119
       -0.24802
       -0.21459
       -0.11531
       -0.16399
       -0.18171
       -0.13807
       -0.13092
       -0.18049
       -0.14459
       -0.14022
       -0.21059
       -0.23171
       -0.12542
       -0.15220
       -0.16086
       -0.16131
       -0.23718
       -0.27020
       -0.25733
       -0.15415
       -0.19263
       -0.11358
       -0.15087
       -0.17313
       -0.17400
       -0.16337
       -0.17944
       -0.16240
       -0.19342
       -0.19716
       -0.15980
       -0.33350
       -0.29044
       -0.10499
       -0.18099
       -0.18386
       -0.15599
       -0.16842
       -0.16772
       -0.13807
       -0.19262
       -0.16696
       -0.18589
       -0.19304
       -0.16001
       -0.14105
       -0.13600
       -0.19926
       -0.20452
       -0.10357
       -0.26074
       -0.24514
       -0.27364
       -0.16216
       -0.25036
       -0.20077
       -0.18452
       -0.14261
       -0.19674
       -0.18180
       -0.12453
       -0.21550
       -0.14087
       -0.15741
       -0.20288
       -0.16952
       -0.16377
       -0.15820
       -0.14656
       -0.12533
       -0.06980
       -0.15362
       -0.19516
       -0.19070
       -0.22558
       -0.11883
       -0.19692
       -0.16956
       -0.18319
       -0.15331
       -0.26039
       -0.16131
       -0.22335
       -0.19459
       -0.20591
       -0.15091
       -0.19420
       -0.12756
       -0.16899
       -0.17590
       -0.19354
       -0.21440
       -0.49113
       -0.18588
       -0.25616
       -0.22750
       -0.18870
       -0.17954
       -0.19141
       -0.18806
       -0.19466
       -0.13954
       -0.20220
       -0.18742
       -0.15281
       -0.16475
       -0.14596
       -0.15669
       -0.16646
       -0.13801
       -0.17745
       -0.12679
       -0.15793
       -0.16581
       -0.19453
       -0.14745
       -0.16876
       -0.18051
       -0.17411
       -0.23441
       -0.21812
       -0.54773
       -0.26278
       -0.20495
       -0.16867
       -0.22738
       -0.15218
       -0.15594
       -0.14460
       -0.13405
       -0.13994
       -0.12844
       -0.12410
       -0.14009
       -0.14537
       -0.18482
       -0.15993
       -0.17568
       -0.15039
       -0.16303
       -0.13257
       -0.14581
       -0.15104
       -0.12110
       -0.11534
       -0.15451
       -0.18358
       -0.17224
       -0.19337
       -0.13779
       -0.20807
       -0.17900
       -0.17697
       -0.17621
       -0.13453
       -0.21166
       -0.18421
       -0.11123
       -0.17895
       -0.16665
       -0.22653
       -0.19803
       -0.12711
       -0.18482
       -0.20356
       -0.15882
       -0.14453
       -0.17215
       -0.17394
       -0.14569
       -0.20532
       -0.18046
       -0.16302
       -0.17264
       -0.15356
       -0.15684
       -0.21495
       -0.29033
       -0.27348
       -0.15523
       -0.18946
       -0.15779
       -0.14197
       -0.19581
       -0.17387
       -0.17794
       -0.22132
       -0.14733
       -0.19743
       -0.18559
       -0.13075
       -0.31526
       -0.29391
       -0.13050
       -0.19708
       -0.17920
       -0.15072
       -0.16459
       -0.15944
       -0.14998
       -0.18991
       -0.18213
       -0.17404
       -0.18946
       -0.15405
       -0.12159
       -0.17485
       -0.19639
       -0.19341
       -0.12064
       -0.27219
       -0.24541
       -0.28213
       -0.17678
       -0.21995
       -0.19492
       -0.16129
       -0.16686
       -0.22639
       -0.20602
       -0.18527
       -0.20270
       -0.12725
       -0.15759
       -0.21415
       -0.16189
       -0.17072
       -0.13435
       -0.15716
       -0.10429
       -0.07840
       -0.13022
       -0.16130
       -0.18487
       -0.21690
       -0.15707
       -0.18218
       -0.16579
       -0.14693
       -0.16002
       -0.27654
       -0.15764
       -0.20520
       -0.18465
       -0.21721
       -0.17986
       -0.19805
       -0.14485
       -0.14756
       -0.16577
       -0.22731
       -0.23017
       -0.52308
       -0.19036
       -0.27365
       -0.22380
       -0.17433
       -0.18931
       -0.16435
       -0.20043
       -0.17465
       -0.15646
       -0.16361
       -0.21307
       -0.16366
       -0.17521
       -0.13459
       -0.15622
       -0.16604
       -0.14433
       -0.22343
       -0.15933
       -0.17145
       -0.14580
       -0.19799
       -0.15736
       -0.17428
       -0.19547
       -0.17655
       -0.25262
       -0.21684
       -0.60669
       -0.26597
       -0.21844
       -0.19493
       -0.20792
       -0.16606
       -0.18773
       -0.17610
       -0.13558
       -0.17229
       -0.16380
       -0.17014
       -0.13739
       -0.13114
       -0.20363
       -0.12545
       -0.15736
       -0.14947
       -0.14761
       -0.16960
       -0.15771
       -0.18695
       -0.12247
       -0.14032
       -0.13320
       -0.21366
       -0.17450
       -0.20516
       -0.14197
       -0.19577
       -0.18990
       -0.18430
       -0.16742
       -0.15707
       -0.19323
       -0.19108
       -0.15992
       -0.22253
       -0.15917
       -0.24592
       -0.23327
       -0.12681
       -0.16733
       -0.19971
       -0.16156
       -0.15235
       -0.14678
       -0.16764
       -0.16011
       -0.24757
       -0.19084
       -0.15794
       -0.16180
       -0.17535
       -0.15735
       -0.22244
       -0.28984
       -0.28819
       -0.12209
       -0.17398
       -0.11831
       -0.16928
       -0.16976
       -0.15014
       -0.20483
       -0.22494
       -0.16515
       -0.19408
       -0.17342
       -0.10750
       -0.29740
       -0.32952
       -0.12402
       -0.23622
       -0.17164
       -0.13545
       -0.19724
       -0.16626
       -0.15903
       -0.23946
       -0.15857
       -0.19030
       -0.20273
       -0.15457
       -0.15140
       -0.17089
       -0.21505
       -0.21148
       -0.12797
       -0.27678
       -0.23478
       -0.28274
       -0.14775
       -0.22789
       -0.19919
       -0.13510
       -0.18051
       -0.24999
       -0.19476
       -0.18907
       -0.20661
       -0.11529
       -0.16011
       -0.19869
       -0.18098
       -0.20257
       -0.16973
       -0.17037
       -0.11810
       -0.10727
       -0.13029
       -0.12125
       -0.20651
       -0.19576
       -0.18148
       -0.13326
       -0.15327
       -0.17136
       -0.14915
       -0.25491
       -0.17189
       -0.17945
       -0.21705
       -0.22839
       -0.15834
       -0.20809
       -0.17935
       -0.17338
       -0.16589
       -0.24149
       -0.20223
       -0.58942
       -0.20591
       -0.26436
       -0.22347
       -0.16655
       -0.22018
       -0.14722
       -0.15712
       -0.20283
       -0.17731
       -0.16201
       -0.20973
       -0.13909
       -0.18831
       -0.15885
       -0.16086
       -0.16994
       -0.14023
       -0.19280
       -0.18529
       -0.21924
       -0.15765
       -0.18767
       -0.18313
       -0.15912
       -0.19339
       -0.20833
       -0.27410
       -0.21946
       -0.67182
       -0.26928
       -0.23709
       -0.16034
       -0.20138
       -0.17456
       -0.16286
       -0.14662
       -0.15678
       -0.14710
       -0.13095
       -0.12317
       -0.11389
       -0.13786
       -0.19888
       -0.10924
       -0.13578
       -0.16117
       -0.13196
       -0.18289
       -0.13757
       -0.15916
       -0.12572
       -0.15198
       -0.16857
       -0.18583
       -0.18779
       -0.19142
       -0.16059
       -0.20213
       -0.18233
       -0.20185
       -0.17553
       -0.12691
       -0.13805
       -0.17210
       -0.14195
       -0.18935
       -0.15817
       -0.23870
       -0.24081
       -0.15151
       -0.17164
       -0.17826
       -0.16795
       -0.10917
       -0.16341
       -0.16379
       -0.14626
       -0.25806
       -0.20759
       -0.16062
       -0.15492
       -0.14553
       -0.15412
       -0.25904
       -0.26336
       -0.29493
       -0.18682
       -0.17656
       -0.14859
       -0.19217
       -0.22172
       -0.14598
       -0.19436
       -0.18352
       -0.15667
       -0.20771
       -0.15002
       -0.12666
       -0.29727
       -0.37345
       -0.14458
       -0.25594
       -0.15129
       -0.11068
       -0.20603
       -0.18081
       -0.17122
       -0.24234
       -0.16391
       -0.21625
       -0.19246
       -0.13111
       -0.14881
       -0.17217
       -0.20834
       -0.24003
       -0.12808
       -0.26022
       -0.21386
       -0.28821
       -0.16276
       -0.22392
       -0.16748
       -0.14741
       -0.16309
       -0.26213
       -0.21573
       -0.17156
       -0.20120
       -0.13588
       -0.12928
       -0.19191
       -0.15536
       -0.21594
       -0.16795
       -0.17029
       -0.11725
       -0.13289
       -0.16011
       -0.15836
       -0.23449
       -0.21597
       -0.18998
       -0.14419
       -0.13410
       -0.17326
       -0.17669
       -0.24641
       -0.14952
       -0.21666
       -0.23338
       -0.22148
       -0.19338
       -0.18842
       -0.16589
       -0.17301
       -0.18420
       -0.24168
       -0.24238
       -0.67224
       -0.22009
       -0.25287
       -0.22015
       -0.17542
       -0.18914
       -0.17946
       -0.15712
       -0.19449
       -0.15152
       -0.15519
       -0.23371
       -0.14580
       -0.19780
       -0.14999
       -0.13753
       -0.18498
       -0.16682
       -0.19493
       -0.17642
       -0.23424
       -0.15165
       -0.14365
       -0.14915
       -0.14482
       -0.18609
       -0.19260
       -0.29904
       -0.26564
       -0.73426
       -0.28617
       -0.24882
       -0.17263
       -0.19150
       -0.18000
       -0.15084
       -0.15305
       -0.18759
       -0.16535
       -0.15124
       -0.12200
       -0.14089
       -0.16248
       -0.18145
       -0.13137
       -0.14525
       -0.18456
       -0.12667
       -0.19788
       -0.14036
       -0.17921
       -0.14374
       -0.15060
       -0.15865
       -0.14294
       -0.16482
       -0.19651
       -0.20867
       -0.19192
       -0.20046
       -0.17651
       -0.18492
       -0.13768
       -0.18672
       -0.17666
       -0.16529
       -0.18435
       -0.15276
       -0.26730
       -0.23756
       -0.18420
       -0.20005
       -0.19230
       -0.15863
       -0.14265
       -0.14809
       -0.16435
       -0.14524
       -0.25122
       -0.21435
       -0.16564
       -0.15216
       -0.18067
       -0.14193
       -0.23032
       -0.24414
       -0.28600
       -0.16967
       -0.15046
       -0.15980
       -0.18764
       -0.21184
       -0.18120
       -0.20638
       -0.23254
       -0.16286
       -0.16909
       -0.19308
       -0.13435
       -0.27829
       -0.38890
       -0.13263
       -0.21772
       -0.15494
       -0.14409
       -0.19056
       -0.14318
       -0.13982
       -0.24227
       -0.15248
       -0.22675
       -0.17010
       -0.15475
       -0.17861
       -0.18010
       -0.21694
       -0.24280
       -0.14111
       -0.25290
       -0.21915
       -0.33166
       -0.17926
       -0.23201
       -0.19878
       -0.17176
       -0.15339
       -0.25535
       -0.22493
       -0.16873
       -0.20682
       -0.14659
       -0.12901
       -0.17752
       -0.20677
       -0.20131
       -0.16652
       -0.17123
       -0.13040
       -0.16999
       -0.14219
       -0.16777
       -0.24135
       -0.20240
       -0.21174
       -0.15851
       -0.18095
       -0.17223
       -0.14266
       -0.25780
       -0.18189
       -0.21436
       -0.21188
       -0.23697
       -0.19052
       -0.20663
       -0.16025
       -0.18224
       -0.19791
       -0.25645
       -0.27015
       -0.74755
       -0.21318
       -0.26719
       -0.22719
       -0.15346
       -0.21354
       -0.16474
       -0.18639
       -0.19877
       -0.18663
       -0.20108
       -0.23775
       -0.15798
       -0.21931
       -0.12655
       -0.14999
       -0.17705
       -0.17806
       -0.15337
       -0.15539
       -0.19024
       -0.13587
       -0.11471
       -0.15178
       -0.17816
       -0.17964
       -0.18474
       -0.25096
       -0.28963
       -0.85182
       -0.25171
       -0.25619
       -0.16301
       -0.20757
       -0.18195
       -0.15555
       -0.16691
       -0.14888
       -0.13758
       -0.17501
       -0.15937
       -0.15325
       -0.16483
       -0.20938
       -0.16355
       -0.15695
       -0.15644
       -0.15089
       -0.22735
       -0.14835
       -0.21370
       -0.15027
       -0.14703
       -0.16295
       -0.16974
       -0.17900
       -0.21187
       -0.20222
       -0.17908
       -0.18225
       -0.17386
       -0.18522
       -0.14083
       -0.21385
       -0.18568
       -0.14737
       -0.12531
       -0.13096
       -0.25686
       -0.25251
       -0.17869
       -0.17887
       -0.20960
       -0.18031
       -0.15610
       -0.14034
       -0.19807
       -0.16315
       -0.22506
       -0.21508
       -0.14261
       -0.14579
       -0.15437
       -0.11432
       -0.24695
       -0.25793
       -0.27965
       -0.18707
       -0.17757
       -0.12527
       -0.24385
       -0.19737
       -0.12926
       -0.19772
       -0.25773
       -0.16758
       -0.14741
       -0.19448
       -0.12685
       -0.32952
       -0.38340
       -0.13923
       -0.19492
       -0.16054
       -0.13425
       -0.18653
       -0.16739
       -0.10011
       -0.23863
       -0.16375
       -0.20942
       -0.17569
       -0.18481
       -0.17800
       -0.17592
       -0.22648
       -0.24973
       -0.15953
       -0.25214
       -0.19984
       -0.36184
       -0.19294
       -0.27398
       -0.20179
       -0.15762
       -0.11087
       -0.25693
       -0.20545
       -0.19393
       -0.20935
       -0.13561
       -0.17049
       -0.19601
       -0.19848
       -0.17091
       -0.17297
       -0.17927
       -0.16692
       -0.18679
       -0.17806
       -0.14045
       -0.24625
       -0.17656
       -0.21315
       -0.17878
       -0.20397
       -0.17075
       -0.14401
       -0.26919
       -0.19450
       -0.23249
       -0.20006
       -0.23730
       -0.19467
       -0.20544
       -0.17604
       -0.16936
       -0.17844
       -0.25394
       -0.26020
       -0.85720
       -0.24164
       -0.25981
       -0.22446
       -0.12809
       -0.21002
       -0.18660
       -0.16681
       -0.17946
       -0.18132
       -0.19912
       -0.22596
       -0.16572
       -0.20275
       -0.13168
       -0.14659
       -0.18776
       -0.18532
       -0.16075
       -0.16560
       -0.20231
       -0.14281
       -0.15440
       -0.18342
       -0.18608
       -0.16486
       -0.22135
       -0.26057
       -0.28176
       -0.96917
       -0.25035
       -0.26119
       -0.17643
       -0.24764
       -0.19792
       -0.18048
       -0.16817
       -0.15370
       -0.16098
       -0.17699
       -0.14512
       -0.20173
       -0.18438
       -0.19650
       -0.15691
       -0.15924
       -0.15906
       -0.14765
       -0.21271
       -0.17164
       -0.21326
       -0.14747
       -0.14773
       -0.15502
       -0.17974
       -0.17498
       -0.21060
       -0.21221
       -0.19091
       -0.17529
       -0.17474
       -0.20464
       -0.12732
       -0.22477
       -0.22609
       -0.19491
       -0.14712
       -0.13752
       -0.27921
       -0.23269
       -0.18415
       -0.17744
       -0.25100
       -0.18953
       -0.16223
       -0.14414
       -0.19267
       -0.17975
       -0.22039
       -0.21539
       -0.15166
       -0.14364
       -0.16927
       -0.14942
       -0.27797
       -0.25702
       -0.30247
       -0.20391
       -0.16510
       -0.15346
       -0.19499
       -0.18232
       -0.15690
       -0.21058
       -0.22435
       -0.17931
       -0.17172
       -0.21809
       -0.11294
       -0.31336
       -0.41295
       -0.16025
       -0.21949
       -0.16226
       -0.15683
       -0.18188
       -0.17865
       -0.14014
       -0.20248
       -0.14634
       -0.20878
       -0.14389
       -0.13075
       -0.17317
       -0.14380
       -0.25502
       -0.22667
       -0.17641
       -0.26107
       -0.20980
       -0.33782
       -0.16294
       -0.26727
       -0.23240
       -0.15058
       -0.13286
       -0.25677
       -0.21954
       -0.19562
       -0.20642
       -0.14978
       -0.16586
       -0.21586
       -0.18740
       -0.14022
       -0.18450
       -0.18167
       -0.15339
       -0.17557
       -0.14678
       -0.13390
       -0.24902
       -0.17510
       -0.17337
       -0.19751
       -0.17326
       -0.19461
       -0.14638
       -0.28121
       -0.19463
       -0.19609
       -0.17069
       -0.20744
       -0.19335
       -0.22117
       -0.18971
       -0.17908
       -0.15244
       -0.24451
       -0.28855
       -0.97839
       -0.24172
       -0.28782
       -0.19871
       -0.15462
       -0.18875
       -0.17287
       -0.16747
       -0.19587
       -0.17524
       -0.18226
       -0.18162
       -0.17858
       -0.19373
       -0.15441
       -0.13659
       -0.21935
       -0.19687
       -0.15805
       -0.17706
       -0.19904
       -0.14581
       -0.18215
       -0.21947
       -0.16528
       -0.18393
       -0.23590
       -0.26870
       -0.29615
       -1.07508
       -0.27291
       -0.24826
       -0.18519
       -0.22765
       -0.18254
       -0.17142
       -0.15855
       -0.18022
       -0.18628
       -0.19062
       -0.16479
       -0.20727
       -0.20767
       -0.19173
       -0.19181
       -0.18919
       -0.17550
       -0.19300
       -0.21740
       -0.19023
       -0.21739
       -0.11180
       -0.16306
       -0.15097
       -0.17174
       -0.17462
       -0.23587
       -0.22383
       -0.19026
       -0.18265
       -0.17936
       -0.20399
       -0.13857
       -0.20223
       -0.21786
       -0.16656
       -0.15189
       -0.13136
       -0.27208
       -0.19809
       -0.16880
       -0.18318
       -0.25066
       -0.19313
       -0.14407
       -0.15921
       -0.18732
       -0.19504
       -0.22036
       -0.20332
       -0.14021
       -0.13115
       -0.18257
       -0.17018
       -0.24952
       -0.26221
       -0.30766
       -0.22077
       -0.19469
       -0.11727
       -0.17069
       -0.20347
       -0.16977
       -0.22709
       -0.22681
       -0.15410
       -0.17745
       -0.23788
       -0.11169
       -0.28629
       -0.42903
       -0.12971
       -0.19589
       -0.15923
       -0.16535
       -0.18792
       -0.18974
       -0.14497
       -0.19799
       -0.14794
       -0.20155
       -0.18939
       -0.14276
       -0.16446
       -0.15279
       -0.24548
       -0.23142
       -0.17367
       -0.27830
       -0.23108
       -0.37183
       -0.16959
       -0.24630
       -0.22156
       -0.17353
       -0.15866
       -0.22473
       -0.21020
       -0.18485
       -0.22278
       -0.18780
       -0.14277
       -0.21740
       -0.18175
       -0.14149
       -0.16830
       -0.16554
       -0.17042
       -0.17282
       -0.16196
       -0.17838
       -0.24143
       -0.19222
       -0.15256
       -0.18890
       -0.16997
       -0.21683
       -0.14084
       -0.28341
       -0.23115
       -0.20194
       -0.16237
       -0.22368
       -0.18250
       -0.21854
       -0.17738
       -0.20180
       -0.14898
       -0.27293
       -0.33119
       -1.11957
       -0.23542
       -0.29812
       -0.21681
       -0.19342
       -0.18828
       -0.19754
       -0.16444
       -0.17645
       -0.19299
       -0.18177
       -0.18530
       -0.20160
       -0.18794
       -0.14558
       -0.16415
       -0.22060
       -0.17309
       -0.17623
       -0.17891
       -0.19148
       -0.13875
       -0.20068
       -0.17554
       -0.15256
       -0.16890
       -0.23414
       -0.27678
       -0.28741
       -1.17825
       -0.28174
       -0.25235
       -0.20123
       -0.19163
       -0.16240
       -0.20141
       -0.15299
       -0.17435
       -0.17360
       -0.19746
       -0.14243
       -0.19666
       -0.20021
       -0.22654
       -0.18998
       -0.20173
       -0.19025
       -0.16583
       -0.20751
       -0.18080
       -0.18283
       -0.12563
       -0.17808
       -0.12402
       -0.18213
       -0.15208
       -0.23934
       -0.20949
       -0.20985
       -0.20659
       -0.19406
       -0.19119
       -0.14485
       -0.18634
       -0.22093
       -0.16736
       -0.15174
       -0.13473
       -0.25107
       -0.22970
       -0.18666
       -0.15083
       -0.24178
       -0.20426
       -0.14992
       -0.17097
       -0.18984
       -0.19119
       -0.22056
       -0.21895
       -0.15078
       -0.14859
       -0.18947
       -0.17721
       -0.22061
       -0.26409
       -0.30899
       -0.20031
       -0.19616
       -0.14901
       -0.12688
       -0.21440
       -0.18211
       -0.24839
       -0.21969
       -0.18896
       -0.18719
       -0.23421
       -0.15272
       -0.28911
       -0.44449
       -0.15038
       -0.22689
       -0.18583
       -0.18685
       -0.18640
       -0.17977
       -0.16030
       -0.19552
       -0.13988
       -0.20120
       -0.19243
       -0.16349
       -0.16270
       -0.15604
       -0.23882
       -0.22226
       -0.16196
       -0.26790
       -0.20746
       -0.37580
       -0.18392
       -0.31814
       -0.25615
       -0.15799
       -0.18721
       -0.22757
       -0.18633
       -0.19681
       -0.23806
       -0.20867
       -0.13109
       -0.19837
       -0.18691
       -0.14670
       -0.18820
       -0.15789
       -0.15604
       -0.18922
       -0.16924
       -0.17431
       -0.23536
       -0.17733
       -0.14778
       -0.21348
       -0.16162
       -0.21097
       -0.15142
       -0.25419
       -0.20373
       -0.22379
       -0.19412
       -0.21156
       -0.17352
       -0.21527
       -0.21750
       -0.21194
       -0.18005
       -0.26586
       -0.34921
       -1.22840
       -0.24292
       -0.29952
       -0.22359
       -0.21278
       -0.19659
       -0.19130
       -0.20628
       -0.22868
       -0.16777
       -0.19520
       -0.20214
       -0.20066
       -0.16611
       -0.15924
       -0.20534
       -0.23961
       -0.20896
       -0.19435
       -0.17768
       -0.20571
       -0.13608
       -0.21512
       -0.18016
       -0.17700
       -0.16479
       -0.23391
       -0.27036
       -0.29716
       -1.25325
       -0.29064
       -0.23665
       -0.21119
       -0.21640
       -0.14466
       -0.19611
       -0.19081
       -0.20246
       -0.19991
       -0.16179
       -0.13648
       -0.15599
       -0.18671
       -0.18942
       -0.15702
       -0.19757
       -0.17932
       -0.18551
       -0.20373
       -0.19685
       -0.17372
       -0.10055
       -0.17580
       -0.17361
       -0.20869
       -0.14202
       -0.23353
       -0.19545
       -0.21511
       -0.19459
       -0.19405
       -0.21706
       -0.17410
       -0.16730
       -0.24188
       -0.16671
       -0.16085
       -0.16555
       -0.27691
       -0.22020
       -0.21257
       -0.18901
       -0.25849
       -0.18415
       -0.21486
       -0.15308
       -0.21145
       -0.17613
       -0.22020
       -0.23634
       -0.16065
       -0.16936
       -0.17459
       -0.16144
       -0.25535
       -0.28159
       -0.33493
       -0.21435
       -0.19419
       -0.14633
       -0.12512
       -0.20719
       -0.17252
       -0.20876
       -0.22917
       -0.18212
       -0.18389
       -0.24234
       -0.16554
       -0.28972
       -0.44504
       -0.15504
       -0.23463
       -0.18905
       -0.18110
       -0.19789
       -0.18214
       -0.18760
       -0.23263
       -0.17169
       -0.22362
       -0.19203
       -0.15844
       -0.15837
       -0.17136
       -0.25842
       -0.24081
       -0.15761
       -0.25385
       -0.20364
       -0.41085
       -0.19538
       -0.32506
       -0.29474
       -0.14677
       -0.17610
       -0.20130
       -0.20892
       -0.18708
       -0.22461
       -0.17763
       -0.17144
       -0.17722
       -0.19630
       -0.15314
       -0.17769
       -0.14462
       -0.14650
       -0.14704
       -0.14699
       -0.18057
       -0.23661
       -0.23593
       -0.16480
       -0.19172
       -0.14761
       -0.24851
       -0.15060
       -0.27410
       -0.19967
       -0.22808
       -0.19422
       -0.22773
       -0.17589
       -0.20856
       -0.23217
       -0.21737
       -0.19105
       -0.27214
       -0.35937
       -1.32570
       -0.26713
       -0.33215
       -0.25122
       -0.20067
       -0.19038
       -0.20939
       -0.22659
       -0.23969
       -0.19607
       -0.19891
       -0.21499
       -0.16318
       -0.19718
       -0.16989
       -0.17202
       -0.25129
       -0.22151
       -0.16976
       -0.17149
       -0.19966
       -0.14677
       -0.19053
       -0.16385
       -0.16320
       -0.15882
       -0.23727
       -0.27657
       -0.28231
       -1.32747
       -0.28778
       -0.23982
       -0.20030
       -0.22127
       -0.14904
       -0.19933
       -0.18556
       -0.16290
       -0.19954
       -0.15243
       -0.14470
       -0.16788
       -0.18674
       -0.24893
       -0.18304
       -0.18562
       -0.18192
       -0.17335
       -0.18313
       -0.17844
       -0.13440
       -0.13669
       -0.15919
       -0.17714
       -0.22814
       -0.17712
       -0.21968
       -0.21069
       -0.24290
       -0.20090
       -0.21106
       -0.21512
       -0.15930
       -0.21214
       -0.26097
       -0.17465
       -0.17589
       -0.17439
       -0.27692
       -0.24767
       -0.19878
       -0.19524
       -0.29082
       -0.17510
       -0.18877
       -0.17773
       -0.24426
       -0.16540
       -0.21887
       -0.24392
       -0.15639
       -0.19900
       -0.20290
       -0.16562
       -0.25581
       -0.28685
       -0.32036
       -0.20190
       -0.20935
       -0.14408
       -0.13718
       -0.19295
       -0.21656
       -0.24964
       -0.24204
       -0.18692
       -0.17405
       -0.21979
       -0.16428
       -0.29236
       -0.44191
       -0.12157
       -0.23539
       -0.20334
       -0.16516
       -0.20226
       -0.21057
       -0.16251
       -0.23539
       -0.16228
       -0.21093
       -0.20552
       -0.16235
       -0.17403
       -0.17603
       -0.24702
       -0.22651
       -0.15987
       -0.27492
       -0.23993
       -0.49322
       -0.18133
       -0.29311
       -0.30953
       -0.18637
       -0.16242
       -0.22560
       -0.19586
       -0.21070
       -0.19576
       -0.19402
       -0.19295
       -0.20433
       -0.19561
       -0.16214
       -0.20635
       -0.18803
       -0.18255
       -0.14820
       -0.14734
       -0.21113
       -0.23610
       -0.22930
       -0.17882
       -0.20508
       -0.17168
       -0.24406
       -0.17836
       -0.27168
       -0.17428
       -0.21674
       -0.19149
       -0.21440
       -0.16987
       -0.22950
       -0.20184
       -0.20345
       -0.21150
       -0.29017
       -0.33592
       -1.38281
       -0.25706
       -0.35869
       -0.24893
       -0.20738
       -0.22176
       -0.18956
       -0.22830
       -0.22773
       -0.20886
       -0.21229
       -0.24262
       -0.16658
       -0.17885
       -0.15240
       -0.16948
       -0.23278
       -0.22619
       -0.16389
       -0.14054
       -0.22737
       -0.15520
       -0.15988
       -0.16009
       -0.16455
       -0.17525
       -0.26068
       -0.30429
       -0.31372
       -1.36820
       -0.28576
       -0.21849
       -0.22438
       -0.21173
       -0.15338
       -0.22925
       -0.20477
       -0.15754
       -0.16189
       -0.16934
       -0.14059
       -0.21391
       -0.18278
       -0.22139
       -0.19789
       -0.19576
       -0.18866
       -0.17320
       -0.18397
       -0.17535
       -0.15108
       -0.16271
       -0.17061
       -0.17436
       -0.21914
       -0.18617
       -0.22031
       -0.23040
       -0.22554
       -0.18283
       -0.21927
       -0.22403
       -0.18156
       -0.20108
       -0.22610
       -0.17824
       -0.19423
       -0.15152
       -0.24896
       -0.23095
       -0.23913
       -0.20651
       -0.29668
       -0.15786
       -0.21788
       -0.19099
       -0.23606
       -0.17155
       -0.20905
       -0.23061
       -0.13296
       -0.15797
       -0.21187
       -0.16723
       -0.24072
       -0.28064
       -0.32991
       -0.17486
       -0.19315
       -0.16642
       -0.13548
       -0.21138
       -0.22473
       -0.23771
       -0.24812
       -0.14887
       -0.20779
       -0.20678
       -0.16988
       -0.30918
       -0.43773
       -0.13476
       -0.21607
       -0.19651
       -0.18161
       -0.19512
       -0.18213
       -0.16846
       -0.21587
       -0.14606
       -0.21181
       -0.15485
       -0.20628
       -0.14080
       -0.17926
       -0.22731
       -0.22981
       -0.16740
       -0.26460
       -0.25223
       -0.53689
       -0.18686
       -0.28855
       -0.31092
       -0.20385
       -0.16536
       -0.20592
       -0.21367
       -0.17840
       -0.20544
       -0.20499
       -0.18061
       -0.21831
       -0.19850
       -0.18689
       -0.18471
       -0.16595
       -0.16823
       -0.15785
       -0.17595
       -0.20134
       -0.24270
       -0.22228
       -0.18648
       -0.19030
       -0.16652
       -0.23123
       -0.16719
       -0.28134
       -0.19801
       -0.22149
       -0.21609
       -0.21019
       -0.16051
       -0.23238
       -0.19303
       -0.21889
       -0.20073
       -0.29899
       -0.33354
       -1.38491
       -0.27891
       -0.37115
       -0.27924
       -0.22322
       -0.23852
       -0.25526
       -0.24814
       -0.24917
       -0.22144
       -0.20075
       -0.23737
       -0.19613
       -0.19736
       -0.17077
       -0.17032
       -0.26947
       -0.22557
       -0.18575
       -0.18193
       -0.23546
       -0.15348
       -0.12777
       -0.15421
       -0.18210
       -0.20285
       -0.24376
       -0.30755
       -0.28522
       -1.39014
       -0.28820
       -0.23166
       -0.20037
       -0.25997
       -0.13310
       -0.21178
       -0.22100
       -0.17378
       -0.18745
       -0.16199
       -0.15072
       -0.23440
       -0.19686
       -0.21928
       -0.16859
       -0.18247
       -0.22579
       -0.19587
       -0.18046
       -0.17771
       -0.18494
       -0.17546
       -0.19837
       -0.17168
       -0.18151
       -0.23061
       -0.20835
       -0.21491
       -0.23329
       -0.21929
       -0.21056
       -0.19984
       -0.19388
       -0.18966
       -0.20886
       -0.19301
       -0.20215
       -0.13743
       -0.24382
       -0.24487
       -0.22068
       -0.19727
       -0.30855
       -0.13261
       -0.20730
       -0.19359
       -0.23000
       -0.18879
       -0.21307
       -0.25016
       -0.13174
       -0.16050
       -0.21141
       -0.16552
       -0.24834
       -0.28729
       -0.33322
       -0.18528
       -0.20786
       -0.16500
       -0.12748
       -0.19063
       -0.24883
       -0.20184
       -0.27575
       -0.16784
       -0.17413
       -0.19019
       -0.18793
       -0.29674
       -0.46723
       -0.14979
       -0.18425
       -0.21442
       -0.16099
       -0.20999
       -0.18455
       -0.15995
       -0.24358
       -0.14084
       -0.20250
       -0.17206
       -0.21906
       -0.17513
       -0.16605
       -0.23910
       -0.21889
       -0.18425
       -0.24714
       -0.26904
       -0.60732
       -0.15182
       -0.28487
       -0.28502
       -0.17627
       -0.15269
       -0.22207
       -0.20841
       -0.18514
       -0.20734
       -0.20691
       -0.18621
       -0.19910
       -0.20857
       -0.19440
       -0.16821
       -0.18886
       -0.18825
       -0.16249
       -0.19406
       -0.18825
       -0.23627
       -0.24025
       -0.19398
       -0.18054
       -0.19605
       -0.22391
       -0.17216
       -0.27837
       -0.19619
       -0.18065
       -0.19851
       -0.23698
       -0.17897
       -0.24056
       -0.22305
       -0.23100
       -0.18882
       -0.28493
       -0.34732
       -1.44034
       -0.25332
       -0.39272
       -0.29398
       -0.19568
       -0.23032
       -0.21429
       -0.21860
       -0.26370
       -0.22692
       -0.15884
       -0.20960
       -0.20629
       -0.17367
       -0.14718
       -0.16753
       -0.24410
       -0.20801
       -0.20001
       -0.16505
       -0.25476
       -0.13295
       -0.16156
       -0.17065
       -0.18416
       -0.19642
       -0.24216
       -0.32815
       -0.31594
       -1.42885
       -0.32091
       -0.24868
       -0.19428
       -0.28127
       -0.20234
       -0.18342
       -0.20298
       -0.16620
       -0.17649
       -0.18664
       -0.16811
       -0.20407
       -0.19534
       -0.21087
       -0.16327
       -0.16334
       -0.22152
       -0.19116
       -0.17333
       -0.18619
       -0.18886
       -0.16512
       -0.18626
       -0.17923
       -0.18788
       -0.21834
       -0.21668
       -0.20121
       -0.22889
       -0.18760
       -0.20634
       -0.19897
       -0.16604
       -0.19297
       -0.20177
       -0.20412
       -0.18502
       -0.15184
       -0.23168
       -0.24648
       -0.23905
       -0.17689
       -0.31655
       -0.14594
       -0.21745
       -0.16292
       -0.20693
       -0.18756
       -0.23268
       -0.26071
       -0.14826
       -0.15723
       -0.19262
       -0.17343
       -0.25291
       -0.29012
       -0.32164
       -0.18066
       -0.18292
       -0.16728
       -0.15667
       -0.21906
       -0.24048
       -0.23503
       -0.26709
       -0.17393
       -0.18547
       -0.21770
       -0.19239
       -0.34018
       -0.47342
       -0.15679
       -0.24799
       -0.20617
       -0.15492
       -0.19012
       -0.16924
       -0.16741
       -0.21962
       -0.18840
       -0.21154
       -0.21446
       -0.22544
       -0.21451
       -0.14986
       -0.23700
       -0.23063
       -0.18905
       -0.24447
       -0.28125
       -0.66568
       -0.13635
       -0.28871
       -0.28615
       -0.19106
       -0.14901
       -0.23867
       -0.19089
       -0.24312
       -0.21066
       -0.22024
       -0.20223
       -0.18957
       -0.20513
       -0.22265
       -0.18348
       -0.21329
       -0.17174
       -0.19951
       -0.17977
       -0.18656
       -0.24164
       -0.25069
       -0.19010
       -0.19451
       -0.18944
       -0.20946
       -0.18423
       -0.29672
       -0.19141
       -0.15703
       -0.20359
       -0.21702
       -0.23472
       -0.23699
       -0.24741
       -0.24398
       -0.19639
       -0.29756
       -0.33277
       -1.46216
       -0.24508
       -0.45047
       -0.29136
       -0.19678
       -0.23907
       -0.19720
       -0.21950
       -0.24428
       -0.22377
       -0.20410
       -0.19830
       -0.19635
       -0.18814
       -0.17147
       -0.18836
       -0.22973
       -0.19196
       -0.19201
       -0.19867
       -0.23335
       -0.14450
       -0.16206
       -0.20346
       -0.20385
       -0.17678
       -0.22684
       -0.33373
       -0.30645
       -1.41840
       -0.31437
       -0.25572
       -0.21821
       -0.28636
       -0.19314
       -0.17332
       -0.22248
       -0.14932
       -0.17306
       -0.18666
       -0.20517
       -0.19257
       -0.15589
       -0.20878
       -0.19435
       -0.16475
       -0.19054
       -0.17609
       -0.18051
       -0.19832
       -0.20717
       -0.18552
       -0.17271
       -0.18668
       -0.21653
       -0.23143
       -0.22080
       -0.18732
       -0.21029
       -0.19596
       -0.20723
       -0.22032
       -0.19059
       -0.19516
       -0.20233
       -0.16843
       -0.17341
       -0.14753
       -0.25603
       -0.22962
       -0.22199
       -0.16900
       -0.29085
       -0.16002
       -0.21824
       -0.17955
       -0.23182
       -0.16674
       -0.23642
       -0.24945
       -0.14089
       -0.16724
       -0.18349
       -0.17357
       -0.24455
       -0.28514
       -0.34374
       -0.18126
       -0.17917
       -0.15257
       -0.17193
       -0.24545
       -0.24862
       -0.23189
       -0.24967
       -0.16275
       -0.21526
       -0.18893
       -0.18494
       -0.36668
       -0.54135
       -0.16995
       -0.23791
       -0.21128
       -0.14707
       -0.22159
       -0.16464
       -0.16189
       -0.26179
       -0.22297
       -0.20641
       -0.25136
       -0.19591
       -0.19625
       -0.15555
       -0.24253
       -0.24739
       -0.19584
       -0.28120
       -0.26473
       -0.73612
       -0.16518
       -0.26624
       -0.27253
       -0.23676
       -0.18232
       -0.21395
       -0.20457
       -0.21283
       -0.24145
       -0.21419
       -0.20687
       -0.18526
       -0.19182
       -0.20137
       -0.19388
       -0.25009
       -0.13896
       -0.18054
       -0.17105
       -0.20459
       -0.22797
       -0.24597
       -0.18257
       -0.20155
       -0.22959
       -0.20309
       -0.20609
       -0.29573
       -0.23577
       -0.17849
       -0.22297
       -0.23779
       -0.22910
       -0.21468
       -0.22652
       -0.21770
       -0.17782
       -0.29516
       -0.31231
       -1.44897
       -0.26846
       -0.50185
       -0.25903
       -0.21096
       -0.20312
       -0.20946
       -0.21473
       -0.27077
       -0.22361
       -0.19180
       -0.21206
       -0.19489
       -0.19164
       -0.16090
       -0.20353
       -0.19957
       -0.19271
       -0.19499
       -0.21296
       -0.24881
       -0.16463
       -0.16124
       -0.20274
       -0.20656
       -0.13827
       -0.22261
       -0.31201
       -0.29198
       -1.42495
       -0.31295
       -0.25722
       -0.22507
       -0.27674
       -0.19720
       -0.20940
       -0.22327
       -0.15916
       -0.15604
       -0.16377
       -0.19398
       -0.18646
       -0.18512
       -0.17846
       -0.19317
       -0.16145
       -0.22756
       -0.19734
       -0.20000
       -0.20290
       -0.19637
       -0.17622
       -0.20769
       -0.19409
       -0.21143
       -0.20865
       -0.21140
       -0.21052
       -0.16883
       -0.21201
       -0.21688
       -0.23070
       -0.19816
       -0.20473
       -0.21593
       -0.17050
       -0.17957
       -0.17420
       -0.27698
       -0.24760
       -0.23012
       -0.19276
       -0.28282
       -0.18589
       -0.18940
       -0.18082
       -0.23172
       -0.19966
       -0.28263
       -0.26172
       -0.13223
       -0.17292
       -0.17708
       -0.17889
       -0.23293
       -0.29058
       -0.37945
       -0.18202
       -0.20506
       -0.17496
       -0.18154
       -0.26371
       -0.24668
       -0.24431
       -0.23393
       -0.19684
       -0.23028
       -0.21300
       -0.16363
       -0.41714
       -0.60006
       -0.16803
       -0.24601
       -0.24502
       -0.13073
       -0.18559
       -0.19134
       -0.17803
       -0.25322
       -0.21896
       -0.21843
       -0.24531
       -0.20856
       -0.21341
       -0.16055
       -0.24746
       -0.23808
       -0.20158
       -0.31027
       -0.25656
       -0.85642
       -0.20378
       -0.25889
       -0.27216
       -0.20265
       -0.17100
       -0.23412
       -0.18380
       -0.21641
       -0.23920
       -0.22858
       -0.22851
       -0.21565
       -0.22343
       -0.19290
       -0.23328
       -0.24609
       -0.17528
       -0.14807
       -0.17074
       -0.18927
       -0.23919
       -0.27928
       -0.22321
       -0.18560
       -0.22176
       -0.25129
       -0.18546
       -0.30531
       -0.18971
       -0.17780
       -0.20669
       -0.25702
       -0.22147
       -0.23722
       -0.20786
       -0.18380
       -0.18838
       -0.32284
       -0.30091
       -1.46167
       -0.23739
       -0.57560
       -0.24658
       -0.21649
       -0.19677
       -0.20855
       -0.20214
       -0.25576
       -0.24029
       -0.17754
       -0.22978
       -0.20899
       -0.16588
       -0.18971
       -0.19363
       -0.21252
       -0.18815
       -0.16542
       -0.22503
       -0.27283
       -0.14407
       -0.20439
       -0.17652
       -0.21820
       -0.20594
       -0.23056
       -0.29252
       -0.31038
       -1.43906
       -0.31206
       -0.25028
       -0.22997
       -0.27488
       -0.18592
       -0.19429
       -0.21004
       -0.17903
       -0.16284
       -0.18149
       -0.17625
       -0.20357
       -0.17484
       -0.18781
       -0.19185
       -0.14951
       -0.19403
       -0.21271
       -0.21328
       -0.17202
       -0.17465
       -0.15766
       -0.22720
       -0.20099
       -0.22094
       -0.17322
       -0.22288
       -0.21905
       -0.20000
       -0.23087
       -0.25097
       -0.24746
       -0.18932
       -0.23157
       -0.18382
       -0.16087
       -0.19919
       -0.19731
       -0.27701
       -0.26979
       -0.22080
       -0.19525
       -0.29033
       -0.19780
       -0.17534
       -0.18359
       -0.21446
       -0.20947
       -0.25017
       -0.24711
       -0.13844
       -0.20993
       -0.17553
       -0.18332
       -0.26017
       -0.29514
       -0.43190
       -0.17089
       -0.18698
       -0.17183
       -0.18650
       -0.23721
       -0.20793
       -0.26741
       -0.26248
       -0.19730
       -0.23309
       -0.23797
       -0.18123
       -0.43741
       -0.64317
       -0.15410
       -0.21141
       -0.23499
       -0.15423
       -0.18965
       -0.18720
       -0.18695
       -0.20279
       -0.21225
       -0.22130
       -0.23882
       -0.20839
       -0.18139
       -0.19057
       -0.24717
       -0.23072
       -0.18830
       -0.32885
       -0.26056
       -0.96477
       -0.19685
       -0.24821
       -0.24521
       -0.20270
       -0.15143
       -0.26769
       -0.20934
       -0.17419
       -0.26354
       -0.22013
       -0.19451
       -0.24604
       -0.22291
       -0.22359
       -0.24692
       -0.23166
       -0.15343
       -0.13877
       -0.21331
       -0.17200
       -0.24432
       -0.24059
       -0.17966
       -0.22779
       -0.19741
       -0.22122
       -0.18090
       -0.31783
       -0.19891
       -0.18048
       -0.21952
       -0.24954
       -0.19971
       -0.26301
       -0.20470
       -0.18882
       -0.17662
       -0.32462
       -0.30770
       -1.44543
       -0.25754
       -0.61375
       -0.24340
       -0.23735
       -0.25275
       -0.23807
       -0.22446
       -0.26875
       -0.23562
       -0.18142
       -0.23892
       -0.21116
       -0.15630
       -0.21027
       -0.17618
       -0.22736
       -0.22485
       -0.14991
       -0.22317
       -0.27020
       -0.15073
       -0.19077
       -0.16632
       -0.23454
       -0.19235
       -0.24846
       -0.29777
       -0.31600
       -1.44050
       -0.32574
       -0.26470
       -0.22071
       -0.25742
       -0.18827
       -0.18971
       -0.19160
       -0.17964
       -0.17944
       -0.17598
       -0.19714
       -0.19765
       -0.17873
       -0.18638
       -0.21029
       -0.20213
       -0.17940
       -0.18776
       -0.23013
       -0.18062
       -0.18822
       -0.14735
       -0.21173
       -0.16506
       -0.22421
       -0.16338
       -0.23241
       -0.19090
       -0.24050
       -0.23378
       -0.25333
       -0.22936
       -0.16031
       -0.20944
       -0.18192
       -0.16916
       -0.20743
       -0.15886
       -0.28398
       -0.26193
       -0.23002
       -0.21242
       -0.26727
       -0.20908
       -0.16875
       -0.18197
       -0.22538
       -0.21813
       -0.24673
       -0.23955
       -0.16154
       -0.19918
       -0.19591
       -0.19879
       -0.28693
       -0.33814
       -0.45133
       -0.17018
       -0.21887
       -0.17878
       -0.18928
       -0.24609
       -0.20054
       -0.26335
       -0.28218
       -0.23494
       -0.24086
       -0.25237
       -0.16976
       -0.46142
       -0.73238
       -0.14307
       -0.28067
       -0.23151
       -0.16028
       -0.20262
       -0.19472
       -0.15683
       -0.21261
       -0.20865
       -0.25184
       -0.25162
       -0.19014
       -0.18746
       -0.17595
       -0.26081
       -0.26851
       -0.16635
       -0.33107
       -0.30785
       -1.08556
       -0.22255
       -0.19736
       -0.26242
       -0.20506
       -0.16741
       -0.28725
       -0.21265
       -0.18121
       -0.31334
       -0.21764
       -0.22468
       -0.24864
       -0.20764
       -0.25121
       -0.22314
       -0.25701
       -0.15065
       -0.13029
       -0.20096
       -0.18976
       -0.26428
       -0.24165
       -0.19477
       -0.25023
       -0.20920
       -0.26413
       -0.19981
       -0.32893
       -0.20440
       -0.20279
       -0.21629
       -0.27302
       -0.20390
       -0.28163
       -0.22091
       -0.19307
       -0.19359
       -0.31352
       -0.31491
       -1.45655
       -0.27834
       -0.64766
       -0.24871
       -0.24680
       -0.24856
       -0.20876
       -0.22568
       -0.27220
       -0.22939
       -0.23822
       -0.24671
       -0.23341
       -0.16802
       -0.23854
       -0.19602
       -0.22587
       -0.21786
       -0.17377
       -0.22438
       -0.24828
       -0.14771
       -0.21602
       -0.16054
       -0.24254
       -0.21876
       -0.25602
       -0.32430
       -0.32561
       -1.44726
       -0.35608
       -0.25206
       -0.22165
       -0.29089
       -0.23469
       -0.18558
       -0.15634
       -0.19670
       -0.19095
       -0.21706
       -0.20498
       -0.21310
       -0.18908
       -0.16314
       -0.18370
       -0.20640
       -0.18707
       -0.15643
       -0.21841
       -0.17626
       -0.18249
       -0.13998
       -0.21128
       -0.19879
       -0.21566
       -0.19941
       -0.21443
       -0.21686
       -0.24665
       -0.23021
       -0.22204
       -0.25027
       -0.15524
       -0.24091
       -0.21025
       -0.17188
       -0.23280
       -0.14956
       -0.28668
       -0.27149
       -0.23405
       -0.21903
       -0.27222
       -0.20724
       -0.19511
       -0.17787
       -0.17993
       -0.22345
       -0.24273
       -0.24920
       -0.17916
       -0.18541
       -0.16564
       -0.20945
       -0.28327
       -0.34883
       -0.45246
       -0.20869
       -0.22184
       -0.17799
       -0.17779
       -0.24532
       -0.20683
       -0.20093
       -0.28469
       -0.23803
       -0.22448
       -0.23816
       -0.18611
       -0.50772
       -0.82386
       -0.14909
       -0.26694
       -0.26330
       -0.13191
       -0.21216
       -0.21362
       -0.17957
       -0.21629
       -0.16514
       -0.24942
       -0.21856
       -0.21166
       -0.17345
       -0.18945
       -0.26201
       -0.27610
       -0.15375
       -0.34804
       -0.26827
       -1.20910
       -0.23739
       -0.22579
       -0.25967
       -0.19770
       -0.20410
       -0.30496
       -0.21613
       -0.14988
       -0.34309
       -0.22597
       -0.23389
       -0.25977
       -0.19863
       -0.23744
       -0.22497
       -0.22683
       -0.13144
       -0.13385
       -0.19410
       -0.20613
       -0.24486
       -0.26403
       -0.20277
       -0.23557
       -0.23286
       -0.24447
       -0.17790
       -0.34118
       -0.17889
       -0.22076
       -0.25212
       -0.27255
       -0.20582
       -0.30336
       -0.23693
       -0.19335
       -0.19552
       -0.28708
       -0.33892
       -1.45415
       -0.29979
       -0.71042
       -0.27658
       -0.24404
       -0.21160
       -0.21205
       -0.25999
       -0.23321
       -0.23861
       -0.25994
       -0.24461
       -0.23607
       -0.15327
       -0.24959
       -0.20550
       -0.22729
       -0.22741
       -0.16810
       -0.23835
       -0.25661
       -0.15408
       -0.17267
       -0.18678
       -0.25657
       -0.19472
       -0.25667
       -0.33730
       -0.37465
       -1.44609
       -0.38258
       -0.22940
       -0.24763
       -0.28572
       -0.26055
       -0.21050
       -0.17029
       -0.21954
       -0.20402
       -0.18826
       -0.19813
       -0.21140
       -0.20101
       -0.15265
       -0.17928
       -0.21085
       -0.19921
       -0.16712
       -0.25326
       -0.19167
       -0.23036
       -0.17393
       -0.20324
       -0.18314
       -0.20695
       -0.21159
       -0.23150
       -0.21865
       -0.24731
       -0.24794
       -0.24854
       -0.25854
       -0.15852
       -0.26405
       -0.20535
       -0.14945
       -0.24094
       -0.17984
       -0.31024
       -0.26492
       -0.25364
       -0.26411
       -0.25312
       -0.19244
       -0.18255
       -0.20273
       -0.20569
       -0.21178
       -0.24399
       -0.23400
       -0.16864
       -0.17675
       -0.18647
       -0.22862
       -0.30138
       -0.36462
       -0.46338
       -0.19811
       -0.21386
       -0.16504
       -0.18440
       -0.25600
       -0.19709
       -0.24298
       -0.25216
       -0.23566
       -0.23384
       -0.25438
       -0.19292
       -0.58192
       -0.92593
       -0.16123
       -0.29092
       -0.27858
       -0.14429
       -0.17637
       -0.24336
       -0.18591
       -0.22700
       -0.17467
       -0.25468
       -0.23465
       -0.23872
       -0.19125
       -0.18018
       -0.25208
       -0.26553
       -0.16433
       -0.34985
       -0.28644
       -1.32310
       -0.23350
       -0.24501
       -0.28800
       -0.22009
       -0.20785
       -0.32878
       -0.24119
       -0.18851
       -0.33181
       -0.21100
       -0.23097
       -0.26750
       -0.23673
       -0.25246
       -0.18587
       -0.23543
       -0.14853
       -0.14505
       -0.19600
       -0.22975
       -0.20176
       -0.27061
       -0.20353
       -0.22806
       -0.22144
       -0.23831
       -0.16531
       -0.35396
       -0.21193
       -0.22428
       -0.26227
       -0.27708
       -0.22204
       -0.29946
       -0.22998
       -0.21017
       -0.21278
       -0.29765
       -0.38877
       -1.46656
       -0.32188
       -0.83327
       -0.30560
       -0.25613
       -0.22199
       -0.20589
       -0.26499
       -0.23865
       -0.27516
       -0.26439
       -0.24625
       -0.19694
       -0.18004
       -0.23113
       -0.23958
       -0.27707
       -0.21034
       -0.17309
       -0.23542
       -0.25683
       -0.18557
       -0.21321
       -0.18666
       -0.25485
       -0.19237
       -0.27245
       -0.34448
       -0.38571
       -1.43345
       -0.42620
       -0.24086
       -0.25948
       -0.29860
       -0.24354
       -0.18278
       -0.23559
       -0.26010
       -0.20907
       -0.18883
       -0.22799
       -0.22158
       -0.21558
       -0.16946
       -0.14856
       -0.20799
       -0.20926
       -0.19446
       -0.23113
       -0.18718
       -0.22261
       -0.16855
       -0.17776
       -0.20647
       -0.20329
       -0.23062
       -0.25148
       -0.20518
       -0.24595
       -0.25234
       -0.22453
       -0.26313
       -0.15860
       -0.27642
       -0.20719
       -0.20246
       -0.25474
       -0.19225
       -0.30843
       -0.26901
       -0.24329
       -0.23396
       -0.24796
       -0.21704
       -0.20370
       -0.20417
       -0.18603
       -0.23227
       -0.25434
       -0.23416
       -0.19455
       -0.20008
       -0.17208
       -0.23807
       -0.30734
       -0.40293
       -0.49772
       -0.21094
       -0.21860
       -0.19791
       -0.19115
       -0.27373
       -0.19003
       -0.23753
       -0.27690
       -0.20894
       -0.21875
       -0.23319
       -0.23414
       -0.66692
       -1.04372
       -0.16607
       -0.27002
       -0.28525
       -0.14669
       -0.17091
       -0.26622
       -0.18049
       -0.21593
       -0.15622
       -0.26254
       -0.27888
       -0.17711
       -0.18126
       -0.20408
       -0.24017
       -0.27592
       -0.17804
       -0.34729
       -0.30858
       -1.41329
       -0.24166
       -0.26179
       -0.29584
       -0.24810
       -0.21274
       -0.31071
       -0.23832
       -0.18855
       -0.31352
       -0.23148
       -0.22893
       -0.25420
       -0.24395
       -0.27640
       -0.17901
       -0.23171
       -0.16264
       -0.12119
       -0.18169
       -0.21161
       -0.21943
       -0.26355
       -0.21667
       -0.20804
       -0.24228
       -0.24608
       -0.15543
       -0.33388
       -0.21778
       -0.22844
       -0.27353
       -0.27552
       -0.22866
       -0.29999
       -0.23611
       -0.22078
       -0.25343
       -0.33104
       -0.40587
       -1.46017
       -0.32321
       -0.92975
       -0.31415
       -0.29223
       -0.18191
       -0.17823
       -0.25516
       -0.26554
       -0.27648
       -0.23207
       -0.28265
       -0.18054
       -0.17544
       -0.22981
       -0.23662
       -0.31053
       -0.22930
       -0.20142
       -0.23556
       -0.26941
       -0.19305
       -0.24271
       -0.19197
       -0.21862
       -0.22705
       -0.28960
       -0.35819
       -0.45051
       -1.43589
       -0.44617
       -0.25974
       -0.26323
       -0.32226
       -0.26755
       -0.20149
       -0.22751
       -0.24831
       -0.21464
       -0.16054
       -0.21235
       -0.20254
       -0.21222
       -0.18004
       -0.16614
       -0.18521
       -0.20085
       -0.20541
       -0.19130
       -0.18628
       -0.23642
       -0.17152
       -0.19563
       -0.19147
       -0.22420
       -0.25032
       -0.22335
       -0.22971
       -0.24642
       -0.22911
       -0.23988
       -0.26358
       -0.20156
       -0.27081
       -0.22051
       -0.22560
       -0.26960
       -0.17379
       -0.32752
       -0.25972
       -0.26127
       -0.22481
       -0.26884
       -0.22066
       -0.19139
       -0.19269
       -0.19438
       -0.24666
       -0.27296
       -0.23809
       -0.23170
       -0.21683
       -0.17076
       -0.26877
       -0.28170
       -0.41132
       -0.50683
       -0.20625
       -0.22010
       -0.21968
       -0.21230
       -0.27623
       -0.22889
       -0.27132
       -0.29315
       -0.21154
       -0.26840
       -0.25125
       -0.21208
       -0.76640
       -1.15967
       -0.15836
       -0.26935
       -0.28256
       -0.15813
       -0.16450
       -0.29945
       -0.19387
       -0.21635
       -0.18514
       -0.25807
       -0.27538
       -0.18181
       -0.17874
       -0.22182
       -0.21519
       -0.27595
       -0.20230
       -0.31882
       -0.29391
       -1.43212
       -0.24418
       -0.24621
       -0.29852
       -0.29096
       -0.20963
       -0.32215
       -0.23661
       -0.19716
       -0.31863
       -0.23485
       -0.19955
       -0.25649
       -0.25294
       -0.27495
       -0.21533
       -0.24839
       -0.20306
       -0.12772
       -0.14779
       -0.21904
       -0.21899
       -0.26303
       -0.22246
       -0.23141
       -0.22317
       -0.23634
       -0.17150
       -0.37870
       -0.22091
       -0.21388
       -0.26872
       -0.26790
       -0.22893
       -0.31023
       -0.22861
       -0.20191
       -0.25211
       -0.33072
       -0.39413
       -1.50138
       -0.31227
       -1.07258
       -0.33147
       -0.32538
       -0.20098
       -0.21264
       -0.25506
       -0.26413
       -0.24048
       -0.23095
       -0.27808
       -0.20150
       -0.20879
       -0.24322
       -0.24725
       -0.32147
       -0.18108
       -0.17577
       -0.22839
       -0.28130
       -0.21117
       -0.23827
       -0.21476
       -0.20920
       -0.24302
       -0.32747
       -0.38556
       -0.47456
       -1.44231
       -0.47093
       -0.28117
       -0.26749
       -0.37174
       -0.26838
       -0.24053
       -0.21414
       -0.22094
       -0.21592
       -0.20709
       -0.18406
       -0.21641
       -0.24247
       -0.17069
       -0.18348
       -0.17192
       -0.19183
       -0.20828
       -0.24774
       -0.18276
       -0.22101
       -0.20416
       -0.17831
       -0.18353
       -0.23210
       -0.25127
       -0.24048
       -0.20583
       -0.26544
       -0.23205
       -0.23914
       -0.26139
       -0.21844
       -0.22625
       -0.23091
       -0.19905
       -0.23806
       -0.21422
       -0.34372
       -0.24177
       -0.26073
       -0.24809
       -0.27999
       -0.20224
       -0.22351
       -0.17992
       -0.21465
       -0.25008
       -0.29943
       -0.22198
       -0.24517
       -0.18533
       -0.19997
       -0.20454
       -0.29977
       -0.42374
       -0.54433
       -0.19701
       -0.23807
       -0.20553
       -0.21951
       -0.30015
       -0.23954
       -0.29337
       -0.30257
       -0.18817
       -0.28281
       -0.26544
       -0.18687
       -0.87333
       -1.30621
       -0.20178
       -0.25411
       -0.25724
       -0.15709
       -0.15167
       -0.29525
       -0.17912
       -0.25963
       -0.23054
       -0.26248
       -0.28753
       -0.20020
       -0.21838
       -0.22315
       -0.22423
       -0.30683
       -0.21501
       -0.36948
       -0.28954
       -1.43656
       -0.25596
       -0.27522
       -0.26756
       -0.27008
       -0.17609
       -0.33948
       -0.26477
       -0.19899
       -0.33969
       -0.25472
       -0.21586
       -0.24653
       -0.26692
       -0.24205
       -0.22576
       -0.24172
       -0.21804
       -0.14106
       -0.17505
       -0.24160
       -0.22392
       -0.27121
       -0.20200
       -0.21688
       -0.24165
       -0.24613
       -0.15890
       -0.38626
       -0.24107
       -0.21921
       -0.28170
       -0.24108
       -0.18577
       -0.33525
       -0.25391
       -0.16844
       -0.29162
       -0.32094
       -0.42178
       -1.50490
       -0.29121
       -1.20063
       -0.34901
       -0.32377
       -0.21268
       -0.21906
       -0.25985
       -0.24248
       -0.24466
       -0.26239
       -0.27293
       -0.22062
       -0.19867
       -0.25316
       -0.24649
       -0.30650
       -0.20728
       -0.20923
       -0.25339
       -0.29784
       -0.20814
       -0.24295
       -0.19313
       -0.22955
       -0.24737
       -0.34851
       -0.42119
       -0.52369
       -1.42507
       -0.49483
       -0.29843
       -0.26849
       -0.39052
       -0.24791
       -0.22135
       -0.20866
       -0.24236
       -0.22819
       -0.21776
       -0.17703
       -0.23157
       -0.23979
       -0.20515
       -0.20993
       -0.17481
       -0.19549
       -0.21112
       -0.24148
       -0.19349
       -0.22841
       -0.19949
       -0.16270
       -0.17901
       -0.24301
       -0.24375
       -0.22821
       -0.19003
       -0.23952
       -0.23919
       -0.22420
       -0.28193
       -0.22699
       -0.25257
       -0.22397
       -0.20587
       -0.23749
       -0.21120
       -0.37155
       -0.26418
       -0.27098
       -0.26621
       -0.33087
       -0.20334
       -0.26787
       -0.17124
       -0.18745
       -0.23626
       -0.27346
       -0.23693
       -0.23087
       -0.16653
       -0.18808
       -0.21272
       -0.34131
       -0.44831
       -0.62516
       -0.20050
       -0.24361
       -0.19459
       -0.19972
       -0.29839
       -0.24671
       -0.28495
       -0.33678
       -0.21625
       -0.29756
       -0.27306
       -0.17832
       -1.02174
       -1.36022
       -0.18444
       -0.23874
       -0.25941
       -0.16165
       -0.18104
       -0.30064
       -0.19187
       -0.25403
       -0.23992
       -0.26787
       -0.32362
       -0.17669
       -0.20384
       -0.23795
       -0.22881
       -0.31487
       -0.24931
       -0.37642
       -0.31702
       -1.43143
       -0.24788
       -0.27383
       -0.30539
       -0.25286
       -0.17532
       -0.38239
       -0.28506
       -0.21467
       -0.33358
       -0.23743
       -0.19103
       -0.27840
       -0.26357
       -0.25592
       -0.21582
       -0.23486
       -0.19921
       -0.15058
       -0.16769
       -0.24257
       -0.24116
       -0.29976
       -0.20941
       -0.24260
       -0.25391
       -0.28346
       -0.17743
       -0.39312
       -0.24971
       -0.23549
       -0.26923
       -0.24962
       -0.18581
       -0.32837
       -0.26522
       -0.19539
       -0.28704
       -0.32035
       -0.42508
       -1.46720
       -0.33150
       -1.31232
       -0.36164
       -0.35165
       -0.26787
       -0.25648
       -0.26453
       -0.26321
       -0.24431
       -0.25336
       -0.29257
       -0.24086
       -0.20631
       -0.26626
       -0.22528
       -0.31294
       -0.24019
       -0.21803
       -0.24951
       -0.30459
       -0.21358
       -0.23143
       -0.21860
       -0.21222
       -0.24975
       -0.34752
       -0.46715
       -0.56321
       -1.42834
       -0.52724
       -0.31528
       -0.27206
       -0.39075
       -0.21876
       -0.21402
       -0.20264
       -0.24607
       -0.20517
       -0.22814
       -0.19822
       -0.22554
       -0.19600
       -0.22142
       -0.21776
       -0.16420
       -0.19628
       -0.22278
       -0.23971
       -0.20844
       -0.23393
       -0.18672
       -0.13994
       -0.18919
       -0.26313
       -0.25811
       -0.25253
       -0.21821
       -0.23891
       -0.22396
       -0.21968
       -0.29309
       -0.21306
       -0.22806
       -0.22552
       -0.25070
       -0.23631
       -0.23307
       -0.35898
       -0.29045
       -0.28366
       -0.27170
       -0.33878
       -0.21216
       -0.26481
       -0.14694
       -0.21350
       -0.24862
       -0.25274
       -0.25516
       -0.23459
       -0.18143
       -0.23196
       -0.22035
       -0.36314
       -0.46767
       -0.70072
       -0.21114
       -0.25470
       -0.22350
       -0.19654
       -0.30511
       -0.22207
       -0.27176
       -0.35565
       -0.18727
       -0.26573
       -0.28932
       -0.17008
       -1.16636
       -1.41446
       -0.20363
       -0.25197
       -0.25816
       -0.16773
       -0.14460
       -0.31184
       -0.18161
       -0.22260
       -0.22210
       -0.28942
       -0.34674
       -0.18416
       -0.21659
       -0.23893
       -0.28944
       -0.33651
       -0.23917
       -0.39327
       -0.35958
       -1.47803
       -0.21787
       -0.25239
       -0.31985
       -0.27053
       -0.17048
       -0.42144
       -0.26771
       -0.23338
       -0.34058
       -0.25565
       -0.25900
       -0.30043
       -0.28929
       -0.27406
       -0.17294
       -0.26032
       -0.19070
       -0.14094
       -0.16308
       -0.24215
       -0.25575
       -0.29266
       -0.21363
       -0.23446
       -0.28627
       -0.29165
       -0.20604
       -0.40590
       -0.25896
       -0.25060
       -0.23381
       -0.26976
       -0.23070
       -0.29906
       -0.26693
       -0.20722
       -0.33835
       -0.36124
       -0.46813
       -1.44995
       -0.34297
       -1.39288
       -0.38921
       -0.36446
       -0.28030
       -0.27066
       -0.29263
       -0.25072
       -0.26700
       -0.24946
       -0.31582
       -0.25663
       -0.19197
       -0.28327
       -0.23623
       -0.28875
       -0.24918
       -0.19082
       -0.25984
       -0.30695
       -0.23343
       -0.23798
       -0.23913
       -0.25053
       -0.27373
       -0.36840
       -0.50148
       -0.63932
       -1.41540
       -0.59286
       -0.35478
       -0.27181
       -0.41384
       -0.20128
       -0.20424
       -0.22181
       -0.24865
       -0.21022
       -0.21818
       -0.21210
       -0.22414
       -0.19985
       -0.21772
       -0.21415
       -0.17040
       -0.19430
       -0.20366
       -0.24758
       -0.19054
       -0.23105
       -0.17905
       -0.12389
       -0.20411
       -0.26253
       -0.25465
       -0.29518
       -0.19583
       -0.25992
       -0.22759
       -0.22082
       -0.28651
       -0.21496
       -0.24270
       -0.22694
       -0.23681
       -0.23129
       -0.25438
       -0.40733
       -0.26767
       -0.27560
       -0.27986
       -0.39057
       -0.23036
       -0.25379
       -0.15432
       -0.21888
       -0.25526
       -0.24107
       -0.25018
       -0.24052
       -0.18073
       -0.22502
       -0.20353
       -0.35260
       -0.50702
       -0.80759
       -0.22852
       -0.26116
       -0.20223
       -0.15367
       -0.29101
       -0.21505
       -0.26314
       -0.37395
       -0.21360
       -0.25875
       -0.30562
       -0.16994
       -1.26344
       -1.43073
       -0.20151
       -0.29030
       -0.22425
       -0.17375
       -0.18836
       -0.30286
       -0.17822
       -0.26220
       -0.23025
       -0.28546
       -0.32441
       -0.19241
       -0.18765
       -0.23463
       -0.31257
       -0.33891
       -0.24120
       -0.43379
       -0.35626
       -1.50561
       -0.16640
       -0.26131
       -0.33962
       -0.28328
       -0.20172
       -0.41426
       -0.27494
       -0.25510
       -0.34751
       -0.25621
       -0.27114
       -0.32307
       -0.27340
       -0.27147
       -0.18355
       -0.26998
       -0.23255
       -0.15867
       -0.20407
       -0.23061
       -0.26347
       -0.29929
       -0.23823
       -0.22905
       -0.27834
       -0.33827
       -0.23343
       -0.43209
       -0.28578
       -0.27045
       -0.24488
       -0.26903
       -0.22563
       -0.29335
       -0.25755
       -0.22235
       -0.34115
       -0.39046
       -0.51100
       -1.45958
       -0.34724
       -1.45121
       -0.39896
       -0.40911
       -0.27576
       -0.27719
       -0.28949
       -0.28189
       -0.24683
       -0.26349
       -0.32290
       -0.26572
       -0.19556
       -0.29728
       -0.20038
       -0.30319
       -0.25974
       -0.21891
       -0.25862
       -0.31205
       -0.24393
       -0.28350
       -0.23674
       -0.25772
       -0.26873
       -0.35623
       -0.56530
       -0.75659
       -1.45799
       -0.65705
       -0.35335
       -0.28089
       -0.42798
       -0.21291
       -0.21920
       -0.23004
       -0.23512
       -0.23228
       -0.22082
       -0.16818
       -0.24161
       -0.22981
       -0.21333
       -0.22834
       -0.14000
       -0.18424
       -0.20148
       -0.25301
       -0.18019
       -0.18843
       -0.13686
       -0.19324
       -0.18211
       -0.25812
       -0.27097
       -0.26352
       -0.22183
       -0.27165
       -0.21072
       -0.28023
       -0.32463
       -0.20651
       -0.27395
       -0.27328
       -0.23893
       -0.22457
       -0.26213
       -0.41774
       -0.28642
       -0.27337
       -0.30895
       -0.39704
       -0.22546
       -0.22803
       -0.17194
       -0.21554
       -0.28119
       -0.27338
       -0.27712
       -0.19599
       -0.18509
       -0.21742
       -0.19066
       -0.38281
       -0.53532
       -0.92858
       -0.25302
       -0.28720
       -0.19269
       -0.19132
       -0.31633
       -0.21654
       -0.26125
       -0.40060
       -0.22285
       -0.27239
       -0.30448
       -0.20976
       -1.38974
       -1.43446
       -0.19016
       -0.25886
       -0.23649
       -0.17841
       -0.21137
       -0.34339
       -0.17902
       -0.25738
       -0.23025
       -0.28678
       -0.31424
       -0.21451
       -0.21536
       -0.20137
       -0.33499
       -0.35610
       -0.21857
       -0.51139
       -0.38596
       -1.49230
       -0.18773
       -0.27031
       -0.34070
       -0.28849
       -0.18642
       -0.44699
       -0.27380
       -0.27123
       -0.37139
       -0.25998
       -0.27751
       -0.37010
       -0.28595
       -0.27064
       -0.22353
       -0.26627
       -0.23967
       -0.16861
       -0.19483
       -0.23580
       -0.28690
       -0.31635
       -0.22216
       -0.23455
       -0.28925
       -0.34413
       -0.24946
       -0.48284
       -0.26268
       -0.30930
       -0.27151
       -0.26595
       -0.25064
       -0.30230
       -0.25728
       -0.22293
       -0.33575
       -0.40395
       -0.58403
       -1.48061
       -0.35644
       -1.46629
       -0.43150
       -0.41963
       -0.28751
       -0.27006
       -0.31453
       -0.28542
       -0.24161
       -0.27022
       -0.31280
       -0.27124
       -0.25299
       -0.24921
       -0.20073
       -0.31237
       -0.26307
       -0.22241
       -0.28109
       -0.32182
       -0.23321
       -0.26100
       -0.25523
       -0.26534
       -0.30005
       -0.36438
       -0.61572
       -0.84661
       -1.44515
       -0.71989
       -0.35759
       -0.27614
       -0.42142
       -0.24836
       -0.20078
       -0.22981
       -0.21820
       -0.24351
       -0.20170
       -0.15608
       -0.22844
       -0.20989
       -0.21415
       -0.23109
       -0.17898
       -0.20721
       -0.22906
       -0.25439
       -0.17975
       -0.18288
       -0.14028
       -0.17306
       -0.12199
       -0.23071
       -0.26785
       -0.24492
       -0.25341
       -0.25375
       -0.26472
       -0.26729
       -0.28497
       -0.22871
       -0.27722
       -0.26650
       -0.24617
       -0.21782
       -0.24188
       -0.41907
       -0.31498
       -0.30569
       -0.31620
       -0.42318
       -0.25153
       -0.25216
       -0.16037
       -0.21689
       -0.27538
       -0.27497
       -0.29115
       -0.21863
       -0.23525
       -0.21330
       -0.19857
       -0.39967
       -0.57108
       -1.03731
       -0.25027
       -0.27724
       -0.19762
       -0.18285
       -0.33889
       -0.22382
       -0.24899
       -0.42024
       -0.20044
       -0.29954
       -0.31392
       -0.16738
       -1.44049
       -1.45810
       -0.20493
       -0.27818
       -0.26324
       -0.20662
       -0.20296
       -0.32914
       -0.16694
       -0.24257
       -0.23400
       -0.33872
       -0.28280
       -0.20743
       -0.21322
       -0.21171
       -0.33360
       -0.36998
       -0.19470
       -0.56760
       -0.39976
       -1.50201
       -0.20265
       -0.24679
       -0.33367
       -0.28506
       -0.19401
       -0.48386
       -0.28647
       -0.27234
       -0.38045
       -0.25666
       -0.26154
       -0.39328
       -0.28434
       -0.27371
       -0.21906
       -0.28024
       -0.22867
       -0.17340
       -0.20274
       -0.22817
       -0.28804
       -0.33447
       -0.25293
       -0.22481
       -0.29109
       -0.36855
       -0.26131
       -0.52023
       -0.28289
       -0.31885
       -0.26976
       -0.24636
       -0.23634
       -0.30582
       -0.28130
       -0.22496
       -0.35818
       -0.40192
       -0.66003
       -1.47256
       -0.38562
       -1.48953
       -0.47880
       -0.46272
       -0.28865
       -0.24217
       -0.33959
       -0.29849
       -0.23223
       -0.28554
       -0.31032
       -0.28037
       -0.24255
       -0.23452
       -0.23207
       -0.27487
       -0.29690
       -0.21114
       -0.28719
       -0.34251
       -0.24789
       -0.27355
       -0.25256
       -0.27698
       -0.28122
       -0.36982
       -0.68612
       -0.99391
       -1.44054
       -0.80923
       -0.36827
       -0.29991
       -0.43768
       -0.26127
       -0.19034
       -0.23141
       -0.21417
       -0.27056
       -0.19507
       -0.17426
       -0.22941
       -0.23319
       -0.24549
       -0.23091
       -0.19777
       -0.22504
       -0.19828
       -0.26554
       -0.17452
       -0.18375
       -0.15990
       -0.20790
       -0.17564
       -0.27120
       -0.28802
       -0.22616
       -0.22858
       -0.23335
       -0.23706
       -0.28571
       -0.28399
       -0.21885
       -0.27428
       -0.29320
       -0.23810
       -0.24621
       -0.22607
       -0.45082
       -0.32175
       -0.30600
       -0.34620
       -0.43137
       -0.24010
       -0.22850
       -0.15011
       -0.25308
       -0.27024
       -0.26106
       -0.29193
       -0.18726
       -0.24089
       -0.24037
       -0.23665
       -0.45741
       -0.62990
       -1.12907
       -0.25362
       -0.30314
       -0.19322
       -0.20521
       -0.36329
       -0.24231
       -0.28345
       -0.44762
       -0.21601
       -0.31639
       -0.33478
       -0.19983
       -1.48077
       -1.45494
       -0.19370
       -0.29891
       -0.24156
       -0.19911
       -0.21719
       -0.33135
       -0.17937
       -0.24296
       -0.25889
       -0.34363
       -0.30048
       -0.22155
       -0.24305
       -0.21737
       -0.31718
       -0.39511
       -0.21371
       -0.69537
       -0.41223
       -1.50406
       -0.20433
       -0.24372
       -0.34999
       -0.28866
       -0.20619
       -0.54357
       -0.30568
       -0.26943
       -0.40358
       -0.27280
       -0.28690
       -0.41162
       -0.30562
       -0.30435
       -0.18417
       -0.29224
       -0.21407
       -0.17972
       -0.20733
       -0.20756
       -0.29021
       -0.33470
       -0.20394
       -0.21496
       -0.25946
       -0.36109
       -0.24389
       -0.57720
       -0.30619
       -0.35762
       -0.30272
       -0.27455
       -0.24097
       -0.29567
       -0.27874
       -0.25471
       -0.35768
       -0.39967
       -0.74739
       -1.48118
       -0.39842
       -1.51986
       -0.52651
       -0.49591
       -0.29617
       -0.24209
       -0.34940
       -0.32807
       -0.24636
       -0.27394
       -0.30688
       -0.32857
       -0.24185
       -0.25578
       -0.23590
       -0.25998
       -0.27676
       -0.21149
       -0.28393
       -0.36056
       -0.24751
       -0.27909
       -0.24125
       -0.24719
       -0.30670
       -0.37645
       -0.76682
       -1.12064
       -1.39276
       -0.93108
       -0.40007
       -0.34047
       -0.49996
       -0.28723
       -0.24572
       -0.23999
       -0.22221
       -0.27341
       -0.18496
       -0.24489
       -0.18958
       -0.26427
       -0.26766
       -0.22644
       -0.18284
       -0.20570
       -0.20273
       -0.25306
       -0.19704
       -0.23516
       -0.15342
       -0.20821
       -0.19845
       -0.26529
       -0.27520
       -0.23222
       -0.24701
       -0.23453
       -0.23905
       -0.29843
       -0.28198
       -0.22098
       -0.30177
       -0.27987
       -0.25019
       -0.28077
       -0.24081
       -0.48344
       -0.34307
       -0.32089
       -0.30823
       -0.45715
       -0.21489
       -0.20132
       -0.17681
       -0.24535
       -0.28449
       -0.27809
       -0.30727
       -0.19745
       -0.22628
       -0.21873
       -0.24916
       -0.49915
       -0.69885
       -1.21487
       -0.27243
       -0.32049
       -0.22034
       -0.23757
       -0.37740
       -0.24378
       -0.29613
       -0.45756
       -0.17771
       -0.31865
       -0.36210
       -0.23749
       -1.51318
       -1.46761
       -0.22747
       -0.33293
       -0.23627
       -0.20913
       -0.21384
       -0.35295
       -0.22259
       -0.28549
       -0.22648
       -0.34911
       -0.28823
       -0.21692
       -0.24775
       -0.23507
       -0.33205
       -0.41030
       -0.21776
       -0.81833
       -0.42158
       -1.46730
       -0.23289
       -0.25904
       -0.38893
       -0.32331
       -0.20369
       -0.59162
       -0.32737
       -0.29630
       -0.37694
       -0.28079
       -0.30615
       -0.46735
       -0.33116
       -0.31520
       -0.17672
       -0.32338
       -0.21536
       -0.14356
       -0.23276
       -0.21654
       -0.32947
       -0.34612
       -0.22558
       -0.18207
       -0.25458
       -0.39225
       -0.22473
       -0.63698
       -0.30988
       -0.36082
       -0.33529
       -0.27968
       -0.22804
       -0.30400
       -0.26567
       -0.27927
       -0.36813
       -0.44008
       -0.83827
       -1.47098
       -0.44101
       -1.52604
       -0.63768
       -0.54369
       -0.29754
       -0.24334
       -0.36968
       -0.33641
       -0.23660
       -0.27392
       -0.31023
       -0.34616
       -0.25295
       -0.23153
       -0.25248
       -0.25753
       -0.32981
       -0.21781
       -0.31736
       -0.38342
       -0.24496
       -0.25880
       -0.24284
       -0.26566
       -0.32002
       -0.39993
       -0.89517
       -1.25516
       -1.44432
       -1.07551
       -0.40450
       -0.34155
       -0.56237
       -0.28616
       -0.24028
       -0.23839
       -0.19470
       -0.25882
       -0.19431
       -0.26862
       -0.20347
       -0.24689
       -0.26277
       -0.19532
       -0.22181
       -0.21716
       -0.20801
       -0.26118
       -0.15802
       -0.24549
       -0.18674
       -0.18206
       -0.21279
       -0.30281
       -0.29690
       -0.26061
       -0.25041
       -0.27324
       -0.29811
       -0.29000
       -0.26982
       -0.19496
       -0.32356
       -0.24799
       -0.23545
       -0.28560
       -0.22917
       -0.56977
       -0.37895
       -0.34175
       -0.33110
       -0.49171
       -0.21236
       -0.21166
       -0.19796
       -0.23631
       -0.27903
       -0.31288
       -0.32580
       -0.19085
       -0.20567
       -0.23627
       -0.27623
       -0.54330
       -0.77691
       -1.33432
       -0.24746
       -0.35196
       -0.27608
       -0.23807
       -0.41565
       -0.24274
       -0.28432
       -0.49897
       -0.22029
       -0.29912
       -0.36862
       -0.22684
       -1.48031
       -1.48385
       -0.19863
       -0.34042
       -0.29680
       -0.22040
       -0.21121
       -0.37393
       -0.19551
       -0.27338
       -0.18528
       -0.35312
       -0.28022
       -0.23339
       -0.25248
       -0.24133
       -0.34802
       -0.42844
       -0.24104
       -0.94703
       -0.46851
       -1.53061
       -0.23882
       -0.25974
       -0.42263
       -0.32086
       -0.19899
       -0.66389
       -0.31330
       -0.35406
       -0.34560
       -0.27926
       -0.31011
       -0.48237
       -0.30792
       -0.30638
       -0.18336
       -0.31394
       -0.20981
       -0.16421
       -0.21853
       -0.24235
       -0.34796
       -0.33151
       -0.23626
       -0.22226
       -0.28255
       -0.42467
       -0.24087
       -0.74248
       -0.31137
       -0.35182
       -0.33403
       -0.30823
       -0.24031
       -0.29800
       -0.25557
       -0.26139
       -0.34872
       -0.50711
       -0.94303
       -1.48114
       -0.46438
       -1.51315
       -0.75314
       -0.56204
       -0.31886
       -0.27044
       -0.37869
       -0.36088
       -0.26631
       -0.29274
       -0.33115
       -0.36508
       -0.27195
       -0.22349
       -0.25407
       -0.29626
       -0.29933
       -0.24098
       -0.37312
       -0.38731
       -0.25279
       -0.26308
       -0.26737
       -0.28410
       -0.35384
       -0.42006
       -1.04221
       -1.35748
       -1.47537
       -1.20704
       -0.44593
       -0.35161
       -0.60170
       -0.31042
       -0.25815
       -0.23454
       -0.18414
       -0.24099
       -0.20626
       -0.27852
       -0.17851
       -0.24670
       -0.28535
       -0.24793
       -0.21646
       -0.19791
       -0.25115
       -0.27109
       -0.16681
       -0.25665
       -0.16329
       -0.19703
       -0.19271
       -0.32321
       -0.34893
       -0.28052
       -0.21247
       -0.28724
       -0.31629
       -0.30878
       -0.30953
       -0.22026
       -0.32743
       -0.25887
       -0.26282
       -0.26308
       -0.22412
       -0.62687
       -0.39124
       -0.35353
       -0.32074
       -0.51831
       -0.23788
       -0.21872
       -0.21793
       -0.27340
       -0.28516
       -0.34545
       -0.33909
       -0.20061
       -0.19215
       -0.22573
       -0.28843
       -0.60535
       -0.87135
       -1.39840
       -0.24228
       -0.37638
       -0.26653
       -0.22705
       -0.44520
       -0.26323
       -0.29649
       -0.56542
       -0.19342
       -0.31388
       -0.37822
       -0.22360
       -1.51107
       -1.48107
       -0.19619
       -0.38506
       -0.32954
       -0.20234
       -0.23865
       -0.40786
       -0.22148
       -0.30379
       -0.20477
       -0.36110
       -0.27562
       -0.21592
       -0.24910
       -0.28779
       -0.38782
       -0.47054
       -0.24904
       -1.06079
       -0.53138
       -1.52595
       -0.25033
       -0.29562
       -0.45337
       -0.32718
       -0.21599
       -0.76499
       -0.32003
       -0.33552
       -0.36902
       -0.30674
       -0.30367
       -0.52326
       -0.30132
       -0.30284
       -0.19564
       -0.34092
       -0.21157
       -0.16421
       -0.21744
       -0.24749
       -0.36492
       -0.35062
       -0.23111
       -0.27853
       -0.29808
       -0.42712
       -0.23330
       -0.83647
       -0.32359
       -0.36023
       -0.32324
       -0.29485
       -0.25310
       -0.30554
       -0.27563
       -0.27364
       -0.37778
       -0.58773
       -1.06891
       -1.47626
       -0.48832
       -1.50528
       -0.84922
       -0.60918
       -0.31202
       -0.28664
       -0.41594
       -0.38230
       -0.30430
       -0.27493
       -0.37654
       -0.35725
       -0.27797
       -0.22508
       -0.26007
       -0.30700
       -0.28924
       -0.25262
       -0.35372
       -0.41279
       -0.24762
       -0.25919
       -0.26433
       -0.26278
       -0.35087
       -0.45848
       -1.17594
       -1.40495
       -1.47609
       -1.30729
       -0.46715
       -0.37070
       -0.64000
       -0.31399
       -0.26771
       -0.23857
       -0.18389
       -0.26906
       -0.19826
       -0.29659
       -0.18078
       -0.25092
       -0.28299
       -0.27042
       -0.22149
       -0.20499
       -0.26679
       -0.22550
       -0.18981
       -0.25111
       -0.19631
       -0.18283
       -0.22440
       -0.32562
       -0.36038
       -0.30504
       -0.21857
       -0.31060
       -0.30602
       -0.33985
       -0.28467
       -0.20836
       -0.35314
       -0.29533
       -0.26211
       -0.27561
       -0.23853
       -0.71516
       -0.40933
       -0.36018
       -0.32438
       -0.53990
       -0.25954
       -0.21041
       -0.22679
       -0.27738
       -0.30309
       -0.36090
       -0.34239
       -0.26206
       -0.19141
       -0.24090
       -0.30782
       -0.69857
       -1.00161
       -1.43444
       -0.24410
       -0.38113
       -0.26587
       -0.25120
       -0.49936
       -0.26885
       -0.32963
       -0.63139
       -0.19799
       -0.31972
       -0.40512
       -0.21550
       -1.49934
       -1.46760
       -0.20511
       -0.38391
       -0.33879
       -0.22091
       -0.22865
       -0.41227
       -0.20695
       -0.32777
       -0.19426
       -0.39515
       -0.29829
       -0.24313
       -0.24333
       -0.29419
       -0.42438
       -0.49347
       -0.22976
       -1.16282
       -0.59561
       -1.51194
       -0.25730
       -0.28671
       -0.48749
       -0.36142
       -0.20432
       -0.91076
       -0.37305
       -0.35325
       -0.39146
       -0.28473
       -0.32018
       -0.59115
       -0.32115
       -0.29712
       -0.19729
       -0.36229
       -0.20626
       -0.18843
       -0.19239
       -0.27485
       -0.42020
       -0.35008
       -0.25625
       -0.29883
       -0.29144
       -0.47419
       -0.23676
       -0.93108
       -0.34546
       -0.36103
       -0.34715
       -0.33704
       -0.24860
       -0.32195
       -0.28807
       -0.32320
       -0.41085
       -0.65129
       -1.16373
       -1.47027
       -0.53128
       -1.48331
       -0.95524
       -0.65441
       -0.30791
       -0.28786
       -0.40921
       -0.40974
       -0.29397
       -0.26610
       -0.38670
       -0.32065
       -0.27841
       -0.23899
       -0.22056
       -0.31393
       -0.29298
       -0.24620
       -0.38069
       -0.42994
       -0.23281
       -0.26716
       -0.27767
       -0.29970
       -0.35558
       -0.51650
       -1.30129
       -1.43522
       -1.52641
       -1.36836
       -0.49291
       -0.40873
       -0.72866
       -0.32996
       -0.25230
       -0.22147
       -0.20849
       -0.28100
       -0.23379
       -0.28940
       -0.16940
       -0.26157
       -0.29894
       -0.26908
       -0.19405
       -0.20759
       -0.25829
       -0.23840
       -0.20288
       -0.28360
       -0.22719
       -0.17567
       -0.26798
       -0.32440
       -0.36239
       -0.31074
       -0.22678
       -0.31778
       -0.31208
       -0.35568
       -0.30099
       -0.21929
       -0.36223
       -0.30376
       -0.26433
       -0.27192
       -0.27087
       -0.81358
       -0.45338
       -0.36556
       -0.32540
       -0.61113
       -0.26799
       -0.22145
       -0.26735
       -0.30390
       -0.28180
       -0.37258
       -0.34248
       -0.24799
       -0.22919
       -0.25983
       -0.30458
       -0.79831
       -1.12489
       -1.45415
       -0.25204
       -0.39785
       -0.26339
       -0.22759
       -0.49958
       -0.29212
       -0.34279
       -0.73474
       -0.19734
       -0.30725
       -0.46322
       -0.21375
       -1.50329
       -1.47578
       -0.21637
       -0.42319
       -0.34154
       -0.24903
       -0.26894
       -0.40725
       -0.21455
       -0.33512
       -0.21203
       -0.44283
       -0.29802
       -0.28817
       -0.23561
       -0.32211
       -0.43230
       -0.53669
       -0.22475
       -1.29485
       -0.67648
       -1.50596
       -0.26700
       -0.28169
       -0.51558
       -0.39221
       -0.22364
       -1.03992
       -0.41969
       -0.34026
       -0.43817
       -0.29071
       -0.30778
       -0.65410
       -0.32032
       -0.29510
       -0.18770
       -0.39089
       -0.18619
       -0.21454
       -0.21028
       -0.28548
       -0.47770
       -0.35040
       -0.29815
       -0.32138
       -0.29515
       -0.52458
       -0.23460
       -1.04723
       -0.32926
       -0.36376
       -0.38432
       -0.29099
       -0.24805
       -0.32617
       -0.30686
       -0.33751
       -0.44334
       -0.69334
       -1.26286
       -1.46441
       -0.59962
       -1.51312
       -1.08644
       -0.73485
       -0.32752
       -0.29744
       -0.43971
       -0.45383
       -0.29922
       -0.28705
       -0.41546
       -0.29553
       -0.30329
       -0.26898
       -0.19601
       -0.29960
       -0.30401
       -0.28341
       -0.42298
       -0.42676
       -0.21517
       -0.28694
       -0.28495
       -0.32114
       -0.36777
       -0.58547
       -1.40757
       -1.46171
       -1.52044
       -1.42518
       -0.53166
       -0.40882
       -0.80319
       -0.33193
       -0.27130
       -0.21665
       -0.22971
       -0.25979
       -0.23817
       -0.32331
       -0.19062
       -0.26441
       -0.30395
       -0.23053
       -0.23467
       -0.22711
       -0.26477
       -0.26292
       -0.23214
       -0.26430
       -0.21584
       -0.20197
       -0.25788
       -0.31058
       -0.36019
       -0.32309
       -0.24741
       -0.34976
       -0.29282
       -0.39939
       -0.32091
       -0.23569
       -0.40532
       -0.34946
       -0.30284
       -0.28022
       -0.27082
       -0.94312
       -0.50442
       -0.38676
       -0.31894
       -0.68633
       -0.29064
       -0.26555
       -0.27234
       -0.31698
       -0.29738
       -0.40027
       -0.40088
       -0.24621
       -0.26425
       -0.28378
       -0.29560
       -0.93242
       -1.21407
       -1.42664
       -0.25060
       -0.39625
       -0.25266
       -0.26214
       -0.53522
       -0.28336
       -0.33559
       -0.81739
       -0.21839
       -0.33454
       -0.48294
       -0.22794
       -1.51730
       -1.49010
       -0.24042
       -0.44702
       -0.35766
       -0.27140
       -0.27141
       -0.44919
       -0.17762
       -0.35098
       -0.20685
       -0.45582
       -0.29308
       -0.27767
       -0.22509
       -0.31463
       -0.46152
       -0.62034
       -0.23862
       -1.33725
       -0.73235
       -1.50837
       -0.22631
       -0.27753
       -0.57650
       -0.40928
       -0.21382
       -1.17277
       -0.42048
       -0.32043
       -0.43771
       -0.27852
       -0.30425
       -0.78475
       -0.31771
       -0.32469
       -0.20084
       -0.42101
       -0.19083
       -0.22470
       -0.21092
       -0.29074
       -0.53267
       -0.40621
       -0.31008
       -0.32374
       -0.30586
       -0.57048
       -0.21721
       -1.16622
       -0.35400
       -0.35545
       -0.42239
       -0.30688
       -0.29806
       -0.33753
       -0.29959
       -0.37517
       -0.47406
       -0.76803
       -1.35135
       -1.46291
       -0.71853
       -1.49396
       -1.22202
       -0.84818
       -0.37650
       -0.29747
       -0.49219
       -0.47692
       -0.31644
       -0.29434
       -0.44340
       -0.30253
       -0.31815
       -0.29424
       -0.18237
       -0.31264
       -0.29621
       -0.28858
       -0.45967
       -0.45291
       -0.22576
       -0.27802
       -0.30673
       -0.35175
       -0.39141
       -0.64469
       -1.47260
       -1.48243
       -1.50458
       -1.51484
       -0.59719
       -0.42795
       -0.90183
       -0.36141
       -0.28888
       -0.22628
       -0.24889
       -0.27040
       -0.26654
       -0.32466
       -0.20778
       -0.27294
       -0.34573
       -0.22781
       -0.23277
       -0.23603
       -0.25028
       -0.25962
       -0.27177
       -0.26984
       -0.21365
       -0.23214
       -0.25495
       -0.34263
       -0.36625
       -0.36385
       -0.25204
       -0.37781
       -0.26976
       -0.38688
       -0.35640
       -0.24815
       -0.42523
       -0.34436
       -0.30113
       -0.31335
       -0.25510
       -1.07685
       -0.56368
       -0.37379
       -0.34915
       -0.74931
       -0.30507
       -0.27389
       -0.30305
       -0.32245
       -0.28698
       -0.46197
       -0.42508
       -0.26503
       -0.28470
       -0.27126
       -0.33511
       -1.03783
       -1.31146
       -1.45006
       -0.27653
       -0.41807
       -0.28288
       -0.29877
       -0.58345
       -0.29183
       -0.33060
       -0.94691
       -0.26798
       -0.35401
       -0.50775
       -0.23608
       -1.49913
       -1.45307
       -0.23318
       -0.44500
       -0.39502
       -0.26249
       -0.25130
       -0.47775
       -0.19470
       -0.36713
       -0.22995
       -0.49693
       -0.33367
       -0.28596
       -0.23154
       -0.34368
       -0.50012
       -0.67877
       -0.24056
       -1.38685
       -0.86318
       -1.49430
       -0.23176
       -0.31094
       -0.64908
       -0.43895
       -0.22223
       -1.28895
       -0.46522
       -0.32772
       -0.45443
       -0.29451
       -0.31803
       -0.90218
       -0.31552
       -0.32198
       -0.20112
       -0.42860
       -0.21192
       -0.21762
       -0.23718
       -0.30828
       -0.60940
       -0.43033
       -0.29951
       -0.31500
       -0.33332
       -0.63755
       -0.23846
       -1.30078
       -0.36488
       -0.36902
       -0.44961
       -0.31129
       -0.31967
       -0.36434
       -0.31723
       -0.38487
       -0.50012
       -0.88277
       -1.40380
       -1.48538
       -0.84338
       -1.48921
       -1.31912
       -0.93645
       -0.40107
       -0.31192
       -0.55461
       -0.51430
       -0.34626
       -0.31356
       -0.47685
       -0.26953
       -0.32739
       -0.29674
       -0.21097
       -0.33187
       -0.30558
       -0.26996
       -0.43598
       -0.50193
       -0.23039
       -0.31015
       -0.31958
       -0.34095
       -0.41365
       -0.74510
       -1.47828
       -1.48008
       -1.48996
       -1.47357
       -0.70650
       -0.47565
       -1.00728
       -0.37981
       -0.32184
       -0.27786
       -0.22488
       -0.27934
       -0.27075
       -0.31448
       -0.21664
       -0.26005
       -0.34739
       -0.23298
       -0.22596
       -0.25432
       -0.24902
       -0.27969
       -0.27375
       -0.27655
       -0.20756
       -0.23453
       -0.23895
       -0.35445
       -0.35911
       -0.38474
       -0.27146
       -0.39994
       -0.28729
       -0.41727
       -0.39247
       -0.24050
       -0.45534
       -0.36381
       -0.36187
       -0.34373
       -0.29886
       -1.20398
       -0.62232
       -0.36801
       -0.36285
       -0.85135
       -0.33225
       -0.29420
       -0.28352
       -0.37034
       -0.27246
       -0.51047
       -0.47729
       -0.30564
       -0.30419
       -0.25955
       -0.36101
       -1.17298
       -1.34293
       -1.49327
       -0.31355
       -0.45651
       -0.28539
       -0.27797
       -0.65561
       -0.31339
       -0.35337
       -1.12834
       -0.26684
       -0.40081
       -0.53844
       -0.27103
       -1.51985
       -1.47396
       -0.25869
       -0.50788
       -0.45620
       -0.26964
       -0.24568
       -0.49782
       -0.20815
       -0.38663
       -0.24221
       -0.55208
       -0.33771
       -0.25538
       -0.23884
       -0.35961
       -0.55676
       -0.74330
       -0.25166
       -1.44393
       -0.97733
       -1.50923
       -0.22414
       -0.30446
       -0.71324
       -0.48570
       -0.24071
       -1.34569
       -0.50308
       -0.35161
       -0.47260
       -0.27726
       -0.29655
       -1.02242
       -0.34109
       -0.34744
       -0.18261
       -0.44556
       -0.22904
       -0.21017
       -0.23708
       -0.30786
       -0.70936
       -0.45173
       -0.30550
       -0.34862
       -0.36264
       -0.70454
       -0.25183
       -1.34873
       -0.36782
       -0.40475
       -0.47196
       -0.32152
       -0.34044
       -0.37655
       -0.34027
       -0.44733
       -0.51074
       -1.03669
       -1.45903
       -1.51211
       -0.98763
       -1.48369
       -1.35569
       -1.03019
       -0.40999
       -0.34432
       -0.62414
       -0.55655
       -0.37699
       -0.32836
       -0.53470
       -0.29654
       -0.34993
       -0.30303
       -0.22382
       -0.33323
       -0.32668
       -0.27735
       -0.45295
       -0.50006
       -0.23805
       -0.29573
       -0.29790
       -0.33456
       -0.40400
       -0.87794
       -1.48604
       -1.47137
       -1.50514
       -1.48161
       -0.81273
       -0.51443
       -1.13404
       -0.42463
       -0.33264
       -0.32037
       -0.21583
       -0.28178
       -0.30036
       -0.33974
       -0.23163
       -0.28212
       -0.38207
       -0.25875
       -0.20596
       -0.24299
       -0.26207
       -0.28552
       -0.26087
       -0.30814
       -0.20676
       -0.23809
       -0.21818
       -0.36288
       -0.37040
       -0.41731
       -0.29299
       -0.43797
       -0.31741
       -0.45411
       -0.42378
       -0.26797
       -0.50482
       -0.39460
       -0.37926
       -0.40009
       -0.34005
       -1.30420
       -0.70334
       -0.37612
       -0.37006
       -0.97909
       -0.35377
       -0.30727
       -0.24332
       -0.40845
       -0.28654
       -0.53654
       -0.53853
       -0.29949
       -0.31365
       -0.26273
       -0.40293
       -1.26923
       -1.39689
       -1.51735
       -0.33697
       -0.46369
       -0.28690
       -0.28487
       -0.75430
       -0.31904
       -0.33716
       -1.23537
       -0.29417
       -0.42850
       -0.59509
       -0.27399
       -1.51839
       -1.49084
       -0.28334
       -0.56380
       -0.49054
       -0.25740
       -0.28904
       -0.55178
       -0.21335
       -0.41550
       -0.24547
       -0.61808
       -0.37426
       -0.25885
       -0.24162
       -0.40702
       -0.63487
       -0.86008
       -0.24483
       -1.45649
       -1.09969
       -1.50073
       -0.22085
       -0.33048
       -0.81769
       -0.50509
       -0.24145
       -1.39554
       -0.53029
       -0.39510
       -0.48810
       -0.27243
       -0.32062
       -1.17579
       -0.36838
       -0.35337
       -0.20145
       -0.46983
       -0.21080
       -0.22198
       -0.28657
       -0.27135
       -0.82911
       -0.46751
       -0.33713
       -0.39244
       -0.38977
       -0.80999
       -0.22769
       -1.39266
       -0.37107
       -0.44040
       -0.52717
       -0.32728
       -0.37061
       -0.39812
       -0.31006
       -0.49124
       -0.55116
       -1.18505
       -1.47920
       -1.49967
       -1.14633
       -1.53397
       -1.44637
       -1.15227
       -0.41601
       -0.37086
       -0.67668
       -0.60354
       -0.39587
       -0.34018
       -0.56351
       -0.31529
       -0.34983
       -0.33125
       -0.22616
       -0.33749
       -0.34097
       -0.28618
       -0.45647
       -0.56675
       -0.25629
       -0.27025
       -0.31244
       -0.38821
       -0.40328
       -1.02531
       -1.47133
       -1.50868
       -1.50918
       -1.50192
       -0.92352
       -0.57646
       -1.23021
       -0.43199
       -0.34926
       -0.33844
       -0.21151
       -0.30543
       -0.28187
       -0.34528
       -0.22865
       -0.26829
       -0.42651
       -0.26136
       -0.20757
       -0.24312
       -0.26331
       -0.28550
       -0.26703
       -0.33422
       -0.21196
       -0.26917
       -0.25509
       -0.37565
       -0.37968
       -0.46464
       -0.28145
       -0.46530
       -0.34450
       -0.51906
       -0.47690
       -0.26759
       -0.52258
       -0.43978
       -0.36017
       -0.40984
       -0.34313
       -1.41328
       -0.82045
       -0.38937
       -0.39401
       -1.11943
       -0.34746
       -0.34922
       -0.23969
       -0.40475
       -0.28694
       -0.61925
       -0.60913
       -0.28979
       -0.32965
       -0.28664
       -0.41450
       -1.34195
       -1.42867
       -1.50581
       -0.38315
       -0.51054
       -0.28707
       -0.32528
       -0.81475
       -0.33482
       -0.34984
       -1.32092
       -0.31348
       -0.47358
       -0.65905
       -0.27348
       -1.53921
       -1.49631
       -0.27001
       -0.63500
       -0.57621
       -0.28478
       -0.28763
       -0.60734
       -0.20555
       -0.47014
       -0.23880
       -0.67491
       -0.38716
       -0.29095
       -0.25816
       -0.41197
       -0.72194
       -0.97943
       -0.27654
       -1.49173
       -1.20806
       -1.48732
       -0.23440
       -0.34426
       -0.92407
       -0.54337
       -0.26311
       -1.42656
       -0.58753
       -0.44418
       -0.55118
       -0.28797
       -0.34629
       -1.32061
       -0.41119
       -0.37820
       -0.21774
       -0.49975
       -0.22582
       -0.24324
       -0.28941
       -0.25256
       -0.97463
       -0.53422
       -0.37450
       -0.45353
       -0.41376
       -0.90488
       -0.22178
       -1.42994
       -0.42702
       -0.46134
       -0.56831
       -0.33761
       -0.40014
       -0.43357
       -0.29185
       -0.52541
       -0.61688
       -1.29707
       -1.49911
       -1.51506
       -1.22771
       -1.53673
       -1.45290
       -1.24352
       -0.45133
       -0.38125
       -0.77194
       -0.64823
       -0.39906
       -0.35409
       -0.63205
       -0.32058
       -0.34367
       -0.33896
       -0.22942
       -0.36961
       -0.36609
       -0.29255
       -0.46233
       -0.62602
       -0.24552
       -0.24984
       -0.32860
       -0.42748
       -0.42151
       -1.17207
       -1.50715
       -1.49868
       -1.52266
       -1.50630
       -1.07008
       -0.66552
       -1.32168
       -0.45385
       -0.36022
       -0.34646
       -0.21851
       -0.34099
       -0.30884
       -0.35184
       -0.23473
       -0.26100
       -0.42400
       -0.29169
       -0.24351
       -0.24877
       -0.24999
       -0.27940
       -0.28999
       -0.32960
       -0.21713
       -0.26193
       -0.26981
       -0.39493
       -0.39501
       -0.50510
       -0.28991
       -0.50177
       -0.34283
       -0.59586
       -0.54382
       -0.32272
       -0.58225
       -0.48684
       -0.39055
       -0.44692
       -0.37319
       -1.45339
       -0.94654
       -0.41390
       -0.41111
       -1.22089
       -0.36033
       -0.33749
       -0.26219
       -0.41603
       -0.29512
       -0.68609
       -0.69871
       -0.31661
       -0.37320
       -0.28672
       -0.44561
       -1.40819
       -1.44720
       -1.47906
       -0.38522
       -0.56981
       -0.28909
       -0.32560
       -0.90517
       -0.34494
       -0.38705
       -1.39195
       -0.32023
       -0.48243
       -0.75152
       -0.28071
       -1.54211
       -1.48298
       -0.29672
       -0.67659
       -0.63560
       -0.32714
       -0.29618
       -0.69817
       -0.24816
       -0.51378
       -0.27991
       -0.78035
       -0.44215
       -0.28642
       -0.27996
       -0.48352
       -0.83606
       -1.14115
       -0.27691
       -1.50092
       -1.29892
       -1.50993
       -0.25362
       -0.38065
       -1.03956
       -0.63196
       -0.27683
       -1.41294
       -0.67510
       -0.49303
       -0.61374
       -0.28603
       -0.33328
       -1.40052
       -0.43708
       -0.41049
       -0.22695
       -0.54689
       -0.23245
       -0.24819
       -0.30192
       -0.29672
       -1.12370
       -0.61550
       -0.40651
       -0.48670
       -0.42096
       -1.00305
       -0.24563
       -1.43152
       -0.41963
       -0.50201
       -0.61803
       -0.35442
       -0.40030
       -0.45919
       -0.31162
       -0.60265
       -0.71547
       -1.34598
       -1.49883
       -1.52176
       -1.30519
       -1.52637
       -1.51353
       -1.30758
       -0.48292
       -0.39832
       -0.89290
       -0.73983
       -0.43858
       -0.37083
       -0.73142
       -0.33561
       -0.35542
       -0.35642
       -0.25654
       -0.39485
       -0.36519
       -0.31735
       -0.47879
       -0.71644
       -0.24945
       -0.25583
       -0.34519
       -0.44737
       -0.44227
       -1.27290
       -1.52192
       -1.47624
       -1.49140
       -1.47246
       -1.18851
       -0.77300
       -1.41549
       -0.48040
       -0.35265
       -0.34805
       -0.23258
       -0.37338
       -0.32459
       -0.38656
       -0.23888
       -0.30344
       -0.41816
       -0.29370
       -0.26987
       -0.24828
       -0.31191
       -0.30670
       -0.27521
       -0.34926
       -0.24038
       -0.27958
       -0.28844
       -0.41503
       -0.44161
       -0.57411
       -0.30609
       -0.55518
       -0.38166
       -0.66796
       -0.60591
       -0.33256
       -0.67944
       -0.53812
       -0.40790
       -0.47989
       -0.38019
       -1.49932
       -1.07409
       -0.43873
       -0.44781
       -1.30620
       -0.37329
       -0.36367
       -0.24385
       -0.46224
       -0.31374
       -0.75873
       -0.78692
       -0.33250
       -0.42243
       -0.31478
       -0.46626
       -1.43638
       -1.44560
       -1.51063
       -0.46628
       -0.62461
       -0.28963
       -0.32487
       -1.02366
       -0.36370
       -0.41772
       -1.41838
       -0.31838
       -0.49310
       -0.87426
       -0.28423
       -1.51826
       -1.48464
       -0.28035
       -0.78780
       -0.73445
       -0.32120
       -0.30612
       -0.80893
       -0.29557
       -0.58839
       -0.26198
       -0.90484
       -0.47664
       -0.30263
       -0.30804
       -0.52011
       -0.99583
       -1.29208
       -0.27206
       -1.50411
       -1.36575
       -1.47684
       -0.27706
       -0.43854
       -1.18058
       -0.72021
       -0.26992
       -1.43063
       -0.78419
       -0.54194
       -0.72189
       -0.30675
       -0.34726
       -1.48156
       -0.47492
       -0.45065
       -0.22301
       -0.58549
       -0.21938
       -0.25293
       -0.32613
       -0.30474
       -1.24589
       -0.67830
       -0.46558
       -0.51818
       -0.46718
       -1.17079
       -0.25840
       -1.43071
       -0.40439
       -0.52717
       -0.68912
       -0.36558
       -0.44282
       -0.46575
       -0.30643
       -0.68137
       -0.82446
       -1.39510
       -1.48413
       -1.49493
       -1.37830
       -1.53366
       -1.52582
       -1.37817
       -0.56602
       -0.42941
       -0.99206
       -0.85592
       -0.48809
       -0.43833
       -0.84827
       -0.33441
       -0.37120
       -0.35685
       -0.30657
       -0.40613
       -0.38753
       -0.32715
       -0.54355
       -0.79644
       -0.25258
       -0.29975
       -0.35006
       -0.48464
       -0.47498
       -1.33375
       -1.51607
       -1.50804
       -1.48445
       -1.47663
       -1.27392
       -0.88182
       -1.45562
       -0.52836
       -0.39384
       -0.37842
       -0.25336
       -0.37874
       -0.32701
       -0.37191
       -0.29190
       -0.33029
       -0.46213
       -0.27140
       -0.28500
       -0.24280
       -0.29296
       -0.32519
       -0.31009
       -0.37943
       -0.27360
       -0.29869
       -0.31713
       -0.46177
       -0.50634
       -0.66166
       -0.30452
       -0.60435
       -0.41553
       -0.75091
       -0.69834
       -0.36684
       -0.77961
       -0.61989
       -0.46184
       -0.50620
       -0.38804
       -1.45937
       -1.20538
       -0.48580
       -0.48064
       -1.35562
       -0.40201
       -0.40717
       -0.26401
       -0.52057
       -0.31260
       -0.88569
       -0.92387
       -0.37403
       -0.44138
       -0.35414
       -0.51498
       -1.45948
       -1.42418
       -1.50468
       -0.50827
       -0.72013
       -0.30951
       -0.30775
       -1.13145
       -0.39833
       -0.40894
       -1.45450
       -0.32588
       -0.51992
       -1.01888
       -0.31233
       -1.54678
       -1.50226
       -0.29914
       -0.91578
       -0.84407
       -0.33465
       -0.35032
       -0.93548
       -0.30464
       -0.65538
       -0.27482
       -1.04829
       -0.53344
       -0.32895
       -0.30647
       -0.56177
       -1.13067
       -1.38131
       -0.25687
       -1.47944
       -1.41135
       -1.48285
       -0.29258
       -0.46640
       -1.28905
       -0.80966
       -0.25756
       -1.46495
       -0.94145
       -0.61290
       -0.84684
       -0.33528
       -0.37392
       -1.49668
       -0.50621
       -0.46975
       -0.25814
       -0.65077
       -0.24007
       -0.24310
       -0.37507
       -0.28011
       -1.35108
       -0.79081
       -0.53077
       -0.61331
       -0.47947
       -1.28090
       -0.27180
       -1.43711
       -0.39290
       -0.59720
       -0.77598
       -0.37491
       -0.44655
       -0.51861
       -0.33206
       -0.75396
       -0.93878
       -1.42311
       -1.47934
       -1.50576
       -1.42424
       -1.52379
       -1.52662
       -1.41510
       -0.62360
       -0.44767
       -1.08390
       -1.00337
       -0.52852
       -0.46928
       -0.96943
       -0.31770
       -0.36489
       -0.37167
       -0.33144
       -0.44190
       -0.43001
       -0.35043
       -0.60410
       -0.91218
       -0.27280
       -0.30076
       -0.38546
       -0.51664
       -0.48144
       -1.40107
       -1.53406
       -1.50486
       -1.51916
       -1.47426
       -1.33925
       -1.04388
       -1.50340
       -0.57116
       -0.41672
       -0.41404
       -0.30036
       -0.40334
       -0.34884
       -0.42596
       -0.31647
       -0.32306
       -0.47291
       -0.31625
       -0.29545
       -0.23671
       -0.30401
       -0.31760
       -0.34321
       -0.41735
       -0.27569
       -0.30666
       -0.32361
       -0.50785
       -0.53949
       -0.76371
       -0.33608
       -0.69095
       -0.48479
       -0.88110
       -0.81587
       -0.40491
       -0.88450
       -0.71587
       -0.50817
       -0.57359
       -0.40784
       -1.47341
       -1.30476
       -0.52967
       -0.51384
       -1.42273
       -0.42843
       -0.42726
       -0.27382
       -0.55834
       -0.32988
       -1.03255
       -1.08831
       -0.36486
       -0.47487
       -0.39536
       -0.57871
       -1.50891
       -1.42618
       -1.48054
       -0.52373
       -0.83247
       -0.32982
       -0.32255
       -1.18370
       -0.39831
       -0.46477
       -1.47802
       -0.33742
       -0.56216
       -1.15625
       -0.34148
       -1.53688
       -1.49481
       -0.28912
       -1.03094
       -0.98608
       -0.32619
       -0.38351
       -1.06188
       -0.34879
       -0.74931
       -0.26697
       -1.15265
       -0.60851
       -0.33168
       -0.33164
       -0.63815
       -1.23671
       -1.46247
       -0.26579
       -1.51633
       -1.42513
       -1.49058
       -0.33852
       -0.50991
       -1.37409
       -0.94350
       -0.24324
       -1.50478
       -1.04372
       -0.69737
       -1.00645
       -0.37797
       -0.37280
       -1.52308
       -0.54859
       -0.51027
       -0.25623
       -0.72308
       -0.25177
       -0.28277
       -0.39420
       -0.29373
       -1.43695
       -0.92382
       -0.58551
       -0.71027
       -0.52643
       -1.36355
       -0.29453
       -1.43785
       -0.43457
       -0.66072
       -0.90234
       -0.43033
       -0.48547
       -0.56135
       -0.32114
       -0.86639
       -1.08375
       -1.46006
       -1.46485
       -1.54321
       -1.40743
       -1.52490
       -1.51296
       -1.47776
       -0.70972
       -0.49836
       -1.17539
       -1.14499
       -0.60270
       -0.49724
       -1.12225
       -0.36165
       -0.37281
       -0.37961
       -0.32664
       -0.46927
       -0.45267
       -0.35127
       -0.67134
       -1.03544
       -0.29337
       -0.34952
       -0.42723
       -0.59045
       -0.52917
       -1.44346
       -1.49762
       -1.50733
       -1.52446
       -1.48373
       -1.39762
       -1.18313
       -1.49784
       -0.66463
       -0.45765
       -0.48586
       -0.32033
       -0.42739
       -0.38525
       -0.47293
       -0.32435
       -0.34488
       -0.53721
       -0.32070
       -0.27876
       -0.24169
       -0.32906
       -0.35905
       -0.34994
       -0.43742
       -0.27410
       -0.34046
       -0.29588
       -0.57060
       -0.61967
       -0.88137
       -0.35896
       -0.80689
       -0.53981
       -1.00049
       -0.94398
       -0.45189
       -1.03110
       -0.82691
       -0.59286
       -0.64299
       -0.41866
       -1.51331
       -1.36977
       -0.57789
       -0.59949
       -1.42066
       -0.43085
       -0.45356
       -0.25113
       -0.57271
       -0.34711
       -1.15541
       -1.24747
       -0.37600
       -0.50220
       -0.40681
       -0.64481
       -1.48032
       -1.45803
       -1.48417
       -0.58495
       -0.94102
       -0.30214
       -0.30708
       -1.24490
       -0.45852
       -0.51001
       -1.49152
       -0.39259
       -0.62847
       -1.29224
       -0.34615
       -1.54065
       -1.50661
       -0.30206
       -1.12324
       -1.12496
       -0.30651
       -0.42880
       -1.18865
       -0.34965
       -0.89623
       -0.31807
       -1.26302
       -0.68587
       -0.36708
       -0.33023
       -0.72163
       -1.34860
       -1.46037
       -0.26717
       -1.51982
       -1.44916
       -1.53969
       -0.35430
       -0.54469
       -1.42991
       -1.09193
       -0.22598
       -1.51053
       -1.18368
       -0.81597
       -1.12589
       -0.38992
       -0.37086
       -1.52400
       -0.63309
       -0.56819
       -0.25184
       -0.81631
       -0.19729
       -0.30739
       -0.40452
       -0.32713
       -1.43594
       -1.04859
       -0.68551
       -0.80449
       -0.60086
       -1.43770
       -0.33417
       -1.44933
       -0.46009
       -0.74478
       -1.05029
       -0.46737
       -0.52462
       -0.62836
       -0.32096
       -1.04908
       -1.19425
       -1.48667
       -1.45919
       -1.58419
       -1.45005
       -1.52845
       -1.51611
       -1.48637
       -0.82666
       -0.60475
       -1.27560
       -1.24385
       -0.71679
       -0.56681
       -1.24804
       -0.38216
       -0.39517
       -0.40580
       -0.33157
       -0.50123
       -0.47918
       -0.39215
       -0.77396
       -1.18365
       -0.29065
       -0.37345
       -0.47768
       -0.66701
       -0.60640
       -1.47522
       -1.49629
       -1.51670
       -1.48869
       -1.51196
       -1.43186
       -1.28349
       -1.50765
       -0.77336
       -0.49368
       -0.56672
       -0.34432
       -0.46678
       -0.37707
       -0.53016
       -0.36139
       -0.38076
       -0.59283
       -0.35267
       -0.29648
       -0.25728
       -0.34089
       -0.36877
       -0.40571
       -0.45751
       -0.26191
       -0.37246
       -0.27867
       -0.61800
       -0.69490
       -0.99229
       -0.39755
       -0.93533
       -0.61306
       -1.13126
       -1.07958
       -0.50493
       -1.14848
       -0.97113
       -0.65813
       -0.75840
       -0.48693
       -1.51589
       -1.44630
       -0.65134
       -0.68969
       -1.48169
       -0.46991
       -0.49831
       -0.26696
       -0.66945
       -0.32952
       -1.29642
       -1.36276
       -0.39786
       -0.57739
       -0.43314
       -0.72810
       -1.49208
       -1.44853
       -1.51327
       -0.68250
       -1.07555
       -0.30075
       -0.34753
       -1.33097
       -0.52469
       -0.59617
       -1.48352
       -0.41505
       -0.72261
       -1.33015
       -0.32397
       -1.53966
       -1.51148
       -0.30648
       -1.25138
       -1.24377
       -0.32164
       -0.46906
       -1.28859
       -0.36211
       -1.04096
       -0.32565
       -1.33428
       -0.79668
       -0.35196
       -0.36349
       -0.85498
       -1.43912
       -1.48137
       -0.29103
       -1.52055
       -1.44600
       -1.53126
       -0.36791
       -0.63104
       -1.45164
       -1.23245
       -0.21653
       -1.51204
       -1.26740
       -0.97147
       -1.25888
       -0.42746
       -0.39344
       -1.55865
       -0.74186
       -0.63403
       -0.25744
       -0.91024
       -0.20672
       -0.31313
       -0.44033
       -0.33652
       -1.47610
       -1.18902
       -0.77741
       -0.94339
       -0.68115
       -1.46192
       -0.35454
       -1.47876
       -0.50509
       -0.86160
       -1.18704
       -0.49013
       -0.57888
       -0.72766
       -0.35766
       -1.15254
       -1.28651
       -1.47956
       -1.48450
       -1.56847
       -1.48203
       -1.51655
       -1.51499
       -1.48301
       -0.99782
       -0.75680
       -1.35676
       -1.33202
       -0.81216
       -0.66198
       -1.34378
       -0.41649
       -0.40907
       -0.43647
       -0.34182
       -0.55544
       -0.56406
       -0.41425
       -0.88679
       -1.28864
       -0.32770
       -0.37967
       -0.55665
       -0.75963
       -0.65867
       -1.47184
       -1.51121
       -1.52640
       -1.49440
       -1.53402
       -1.44777
       -1.34604
       -1.52207
       -0.93246
       -0.53644
       -0.61590
       -0.38182
       -0.46434
       -0.39241
       -0.61639
       -0.38942
       -0.42244
       -0.67173
       -0.37512
       -0.30787
       -0.27469
       -0.36494
       -0.39630
       -0.46124
       -0.46903
       -0.26630
       -0.37714
       -0.28931
       -0.68117
       -0.81403
       -1.12288
       -0.48469
       -1.07461
       -0.67984
       -1.24468
       -1.21055
       -0.53244
       -1.24264
       -1.11959
       -0.72946
       -0.89860
       -0.55642
       -1.50984
       -1.45363
       -0.77311
       -0.78621
       -1.49580
       -0.50451
       -0.53263
       -0.30513
       -0.79211
       -0.36056
       -1.38655
       -1.43832
       -0.43579
       -0.64389
       -0.49736
       -0.82522
       -1.51795
       -1.44784
       -1.52128
       -0.80364
       -1.23655
       -0.30515
       -0.36706
       -1.37997
       -0.59329
       -0.68556
       -1.51159
       -0.45860
       -0.81840
       -1.42143
       -0.33100
       -1.55805
       -1.51132
       -0.31455
       -1.35395
       -1.34339
       -0.37199
       -0.54679
       -1.38072
       -0.36644
       -1.16417
       -0.37732
       -1.40209
       -0.91801
       -0.36768
       -0.37592
       -1.00877
       -1.47448
       -1.52243
       -0.31754
       -1.50900
       -1.47215
       -1.56186
       -0.37944
       -0.70825
       -1.49622
       -1.32972
       -0.23170
       -1.52543
       -1.35577
       -1.12966
       -1.37718
       -0.47189
       -0.43587
       -1.55491
       -0.84157
       -0.71901
       -0.28438
       -1.03396
       -0.24920
       -0.29146
       -0.49076
       -0.35015
       -1.47856
       -1.29003
       -0.92881
       -1.10178
       -0.79065
       -1.46372
       -0.36426
       -1.49161
       -0.57118
       -0.97307
       -1.28686
       -0.52802
       -0.64644
       -0.85513
       -0.39211
       -1.28858
       -1.34440
       -1.50899
       -1.51202
       -1.53969
       -1.49301
       -1.50795
       -1.52135
       -1.48176
       -1.14556
       -0.87074
       -1.40271
       -1.39885
       -0.97621
       -0.77619
       -1.40906
       -0.45843
       -0.45061
       -0.47718
       -0.35591
       -0.62136
       -0.63710
       -0.44995
       -1.01668
       -1.38116
       -0.33642
       -0.41349
       -0.60896
       -0.87261
       -0.73366
       -1.50543
       -1.49169
       -1.52557
       -1.48994
       -1.52284
       -1.45784
       -1.38964
       -1.50028
       -1.10122
       -0.63370
       -0.70291
       -0.40285
       -0.50287
       -0.42314
       -0.71209
       -0.37713
       -0.45046
       -0.76421
       -0.40938
       -0.30543
       -0.30010
       -0.35593
       -0.41399
       -0.45931
       -0.50160
       -0.27166
       -0.42575
       -0.32895
       -0.77341
       -0.95183
       -1.21172
       -0.58034
       -1.23590
       -0.77976
       -1.35727
       -1.31598
       -0.59139
       -1.31591
       -1.24565
       -0.84049
       -1.03313
       -0.60103
       -1.54194
       -1.47178
       -0.91094
       -0.92543
       -1.52258
       -0.57499
       -0.59477
       -0.30957
       -0.93715
       -0.38745
       -1.44564
       -1.50373
       -0.45054
       -0.74361
       -0.57335
       -0.95865
       -1.50955
       -1.43330
       -1.53582
       -0.93724
       -1.34695
       -0.29720
       -0.39343
       -1.40883
       -0.67702
       -0.81917
       -1.52727
       -0.50130
       -0.94808
       -1.47577
       -0.35675
       -1.58363
       -1.51588
       -0.34940
       -1.44006
       -1.37513
       -0.36674
       -0.65774
       -1.42902
       -0.38240
       -1.28910
       -0.41460
       -1.43747
       -1.06628
       -0.39537
       -0.39555
       -1.15515
       -1.51552
       -1.51201
       -0.31770
       -1.48849
       -1.51500
       -1.53536
       -0.42168
       -0.83001
       -1.52882
       -1.37550
       -0.27143
       -1.53855
       -1.44187
       -1.24905
       -1.45257
       -0.52493
       -0.47556
       -1.54275
       -0.96621
       -0.84490
       -0.27321
       -1.14938
       -0.25950
       -0.30434
       -0.55444
       -0.38968
       -1.47485
       -1.35577
       -1.08250
       -1.23989
       -0.91946
       -1.45202
       -0.40247
       -1.50019
       -0.64476
       -1.10809
       -1.37180
       -0.61897
       -0.73384
       -0.99850
       -0.44696
       -1.37580
       -1.42428
       -1.50590
       -1.49707
       -1.54519
       -1.49333
       -1.50086
       -1.50679
       -1.47119
       -1.27499
       -1.00283
       -1.48833
       -1.44299
       -1.12421
       -0.90949
       -1.46468
       -0.51275
       -0.50082
       -0.54510
       -0.39320
       -0.71833
       -0.73113
       -0.50944
       -1.12878
       -1.40649
       -0.35830
       -0.45400
       -0.71445
       -1.00259
       -0.82564
       -1.48625
       -1.50904
       -1.51359
       -1.51883
       -1.55738
       -1.51279
       -1.44807
       -1.49601
       -1.25017
       -0.70521
       -0.81570
       -0.41116
       -0.57067
       -0.46579
       -0.84736
       -0.42228
       -0.51768
       -0.87081
       -0.43948
       -0.34581
       -0.32027
       -0.38000
       -0.45983
       -0.47832
       -0.59235
       -0.29507
       -0.46738
       -0.35655
       -0.93216
       -1.09092
       -1.29784
       -0.68195
       -1.32753
       -0.90254
       -1.42562
       -1.41855
       -0.66886
       -1.39683
       -1.31042
       -0.95354
       -1.18380
       -0.68906
       -1.54454
       -1.51459
       -1.03617
       -1.07585
       -1.49903
       -0.67603
       -0.70770
       -0.30508
       -1.04207
       -0.40587
       -1.51731
       -1.51111
       -0.45826
       -0.88549
       -0.66813
       -1.09922
       -1.55198
       -1.44733
       -1.51079
       -1.07968
       -1.46065
       -0.32666
       -0.44274
       -1.40784
       -0.76158
       -0.94939
       -1.52702
       -0.56960
       -1.08782
       -1.49196
       -0.41012
       -1.59457
       -1.52375
       -0.38671
       -1.47376
       -1.42493
       -0.38275
       -0.79326
       -1.45740
       -0.38581
       -1.37595
       -0.45189
       -1.46357
       -1.19210
       -0.43569
       -0.44859
       -1.28280
       -1.53007
       -1.54719
       -0.34171
       -1.50873
       -1.49740
       -1.54441
       -0.50494
       -0.96957
       -1.52180
       -1.42955
       -0.27008
       -1.55517
       -1.45850
       -1.33598
       -1.51142
       -0.60635
       -0.51908
       -1.53791
       -1.13023
       -1.00677
       -0.33834
       -1.27425
       -0.26966
       -0.27957
       -0.59416
       -0.43607
       -1.49230
       -1.42458
       -1.24175
       -1.33627
       -1.06722
       -1.48395
       -0.46023
       -1.50190
       -0.75065
       -1.23065
       -1.44565
       -0.71549
       -0.83725
       -1.19343
       -0.49716
       -1.43093
       -1.45255
       -1.49558
       -1.51200
       -1.54014
       -1.49522
       -1.48728
       -1.48691
       -1.45992
       -1.36217
       -1.15603
       -1.46532
       -1.48406
       -1.24468
       -1.03133
       -1.48613
       -0.58768
       -0.52568
       -0.63870
       -0.41880
       -0.85065
       -0.87122
       -0.54601
       -1.27702
       -1.43514
       -0.39432
       -0.47861
       -0.84335
       -1.11260
       -0.92922
       -1.51419
       -1.51336
       -1.52885
       -1.50624
       -1.55888
       -1.53020
       -1.48176
       -1.49200
       -1.36054
       -0.79533
       -0.96060
       -0.43593
       -0.65429
       -0.50778
       -0.99021
       -0.43924
       -0.58679
       -1.04203
       -0.47043
       -0.35986
       -0.38389
       -0.41766
       -0.50859
       -0.54000
       -0.67673
       -0.29314
       -0.53652
       -0.38557
       -1.07411
       -1.23125
       -1.33922
       -0.80583
       -1.41727
       -1.04157
       -1.48705
       -1.41701
       -0.75940
       -1.44557
       -1.37078
       -1.10928
       -1.29904
       -0.80865
       -1.56567
       -1.50335
       -1.15961
       -1.18072
       -1.54160
       -0.75444
       -0.84839
       -0.31492
       -1.19063
       -0.47295
       -1.54905
       -1.52902
       -0.50289
       -1.01765
       -0.79823
       -1.22963
       -1.53597
       -1.46343
       -1.49929
       -1.22920
       -1.48218
       -0.35232
       -0.48358
       -1.46064
       -0.91671
       -1.05693
       -1.53867
       -0.62455
       -1.23926
       -1.46329
       -0.46091
       -1.56009
       -1.52816
       -0.43998
       -1.51116
       -1.44518
       -0.40552
       -0.92249
       -1.48156
       -0.39058
       -1.44427
       -0.51027
       -1.48558
       -1.30279
       -0.47148
       -0.51885
       -1.38586
       -1.55048
       -1.54315
       -0.36246
       -1.53893
       -1.49089
       -1.53010
       -0.60725
       -1.14466
       -1.50022
       -1.45435
       -0.28435
       -1.52836
       -1.48146
       -1.39364
       -1.55542
       -0.70965
       -0.57266
       -1.53209
       -1.26836
       -1.16327
       -0.36777
       -1.38451
       -0.28568
       -0.25700
       -0.67962
       -0.51697
       -1.50826
       -1.46091
       -1.34499
       -1.41403
       -1.20781
       -1.52458
       -0.51818
       -1.53292
       -0.86404
       -1.35431
       -1.47598
       -0.83927
       -1.01185
       -1.32280
       -0.57291
       -1.49759
       -1.47373
       -1.50408
       -1.51043
       -1.53401
       -1.48542
       -1.49549
       -1.52293
       -1.46297
       -1.42239
       -1.28094
       -1.49485
       -1.49258
       -1.37959
       -1.20391
       -1.46482
       -0.69029
       -0.61291
       -0.71769
       -0.46220
       -0.98442
       -0.99628
       -0.62117
       -1.37689
       -1.47177
       -0.44078
       -0.52869
       -0.97436
       -1.23926
       -1.07458
       -1.53017
       -1.55085
       -1.52799
       -1.54681
       -1.53987
       -1.50123
       -1.48130
       -1.47733
       -1.42777
       -0.89572
       -1.07386
       -0.47774
       -0.75803
       -0.55583
       -1.10003
       -0.48994
       -0.68117
       -1.15481
       -0.53552
       -0.38968
       -0.40022
       -0.48287
       -0.55568
       -0.60258
       -0.81909
       -0.32323
       -0.59917
       -0.45687
       -1.22658
       -1.34629
       -1.41858
       -0.94604
       -1.46655
       -1.18245
       -1.52998
       -1.44102
       -0.87985
       -1.46956
       -1.41290
       -1.21092
       -1.37828
       -0.95275
       -1.54545
       -1.50535
       -1.30477
       -1.27265
       -1.55020
       -0.88464
       -0.97606
       -0.35575
       -1.30016
       -0.54057
       -1.56511
       -1.53604
       -0.56925
       -1.14843
       -0.90424
       -1.31069
       -1.49453
       -1.44318
       -1.48527
       -1.31502
       -1.49117
       -0.38999
       -0.53020
       -1.48420
       -1.06514
       -1.23137
       -1.54696
       -0.73603
       -1.32120
       -1.49701
       -0.52026
       -1.55219
       -1.51744
       -0.48015
       -1.53607
       -1.51826
       -0.42705
       -1.05070
       -1.52531
       -0.41371
       -1.47262
       -0.58462
       -1.48602
       -1.38956
       -0.52478
       -0.56205
       -1.45058
       -1.54943
       -1.55723
       -0.39401
       -1.53414
       -1.50851
       -1.53535
       -0.70493
       -1.28261
       -1.49145
       -1.49441
       -0.29283
       -1.53028
       -1.46598
       -1.45449
       -1.54850
       -0.85895
       -0.66000
       -1.54389
       -1.35822
       -1.27388
       -0.40489
       -1.41732
       -0.31973
       -0.25350
       -0.80422
       -0.60826
       -1.51696
       -1.52854
       -1.42680
       -1.49688
       -1.33612
       -1.51689
       -0.58319
       -1.51566
       -1.00765
       -1.43318
       -1.48744
       -0.97857
       -1.14895
       -1.40486
       -0.65592
       -1.51361
       -1.47032
       -1.52273
       -1.51209
       -1.49335
       -1.49554
       -1.50664
       -1.52216
       -1.48759
       -1.48131
       -1.38824
       -1.52720
       -1.52956
       -1.45749
       -1.31459
       -1.47200
       -0.80739
       -0.71747
       -0.80520
       -0.52881
       -1.13663
       -1.14045
       -0.71985
       -1.44175
       -1.48343
       -0.48697
       -0.57846
       -1.11128
       -1.33300
       -1.23057
       -1.52730
       -1.54858
       -1.54003
       -1.53522
       -1.52320
       -1.51860
       -1.52678
       -1.49565
       -1.42047
       -1.05005
       -1.20470
       -0.54649
       -0.86263
       -0.60586
       -1.24717
       -0.56728
       -0.78204
       -1.26888
       -0.57945
       -0.40659
       -0.42345
       -0.52641
       -0.65547
       -0.70665
       -0.92239
       -0.34185
       -0.73198
       -0.49303
       -1.35469
       -1.41365
       -1.45962
       -1.12648
       -1.50327
       -1.29575
       -1.53786
       -1.44430
       -1.00822
       -1.49337
       -1.47694
       -1.33489
       -1.43953
       -1.12563
       -1.53712
       -1.51581
       -1.37810
       -1.37095
       -1.56198
       -1.03579
       -1.12013
       -0.41311
       -1.40727
       -0.60066
       -1.53852
       -1.53570
       -0.63129
       -1.23670
       -1.06544
       -1.42452
       -1.50722
       -1.46321
       -1.50613
       -1.38745
       -1.50016
       -0.43597
       -0.58947
       -1.47991
       -1.21744
       -1.34336
       -1.54080
       -0.85574
       -1.43571
       -1.48238
       -0.57816
       -1.57877
       -1.52425
       -0.53909
       -1.55336
       -1.51336
       -0.49359
       -1.21860
       -1.54056
       -0.45773
       -1.50952
       -0.68267
       -1.48758
       -1.42154
       -0.56586
       -0.62338
       -1.48407
       -1.56334
       -1.51693
       -0.44874
       -1.55814
       -1.47658
       -1.52041
       -0.85027
       -1.39035
       -1.53686
       -1.50224
       -0.30436
       -1.52012
       -1.48797
       -1.44709
       -1.54192
       -0.97127
       -0.77383
       -1.56859
       -1.43371
       -1.34390
       -0.42902
       -1.45449
       -0.29911
       -0.23966
       -0.92728
       -0.70614
       -1.52795
       -1.53403
       -1.50708
       -1.50246
       -1.44151
       -1.49731
       -0.67443
       -1.50374
       -1.15117
       -1.51057
       -1.53394
       -1.15545
       -1.27134
       -1.43078
       -0.76957
       -1.51567
       -1.51004
       -1.52854
       -1.51326
       -1.53660
       -1.51567
       -1.50959
       -1.52700
       -1.49748
       -1.49289
       -1.45687
       -1.54084
       -1.52595
       -1.51090
       -1.39826
       -1.48008
       -0.93500
       -0.81659
       -0.94539
       -0.62000
       -1.25894
       -1.26542
       -0.84344
       -1.47520
       -1.54170
       -0.55125
       -0.66537
       -1.25558
       -1.38787
       -1.33555
       -1.50960
       -1.55249
       -1.53792
       -1.55743
       -1.54012
       -1.53231
       -1.52346
       -1.50669
       -1.45187
       -1.17442
       -1.31815
       -0.62547
       -1.00229
       -0.71536
       -1.35733
       -0.63990
       -0.93115
       -1.33073
       -0.64521
       -0.45552
       -0.48432
       -0.58203
       -0.71899
       -0.79104
       -1.07733
       -0.37759
       -0.83091
       -0.56567
       -1.39926
       -1.47512
       -1.47682
       -1.29033
       -1.48206
       -1.40428
       -1.51129
       -1.47782
       -1.17024
       -1.47575
       -1.48554
       -1.39283
       -1.49710
       -1.26047
       -1.54358
       -1.48668
       -1.45405
       -1.41028
       -1.56069
       -1.21552
       -1.26222
       -0.46450
       -1.47526
       -0.71504
       -1.55615
       -1.54809
       -0.74915
       -1.36815
       -1.22058
       -1.47942
       -1.49522
       -1.45992
       -1.56469
       -1.45758
       -1.50846
       -0.47979
       -0.67479
       -1.45865
       -1.29590
       -1.43185
       -1.51627
       -1.00630
       -1.47829
       -1.48930
       -0.62461
       -1.56552
       -1.54288
       -0.58887
       -1.55010
       -1.51937
       -0.55526
       -1.31615
       -1.49730
       -0.51223
       -1.49693
       -0.78683
       -1.49862
       -1.45639
       -0.63485
       -0.69558
       -1.49087
       -1.57555
       -1.53621
       -0.51250
       -1.56282
       -1.48106
       -1.52394
       -1.01646
       -1.45097
       -1.52009
       -1.50863
       -0.36695
       -1.53918
       -1.48635
       -1.48047
       -1.55788
       -1.13153
       -0.90371
       -1.58949
       -1.46055
       -1.39805
       -0.47304
       -1.45653
       -0.32368
       -0.25198
       -1.07595
       -0.79751
       -1.50897
       -1.52706
       -1.51877
       -1.51802
       -1.48671
       -1.50788
       -0.78316
       -1.51005
       -1.25523
       -1.53205
       -1.56671
       -1.27846
       -1.41479
       -1.49252
       -0.90882
       -1.53315
       -1.53739
       -1.50450
       -1.52981
       -1.52690
       -1.53706
       -1.52384
       -1.54095
       -1.51599
       -1.50818
       -1.50245
       -1.51888
       -1.54118
       -1.53461
       -1.47092
       -1.50413
       -1.10774
       -0.97157
       -1.08070
       -0.72036
       -1.34041
       -1.37148
       -0.99782
       -1.49120
       -1.52662
       -0.64841
       -0.77290
       -1.32868
       -1.43692
       -1.41583
       -1.52526
       -1.55415
       -1.49160
       -1.55926
       -1.54754
       -1.54070
       -1.50959
       -1.51928
       -1.49356
       -1.31631
       -1.39605
       -0.69091
       -1.15838
       -0.85508
       -1.42219
       -0.73790
       -1.07801
       -1.39811
       -0.71206
       -0.50766
       -0.54055
       -0.69450
       -0.85191
       -0.91958
       -1.17780
       -0.40607
       -0.98034
       -0.62993
       -1.44530
       -1.50094
       -1.45731
       -1.36733
       -1.49845
       -1.44528
       -1.51698
       -1.48279
       -1.25750
       -1.49930
       -1.47204
       -1.44653
       -1.51515
       -1.36097
       -1.53118
       -1.51792
       -1.47422
       -1.45013
       -1.54958
       -1.31888
       -1.38478
       -0.54382
       -1.47576
       -0.83536
       -1.56042
       -1.55095
       -0.87301
       -1.41547
       -1.33059
       -1.47973
       -1.51098
       -1.49845
       -1.54449
       -1.47614
       -1.56082
       -0.52729
       -0.77943
       -1.48312
       -1.39443
       -1.49654
       -1.52100
       -1.17394
       -1.53982
       -1.49146
       -0.71132
       -1.55048
       -1.52608
       -0.67041
       -1.57719
       -1.56682
       -0.63953
       -1.41137
       -1.51167
       -0.55042
       -1.52405
       -0.92993
       -1.51354
       -1.49117
       -0.74761
       -0.82216
       -1.52584
       -1.51945
       -1.53102
       -0.59397
       -1.52423
       -1.51469
       -1.55638
       -1.18131
       -1.53208
       -1.54755
       -1.52692
       -0.41602
       -1.57153
       -1.49050
       -1.52345
       -1.55344
       -1.26516
       -1.07371
       -1.59125
       -1.48426
       -1.46152
       -0.54637
       -1.49215
       -0.36912
       -0.25912
       -1.23586
       -0.90370
       -1.49600
       -1.54717
       -1.54904
       -1.51060
       -1.51764
       -1.52704
       -0.91646
       -1.51993
       -1.38943
       -1.54425
       -1.54377
       -1.39753
       -1.47740
       -1.51836
       -1.06091
       -1.53968
       -1.51415
       -1.48987
       -1.54225
       -1.55690
       -1.49855
       -1.52564
       -1.54600
       -1.52293
       -1.54619
       -1.55334
       -1.53595
       -1.50601
       -1.52577
       -1.52168
       -1.52212
       -1.25266
       -1.12044
       -1.22071
       -0.84890
       -1.44115
       -1.44208
       -1.13043
       -1.52787
       -1.49728
       -0.74902
       -0.89642
       -1.38112
       -1.46732
       -1.45848
       -1.55835
       -1.53554
       -1.50494
       -1.51864
       -1.54753
       -1.53190
       -1.53939
       -1.52914
       -1.49391
       -1.40740
       -1.47173
       -0.83115
       -1.31271
       -0.99151
       -1.46793
       -0.84958
       -1.23391
       -1.40601
       -0.83567
       -0.57822
       -0.59896
       -0.80113
       -0.99583
       -1.09265
       -1.24434
       -0.43752
       -1.12450
       -0.72052
       -1.48739
       -1.49651
       -1.45825
       -1.46888
       -1.51709
       -1.48395
       -1.53176
       -1.48651
       -1.37653
       -1.52967
       -1.51046
       -1.46423
       -1.52668
       -1.40758
       -1.55780
       -1.53247
       -1.47801
       -1.49407
       -1.49785
       -1.42926
       -1.46673
       -0.60263
       -1.46069
       -1.00535
       -1.54402
       -1.56493
       -1.01036
       -1.48026
       -1.42107
       -1.52703
       -1.53479
       -1.52251
       -1.53723
       -1.51081
       -1.52060
       -0.58014
       -0.88241
       -1.48722
       -1.48580
       -1.52208
       -1.51887
       -1.31522
       -1.53053
       -1.48928
       -0.84024
       -1.58077
       -1.49175
       -0.79047
       -1.56714
       -1.53641
       -0.74895
       -1.46895
       -1.47841
       -0.64750
       -1.54397
       -1.04512
       -1.50483
       -1.53078
       -0.89687
       -0.96969
       -1.55058
       -1.51905
       -1.52259
       -0.67114
       -1.55603
       -1.51411
       -1.53019
       -1.33893
       -1.54314
       -1.53453
       -1.52130
       -0.44097
       -1.55007
       -1.49342
       -1.53143
       -1.56584
       -1.39649
       -1.22258
       -1.56377
       -1.53413
       -1.47580
       -0.60574
       -1.46589
       -0.40473
       -0.26648
       -1.33751
       -1.02287
       -1.52102
       -1.54640
       -1.53609
       -1.50477
       -1.50758
       -1.54511
       -1.06443
       -1.50176
       -1.42709
       -1.54106
       -1.52433
       -1.49409
       -1.52283
       -1.54194
       -1.22737
       -1.53576
       -1.51828
       -1.51339
       -1.54023
       -1.54813
       -1.50629
       -1.51580
       -1.54431
       -1.53142
       -1.56166
       -1.57560
       -1.55033
       -1.54095
       -1.50879
       -1.52082
       -1.52176
       -1.38006
       -1.25044
       -1.38600
       -0.97645
       -1.46071
       -1.47454
       -1.24361
       -1.53196
       -1.52056
       -0.89593
       -1.06121
       -1.43182
       -1.46716
       -1.51317
       -1.56860
       -1.54925
       -1.52085
       -1.52475
       -1.55890
       -1.50632
       -1.51741
       -1.49804
       -1.48937
       -1.46983
       -1.49820
       -0.99854
       -1.37992
       -1.13968
       -1.49099
       -1.03962
       -1.33290
       -1.46736
       -1.00012
       -0.65538
       -0.70907
       -0.92912
       -1.14981
       -1.22953
       -1.31671
       -0.48149
       -1.23329
       -0.85343
       -1.50476
       -1.53133
       -1.49289
       -1.52230
       -1.50337
       -1.46604
       -1.53258
       -1.49841
       -1.41959
       -1.52034
       -1.51977
       -1.49808
       -1.55039
       -1.47526
       -1.57557
       -1.56226
       -1.54838
       -1.52133
       -1.49984
       -1.47619
       -1.50233
       -0.69969
       -1.48381
       -1.16388
       -1.54724
       -1.52446
       -1.16329
       -1.50914
       -1.44990
       -1.50766
       -1.53011
       -1.50390
       -1.54254
       -1.51933
       -1.54125
       -0.70967
       -1.04027
       -1.50107
       -1.50087
       -1.53092
       -1.53619
       -1.42319
       -1.54871
       -1.53915
       -1.01594
       -1.57314
       -1.50234
       -0.94710
       -1.54327
       -1.56931
       -0.88608
       -1.50237
       -1.50121
       -0.72736
       -1.52352
       -1.21644
       -1.47449
       -1.54164
       -1.04057
       -1.12570
       -1.54027
       -1.52245
       -1.51732
       -0.76881
       -1.57858
       -1.55692
       -1.53419
       -1.42690
       -1.55777
       -1.52073
       -1.52796
       -0.48002
       -1.53806
       -1.52184
       -1.50918
       -1.56962
       -1.44561
       -1.32845
       -1.55997
       -1.53642
       -1.50045
       -0.70098
       -1.47038
       -0.45497
       -0.29238
       -1.41946
       -1.20392
       -1.53248
       -1.51865
       -1.53892
       -1.51935
       -1.51325
       -1.50234
       -1.22705
       -1.51371
       -1.51101
       -1.56824
       -1.50833
       -1.54595
       -1.54266
       -1.53552
       -1.31950
       -1.52708
       -1.51710
       -1.54058
       -1.53348
       -1.54044
       -1.54364
       -1.51209
       -1.50761
       -1.54291
       -1.53595
       -1.57043
       -1.54106
       -1.53400
       -1.53537
       -1.56061
       -1.55569
       -1.45113
       -1.38249
       -1.46173
       -1.11804
       -1.49819
       -1.50572
       -1.30930
       -1.50383
       -1.56510
       -1.06219
       -1.19296
       -1.45668
       -1.51501
       -1.52477
       -1.54999
       -1.57006
       -1.51468
       -1.53571
       -1.56197
       -1.47678
       -1.54146
       -1.54489
       -1.49585
       -1.50370
       -1.49702
       -1.14767
       -1.47080
       -1.26143
       -1.53942
       -1.22489
       -1.40527
       -1.45242
       -1.15119
       -0.74284
       -0.83489
       -1.11494
       -1.27938
       -1.33972
       -1.37024
       -0.55373
       -1.31910
       -1.03328
       -1.54057
       -1.54426
       -1.54279
       -1.53555
       -1.54657
       -1.50319
       -1.52124
       -1.48236
       -1.48937
       -1.53010
       -1.52100
       -1.49114
       -1.55453
       -1.50706
       -1.59899
       -1.55161
       -1.50851
       -1.51898
       -1.50317
       -1.46641
       -1.50746
       -0.81677
       -1.48894
       -1.28183
       -1.55204
       -1.54271
       -1.29080
       -1.51878
       -1.49475
       -1.49819
       -1.55430
       -1.50938
       -1.52357
       -1.51053
       -1.54376
       -0.79348
       -1.19471
       -1.49360
       -1.51152
       -1.56705
       -1.54961
       -1.47260
       -1.59051
       -1.53249
       -1.17945
       -1.55130
       -1.51256
       -1.11926
       -1.55815
       -1.54297
       -1.03635
       -1.52072
       -1.48886
       -0.83870
       -1.51127
       -1.35959
       -1.48749
       -1.56114
       -1.18541
       -1.29641
       -1.51257
       -1.55547
       -1.52741
       -0.92197
       -1.55784
       -1.57456
       -1.51592
       -1.46906
       -1.55084
       -1.53197
       -1.53603
       -0.52463
       -1.54520
       -1.51104
       -1.49552
       -1.56470
       -1.47700
       -1.40901
       -1.55152
       -1.48587
       -1.53138
       -0.84188
       -1.49952
       -0.48140
       -0.32368
       -1.47310
       -1.34024
       -1.54150
       -1.54219
       -1.54394
       -1.54368
       -1.50784
       -1.52312
       -1.35720
       -1.58535
       -1.52444
       -1.53475
       -1.53168
       -1.58263
       -1.53686
       -1.52811
       -1.41289
       -1.54009
       -1.51200
       -1.50210
       -1.53401
       -1.57582
       -1.56026
       -1.53473
       -1.53714
       -1.52704
       -1.53392
       -1.57364
       -1.57264
       -1.53057
       -1.53120
       -1.56082
       -1.51455
       -1.48327
       -1.44682
       -1.48673
       -1.29707
       -1.50601
       -1.55700
       -1.41239
       -1.53633
       -1.53273
       -1.20408
       -1.34110
       -1.54173
       -1.50578
       -1.52987
       -1.49681
       -1.53539
       -1.48465
       -1.54308
       -1.54836
       -1.50305
       -1.50945
       -1.56146
       -1.50668
       -1.48715
       -1.48060
       -1.26347
       -1.47748
       -1.39072
       -1.54845
       -1.35420
       -1.43618
       -1.50492
       -1.27058
       -0.87439
       -0.99524
       -1.25425
       -1.39856
       -1.43262
       -1.44275
       -0.62309
       -1.40893
       -1.18016
       -1.53831
       -1.55396
       -1.53257
       -1.55482
       -1.52832
       -1.47744
       -1.55119
       -1.49844
       -1.53192
       -1.54128
       -1.52921
       -1.53369
       -1.52762
       -1.48426
       -1.58079
       -1.51998
       -1.50917
       -1.53518
       -1.51225
       -1.51279
       -1.49271
       -0.96376
       -1.51775
       -1.40621
       -1.56788
       -1.54886
       -1.39582
       -1.52619
       -1.53404
       -1.52306
       -1.56169
       -1.51718
       -1.50481
       -1.50945
       -1.53719
       -0.94621
       -1.34239
       -1.49104
       -1.52361
       -1.57430
       -1.57663
       -1.50524
       -1.57476
       -1.54952
       -1.31467
       -1.55914
       -1.52236
       -1.26272
       -1.52914
       -1.53428
       -1.18597
       -1.49219
       -1.46186
       -1.01693
       -1.53449
       -1.44507
       -1.50326
       -1.53784
       -1.31766
       -1.39304
       -1.50048
       -1.57943
       -1.53733
       -1.08312
       -1.55737
       -1.55465
       -1.53119
       -1.49039
       -1.58786
       -1.53167
       -1.48877
       -0.62083
       -1.55769
       -1.52530
       -1.51402
       -1.57945
       -1.51831
       -1.48026
       -1.56081
       -1.48516
       -1.55144
       -0.95359
       -1.50783
       -0.54412
       -0.32931
       -1.50989
       -1.42132
       -1.52788
       -1.56071
       -1.55233
       -1.53624
       -1.53733
       -1.51528
       -1.46364
       -1.54021
       -1.55580
       -1.55387
       -1.53413
       -1.58661
       -1.55375
       -1.52128
       -1.47234
       -1.55056
       -1.55638
       -1.52849
       -1.51821
       -1.55394
       -1.53008
       -1.53570
       -1.54678
       -1.52381
       -1.56884
       -1.56691
       -1.56011
       -1.52399
       -1.52797
       -1.58503
       -1.51742
       -1.52927
       -1.52078
       -1.50224
       -1.41108
       -1.54846
       -1.54631
       -1.49618
       -1.54208
       -1.52056
       -1.32749
       -1.41925
       -1.57033
       -1.54898
       -1.51812
       -1.47955
       -1.55650
       -1.49644
       -1.55367
       -1.54233
       -1.50419
       -1.53664
       -1.55391
       -1.52546
       -1.53468
       -1.53428
       -1.39447
       -1.51935
       -1.48397
       -1.56577
       -1.47191
       -1.46936
       -1.50255
       -1.35474
       -1.04424
       -1.14567
       -1.36705
       -1.46033
       -1.43905
       -1.48127
       -0.72959
       -1.45075
       -1.31920
       -1.53345
       -1.56100
       -1.53948
       -1.55807
       -1.53397
       -1.50967
       -1.54112
       -1.53492
       -1.56674
       -1.53918
       -1.50912
       -1.56792
       -1.52624
       -1.54097
       -1.53822
       -1.53924
       -1.54978
       -1.53314
       -1.52178
       -1.52291
       -1.50188
       -1.11256
       -1.51589
       -1.48668
       -1.58931
       -1.57209
       -1.48015
       -1.55979
       -1.53379
       -1.53689
       -1.51523
       -1.55241
       -1.55757
       -1.51877
       -1.55911
       -1.08642
       -1.44308
       -1.51866
       -1.49921
       -1.56863
       -1.53570
       -1.53477
       -1.55511
       -1.53610
       -1.42936
       -1.59797
       -1.51231
       -1.37035
       -1.51873
       -1.52557
       -1.31388
       -1.52213
       -1.45840
       -1.14924
       -1.52843
       -1.47668
       -1.51627
       -1.56699
       -1.39544
       -1.43270
       -1.50860
       -1.55879
       -1.53202
       -1.19045
       -1.53989
       -1.53545
       -1.53719
       -1.50654
       -1.59245
       -1.51987
       -1.48444
       -0.72076
       -1.54937
       -1.51680
       -1.51779
       -1.56789
       -1.52665
       -1.49812
       -1.54228
       -1.53938
       -1.57315
       -1.07592
       -1.49265
       -0.61446
       -0.37058
       -1.53559
       -1.47574
       -1.57052
       -1.56953
       -1.54732
       -1.54040
       -1.57015
       -1.49520
       -1.49520
       -1.55954
       -1.55142
       -1.55689
       -1.53509
       -1.58816
       -1.53825
       -1.53853
       -1.50832
       -1.54969
       -1.53209
       -1.54539
       -1.55177
       -1.55112
       -1.53837
       -1.52894
       -1.53534
       -1.51794
       -1.54876
       -1.54768
       -1.56755
       -1.53972
       -1.52686
       -1.54257
       -1.55047
       -1.55558
       -1.54260
       -1.54535
       -1.45675
       -1.53909
       -1.55867
       -1.48979
       -1.56120
       -1.56101
       -1.44144
       -1.47403
       -1.53557
       -1.53273
       -1.50520
       -1.54060
       -1.54455
       -1.51723
       -1.56070
       -1.51538
       -1.52669
       -1.54375
       -1.54103
       -1.49539
       -1.53271
       -1.55262
       -1.47432
       -1.51197
       -1.52467
       -1.52079
       -1.51024
       -1.52334
       -1.53423
       -1.42451
       -1.19545
       -1.28122
       -1.43910
       -1.49779
       -1.51448
       -1.50358
       -0.85034
       -1.47930
       -1.43613
       -1.53902
       -1.53995
       -1.55265
       -1.57712
       -1.51245
       -1.50530
       -1.53755
       -1.51875
       -1.52937
       -1.58130
       -1.51491
       -1.54562
       -1.53587
       -1.53110
       -1.58096
       -1.49359
       -1.54405
       -1.54594
       -1.52033
       -1.53797
       -1.51113
       -1.27958
       -1.51576
       -1.48862
       -1.56646
       -1.59050
       -1.51935
       -1.56489
       -1.52280
       -1.50052
       -1.54326
       -1.52991
       -1.52862
       -1.52522
       -1.54892
       -1.26910
       -1.45657
       -1.54683
       -1.52007
       -1.56899
       -1.53728
       -1.54913
       -1.57303
       -1.51528
       -1.49845
       -1.59259
       -1.52825
       -1.43750
       -1.54147
       -1.54801
       -1.38787
       -1.54784
       -1.48480
       -1.26716
       -1.56376
       -1.52929
       -1.52864
       -1.53487
       -1.48229
       -1.50743
       -1.56087
       -1.53880
       -1.53619
       -1.35727
       -1.52467
       -1.53879
       -1.52053
       -1.51489
       -1.53946
       -1.54312
       -1.50676
       -0.84429
       -1.54549
       -1.50612
       -1.51986
       -1.54178
       -1.55219
       -1.51844
       -1.55564
       -1.55213
       -1.55936
       -1.22601
       -1.52955
       -0.70197
       -0.41239
       -1.53320
       -1.53851
       -1.58707
       -1.56208
       -1.50575
       -1.51886
       -1.55808
       -1.52850
       -1.53170
       -1.55871
       -1.56229
       -1.55510
       -1.52474
       -1.58768
       -1.54936
       -1.52153
       -1.51526
       -1.52639
       -1.53239
       -1.54750
       -1.51159
       -1.55067
       -1.53376
       -1.47840
       -1.54386
       -1.53391
       -1.54479
       -1.55754
       -1.56605
       -1.53106
       -1.54182
       -1.54009
       -1.54666
       -1.58036
       -1.55057
       -1.54109
       -1.51988
       -1.55301
       -1.53464
       -1.52040
       -1.55665
       -1.52257
       -1.48763
       -1.48659
       -1.57841
       -1.50528
       -1.53109
       -1.53079
       -1.53066
       -1.53375
       -1.50078
       -1.52540
       -1.53282
       -1.54687
       -1.52096
       -1.50919
       -1.56103
       -1.54246
       -1.51453
       -1.51736
       -1.51083
       -1.50805
       -1.53249
       -1.50790
       -1.51392
       -1.47045
       -1.31264
       -1.41561
       -1.47105
       -1.49675
       -1.51865
       -1.50723
       -0.95302
       -1.51176
       -1.49714
       -1.54975
       -1.52773
       -1.54027
       -1.59274
       -1.52485
       -1.50951
       -1.53622
       -1.52346
       -1.55900
       -1.55970
       -1.54836
       -1.54874
       -1.53304
       -1.52642
       -1.59110
       -1.51309
       -1.56719
       -1.54511
       -1.52294
       -1.52855
       -1.54546
       -1.39010
       -1.55501
       -1.52454
       -1.56115
       -1.60669
       -1.52071
       -1.50161
       -1.54865
       -1.51047
       -1.54935
       -1.55660
       -1.50807
       -1.53676
       -1.53648
       -1.37546
       -1.49864
       -1.52426
       -1.53122
       -1.56492
       -1.49008
       -1.53145
       -1.56107
       -1.49466
       -1.53640
       -1.58795
       -1.52101
       -1.48811
       -1.55587
       -1.53178
       -1.46194
       -1.55998
       -1.53846
       -1.35800
       -1.58670
       -1.56193
       -1.56092
       -1.55292
       -1.53154
       -1.52693
       -1.57569
       -1.53234
       -1.55548
       -1.45261
       -1.51855
       -1.57010
       -1.49695
       -1.52485
       -1.54497
       -1.55300
       -1.50494
       -0.96135
       -1.54286
       -1.53211
       -1.54998
       -1.56565
       -1.57953
       -1.55049
       -1.58700
       -1.56166
       -1.53550
       -1.32836
       -1.52281
       -0.83252
       -0.46669
       -1.52032
       -1.53864
       -1.55152
       -1.54925
       -1.54455
       -1.54410
       -1.51212
       -1.49904
       -1.54537
       -1.54900
       -1.54653
       -1.54723
       -1.54759
       -1.57281
       -1.52624
       -1.52367
       -1.58619
       -1.51268
       -1.52366
       -1.54116
       -1.52691
       -1.54226
       -1.51730
       -1.49660
       -1.53008
       -1.55155
       -1.57111
       -1.56869
       -1.54367
       -1.54000
       -1.53522
       -1.57180
       -1.55323
       -1.57700
       -1.57406
       -1.55506
       -1.52283
       -1.57966
       -1.53256
       -1.53360
       -1.53345
       -1.52987
       -1.50742
       -1.51385
       -1.55367
       -1.51334
       -1.53926
       -1.56883
       -1.53857
       -1.57175
       -1.52002
       -1.54275
       -1.54452
       -1.54838
       -1.50236
       -1.50387
       -1.57021
       -1.53949
       -1.54136
       -1.51497
       -1.52960
       -1.53814
       -1.54028
       -1.49668
       -1.50179
       -1.50202
       -1.43782
       -1.49468
       -1.48594
       -1.50790
       -1.52455
       -1.53223
       -1.11679
       -1.52056
       -1.51902
       -1.50673
       -1.53764
       -1.55236
       -1.55665
       -1.53792
       -1.51214
       -1.52603
       -1.52379
       -1.52538
       -1.53744
       -1.53874
       -1.52570
       -1.54501
       -1.54307
       -1.57055
       -1.50217
       -1.55314
       -1.52147
       -1.52298
       -1.53865
       -1.56028
       -1.46287
       -1.56078
       -1.53486
       -1.56727
       -1.57133
       -1.54198
       -1.50406
       -1.55960
       -1.50862
       -1.56886
       -1.55863
       -1.52702
       -1.54366
       -1.52250
       -1.46238
       -1.54361
       -1.58858
       -1.51170
       -1.58688
       -1.49594
       -1.53174
       -1.55794
       -1.50648
       -1.49710
       -1.54651
       -1.49957
       -1.49693
       -1.54369
       -1.51652
       -1.50509
       -1.54081
       -1.54002
       -1.44033
       -1.55269
       -1.55132
       -1.55445
       -1.54007
       -1.51044
       -1.54890
       -1.56491
       -1.52840
       -1.51078
       -1.48671
       -1.53619
       -1.57065
       -1.49627
       -1.54470
       -1.54172
       -1.57543
       -1.51825
       -1.10136
       -1.52739
       -1.56412
       -1.54401
       -1.55741
       -1.58323
       -1.52857
       -1.54666
       -1.55318
       -1.52199
       -1.42261
       -1.53155
       -0.98987
       -0.54119
       -1.50599
       -1.55245
       -1.56655
       -1.59197
       -1.53740
       -1.56320
       -1.54487
       -1.54897
       -1.55251
       -1.52368
       -1.55136
       -1.54807
       -1.52796
       -1.55107
       -1.55489
       -1.55254
       -1.55474
       -1.53838
       -1.53493
       -1.47434
       -1.52424
       -1.56567
       -1.53456
       -1.51102
       -1.53213
       -1.53544
       -1.55844
       -1.58122
       -1.57064
       -1.51911
       -1.55100
       -1.56072
       -1.55060
       -1.56494
       -1.52479
       -1.55814
       -1.51051
       -1.57055
       -1.55076
       -1.51825
       -1.52760
       -1.51894
       -1.50330
       -1.54841
       -1.54101
       -1.52964
       -1.52601
       -1.56436
       -1.58054
       -1.56873
       -1.54613
       -1.51775
       -1.51574
       -1.52927
       -1.52150
       -1.52230
       -1.54451
       -1.53332
       -1.55244
       -1.53072
       -1.53396
       -1.54511
       -1.49565
       -1.49794
       -1.51081
       -1.51797
       -1.47180
       -1.52314
       -1.50219
       -1.55043
       -1.52394
       -1.54380
       -1.29312
       -1.48641
       -1.54259
       -1.52657
       -1.53898
       -1.52759
       -1.53963
       -1.53789
       -1.49155
       -1.54280
       -1.55746
       -1.55217
       -1.52858
       -1.54479
       -1.51257
       -1.56574
       -1.52604
       -1.59158
       -1.54305
       -1.49661
       -1.53074
       -1.55235
       -1.55312
       -1.55236
       -1.47223
       -1.54682
       -1.53376
       -1.53882
       -1.58566
       -1.58122
       -1.50246
       -1.55103
       -1.52858
       -1.55745
       -1.53781
       -1.51191
       -1.54971
       -1.55356
       -1.48218
       -1.52713
       -1.55208
       -1.53166
       -1.58299
       -1.50950
       -1.54073
       -1.57596
       -1.55026
       -1.54335
       -1.56091
       -1.53458
       -1.52041
       -1.53235
       -1.51831
       -1.49483
       -1.52317
       -1.54756
       -1.48535
       -1.53254
       -1.52075
       -1.56246
       -1.55740
       -1.50471
       -1.56056
       -1.54622
       -1.55262
       -1.50675
       -1.53137
       -1.54357
       -1.54822
       -1.50271
       -1.56928
       -1.53313
       -1.54175
       -1.53037
       -1.24379
       -1.51819
       -1.58667
       -1.53226
       -1.52078
       -1.55637
       -1.54413
       -1.54822
       -1.56093
       -1.52747
       -1.47286
       -1.52742
       -1.12286
       -0.59937
       -1.48771
       -1.57147
       -1.58716
       -1.60002
       -1.51068
       -1.53229
       -1.54104
       -1.53430
       -1.57299
       -1.54474
       -1.52319
       -1.52838
       -1.55859
       -1.53550
       -1.53574
       -1.51972
       -1.51041
       -1.54364
       -1.53623
       -1.50473
       -1.50360
       -1.53490
       -1.51165
       -1.51662
       -1.54259
       -1.53266
       -1.53349
       -1.56872
       -1.56108
       -1.58961
       -1.55425
       -1.56831
       -1.52447
       -1.55335
       -1.51449
       -1.55247
       -1.52777
       -1.56550
       -1.57749
       -1.54530
       -1.51747
       -1.53243
       -1.51087
       -1.51572
       -1.54261
       -1.54527
       -1.56799
       -1.51279
       -1.55927
       -1.52779
       -1.52458
       -1.53550
       -1.51790
       -1.53729
       -1.54479
       -1.54758
       -1.52547
       -1.54857
       -1.54299
       -1.53003
       -1.51501
       -1.53470
       -1.51730
       -1.50403
       -1.52838
       -1.55248
       -1.49288
       -1.52586
       -1.56200
       -1.55899
       -1.52856
       -1.54059
       -1.39322
       -1.51512
       -1.55166
       -1.54724
       -1.52171
       -1.56499
       -1.51723
       -1.55386
       -1.53680
       -1.55642
       -1.54737
       -1.54304
       -1.54186
       -1.55188
       -1.49720
       -1.55669
       -1.54631
       -1.58962
       -1.57050
       -1.50695
       -1.53536
       -1.56316
       -1.53776
       -1.53258
       -1.49259
       -1.58347
       -1.55004
       -1.55327
       -1.55252
       -1.53071
       -1.54206
       -1.52795
       -1.51591
       -1.56448
       -1.52340
       -1.52199
       -1.54852
       -1.54830
       -1.52346
       -1.51946
       -1.52481
       -1.54630
       -1.56974
       -1.52812
       -1.54605
       -1.54625
       -1.52346
       -1.52252
       -1.52853
       -1.53674
       -1.48318
       -1.51824
       -1.51275
       -1.47801
       -1.52290
       -1.54171
       -1.51405
       -1.51142
       -1.55253
       -1.55144
       -1.53930
       -1.52013
       -1.58045
       -1.52350
       -1.55888
       -1.54003
       -1.51850
       -1.50960
       -1.54644
       -1.51477
       -1.56119
       -1.56964
       -1.56491
       -1.50256
       -1.34597
       -1.52713
       -1.54338
       -1.53886
       -1.56701
       -1.58407
       -1.53720
       -1.51330
       -1.52575
       -1.54781
       -1.47947
       -1.51925
       -1.29370
       -0.68602
       -1.50020
       -1.54639
       -1.55439
       -1.57306
       -1.55442
       -1.53242
       -1.49986
       -1.52577
       -1.56169
       -1.55239
       -1.51395
       -1.52816
       -1.55177
       -1.54671
       -1.54481
       -1.55086
       -1.53779
       -1.48771
       -1.49059
       -1.52435
       -1.49304
       -1.54866
       -1.53565
       -1.50360
       -1.52165
       -1.56134
       -1.54226
       -1.54663
       -1.56563
       -1.59848
       -1.56718
       -1.56763
       -1.52180
       -1.51657
       -1.52959
       -1.56076
       -1.54510
       -1.54759
       -1.55477
       -1.54691
       -1.52584
       -1.54446
       -1.53320
       -1.54419
       -1.54452
       -1.54329
       -1.52276
       -1.51051
       -1.53844
       -1.55879
       -1.53429
       -1.54043
       -1.53992
       -1.52841
       -1.55806
       -1.56607
       -1.54918
       -1.54219
       -1.53801
       -1.53750
       -1.53271
       -1.53606
       -1.55106
       -1.51577
       -1.55207
       -1.55181
       -1.51148
       -1.52567
       -1.58117
       -1.57756
       -1.56223
       -1.54872
       -1.46118
       -1.54503
       -1.52241
       -1.54266
       -1.54629
       -1.55891
       -1.50853
       -1.55287
       -1.52847
       -1.54810
       -1.56036
       -1.52117
       -1.52092
       -1.53272
       -1.52313
       -1.55739
       -1.53470
       -1.59234
       -1.57421
       -1.53961
       -1.55590
       -1.56555
       -1.53074
       -1.55498
       -1.53238
       -1.51691
       -1.52961
       -1.55668
       -1.53653
       -1.52725
       -1.57799
       -1.53561
       -1.53871
       -1.57757
       -1.54476
       -1.56144
       -1.57530
       -1.51980
       -1.57772
       -1.53744
       -1.55301
       -1.52543
       -1.54695
       -1.54773
       -1.53018
       -1.54524
       -1.50344
       -1.53144
       -1.51540
       -1.49879
       -1.50505
       -1.54147
       -1.52615
       -1.48013
       -1.50470
       -1.53068
       -1.53707
       -1.51605
       -1.55823
       -1.55966
       -1.54439
       -1.55189
       -1.58929
       -1.52936
       -1.53464
       -1.55384
       -1.57059
       -1.52841
       -1.53375
       -1.53848
       -1.56715
       -1.60048
       -1.54835
       -1.50777
       -1.43455
       -1.51687
       -1.54345
       -1.51435
       -1.56787
       -1.56170
       -1.54380
       -1.53216
       -1.53363
       -1.50656
       -1.50879
       -1.51181
       -1.39936
       -0.79896
       -1.55343
       -1.56839
       -1.57067
       -1.56675
       -1.54045
       -1.53996
       -1.51829
       -1.50050
       -1.55242
       -1.54350
       -1.54265
       -1.51293
       -1.50863
       -1.59606
       -1.54126
       -1.53539
       -1.51924
       -1.50091
       -1.49283
       -1.54196
       -1.55322
       -1.54945
       -1.54917
       -1.48062
       -1.53530
       -1.54837
       -1.54503
       -1.54488
       -1.53022
       -1.58892
       -1.56699
       -1.52878
       -1.54029
       -1.53151
       -1.53320
       -1.54118
       -1.53669
       -1.54639
       -1.52660
       -1.54745
       -1.50357
       -1.53592
       -1.53501
       -1.56771
       -1.52283
       -1.55675
       -1.53356
       -1.52499
       -1.53675
       -1.53525
       -1.54829
       -1.54237
       -1.56186
       -1.53792
       -1.55111
       -1.55196
       -1.52512
       -1.54656
       -1.52690
       -1.55829
       -1.51533
       -1.53482
       -1.52592
       -1.49712
       -1.53216
       -1.54661
       -1.53627
       -1.54858
       -1.59229
       -1.58673
       -1.53377
       -1.51166
       -1.53717
       -1.56315
       -1.51869
       -1.54979
       -1.55457
       -1.54672
       -1.51431
       -1.52618
       -1.52634
       -1.53425
       -1.53499
       -1.48846
       -1.55262
       -1.52960
       -1.53190
       -1.56201
       -1.53539
       -1.57559
       -1.55867
       -1.53315
       -1.50975
       -1.52668
       -1.54754
       -1.54454
       -1.53359
       -1.52513
       -1.54422
       -1.56582
       -1.56902
       -1.52217
       -1.54221
       -1.55764
       -1.51817
       -1.55998
       -1.53668
       -1.56623
       -1.58253
       -1.53151
       -1.55891
       -1.56579
       -1.53813
       -1.55476
       -1.56256
       -1.55186
       -1.53552
       -1.55921
       -1.52968
       -1.51881
       -1.51407
       -1.49691
       -1.51200
       -1.54548
       -1.52403
       -1.51748
       -1.52334
       -1.52942
       -1.52192
       -1.54985
       -1.53393
       -1.54729
       -1.52960
       -1.55280
       -1.54416
       -1.53550
       -1.54258
       -1.55454
       -1.54742
       -1.52164
       -1.54106
       -1.52798
       -1.54477
       -1.57376
       -1.57684
       -1.50833
       -1.45182
       -1.50606
       -1.55011
       -1.49798
       -1.57242
       -1.55831
       -1.53709
       -1.53678
       -1.54751
       -1.54415
       -1.52634
       -1.51871
       -1.41731
       -0.92856
       -1.56572
       -1.53430
       -1.55334
       -1.52786
       -1.52961
       -1.58674
       -1.50973
       -1.52003
       -1.53143
       -1.53251
       -1.54058
       -1.54426
       -1.52268
       -1.55492
       -1.51952
       -1.53431
       -1.51611
       -1.51501
       -1.50560
       -1.53841
       -1.56316
       -1.52395
       -1.54868
       -1.51950
       -1.50572
       -1.55611
       -1.53131
       -1.53954
       -1.52723
       -1.54890
       -1.55927
       -1.56098
       -1.55850
       -1.54251
       -1.51906
       -1.55259
       -1.54828
       -1.54632
       -1.54178
       -1.56120
       -1.51693
       -1.51001
       -1.52507
       -1.54488
       -1.56974
       -1.56429
       -1.55584
       -1.52891
       -1.53541
       -1.50350
       -1.52515
       -1.52324
       -1.55232
       -1.53724
       -1.54978
       -1.56160
       -1.52854
       -1.55297
       -1.56549
       -1.54015
       -1.51033
       -1.53889
       -1.51938
       -1.50392
       -1.55844
       -1.56992
       -1.55798
       -1.55023
       -1.56166
       -1.53593
       -1.53255
       -1.52348
       -1.53082
       -1.57013
       -1.53591
       -1.53554
       -1.56488
       -1.57309
       -1.53897
       -1.53718
       -1.52806
       -1.51387
       -1.54566
       -1.50055
       -1.51359
       -1.55609
       -1.57842
       -1.50837
       -1.54620
       -1.55109
       -1.52561
       -1.54038
       -1.56119
       -1.53801
       -1.55157
       -1.55741
       -1.56013
       -1.49528
       -1.54656
       -1.60088
       -1.53981
       -1.50943
       -1.52139
       -1.52221
       -1.53631
       -1.53699
       -1.53652
       -1.52816
       -1.55216
       -1.53465
       -1.55539
       -1.52911
       -1.50808
       -1.53587
       -1.53841
       -1.53191
       -1.50895
       -1.50817
       -1.54209
       -1.53430
       -1.49139
       -1.51411
       -1.54739
       -1.56293
       -1.56854
       -1.54413
       -1.51313
       -1.55710
       -1.52840
       -1.54734
       -1.49743
       -1.54064
       -1.54284
       -1.57326
       -1.53722
       -1.54546
       -1.55003
       -1.52721
       -1.53796
       -1.50781
       -1.55580
       -1.51814
       -1.56847
       -1.57967
       -1.57497
       -1.55679
       -1.50405
       -1.48972
       -1.54599
       -1.53553
       -1.53897
       -1.55760
       -1.53269
       -1.52918
       -1.54757
       -1.54541
       -1.51833
       -1.54022
       -1.50687
       -1.08700
       -1.56571
       -1.52522
       -1.56324
       -1.52126
       -1.51653
       -1.56273
       -1.51356
       -1.51328
       -1.53703
       -1.51421
       -1.54132
       -1.57464
       -1.53281
       -1.53783
       -1.50500
       -1.51478
       -1.52508
       -1.52796
       -1.52895
       -1.52474
       -1.54592
       -1.52899
       -1.48683
       -1.52457
       -1.53959
       -1.52652
       -1.54488
       -1.54457
       -1.51626
       -1.57777
       -1.57379
       -1.55244
       -1.54422
       -1.53724
       -1.53576
       -1.53638
       -1.52166
       -1.53182
       -1.55289
       -1.54525
       -1.52175
       -1.52444
       -1.57824
       -1.53568
       -1.55490
       -1.52317
       -1.56396
       -1.52019
       -1.54040
       -1.50960
       -1.52615
       -1.49633
       -1.55497
       -1.53092
       -1.55269
       -1.55468
       -1.52803
       -1.53715
       -1.57198
       -1.57264
       -1.53697
       -1.51059
       -1.52183
       -1.51319
       -1.53872
       -1.55905
       -1.55314
       -1.54239
       -1.57448
       -1.53167
       -1.55351
       -1.50066
       -1.52201
       -1.53382
       -1.58041
       -1.49147
       -1.51576
       -1.53858
       -1.56493
       -1.54387
       -1.54319
       -1.55040
       -1.54579
       -1.49883
       -1.51911
       -1.56459
       -1.57899
       -1.53839
       -1.55815
       -1.53352
       -1.53902
       -1.53224
       -1.50043
       -1.55839
       -1.51546
       -1.52200
       -1.56490
       -1.48734
       -1.55831
       -1.55257
       -1.52489
       -1.54215
       -1.52327
       -1.53259
       -1.52379
       -1.54185
       -1.53307
       -1.52951
       -1.52438
       -1.55961
       -1.51443
       -1.56615
       -1.50417
       -1.49727
       -1.55211
       -1.50082
       -1.53309
       -1.51950
       -1.55985
       -1.53114
       -1.54506
       -1.48173
       -1.57440
       -1.55686
       -1.54411
       -1.52975
       -1.53532
       -1.55040
       -1.54255
       -1.53735
       -1.49019
       -1.51716
       -1.54461
       -1.53844
       -1.55760
       -1.54673
       -1.55902
       -1.53658
       -1.54856
       -1.52503
       -1.57469
       -1.52865
       -1.56403
       -1.56905
       -1.57003
       -1.53937
       -1.51546
       -1.48698
       -1.53817
       -1.54963
       -1.58353
       -1.56317
       -1.54655
       -1.55741
       -1.54142
       -1.55018
       -1.53000
       -1.52206
       -1.50425
       -1.23809
       -1.57251
       -1.54498
       -1.55189
       -1.54489
       -1.51821
       -1.56849
       -1.51102
       -1.48352
       -1.53896
       -1.51518
       -1.52066
       -1.56426
       -1.49654
       -1.53517
       -1.49060
       -1.53289
       -1.55064
       -1.50864
       -1.53162
       -1.54260
       -1.52946
       -1.51367
       -1.51555
       -1.52068
       -1.51832
       -1.51776
       -1.51368
       -1.54991
       -1.47741
       -1.58215
       -1.54144
       -1.54504
       -1.53513
       -1.50371
       -1.55629
       -1.55799
       -1.54084
       -1.53438
       -1.56109
       -1.51155
       -1.51461
       -1.53155
       -1.59440
       -1.52649
       -1.54354
       -1.53535
       -1.54556
       -1.55682
       -1.53052
       -1.51239
       -1.52456
       -1.50540
       -1.54542
       -1.52446
       -1.51101
       -1.52120
       -1.53237
       -1.53716
       -1.55957
       -1.56791
       -1.53548
       -1.49250
       -1.54931
       -1.49708
       -1.51189
       -1.55135
       -1.58150
       -1.55478
       -1.54838
       -1.52660
       -1.54516
       -1.49862
       -1.53243
       -1.53468
       -1.57796
       -1.52286
       -1.54520
       -1.55152
       -1.57210
       -1.52498
       -1.57101
       -1.53065
       -1.51016
       -1.49196
       -1.54954
       -1.55606
       -1.54228
       -1.51059
       -1.51667
       -1.54122
       -1.52771
       -1.53509
       -1.52974
       -1.54711
       -1.51545
       -1.49954
       -1.56528
       -1.51616
       -1.55914
       -1.54669
       -1.55037
       -1.56061
       -1.54545
       -1.54824
       -1.52000
       -1.51645
       -1.53967
       -1.52891
       -1.54381
       -1.55617
       -1.52733
       -1.54758
       -1.51273
       -1.50803
       -1.54955
       -1.49609
       -1.51598
       -1.53068
       -1.54883
       -1.51858
       -1.53578
       -1.48493
       -1.58133
       -1.54539
       -1.55457
       -1.50141
       -1.53831
       -1.55845
       -1.54601
       -1.53462
       -1.51819
       -1.55414
       -1.52688
       -1.57899
       -1.56493
       -1.57632
       -1.55462
       -1.53554
       -1.57402
       -1.54745
       -1.57568
       -1.52917
       -1.58358
       -1.56659
       -1.54405
       -1.52015
       -1.55028
       -1.46967
       -1.54674
       -1.52623
       -1.56742
       -1.56292
       -1.54511
       -1.54196
       -1.56314
       -1.60644
       -1.52618
       -1.55178
       -1.54441
       -1.33435
       -1.57459
       -1.57246
       -1.53545
       -1.57087
       -1.50107
       -1.54878
       -1.51091
       -1.52225
       -1.52213
       -1.54349
       -1.51299
       -1.53959
       -1.49740
       -1.58417
       -1.51795
       -1.49496
       -1.56718
       -1.54642
       -1.52969
       -1.53323
       -1.55301
       -1.50982
       -1.48897
       -1.51832
       -1.47881
       -1.49987
       -1.53477
       -1.55590
       -1.50710
       -1.55961
       -1.53848
       -1.53534
       -1.55440
       -1.53426
       -1.56060
       -1.55209
       -1.54409
       -1.52061
       -1.53556
       -1.52828
       -1.51102
       -1.52375
       -1.58106
       -1.53648
       -1.55512
       -1.55467
       -1.54113
       -1.53595
       -1.52936
       -1.54285
       -1.54803
       -1.49763
       -1.51976
       -1.53309
       -1.50208
       -1.51641
       -1.48580
       -1.51447
       -1.53826
       -1.54821
       -1.51051
       -1.51860
       -1.55578
       -1.55102
       -1.52594
       -1.54479
       -1.56617
       -1.53388
       -1.52851
       -1.55127
       -1.53555
       -1.52406
       -1.55940
       -1.53711
       -1.53892
       -1.53216
       -1.48495
       -1.55941
       -1.57897
       -1.54554
       -1.54682
       -1.52266
       -1.51726
       -1.48071
       -1.56573
       -1.55776
       -1.52320
       -1.53735
       -1.50605
       -1.53299
       -1.50106
       -1.54005
       -1.54627
       -1.55005
       -1.49362
       -1.50670
       -1.55015
       -1.51631
       -1.50459
       -1.53896
       -1.53107
       -1.55559
       -1.52920
       -1.53500
       -1.50585
       -1.54120
       -1.55137
       -1.53827
       -1.56621
       -1.58574
       -1.56556
       -1.52224
       -1.50655
       -1.52034
       -1.54011
       -1.51310
       -1.54964
       -1.55313
       -1.56727
       -1.54662
       -1.56851
       -1.50689
       -1.54579
       -1.53328
       -1.52759
       -1.55214
       -1.54408
       -1.56079
       -1.57807
       -1.56971
       -1.50030
       -1.56156
       -1.50622
       -1.53564
       -1.52955
       -1.58690
       -1.56825
       -1.48856
       -1.52638
       -1.55295
       -1.56639
       -1.54078
       -1.53369
       -1.57754
       -1.55326
       -1.49066
       -1.55461
       -1.49704
       -1.56731
       -1.53677
       -1.56577
       -1.56873
       -1.56510
       -1.55767
       -1.56596
       -1.55427
       -1.53267
       -1.55515
       -1.51408
       -1.41290
       -1.54896
       -1.55294
       -1.54753
       -1.56558
       -1.51580
       -1.52120
       -1.49334
       -1.55687
       -1.52820
       -1.53686
       -1.52301
       -1.50612
       -1.50157
       -1.61122
       -1.50592
       -1.50636
       -1.55553
       -1.55250
       -1.56465
       -1.51876
       -1.51269
       -1.48268
       -1.52153
       -1.53936
       -1.47449
       -1.53739
       -1.55908
       -1.51558
       -1.49384
       -1.55018
       -1.54518
       -1.53701
       -1.57059
       -1.51578
       -1.55383
       -1.55501
       -1.55137
       -1.53737
       -1.53107
       -1.57304
       -1.51536
       -1.52296
       -1.54188
       -1.54441
       -1.56441
       -1.55624
       -1.54967
       -1.53356
       -1.55754
       -1.52858
       -1.55781
       -1.51473
       -1.53991
       -1.53524
       -1.49271
       -1.49895
       -1.51213
       -1.54710
       -1.54687
       -1.56831
       -1.50196
       -1.54500
       -1.55685
       -1.56618
       -1.52709
       -1.57679
       -1.57354
       -1.55227
       -1.53535
       -1.51265
       -1.52171
       -1.52094
       -1.56439
       -1.52496
       -1.55045
       -1.52972
       -1.49971
       -1.55834
       -1.58599
       -1.52455
       -1.53662
       -1.55741
       -1.50892
       -1.50655
       -1.53026
       -1.52485
       -1.52850
       -1.54276
       -1.51623
       -1.51957
       -1.52550
       -1.50928
       -1.52349
       -1.56382
       -1.52682
       -1.51167
       -1.52932
       -1.53157
       -1.49470
       -1.52721
       -1.52671
       -1.54757
       -1.51370
       -1.53566
       -1.52965
       -1.55089
       -1.54343
       -1.51993
       -1.55856
       -1.58563
       -1.54756
       -1.52805
       -1.54535
       -1.55748
       -1.52418
       -1.56750
       -1.55860
       -1.55371
       -1.55322
       -1.55058
       -1.52491
       -1.50892
       -1.55084
       -1.55316
       -1.54417
       -1.51347
       -1.53924
       -1.54550
       -1.53664
       -1.56945
       -1.53851
       -1.52236
       -1.51098
       -1.57301
       -1.52101
       -1.54150
       -1.56535
       -1.51949
       -1.53176
       -1.57396
       -1.54379
       -1.50440
       -1.56598
       -1.55140
       -1.55403
       -1.52177
       -1.55525
       -1.51097
       -1.53300
       -1.55177
       -1.54458
       -1.54936
       -1.52086
       -1.53271
       -1.53244
       -1.56540
       -1.56285
       -1.53022
       -1.53991
       -1.48085
       -1.53343
       -1.54679
       -1.52061
       -1.54797
       -1.52374
       -1.51249
       -1.51632
       -1.54372
       -1.52180
       -1.53101
       -1.53034
       -1.52107
       -1.49847
       -1.56418
       -1.53034
       -1.53187
       -1.55794
       -1.56086
       -1.54752
       -1.51201
       -1.51016
       -1.52765
       -1.51556
       -1.51541
       -1.48497
       -1.55633
       -1.53893
       -1.54077
       -1.50739
       -1.52060
       -1.53151
       -1.53866
       -1.51711
       -1.51050
       -1.54412
       -1.55965
       -1.58245
       -1.54547
       -1.52538
       -1.56334
       -1.53631
       -1.50825
       -1.55334
       -1.51882
       -1.56512
       -1.55133
       -1.52724
       -1.51399
       -1.56048
       -1.51848
       -1.55649
       -1.49861
       -1.49595
       -1.52047
       -1.48940
       -1.52010
       -1.53576
       -1.53637
       -1.56032
       -1.53054
       -1.52419
       -1.56007
       -1.55325
       -1.55732
       -1.51491
       -1.60419
       -1.54347
       -1.52159
       -1.53336
       -1.54315
       -1.53803
       -1.50391
       -1.56574
       -1.50496
       -1.55419
       -1.50825
       -1.47790
       -1.59350
       -1.53111
       -1.51540
       -1.51987
       -1.53585
       -1.52259
       -1.52255
       -1.52841
       -1.51181
       -1.55462
       -1.52258
       -1.54693
       -1.54646
       -1.54374
       -1.53037
       -1.53057
       -1.53707
       -1.53795
       -1.53958
       -1.54654
       -1.53078
       -1.52379
       -1.53575
       -1.53649
       -1.54825
       -1.52616
       -1.52371
       -1.50381
       -1.53621
       -1.54914
       -1.54274
       -1.54606
       -1.56243
       -1.53657
       -1.53770
       -1.53026
       -1.56571
       -1.50617
       -1.55570
       -1.54021
       -1.56153
       -1.54514
       -1.55393
       -1.50338
       -1.51763
       -1.56558
       -1.52094
       -1.56300
       -1.50286
       -1.53481
       -1.55039
       -1.48721
       -1.58780
       -1.52706
       -1.56796
       -1.52539
       -1.58672
       -1.53033
       -1.54747
       -1.53889
       -1.54445
       -1.54593
       -1.52403
       -1.54822
       -1.51208
       -1.57650
       -1.58293
       -1.54592
       -1.51689
       -1.55018
       -1.51586
       -1.53426
       -1.53320
       -1.53372
       -1.54665
       -1.53814
       -1.54723
       -1.53795
       -1.53233
       -1.52944
       -1.48135
       -1.51028
       -1.52024
       -1.54199
       -1.57257
       -1.51843
       -1.54510
       -1.51980
       -1.52387
       -1.49983
       -1.50925
       -1.53706
       -1.54287
       -1.54267
       -1.52959
       -1.52047
       -1.58368
       -1.53051
       -1.57077
       -1.52665
       -1.51203
       -1.53809
       -1.52034
       -1.50743
       -1.52651
       -1.51093
       -1.51175
       -1.52585
       -1.56835
       -1.55252
       -1.55390
       -1.48794
       -1.50078
       -1.52302
       -1.53483
       -1.52638
       -1.55229
       -1.51724
       -1.54307
       -1.53874
       -1.54826
       -1.52360
       -1.54431
       -1.51833
       -1.54298
       -1.53662
       -1.54209
       -1.54652
       -1.53393
       -1.51981
       -1.50029
       -1.54656
       -1.53719
       -1.53693
       -1.48840
       -1.50790
       -1.55592
       -1.50525
       -1.52122
       -1.52057
       -1.54028
       -1.54191
       -1.51968
       -1.51675
       -1.56916
       -1.53056
       -1.53742
       -1.54825
       -1.56321
       -1.53300
       -1.53775
       -1.52809
       -1.52943
       -1.55190
       -1.51632
       -1.52887
       -1.51292
       -1.55194
       -1.53550
       -1.50705
       -1.57733
       -1.54960
       -1.55097
       -1.50054
       -1.49206
       -1.51407
       -1.48937
       -1.53406
       -1.54896
       -1.52327
       -1.55079
       -1.56018
       -1.54168
       -1.53938
       -1.49309
       -1.50756
       -1.53009
       -1.54270
       -1.50439
       -1.52601
       -1.49969
       -1.56209
       -1.52794
       -1.55470
       -1.50325
       -1.51849
       -1.52422
       -1.50910
       -1.50158
       -1.52123
       -1.51971
       -1.53211
       -1.53970
       -1.55912
       -1.53784
       -1.54088
       -1.52845
       -1.49974
       -1.51168
       -1.54939
       -1.59435
       -1.54090
       -1.53360
       -1.53153
       -1.51416
       -1.55611
       -1.50727
       -1.53381
       -1.49855
       -1.51555
       -1.53983
       -1.50084
       -1.56805
       -1.53263
       -1.56106
       -1.50617
       -1.57660
       -1.52996
       -1.55155
       -1.53748
       -1.52133
       -1.52628
       -1.50845
       -1.53917
       -1.49713
       -1.57202
       -1.55230
       -1.51587
       -1.52251
       -1.52488
       -1.51427
       -1.54936
       -1.54646
       -1.54823
       -1.56086
       -1.55378
       -1.55836
       -1.54053
       -1.51519
       -1.52857
       -1.51246
       -1.55868
       -1.55918
       -1.53688
       -1.57489
       -1.53684
       -1.53393
       -1.52391
       -1.54179
       -1.47678
       -1.50796
       -1.48993
       -1.53843
       -1.53800
       -1.53126
       -1.49968
       -1.57891
       -1.51799
       -1.50534
       -1.53628
       -1.52304
       -1.53669
       -1.52258
       -1.50664
       -1.52887
       -1.51333
       -1.49293
       -1.52328
       -1.55866
       -1.53540
       -1.55420
       -1.49349
       -1.50378
       -1.53067
       -1.53396
       -1.54015
       -1.52271
       -1.53877
       -1.56009
       -1.51946
       -1.53725
       -1.51820
       -1.51491
       -1.52603
       -1.52493
       -1.53960
       -1.52300
       -1.53251
       -1.52513
       -1.53915
       -1.51374
       -1.52924
       -1.52485
       -1.54703
       -1.49830
       -1.55476
       -1.52853
       -1.47070
       -1.48874
       -1.51692
       -1.53912
       -1.53075
       -1.50858
       -1.51190
       -1.54790
       -1.49189
       -1.54227
       -1.54383
       -1.55605
       -1.52643
       -1.51513
       -1.54668
       -1.54014
       -1.52119
       -1.50733
       -1.56825
       -1.48439
       -1.53465
       -1.54388
       -1.51070
       -1.53043
       -1.55208
       -1.53147
       -1.51691
       -1.50769
       -1.49276
       -1.49394
       -1.49368
       -1.51814
       -1.51702
       -1.55038
       -1.55490
       -1.53147
       -1.52814
       -1.50836
       -1.49849
       -1.53551
       -1.52251
       -1.53216
       -1.53944
       -1.52178
       -1.55121
       -1.57135
       -1.54291
       -1.51777
       -1.51060
       -1.51155
       -1.49225
       -1.50339
       -1.49175
       -1.51898
       -1.51191
       -1.52533
       -1.51683
       -1.55279
       -1.53946
       -1.55959
       -1.51401
       -1.51895
       -1.53797
       -1.53395
       -1.53126
       -1.57733
       -1.51755
       -1.51998
       -1.53123
       -1.53178
       -1.52993
       -1.50996
       -1.51463
       -1.55054
       -1.48717
       -1.53282
       -1.52326
       -1.54740
       -1.50846
       -1.54880
       -1.52035
       -1.54958
       -1.54844
       -1.49965
       -1.50716
       -1.54091
       -1.53981
       -1.52552
       -1.56265
       -1.54487
       -1.52582
       -1.49493
       -1.51551
       -1.54922
       -1.52959
       -1.54462
       -1.51110
       -1.57471
       -1.52517
       -1.53770
       -1.51057
       -1.53121
       -1.55275
       -1.52091
       -1.51955
       -1.54495
       -1.50807
       -1.55598
       -1.55094
       -1.52781
       -1.53610
       -1.54989
       -1.50134
       -1.50634
       -1.51997
       -1.54643
       -1.53292
       -1.55049
       -1.47796
       -1.55356
       -1.51258
       -1.53404
       -1.54099
       -1.55457
       -1.50712
       -1.53533
       -1.51195
       -1.50854
       -1.51868
       -1.47288
       -1.53918
       -1.51757
       -1.53066
       -1.55655
       -1.48578
       -1.48085
       -1.52634
       -1.54735
       -1.51705
       -1.52820
       -1.51336
       -1.54438
       -1.55032
       -1.51909
       -1.54061
       -1.52530
       -1.51260
       -1.51645
       -1.54681
       -1.53175
       -1.56078
       -1.50898
       -1.52989
       -1.51126
       -1.56257
       -1.52815
       -1.51625
       -1.52169
       -1.54038
       -1.52847
       -1.49863
       -1.51235
       -1.51666
       -1.53989
       -1.53485
       -1.53855
       -1.53661
       -1.55045
       -1.52622
       -1.51956
       -1.55165
       -1.56580
       -1.58150
       -1.54032
       -1.56824
       -1.56366
       -1.51844
       -1.54910
       -1.54554
       -1.47513
       -1.53867
       -1.54041
       -1.51234
       -1.54471
       -1.54642
       -1.54970
       -1.52820
       -1.53712
       -1.49458
       -1.51218
       -1.52833
       -1.53729
       -1.52577
       -1.52276
       -1.50983
       -1.51264
       -1.51393
       -1.49701
       -1.50006
       -1.56297
       -1.53607
       -1.53485
       -1.54812
       -1.52831
       -1.52286
       -1.54447
       -1.52645
       -1.52393
       -1.54981
       -1.51383
       -1.55197
       -1.50782
       -1.47601
       -1.50177
       -1.52379
       -1.52121
       -1.52504
       -1.52932
       -1.55854
       -1.57475
       -1.51612
       -1.50226
       -1.53290
       -1.55838
       -1.52789
       -1.55844
       -1.53781
       -1.50354
       -1.53345
       -1.54156
       -1.50394
       -1.52147
       -1.53071
       -1.52833
       -1.48151
       -1.51869
       -1.52592
       -1.50271
       -1.49080
       -1.56764
       -1.54505
       -1.52713
       -1.53322
       -1.50675
       -1.55515
       -1.54159
       -1.52204
       -1.49058
       -1.53907
       -1.55338
       -1.51013
       -1.52655
       -1.54595
       -1.52843
       -1.52886
       -1.50670
       -1.54950
       -1.56327
       -1.51532
       -1.53600
       -1.55260
       -1.54952
       -1.53584
       -1.50372
       -1.52882
       -1.54272
       -1.52726
       -1.55031
       -1.55849
       -1.56104
       -1.51001
       -1.54174
       -1.50542
       -1.50854
       -1.55469
       -1.55663
       -1.55492
       -1.56503
       -1.50593
       -1.55768
       -1.52369
       -1.55077
       -1.55526
       -1.55811
       -1.53487
       -1.53770
       -1.51603
       -1.53660
       -1.51857
       -1.48168
       -1.49511
       -1.50436
       -1.52377
       -1.51861
       -1.54612
       -1.52873
       -1.52493
       -1.50748
       -1.52720
       -1.54988
       -1.54107
       -1.54598
       -1.52238
       -1.54159
       -1.58755
       -1.52125
       -1.52543
       -1.50448
       -1.51738
       -1.50992
       -1.55152
       -1.51634
       -1.52089
       -1.50444
       -1.53212
       -1.53504
       -1.51667
       -1.49150
       -1.52700
       -1.51461
       -1.49492
       -1.52202
       -1.51810
       -1.53518
       -1.53862
       -1.55800
       -1.50865
       -1.53363
       -1.54471
       -1.49713
       -1.51926
       -1.55489
       -1.56332
       -1.55029
       -1.59794
       -1.55202
       -1.54152
       -1.55017
       -1.54043
       -1.52587
       -1.54779
       -1.54571
       -1.54394
       -1.53312
       -1.54940
       -1.54958
       -1.54568
       -1.53156
       -1.52384
       -1.48838
       -1.52409
       -1.54538
       -1.52086
       -1.51408
       -1.51661
       -1.52093
       -1.49943
       -1.50956
       -1.50363
       -1.53934
       -1.55088
       -1.50346
       -1.54884
       -1.53553
       -1.52559
       -1.53940
       -1.54248
       -1.47871
       -1.52667
       -1.49709
       -1.56452
       -1.55513
       -1.48531
       -1.54788
       -1.55929
       -1.56200
       -1.53177
       -1.50844
       -1.55480
       -1.54420
       -1.49926
       -1.52742
       -1.51944
       -1.53964
       -1.53275
       -1.53699
       -1.51852
       -1.49140
       -1.56423
       -1.52324
       -1.52264
       -1.51066
       -1.54563
       -1.51974
       -1.50358
       -1.50680
       -1.55431
       -1.53076
       -1.53810
       -1.54995
       -1.55179
       -1.53345
       -1.51682
       -1.49309
       -1.53543
       -1.52178
       -1.49776
       -1.49978
       -1.57548
       -1.53005
       -1.54214
       -1.52919
       -1.54263
       -1.50684
       -1.54809
       -1.54021
       -1.54661
       -1.53989
       -1.52014
       -1.52358
       -1.56748
       -1.56565
       -1.55908
       -1.52841
       -1.55917
       -1.54086
       -1.52600
       -1.53146
       -1.54913
       -1.55534
       -1.51401
       -1.51067
       -1.54246
       -1.48436
       -1.56923
       -1.53504
       -1.54607
       -1.58579
       -1.51461
       -1.57711
       -1.51847
       -1.50679
       -1.53868
       -1.51798
       -1.52223
       -1.52045
       -1.51458
       -1.55020
       -1.51382
       -1.52588
       -1.51780
       -1.51333
       -1.53087
       -1.52534
       -1.53637
       -1.53574
       -1.49758
       -1.52185
       -1.51707
       -1.58115
       -1.55722
       -1.52432
       -1.54502
       -1.53856
       -1.58373
       -1.49197
       -1.49925
       -1.51893
       -1.52852
       -1.52575
       -1.54733
       -1.49156
       -1.50407
       -1.52538
       -1.52995
       -1.50299
       -1.50718
       -1.49304
       -1.50826
       -1.54197
       -1.49368
       -1.52356
       -1.51376
       -1.50046
       -1.52434
       -1.53714
       -1.51198
       -1.51285
       -1.53447
       -1.49526
       -1.51826
       -1.55292
       -1.52876
       -1.55329
       -1.56290
       -1.53897
       -1.52813
       -1.54580
       -1.52957
       -1.55107
       -1.53390
       -1.51306
       -1.52778
       -1.51782
       -1.52784
       -1.54783
       -1.53916
       -1.50894
       -1.51966
       -1.46397
       -1.52290
       -1.57090
       -1.48271
       -1.53359
       -1.51627
       -1.51558
       -1.51045
       -1.55102
       -1.55659
       -1.51588
       -1.55687
       -1.53561
       -1.55362
       -1.53397
       -1.50148
       -1.56208
       -1.52626
       -1.51058
       -1.50684
       -1.49195
       -1.53591
       -1.53331
       -1.49302
       -1.51819
       -1.55890
       -1.52010
       -1.53124
       -1.53507
       -1.53292
       -1.53684
       -1.52768
       -1.53079
       -1.53769
       -1.54610
       -1.48716
       -1.50688
       -1.52867
       -1.48278
       -1.54776
       -1.52086
       -1.51599
       -1.51710
       -1.51845
       -1.51413
       -1.49090
       -1.53126
       -1.52686
       -1.54509
       -1.53809
       -1.53814
       -1.54725
       -1.52118
       -1.48284
       -1.54070
       -1.54472
       -1.52837
       -1.52809
       -1.50270
       -1.55528
       -1.54066
       -1.54289
       -1.53574
       -1.52956
       -1.50466
       -1.51644
       -1.53679
       -1.53891
       -1.52781
       -1.50242
       -1.54603
       -1.56106
       -1.56020
       -1.54724
       -1.56447
       -1.54778
       -1.52739
       -1.52091
       -1.53235
       -1.56369
       -1.53070
       -1.51418
       -1.49691
       -1.53168
       -1.50491
       -1.53195
       -1.52640
       -1.53657
       -1.56993
       -1.49367
       -1.55164
       -1.53347
       -1.49430
       -1.49806
       -1.49551
       -1.53018
       -1.56850
       -1.53341
       -1.52798
       -1.54611
       -1.49292
       -1.51786
       -1.51070
       -1.54027
       -1.51449
       -1.54477
       -1.55496
       -1.52806
       -1.52384
       -1.51792
       -1.55555
       -1.54375
       -1.52641
       -1.55343
       -1.49242
       -1.55795
       -1.53067
       -1.48730
       -1.50443
       -1.50078
       -1.54401
       -1.50961
       -1.49323
       -1.55414
       -1.51100
       -1.53795
       -1.50234
       -1.50477
       -1.48575
       -1.49889
       -1.54832
       -1.48959
       -1.50884
       -1.51817
       -1.52651
       -1.56035
       -1.54903
       -1.51799
       -1.51057
       -1.54739
       -1.50369
       -1.50557
       -1.57294
       -1.52057
       -1.54758
       -1.56041
       -1.56335
       -1.51511
       -1.53303
       -1.51171
       -1.51878
       -1.53603
       -1.49045
       -1.52731
       -1.57179
       -1.53003
       -1.54514
       -1.50291
       -1.52685
       -1.55307
       -1.49226
       -1.54083
       -1.56606
       -1.50972
       -1.54921
       -1.51628
       -1.52239
       -1.48533
       -1.50561
       -1.54748
       -1.51163
       -1.52732
       -1.53633
       -1.55072
       -1.48995
       -1.54394
       -1.53539
       -1.51241
       -1.48588
       -1.52663
       -1.49228
       -1.52092
       -1.51794
       -1.52107
       -1.52493
       -1.57245
       -1.53111
       -1.51661
       -1.56976
       -1.53566
       -1.56380
       -1.49874
       -1.54175
       -1.54419
       -1.53996
       -1.52432
       -1.51033
       -1.49788
       -1.50561
       -1.54601
       -1.47748
       -1.52133
       -1.52228
       -1.52292
       -1.54417
       -1.48096
       -1.50617
       -1.50606
       -1.51578
       -1.52086
       -1.56802
       -1.54217
       -1.52275
       -1.51783
       -1.56100
       -1.52782
       -1.53122
       -1.55240
       -1.46846
       -1.53444
       -1.54852
       -1.54689
       -1.52007
       -1.54911
       -1.48805
       -1.53861
       -1.50093
       -1.55737
       -1.47965
       -1.50543
       -1.53365
       -1.55170
       -1.55187
       -1.55013
       -1.53407
       -1.52537
       -1.51955
       -1.50139
       -1.53681
       -1.56356
       -1.51992
       -1.51525
       -1.53184
       -1.57225
       -1.47314
       -1.53040
       -1.52575
       -1.51499
       -1.54458
       -1.49877
       -1.51572
       -1.52482
       -1.56338
       -1.49941
       -1.48895
       -1.52768
       -1.53025
       -1.51270
       -1.51826
       -1.50858
       -1.51130
       -1.54282
       -1.51751
       -1.55897
       -1.52386
       -1.51088
       -1.54292
       -1.48502
       -1.53725
       -1.50881
       -1.54716
       -1.51211
       -1.53315
       -1.53245
       -1.50613
       -1.54863
       -1.53968
       -1.52279
       -1.51185
       -1.49046
       -1.56032
       -1.53904
       -1.52504
       -1.54511
       -1.52630
       -1.55789
       -1.51080
       -1.52114
       -1.51201
       -1.51709
       -1.49802
       -1.49148
       -1.52551
       -1.52340
       -1.51753
       -1.57054
       -1.56679
       -1.52168
       -1.53526
       -1.54683
       -1.50449
       -1.50987
       -1.55769
       -1.52333
       -1.53247
       -1.58632
       -1.54674
       -1.55096
       -1.53889
       -1.50008
       -1.52377
       -1.56262
       -1.49159
       -1.56515
       -1.52007
       -1.49874
       -1.52443
       -1.50510
       -1.49752
       -1.52528
       -1.50521
       -1.52872
       -1.52615
       -1.49590
       -1.54252
       -1.51634
       -1.51495
       -1.50323
       -1.49758
       -1.57284
       -1.50796
       -1.49293
       -1.55305
       -1.52412
       -1.49182
       -1.52549
       -1.52851
       -1.47942
       -1.52911
       -1.51226
       -1.52541
       -1.49466
       -1.48849
       -1.52487
       -1.55027
       -1.55563
       -1.55093
       -1.51348
       -1.54192
       -1.55194
       -1.55883
       -1.50554
       -1.51788
       -1.50555
       -1.53447
       -1.51248
       -1.54301
       -1.48837
       -1.51457
       -1.56596
       -1.50649
       -1.50982
       -1.52489
       -1.54359
       -1.54130
       -1.49130
       -1.55936
       -1.46905
       -1.52224
       -1.50578
       -1.55133
       -1.54614
       -1.52881
       -1.54538
       -1.51261
       -1.55287
       -1.53253
       -1.53832
       -1.48730
       -1.52123
       -1.56240
       -1.58637
       -1.51377
       -1.54837
       -1.49959
       -1.51320
       -1.49661
       -1.53425
       -1.50482
       -1.51236
       -1.50260
       -1.52899
       -1.53900
       -1.56190
       -1.50810
       -1.52857
       -1.55252
       -1.51807
       -1.55433
       -1.54748
       -1.53964
       -1.52766
       -1.49898
       -1.55968
       -1.46106
       -1.51274
       -1.53694
       -1.54501
       -1.51845
       -1.55463
       -1.54198
       -1.51830
       -1.54422
       -1.50893
       -1.48947
       -1.47928
       -1.51942
       -1.51282
       -1.50812
       -1.51381
       -1.52823
       -1.52964
       -1.52243
       -1.54354
       -1.52562
       -1.50644
       -1.55323
       -1.50489
       -1.52236
       -1.51253
       -1.55167
       -1.52946
       -1.49476
       -1.53245
       -1.51026
       -1.53202
       -1.52655
       -1.51892
       -1.50805
       -1.51832
       -1.54785
       -1.52484
       -1.52876
       -1.53024
       -1.51160
       -1.53923
       -1.52838
       -1.50667
       -1.50816
       -1.51936
       -1.48596
       -1.50504
       -1.52676
       -1.51679
       -1.52966
       -1.53821
       -1.53363
       -1.51669
       -1.52521
       -1.55770
       -1.49201
       -1.50579
       -1.49682
       -1.53649
       -1.52852
       -1.55128
       -1.52517
       -1.55627
       -1.51142
       -1.53181
       -1.50623
       -1.53941
       -1.52036
       -1.53371
       -1.54026
       -1.51360
       -1.52284
       -1.53538
       -1.53292
       -1.50415
       -1.51484
       -1.53344
       -1.54484
       -1.53075
       -1.53517
       -1.52053
       -1.53328
       -1.50704
       -1.49016
       -1.59519
       -1.48045
       -1.51463
       -1.52498
       -1.51428
       -1.48809
       -1.50026
       -1.51604
       -1.49903
       -1.53246
       -1.50934
       -1.50787
       -1.48536
       -1.49292
       -1.55310
       -1.54534
       -1.52085
       -1.57369
       -1.51481
       -1.52239
       -1.52700
       -1.55292
       -1.50365
       -1.51826
       -1.52435
       -1.55584
       -1.49608
       -1.56259
       -1.52535
       -1.53369
       -1.54890
       -1.54765
       -1.50278
       -1.49890
       -1.49471
       -1.53035
       -1.54279
       -1.59249
       -1.47113
       -1.52637
       -1.53767
       -1.55490
       -1.49707
       -1.50654
       -1.50581
       -1.51101
       -1.51825
       -1.47986
       -1.52657
       -1.48043
       -1.52683
       -1.56801
       -1.52775
       -1.50126
       -1.54789
       -1.51964
       -1.51318
       -1.50269
       -1.54206
       -1.49983
       -1.50490
       -1.49187
       -1.53519
       -1.57167
       -1.55853
       -1.49767
       -1.51904
       -1.53442
       -1.51354
       -1.54653
       -1.53022
       -1.50150
       -1.50376
       -1.50832
       -1.56017
       -1.46471
       -1.50911
       -1.56367
       -1.56204
       -1.52764
       -1.52395
       -1.52557
       -1.54419
       -1.54064
       -1.50416
       -1.51539
       -1.45862
       -1.50505
       -1.52869
       -1.55162
       -1.56446
       -1.50626
       -1.52814
       -1.48667
       -1.52757
       -1.57275
       -1.48217
       -1.55322
       -1.50343
       -1.51371
       -1.52036
       -1.54988
       -1.54009
       -1.54059
       -1.51540
       -1.51180
       -1.52985
       -1.50843
       -1.52765
       -1.55319
       -1.48460
       -1.56541
       -1.55104
       -1.50524
       -1.54750
       -1.50841
       -1.49391
       -1.55524
       -1.50594
       -1.51646
       -1.53057
       -1.50755
       -1.51393
       -1.53017
       -1.52658
       -1.52513
       -1.53394
       -1.52737
       -1.49806
       -1.52307
       -1.54408
       -1.50623
       -1.50495
       -1.50787
       -1.54957
       -1.54812
       -1.54271
       -1.54414
       -1.51779
       -1.52053
       -1.52289
       -1.52289
       -1.53899
       -1.55889
       -1.51925
       -1.56451
       -1.51089
       -1.54255
       -1.51242
       -1.52866
       -1.49287
       -1.51643
       -1.52882
       -1.51977
       -1.53004
       -1.55713
       -1.51078
       -1.56275
       -1.50008
       -1.49096
       -1.55775
       -1.50714
       -1.50665
       -1.54589
       -1.54477
       -1.49439
       -1.50716
       -1.48452
       -1.52693
       -1.52201
       -1.50877
       -1.52832
       -1.50043
       -1.52761
       -1.50980
       -1.52992
       -1.54813
       -1.54932
       -1.50706
       -1.53621
       -1.49899
       -1.52970
       -1.52916
       -1.51438
       -1.52091
       -1.54983
       -1.49663
       -1.54013
       -1.53103
       -1.50979
       -1.56636
       -1.53493
       -1.52569
       -1.50839
       -1.52190
       -1.52233
       -1.51846
       -1.57935
       -1.52069
       -1.48363
       -1.56414
       -1.54647
       -1.52550
       -1.50228
       -1.51318
       -1.52490
       -1.50823
       -1.51796
       -1.50102
       -1.51203
       -1.53419
       -1.52561
       -1.52881
       -1.50980
       -1.54339
       -1.55439
       -1.49127
       -1.51867
       -1.53447
       -1.50166
       -1.52139
       -1.48467
       -1.50684
       -1.53796
       -1.55067
       -1.50346
       -1.48239
       -1.53574
       -1.49490
       -1.54007
       -1.56611
       -1.50064
       -1.52109
       -1.51667
       -1.53228
       -1.48139
       -1.51785
       -1.55943
       -1.52553
       -1.56097
       -1.53463
       -1.54218
       -1.56474
       -1.54044
       -1.53786
       -1.51033
       -1.49508
       -1.52043
       -1.51630
       -1.53210
       -1.50907
       -1.53093
       -1.54883
       -1.52929
       -1.53205
       -1.51269
       -1.47463
       -1.53603
       -1.51743
       -1.54267
       -1.52051
       -1.56096
       -1.51434
       -1.55051
       -1.50145
       -1.50382
       -1.50319
       -1.48760
       -1.50330
       -1.52274
       -1.48270
       -1.53852
       -1.52895
       -1.50676
       -1.52560
       -1.51859
       -1.50531
       -1.51387
       -1.51223
       -1.52668
       -1.50091
       -1.51328
       -1.54330
       -1.52211
       -1.49103
       -1.53718
       -1.54626
       -1.54315
       -1.52063
       -1.54182
       -1.53258
       -1.49390
       -1.48723
       -1.52248
       -1.51573
       -1.53486
       -1.52471
       -1.53875
       -1.48692
       -1.51587
       -1.56315
       -1.54028
       -1.53878
       -1.52181
       -1.49025
       -1.55519
       -1.50076
       -1.56067
       -1.51347
       -1.54018
       -1.51292
       -1.54588
       -1.52129
       -1.51437
       -1.51599
       -1.57019
       -1.47856
       -1.54003
       -1.49048
       -1.52708
       -1.50671
       -1.52407
       -1.53589
       -1.54324
       -1.54335
       -1.51350
       -1.54466
       -1.49862
       -1.54532
       -1.50093
       -1.51868
       -1.56347
       -1.51221
       -1.53846
       -1.52760
       -1.52675
       -1.51491
       -1.54237
       -1.50702
       -1.54853
       -1.52890
       -1.49565
       -1.55448
       -1.50504
       -1.53766
       -1.53744
       -1.49801
       -1.54953
       -1.53742
       -1.50393
       -1.56431
       -1.53286
       -1.54618
       -1.51344
       -1.49781
       -1.52290
       -1.50956
       -1.55939
       -1.48787
       -1.52181
       -1.53348
       -1.55309
       -1.53890
       -1.52202
       -1.50200
       -1.50852
       -1.51611
       -1.53054
       -1.49739
       -1.48924
       -1.54287
       -1.54757
       -1.54301
       -1.51654
       -1.55396
       -1.52615
       -1.53898
       -1.53860
       -1.53941
       -1.52539
       -1.54070
       -1.51751
       -1.49534
       -1.50746
       -1.53274
       -1.52949
       -1.49418
       -1.53762
       -1.48996
       -1.52882
       -1.51271
       -1.51535
       -1.52478
       -1.53275
       -1.52453
       -1.50742
       -1.53070
       -1.53767
       -1.52480
       -1.53989
       -1.52716
       -1.54034
       -1.51980
       -1.48997
       -1.53053
       -1.54681
       -1.50751
       -1.49365
       -1.52686
       -1.48088
       -1.53865
       -1.51942
       -1.54165
       -1.51645
       -1.52931
       -1.51988
       -1.48415
       -1.52445
       -1.52931
       -1.53071
       -1.51997
       -1.59959
       -1.47611
       -1.54650
       -1.51947
       -1.53948
       -1.50983
       -1.50049
       -1.52211
       -1.53067
       -1.48798
       -1.53882
       -1.53620
       -1.50578
       -1.50057
       -1.53372
       -1.49778
       -1.49490
       -1.51244
       -1.49333
       -1.51882
       -1.50932
       -1.51578
       -1.48554
       -1.48284
       -1.50490
       -1.51410
       -1.53933
       -1.49084
       -1.52676
       -1.58290
       -1.51157
       -1.51182
       -1.52016
       -1.51988
       -1.50821
       -1.57245
       -1.54253
       -1.49069
       -1.52583
       -1.54096
       -1.51729
       -1.49015
       -1.49290
       -1.48133
       -1.54508
       -1.51969
       -1.54608
       -1.49419
       -1.55123
       -1.51623
       -1.52020
       -1.52595
       -1.49136
       -1.52478
       -1.53069
       -1.49611
       -1.52032
       -1.51285
       -1.53054
       -1.50517
       -1.52204
       -1.53879
       -1.54791
       -1.51628
       -1.52835
       -1.51933
       -1.50407
       -1.53670
       -1.47879
       -1.54058
       -1.50998
       -1.50023
       -1.54381
       -1.49457
       -1.51971
       -1.52308
       -1.57022
       -1.52955
       -1.57051
       -1.50143
       -1.52041
       -1.57489
       -1.52551
       -1.54749
       -1.54887
       -1.50297
       -1.56809
       -1.51601
       -1.51666
       -1.52707
       -1.51118
       -1.51776
       -1.50516
       -1.49494
       -1.52184
       -1.51725
       -1.55669
       -1.49958
       -1.52874
       -1.52627
       -1.54955
       -1.53852
       -1.53970
       -1.53690
       -1.48857
       -1.53825
       -1.51573
       -1.55093
       -1.51722
       -1.51483
       -1.55707
       -1.50365
       -1.50157
       -1.54959
       -1.50200
       -1.51742
       -1.48673
       -1.52443
       -1.52209
       -1.53391
       -1.53953
       -1.53049
       -1.53467
       -1.51802
       -1.54418
       -1.51309
       -1.55869
       -1.50701
       -1.52057
       -1.53579
       -1.53383
       -1.50666
       -1.52468
       -1.53286
       -1.50882
       -1.55619
       -1.54583
       -1.51753
       -1.51962
       -1.49084
       -1.51162
       -1.50001
       -1.51034
       -1.53399
       -1.53567
       -1.51878
       -1.51436
       -1.53384
       -1.49093
       -1.50346
       -1.51737
       -1.55091
       -1.50670
       -1.53109
       -1.50386
       -1.50835
       -1.53650
       -1.52323
       -1.52969
       -1.55924
       -1.56704
       -1.51917
       -1.50957
       -1.51583
       -1.49931
       -1.50372
       -1.52782
       -1.50779
       -1.53342
       -1.48918
       -1.50610
       -1.52068
       -1.52088
       -1.51018
       -1.51173
       -1.49235
       -1.52154
       -1.52786
       -1.50340
       -1.49049
       -1.49194
       -1.48680
       -1.48966
       -1.46334
       -1.50365
       -1.51851
       -1.54176
       -1.48277
       -1.52165
       -1.56440
       -1.46759
       -1.52327
       -1.52263
       -1.54066
       -1.54395
       -1.57698
       -1.53275
       -1.52283
       -1.52554
       -1.50408
       -1.52166
       -1.51484
       -1.50167
       -1.49114
       -1.53415
       -1.52597
       -1.49170
       -1.51562
       -1.50951
       -1.50003
       -1.51811
       -1.55287
       -1.50730
       -1.52898
       -1.52542
       -1.52834
       -1.56089
       -1.49028
       -1.54234
       -1.50775
       -1.47907
       -1.53060
       -1.53661
       -1.51861
       -1.51430
       -1.55323
       -1.52597
       -1.48898
       -1.45942
       -1.50818
       -1.50597
       -1.50597
       -1.51419
       -1.48869
       -1.52852
       -1.51103
       -1.52500
       -1.55508
       -1.55054
       -1.53509
       -1.52330
       -1.55862
       -1.53132
       -1.51763
       -1.54374
       -1.50439
       -1.56890
       -1.52491
       -1.49377
       -1.49930
       -1.53803
       -1.52461
       -1.49980
       -1.48607
       -1.50554
       -1.49200
       -1.54286
       -1.49267
       -1.47682
       -1.51591
       -1.53178
       -1.54370
       -1.52484
       -1.53536
       -1.51507
       -1.53939
       -1.51333
       -1.52386
       -1.49466
       -1.53375
       -1.53706
       -1.52237
       -1.49694
       -1.54466
       -1.48754
       -1.51038
       -1.50036
       -1.50969
       -1.54313
       -1.51809
       -1.51543
       -1.54035
       -1.52376
       -1.50672
       -1.55132
       -1.52872
       -1.54724
       -1.52675
       -1.53583
       -1.54354
       -1.51895
       -1.52266
       -1.50059
       -1.51264
       -1.53234
       -1.50280
       -1.54894
       -1.52693
       -1.52447
       -1.52199
       -1.51569
       -1.51003
       -1.52199
       -1.53745
       -1.52696
       -1.49791
       -1.48490
       -1.53190
       -1.50444
       -1.49062
       -1.51602
       -1.52755
       -1.51500
       -1.52996
       -1.55008
       -1.51402
       -1.53116
       -1.53045
       -1.53068
       -1.55293
       -1.52243
       -1.49714
       -1.51879
       -1.48768
       -1.53339
       -1.53000
       -1.52890
       -1.51230
       -1.49084
       -1.49336
       -1.50890
       -1.51749
       -1.55235
       -1.50120
       -1.51017
       -1.50964
       -1.51928
       -1.52803
       -1.51575
       -1.50391
       -1.47842
       -1.51338
       -1.47696
       -1.47153
       -1.53266
       -1.53179
       -1.53381
       -1.48642
       -1.53223
       -1.52271
       -1.50748
       -1.54102
       -1.47456
       -1.52352
       -1.52388
       -1.55537
       -1.56175
       -1.53121
       -1.51080
       -1.52250
       -1.50335
       -1.52695
       -1.49521
       -1.50492
       -1.51025
       -1.51404
       -1.48689
       -1.53163
       -1.51924
       -1.50553
       -1.52564
       -1.55255
       -1.49330
       -1.52356
       -1.50203
       -1.52218
       -1.55405
       -1.47928
       -1.51380
       -1.51467
       -1.44580
       -1.50423
       -1.51330
       -1.51069
       -1.50607
       -1.51332
       -1.50761
       -1.50427
       -1.50367
       -1.51045
       -1.49627
       -1.50733
       -1.50726
       -1.50371
       -1.54457
       -1.49575
       -1.53623
       -1.55863
       -1.52039
       -1.52854
       -1.52374
       -1.61033
       -1.51524
       -1.51670
       -1.54583
       -1.50425
       -1.58043
       -1.53155
       -1.49487
       -1.48252
       -1.53118
       -1.52911
       -1.44110
       -1.49049
       -1.51355
       -1.49637
       -1.50315
       -1.52908
       -1.50079
       -1.54247
       -1.52474
       -1.54178
       -1.53040
       -1.52156
       -1.54453
       -1.55973
       -1.53887
       -1.50970
       -1.51058
       -1.55449
       -1.53782
       -1.54767
       -1.50987
       -1.52538
       -1.44453
       -1.53347
       -1.51289
       -1.52128
       -1.54273
       -1.51495
       -1.48557
       -1.52540
       -1.55490
       -1.51463
       -1.52588
       -1.52091
       -1.51704
       -1.52321
       -1.52468
       -1.52975
       -1.54098
       -1.53722
       -1.52593
       -1.51399
       -1.52414
       -1.51200
       -1.51651
       -1.51796
       -1.54309
       -1.52090
       -1.51577
       -1.53881
       -1.51792
       -1.56226
       -1.51971
       -1.48732
       -1.49548
       -1.52115
       -1.55059
       -1.53308
       -1.49974
       -1.50658
       -1.52053
       -1.50073
       -1.53141
       -1.47702
       -1.54067
       -1.55061
       -1.49128
       -1.52218
       -1.52635
       -1.50178
       -1.54972
       -1.48756
       -1.50708
       -1.54310
       -1.53525
       -1.49750
       -1.50029
       -1.48234
       -1.53071
       -1.49096
       -1.52668
       -1.50996
       -1.52060
       -1.51167
       -1.49099
       -1.49046
       -1.50847
       -1.52279
       -1.44786
       -1.53257
       -1.48721
       -1.48551
       -1.52365
       -1.50088
       -1.51522
       -1.49955
       -1.53421
       -1.52854
       -1.51066
       -1.56129
       -1.49778
       -1.53118
       -1.51991
       -1.55105
       -1.56919
       -1.51398
       -1.50626
       -1.53750
       -1.50330
       -1.51331
       -1.51453
       -1.50326
       -1.52403
       -1.53424
       -1.51021
       -1.51559
       -1.52133
       -1.53006
       -1.49787
       -1.54725
       -1.49317
       -1.52260
       -1.51959
       -1.51786
       -1.55318
       -1.50540
       -1.52137
       -1.48213
       -1.49649
       -1.50704
       -1.52254
       -1.51658
       -1.45927
       -1.51642
       -1.49113
       -1.50906
       -1.49701
       -1.51361
       -1.50501
       -1.51643
       -1.48869
       -1.48240
       -1.51876
       -1.53319
       -1.54252
       -1.55524
       -1.52681
       -1.48266
       -1.51630
       -1.61081
       -1.50447
       -1.51704
       -1.55063
       -1.51290
       -1.54373
       -1.51608
       -1.47177
       -1.49360
       -1.53492
       -1.48788
       -1.48651
       -1.50248
       -1.52105
       -1.48158
       -1.52087
       -1.52194
       -1.51685
       -1.54391
       -1.52483
       -1.53477
       -1.53005
       -1.55489
       -1.52434
       -1.55084
       -1.54444
       -1.51922
       -1.49477
       -1.55473
       -1.54706
       -1.55178
       -1.54680
       -1.56151
       -1.47866
       -1.54950
       -1.52045
       -1.52608
       -1.53162
       -1.51089
       -1.49213
       -1.54313
       -1.52652
       -1.52981
       -1.49736
       -1.53955
       -1.52280
       -1.50959
       -1.53995
       -1.51290
       -1.50699
       -1.55280
       -1.54076
       -1.51776
       -1.52679
       -1.53075
       -1.50330
       -1.52127
       -1.53381
       -1.50714
       -1.51036
       -1.51321
       -1.47991
       -1.56308
       -1.49907
       -1.50464
       -1.50773
       -1.52430
       -1.51831
       -1.53387
       -1.52844
       -1.51598
       -1.50814
       -1.48288
       -1.51893
       -1.51555
       -1.52786
       -1.51973
       -1.50666
       -1.53697
       -1.49066
       -1.50880
       -1.53734
       -1.50157
       -1.48555
       -1.52943
       -1.53799
       -1.50622
       -1.53936
       -1.50465
       -1.55212
       -1.48809
       -1.53248
       -1.50751
       -1.50153
       -1.49971
       -1.51266
       -1.51029
       -1.50496
       -1.51459
       -1.46241
       -1.55183
       -1.49603
       -1.52645
       -1.49911
       -1.51889
       -1.48885
       -1.53174
       -1.53604
       -1.53394
       -1.51473
       -1.52514
       -1.50031
       -1.52355
       -1.53185
       -1.53694
       -1.54459
       -1.51812
       -1.49734
       -1.57027
       -1.50654
       -1.53919
       -1.54139
       -1.53223
       -1.54523
       -1.55426
       -1.52482
       -1.51456
       -1.50422
       -1.53678
       -1.50966
       -1.53529
       -1.49997
       -1.51278
       -1.53998
       -1.48209
       -1.55975
       -1.50116
       -1.49130
       -1.50010
       -1.53205
       -1.49214
       -1.47754
       -1.50243
       -1.44495
       -1.50474
       -1.51034
       -1.50306
       -1.50363
       -1.51147
       -1.50214
       -1.51560
       -1.49998
       -1.49181
       -1.48286
       -1.52822
       -1.52518
       -1.49790
       -1.52881
       -1.48490
       -1.52252
       -1.55637
       -1.48963
       -1.50336
       -1.57283
       -1.49187
       -1.53099
       -1.48840
       -1.47751
       -1.47814
       -1.52645
       -1.49610
       -1.47493
       -1.50484
       -1.52371
       -1.49536
       -1.56144
       -1.52480
       -1.54335
       -1.53939
       -1.50878
       -1.52625
       -1.54101
       -1.55183
       -1.51984
       -1.55170
       -1.52717
       -1.53774
       -1.49938
       -1.53198
       -1.57482
       -1.57610
       -1.52559
       -1.55402
       -1.50650
       -1.50444
       -1.52100
       -1.54339
       -1.50725
       -1.48788
       -1.51832
       -1.53303
       -1.47524
       -1.52123
       -1.50295
       -1.52895
       -1.53153
       -1.49643
       -1.49962
       -1.48226
       -1.49937
       -1.54668
       -1.54530
       -1.49345
       -1.50029
       -1.52961
       -1.50317
       -1.54046
       -1.50804
       -1.53113
       -1.52965
       -1.50771
       -1.48591
       -1.54105
       -1.52555
       -1.52500
       -1.51198
       -1.49942
       -1.50891
       -1.50825
       -1.51975
       -1.50234
       -1.52969
       -1.49188
       -1.51533
       -1.51468
       -1.49469
       -1.51102
       -1.50630
       -1.52344
       -1.47221
       -1.50449
       -1.52460
       -1.48108
       -1.51319
       -1.52122
       -1.52346
       -1.50587
       -1.51596
       -1.53293
       -1.54080
       -1.52078
       -1.52966
       -1.50681
       -1.49391
       -1.52864
       -1.52563
       -1.51798
       -1.47726
       -1.50726
       -1.48663
       -1.51529
       -1.49876
       -1.53694
       -1.51976
       -1.53502
       -1.52131
       -1.52271
       -1.50786
       -1.52154
       -1.50915
       -1.52515
       -1.54868
       -1.52008
       -1.54939
       -1.53600
       -1.54438
       -1.53434
       -1.50761
       -1.54986
       -1.51749
       -1.53849
       -1.51292
       -1.50553
       -1.51845
       -1.52924
       -1.53008
       -1.49097
       -1.48831
       -1.51473
       -1.51637
       -1.52424
       -1.53469
       -1.54772
       -1.49621
       -1.48834
       -1.53295
       -1.52707
       -1.50809
       -1.50145
       -1.50631
       -1.50043
       -1.46788
       -1.52471
       -1.49980
       -1.50427
       -1.48846
       -1.53587
       -1.52368
       -1.50799
       -1.48844
       -1.49554
       -1.50226
       -1.49877
       -1.49277
       -1.51298
       -1.51112
       -1.48661
       -1.51551
       -1.51800
       -1.49864
       -1.54211
       -1.49861
       -1.53064
       -1.56742
       -1.48813
       -1.52843
       -1.47149
       -1.49122
       -1.49086
       -1.50229
       -1.47755
       -1.52780
       -1.50367
       -1.52934
       -1.49392
       -1.55743
       -1.54268
       -1.51729
       -1.54260
       -1.52287
       -1.52148
       -1.52761
       -1.52132
       -1.49319
       -1.53334
       -1.54524
       -1.54509
       -1.50138
       -1.53478
       -1.52889
       -1.57844
       -1.51720
       -1.51438
       -1.51792
       -1.51677
       -1.48501
       -1.50312
       -1.48587
       -1.53395
       -1.52797
       -1.51171
       -1.50908
       -1.53271
       -1.49128
       -1.51596
       -1.53273
       -1.49839
       -1.48681
       -1.50068
       -1.49722
       -1.53278
       -1.54471
       -1.50838
       -1.52209
       -1.53339
       -1.50379
       -1.53664
       -1.56253
       -1.50048
       -1.52202
       -1.54816
       -1.51464
       -1.52958
       -1.48694
       -1.53751
       -1.49382
       -1.50917
       -1.48666
       -1.50031
       -1.51436
       -1.50034
       -1.50991
       -1.50559
       -1.52712
       -1.51533
       -1.48652
       -1.45952
       -1.50030
       -1.50710
       -1.48424
       -1.53058
       -1.52922
       -1.49660
       -1.53682
       -1.53609
       -1.53897
       -1.51363
       -1.50121
       -1.51961
       -1.49627
       -1.55371
       -1.50536
       -1.49921
       -1.50003
       -1.52698
       -1.51104
       -1.49626
       -1.50491
       -1.52245
       -1.48353
       -1.55457
       -1.50799
       -1.52809
       -1.54269
       -1.51484
       -1.51379
       -1.52696
       -1.51572
       -1.52037
       -1.51281
       -1.51407
       -1.50634
       -1.53879
       -1.53953
       -1.52205
       -1.53235
       -1.48982
       -1.50164
       -1.52681
       -1.51838
       -1.53061
       -1.51584
       -1.51584
       -1.50716
       -1.53499
       -1.52825
       -1.51953
       -1.50041
       -1.48633
       -1.51283
       -1.52819
       -1.49955
       -1.53847
       -1.46519
       -1.53366
       -1.50039
       -1.53232
       -1.52680
       -1.48147
       -1.51835
       -1.48790
       -1.48639
       -1.50328
       -1.50738
       -1.51595
       -1.50753
       -1.53188
       -1.55462
       -1.48407
       -1.49753
       -1.51011
       -1.51981
       -1.50347
       -1.50160
       -1.53032
       -1.50940
       -1.47851
       -1.51564
       -1.50955
       -1.52007
       -1.57192
       -1.46722
       -1.54813
       -1.56739
       -1.52503
       -1.52669
       -1.47691
       -1.50841
       -1.49896
       -1.53078
       -1.48403
       -1.51392
       -1.51317
       -1.50554
       -1.48624
       -1.51994
       -1.54476
       -1.50989
       -1.51987
       -1.51177
       -1.50547
       -1.53732
       -1.52111
       -1.47336
       -1.50108
       -1.48958
       -1.54240
       -1.49962
       -1.50317
       -1.52741
       -1.52940
       -1.48124
       -1.51354
       -1.50092
       -1.49850
       -1.50546
       -1.51415
       -1.54202
       -1.53512
       -1.49584
       -1.48682
       -1.54895
       -1.54778
       -1.50143
       -1.50922
       -1.54223
       -1.50768
       -1.48623
       -1.50626
       -1.50647
       -1.49290
       -1.51304
       -1.50284
       -1.52621
       -1.51830
       -1.52745
       -1.51647
       -1.55640
       -1.50680
       -1.50930
       -1.48542
       -1.49452
       -1.50968
       -1.50846
       -1.54325
       -1.49410
       -1.50090
       -1.49497
       -1.49312
       -1.49807
       -1.52489
       -1.49248
       -1.47628
       -1.50464
       -1.45372
       -1.51683
       -1.51463
       -1.48607
       -1.48574
       -1.47762
       -1.52362
       -1.54571
       -1.52441
       -1.51399
       -1.53626
       -1.50456
       -1.51427
       -1.50798
       -1.52497
       -1.48242
       -1.51372
       -1.47305
       -1.51048
       -1.48375
       -1.49507
       -1.49412
       -1.48494
       -1.51930
       -1.53778
       -1.50832
       -1.51409
       -1.49015
       -1.54436
       -1.53271
       -1.52099
       -1.49568
       -1.50786
       -1.53330
       -1.50429
       -1.50235
       -1.51859
       -1.53606
       -1.54163
       -1.51256
       -1.53166
       -1.53500
       -1.50105
       -1.50711
       -1.49674
       -1.47394
       -1.52432
       -1.52296
       -1.51651
       -1.51503
       -1.52973
       -1.51891
       -1.54810
       -1.50476
       -1.50791
       -1.50654
       -1.49171
       -1.53960
       -1.53977
       -1.48544
       -1.51078
       -1.53349
       -1.51735
       -1.50382
       -1.47283
       -1.53388
       -1.50687
       -1.48689
       -1.52380
       -1.52216
       -1.54617
       -1.52868
       -1.52322
       -1.51978
       -1.47561
       -1.49022
       -1.51232
       -1.51412
       -1.51790
       -1.51217
       -1.50377
       -1.51912
       -1.48063
       -1.50825
       -1.51147
       -1.49596
       -1.57079
       -1.47283
       -1.49581
       -1.53219
       -1.52507
       -1.50110
       -1.49786
       -1.49139
       -1.49362
       -1.55562
       -1.49621
       -1.52824
       -1.50281
       -1.49507
       -1.47707
       -1.51466
       -1.50856
       -1.49927
       -1.50953
       -1.49091
       -1.53629
       -1.52616
       -1.52309
       -1.47963
       -1.52199
       -1.52682
       -1.54540
       -1.50676
       -1.51803
       -1.52450
       -1.53888
       -1.47892
       -1.53283
       -1.48119
       -1.49989
       -1.50413
       -1.52698
       -1.54853
       -1.51863
       -1.50403
       -1.53949
       -1.54104
       -1.54371
       -1.51491
       -1.50148
       -1.52134
       -1.50978
       -1.50276
       -1.52419
       -1.55118
       -1.51969
       -1.52616
       -1.53481
       -1.52967
       -1.48682
       -1.49362
       -1.49762
       -1.52407
       -1.48682
       -1.52075
       -1.51845
       -1.50840
       -1.51601
       -1.50077
       -1.54612
       -1.47173
       -1.49883
       -1.50449
       -1.50421
       -1.48937
       -1.52494
       -1.51290
       -1.48617
       -1.51675
       -1.47125
       -1.51920
       -1.50525
       -1.46715
       -1.50773
       -1.47684
       -1.51061
       -1.55505
       -1.51763
       -1.55202
       -1.52516
       -1.51357
       -1.52079
       -1.48131
       -1.50520
       -1.49450
       -1.49398
       -1.49539
       -1.47320
       -1.50562
       -1.49182
       -1.51404
       -1.49856
       -1.53457
       -1.49781
       -1.51157
       -1.47769
       -1.50819
       -1.53372
       -1.52209
       -1.51014
       -1.52004
       -1.50199
       -1.49896
       -1.51752
       -1.52476
       -1.46643
       -1.54517
       -1.52006
       -1.51359
       -1.50905
       -1.52785
       -1.50238
       -1.51540
       -1.47506
       -1.46503
       -1.53088
       -1.48921
       -1.51371
       -1.50776
       -1.51541
       -1.53396
       -1.51254
       -1.47798
       -1.49897
       -1.50971
       -1.48345
       -1.49577
       -1.52285
       -1.49785
       -1.51634
       -1.54514
       -1.49830
       -1.48877
       -1.48537
       -1.52286
       -1.51018
       -1.50175
       -1.55795
       -1.51500
       -1.56051
       -1.52341
       -1.51985
       -1.53468
       -1.51567
       -1.46536
       -1.53109
       -1.49789
       -1.53629
       -1.48606
       -1.48355
       -1.51335
       -1.47673
       -1.51149
       -1.52434
       -1.50434
       -1.57168
       -1.52983
       -1.50219
       -1.52085
       -1.52930
       -1.52331
       -1.51028
       -1.51681
       -1.52044
       -1.54891
       -1.50138
       -1.49151
       -1.52668
       -1.51875
       -1.47819
       -1.47739
       -1.50299
       -1.53647
       -1.49334
       -1.48950
       -1.52677
       -1.50150
       -1.51803
       -1.50687
       -1.53128
       -1.48330
       -1.52648
       -1.51123
       -1.49953
       -1.52129
       -1.52595
       -1.49247
       -1.52393
       -1.47672
       -1.47295
       -1.52591
       -1.57238
       -1.53885
       -1.51605
       -1.49934
       -1.52532
       -1.53587
       -1.53731
       -1.50927
       -1.53327
       -1.52496
       -1.53027
       -1.49502
       -1.49845
       -1.50943
       -1.54173
       -1.51518
       -1.51381
       -1.52488
       -1.49001
       -1.50184
       -1.50962
       -1.49777
       -1.46238
       -1.50134
       -1.49926
       -1.48397
       -1.52931
       -1.54178
       -1.51292
       -1.49314
       -1.53022
       -1.50184
       -1.50696
       -1.49401
       -1.52064
       -1.50850
       -1.47445
       -1.52574
       -1.50070
       -1.51806
       -1.50733
       -1.51167
       -1.51819
       -1.47950
       -1.48127
       -1.53839
       -1.50469
       -1.53998
       -1.51206
       -1.52993
       -1.51067
       -1.47903
       -1.50409
       -1.47184
       -1.51365
       -1.48224
       -1.52434
       -1.50366
       -1.50632
       -1.50391
       -1.52061
       -1.52583
       -1.51695
       -1.54105
       -1.48926
       -1.48635
       -1.52908
       -1.51250
       -1.51609
       -1.51867
       -1.50410
       -1.47685
       -1.52758
       -1.48251
       -1.48565
       -1.52683
       -1.52704
       -1.52469
       -1.50897
       -1.55330
       -1.48333
       -1.49876
       -1.50044
       -1.48682
       -1.51549
       -1.49213
       -1.53031
       -1.52545
       -1.52049
       -1.52950
       -1.54430
       -1.51099
       -1.51563
       -1.50858
       -1.49652
       -1.49982
       -1.54085
       -1.47107
       -1.51925
       -1.54684
       -1.48735
       -1.50694
       -1.50680
       -1.48406
       -1.49099
       -1.49887
       -1.54772
       -1.50896
       -1.52897
       -1.51232
       -1.50659
       -1.54058
       -1.54843
       -1.48737
       -1.50976
       -1.50775
       -1.51405
       -1.50165
       -1.51902
       -1.49901
       -1.48196
       -1.50269
       -1.54244
       -1.53394
       -1.55209
       -1.53375
       -1.49979
       -1.51244
       -1.52910
       -1.52006
       -1.52311
       -1.46260
       -1.49099
       -1.52402
       -1.49739
       -1.49874
       -1.50255
       -1.50845
       -1.52073
       -1.54093
       -1.52839
       -1.51671
       -1.48970
       -1.49272
       -1.52968
       -1.50108
       -1.54966
       -1.52484
       -1.52093
       -1.51526
       -1.51546
       -1.50576
       -1.49516
       -1.52587
       -1.50760
       -1.51478
       -1.50380
       -1.48305
       -1.45615
       -1.49646
       -1.55252
       -1.54773
       -1.52644
       -1.47316
       -1.52041
       -1.52974
       -1.50793
       -1.49888
       -1.51355
       -1.50682
       -1.50331
       -1.48440
       -1.48813
       -1.50923
       -1.52004
       -1.51397
       -1.53310
       -1.53937
       -1.51758
       -1.50464
       -1.50594
       -1.50442
       -1.53539
       -1.50735
       -1.47354
       -1.52191
       -1.54728
       -1.51846
       -1.49852
       -1.51694
       -1.51799
       -1.50237
       -1.52795
       -1.46126
       -1.51426
       -1.53255
       -1.49470
       -1.52132
       -1.48473
       -1.51773
       -1.55894
       -1.51049
       -1.52703
       -1.52204
       -1.51350
       -1.53867
       -1.50068
       -1.54314
       -1.53304
       -1.53785
       -1.51799
       -1.47913
       -1.51095
       -1.50716
       -1.50579
       -1.45271
       -1.50861
       -1.52169
       -1.50605
       -1.51352
       -1.48801
       -1.51081
       -1.50857
       -1.51277
       -1.49288
       -1.47661
       -1.50853
       -1.52886
       -1.51874
       -1.52612
       -1.52801
       -1.48930
       -1.52693
       -1.50489
       -1.51902
       -1.51857
       -1.50283
       -1.54586
       -1.50050
       -1.52147
       -1.51441
       -1.51270
       -1.51737
       -1.47512
       -1.46644
       -1.49278
       -1.51804
       -1.49510
       -1.51836
       -1.50352
       -1.51077
       -1.49285
       -1.52133
       -1.51889
       -1.50430
       -1.47901
       -1.49258
       -1.49682
       -1.50432
       -1.52868
       -1.48865
       -1.53063
       -1.54302
       -1.46677
       -1.49258
       -1.51107
       -1.54430
       -1.52200
       -1.51060
       -1.49383
       -1.48527
       -1.52949
       -1.53472
       -1.48368
       -1.52503
       -1.49173
       -1.52224
       -1.49388
       -1.53728
       -1.50431
       -1.48941
       -1.51176
       -1.52197
       -1.51525
       -1.55535
       -1.51385
       -1.49666
       -1.50914
       -1.50251
       -1.52893
       -1.51861
       -1.47861
       -1.51860
       -1.52000
       -1.52342
       -1.48857
       -1.51364
       -1.52341
       -1.49754
       -1.52279
       -1.52303
       -1.52598
       -1.50670
       -1.52431
       -1.49768
       -1.53099
       -1.53238
       -1.51644
       -1.55566
       -1.51120
       -1.49992
       -1.50997
       -1.50529
       -1.52800
       -1.50163
       -1.51630
       -1.49863
       -1.49294
       -1.48664
       -1.53059
       -1.52674
       -1.55775
       -1.53448
       -1.50185
       -1.50533
       -1.49793
       -1.50473
       -1.49682
       -1.49878
       -1.52068
       -1.49771
       -1.48052
       -1.50334
       -1.49303
       -1.51492
       -1.51305
       -1.52035
       -1.53367
       -1.53544
       -1.51128
       -1.53611
       -1.48948
       -1.52497
       -1.50415
       -1.50308
       -1.51147
       -1.54870
       -1.52651
       -1.49522
       -1.51386
       -1.53033
       -1.51874
       -1.50738
       -1.47075
       -1.53601
       -1.50678
       -1.53397
       -1.52237
       -1.49095
       -1.52617
       -1.56221
       -1.53864
       -1.51089
       -1.52168
       -1.47723
       -1.51290
       -1.54346
       -1.52662
       -1.51915
       -1.51482
       -1.52270
       -1.50166
       -1.52368
       -1.49340
       -1.53383
       -1.44217
       -1.50423
       -1.51405
       -1.49436
       -1.51327
       -1.49714
       -1.47949
       -1.51392
       -1.50333
       -1.47752
       -1.47889
       -1.51697
       -1.50536
       -1.52070
       -1.50247
       -1.51957
       -1.50746
       -1.53141
       -1.51551
       -1.51244
       -1.51876
       -1.51691
       -1.52935
       -1.51507
       -1.51966
       -1.50744
       -1.52438
       -1.50701
       -1.51146
       -1.49340
       -1.49277
       -1.50525
       -1.49995
       -1.52429
       -1.48745
       -1.50737
       -1.52148
       -1.50415
       -1.53107
       -1.51017
       -1.47311
       -1.52252
       -1.47116
       -1.52175
       -1.53310
       -1.49838
       -1.50555
       -1.50033
       -1.48308
       -1.48718
       -1.48792
       -1.52667
       -1.50714
       -1.52997
       -1.52811
       -1.52066
       -1.52799
       -1.51891
       -1.50144
       -1.47452
       -1.47687
       -1.50077
       -1.50467
       -1.51895
       -1.51205
       -1.50486
       -1.51775
       -1.47922
       -1.52492
       -1.57185
       -1.50086
       -1.50396
       -1.52199
       -1.48937
       -1.51762
       -1.51827
       -1.49922
       -1.48435
       -1.51664
       -1.50793
       -1.50410
       -1.51877
       -1.52416
       -1.53178
       -1.52696
       -1.51345
       -1.50554
       -1.50949
       -1.53156
       -1.52603
       -1.52254
       -1.49668
       -1.50632
       -1.52658
       -1.49469
       -1.52009
       -1.49534
       -1.52596
       -1.50147
       -1.47987
       -1.52451
       -1.50367
       -1.48061
       -1.49182
       -1.51683
       -1.50723
       -1.55772
       -1.54893
       -1.49541
       -1.51622
       -1.52958
       -1.51425
       -1.50761
       -1.50019
       -1.49243
       -1.48684
       -1.48859
       -1.49351
       -1.53499
       -1.52100
       -1.51223
       -1.49612
       -1.52493
       -1.53889
       -1.50200
       -1.52569
       -1.48468
       -1.53099
       -1.51499
       -1.49846
       -1.53281
       -1.53948
       -1.47882
       -1.49529
       -1.51792
       -1.49973
       -1.53951
       -1.47436
       -1.46533
       -1.52058
       -1.47814
       -1.53370
       -1.54000
       -1.49633
       -1.53816
       -1.52261
       -1.51806
       -1.52811
       -1.54310
       -1.51849
       -1.52008
       -1.53810
       -1.48670
       -1.51629
       -1.54525
       -1.49905
       -1.52361
       -1.50749
       -1.49837
       -1.52830
       -1.45852
       -1.51563
       -1.50552
       -1.47306
       -1.48787
       -1.49472
       -1.44886
       -1.49688
       -1.48705
       -1.47640
       -1.48399
       -1.55142
       -1.51889
       -1.52095
       -1.50712
       -1.46667
       -1.49362
       -1.52732
       -1.50667
       -1.49101
       -1.55033
       -1.55723
       -1.54406
       -1.51741
       -1.55010
       -1.52121
       -1.50455
       -1.52554
       -1.51396
       -1.50763
       -1.51139
       -1.53832
       -1.50743
       -1.51071
       -1.47700
       -1.47543
       -1.51178
       -1.50502
       -1.49043
       -1.49552
       -1.48908
       -1.52606
       -1.51308
       -1.51009
       -1.50885
       -1.50423
       -1.47316
       -1.49734
       -1.45426
       -1.49172
       -1.46757
       -1.52682
       -1.51692
       -1.50006
       -1.50387
       -1.52787
       -1.50247
       -1.47150
       -1.46644
       -1.50430
       -1.47621
       -1.50609
       -1.49999
       -1.53463
       -1.51223
       -1.50565
       -1.51682
       -1.51936
       -1.57100
       -1.53240
       -1.48960
       -1.50842
       -1.52424
       -1.50634
       -1.50561
       -1.51291
       -1.47964
       -1.50598
       -1.52028
       -1.51381
       -1.50438
       -1.51448
       -1.49848
       -1.53439
       -1.56087
       -1.53369
       -1.50626
       -1.51981
       -1.52128
       -1.53548
       -1.51914
       -1.51513
       -1.50660
       -1.48883
       -1.49508
       -1.52712
       -1.50703
       -1.51925
       -1.50958
       -1.49556
       -1.49340
       -1.51667
       -1.45864
       -1.48879
       -1.48153
       -1.52297
       -1.53604
       -1.52936
       -1.52620
       -1.51428
       -1.50911
       -1.47992
       -1.49034
       -1.52158
       -1.48162
       -1.51433
       -1.49083
       -1.47332
       -1.54008
       -1.48608
       -1.49249
       -1.51500
       -1.45912
       -1.53822
       -1.46091
       -1.52629
       -1.50927
       -1.51929
       -1.53952
       -1.51869
       -1.52292
       -1.51847
       -1.51318
       -1.51076
       -1.48479
       -1.47999
       -1.53533
       -1.50564
       -1.49151
       -1.53625
       -1.50076
       -1.52379
       -1.50224
       -1.47258
       -1.51453
       -1.54138
       -1.54578
       -1.51519
       -1.51823
       -1.54060
       -1.52196
       -1.53435
       -1.50039
       -1.50686
       -1.53646
       -1.52413
       -1.51262
       -1.52685
       -1.52924
       -1.50945
       -1.47805
       -1.50894
       -1.53641
       -1.50207
       -1.50477
       -1.51047
       -1.47484
       -1.52949
       -1.48978
       -1.46799
       -1.50559
       -1.51728
       -1.51696
       -1.50302
       -1.50710
       -1.47861
       -1.50671
       -1.51238
       -1.47522
       -1.48848
       -1.53480
       -1.52880
       -1.50698
       -1.50947
       -1.50658
       -1.51326
       -1.48419
       -1.51393
       -1.52286
       -1.52335
       -1.54000
       -1.52838
       -1.50862
       -1.48465
       -1.51140
       -1.49887
       -1.53573
       -1.53971
       -1.51101
       -1.48656
       -1.51455
       -1.49864
       -1.45105
       -1.49218
       -1.50734
       -1.51902
       -1.42990
       -1.50964
       -1.49076
       -1.48511
       -1.49966
       -1.53014
       -1.54161
       -1.49470
       -1.52546
       -1.49468
       -1.48344
       -1.50461
       -1.50034
       -1.48558
       -1.51530
       -1.53061
       -1.50438
       -1.51625
       -1.50066
       -1.51052
       -1.50489
       -1.50606
       -1.55373
       -1.52617
       -1.47928
       -1.47367
       -1.54075
       -1.50468
       -1.50260
       -1.48868
       -1.47754
       -1.51245
       -1.51511
       -1.53755
       -1.52880
       -1.51050
       -1.51468
       -1.48205
       -1.53636
       -1.51065
       -1.51972
       -1.49860
       -1.53753
       -1.49548
       -1.52673
       -1.52720
       -1.51674
       -1.49175
       -1.50876
       -1.52478
       -1.47026
       -1.50447
       -1.51689
       -1.51123
       -1.49654
       -1.50875
       -1.50511
       -1.47730
       -1.45832
       -1.54207
       -1.53268
       -1.53606
       -1.51225
       -1.50903
       -1.51808
       -1.49117
       -1.47771
       -1.52794
       -1.49060
       -1.50657
       -1.50905
       -1.47404
       -1.48968
       -1.48379
       -1.49816
       -1.50193
       -1.44160
       -1.53578
       -1.50728
       -1.49149
       -1.50460
       -1.51262
       -1.51771
       -1.51290
       -1.53790
       -1.51564
       -1.50519
       -1.52638
       -1.47924
       -1.48479
       -1.49073
       -1.49199
       -1.51274
       -1.53478
       -1.50737
       -1.52043
       -1.48174
       -1.50127
       -1.49198
       -1.53385
       -1.54327
       -1.47254
       -1.48180
       -1.49502
       -1.50441
       -1.53177
       -1.50858
       -1.52092
       -1.54075
       -1.51857
       -1.54560
       -1.50146
       -1.50116
       -1.49825
       -1.45863
       -1.49178
       -1.56916
       -1.49757
       -1.54180
       -1.47783
       -1.46971
       -1.52735
       -1.47734
       -1.48406
       -1.52339
       -1.50770
       -1.52304
       -1.50788
       -1.47424
       -1.50766
       -1.51046
       -1.50872
       -1.50745
       -1.51259
       -1.54093
       -1.50063
       -1.50025
       -1.50365
       -1.50303
       -1.49474
       -1.49992
       -1.50425
       -1.52081
       -1.53407
       -1.50273
       -1.51675
       -1.47808
       -1.48797
       -1.51474
       -1.48742
       -1.52732
       -1.54760
       -1.53660
       -1.49493
       -1.50386
       -1.51028
       -1.48351
       -1.51344
       -1.53361
       -1.54030
       -1.42692
       -1.49204
       -1.46548
       -1.48682
       -1.47506
       -1.52500
       -1.50234
       -1.48561
       -1.52848
       -1.50810
       -1.47481
       -1.50212
       -1.47768
       -1.51584
       -1.50744
       -1.48552
       -1.55230
       -1.53056
       -1.49871
       -1.51409
       -1.50223
       -1.48533
       -1.54512
       -1.54877
       -1.47731
       -1.43924
       -1.51369
       -1.52403
       -1.51959
       -1.48160
       -1.45901
       -1.51278
       -1.54536
       -1.50979
       -1.51427
       -1.49496
       -1.48929
       -1.48016
       -1.51261
       -1.48307
       -1.52407
       -1.50743
       -1.54253
       -1.47994
       -1.54412
       -1.52080
       -1.50709
       -1.50766
       -1.50869
       -1.52125
       -1.50272
       -1.52642
       -1.54925
       -1.55802
       -1.48789
       -1.52071
       -1.50661
       -1.49948
       -1.45630
       -1.54792
       -1.53321
       -1.52466
       -1.49821
       -1.50476
       -1.53259
       -1.49214
       -1.48212
       -1.49789
       -1.51916
       -1.51743
       -1.50303
       -1.50026
       -1.48687
       -1.52478
       -1.51543
       -1.49236
       -1.45071
       -1.52096
       -1.52573
       -1.47860
       -1.51033
       -1.50539
       -1.55639
       -1.51031
       -1.50986
       -1.50293
       -1.51600
       -1.52620
       -1.46616
       -1.46933
       -1.49015
       -1.49107
       -1.53074
       -1.50523
       -1.54123
       -1.51085
       -1.53466
       -1.51402
       -1.51847
       -1.51719
       -1.53062
       -1.50522
       -1.52993
       -1.50779
       -1.48724
       -1.50944
       -1.52771
       -1.52357
       -1.52690
       -1.53201
       -1.49394
       -1.48769
       -1.47948
       -1.50626
       -1.47780
       -1.51117
       -1.54781
       -1.48798
       -1.52413
       -1.46674
       -1.48234
       -1.51584
       -1.49673
       -1.48045
       -1.51795
       -1.50519
       -1.49734
       -1.47010
       -1.48529
       -1.52665
       -1.46762
       -1.49370
       -1.50359
       -1.51014
       -1.51417
       -1.54760
       -1.49494
       -1.51839
       -1.51438
       -1.51648
       -1.48554
       -1.51400
       -1.49028
       -1.56355
       -1.50086
       -1.47066
       -1.50732
       -1.52286
       -1.53431
       -1.47911
       -1.52831
       -1.51752
       -1.51173
       -1.50525
       -1.49950
       -1.52864
       -1.48163
       -1.47561
       -1.53241
       -1.53063
       -1.44433
       -1.49431
       -1.52637
       -1.50752
       -1.50635
       -1.50274
       -1.50240
       -1.48455
       -1.51876
       -1.51290
       -1.49091
       -1.51828
       -1.52541
       -1.53627
       -1.50078
       -1.49401
       -1.50105
       -1.50599
       -1.46131
       -1.53436
       -1.50654
       -1.52678
       -1.51324
       -1.54793
       -1.47554
       -1.45998
       -1.52163
       -1.49379
       -1.51425
       -1.48683
       -1.48852
       -1.52437
       -1.49829
       -1.52624
       -1.52094
       -1.48233
       -1.50809
       -1.49227
       -1.53890
       -1.46666
       -1.50141
       -1.50009
       -1.52552
       -1.49634
       -1.52010
       -1.49559
       -1.49747
       -1.51970
       -1.52437
       -1.49317
       -1.49876
       -1.50230
       -1.54527
       -1.53692
       -1.48966
       -1.53733
       -1.49080
       -1.51029
       -1.45842
       -1.54404
       -1.55700
       -1.53929
       -1.50031
       -1.50762
       -1.55089
       -1.51273
       -1.47790
       -1.51148
       -1.49282
       -1.52811
       -1.50858
       -1.48904
       -1.49290
       -1.50436
       -1.49948
       -1.49284
       -1.45419
       -1.48652
       -1.57046
       -1.47895
       -1.52161
       -1.50254
       -1.52779
       -1.52045
       -1.49382
       -1.49541
       -1.51655
       -1.49129
       -1.50666
       -1.48609
       -1.49290
       -1.52531
       -1.50068
       -1.50718
       -1.56274
       -1.50068
       -1.53147
       -1.47900
       -1.55617
       -1.47784
       -1.51041
       -1.49189
       -1.55006
       -1.50085
       -1.50958
       -1.50552
       -1.49441
       -1.53036
       -1.52951
       -1.50319
       -1.50683
       -1.51125
       -1.49558
       -1.51679
       -1.46109
       -1.49271
       -1.50563
       -1.47288
       -1.53372
       -1.49868
       -1.50361
       -1.50393
       -1.49758
       -1.49046
       -1.49099
       -1.47741
       -1.49492
       -1.50288
       -1.47177
       -1.53376
       -1.47407
       -1.46926
       -1.51185
       -1.47039
       -1.52023
       -1.51311
       -1.49854
       -1.49749
       -1.51329
       -1.50751
       -1.46251
       -1.49337
       -1.51177
       -1.57111
       -1.49843
       -1.51856
       -1.49984
       -1.49410
       -1.49486
       -1.48298
       -1.50740
       -1.51008
       -1.51232
       -1.52535
       -1.51598
       -1.51735
       -1.51556
       -1.45555
       -1.52209
       -1.55172
       -1.45552
       -1.49643
       -1.50822
       -1.48351
       -1.50589
       -1.44406
       -1.50871
       -1.54646
       -1.50652
       -1.49795
       -1.50491
       -1.47464
       -1.51464
       -1.50898
       -1.49422
       -1.48194
       -1.49090
       -1.51603
       -1.50106
       -1.50664
       -1.49035
       -1.51595
       -1.53161
       -1.53759
       -1.47776
       -1.47854
       -1.52914
       -1.48996
       -1.49505
       -1.50454
       -1.48867
       -1.51159
       -1.48849
       -1.53062
       -1.53978
       -1.52244
       -1.48977
       -1.51069
       -1.53034
       -1.44838
       -1.47423
       -1.52912
       -1.51227
       -1.48397
       -1.52119
       -1.49080
       -1.51904
       -1.54917
       -1.53636
       -1.52963
       -1.48915
       -1.48534
       -1.50346
       -1.51458
       -1.50336
       -1.51387
       -1.50341
       -1.48130
       -1.47074
       -1.52018
       -1.52150
       -1.50536
       -1.52370
       -1.49940
       -1.54594
       -1.53380
       -1.47711
       -1.54065
       -1.51417
       -1.51745
       -1.52754
       -1.49399
       -1.48636
       -1.50029
       -1.50019
       -1.50905
       -1.47336
       -1.48116
       -1.52966
       -1.47308
       -1.51054
       -1.51297
       -1.50383
       -1.52771
       -1.49086
       -1.48739
       -1.52913
       -1.50216
       -1.52462
       -1.46154
       -1.47079
       -1.51505
       -1.49573
       -1.48517
       -1.52476
       -1.47072
       -1.50494
       -1.49552
       -1.53935
       -1.51422
       -1.52234
       -1.48291
       -1.52607
       -1.51438
       -1.49140
       -1.50888
       -1.48733
       -1.52353
       -1.51554
       -1.50719
       -1.45555
       -1.50738
       -1.52018
       -1.52304
       -1.52956
       -1.48445
       -1.50326
       -1.45833
       -1.50222
       -1.47735
       -1.49150
       -1.53642
       -1.51943
       -1.50981
       -1.49888
       -1.49138
       -1.46925
       -1.48637
       -1.47429
       -1.51549
       -1.49636
       -1.49537
       -1.55170
       -1.47356
       -1.49859
       -1.47765
       -1.50869
       -1.50634
       -1.49431
       -1.51623
       -1.49434
       -1.50420
       -1.50950
       -1.53790
       -1.50372
       -1.53366
       -1.49584
       -1.47239
       -1.48876
       -1.49219
       -1.52952
       -1.51266
       -1.50740
       -1.52367
       -1.49741
       -1.49290
       -1.53710
       -1.45656
       -1.50337
       -1.51901
       -1.43397
       -1.47521
       -1.50306
       -1.50706
       -1.49871
       -1.47495
       -1.49646
       -1.56202
       -1.51482
       -1.50811
       -1.49857
       -1.48806
       -1.52910
       -1.52554
       -1.48655
       -1.42580
       -1.47710
       -1.50734
       -1.51602
       -1.45428
       -1.50309
       -1.53251
       -1.51592
       -1.54047
       -1.43661
       -1.53077
       -1.52017
       -1.49941
       -1.50128
       -1.51512
       -1.49894
       -1.52500
       -1.52603
       -1.54227
       -1.54470
       -1.52934
       -1.48596
       -1.48631
       -1.54822
       -1.46177
       -1.47972
       -1.52111
       -1.51549
       -1.48102
       -1.46749
       -1.52148
       -1.51223
       -1.52365
       -1.54420
       -1.50800
       -1.50906
       -1.51300
       -1.50846
       -1.51115
       -1.47513
       -1.48827
       -1.51780
       -1.47051
       -1.45134
       -1.52184
       -1.47955
       -1.48284
       -1.51322
       -1.50097
       -1.49432
       -1.52520
       -1.51511
       -1.52662
       -1.51439
       -1.51393
       -1.50032
       -1.50480
       -1.50491
       -1.46250
       -1.49548
       -1.54149
       -1.50693
       -1.46829
       -1.54709
       -1.48048
       -1.52639
       -1.48253
       -1.51491
       -1.54086
       -1.49496
       -1.48989
       -1.49706
       -1.47458
       -1.50559
       -1.48246
       -1.46947
       -1.50994
       -1.49560
       -1.47379
       -1.52471
       -1.48291
       -1.46552
       -1.52413
       -1.52482
       -1.53327
       -1.50995
       -1.51346
       -1.54477
       -1.53833
       -1.51153
       -1.47274
       -1.46957
       -1.52318
       -1.49231
       -1.50721
       -1.47458
       -1.49420
       -1.48718
       -1.50331
       -1.54983
       -1.48657
       -1.52025
       -1.48270
       -1.48797
       -1.49131
       -1.49088
       -1.50373
       -1.50934
       -1.51690
       -1.50002
       -1.50370
       -1.50954
       -1.50646
       -1.48818
       -1.51843
       -1.52238
       -1.49941
       -1.51532
       -1.49800
       -1.49891
       -1.51233
       -1.48463
       -1.51294
       -1.50527
       -1.51307
       -1.49627
       -1.48247
       -1.50405
       -1.50692
       -1.51308
       -1.53601
       -1.51391
       -1.46612
       -1.47486
       -1.48632
       -1.49562
       -1.52162
       -1.48127
       -1.49768
       -1.48659
       -1.45372
       -1.47991
       -1.46363
       -1.50033
       -1.49937
       -1.47026
       -1.45649
       -1.48965
       -1.49652
       -1.49071
       -1.48814
       -1.46961
       -1.54262
       -1.52705
       -1.51330
       -1.50070
       -1.46928
       -1.51079
       -1.51913
       -1.48807
       -1.45140
       -1.51399
       -1.50535
       -1.49627
       -1.46557
       -1.52382
       -1.52224
       -1.54915
       -1.50463
       -1.50914
       -1.50416
       -1.51741
       -1.48415
       -1.49791
       -1.52826
       -1.49003
       -1.53530
       -1.51614
       -1.50919
       -1.51764
       -1.52657
       -1.47029
       -1.48953
       -1.51152
       -1.46889
       -1.46910
       -1.49818
       -1.50757
       -1.47725
       -1.48454
       -1.50934
       -1.51820
       -1.53487
       -1.51780
       -1.49726
       -1.50747
       -1.53409
       -1.47858
       -1.50500
       -1.47630
       -1.49590
       -1.48851
       -1.46497
       -1.45692
       -1.51064
       -1.48750
       -1.51520
       -1.49286
       -1.51004
       -1.48044
       -1.50959
       -1.52025
       -1.50555
       -1.52899
       -1.49563
       -1.52787
       -1.45659
       -1.53839
       -1.48026
       -1.49440
       -1.53593
       -1.50833
       -1.45907
       -1.55162
       -1.48511
       -1.51517
       -1.47085
       -1.51398
       -1.50893
       -1.47783
       -1.48544
       -1.47491
       -1.46418
       -1.51218
       -1.49935
       -1.52530
       -1.50774
       -1.49701
       -1.51169
       -1.47723
       -1.47147
       -1.51220
       -1.54393
       -1.50465
       -1.53328
       -1.51126
       -1.54686
       -1.53644
       -1.55977
       -1.51473
       -1.47880
       -1.48066
       -1.49160
       -1.49734
       -1.52851
       -1.49356
       -1.49998
       -1.49888
       -1.47800
       -1.53209
       -1.49785
       -1.50263
       -1.49434
       -1.49978
       -1.47844
       -1.47877
       -1.52741
       -1.50164
       -1.49482
       -1.49654
       -1.44855
       -1.48878
       -1.50665
       -1.45181
       -1.52188
       -1.52218
       -1.52848
       -1.50771
       -1.48409
       -1.49787
       -1.52369
       -1.50773
       -1.49467
       -1.50780
       -1.51784
       -1.47841
       -1.52060
       -1.52835
       -1.50708
       -1.48616
       -1.50919
       -1.51376
       -1.50287
       -1.50749
       -1.47384
       -1.47644
       -1.52598
       -1.51538
       -1.49556
       -1.51383
       -1.48173
       -1.50982
       -1.48379
       -1.45658
       -1.48556
       -1.47308
       -1.49060
       -1.46117
       -1.50621
       -1.50465
       -1.45589
       -1.48140
       -1.54032
       -1.49808
       -1.52588
       -1.47928
       -1.44680
       -1.53647
       -1.48881
       -1.51360
       -1.46238
       -1.50136
       -1.49755
       -1.50463
[truncated: 17,520,311 more chars]
