# Supplementary material for: Partial coupling delay induced multiple spatiotemporal orders in a modular neuronal network
Source: PLoS One. 2017 Jun 1;12(6):e0177918. doi: 10.1371/journal.pone.0177918 (PMC5453483; doi:10.1371/journal.pone.0177918)
Supplement: S1 Dataset — (ZIP) [file pone.0177918.s001.zip › S1_Dataset.zip/S1b.m]

% Following is the data for Fig 1(b) in the revised manuscript. 
 Q=[
       -1.11913
       -1.11063
       -1.19586
       -1.09241
       -1.20905
       -1.12680
       -1.12389
       -1.14565
       -1.14125
       -1.13837
       -1.16401
       -1.13775
       -1.15944
       -1.15500
       -1.15404
       -1.18787
       -1.14956
       -1.11976
       -1.14184
       -1.17803
       -1.18275
       -1.15245
       -1.12819
       -1.18260
       -1.14266
       -1.15532
       -1.10977
       -1.14911
       -1.17457
       -1.12071
       -1.18257
       -1.13717
       -1.15119
       -1.09643
       -1.19317
       -1.15663
       -1.11782
       -1.15573
       -1.20100
       -1.11734
       -1.14736
       -1.16526
       -1.08545
       -1.18867
       -1.16139
       -0.97950
       -1.16112
       -0.95076
       -1.19045
       -1.06869
       -1.12467
       -1.15479
       -1.16410
       -1.19748
       -1.15467
       -1.19390
       -1.15650
       -1.15943
       -1.21749
       -1.11427
       -1.15005
       -1.18343
       -1.15658
       -1.16461
       -1.10235
       -1.14779
       -1.01167
       -1.19663
       -1.18866
       -1.20627
       -1.14719
       -1.15098
       -1.19033
       -1.15553
       -1.17911
       -1.13954
       -1.21768
       -1.18474
       -1.15285
       -1.17771
       -1.15620
       -1.18430
       -1.09506
       -1.19771
       -1.20000
       -1.03269
       -1.05109
       -1.08734
       -1.06508
       -1.06907
       -1.06251
       -1.08312
       -1.08545
       -1.10855
       -1.14673
       -1.13017
       -1.19119
       -1.09341
       -1.13615
       -1.15918
       -1.10127
       -1.11594
       -1.15810
       -1.19057
       -1.14587
       -1.14927
       -1.08725
       -1.16698
       -1.16301
       -1.16423
       -1.16900
       -1.17574
       -1.18927
       -1.16929
       -1.16755
       -1.20320
       -1.16665
       -1.19792
       -1.15969
       -1.18231
       -1.07037
       -1.14852
       -1.16692
       -1.14524
       -1.17745
       -1.21374
       -1.15275
       -1.16762
       -1.13360
       -1.17887
       -1.14266
       -1.12579
       -1.11018
       -1.15989
       -1.16187
       -1.11487
       -1.11554
       -1.18830
       -1.18338
       -1.20485
       -1.14941
       -1.18001
       -1.16237
       -1.11987
       -1.23302
       -1.15246
       -1.13920
       -1.17041
       -1.17649
       -1.15731
       -1.15606
       -1.22561
       -1.15524
       -1.15857
       -1.19584
       -1.18844
       -1.25706
       -1.16878
       -1.14310
       -1.06128
       -1.10590
       -1.13726
       -1.17615
       -1.10973
       -1.19255
       -1.16165
       -1.17285
       -1.16058
       -1.13879
       -1.12566
       -1.15886
       -1.15466
       -1.12216
       -1.14991
       -1.16353
       -1.18680
       -1.16954
       -1.10514
       -1.14684
       -1.17694
       -1.17029
       -1.16024
       -1.11807
       -1.17222
       -1.15814
       -1.14137
       -1.11338
       -1.18289
       -1.12988
       -1.13399
       -1.19012
       -1.11760
       -1.15007
       -1.09752
       -1.20040
       -1.14359
       -1.11347
       -1.18544
       -1.18795
       -1.11035
       -1.13932
       -1.19742
       -1.13709
       -1.16427
       -1.17919
       -0.95617
       -1.16921
       -0.94278
       -1.18923
       -1.07340
       -1.14548
       -1.13630
       -1.19952
       -1.17698
       -1.14661
       -1.17390
       -1.14773
       -1.15534
       -1.22534
       -1.11254
       -1.12502
       -1.19668
       -1.17090
       -1.19217
       -1.09516
       -1.14464
       -1.03843
       -1.20141
       -1.17050
       -1.18917
       -1.16938
       -1.14235
       -1.17145
       -1.17738
       -1.16902
       -1.10734
       -1.21919
       -1.20276
       -1.16048
       -1.18049
       -1.16417
       -1.18209
       -1.09475
       -1.17905
       -1.22599
       -1.00078
       -1.05545
       -1.08644
       -1.04435
       -1.05960
       -1.02653
       -1.11378
       -1.08431
       -1.12108
       -1.15393
       -1.15473
       -1.19642
       -1.12066
       -1.12836
       -1.18904
       -1.07873
       -1.11041
       -1.19542
       -1.15655
       -1.18541
       -1.18015
       -1.10807
       -1.14491
       -1.17174
       -1.15374
       -1.15525
       -1.17925
       -1.17380
       -1.14670
       -1.17653
       -1.19977
       -1.16514
       -1.18727
       -1.14312
       -1.18257
       -1.08918
       -1.14210
       -1.16934
       -1.14521
       -1.14609
       -1.17421
       -1.14626
       -1.16203
       -1.16600
       -1.16672
       -1.10280
       -1.13372
       -1.11890
       -1.15207
       -1.13445
       -1.14145
       -1.12169
       -1.17499
       -1.16286
       -1.21351
       -1.14600
       -1.20192
       -1.15137
       -1.14477
       -1.20886
       -1.18343
       -1.09179
       -1.14749
       -1.21202
       -1.12397
       -1.16349
       -1.23316
       -1.13795
       -1.14504
       -1.19941
       -1.17572
       -1.23041
       -1.19047
       -1.14850
       -1.02083
       -1.13651
       -1.16079
       -1.18337
       -1.09953
       -1.18094
       -1.12496
       -1.17288
       -1.15820
       -1.17285
       -1.08332
       -1.13308
       -1.17450
       -1.13352
       -1.17576
       -1.15912
       -1.20079
       -1.16950
       -1.10884
       -1.15151
       -1.20681
       -1.17617
       -1.14810
       -1.14977
       -1.16005
       -1.17560
       -1.13519
       -1.10822
       -1.14127
       -1.13907
       -1.14792
       -1.20128
       -1.13389
       -1.18273
       -1.12464
       -1.18726
       -1.15339
       -1.08268
       -1.18100
       -1.17615
       -1.06968
       -1.16907
       -1.17659
       -1.14784
       -1.15146
       -1.20451
       -0.95512
       -1.16728
       -0.92651
       -1.18464
       -1.09445
       -1.15625
       -1.12435
       -1.16138
       -1.18567
       -1.16315
       -1.15470
       -1.16764
       -1.19339
       -1.21867
       -1.10367
       -1.15189
       -1.13519
       -1.15088
       -1.17950
       -1.10318
       -1.10052
       -1.05053
       -1.22101
       -1.12898
       -1.18793
       -1.12071
       -1.13016
       -1.16673
       -1.19329
       -1.15545
       -1.11673
       -1.19324
       -1.18210
       -1.17039
       -1.17416
       -1.18842
       -1.21315
       -1.11273
       -1.19810
       -1.20565
       -1.04567
       -1.05244
       -1.09305
       -1.05930
       -1.03784
       -1.01512
       -1.10512
       -1.12113
       -1.12982
       -1.13983
       -1.18097
       -1.19480
       -1.14783
       -1.12817
       -1.17080
       -1.07127
       -1.10244
       -1.19713
       -1.17093
       -1.18229
       -1.16568
       -1.12063
       -1.13959
       -1.17907
       -1.15762
       -1.17206
       -1.19369
       -1.17023
       -1.16112
       -1.15892
       -1.17655
       -1.17240
       -1.16053
       -1.14109
       -1.18216
       -1.10519
       -1.14222
       -1.18134
       -1.12092
       -1.14661
       -1.16949
       -1.17273
       -1.16312
       -1.13345
       -1.19197
       -1.11277
       -1.12976
       -1.11758
       -1.16203
       -1.12051
       -1.17621
       -1.16273
       -1.19338
       -1.16788
       -1.22211
       -1.10819
       -1.22464
       -1.15344
       -1.16221
       -1.17601
       -1.14796
       -1.07303
       -1.15672
       -1.19607
       -1.11825
       -1.14664
       -1.20154
       -1.13248
       -1.15485
       -1.17911
       -1.16476
       -1.19501
       -1.17710
       -1.16256
       -1.00620
       -1.14965
       -1.10909
       -1.14878
       -1.09720
       -1.17974
       -1.12292
       -1.18565
       -1.14466
       -1.18921
       -1.10293
       -1.12238
       -1.17194
       -1.12657
       -1.12073
       -1.17178
       -1.19945
       -1.17753
       -1.10117
       -1.16775
       -1.18638
       -1.19114
       -1.14822
       -1.16894
       -1.14271
       -1.16110
       -1.13411
       -1.10967
       -1.14207
       -1.18642
       -1.15120
       -1.19310
       -1.15464
       -1.18742
       -1.11996
       -1.20225
       -1.15001
       -1.06935
       -1.16776
       -1.17115
       -1.09615
       -1.14928
       -1.19244
       -1.15156
       -1.14104
       -1.17339
       -0.93277
       -1.16143
       -0.91692
       -1.16612
       -1.08200
       -1.15605
       -1.10943
       -1.17199
       -1.18890
       -1.15029
       -1.14051
       -1.17128
       -1.21200
       -1.23406
       -1.12585
       -1.18165
       -1.13259
       -1.12246
       -1.20001
       -1.11738
       -1.10142
       -1.09097
       -1.18622
       -1.13511
       -1.19107
       -1.17408
       -1.14423
       -1.16735
       -1.20556
       -1.15660
       -1.13036
       -1.20105
       -1.16249
       -1.17556
       -1.15137
       -1.16995
       -1.22817
       -1.09984
       -1.18835
       -1.18641
       -0.98570
       -1.03809
       -1.12623
       -1.06510
       -1.03072
       -1.03523
       -1.09978
       -1.11216
       -1.11917
       -1.14296
       -1.14950
       -1.17711
       -1.15127
       -1.11805
       -1.21048
       -1.07289
       -1.14039
       -1.21698
       -1.19896
       -1.21453
       -1.16626
       -1.13865
       -1.13510
       -1.18618
       -1.13943
       -1.17570
       -1.16264
       -1.16191
       -1.16546
       -1.17595
       -1.18683
       -1.19518
       -1.15429
       -1.14065
       -1.18096
       -1.13478
       -1.13165
       -1.18367
       -1.08722
       -1.16666
       -1.18204
       -1.13616
       -1.17115
       -1.15710
       -1.14913
       -1.10337
       -1.12527
       -1.15420
       -1.17503
       -1.12875
       -1.19058
       -1.15868
       -1.20665
       -1.16241
       -1.19720
       -1.09711
       -1.20423
       -1.13979
       -1.19912
       -1.17330
       -1.13514
       -1.12168
       -1.16195
       -1.18804
       -1.14641
       -1.13904
       -1.18680
       -1.12411
       -1.16850
       -1.16708
       -1.20160
       -1.18419
       -1.18326
       -1.12848
       -1.00698
       -1.11735
       -1.09881
       -1.11883
       -1.10215
       -1.18714
       -1.13547
       -1.16362
       -1.14228
       -1.17182
       -1.08132
       -1.13938
       -1.16276
       -1.12769
       -1.13625
       -1.15583
       -1.18025
       -1.18139
       -1.09402
       -1.14927
       -1.19474
       -1.15424
       -1.14794
       -1.14765
       -1.12602
       -1.13979
       -1.11102
       -1.09620
       -1.13045
       -1.16643
       -1.14237
       -1.17311
       -1.15730
       -1.16076
       -1.11009
       -1.18300
       -1.13398
       -1.08299
       -1.17654
       -1.17827
       -1.09587
       -1.18513
       -1.18115
       -1.16326
       -1.15379
       -1.15156
       -0.99944
       -1.16114
       -0.89478
       -1.13222
       -1.09790
       -1.12746
       -1.11161
       -1.15737
       -1.20320
       -1.15737
       -1.14207
       -1.16080
       -1.20939
       -1.20442
       -1.10844
       -1.16253
       -1.13220
       -1.16279
       -1.18852
       -1.12497
       -1.11187
       -1.06254
       -1.20699
       -1.15271
       -1.17504
       -1.15882
       -1.15296
       -1.17087
       -1.18117
       -1.17352
       -1.14386
       -1.20700
       -1.11505
       -1.14202
       -1.14933
       -1.13427
       -1.20524
       -1.10132
       -1.15886
       -1.19976
       -0.98505
       -1.02573
       -1.10175
       -1.07269
       -1.01374
       -1.03644
       -1.12081
       -1.11780
       -1.12302
       -1.14215
       -1.13274
       -1.17312
       -1.15321
       -1.12025
       -1.20102
       -1.10878
       -1.15645
       -1.20155
       -1.21242
       -1.18801
       -1.16932
       -1.15594
       -1.14330
       -1.15961
       -1.17658
       -1.15449
       -1.14187
       -1.14793
       -1.16204
       -1.15425
       -1.16867
       -1.15952
       -1.14594
       -1.13810
       -1.16330
       -1.15140
       -1.12437
       -1.13795
       -1.08692
       -1.16799
       -1.18339
       -1.16383
       -1.17397
       -1.15806
       -1.12602
       -1.13834
       -1.10798
       -1.16167
       -1.16889
       -1.15917
       -1.16998
       -1.19785
       -1.18824
       -1.13211
       -1.19574
       -1.10885
       -1.20819
       -1.08669
       -1.19582
       -1.15252
       -1.16875
       -1.12768
       -1.15202
       -1.19930
       -1.13706
       -1.17504
       -1.16866
       -1.12195
       -1.15515
       -1.15687
       -1.19938
       -1.15737
       -1.17814
       -1.15048
       -1.00422
       -1.14747
       -1.08630
       -1.14192
       -1.11279
       -1.14520
       -1.13724
       -1.14280
       -1.12839
       -1.19371
       -1.11654
       -1.11661
       -1.15125
       -1.09868
       -1.13031
       -1.20768
       -1.16858
       -1.16424
       -1.15850
       -1.14598
       -1.17930
       -1.16116
       -1.12252
       -1.13935
       -1.16254
       -1.14976
       -1.13859
       -1.10610
       -1.11096
       -1.19518
       -1.15619
       -1.13633
       -1.15120
       -1.14559
       -1.11075
       -1.15675
       -1.13781
       -1.08681
       -1.17470
       -1.16605
       -1.12063
       -1.20212
       -1.15663
       -1.14621
       -1.16897
       -1.12071
       -0.98314
       -1.16379
       -0.88349
       -1.15999
       -1.09333
       -1.10475
       -1.11600
       -1.14342
       -1.22563
       -1.13770
       -1.14510
       -1.14727
       -1.20205
       -1.19961
       -1.10991
       -1.17299
       -1.10913
       -1.16226
       -1.17537
       -1.13550
       -1.12136
       -1.06495
       -1.22613
       -1.15732
       -1.14580
       -1.16358
       -1.17554
       -1.13859
       -1.17705
       -1.16167
       -1.16076
       -1.17482
       -1.11736
       -1.16663
       -1.16051
       -1.17267
       -1.19617
       -1.07954
       -1.15608
       -1.17763
       -0.98707
       -1.00811
       -1.08375
       -1.09825
       -0.99994
       -1.02325
       -1.09607
       -1.11556
       -1.10438
       -1.14273
       -1.15529
       -1.16322
       -1.15761
       -1.11298
       -1.16369
       -1.10690
       -1.18602
       -1.23454
       -1.19623
       -1.17044
       -1.20589
       -1.13589
       -1.15748
       -1.13472
       -1.17758
       -1.15868
       -1.10592
       -1.17317
       -1.16223
       -1.13433
       -1.15868
       -1.16196
       -1.12470
       -1.10820
       -1.15809
       -1.13087
       -1.14622
       -1.18567
       -1.08589
       -1.15224
       -1.16703
       -1.16475
       -1.15862
       -1.12795
       -1.13182
       -1.14631
       -1.12201
       -1.14917
       -1.15026
       -1.15600
       -1.16843
       -1.20601
       -1.18500
       -1.13935
       -1.17165
       -1.14944
       -1.17243
       -1.08500
       -1.19482
       -1.17598
       -1.15457
       -1.10379
       -1.14073
       -1.18193
       -1.15201
       -1.18420
       -1.15125
       -1.13852
       -1.17158
       -1.15307
       -1.20005
       -1.14430
       -1.15769
       -1.13253
       -1.01405
       -1.12796
       -1.09892
       -1.09414
       -1.07632
       -1.12399
       -1.15104
       -1.14938
       -1.12173
       -1.20797
       -1.12329
       -1.14134
       -1.13227
       -1.10657
       -1.14243
       -1.18750
       -1.18849
       -1.19719
       -1.15861
       -1.13842
       -1.18365
       -1.14354
       -1.12629
       -1.15145
       -1.17123
       -1.16358
       -1.14413
       -1.14486
       -1.08986
       -1.21555
       -1.15898
       -1.14754
       -1.15809
       -1.15362
       -1.12288
       -1.16714
       -1.12120
       -1.08694
       -1.14686
       -1.15180
       -1.11750
       -1.21586
       -1.11806
       -1.14455
       -1.15075
       -1.12804
       -0.97549
       -1.18371
       -0.90459
       -1.15920
       -1.09401
       -1.13086
       -1.13459
       -1.11851
       -1.22535
       -1.10977
       -1.15541
       -1.12992
       -1.19412
       -1.21065
       -1.09016
       -1.17823
       -1.13682
       -1.16957
       -1.16916
       -1.13020
       -1.13413
       -1.07349
       -1.18494
       -1.19498
       -1.16058
       -1.18362
       -1.16104
       -1.10207
       -1.14161
       -1.11476
       -1.17594
       -1.19409
       -1.11014
       -1.18037
       -1.14382
       -1.16214
       -1.16489
       -1.09819
       -1.15565
       -1.18384
       -0.99914
       -1.02490
       -1.08372
       -1.09713
       -0.99752
       -1.04362
       -1.08031
       -1.12890
       -1.08291
       -1.12556
       -1.14991
       -1.17418
       -1.17751
       -1.14213
       -1.13392
       -1.09694
       -1.21173
       -1.21247
       -1.18689
       -1.20852
       -1.16649
       -1.15066
       -1.14137
       -1.13773
       -1.13675
       -1.15025
       -1.14498
       -1.16420
       -1.15500
       -1.11890
       -1.17089
       -1.17480
       -1.13951
       -1.12662
       -1.12191
       -1.13714
       -1.11675
       -1.17952
       -1.07539
       -1.18207
       -1.14862
       -1.15959
       -1.13819
       -1.13263
       -1.09240
       -1.14015
       -1.11670
       -1.12785
       -1.19287
       -1.12584
       -1.16344
       -1.15022
       -1.19755
       -1.13535
       -1.18592
       -1.13525
       -1.16502
       -1.10951
       -1.20476
       -1.17447
       -1.18070
       -1.10831
       -1.17442
       -1.19781
       -1.15433
       -1.18821
       -1.14849
       -1.16079
       -1.20092
       -1.12793
       -1.18256
       -1.15215
       -1.14286
       -1.16346
       -0.97552
       -1.12232
       -1.11129
       -1.10799
       -1.06898
       -1.11829
       -1.14515
       -1.17089
       -1.09711
       -1.17258
       -1.12372
       -1.13790
       -1.11495
       -1.11833
       -1.14847
       -1.18922
       -1.17772
       -1.17037
       -1.18480
       -1.16765
       -1.19607
       -1.15152
       -1.13004
       -1.13088
       -1.12199
       -1.17460
       -1.17743
       -1.15336
       -1.06790
       -1.20155
       -1.14345
       -1.17369
       -1.14360
       -1.13714
       -1.10530
       -1.15106
       -1.11057
       -1.07543
       -1.17544
       -1.14866
       -1.11984
       -1.20713
       -1.10909
       -1.11364
       -1.16733
       -1.11916
       -0.98524
       -1.18051
       -0.88030
       -1.16369
       -1.10477
       -1.13449
       -1.13461
       -1.14594
       -1.21331
       -1.12726
       -1.15785
       -1.11571
       -1.18501
       -1.19217
       -1.07575
       -1.16363
       -1.14814
       -1.13854
       -1.16358
       -1.13337
       -1.13010
       -1.09759
       -1.19629
       -1.19060
       -1.17126
       -1.16795
       -1.15878
       -1.10970
       -1.14465
       -1.10519
       -1.17856
       -1.17577
       -1.14124
       -1.19455
       -1.15596
       -1.16180
       -1.16878
       -1.09172
       -1.15611
       -1.16334
       -1.00956
       -1.02501
       -1.08430
       -1.09453
       -0.99360
       -1.06806
       -1.05887
       -1.13248
       -1.05751
       -1.10699
       -1.16261
       -1.13671
       -1.17557
       -1.13535
       -1.13515
       -1.08768
       -1.16244
       -1.18361
       -1.17685
       -1.17592
       -1.16228
       -1.17031
       -1.14677
       -1.11381
       -1.14264
       -1.15207
       -1.13066
       -1.12453
       -1.16771
       -1.08965
       -1.16937
       -1.17985
       -1.14234
       -1.12692
       -1.12107
       -1.14406
       -1.10690
       -1.18892
       -1.10128
       -1.16331
       -1.13204
       -1.12001
       -1.13464
       -1.12381
       -1.11814
       -1.11000
       -1.14778
       -1.13983
       -1.17529
       -1.11288
       -1.15056
       -1.18135
       -1.20420
       -1.13681
       -1.15793
       -1.12711
       -1.20086
       -1.13252
       -1.16392
       -1.18615
       -1.14259
       -1.12941
       -1.17140
       -1.19452
       -1.15457
       -1.16984
       -1.13067
       -1.13692
       -1.20082
       -1.16921
       -1.16636
       -1.17756
       -1.15617
       -1.17020
       -1.00025
       -1.12618
       -1.15131
       -1.10153
       -1.06627
       -1.11976
       -1.13482
       -1.14000
       -1.10185
       -1.12411
       -1.09231
       -1.15620
       -1.11251
       -1.08947
       -1.14212
       -1.19120
       -1.18401
       -1.14283
       -1.17811
       -1.15745
       -1.15835
       -1.12822
       -1.13691
       -1.14390
       -1.14322
       -1.17511
       -1.15227
       -1.14197
       -1.09172
       -1.19386
       -1.11101
       -1.16059
       -1.15133
       -1.11713
       -1.12063
       -1.16024
       -1.10918
       -1.08649
       -1.11856
       -1.12315
       -1.11033
       -1.18142
       -1.13700
       -1.14103
       -1.15315
       -1.12630
       -0.98187
       -1.16060
       -0.87963
       -1.17110
       -1.11033
       -1.12306
       -1.13172
       -1.10477
       -1.23254
       -1.12789
       -1.17047
       -1.10290
       -1.18703
       -1.19575
       -1.09367
       -1.17642
       -1.14095
       -1.14298
       -1.16819
       -1.14021
       -1.14001
       -1.09401
       -1.18136
       -1.16214
       -1.17646
       -1.12786
       -1.14568
       -1.10710
       -1.16052
       -1.10635
       -1.17412
       -1.18538
       -1.11470
       -1.20494
       -1.15179
       -1.16790
       -1.15055
       -1.12841
       -1.14551
       -1.15653
       -1.01164
       -1.02104
       -1.06230
       -1.06977
       -0.99930
       -1.07030
       -1.07920
       -1.13570
       -1.08071
       -1.12229
       -1.14294
       -1.14597
       -1.16186
       -1.13780
       -1.15016
       -1.09899
       -1.14567
       -1.16073
       -1.19574
       -1.15603
       -1.16256
       -1.16330
       -1.15550
       -1.13658
       -1.12510
       -1.13158
       -1.14306
       -1.09847
       -1.16544
       -1.08446
       -1.13023
       -1.18961
       -1.14179
       -1.10942
       -1.12223
       -1.13601
       -1.09965
       -1.15883
       -1.08295
       -1.14676
       -1.13693
       -1.10826
       -1.13471
       -1.09402
       -1.12160
       -1.15546
       -1.15931
       -1.11788
       -1.17699
       -1.11800
       -1.13173
       -1.16905
       -1.19441
       -1.13496
       -1.21129
       -1.10990
       -1.18793
       -1.13676
       -1.17884
       -1.17251
       -1.15797
       -1.16016
       -1.15871
       -1.18587
       -1.14979
       -1.18717
       -1.13432
       -1.08591
       -1.17564
       -1.19316
       -1.15456
       -1.16614
       -1.16368
       -1.15669
       -0.99795
       -1.11098
       -1.15001
       -1.08889
       -1.05994
       -1.11722
       -1.14150
       -1.11419
       -1.13242
       -1.15004
       -1.07127
       -1.15204
       -1.10839
       -1.08751
       -1.13643
       -1.18936
       -1.18262
       -1.14581
       -1.17749
       -1.19790
       -1.14753
       -1.11049
       -1.16151
       -1.12386
       -1.09855
       -1.18401
       -1.12730
       -1.14181
       -1.09524
       -1.18022
       -1.12356
       -1.15736
       -1.14813
       -1.13656
       -1.14467
       -1.16619
       -1.12141
       -1.09142
       -1.11873
       -1.13303
       -1.12731
       -1.17436
       -1.12242
       -1.15940
       -1.10003
       -1.11717
       -0.96675
       -1.15628
       -0.88843
       -1.15727
       -1.09664
       -1.11094
       -1.16186
       -1.07477
       -1.21139
       -1.15594
       -1.19342
       -1.08357
       -1.22056
       -1.15471
       -1.08719
       -1.16350
       -1.12986
       -1.13686
       -1.17322
       -1.12398
       -1.15035
       -1.09057
       -1.18463
       -1.17224
       -1.21221
       -1.13617
       -1.14860
       -1.11300
       -1.15543
       -1.14630
       -1.16235
       -1.22782
       -1.07758
       -1.17778
       -1.14958
       -1.17436
       -1.16963
       -1.14825
       -1.14566
       -1.17724
       -1.01879
       -1.03437
       -1.01616
       -1.08362
       -0.98995
       -1.04677
       -1.06319
       -1.12038
       -1.06007
       -1.10352
       -1.14770
       -1.15826
       -1.13963
       -1.14559
       -1.15562
       -1.10653
       -1.16105
       -1.16187
       -1.16934
       -1.16436
       -1.18816
       -1.16637
       -1.13196
       -1.14605
       -1.15532
       -1.12424
       -1.11720
       -1.10960
       -1.17279
       -1.07478
       -1.15348
       -1.21205
       -1.12278
       -1.08335
       -1.14313
       -1.13104
       -1.11114
       -1.16419
       -1.08462
       -1.14344
       -1.14435
       -1.09486
       -1.11951
       -1.09881
       -1.11348
       -1.17807
       -1.13192
       -1.15708
       -1.16639
       -1.12056
       -1.10849
       -1.17299
       -1.19193
       -1.14530
       -1.21237
       -1.13879
       -1.20781
       -1.14061
       -1.13890
       -1.19170
       -1.16241
       -1.15420
       -1.16651
       -1.18491
       -1.12409
       -1.17361
       -1.13066
       -1.07995
       -1.13797
       -1.16949
       -1.11948
       -1.15735
       -1.18279
       -1.15001
       -0.98703
       -1.09019
       -1.12847
       -1.08362
       -1.08540
       -1.08748
       -1.13771
       -1.10624
       -1.11514
       -1.13457
       -1.10748
       -1.14905
       -1.11400
       -1.07993
       -1.12844
       -1.19132
       -1.16385
       -1.16507
       -1.16439
       -1.17412
       -1.14976
       -1.12362
       -1.17398
       -1.12070
       -1.08909
       -1.17904
       -1.13288
       -1.12277
       -1.07520
       -1.18106
       -1.12554
       -1.16939
       -1.13759
       -1.13372
       -1.14228
       -1.15468
       -1.10653
       -1.07329
       -1.13087
       -1.15285
       -1.12951
       -1.15955
       -1.10291
       -1.13900
       -1.11791
       -1.10808
       -0.95077
       -1.13921
       -0.86780
       -1.17748
       -1.10180
       -1.11281
       -1.15475
       -1.07956
       -1.22293
       -1.14147
       -1.18226
       -1.10225
       -1.18040
       -1.17856
       -1.06655
       -1.19641
       -1.12703
       -1.14247
       -1.16086
       -1.11582
       -1.14483
       -1.10886
       -1.20190
       -1.19805
       -1.18505
       -1.13695
       -1.15906
       -1.14443
       -1.16860
       -1.15676
       -1.15936
       -1.21443
       -1.09727
       -1.19962
       -1.16204
       -1.19428
       -1.18541
       -1.14508
       -1.16651
       -1.16795
       -1.01766
       -1.05197
       -0.99943
       -1.06043
       -0.96573
       -1.01467
       -1.06295
       -1.12817
       -1.07338
       -1.09402
       -1.12549
       -1.15339
       -1.15651
       -1.17470
       -1.16808
       -1.12183
       -1.13444
       -1.16936
       -1.16536
       -1.15126
       -1.20568
       -1.16416
       -1.15309
       -1.16921
       -1.15876
       -1.13112
       -1.13940
       -1.10613
       -1.15563
       -1.07193
       -1.14163
       -1.19137
       -1.12466
       -1.07130
       -1.11220
       -1.10836
       -1.11037
       -1.19782
       -1.10173
       -1.14988
       -1.13840
       -1.09518
       -1.12281
       -1.07616
       -1.09855
       -1.16817
       -1.12836
       -1.17159
       -1.17151
       -1.10239
       -1.11609
       -1.16552
       -1.17215
       -1.13818
       -1.18581
       -1.16406
       -1.19267
       -1.12584
       -1.11189
       -1.19122
       -1.13961
       -1.11884
       -1.17227
       -1.17754
       -1.11605
       -1.17439
       -1.15510
       -1.08569
       -1.17012
       -1.14151
       -1.11021
       -1.16611
       -1.18414
       -1.16004
       -0.98400
       -1.07724
       -1.13571
       -1.10584
       -1.05815
       -1.09128
       -1.14198
       -1.12263
       -1.13004
       -1.15165
       -1.09120
       -1.09739
       -1.09931
       -1.07434
       -1.14758
       -1.17288
       -1.13696
       -1.15870
       -1.15003
       -1.14022
       -1.11545
       -1.11869
       -1.15848
       -1.10692
       -1.08400
       -1.14475
       -1.13247
       -1.11026
       -1.09779
       -1.16443
       -1.11375
       -1.13293
       -1.16301
       -1.13867
       -1.13699
       -1.14859
       -1.12131
       -1.08621
       -1.15420
       -1.16822
       -1.11309
       -1.15905
       -1.09570
       -1.13629
       -1.08924
       -1.11273
       -0.94119
       -1.13785
       -0.85413
       -1.14986
       -1.14539
       -1.09955
       -1.12147
       -1.08457
       -1.22858
       -1.13832
       -1.19840
       -1.11151
       -1.18429
       -1.15768
       -1.07190
       -1.18153
       -1.13174
       -1.11006
       -1.13284
       -1.11558
       -1.16228
       -1.09725
       -1.18804
       -1.17027
       -1.18835
       -1.13128
       -1.18181
       -1.13656
       -1.11851
       -1.15964
       -1.16755
       -1.19308
       -1.10558
       -1.18173
       -1.13312
       -1.17435
       -1.18367
       -1.16821
       -1.19272
       -1.15975
       -1.01202
       -1.05632
       -0.98857
       -1.07430
       -0.97013
       -1.01877
       -1.06811
       -1.14094
       -1.06421
       -1.07627
       -1.15341
       -1.12094
       -1.15262
       -1.12994
       -1.15523
       -1.10419
       -1.14270
       -1.18040
       -1.18451
       -1.14047
       -1.16652
       -1.17229
       -1.17352
       -1.20103
       -1.17992
       -1.13959
       -1.17285
       -1.13564
       -1.13273
       -1.11137
       -1.13272
       -1.17627
       -1.14340
       -1.09451
       -1.13578
       -1.12282
       -1.09508
       -1.19351
       -1.08981
       -1.15563
       -1.10805
       -1.11208
       -1.12329
       -1.10862
       -1.10791
       -1.20959
       -1.09007
       -1.17251
       -1.15212
       -1.12016
       -1.16072
       -1.10045
       -1.17358
       -1.12597
       -1.15293
       -1.15983
       -1.20591
       -1.11421
       -1.14486
       -1.18361
       -1.15853
       -1.10811
       -1.16128
       -1.15549
       -1.13598
       -1.16634
       -1.14871
       -1.10891
       -1.17746
       -1.14701
       -1.11091
       -1.13558
       -1.18413
       -1.14731
       -0.97831
       -1.06779
       -1.13846
       -1.08784
       -1.10286
       -1.11389
       -1.13245
       -1.14358
       -1.14450
       -1.12456
       -1.09600
       -1.10238
       -1.08249
       -1.08273
       -1.13324
       -1.17270
       -1.16776
       -1.15045
       -1.13970
       -1.16266
       -1.12310
       -1.11061
       -1.15697
       -1.08748
       -1.10284
       -1.12798
       -1.15879
       -1.10660
       -1.08159
       -1.14774
       -1.09981
       -1.12922
       -1.17077
       -1.14303
       -1.11670
       -1.14316
       -1.14791
       -1.07508
       -1.15185
       -1.16318
       -1.10836
       -1.17763
       -1.09189
       -1.14456
       -1.12144
       -1.07210
       -0.91365
       -1.13694
       -0.85966
       -1.17185
       -1.14434
       -1.07034
       -1.16473
       -1.08366
       -1.26081
       -1.13132
       -1.17299
       -1.10159
       -1.16063
       -1.15006
       -1.06292
       -1.17151
       -1.13227
       -1.10781
       -1.14630
       -1.09756
       -1.17907
       -1.06762
       -1.16533
       -1.15271
       -1.17694
       -1.15017
       -1.16365
       -1.14238
       -1.11912
       -1.17136
       -1.16151
       -1.17282
       -1.11547
       -1.16491
       -1.16013
       -1.18321
       -1.18196
       -1.16690
       -1.17140
       -1.15288
       -1.03446
       -1.07266
       -1.00325
       -1.09033
       -0.95977
       -1.01718
       -1.04142
       -1.11808
       -1.06763
       -1.08829
       -1.15620
       -1.10116
       -1.15123
       -1.10503
       -1.14613
       -1.11534
       -1.11971
       -1.15346
       -1.18300
       -1.15402
       -1.14997
       -1.18966
       -1.12345
       -1.20364
       -1.17299
       -1.14235
       -1.14376
       -1.14952
       -1.16438
       -1.11663
       -1.14975
       -1.15854
       -1.08034
       -1.13297
       -1.14025
       -1.12155
       -1.11212
       -1.16754
       -1.09313
       -1.16467
       -1.06517
       -1.09708
       -1.13170
       -1.10054
       -1.07588
       -1.20880
       -1.07891
       -1.15633
       -1.15665
       -1.14040
       -1.18547
       -1.11595
       -1.17988
       -1.14009
       -1.20211
       -1.17088
       -1.16293
       -1.12640
       -1.16086
       -1.15966
       -1.14040
       -1.10556
       -1.15940
       -1.15130
       -1.11745
       -1.16259
       -1.12016
       -1.12403
       -1.18459
       -1.14828
       -1.12780
       -1.17905
       -1.16054
       -1.15398
       -0.98348
       -1.08355
       -1.11597
       -1.05228
       -1.09202
       -1.10927
       -1.15726
       -1.14279
       -1.07295
       -1.11620
       -1.09971
       -1.11631
       -1.11161
       -1.11044
       -1.12926
       -1.14378
       -1.15460
       -1.16246
       -1.14187
       -1.15227
       -1.13305
       -1.13362
       -1.17201
       -1.11385
       -1.12914
       -1.11741
       -1.16975
       -1.11116
       -1.10399
       -1.12755
       -1.10870
       -1.11786
       -1.14344
       -1.16422
       -1.09898
       -1.14128
       -1.16105
       -1.06068
       -1.12433
       -1.14123
       -1.11286
       -1.15830
       -1.08741
       -1.13353
       -1.12412
       -1.08211
       -0.90904
       -1.12244
       -0.85891
       -1.15939
       -1.12501
       -1.08991
       -1.17933
       -1.09223
       -1.23364
       -1.13103
       -1.15167
       -1.09698
       -1.15675
       -1.15039
       -1.07823
       -1.18630
       -1.11275
       -1.11167
       -1.08954
       -1.09100
       -1.18338
       -1.08534
       -1.15324
       -1.10740
       -1.16657
       -1.12777
       -1.16506
       -1.14605
       -1.09836
       -1.17686
       -1.14721
       -1.17274
       -1.08109
       -1.16811
       -1.17443
       -1.17278
       -1.19815
       -1.17794
       -1.19211
       -1.14483
       -1.04753
       -1.07203
       -1.02351
       -1.07971
       -0.97170
       -1.02440
       -1.04861
       -1.09743
       -1.06201
       -1.08369
       -1.15031
       -1.11969
       -1.17115
       -1.09642
       -1.18722
       -1.14872
       -1.13303
       -1.15835
       -1.14368
       -1.16574
       -1.14688
       -1.20597
       -1.10226
       -1.19559
       -1.19169
       -1.14996
       -1.10604
       -1.15053
       -1.11908
       -1.08718
       -1.13365
       -1.14066
       -1.06640
       -1.15250
       -1.15892
       -1.11255
       -1.13340
       -1.15443
       -1.08987
       -1.15228
       -1.06855
       -1.11721
       -1.15422
       -1.14471
       -1.08529
       -1.17700
       -1.05496
       -1.15591
       -1.15357
       -1.13985
       -1.15392
       -1.10604
       -1.14726
       -1.11044
       -1.20263
       -1.16819
       -1.13564
       -1.13080
       -1.15213
       -1.14485
       -1.13086
       -1.07669
       -1.14253
       -1.18935
       -1.10467
       -1.12807
       -1.11998
       -1.13811
       -1.19287
       -1.17675
       -1.15001
       -1.19622
       -1.11468
       -1.12600
       -1.01166
       -1.08158
       -1.11703
       -1.06229
       -1.07660
       -1.10384
       -1.12972
       -1.09059
       -1.11321
       -1.12033
       -1.14452
       -1.14708
       -1.08739
       -1.13694
       -1.12367
       -1.14038
       -1.14372
       -1.15376
       -1.16643
       -1.15452
       -1.12035
       -1.12526
       -1.15053
       -1.09979
       -1.11936
       -1.12282
       -1.13107
       -1.10383
       -1.11755
       -1.15785
       -1.11199
       -1.10090
       -1.16567
       -1.19668
       -1.08181
       -1.13940
       -1.17214
       -1.03421
       -1.12930
       -1.14617
       -1.10998
       -1.15037
       -1.10373
       -1.11837
       -1.14859
       -1.07607
       -0.89629
       -1.12666
       -0.86719
       -1.14597
       -1.11930
       -1.07925
       -1.17655
       -1.09681
       -1.23394
       -1.13344
       -1.19165
       -1.07955
       -1.15016
       -1.16477
       -1.05752
       -1.17944
       -1.11760
       -1.08690
       -1.09029
       -1.10518
       -1.19429
       -1.10278
       -1.13968
       -1.09162
       -1.16063
       -1.13328
       -1.15171
       -1.16615
       -1.08943
       -1.15779
       -1.16013
       -1.17569
       -1.10143
       -1.18627
       -1.14882
       -1.17138
       -1.16455
       -1.14657
       -1.17739
       -1.15655
       -1.04981
       -1.06819
       -1.03315
       -1.06447
       -0.95293
       -1.01718
       -1.04501
       -1.06902
       -1.05557
       -1.11306
       -1.17137
       -1.13909
       -1.18817
       -1.10195
       -1.16337
       -1.16171
       -1.14048
       -1.13565
       -1.11316
       -1.16095
       -1.15475
       -1.19159
       -1.13605
       -1.18457
       -1.17583
       -1.15359
       -1.08432
       -1.14462
       -1.13261
       -1.11187
       -1.14480
       -1.11909
       -1.09877
       -1.12710
       -1.13805
       -1.12072
       -1.09694
       -1.14093
       -1.08566
       -1.16261
       -1.07395
       -1.12008
       -1.17078
       -1.15217
       -1.07937
       -1.19576
       -1.07258
       -1.15436
       -1.15167
       -1.16499
       -1.13633
       -1.10474
       -1.13247
       -1.12851
       -1.22070
       -1.18816
       -1.14965
       -1.12912
       -1.16285
       -1.14841
       -1.09421
       -1.12115
       -1.12130
       -1.20044
       -1.09689
       -1.14010
       -1.10919
       -1.12190
       -1.18656
       -1.12933
       -1.15346
       -1.17654
       -1.10978
       -1.13646
       -0.98458
       -1.10057
       -1.11770
       -1.11610
       -1.06563
       -1.06505
       -1.13244
       -1.10270
       -1.13623
       -1.08731
       -1.10751
       -1.13183
       -1.10399
       -1.13656
       -1.08291
       -1.13654
       -1.19173
       -1.13098
       -1.16756
       -1.16656
       -1.13205
       -1.11283
       -1.15598
       -1.08931
       -1.12408
       -1.11094
       -1.11713
       -1.10492
       -1.10892
       -1.15567
       -1.12392
       -1.09212
       -1.15115
       -1.19222
       -1.10171
       -1.16086
       -1.15143
       -1.04867
       -1.11037
       -1.13104
       -1.12066
       -1.15194
       -1.13317
       -1.09924
       -1.16789
       -1.10892
       -0.91918
       -1.16129
       -0.88091
       -1.14217
       -1.14864
       -1.09987
       -1.15890
       -1.09304
       -1.19670
       -1.13347
       -1.18555
       -1.06494
       -1.10648
       -1.17646
       -1.08077
       -1.17259
       -1.11540
       -1.12151
       -1.11664
       -1.12590
       -1.18985
       -1.09581
       -1.13054
       -1.07840
       -1.16324
       -1.13740
       -1.18876
       -1.17347
       -1.10556
       -1.13716
       -1.16121
       -1.17619
       -1.09198
       -1.16511
       -1.11248
       -1.14520
       -1.18545
       -1.12391
       -1.18175
       -1.14001
       -1.04742
       -1.10276
       -1.02569
       -1.07428
       -0.94911
       -0.97915
       -1.07061
       -1.08825
       -1.04932
       -1.10683
       -1.18197
       -1.14361
       -1.16230
       -1.10577
       -1.13947
       -1.16582
       -1.12636
       -1.12938
       -1.12443
       -1.16310
       -1.13697
       -1.16426
       -1.15062
       -1.16515
       -1.16945
       -1.18705
       -1.08260
       -1.17071
       -1.13963
       -1.11015
       -1.16841
       -1.11227
       -1.08125
       -1.12773
       -1.12899
       -1.13309
       -1.08351
       -1.18233
       -1.10737
       -1.13281
       -1.08702
       -1.12462
       -1.17210
       -1.15548
       -1.07484
       -1.17776
       -1.09147
       -1.17794
       -1.14029
       -1.16688
       -1.14795
       -1.13062
       -1.14490
       -1.12778
       -1.21324
       -1.15256
       -1.18717
       -1.12096
       -1.14168
       -1.15584
       -1.10083
       -1.12899
       -1.12703
       -1.23143
       -1.07531
       -1.13921
       -1.10739
       -1.13319
       -1.16806
       -1.17090
       -1.18106
       -1.17403
       -1.09664
       -1.15624
       -0.98966
       -1.10689
       -1.06006
       -1.07016
       -1.07520
       -1.10147
       -1.11321
       -1.10272
       -1.11818
       -1.09349
       -1.09039
       -1.10041
       -1.09214
       -1.13020
       -1.09157
       -1.13681
       -1.16245
       -1.12706
       -1.14818
       -1.15651
       -1.14777
       -1.13657
       -1.14431
       -1.08407
       -1.09687
       -1.09172
       -1.11006
       -1.10659
       -1.07574
       -1.12513
       -1.09330
       -1.09754
       -1.15169
       -1.16931
       -1.12382
       -1.16738
       -1.13407
       -1.04849
       -1.09868
       -1.12738
       -1.12165
       -1.12969
       -1.12544
       -1.10850
       -1.16263
       -1.11335
       -0.91624
       -1.16597
       -0.89170
       -1.13730
       -1.16326
       -1.10303
       -1.14656
       -1.12102
       -1.17734
       -1.14947
       -1.18897
       -1.08290
       -1.13586
       -1.19658
       -1.08647
       -1.14692
       -1.13264
       -1.15439
       -1.11608
       -1.12057
       -1.17853
       -1.12597
       -1.11040
       -1.07164
       -1.14040
       -1.14361
       -1.17335
       -1.16408
       -1.08050
       -1.14107
       -1.16437
       -1.18729
       -1.07771
       -1.18299
       -1.11051
       -1.13141
       -1.20863
       -1.11423
       -1.19147
       -1.17137
       -1.04380
       -1.07709
       -1.06901
       -1.05101
       -0.93729
       -0.99821
       -1.08868
       -1.06264
       -1.04083
       -1.10951
       -1.16238
       -1.15341
       -1.13868
       -1.12581
       -1.10144
       -1.13190
       -1.14199
       -1.12157
       -1.11442
       -1.16142
       -1.14635
       -1.14226
       -1.15217
       -1.17910
       -1.18784
       -1.17120
       -1.04985
       -1.12860
       -1.15031
       -1.10350
       -1.15337
       -1.16688
       -1.09530
       -1.13762
       -1.11324
       -1.11483
       -1.11275
       -1.16641
       -1.09987
       -1.10684
       -1.08489
       -1.15241
       -1.19543
       -1.17273
       -1.06694
       -1.16053
       -1.09982
       -1.17842
       -1.14950
       -1.18763
       -1.15381
       -1.12518
       -1.14136
       -1.10591
       -1.20677
       -1.14446
       -1.16716
       -1.10483
       -1.12261
       -1.15737
       -1.13292
       -1.12516
       -1.10511
       -1.20277
       -1.07409
       -1.14945
       -1.13962
       -1.15937
       -1.13425
       -1.16322
       -1.18125
       -1.16687
       -1.10094
       -1.13944
       -1.00374
       -1.11238
       -1.06322
       -1.07171
       -1.04828
       -1.09188
       -1.12713
       -1.12753
       -1.11116
       -1.08570
       -1.07925
       -1.08449
       -1.10079
       -1.10935
       -1.07265
       -1.12311
       -1.18027
       -1.11288
       -1.14283
       -1.13063
       -1.15513
       -1.13363
       -1.15401
       -1.08640
       -1.11834
       -1.07118
       -1.10854
       -1.06287
       -1.06346
       -1.10092
       -1.09449
       -1.08472
       -1.18116
       -1.13834
       -1.11605
       -1.15477
       -1.12735
       -1.02621
       -1.08564
       -1.12233
       -1.14226
       -1.10484
       -1.12245
       -1.09938
       -1.15185
       -1.11445
       -0.89300
       -1.14276
       -0.88365
       -1.15744
       -1.15436
       -1.05819
       -1.19184
       -1.12687
       -1.18922
       -1.17025
       -1.17441
       -1.08649
       -1.13812
       -1.17956
       -1.07498
       -1.15635
       -1.13159
       -1.15454
       -1.12468
       -1.14877
       -1.13560
       -1.09810
       -1.11243
       -1.08528
       -1.12641
       -1.13020
       -1.14048
       -1.14564
       -1.08520
       -1.17498
       -1.18289
       -1.18108
       -1.07359
       -1.19775
       -1.12143
       -1.13995
       -1.20427
       -1.09379
       -1.17942
       -1.18765
       -1.03917
       -1.07776
       -1.07864
       -1.01285
       -0.95840
       -1.01586
       -1.06435
       -1.07622
       -1.05638
       -1.10847
       -1.17938
       -1.16468
       -1.14381
       -1.12337
       -1.12756
       -1.10341
       -1.11288
       -1.13646
       -1.08039
       -1.15284
       -1.14539
       -1.16239
       -1.15168
       -1.16340
       -1.20137
       -1.17343
       -1.04778
       -1.13853
       -1.12564
       -1.09982
       -1.13667
       -1.16038
       -1.07443
       -1.14116
       -1.08412
       -1.14609
       -1.12252
       -1.16806
       -1.14218
       -1.13142
       -1.07130
       -1.14608
       -1.21684
       -1.13420
       -1.04273
       -1.15638
       -1.12479
       -1.21017
       -1.15593
       -1.17057
       -1.12795
       -1.16332
       -1.09713
       -1.11886
       -1.19510
       -1.12783
       -1.16431
       -1.13822
       -1.12370
       -1.16079
       -1.09291
       -1.08858
       -1.10197
       -1.21576
       -1.08263
       -1.13224
       -1.17639
       -1.12126
       -1.13843
       -1.13382
       -1.16683
       -1.16177
       -1.10280
       -1.12800
       -1.01070
       -1.08082
       -1.05458
       -1.09567
       -1.04829
       -1.11386
       -1.13265
       -1.09551
       -1.09204
       -1.07447
       -1.07576
       -1.10547
       -1.09447
       -1.10624
       -1.10260
       -1.09628
       -1.15855
       -1.12485
       -1.12831
       -1.10796
       -1.15934
       -1.14254
       -1.18010
       -1.07071
       -1.12216
       -1.06856
       -1.10898
       -1.08550
       -1.05741
       -1.10414
       -1.12096
       -1.09690
       -1.16797
       -1.14574
       -1.11350
       -1.15090
       -1.14593
       -1.03757
       -1.10028
       -1.13459
       -1.15189
       -1.12935
       -1.11637
       -1.09266
       -1.14207
       -1.14171
       -0.89658
       -1.13908
       -0.88356
       -1.16471
       -1.13864
       -1.08298
       -1.17277
       -1.12774
       -1.19290
       -1.16700
       -1.17059
       -1.09529
       -1.11920
       -1.18346
       -1.10683
       -1.14746
       -1.13750
       -1.15528
       -1.12353
       -1.14963
       -1.12907
       -1.08952
       -1.11836
       -1.11368
       -1.12005
       -1.10776
       -1.16915
       -1.12035
       -1.08351
       -1.14874
       -1.17145
       -1.14889
       -1.09577
       -1.20444
       -1.11432
       -1.17818
       -1.19654
       -1.12042
       -1.17313
       -1.17529
       -1.01951
       -1.11322
       -1.07315
       -1.01448
       -0.95512
       -1.02060
       -1.05366
       -1.07292
       -1.05366
       -1.11771
       -1.16365
       -1.17824
       -1.12954
       -1.10138
       -1.14701
       -1.12170
       -1.12224
       -1.15201
       -1.04998
       -1.14278
       -1.12560
       -1.17219
       -1.11283
       -1.16580
       -1.20164
       -1.15871
       -1.06735
       -1.12008
       -1.12893
       -1.08913
       -1.16209
       -1.13980
       -1.07192
       -1.13953
       -1.06931
       -1.16274
       -1.10790
       -1.15349
       -1.13439
       -1.11837
       -1.05781
       -1.16878
       -1.18131
       -1.11118
       -1.04397
       -1.15891
       -1.08700
       -1.23044
       -1.13591
       -1.13119
       -1.16333
       -1.19972
       -1.11856
       -1.11700
       -1.16812
       -1.10599
       -1.15215
       -1.14831
       -1.11889
       -1.14994
       -1.07844
       -1.07420
       -1.09786
       -1.18421
       -1.07755
       -1.14699
       -1.16787
       -1.11225
       -1.13016
       -1.13180
       -1.15957
       -1.16759
       -1.10979
       -1.14382
       -1.03292
       -1.06768
       -1.04191
       -1.09208
       -1.07282
       -1.10186
       -1.12478
       -1.13906
       -1.08559
       -1.06472
       -1.08065
       -1.08770
       -1.10905
       -1.10911
       -1.09543
       -1.14465
       -1.13162
       -1.10956
       -1.12876
       -1.10910
       -1.18963
       -1.14733
       -1.17952
       -1.09208
       -1.12694
       -1.09786
       -1.11023
       -1.10345
       -1.06626
       -1.14263
       -1.10095
       -1.10274
       -1.12967
       -1.10956
       -1.12047
       -1.14886
       -1.10854
       -1.04380
       -1.10056
       -1.14021
       -1.16720
       -1.12092
       -1.12879
       -1.09767
       -1.16006
       -1.12600
       -0.90345
       -1.14268
       -0.91228
       -1.16496
       -1.13513
       -1.09107
       -1.15827
       -1.11162
       -1.17870
       -1.14063
       -1.19137
       -1.09803
       -1.15532
       -1.18786
       -1.13039
       -1.12139
       -1.12810
       -1.15654
       -1.12160
       -1.13417
       -1.11245
       -1.07302
       -1.12303
       -1.13731
       -1.12456
       -1.12162
       -1.17363
       -1.08976
       -1.08833
       -1.13370
       -1.18283
       -1.12050
       -1.08006
       -1.17341
       -1.12402
       -1.15179
       -1.20070
       -1.11792
       -1.12822
       -1.16870
       -1.01927
       -1.10480
       -1.10178
       -1.02451
       -0.94910
       -0.99827
       -1.04548
       -1.10445
       -1.06942
       -1.13631
       -1.16109
       -1.17113
       -1.14292
       -1.12298
       -1.13205
       -1.10167
       -1.09104
       -1.15442
       -1.07177
       -1.15119
       -1.13685
       -1.17541
       -1.13423
       -1.17360
       -1.24301
       -1.14775
       -1.07083
       -1.08104
       -1.11224
       -1.04540
       -1.13272
       -1.14094
       -1.06932
       -1.16124
       -1.10641
       -1.14372
       -1.13203
       -1.12284
       -1.09838
       -1.10342
       -1.07206
       -1.15728
       -1.16416
       -1.11756
       -1.07060
       -1.12274
       -1.12682
       -1.19863
       -1.11423
       -1.09875
       -1.12790
       -1.15516
       -1.09498
       -1.11433
       -1.20066
       -1.12210
       -1.12562
       -1.15636
       -1.11250
       -1.16056
       -1.10104
       -1.09205
       -1.12168
       -1.17355
       -1.09678
       -1.14532
       -1.11767
       -1.11956
       -1.16836
       -1.14644
       -1.15543
       -1.13876
       -1.10923
       -1.14826
       -1.03089
       -1.11187
       -1.03608
       -1.13517
       -1.07277
       -1.13616
       -1.13885
       -1.14103
       -1.11384
       -1.09619
       -1.09388
       -1.08551
       -1.09041
       -1.09582
       -1.11413
       -1.14642
       -1.12172
       -1.10747
       -1.10832
       -1.11368
       -1.22754
       -1.13832
       -1.18373
       -1.09548
       -1.12211
       -1.09371
       -1.11288
       -1.07546
       -1.05534
       -1.15971
       -1.08837
       -1.09723
       -1.15177
       -1.08823
       -1.14237
       -1.16176
       -1.10288
       -1.04055
       -1.09968
       -1.11435
       -1.19189
       -1.13198
       -1.16612
       -1.11434
       -1.16159
       -1.09268
       -0.88705
       -1.12398
       -0.90330
       -1.18475
       -1.11466
       -1.08877
       -1.17712
       -1.10781
       -1.18855
       -1.15828
       -1.17686
       -1.07435
       -1.18439
       -1.18652
       -1.12210
       -1.10413
       -1.11626
       -1.14418
       -1.10777
       -1.07191
       -1.12720
       -1.05276
       -1.13112
       -1.15376
       -1.15807
       -1.13802
       -1.19870
       -1.09560
       -1.10330
       -1.12648
       -1.19459
       -1.10473
       -1.09443
       -1.17166
       -1.13828
       -1.18541
       -1.19125
       -1.13104
       -1.13414
       -1.15685
       -0.98106
       -1.08597
       -1.08731
       -1.04551
       -0.95803
       -0.98988
       -1.03366
       -1.10873
       -1.08809
       -1.09926
       -1.16180
       -1.16430
       -1.14631
       -1.11846
       -1.18990
       -1.08933
       -1.07438
       -1.16275
       -1.07203
       -1.16175
       -1.10641
       -1.13377
       -1.17183
       -1.16129
       -1.21846
       -1.13261
       -1.09302
       -1.12103
       -1.13275
       -1.05381
       -1.14667
       -1.12324
       -1.05009
       -1.17001
       -1.13497
       -1.15588
       -1.12208
       -1.12349
       -1.12111
       -1.10243
       -1.07869
       -1.16484
       -1.13872
       -1.13098
       -1.07260
       -1.14990
       -1.07253
       -1.22579
       -1.10209
       -1.13071
       -1.12378
       -1.14027
       -1.12323
       -1.11943
       -1.18567
       -1.13834
       -1.10518
       -1.13309
       -1.11911
       -1.13153
       -1.10330
       -1.11608
       -1.14683
       -1.18024
       -1.07437
       -1.15755
       -1.11646
       -1.10694
       -1.16552
       -1.17059
       -1.14725
       -1.11079
       -1.12815
       -1.15293
       -1.01447
       -1.11728
       -1.05879
       -1.06949
       -1.08145
       -1.13869
       -1.14086
       -1.10461
       -1.08049
       -1.10188
       -1.09779
       -1.09338
       -1.12445
       -1.09927
       -1.10886
       -1.12792
       -1.14653
       -1.11245
       -1.12280
       -1.10636
       -1.20031
       -1.12594
       -1.18856
       -1.09499
       -1.13106
       -1.10902
       -1.10095
       -1.08072
       -1.07026
       -1.19717
       -1.09580
       -1.10299
       -1.14730
       -1.08770
       -1.15441
       -1.16101
       -1.08567
       -1.06011
       -1.11321
       -1.12042
       -1.17121
       -1.13265
       -1.12859
       -1.10992
       -1.17627
       -1.10366
       -0.86790
       -1.11563
       -0.89433
       -1.19744
       -1.10798
       -1.07382
       -1.18845
       -1.11844
       -1.19292
       -1.15551
       -1.18227
       -1.06375
       -1.17878
       -1.18010
       -1.14542
       -1.10166
       -1.14431
       -1.15612
       -1.10823
       -1.09522
       -1.11730
       -1.07152
       -1.10232
       -1.16373
       -1.17245
       -1.11713
       -1.19514
       -1.10432
       -1.07598
       -1.10100
       -1.16434
       -1.12598
       -1.11110
       -1.16872
       -1.14044
       -1.13885
       -1.17825
       -1.16192
       -1.15360
       -1.13358
       -1.01946
       -1.07568
       -1.06184
       -1.04166
       -0.95811
       -0.98385
       -1.03978
       -1.10951
       -1.08126
       -1.08177
       -1.15379
       -1.16758
       -1.15533
       -1.12607
       -1.17779
       -1.11934
       -1.05881
       -1.17213
       -1.08627
       -1.14733
       -1.08955
       -1.12517
       -1.13186
       -1.18630
       -1.20754
       -1.09450
       -1.11680
       -1.13411
       -1.11996
       -1.05707
       -1.15593
       -1.13055
       -1.07631
       -1.17975
       -1.10893
       -1.15514
       -1.08060
       -1.15026
       -1.12314
       -1.08208
       -1.06686
       -1.13871
       -1.15683
       -1.16464
       -1.08113
       -1.12568
       -1.07984
       -1.19389
       -1.12688
       -1.09793
       -1.13044
       -1.13323
       -1.10367
       -1.08488
       -1.17896
       -1.15585
       -1.11734
       -1.15539
       -1.09111
       -1.11670
       -1.11478
       -1.07999
       -1.11790
       -1.18823
       -1.07847
       -1.14262
       -1.12133
       -1.11844
       -1.17031
       -1.15981
       -1.14791
       -1.12282
       -1.16196
       -1.12233
       -1.02013
       -1.13774
       -1.05446
       -1.04275
       -1.10174
       -1.13075
       -1.14876
       -1.11251
       -1.07799
       -1.09315
       -1.10829
       -1.05086
       -1.13858
       -1.10360
       -1.11622
       -1.09601
       -1.14104
       -1.12532
       -1.10996
       -1.09646
       -1.20717
       -1.11003
       -1.17470
       -1.10913
       -1.12094
       -1.12002
       -1.14926
       -1.10326
       -1.05508
       -1.19137
       -1.07995
       -1.10267
       -1.16298
       -1.07560
       -1.13969
       -1.11832
       -1.08681
       -1.08980
       -1.12221
       -1.12902
       -1.14866
       -1.14549
       -1.13356
       -1.12670
       -1.15793
       -1.13394
       -0.87309
       -1.11798
       -0.89171
       -1.19224
       -1.11753
       -1.10230
       -1.17657
       -1.09619
       -1.21750
       -1.16417
       -1.16148
       -1.09280
       -1.15168
       -1.20323
       -1.13490
       -1.09240
       -1.15117
       -1.15128
       -1.12887
       -1.10443
       -1.12148
       -1.08020
       -1.08175
       -1.16015
       -1.13710
       -1.11542
       -1.20647
       -1.11939
       -1.08112
       -1.09341
       -1.17390
       -1.12198
       -1.10817
       -1.16100
       -1.15143
       -1.14084
       -1.16499
       -1.15370
       -1.14323
       -1.09707
       -1.01829
       -1.06740
       -1.05521
       -1.06042
       -0.96342
       -0.97779
       -1.03480
       -1.13622
       -1.06452
       -1.08176
       -1.17573
       -1.15678
       -1.14004
       -1.13090
       -1.18318
       -1.10826
       -1.05856
       -1.19001
       -1.06543
       -1.13843
       -1.09475
       -1.12444
       -1.10256
       -1.15689
       -1.19815
       -1.10933
       -1.12801
       -1.14628
       -1.10900
       -1.05213
       -1.14307
       -1.16398
       -1.09269
       -1.18735
       -1.12860
       -1.13978
       -1.06649
       -1.16556
       -1.12723
       -1.05930
       -1.08757
       -1.13593
       -1.17287
       -1.16483
       -1.06851
       -1.09877
       -1.09326
       -1.19304
       -1.11919
       -1.12158
       -1.06679
       -1.11025
       -1.12204
       -1.08339
       -1.18657
       -1.16661
       -1.10670
       -1.15772
       -1.07872
       -1.11587
       -1.14917
       -1.12059
       -1.07537
       -1.19472
       -1.07875
       -1.13224
       -1.10667
       -1.10496
       -1.17182
       -1.12214
       -1.13652
       -1.15529
       -1.12397
       -1.13169
       -1.04083
       -1.13522
       -1.07564
       -1.07213
       -1.13263
       -1.13025
       -1.15676
       -1.09557
       -1.08557
       -1.06600
       -1.12653
       -1.06978
       -1.13101
       -1.10003
       -1.10541
       -1.10250
       -1.14483
       -1.13387
       -1.11521
       -1.12900
       -1.19371
       -1.06575
       -1.16009
       -1.08883
       -1.12057
       -1.12313
       -1.14668
       -1.11251
       -1.09199
       -1.18849
       -1.08113
       -1.10093
       -1.17441
       -1.06613
       -1.13977
       -1.11738
       -1.10018
       -1.12280
       -1.13739
       -1.13339
       -1.14249
       -1.13193
       -1.11403
       -1.09817
       -1.15016
       -1.12012
       -0.84598
       -1.11994
       -0.91477
       -1.17946
       -1.14779
       -1.07788
       -1.19806
       -1.14664
       -1.22523
       -1.16330
       -1.16713
       -1.09127
       -1.14476
       -1.17137
       -1.13403
       -1.12954
       -1.12832
       -1.16098
       -1.10721
       -1.06792
       -1.10724
       -1.06041
       -1.10186
       -1.15407
       -1.15095
       -1.12773
       -1.19144
       -1.11466
       -1.05853
       -1.12011
       -1.15868
       -1.13847
       -1.07185
       -1.17826
       -1.13111
       -1.09644
       -1.15709
       -1.16987
       -1.12866
       -1.09593
       -1.03010
       -1.07822
       -1.08131
       -1.07258
       -0.98841
       -0.98206
       -1.03021
       -1.13422
       -1.04670
       -1.12231
       -1.16231
       -1.11334
       -1.12775
       -1.16218
       -1.16588
       -1.06466
       -1.04611
       -1.18344
       -1.08401
       -1.12462
       -1.07602
       -1.14307
       -1.10626
       -1.13597
       -1.23989
       -1.11535
       -1.10696
       -1.10769
       -1.14219
       -1.05854
       -1.11476
       -1.16816
       -1.06632
       -1.17694
       -1.08300
       -1.12995
       -1.08978
       -1.16201
       -1.14397
       -1.05989
       -1.11559
       -1.13463
       -1.13539
       -1.12971
       -1.08204
       -1.12270
       -1.12826
       -1.17930
       -1.11182
       -1.13161
       -1.05663
       -1.10211
       -1.08695
       -1.11395
       -1.23749
       -1.14367
       -1.10522
       -1.14440
       -1.11294
       -1.11557
       -1.14142
       -1.09093
       -1.08051
       -1.17124
       -1.05357
       -1.12119
       -1.09449
       -1.13503
       -1.16408
       -1.13606
       -1.13294
       -1.16072
       -1.10669
       -1.12626
       -1.03216
       -1.07803
       -1.10131
       -1.06020
       -1.12212
       -1.11296
       -1.11588
       -1.11643
       -1.09645
       -1.09232
       -1.10700
       -1.09265
       -1.11838
       -1.09066
       -1.07889
       -1.10338
       -1.10029
       -1.16878
       -1.08766
       -1.14693
       -1.18128
       -1.08703
       -1.16098
       -1.07764
       -1.13271
       -1.13413
       -1.14074
       -1.10659
       -1.09130
       -1.17910
       -1.09987
       -1.10181
       -1.17758
       -1.07288
       -1.13721
       -1.13554
       -1.11364
       -1.15220
       -1.12935
       -1.09818
       -1.14093
       -1.09752
       -1.08741
       -1.08561
       -1.15349
       -1.12725
       -0.82402
       -1.13850
       -0.89589
       -1.16520
       -1.12867
       -1.09484
       -1.17639
       -1.16341
       -1.21632
       -1.15717
       -1.16042
       -1.07395
       -1.17749
       -1.17533
       -1.12315
       -1.13463
       -1.08931
       -1.13124
       -1.09024
       -1.05212
       -1.10936
       -1.08023
       -1.10693
       -1.13932
       -1.12723
       -1.14117
       -1.19380
       -1.09689
       -1.10777
       -1.14907
       -1.14976
       -1.13799
       -1.07620
       -1.15116
       -1.13762
       -1.11901
       -1.17409
       -1.14909
       -1.12141
       -1.10798
       -1.01848
       -1.07844
       -1.09651
       -1.03428
       -0.98469
       -0.95970
       -1.02322
       -1.09861
       -1.06969
       -1.10712
       -1.15596
       -1.12043
       -1.12471
       -1.14194
       -1.18926
       -1.10898
       -1.05057
       -1.18950
       -1.10565
       -1.11368
       -1.12302
       -1.16909
       -1.12558
       -1.17650
       -1.24785
       -1.10720
       -1.11994
       -1.10829
       -1.12515
       -1.07429
       -1.13565
       -1.16223
       -1.06136
       -1.15329
       -1.09906
       -1.11550
       -1.07061
       -1.15304
       -1.12438
       -1.08119
       -1.10708
       -1.14690
       -1.14220
       -1.12448
       -1.09160
       -1.13366
       -1.15808
       -1.16749
       -1.08285
       -1.10500
       -1.04396
       -1.07026
       -1.06278
       -1.12314
       -1.20596
       -1.11636
       -1.11624
       -1.11963
       -1.11981
       -1.12833
       -1.12629
       -1.09350
       -1.09681
       -1.13268
       -1.05422
       -1.12603
       -1.06934
       -1.13855
       -1.17926
       -1.15564
       -1.14748
       -1.14264
       -1.10092
       -1.11190
       -1.02317
       -1.06655
       -1.08573
       -1.08231
       -1.11917
       -1.12668
       -1.11646
       -1.10121
       -1.10091
       -1.12605
       -1.11014
       -1.10202
       -1.10444
       -1.08117
       -1.09356
       -1.12092
       -1.09314
       -1.16469
       -1.06876
       -1.11668
       -1.18509
       -1.10659
       -1.16074
       -1.07953
       -1.15398
       -1.11860
       -1.12499
       -1.10181
       -1.08172
       -1.14604
       -1.08980
       -1.08916
       -1.16720
       -1.09757
       -1.13084
       -1.15693
       -1.14096
       -1.13653
       -1.16049
       -1.09834
       -1.11984
       -1.05348
       -1.13051
       -1.08740
       -1.15707
       -1.12631
       -0.81178
       -1.14421
       -0.87768
       -1.17199
       -1.12435
       -1.09913
       -1.16183
       -1.14721
       -1.18011
       -1.11863
       -1.17643
       -1.09772
       -1.13059
       -1.18603
       -1.13469
       -1.14304
       -1.09868
       -1.11649
       -1.09794
       -1.03499
       -1.10235
       -1.08370
       -1.08391
       -1.13039
       -1.13005
       -1.15220
       -1.17788
       -1.10293
       -1.13186
       -1.13170
       -1.09650
       -1.12580
       -1.08356
       -1.14245
       -1.13632
       -1.11949
       -1.16853
       -1.16507
       -1.12231
       -1.12217
       -1.00973
       -1.07532
       -1.11372
       -1.05163
       -0.95935
       -0.95351
       -1.04242
       -1.10422
       -1.05268
       -1.09247
       -1.17404
       -1.11098
       -1.12474
       -1.13684
       -1.17674
       -1.12432
       -1.07534
       -1.17847
       -1.12131
       -1.09142
       -1.15273
       -1.15463
       -1.12303
       -1.14747
       -1.22501
       -1.11075
       -1.12413
       -1.12122
       -1.12449
       -1.09131
       -1.15721
       -1.15704
       -1.05610
       -1.13463
       -1.11825
       -1.10541
       -1.06998
       -1.14952
       -1.14823
       -1.05765
       -1.10274
       -1.13476
       -1.17714
       -1.12100
       -1.09332
       -1.10106
       -1.12004
       -1.14328
       -1.09732
       -1.07668
       -1.02860
       -1.08596
       -1.10131
       -1.11871
       -1.19602
       -1.11786
       -1.09574
       -1.10414
       -1.12198
       -1.14978
       -1.10724
       -1.08408
       -1.10366
       -1.13000
       -1.02247
       -1.10512
       -1.06108
       -1.12113
       -1.18480
       -1.14637
       -1.15399
       -1.13821
       -1.09313
       -1.08958
       -1.01145
       -1.04553
       -1.09740
       -1.06748
       -1.13319
       -1.10493
       -1.09778
       -1.09590
       -1.11504
       -1.17231
       -1.11680
       -1.12773
       -1.10296
       -1.07000
       -1.11218
       -1.12528
       -1.12371
       -1.16398
       -1.07274
       -1.10827
       -1.15362
       -1.08293
       -1.17545
       -1.07835
       -1.15879
       -1.10859
       -1.12676
       -1.10235
       -1.08266
       -1.10911
       -1.09807
       -1.10526
       -1.18142
       -1.13018
       -1.12071
       -1.14914
       -1.10858
       -1.15980
       -1.14700
       -1.09745
       -1.10862
       -1.04665
       -1.16139
       -1.11830
       -1.14886
       -1.13650
       -0.80060
       -1.15064
       -0.88570
       -1.14519
       -1.14458
       -1.09324
       -1.13080
       -1.15992
       -1.16555
       -1.13345
       -1.15637
       -1.09855
       -1.12484
       -1.14580
       -1.15481
       -1.09479
       -1.10193
       -1.12614
       -1.07801
       -1.03811
       -1.12539
       -1.08193
       -1.08081
       -1.13411
       -1.14164
       -1.13933
       -1.14083
       -1.10046
       -1.11092
       -1.11571
       -1.09051
       -1.14336
       -1.10444
       -1.14696
       -1.14808
       -1.14699
       -1.17860
       -1.14173
       -1.13210
       -1.10231
       -1.02576
       -1.07677
       -1.10199
       -1.04379
       -0.94452
       -0.95738
       -1.01801
       -1.08574
       -1.05188
       -1.11007
       -1.15921
       -1.10321
       -1.13636
       -1.13095
       -1.16984
       -1.13286
       -1.06671
       -1.13782
       -1.13285
       -1.09927
       -1.12398
       -1.19250
       -1.12964
       -1.16203
       -1.21372
       -1.08509
       -1.13935
       -1.13488
       -1.13767
       -1.09267
       -1.13968
       -1.15386
       -1.07446
       -1.11730
       -1.08622
       -1.10777
       -1.05765
       -1.14054
       -1.10306
       -1.04619
       -1.11664
       -1.10710
       -1.16083
       -1.11548
       -1.07551
       -1.11117
       -1.14380
       -1.13020
       -1.11050
       -1.07316
       -1.05387
       -1.09927
       -1.10043
       -1.14579
       -1.16361
       -1.12478
       -1.11870
       -1.09093
       -1.11289
       -1.16465
       -1.11339
       -1.08975
       -1.09312
       -1.14153
       -1.02566
       -1.10429
       -1.09214
       -1.12920
       -1.16983
       -1.15394
       -1.20126
       -1.12267
       -1.07712
       -1.12252
       -0.98810
       -1.04160
       -1.09472
       -1.09270
       -1.13700
       -1.11093
       -1.09832
       -1.08329
       -1.11057
       -1.14128
       -1.09368
       -1.12120
       -1.06826
       -1.06850
       -1.14524
       -1.11804
       -1.11381
       -1.15944
       -1.07144
       -1.12256
       -1.17014
       -1.06478
       -1.16719
       -1.12824
       -1.15091
       -1.13391
       -1.09397
       -1.10313
       -1.08914
       -1.05973
       -1.06846
       -1.07906
       -1.16562
       -1.13645
       -1.11658
       -1.18184
       -1.08675
       -1.16090
       -1.16533
       -1.07392
       -1.12398
       -1.05911
       -1.15368
       -1.13786
       -1.11513
       -1.12270
       -0.79209
       -1.14121
       -0.89419
       -1.14676
       -1.15874
       -1.07862
       -1.10974
       -1.14354
       -1.18034
       -1.12248
       -1.15552
       -1.11042
       -1.10441
       -1.15321
       -1.15145
       -1.11273
       -1.10248
       -1.13763
       -1.05995
       -1.01408
       -1.10658
       -1.07600
       -1.07648
       -1.10744
       -1.13369
       -1.15741
       -1.13810
       -1.09245
       -1.11627
       -1.12115
       -1.11867
       -1.11181
       -1.11953
       -1.15058
       -1.17330
       -1.12754
       -1.16213
       -1.12572
       -1.14242
       -1.08704
       -1.03353
       -1.06544
       -1.09420
       -1.04053
       -0.93635
       -0.96525
       -1.02131
       -1.09362
       -1.03192
       -1.11333
       -1.14275
       -1.06346
       -1.13142
       -1.11200
       -1.14784
       -1.12151
       -1.06070
       -1.14250
       -1.13638
       -1.11550
       -1.12232
       -1.14604
       -1.10650
       -1.15817
       -1.17907
       -1.09263
       -1.12673
       -1.11692
       -1.16489
       -1.06847
       -1.13663
       -1.12432
       -1.07718
       -1.13256
       -1.08361
       -1.09337
       -1.11325
       -1.12446
       -1.11027
       -1.06865
       -1.13807
       -1.10930
       -1.17046
       -1.07860
       -1.09871
       -1.14100
       -1.12674
       -1.13259
       -1.13725
       -1.07680
       -1.10087
       -1.07130
       -1.14142
       -1.09800
       -1.16850
       -1.09733
       -1.13825
       -1.11999
       -1.12377
       -1.19225
       -1.09081
       -1.09257
       -1.11055
       -1.14794
       -1.01669
       -1.09406
       -1.10517
       -1.13628
       -1.16396
       -1.15172
       -1.18392
       -1.11995
       -1.06723
       -1.08720
       -0.97622
       -1.02800
       -1.08090
       -1.06280
       -1.14638
       -1.10593
       -1.11618
       -1.10027
       -1.09678
       -1.14640
       -1.12483
       -1.12817
       -1.09483
       -1.11211
       -1.09796
       -1.12188
       -1.14934
       -1.15259
       -1.08242
       -1.12909
       -1.16084
       -1.08133
       -1.15388
       -1.11490
       -1.17710
       -1.09257
       -1.10387
       -1.11807
       -1.07610
       -1.07980
       -1.09427
       -1.08847
       -1.13850
       -1.13135
       -1.09885
       -1.18619
       -1.08925
       -1.12814
       -1.14151
       -1.08485
       -1.15046
       -1.05247
       -1.14018
       -1.12684
       -1.10995
       -1.13579
       -0.74161
       -1.15255
       -0.87639
       -1.13647
       -1.18871
       -1.09039
       -1.06692
       -1.12420
       -1.16987
       -1.10783
       -1.10347
       -1.09936
       -1.08778
       -1.12697
       -1.14970
       -1.12221
       -1.11859
       -1.11357
       -1.05748
       -0.98299
       -1.12569
       -1.06005
       -1.08639
       -1.09832
       -1.12353
       -1.17584
       -1.15218
       -1.12022
       -1.09209
       -1.13694
       -1.11818
       -1.07386
       -1.13500
       -1.12721
       -1.15464
       -1.17175
       -1.14661
       -1.11830
       -1.17185
       -1.09953
       -1.04101
       -1.06268
       -1.09674
       -1.03966
       -0.91487
       -0.95112
       -1.02729
       -1.10512
       -1.00898
       -1.09564
       -1.12370
       -1.07783
       -1.15501
       -1.10187
       -1.15127
       -1.10592
       -1.09021
       -1.14885
       -1.15153
       -1.10452
       -1.13325
       -1.16960
       -1.12222
       -1.17418
       -1.17104
       -1.07416
       -1.08509
       -1.12029
       -1.19268
       -1.09720
       -1.12206
       -1.12807
       -1.10779
       -1.13894
       -1.06125
       -1.09792
       -1.09482
       -1.09260
       -1.09262
       -1.07668
       -1.16373
       -1.09062
       -1.17653
       -1.11463
       -1.08448
       -1.11954
       -1.12675
       -1.16218
       -1.13415
       -1.06573
       -1.09821
       -1.04951
       -1.15849
       -1.08580
       -1.17057
       -1.08362
       -1.13711
       -1.10141
       -1.12368
       -1.17434
       -1.10468
       -1.08656
       -1.10883
       -1.14579
       -1.06307
       -1.11592
       -1.14281
       -1.14338
       -1.15247
       -1.12470
       -1.18057
       -1.07440
       -1.08022
       -1.09147
       -0.95913
       -1.06195
       -1.06658
       -1.08062
       -1.11813
       -1.12816
       -1.10658
       -1.11412
       -1.07526
       -1.14675
       -1.12874
       -1.13700
       -1.09555
       -1.10189
       -1.09556
       -1.13090
       -1.13836
       -1.13576
       -1.06988
       -1.14570
       -1.15281
       -1.08406
       -1.14124
       -1.11083
       -1.12836
       -1.09526
       -1.11716
       -1.12107
       -1.08068
       -1.09525
       -1.10439
       -1.08026
       -1.13745
       -1.08371
       -1.12793
       -1.19418
       -1.08490
       -1.15482
       -1.13910
       -1.10310
       -1.11611
       -1.08318
       -1.10878
       -1.11547
       -1.10317
       -1.10108
       -0.67362
       -1.16088
       -0.88485
       -1.14633
       -1.19278
       -1.14035
       -1.06159
       -1.12486
       -1.18301
       -1.13556
       -1.07566
       -1.07435
       -1.09148
       -1.12416
       -1.14367
       -1.16617
       -1.11417
       -1.13685
       -1.08655
       -1.02341
       -1.13548
       -1.03971
       -1.07330
       -1.08836
       -1.12198
       -1.17442
       -1.15150
       -1.14011
       -1.12556
       -1.12937
       -1.12885
       -1.07567
       -1.13851
       -1.11932
       -1.14928
       -1.16247
       -1.14600
       -1.14787
       -1.17066
       -1.10616
       -1.02076
       -1.03756
       -1.06532
       -1.01806
       -0.89569
       -0.95127
       -0.98829
       -1.10208
       -1.05249
       -1.09303
       -1.12740
       -1.09434
       -1.17351
       -1.10018
       -1.09754
       -1.11642
       -1.08691
       -1.12527
       -1.13105
       -1.11789
       -1.13753
       -1.17596
       -1.12584
       -1.12847
       -1.14997
       -1.08702
       -1.07462
       -1.12244
       -1.19079
       -1.10441
       -1.11900
       -1.10605
       -1.07428
       -1.11202
       -1.05704
       -1.10219
       -1.12627
       -1.10650
       -1.10630
       -1.09926
       -1.14602
       -1.07473
       -1.15348
       -1.09853
       -1.09994
       -1.08964
       -1.12332
       -1.12039
       -1.13527
       -1.06797
       -1.08002
       -1.04353
       -1.15377
       -1.09380
       -1.13860
       -1.08091
       -1.14778
       -1.10226
       -1.10507
       -1.17677
       -1.09501
       -1.10129
       -1.13039
       -1.12133
       -1.06135
       -1.11973
       -1.14529
       -1.12176
       -1.11745
       -1.12533
       -1.16036
       -1.09373
       -1.08957
       -1.11138
       -0.94883
       -1.05133
       -1.08036
       -1.09766
       -1.11761
       -1.12220
       -1.11591
       -1.12133
       -1.11337
       -1.12541
       -1.14059
       -1.10978
       -1.10244
       -1.12334
       -1.11894
       -1.12669
       -1.13284
       -1.13304
       -1.09359
       -1.15503
       -1.17917
       -1.09589
       -1.18853
       -1.10630
       -1.15751
       -1.07420
       -1.12247
       -1.13184
       -1.03632
       -1.11088
       -1.10623
       -1.08261
       -1.12762
       -1.09119
       -1.17030
       -1.15741
       -1.06459
       -1.11395
       -1.14262
       -1.07927
       -1.11342
       -1.04967
       -1.10939
       -1.11098
       -1.10493
       -1.09837
       -0.62313
       -1.12679
       -0.85747
       -1.14441
       -1.19055
       -1.13261
       -1.03282
       -1.13465
       -1.18899
       -1.13650
       -1.11719
       -1.05917
       -1.08970
       -1.15318
       -1.16819
       -1.14659
       -1.09319
       -1.17103
       -1.08988
       -1.01275
       -1.09244
       -1.06621
       -1.05511
       -1.06993
       -1.12317
       -1.18531
       -1.15599
       -1.15051
       -1.10212
       -1.10191
       -1.11068
       -1.08244
       -1.14595
       -1.12913
       -1.13370
       -1.12250
       -1.15320
       -1.16593
       -1.17193
       -1.09169
       -0.98553
       -1.05723
       -1.06910
       -0.98875
       -0.93488
       -0.94609
       -1.00474
       -1.09608
       -1.07794
       -1.14629
       -1.13611
       -1.10167
       -1.15716
       -1.09522
       -1.07405
       -1.13615
       -1.10049
       -1.09875
       -1.13188
       -1.11099
       -1.14179
       -1.15473
       -1.13642
       -1.13203
       -1.13388
       -1.09889
       -1.06974
       -1.12224
       -1.19366
       -1.10795
       -1.15517
       -1.09246
       -1.08078
       -1.08888
       -1.09537
       -1.06874
       -1.10364
       -1.10217
       -1.13576
       -1.10574
       -1.16164
       -1.10725
       -1.11957
       -1.06835
       -1.13399
       -1.07752
       -1.10399
       -1.10913
       -1.11146
       -1.08172
       -1.06471
       -1.03757
       -1.13803
       -1.09507
       -1.11946
       -1.06378
       -1.11646
       -1.11832
       -1.08305
       -1.16933
       -1.11866
       -1.11268
       -1.08397
       -1.11322
       -1.05751
       -1.09061
       -1.15424
       -1.11541
       -1.14062
       -1.11528
       -1.14390
       -1.09950
       -1.12666
       -1.11511
       -0.91156
       -1.06815
       -1.08554
       -1.10153
       -1.08157
       -1.12399
       -1.12175
       -1.10600
       -1.07817
       -1.11214
       -1.14202
       -1.08112
       -1.11104
       -1.09213
       -1.11757
       -1.16260
       -1.14623
       -1.13433
       -1.11492
       -1.16918
       -1.17600
       -1.08850
       -1.19792
       -1.09225
       -1.11367
       -1.04029
       -1.14218
       -1.13715
       -1.07929
       -1.15450
       -1.10400
       -1.11154
       -1.12810
       -1.11995
       -1.14388
       -1.16282
       -1.09490
       -1.09940
       -1.09968
       -1.07345
       -1.12623
       -1.07687
       -1.13155
       -1.12844
       -1.11948
       -1.08176
       -0.60889
       -1.12441
       -0.83356
       -1.14679
       -1.15372
       -1.07963
       -1.05233
       -1.09992
       -1.21659
       -1.14503
       -1.12655
       -1.06553
       -1.09885
       -1.16761
       -1.14761
       -1.14448
       -1.05543
       -1.16501
       -1.08814
       -1.01612
       -1.08980
       -1.02650
       -1.07787
       -1.05447
       -1.11932
       -1.17343
       -1.16297
       -1.13566
       -1.09887
       -1.11363
       -1.11937
       -1.06126
       -1.14904
       -1.12469
       -1.09885
       -1.13078
       -1.15699
       -1.12624
       -1.18407
       -1.12986
       -1.00782
       -1.05524
       -1.04745
       -1.02769
       -0.91178
       -0.94996
       -1.01863
       -1.11617
       -1.04022
       -1.11250
       -1.15935
       -1.13062
       -1.11133
       -1.10873
       -1.08098
       -1.12434
       -1.10986
       -1.08906
       -1.14941
       -1.11384
       -1.13898
       -1.14836
       -1.12834
       -1.13256
       -1.11260
       -1.10348
       -1.10368
       -1.11751
       -1.16626
       -1.13079
       -1.12818
       -1.09805
       -1.03735
       -1.08085
       -1.10546
       -1.08746
       -1.11086
       -1.13297
       -1.15195
       -1.12445
       -1.14245
       -1.11326
       -1.12184
       -1.08576
       -1.13835
       -1.07576
       -1.10291
       -1.08518
       -1.11597
       -1.08586
       -1.12157
       -1.03004
       -1.12446
       -1.11663
       -1.10391
       -1.05339
       -1.15095
       -1.10614
       -1.09213
       -1.11864
       -1.09708
       -1.11336
       -1.10285
       -1.10777
       -1.03193
       -1.11959
       -1.14810
       -1.10979
       -1.13144
       -1.09823
       -1.14412
       -1.14290
       -1.14013
       -1.08757
       -0.89527
       -1.03694
       -1.09727
       -1.06378
       -1.06201
       -1.16195
       -1.13720
       -1.10622
       -1.11087
       -1.09794
       -1.11985
       -1.09949
       -1.11009
       -1.06204
       -1.09334
       -1.15154
       -1.17781
       -1.09670
       -1.12080
       -1.13768
       -1.18694
       -1.09414
       -1.19456
       -1.12485
       -1.12986
       -1.04456
       -1.17208
       -1.09206
       -1.06366
       -1.13792
       -1.08853
       -1.14235
       -1.11866
       -1.10307
       -1.15375
       -1.16679
       -1.09065
       -1.09271
       -1.08767
       -1.07467
       -1.14632
       -1.09777
       -1.12892
       -1.15445
       -1.10518
       -1.07794
       -0.54625
       -1.11348
       -0.82617
       -1.13998
       -1.13596
       -1.07624
       -1.07793
       -1.12642
       -1.17240
       -1.12700
       -1.18788
       -1.04887
       -1.16607
       -1.16051
       -1.15366
       -1.15706
       -1.07382
       -1.14645
       -1.08994
       -1.00497
       -1.11815
       -1.01572
       -1.09887
       -1.06126
       -1.12069
       -1.17362
       -1.15274
       -1.10381
       -1.11698
       -1.11876
       -1.13918
       -1.07496
       -1.15495
       -1.15194
       -1.10926
       -1.14542
       -1.12520
       -1.12409
       -1.15399
       -1.14572
       -1.00147
       -1.02576
       -1.06224
       -0.99463
       -0.91115
       -0.98603
       -1.02138
       -1.08906
       -1.05372
       -1.08233
       -1.13211
       -1.12572
       -1.14260
       -1.12487
       -1.11362
       -1.15067
       -1.12076
       -1.09387
       -1.11880
       -1.08944
       -1.16148
       -1.13511
       -1.13042
       -1.14724
       -1.12493
       -1.12155
       -1.04220
       -1.12469
       -1.17728
       -1.10760
       -1.14678
       -1.05823
       -1.01234
       -1.06293
       -1.07371
       -1.07601
       -1.13365
       -1.16389
       -1.14058
       -1.13196
       -1.16614
       -1.08940
       -1.08993
       -1.11181
       -1.14332
       -1.10100
       -1.11663
       -1.04949
       -1.11128
       -1.06439
       -1.12788
       -1.04122
       -1.10084
       -1.10920
       -1.10621
       -1.05074
       -1.12600
       -1.07529
       -1.07607
       -1.11645
       -1.08388
       -1.11058
       -1.12106
       -1.07674
       -1.07642
       -1.12168
       -1.12015
       -1.07381
       -1.12978
       -1.11777
       -1.12493
       -1.12974
       -1.17671
       -1.06851
       -0.89595
       -1.06123
       -1.12720
       -1.08583
       -1.09912
       -1.15113
       -1.15764
       -1.14049
       -1.10455
       -1.11311
       -1.13466
       -1.08441
       -1.10824
       -1.07031
       -1.06750
       -1.15915
       -1.16232
       -1.09692
       -1.02981
       -1.11970
       -1.15743
       -1.13340
       -1.17881
       -1.12286
       -1.12576
       -1.05015
       -1.15063
       -1.10330
       -1.06287
       -1.12780
       -1.08249
       -1.14058
       -1.11201
       -1.11670
       -1.12984
       -1.13957
       -1.07590
       -1.05910
       -1.07842
       -1.04869
       -1.16008
       -1.08005
       -1.11553
       -1.12789
       -1.11395
       -1.06913
       -0.46193
       -1.09636
       -0.79935
       -1.14540
       -1.11423
       -1.08509
       -1.05900
       -1.12790
       -1.20144
       -1.12182
       -1.16771
       -1.05410
       -1.15421
       -1.16350
       -1.13080
       -1.14952
       -1.10848
       -1.13204
       -1.09180
       -1.02770
       -1.09451
       -0.99937
       -1.09646
       -1.06233
       -1.11161
       -1.18334
       -1.12735
       -1.08082
       -1.13661
       -1.10490
       -1.11827
       -1.06748
       -1.13557
       -1.14895
       -1.11024
       -1.13930
       -1.13333
       -1.08124
       -1.12565
       -1.19033
       -0.98179
       -1.04118
       -1.08128
       -1.00893
       -0.93602
       -0.98972
       -0.99392
       -1.07245
       -1.07704
       -1.07601
       -1.14027
       -1.11852
       -1.14770
       -1.14073
       -1.10734
       -1.16582
       -1.12415
       -1.09306
       -1.10867
       -1.12002
       -1.14801
       -1.13511
       -1.11981
       -1.13455
       -1.12642
       -1.14775
       -1.02404
       -1.14151
       -1.15818
       -1.06773
       -1.14957
       -1.06372
       -1.00721
       -1.07228
       -1.08520
       -1.06311
       -1.09636
       -1.15415
       -1.16028
       -1.11928
       -1.16192
       -1.09856
       -1.05117
       -1.13396
       -1.15873
       -1.08481
       -1.08472
       -1.06842
       -1.08122
       -1.06764
       -1.11470
       -1.11269
       -1.09763
       -1.12111
       -1.09641
       -1.08476
       -1.15491
       -1.10147
       -1.10236
       -1.11147
       -1.07746
       -1.09083
       -1.07961
       -1.06393
       -1.08249
       -1.12207
       -1.11543
       -1.07442
       -1.13783
       -1.08375
       -1.09821
       -1.13257
       -1.14203
       -1.05416
       -0.93171
       -1.05095
       -1.13172
       -1.03860
       -1.10235
       -1.13570
       -1.10938
       -1.14927
       -1.10184
       -1.09919
       -1.12042
       -1.07322
       -1.06275
       -1.08928
       -1.06992
       -1.13276
       -1.16200
       -1.06737
       -1.05127
       -1.13032
       -1.15854
       -1.12512
       -1.14860
       -1.12648
       -1.11787
       -1.05098
       -1.15771
       -1.09473
       -1.06243
       -1.13684
       -1.07081
       -1.14004
       -1.13274
       -1.12437
       -1.12543
       -1.12953
       -1.07569
       -1.06033
       -1.08806
       -1.07067
       -1.17790
       -1.08721
       -1.12514
       -1.10879
       -1.12463
       -1.10760
       -0.38030
       -1.11040
       -0.79172
       -1.14582
       -1.14140
       -1.09268
       -1.09428
       -1.14759
       -1.17877
       -1.09667
       -1.18556
       -1.07694
       -1.14704
       -1.14257
       -1.13417
       -1.14564
       -1.10929
       -1.14372
       -1.06662
       -1.03775
       -1.09892
       -1.01616
       -1.10686
       -1.08001
       -1.10215
       -1.15074
       -1.14265
       -1.08575
       -1.13498
       -1.06650
       -1.08578
       -1.06752
       -1.14899
       -1.15549
       -1.10094
       -1.14504
       -1.14279
       -1.08931
       -1.13682
       -1.16653
       -0.99349
       -1.04850
       -1.08955
       -1.01286
       -0.95452
       -0.99980
       -1.00473
       -1.09926
       -1.08490
       -1.09084
       -1.13795
       -1.10528
       -1.11004
       -1.13339
       -1.12150
       -1.15325
       -1.13198
       -1.09750
       -1.09770
       -1.13157
       -1.13388
       -1.12804
       -1.12188
       -1.15066
       -1.11756
       -1.14341
       -1.01817
       -1.10985
       -1.15654
       -1.07123
       -1.12357
       -1.09565
       -0.99135
       -1.09908
       -1.08244
       -1.08206
       -1.08351
       -1.14396
       -1.19011
       -1.11302
       -1.15469
       -1.11290
       -1.05045
       -1.08080
       -1.14216
       -1.08269
       -1.08318
       -1.07949
       -1.07026
       -1.09486
       -1.09017
       -1.10668
       -1.07212
       -1.13330
       -1.10450
       -1.04757
       -1.21402
       -1.07884
       -1.11580
       -1.10534
       -1.08141
       -1.08349
       -1.08868
       -1.07242
       -1.05099
       -1.11173
       -1.08387
       -1.08811
       -1.12803
       -1.05762
       -1.09747
       -1.11888
       -1.17481
       -1.01396
       -0.94288
       -1.03318
       -1.14104
       -1.02178
       -1.09255
       -1.10923
       -1.07809
       -1.14279
       -1.10568
       -1.08161
       -1.06605
       -1.06602
       -1.04823
       -1.09109
       -1.09450
       -1.17072
       -1.11470
       -1.08970
       -1.07064
       -1.11801
       -1.19000
       -1.12621
       -1.11844
       -1.14548
       -1.13167
       -1.05951
       -1.16291
       -1.09458
       -1.03681
       -1.14606
       -1.09405
       -1.12787
       -1.14699
       -1.15385
       -1.12123
       -1.13073
       -1.06450
       -1.06527
       -1.07408
       -1.03866
       -1.17898
       -1.12535
       -1.16643
       -1.14285
       -1.12829
       -1.12102
       -0.25066
       -1.08995
       -0.76541
       -1.14558
       -1.14338
       -1.09793
       -1.06501
       -1.14473
       -1.16929
       -1.10328
       -1.19574
       -1.08794
       -1.16577
       -1.14517
       -1.12729
       -1.08771
       -1.09190
       -1.12510
       -1.08861
       -1.01412
       -1.08941
       -1.01947
       -1.07252
       -1.09290
       -1.11641
       -1.15221
       -1.11031
       -1.09636
       -1.12944
       -1.09913
       -1.08370
       -1.08693
       -1.09711
       -1.13784
       -1.13513
       -1.14571
       -1.14827
       -1.09359
       -1.10543
       -1.17178
       -1.01443
       -1.05179
       -1.09071
       -1.03029
       -0.94074
       -0.98595
       -0.96366
       -1.09238
       -1.07957
       -1.11167
       -1.11987
       -1.12927
       -1.12391
       -1.12994
       -1.12176
       -1.15876
       -1.13251
       -1.08502
       -1.10334
       -1.14633
       -1.08019
       -1.12529
       -1.12848
       -1.12316
       -1.11831
       -1.13552
       -1.03097
       -1.07698
       -1.15614
       -1.06079
       -1.10197
       -1.06630
       -0.95882
       -1.08495
       -1.03973
       -1.09105
       -1.06095
       -1.16269
       -1.15644
       -1.10640
       -1.18249
       -1.09771
       -1.04210
       -1.09253
       -1.14765
       -1.07487
       -1.08922
       -1.08611
       -1.07344
       -1.10051
       -1.11016
       -1.11696
       -1.06767
       -1.12988
       -1.09123
       -1.05244
       -1.20099
       -1.13047
       -1.08847
       -1.10330
       -1.04807
       -1.09860
       -1.08978
       -1.10036
       -1.04674
       -1.10587
       -1.04334
       -1.10997
       -1.13707
       -1.05380
       -1.09419
       -1.11034
       -1.16751
       -1.01965
       -0.93381
       -0.98980
       -1.13354
       -1.01976
       -1.09328
       -1.11560
       -1.09156
       -1.14929
       -1.12241
       -1.10472
       -1.06133
       -1.08188
       -1.04005
       -1.09680
       -1.10438
       -1.15952
       -1.16468
       -1.10642
       -1.07144
       -1.12608
       -1.19880
       -1.12397
       -1.12262
       -1.11055
       -1.08758
       -1.09942
       -1.18128
       -1.07423
       -1.03275
       -1.15308
       -1.10247
       -1.09867
       -1.12544
       -1.08432
       -1.15075
       -1.14674
       -1.07706
       -1.06485
       -1.04732
       -1.04842
       -1.14277
       -1.08499
       -1.15462
       -1.16343
       -1.11736
       -1.11454
       -0.15093
       -1.07713
       -0.75992
       -1.15179
       -1.14766
       -1.12235
       -1.07501
       -1.12989
       -1.16703
       -1.10855
       -1.16627
       -1.09285
       -1.17678
       -1.14087
       -1.13912
       -1.10882
       -1.11878
       -1.11817
       -1.11652
       -1.01508
       -1.13234
       -1.01710
       -1.11052
       -1.12009
       -1.12261
       -1.14981
       -1.11489
       -1.07344
       -1.13158
       -1.09403
       -1.08631
       -1.11257
       -1.10590
       -1.15435
       -1.12287
       -1.15023
       -1.14782
       -1.09030
       -1.12258
       -1.16152
       -1.01526
       -1.06953
       -1.07722
       -1.04570
       -0.95978
       -0.99936
       -0.95282
       -1.08614
       -1.09896
       -1.12167
       -1.09776
       -1.08448
       -1.12766
       -1.12568
       -1.11803
       -1.17251
       -1.10068
       -1.09786
       -1.07508
       -1.11724
       -1.07765
       -1.12834
       -1.14109
       -1.09216
       -1.11379
       -1.09581
       -1.03086
       -1.07270
       -1.13770
       -1.03830
       -1.11604
       -1.07730
       -0.95896
       -1.14363
       -1.07274
       -1.12537
       -1.10325
       -1.16939
       -1.10717
       -1.07200
       -1.15282
       -1.12065
       -1.06828
       -1.09240
       -1.14975
       -1.12407
       -1.11058
       -1.09105
       -1.08362
       -1.12470
       -1.09200
       -1.11217
       -1.05667
       -1.12214
       -1.08268
       -1.06876
       -1.16649
       -1.12700
       -1.08444
       -1.11291
       -1.06120
       -1.08131
       -1.08848
       -1.10138
       -1.02053
       -1.08592
       -1.03326
       -1.10082
       -1.13520
       -1.06125
       -1.12104
       -1.08659
       -1.14294
       -1.03135
       -0.95145
       -0.97831
       -1.13173
       -1.01101
       -1.09782
       -1.13137
       -1.09634
       -1.12499
       -1.10109
       -1.11127
       -1.06209
       -1.07280
       -1.00262
       -1.09513
       -1.07324
       -1.17740
       -1.15376
       -1.11001
       -1.06384
       -1.11163
       -1.16537
       -1.12176
       -1.11574
       -1.11541
       -1.10376
       -1.11213
       -1.16065
       -1.07069
       -1.03019
       -1.15407
       -1.05642
       -1.13345
       -1.13563
       -1.11999
       -1.13571
       -1.12333
       -1.07343
       -1.04837
       -1.03023
       -1.03574
       -1.13716
       -1.08445
       -1.16536
       -1.15060
       -1.12992
       -1.11185
       -0.06415
       -1.11039
       -0.74017
       -1.16228
       -1.17050
       -1.09980
       -1.09593
       -1.14854
       -1.13857
       -1.09505
       -1.15768
       -1.11152
       -1.14653
       -1.16224
       -1.14276
       -1.09691
       -1.12819
       -1.09419
       -1.11305
       -1.02317
       -1.13433
       -1.00534
       -1.11456
       -1.13369
       -1.11661
       -1.10219
       -1.11982
       -1.08193
       -1.12929
       -1.13006
       -1.08780
       -1.10896
       -1.12592
       -1.18661
       -1.12344
       -1.10851
       -1.12658
       -1.03623
       -1.13185
       -1.15589
       -1.01393
       -1.09090
       -1.08460
       -1.02769
       -0.97288
       -0.99266
       -0.95978
       -1.10101
       -1.09302
       -1.12349
       -1.10603
       -1.05673
       -1.13079
       -1.12643
       -1.13670
       -1.14082
       -1.05902
       -1.08777
       -1.03834
       -1.13263
       -1.06652
       -1.15655
       -1.14605
       -1.09415
       -1.14136
       -1.09624
       -1.04372
       -1.07609
       -1.11756
       -1.03331
       -1.08675
       -1.06596
       -0.96857
       -1.13402
       -1.05346
       -1.14276
       -1.12298
       -1.14674
       -1.08666
       -1.06892
       -1.16139
       -1.10596
       -1.08303
       -1.09753
       -1.13217
       -1.11629
       -1.09436
       -1.11625
       -1.11190
       -1.14962
       -1.05261
       -1.12059
       -1.07650
       -1.08319
       -1.11930
       -1.03431
       -1.17087
       -1.14710
       -1.08329
       -1.11262
       -1.04972
       -1.07500
       -1.10707
       -1.14955
       -0.99840
       -1.05738
       -1.03308
       -1.10125
       -1.11329
       -1.06954
       -1.09904
       -1.08311
       -1.11078
       -1.03469
       -0.94438
       -0.97224
       -1.12544
       -1.02851
       -1.13979
       -1.10150
       -1.08098
       -1.11574
       -1.09476
       -1.11104
       -1.07169
       -1.05449
       -1.00706
       -1.07428
       -1.06947
       -1.15407
       -1.14883
       -1.08168
       -1.07558
       -1.15653
       -1.16533
       -1.11314
       -1.10742
       -1.11367
       -1.09524
       -1.10514
       -1.13933
       -1.06913
       -1.05332
       -1.12018
       -1.07729
       -1.14976
       -1.11311
       -1.12864
       -1.14172
       -1.13233
       -1.09320
       -1.07056
       -1.03533
       -1.02892
       -1.13141
       -1.08551
       -1.15375
       -1.12026
       -1.12360
       -1.10972
       -0.02052
       -1.10348
       -0.72215
       -1.16557
       -1.16475
       -1.10572
       -1.07002
       -1.11112
       -1.12593
       -1.09083
       -1.14559
       -1.10405
       -1.13980
       -1.12590
       -1.13543
       -1.10497
       -1.13841
       -1.12306
       -1.07097
       -1.05944
       -1.13498
       -0.99221
       -1.10974
       -1.12964
       -1.12197
       -1.12416
       -1.14710
       -1.06972
       -1.11438
       -1.14281
       -1.06954
       -1.06933
       -1.13298
       -1.17428
       -1.15531
       -1.09509
       -1.16852
       -1.03834
       -1.08018
       -1.13117
       -1.01901
       -1.06163
       -1.12429
       -0.98449
       -0.97772
       -1.02453
       -0.95255
       -1.11475
       -1.07291
       -1.10341
       -1.07519
       -1.02350
       -1.15828
       -1.15897
       -1.13012
       -1.15576
       -1.03928
       -1.05394
       -1.04286
       -1.15346
       -1.06522
       -1.14390
       -1.12747
       -1.09400
       -1.13998
       -1.11178
       -1.04744
       -1.07984
       -1.13573
       -1.04013
       -1.11641
       -1.05585
       -0.96027
       -1.09835
       -1.06964
       -1.14942
       -1.12179
       -1.13330
       -1.09498
       -1.07889
       -1.15766
       -1.09681
       -1.09937
       -1.10333
       -1.15048
       -1.13031
       -1.10788
       -1.12919
       -1.12002
       -1.14581
       -1.07139
       -1.10721
       -1.05536
       -1.05766
       -1.12192
       -1.06815
       -1.14383
       -1.13180
       -1.10598
       -1.10046
       -1.06952
       -1.08449
       -1.13743
       -1.14581
       -1.01808
       -1.04140
       -1.04350
       -1.09292
       -1.13394
       -1.05187
       -1.14800
       -1.06172
       -1.09118
       -1.02373
       -0.93741
       -0.98005
       -1.12110
       -0.99447
       -1.12453
       -1.09198
       -1.07702
       -1.09798
       -1.11741
       -1.12120
       -1.05454
       -1.03739
       -0.99258
       -1.10017
       -1.07148
       -1.13753
       -1.14249
       -1.06747
       -1.08139
       -1.12212
       -1.15778
       -1.14057
       -1.13665
       -1.11266
       -1.09013
       -1.09737
       -1.11677
       -1.02162
       -1.03654
       -1.14742
       -1.09563
       -1.15176
       -1.07674
       -1.11644
       -1.11894
       -1.11693
       -1.07314
       -1.03593
       -0.99450
       -1.00623
       -1.11289
       -1.08236
       -1.17384
       -1.11435
       -1.17252
       -1.11268
       -0.04850
       -1.08545
       -0.70205
       -1.09979
       -1.09187
       -1.11667
       -1.10145
       -1.13185
       -1.09656
       -1.09889
       -1.15491
       -1.08450
       -1.11619
       -1.12378
       -1.12872
       -1.08841
       -1.12591
       -1.13051
       -1.12890
       -1.11619
       -1.10714
       -0.99603
       -1.09564
       -1.12087
       -1.14814
       -1.09453
       -1.16319
       -1.05774
       -1.09613
       -1.12936
       -1.07247
       -1.09153
       -1.09659
       -1.14906
       -1.13140
       -1.05810
       -1.20000
       -1.03359
       -1.07061
       -1.13432
       -1.03750
       -1.04461
       -1.11479
       -0.97267
       -0.97526
       -1.03440
       -0.97314
       -1.10766
       -1.07975
       -1.09410
       -1.07549
       -1.05004
       -1.14921
       -1.14306
       -1.14648
       -1.16231
       -1.04907
       -1.08275
       -1.04491
       -1.12701
       -1.07689
       -1.14755
       -1.15642
       -1.08372
       -1.13393
       -1.12218
       -1.06849
       -1.07953
       -1.11255
       -1.03810
       -1.08833
       -1.06111
       -0.96811
       -1.07986
       -1.05473
       -1.12697
       -1.14140
       -1.13512
       -1.11269
       -1.11729
       -1.13517
       -1.11264
       -1.08961
       -1.11953
       -1.17226
       -1.10775
       -1.12804
       -1.13781
       -1.11610
       -1.13394
       -1.07898
       -1.08090
       -1.07456
       -1.05476
       -1.13391
       -1.07206
       -1.15006
       -1.11837
       -1.10091
       -1.09414
       -1.04976
       -1.07799
       -1.10224
       -1.14539
       -1.03832
       -1.05194
       -1.02982
       -1.06907
       -1.14384
       -1.03720
       -1.13843
       -1.05228
       -1.10072
       -1.04049
       -0.92424
       -0.95601
       -1.08368
       -1.04727
       -1.13904
       -1.06466
       -1.07519
       -1.07092
       -1.11157
       -1.14333
       -1.06365
       -1.02675
       -1.00399
       -1.06442
       -1.08897
       -1.12924
       -1.13464
       -1.09467
       -1.04825
       -1.09750
       -1.16953
       -1.15725
       -1.14145
       -1.10520
       -1.06791
       -1.09945
       -1.12369
       -1.02947
       -1.06805
       -1.11607
       -1.09785
       -1.14760
       -1.08456
       -1.12392
       -1.12074
       -1.11698
       -1.08338
       -1.04794
       -1.02432
       -0.99843
       -1.14029
       -1.09311
       -1.17529
       -1.14238
       -1.17429
       -1.16215
       -0.07079
       -1.08204
       -0.68431
       -1.08260
       -1.08471
       -1.11347
       -1.08196
       -1.15899
       -1.08830
       -1.07458
       -1.16502
       -1.08815
       -1.13550
       -1.12559
       -1.10083
       -1.08411
       -1.12999
       -1.13705
       -1.15273
       -1.12254
       -1.09753
       -0.98711
       -1.14488
       -1.10298
       -1.12995
       -1.07692
       -1.15846
       -1.05429
       -1.10717
       -1.12794
       -1.07241
       -1.08837
       -1.09327
       -1.11721
       -1.13884
       -1.03583
       -1.18345
       -1.03658
       -1.09155
       -1.11664
       -1.07384
       -1.05051
       -1.14410
       -0.96371
       -0.97221
       -1.02148
       -0.97487
       -1.10003
       -1.07799
       -1.08423
       -1.10447
       -1.05757
       -1.15331
       -1.12527
       -1.10128
       -1.13427
       -1.06687
       -1.06337
       -1.05325
       -1.13202
       -1.07484
       -1.14646
       -1.16318
       -1.08128
       -1.15720
       -1.12404
       -1.06481
       -1.04011
       -1.15403
       -1.01959
       -1.10134
       -1.07646
       -0.96172
       -1.09425
       -1.05949
       -1.12059
       -1.12816
       -1.12612
       -1.11715
       -1.10566
       -1.15314
       -1.12040
       -1.06593
       -1.10326
       -1.12284
       -1.11234
       -1.09651
       -1.15021
       -1.12574
       -1.15147
       -1.06672
       -1.06711
       -1.05246
       -1.03840
       -1.13995
       -1.09489
       -1.14218
       -1.11359
       -1.12905
       -1.09420
       -1.09859
       -1.11698
       -1.08691
       -1.14723
       -1.03445
       -1.03025
       -1.00682
       -1.07026
       -1.15765
       -1.01623
       -1.13754
       -1.08117
       -1.08879
       -1.05821
       -0.96359
       -0.95282
       -1.07375
       -1.02647
       -1.12918
       -1.05436
       -1.08243
       -1.04509
       -1.09622
       -1.11181
       -1.05279
       -1.04629
       -1.00235
       -1.06320
       -1.06622
       -1.16249
       -1.15777
       -1.11906
       -1.04553
       -1.10947
       -1.14857
       -1.16176
       -1.11955
       -1.10935
       -1.06275
       -1.08642
       -1.13286
       -1.02885
       -1.03536
       -1.10984
       -1.11654
       -1.14164
       -1.05394
       -1.13464
       -1.11736
       -1.12314
       -1.04926
       -1.04452
       -1.05637
       -1.00580
       -1.11500
       -1.08801
       -1.18336
       -1.14754
       -1.16379
       -1.16073
       -0.05883
       -1.06828
       -0.64771
       -1.06780
       -1.10234
       -1.10636
       -1.08332
       -1.12348
       -1.12393
       -1.04482
       -1.13899
       -1.11708
       -1.10714
       -1.11992
       -1.06037
       -1.09995
       -1.14242
       -1.14362
       -1.18340
       -1.13779
       -1.10270
       -0.99663
       -1.09621
       -1.09887
       -1.12382
       -1.07174
       -1.13711
       -1.07379
       -1.12067
       -1.14746
       -1.09170
       -1.08903
       -1.10056
       -1.10992
       -1.14114
       -1.06424
       -1.15716
       -1.02064
       -1.10870
       -1.11809
       -1.05183
       -1.02464
       -1.11469
       -0.98860
       -0.98393
       -0.96430
       -0.96778
       -1.11375
       -1.03846
       -1.06956
       -1.11005
       -1.07459
       -1.14931
       -1.10855
       -1.08062
       -1.14401
       -1.07928
       -1.08983
       -1.08134
       -1.14012
       -1.03715
       -1.12585
       -1.16227
       -1.09166
       -1.13356
       -1.10630
       -1.05681
       -1.03059
       -1.13386
       -1.03641
       -1.09116
       -1.09455
       -0.94285
       -1.09219
       -1.10406
       -1.11972
       -1.11236
       -1.12551
       -1.12359
       -1.14950
       -1.15223
       -1.14338
       -1.07165
       -1.13306
       -1.13891
       -1.10630
       -1.11539
       -1.16187
       -1.14212
       -1.11810
       -1.06159
       -1.07032
       -1.02741
       -1.05226
       -1.13983
       -1.06721
       -1.13091
       -1.10342
       -1.12059
       -1.13123
       -1.12214
       -1.13175
       -1.07948
       -1.14836
       -1.03816
       -1.05458
       -1.01522
       -1.07742
       -1.16479
       -0.98964
       -1.16455
       -1.09664
       -1.06951
       -1.06006
       -0.92392
       -0.96556
       -1.07658
       -1.02263
       -1.12396
       -1.04320
       -1.08171
       -1.06313
       -1.07200
       -1.07584
       -1.03961
       -1.06344
       -0.98478
       -1.07372
       -1.04144
       -1.17609
       -1.13154
       -1.12858
       -1.05162
       -1.10349
       -1.17482
       -1.18070
       -1.08812
       -1.09119
       -1.07822
       -1.06137
       -1.11491
       -1.04254
       -1.04653
       -1.11234
       -1.09047
       -1.15982
       -1.06996
       -1.11316
       -1.11658
       -1.10931
       -1.05941
       -1.05773
       -1.07646
       -0.99551
       -1.10490
       -1.09486
       -1.17379
       -1.10947
       -1.16283
       -1.18159
       -0.07109
       -1.04133
       -0.60637
       -1.07337
       -1.08898
       -1.09249
       -1.07624
       -1.11665
       -1.12358
       -1.05178
       -1.11872
       -1.09785
       -1.14249
       -1.09952
       -1.06101
       -1.10781
       -1.14550
       -1.12991
       -1.16991
       -1.12164
       -1.06346
       -0.98049
       -1.08703
       -1.10072
       -1.12924
       -1.08817
       -1.14404
       -1.04912
       -1.12328
       -1.15210
       -1.06862
       -1.07827
       -1.09529
       -1.11370
       -1.15268
       -1.08918
       -1.15409
       -1.02046
       -1.08326
       -1.12173
       -1.05432
       -1.03848
       -1.08549
       -1.01103
       -0.98646
       -0.99000
       -0.97761
       -1.07530
       -1.02771
       -1.07126
       -1.09778
       -1.06349
       -1.16232
       -1.08436
       -1.06346
       -1.10755
       -1.05706
       -1.10485
       -1.08724
       -1.15853
       -1.03880
       -1.11063
       -1.16234
       -1.08027
       -1.11453
       -1.09119
       -1.05741
       -1.04676
       -1.13767
       -1.01574
       -1.08984
       -1.08256
       -0.96020
       -1.07723
       -1.09641
       -1.10448
       -1.13986
       -1.09759
       -1.12966
       -1.17296
       -1.14480
       -1.15271
       -1.09061
       -1.12318
       -1.09096
       -1.13528
       -1.09555
       -1.15196
       -1.12697
       -1.08902
       -1.05793
       -1.09476
       -1.02222
       -1.06671
       -1.14128
       -1.04890
       -1.12498
       -1.09991
       -1.10447
       -1.13485
       -1.15353
       -1.12877
       -1.08691
       -1.15975
       -1.08864
       -1.03856
       -1.04470
       -1.09054
       -1.14424
       -0.99876
       -1.16642
       -1.07965
       -1.03175
       -1.02782
       -0.88939
       -0.98182
       -1.11227
       -1.04689
       -1.11993
       -1.01901
       -1.04576
       -1.07495
       -1.07223
       -1.06737
       -1.06048
       -1.04103
       -0.99467
       -1.09134
       -1.05871
       -1.15630
       -1.12012
       -1.09698
       -1.06379
       -1.08125
       -1.15922
       -1.17177
       -1.06618
       -1.11369
       -1.06679
       -1.06631
       -1.12356
       -1.01120
       -1.04402
       -1.10599
       -1.12109
       -1.12242
       -1.05887
       -1.11167
       -1.13529
       -1.11686
       -1.06762
       -1.06930
       -1.07095
       -1.00028
       -1.07282
       -1.11959
       -1.17935
       -1.10965
       -1.16827
       -1.17609
       -0.05037
       -1.01335
       -0.58175
       -1.06584
       -1.11682
       -1.12567
       -1.08730
       -1.14493
       -1.12371
       -1.06404
       -1.12722
       -1.10159
       -1.10025
       -1.11914
       -1.06931
       -1.03425
       -1.13288
       -1.13929
       -1.16255
       -1.12561
       -1.07673
       -0.96026
       -1.10546
       -1.12803
       -1.13313
       -1.06542
       -1.13798
       -1.03601
       -1.09968
       -1.13666
       -1.06794
       -1.07541
       -1.09054
       -1.10630
       -1.11680
       -1.04792
       -1.11575
       -1.00208
       -1.09159
       -1.12777
       -1.04954
       -1.04758
       -1.08542
       -1.02200
       -0.95742
       -0.99795
       -0.96436
       -1.05203
       -1.03421
       -1.06947
       -1.10717
       -1.05543
       -1.14024
       -1.08546
       -1.05352
       -1.10249
       -1.02711
       -1.11087
       -1.04219
       -1.14593
       -1.02626
       -1.12311
       -1.15341
       -1.09403
       -1.08968
       -1.06642
       -1.05182
       -1.07094
       -1.16275
       -0.99778
       -1.09880
       -1.07737
       -0.95806
       -1.08771
       -1.11475
       -1.08383
       -1.14207
       -1.09471
       -1.13191
       -1.17057
       -1.15037
       -1.14665
       -1.10194
       -1.10185
       -1.11534
       -1.14267
       -1.07981
       -1.12899
       -1.12901
       -1.06020
       -1.05998
       -1.11010
       -1.02426
       -1.06606
       -1.14266
       -1.06366
       -1.13736
       -1.10233
       -1.10646
       -1.11895
       -1.12961
       -1.12306
       -1.10368
       -1.14631
       -1.08909
       -1.06482
       -1.02554
       -1.06251
       -1.15557
       -1.01393
       -1.15171
       -1.07447
       -1.05906
       -1.02522
       -0.85726
       -1.01213
       -1.13638
       -1.06031
       -1.13702
       -1.01686
       -1.04612
       -1.08964
       -1.05169
       -1.08005
       -1.05628
       -1.04183
       -1.03317
       -1.07919
       -1.05561
       -1.16807
       -1.11193
       -1.08356
       -1.04501
       -1.08999
       -1.15238
       -1.17598
       -1.10170
       -1.10149
       -1.07116
       -1.07229
       -1.11521
       -1.02050
       -1.03510
       -1.13867
       -1.11340
       -1.10432
       -1.04964
       -1.09438
       -1.12097
       -1.09783
       -1.09133
       -1.07000
       -1.08655
       -0.98656
       -1.05718
       -1.10915
       -1.14593
       -1.11262
       -1.13293
       -1.14420
       -0.03279
       -1.01706
       -0.51577
       -1.08037
       -1.11902
       -1.13264
       -1.04950
       -1.14875
       -1.11916
       -1.09852
       -1.10162
       -1.10202
       -1.12420
       -1.15383
       -1.07742
       -1.05157
       -1.11354
       -1.10669
       -1.17992
       -1.07569
       -1.05893
       -0.96755
       -1.10393
       -1.14145
       -1.13117
       -1.07756
       -1.12592
       -1.04882
       -1.09251
       -1.12099
       -1.08697
       -1.12408
       -1.06069
       -1.12635
       -1.08696
       -1.06951
       -1.12940
       -0.97104
       -1.09534
       -1.13308
       -1.01871
       -1.05506
       -1.05279
       -1.03499
       -0.95634
       -1.00784
       -0.97343
       -1.06357
       -1.04460
       -1.06534
       -1.13398
       -1.04654
       -1.12466
       -1.09653
       -1.06938
       -1.10076
       -1.02765
       -1.11449
       -1.02100
       -1.16480
       -1.04932
       -1.11443
       -1.14118
       -1.07775
       -1.08590
       -1.10685
       -1.04206
       -1.08168
       -1.15127
       -0.99828
       -1.10360
       -1.05284
       -0.96939
       -1.08918
       -1.08181
       -1.11125
       -1.12322
       -1.07727
       -1.14283
       -1.12544
       -1.13129
       -1.14743
       -1.08396
       -1.14043
       -1.10948
       -1.13511
       -1.09625
       -1.15414
       -1.09004
       -1.06804
       -1.04899
       -1.12890
       -1.07512
       -1.05252
       -1.12393
       -1.07836
       -1.12290
       -1.09188
       -1.13290
       -1.13295
       -1.12676
       -1.12848
       -1.12003
       -1.13015
       -1.08741
       -1.04442
       -1.02576
       -1.03982
       -1.13408
       -1.02543
       -1.14941
       -1.06668
       -1.05544
       -1.04158
       -0.85992
       -1.01400
       -1.12732
       -1.05053
       -1.10650
       -0.97921
       -1.03989
       -1.13174
       -1.09501
       -1.04704
       -1.05075
       -1.06644
       -1.04927
       -1.08055
       -1.08309
       -1.18850
       -1.10870
       -1.09577
       -1.03403
       -1.06548
       -1.14950
       -1.21715
       -1.12277
       -1.10377
       -1.06604
       -1.10479
       -1.13471
       -1.02214
       -0.99621
       -1.15127
       -1.12875
       -1.12793
       -1.07100
       -1.09691
       -1.09623
       -1.10095
       -1.07967
       -1.07289
       -1.09054
       -0.99660
       -1.05419
       -1.08926
       -1.12555
       -1.12605
       -1.09757
       -1.16772
       -0.05085
       -1.03202
       -0.47390
       -1.10547
       -1.14179
       -1.08872
       -1.06501
       -1.12238
       -1.13803
       -1.08841
       -1.09258
       -1.06581
       -1.12605
       -1.15961
       -1.06780
       -1.04738
       -1.09450
       -1.12317
       -1.13498
       -1.06657
       -1.08144
       -0.95704
       -1.08353
       -1.13862
       -1.13834
       -1.08428
       -1.12189
       -1.05445
       -1.10204
       -1.14062
       -1.06910
       -1.11651
       -1.04767
       -1.13840
       -1.13281
       -1.07570
       -1.13887
       -0.98115
       -1.08304
       -1.13541
       -1.00457
       -1.04467
       -1.02008
       -1.05019
       -0.95120
       -0.98685
       -0.97025
       -1.12811
       -1.04424
       -1.10333
       -1.13406
       -1.04402
       -1.09041
       -1.12724
       -1.05768
       -1.12234
       -1.05729
       -1.13329
       -1.02151
       -1.18180
       -1.05131
       -1.08563
       -1.13732
       -1.05733
       -1.09593
       -1.10982
       -1.03893
       -1.07531
       -1.13423
       -0.97416
       -1.08192
       -1.03575
       -0.97232
       -1.08452
       -1.09241
       -1.13373
       -1.10522
       -1.06917
       -1.14570
       -1.14432
       -1.10978
       -1.13988
       -1.08373
       -1.13954
       -1.12155
       -1.14581
       -1.11589
       -1.14158
       -1.10144
       -1.07309
       -1.05711
       -1.09665
       -1.09296
       -1.04444
       -1.14816
       -1.06369
       -1.10449
       -1.10201
       -1.09574
       -1.11472
       -1.10368
       -1.11992
       -1.12320
       -1.08253
       -1.11896
       -1.05030
       -1.04306
       -1.05551
       -1.12865
       -1.03032
       -1.13155
       -1.08628
       -1.04933
       -1.04059
       -0.85438
       -1.01900
       -1.10995
       -1.07545
       -1.11402
       -0.98912
       -1.06812
       -1.13120
       -1.10870
       -1.04728
       -1.04857
       -1.06540
       -1.04527
       -1.09406
       -1.04645
       -1.16461
       -1.14650
       -1.10755
       -1.06227
       -1.06091
       -1.14815
       -1.22780
       -1.10868
       -1.10029
       -1.07816
       -1.08223
       -1.14642
       -1.04175
       -0.99165
       -1.17486
       -1.08707
       -1.12884
       -1.08990
       -1.07903
       -1.10269
       -1.11866
       -1.07908
       -1.07219
       -1.08263
       -1.00115
       -1.06446
       -1.07400
       -1.14410
       -1.10551
       -1.11653
       -1.18072
       -0.04946
       -1.04411
       -0.41847
       -1.11497
       -1.18003
       -1.07717
       -1.06510
       -1.12932
       -1.14961
       -1.10307
       -1.09120
       -1.08038
       -1.14215
       -1.16198
       -1.06875
       -1.07346
       -1.08342
       -1.12165
       -1.14753
       -1.05034
       -1.07001
       -0.96731
       -1.09988
       -1.10808
       -1.12508
       -1.05321
       -1.11077
       -1.01612
       -1.12323
       -1.10586
       -1.09188
       -1.11245
       -1.03896
       -1.14720
       -1.11919
       -1.10082
       -1.14812
       -0.99377
       -1.08477
       -1.14847
       -1.01467
       -1.06272
       -0.98500
       -1.02362
       -0.97016
       -0.96926
       -0.97701
       -1.13181
       -1.04103
       -1.07108
       -1.12773
       -1.09114
       -1.09510
       -1.13179
       -1.08829
       -1.13351
       -1.05738
       -1.10467
       -1.02982
       -1.16769
       -1.04522
       -1.09068
       -1.11727
       -1.07320
       -1.10791
       -1.08949
       -1.06497
       -1.07198
       -1.08442
       -1.00093
       -1.09322
       -1.04757
       -0.97675
       -1.12281
       -1.09230
       -1.12141
       -1.10215
       -1.08761
       -1.13950
       -1.13057
       -1.09450
       -1.14961
       -1.11234
       -1.13348
       -1.14193
       -1.17041
       -1.11889
       -1.17388
       -1.11088
       -1.05751
       -1.05384
       -1.07401
       -1.08737
       -1.04504
       -1.10811
       -1.10405
       -1.11776
       -1.10424
       -1.12193
       -1.09797
       -1.07656
       -1.08991
       -1.10868
       -1.09233
       -1.13488
       -1.05811
       -1.01348
       -1.03842
       -1.13947
       -1.03300
       -1.09182
       -1.04572
       -1.05634
       -1.06768
       -0.83060
       -1.03537
       -1.10662
       -1.04350
       -1.11492
       -1.02118
       -1.07007
       -1.16298
       -1.12005
       -1.06969
       -1.04957
       -1.08737
       -1.07184
       -1.11641
       -1.04326
       -1.12662
       -1.13568
       -1.08653
       -1.06432
       -1.04735
       -1.16010
       -1.22602
       -1.08228
       -1.07132
       -1.06880
       -1.10517
       -1.16481
       -1.06570
       -0.99426
       -1.15609
       -1.04035
       -1.12971
       -1.06510
       -1.07008
       -1.11742
       -1.12955
       -1.08695
       -1.07260
       -1.09459
       -0.96226
       -1.07527
       -1.07985
       -1.17086
       -1.11920
       -1.11260
       -1.20750
       -0.05089
       -1.04733
       -0.34659
       -1.13448
       -1.15758
       -1.09935
       -1.05843
       -1.12501
       -1.15481
       -1.10462
       -1.08993
       -1.10448
       -1.12265
       -1.14961
       -1.03684
       -1.11175
       -1.08291
       -1.11793
       -1.11879
       -1.05142
       -1.08156
       -0.95719
       -1.08856
       -1.10860
       -1.10590
       -1.07086
       -1.09322
       -0.99999
       -1.11010
       -1.07613
       -1.10681
       -1.12045
       -1.01777
       -1.15166
       -1.09492
       -1.08286
       -1.14711
       -1.00597
       -1.06611
       -1.12728
       -0.98322
       -1.05419
       -1.00312
       -1.01641
       -0.98749
       -0.97803
       -1.00241
       -1.10812
       -1.05230
       -1.08346
       -1.08604
       -1.09800
       -1.09124
       -1.12784
       -1.05958
       -1.08271
       -1.06559
       -1.09122
       -1.03001
       -1.15225
       -1.07415
       -1.08291
       -1.11485
       -1.07469
       -1.10762
       -1.11543
       -1.07515
       -1.08168
       -1.09559
       -1.02774
       -1.08761
       -1.04407
       -0.98299
       -1.13278
       -1.09336
       -1.11388
       -1.10649
       -1.07691
       -1.12302
       -1.09546
       -1.06307
       -1.14933
       -1.15038
       -1.11127
       -1.13759
       -1.21122
       -1.12288
       -1.17409
       -1.11886
       -1.09639
       -1.06921
       -1.09274
       -1.07819
       -1.06605
       -1.08486
       -1.09539
       -1.09262
       -1.10893
       -1.13081
       -1.10084
       -1.08964
       -1.07374
       -1.10805
       -1.07550
       -1.16657
       -1.06133
       -1.01598
       -1.02799
       -1.11987
       -1.01796
       -1.08210
       -1.01896
       -1.06186
       -1.02965
       -0.82240
       -1.05951
       -1.10135
       -1.03460
       -1.10835
       -0.97713
       -1.04119
       -1.16208
       -1.11916
       -1.08094
       -1.05928
       -1.08084
       -1.07252
       -1.10229
       -1.04293
       -1.16101
       -1.15545
       -1.09595
       -1.06635
       -1.04431
       -1.15681
       -1.16151
       -1.05509
       -1.09449
       -1.08828
       -1.08420
       -1.13749
       -1.06316
       -0.99633
       -1.18184
       -1.03059
       -1.10578
       -1.07628
       -1.06638
       -1.09058
       -1.11837
       -1.04474
       -1.07235
       -1.12041
       -0.96272
       -1.03733
       -1.06761
       -1.15117
       -1.14075
       -1.10353
       -1.18564
       -0.02713
       -1.02932
       -0.25710
       -1.10136
       -1.13529
       -1.12020
       -1.04522
       -1.11359
       -1.14830
       -1.10553
       -1.08720
       -1.08772
       -1.11901
       -1.13748
       -1.04398
       -1.17100
       -1.04282
       -1.11026
       -1.13065
       -1.03157
       -1.06006
       -0.96046
       -1.08298
       -1.07406
       -1.11036
       -1.07025
       -1.12057
       -1.03451
       -1.12087
       -1.05801
       -1.12471
       -1.12175
       -1.00716
       -1.14156
       -1.08975
       -1.12324
       -1.15453
       -1.00725
       -1.07309
       -1.10700
       -0.93474
       -1.03987
       -1.03933
       -1.02897
       -1.00551
       -0.96653
       -0.96984
       -1.11014
       -1.03395
       -1.04834
       -1.02476
       -1.11760
       -1.09921
       -1.11815
       -1.07912
       -1.11685
       -1.06085
       -1.09199
       -1.05802
       -1.15777
       -1.08123
       -1.11543
       -1.07173
       -1.05296
       -1.11589
       -1.11688
       -1.07901
       -1.08686
       -1.09788
       -1.02902
       -1.08651
       -1.04490
       -0.99353
       -1.13350
       -1.12606
       -1.08561
       -1.10551
       -1.04755
       -1.10866
       -1.12081
       -1.07807
       -1.14072
       -1.15483
       -1.13251
       -1.13079
       -1.19272
       -1.11395
       -1.18919
       -1.14456
       -1.08839
       -1.07646
       -1.09220
       -1.09538
       -1.04768
       -1.07422
       -1.09840
       -1.09235
       -1.11615
       -1.12157
       -1.11330
       -1.11369
       -1.10546
       -1.08261
       -1.10953
       -1.13236
       -1.05913
       -1.01023
       -1.04888
       -1.12951
       -1.04136
       -1.10383
       -0.99665
       -1.07417
       -1.00972
       -0.80255
       -1.08643
       -1.07966
       -1.04494
       -1.08366
       -0.97130
       -1.05188
       -1.14486
       -1.06641
       -1.10527
       -1.07818
       -1.10075
       -1.07635
       -1.09015
       -1.06371
       -1.15632
       -1.15701
       -1.10859
       -1.08571
       -1.04899
       -1.15959
       -1.17839
       -1.04122
       -1.09630
       -1.08812
       -1.08004
       -1.14573
       -1.06392
       -1.01154
       -1.16661
       -1.05098
       -1.10046
       -1.08192
       -1.07052
       -1.06686
       -1.09776
       -1.03835
       -1.05596
       -1.09256
       -0.98691
       -1.07776
       -1.07648
       -1.14009
       -1.12122
       -1.12633
       -1.17779
       -0.06641
       -1.05462
       -0.16914
       -1.07289
       -1.13955
       -1.13024
       -1.02941
       -1.09089
       -1.12055
       -1.11048
       -1.11932
       -1.06691
       -1.15685
       -1.12158
       -1.05676
       -1.15909
       -1.03637
       -1.08923
       -1.14511
       -1.02370
       -1.04924
       -0.95552
       -1.05410
       -1.07597
       -1.08172
       -1.04726
       -1.12041
       -1.03019
       -1.13599
       -1.05611
       -1.08597
       -1.05574
       -0.98929
       -1.12924
       -1.09596
       -1.12823
       -1.16401
       -0.97572
       -1.10161
       -1.09130
       -0.91810
       -1.02371
       -1.03640
       -1.05822
       -0.99860
       -0.95269
       -0.99935
       -1.12101
       -1.01238
       -1.04075
       -1.03693
       -1.13577
       -1.11131
       -1.15510
       -1.09951
       -1.12802
       -1.09045
       -1.06914
       -1.04379
       -1.13208
       -1.09421
       -1.09909
       -1.06869
       -1.04650
       -1.14503
       -1.13564
       -1.11386
       -1.10425
       -1.10646
       -1.02958
       -1.09870
       -1.03613
       -0.98890
       -1.12737
       -1.14738
       -1.06139
       -1.11462
       -1.04901
       -1.11993
       -1.12429
       -1.10273
       -1.10594
       -1.14717
       -1.15641
       -1.11418
       -1.16194
       -1.13789
       -1.17090
       -1.15822
       -1.07676
       -1.06664
       -1.07782
       -1.08908
       -1.04490
       -1.10639
       -1.07891
       -1.06902
       -1.07555
       -1.12912
       -1.06622
       -1.10073
       -1.12304
       -1.08516
       -1.09918
       -1.11217
       -1.05587
       -1.00621
       -1.05456
       -1.13697
       -1.06906
       -1.09291
       -1.01105
       -1.07875
       -1.03606
       -0.77775
       -1.10083
       -1.08224
       -1.03365
       -1.08304
       -0.97547
       -1.06886
       -1.14608
       -1.08357
       -1.09536
       -1.05085
       -1.13516
       -1.07878
       -1.07552
       -1.07058
       -1.15345
       -1.14891
       -1.11333
       -1.04893
       -1.05361
       -1.16502
       -1.15989
       -1.06657
       -1.09382
       -1.09014
       -1.07801
       -1.16129
       -1.06462
       -1.02998
       -1.18062
       -1.02057
       -1.14096
       -1.07317
       -1.10866
       -1.06692
       -1.08737
       -1.01121
       -1.06259
       -1.08141
       -1.01120
       -1.08033
       -1.07028
       -1.12283
       -1.11024
       -1.13885
       -1.13289
       -0.07218
       -1.07751
       -0.09085
       -1.07980
       -1.10425
       -1.14351
       -1.01128
       -1.08554
       -1.12612
       -1.10515
       -1.12646
       -1.03926
       -1.11857
       -1.10581
       -1.07809
       -1.19599
       -1.06947
       -1.08510
       -1.12937
       -1.02848
       -1.05658
       -0.93552
       -1.06304
       -1.08379
       -1.07916
       -1.07235
       -1.11031
       -1.04200
       -1.13725
       -1.04913
       -1.11024
       -1.07878
       -0.97889
       -1.09075
       -1.10100
       -1.12866
       -1.17290
       -0.97154
       -1.13445
       -1.08292
       -0.90898
       -1.02110
       -1.05022
       -1.05144
       -1.00723
       -0.97825
       -0.99059
       -1.08907
       -1.02457
       -1.08886
       -1.06617
       -1.15856
       -1.12410
       -1.17974
       -1.10028
       -1.14385
       -1.07541
       -1.06773
       -1.03729
       -1.10760
       -1.09517
       -1.11223
       -1.04892
       -1.07088
       -1.13115
       -1.13694
       -1.12311
       -1.09344
       -1.10398
       -1.02304
       -1.07286
       -1.05107
       -1.00830
       -1.10785
       -1.11763
       -1.04841
       -1.11906
       -1.05557
       -1.12690
       -1.10224
       -1.08028
       -1.09427
       -1.16869
       -1.17648
       -1.09716
       -1.15794
       -1.14194
       -1.15731
       -1.17375
       -1.07131
       -1.09222
       -1.09261
       -1.10467
       -1.05707
       -1.09018
       -1.08083
       -1.07998
       -1.06619
       -1.13206
       -1.07303
       -1.10155
       -1.11600
       -1.07631
       -1.12899
       -1.12153
       -1.08758
       -1.01275
       -1.06657
       -1.15712
       -1.05922
       -1.06115
       -1.03895
       -1.10692
       -1.02698
       -0.73757
       -1.12694
       -1.08263
       -1.06373
       -1.09877
       -0.97845
       -1.07680
       -1.13821
       -1.05730
       -1.08326
       -1.02532
       -1.09593
       -1.06647
       -1.08234
       -1.05629
       -1.15771
       -1.15679
       -1.09102
       -1.04866
       -1.09343
       -1.18675
       -1.16100
       -1.04821
       -1.10226
       -1.09375
       -1.08100
       -1.12786
       -1.05953
       -1.03845
       -1.13261
       -1.02697
       -1.12434
       -1.12471
       -1.11804
       -1.08558
       -1.07792
       -1.02085
       -1.07642
       -1.10785
       -1.02534
       -1.08875
       -1.08424
       -1.16176
       -1.09146
       -1.14445
       -1.14697
       -0.07859
       -1.04989
       -0.05530
       -1.08517
       -1.07577
       -1.16921
       -0.99156
       -1.09322
       -1.13488
       -1.09055
       -1.11336
       -1.05592
       -1.10426
       -1.12148
       -1.05984
       -1.20266
       -1.09385
       -1.06683
       -1.10881
       -1.04157
       -1.06161
       -0.93542
       -1.04423
       -1.09546
       -1.08202
       -1.05592
       -1.12171
       -1.08945
       -1.12339
       -1.06370
       -1.11453
       -1.10302
       -0.99218
       -1.11279
       -1.09036
       -1.11552
       -1.16356
       -0.99920
       -1.11038
       -1.10452
       -0.89969
       -1.00661
       -1.02964
       -1.04199
       -1.02749
       -0.97407
       -0.99296
       -1.08425
       -1.03112
       -1.05737
       -1.07970
       -1.14358
       -1.13834
       -1.17069
       -1.09970
       -1.11021
       -1.10314
       -1.06387
       -1.04251
       -1.09756
       -1.09094
       -1.08806
       -1.07543
       -1.08852
       -1.12792
       -1.13984
       -1.11478
       -1.10207
       -1.07835
       -1.06260
       -1.09164
       -1.06820
       -1.02798
       -1.10591
       -1.11117
       -1.05044
       -1.09689
       -1.05644
       -1.11677
       -1.09484
       -1.10615
       -1.07124
       -1.16376
       -1.12607
       -1.08398
       -1.13540
       -1.10468
       -1.13996
       -1.15853
       -1.06665
       -1.07756
       -1.09330
       -1.09434
       -1.05192
       -1.10478
       -1.09111
       -1.05792
       -1.07855
       -1.09708
       -1.07491
       -1.10824
       -1.11699
       -1.05497
       -1.13225
       -1.08742
       -1.07778
       -1.03588
       -1.03706
       -1.16925
       -1.03637
       -1.06252
       -1.07402
       -1.10750
       -1.03107
       -0.69624
       -1.10214
       -1.08109
       -1.06616
       -1.07023
       -0.95199
       -1.08939
       -1.12991
       -1.06385
       -1.07305
       -1.07835
       -1.08893
       -1.04870
       -1.07011
       -1.03787
       -1.14596
       -1.14745
       -1.10033
       -1.02944
       -1.10232
       -1.17979
       -1.14787
       -1.06568
       -1.08323
       -1.10285
       -1.09276
       -1.12731
       -1.05725
       -1.08227
       -1.15488
       -1.06181
       -1.12562
       -1.12349
       -1.11015
       -1.03369
       -1.09088
       -0.97689
       -1.05831
       -1.11867
       -1.01639
       -1.06951
       -1.06783
       -1.11447
       -1.12218
       -1.12804
       -1.13339
       -0.07299
       -1.07317
       -0.07705
       -1.07882
       -1.05450
       -1.16529
       -1.00793
       -1.10794
       -1.14702
       -1.05842
       -1.10450
       -1.08893
       -1.12081
       -1.11953
       -1.06243
       -1.21020
       -1.10895
       -1.05562
       -1.07391
       -1.06669
       -1.06356
       -0.90477
       -1.03811
       -1.10168
       -1.13293
       -1.08482
       -1.13534
       -1.07069
       -1.15262
       -1.06409
       -1.11496
       -1.08819
       -1.03085
       -1.09817
       -1.11370
       -1.11176
       -1.18005
       -1.02461
       -1.11813
       -1.11389
       -0.90970
       -1.01226
       -1.02772
       -1.06138
       -1.01917
       -0.96952
       -1.01470
       -1.08901
       -1.02386
       -1.05265
       -1.09697
       -1.14931
       -1.16217
       -1.19080
       -1.10400
       -1.11617
       -1.09345
       -1.08501
       -1.05772
       -1.08717
       -1.08075
       -1.08763
       -1.09408
       -1.07208
       -1.12273
       -1.14376
       -1.11665
       -1.10443
       -1.08955
       -1.05152
       -1.07974
       -1.06579
       -1.00382
       -1.10535
       -1.12048
       -1.07837
       -1.12073
       -1.06187
       -1.08357
       -1.14072
       -1.11037
       -1.05661
       -1.14628
       -1.12767
       -1.08561
       -1.12373
       -1.11586
       -1.10007
       -1.13577
       -1.08655
       -1.08623
       -1.10895
       -1.11896
       -1.05926
       -1.11668
       -1.09231
       -1.06194
       -1.06984
       -1.09292
       -1.07925
       -1.06925
       -1.09302
       -1.05558
       -1.12030
       -1.09317
       -1.10040
       -1.03992
       -1.07827
       -1.14426
       -1.07159
       -1.07377
       -1.07907
       -1.12665
       -1.03521
       -0.68451
       -1.06472
       -1.06700
       -1.06303
       -1.09940
       -0.94617
       -1.05922
       -1.11647
       -1.04603
       -1.04886
       -1.10448
       -1.10299
       -1.03309
       -1.05061
       -1.03744
       -1.14192
       -1.12548
       -1.08980
       -1.00788
       -1.10553
       -1.13954
       -1.12774
       -1.07307
       -1.07980
       -1.11110
       -1.09279
       -1.12192
       -1.03332
       -1.04808
       -1.13763
       -1.06428
       -1.13201
       -1.11681
       -1.11446
       -1.06700
       -1.10091
       -0.97459
       -1.10081
       -1.11970
       -1.04143
       -1.07880
       -1.07878
       -1.09651
       -1.12246
       -1.15424
       -1.12630
       -0.06317
       -1.09647
       -0.04962
       -1.06983
       -1.08003
       -1.15898
       -1.01748
       -1.08001
       -1.13249
       -1.09131
       -1.11800
       -1.08866
       -1.10751
       -1.13775
       -1.07105
       -1.20637
       -1.12029
       -1.09830
       -1.07354
       -1.08712
       -1.05343
       -0.91472
       -1.00489
       -1.14021
       -1.15492
       -1.07848
       -1.11804
       -1.10369
       -1.14378
       -1.06918
       -1.12652
       -1.09647
       -1.03079
       -1.09210
       -1.11502
       -1.11579
       -1.18977
       -1.04389
       -1.09972
       -1.08903
       -0.90773
       -1.02312
       -1.02627
       -1.11575
       -1.02101
       -1.01911
       -1.02810
       -1.08031
       -1.02698
       -1.07308
       -1.09578
       -1.13165
       -1.15265
       -1.17641
       -1.08799
       -1.10019
       -1.11555
       -1.09408
       -1.10288
       -1.08288
       -1.09267
       -1.06444
       -1.08878
       -1.07363
       -1.11391
       -1.14795
       -1.07520
       -1.08801
       -1.10565
       -1.03468
       -1.06119
       -1.04502
       -0.99152
       -1.05786
       -1.14020
       -1.04172
       -1.08173
       -1.06569
       -1.08842
       -1.11507
       -1.11339
       -1.07533
       -1.13678
       -1.13920
       -1.08002
       -1.11463
       -1.07534
       -1.08993
       -1.10471
       -1.07193
       -1.11244
       -1.10536
       -1.10823
       -1.04540
       -1.11109
       -1.07770
       -1.03246
       -1.08160
       -1.11861
       -1.09233
       -1.09558
       -1.12009
       -1.04939
       -1.11289
       -1.08688
       -1.09721
       -1.05492
       -1.08462
       -1.13624
       -1.07320
       -1.05405
       -1.09184
       -1.14076
       -1.01248
       -0.68006
       -1.06248
       -1.09105
       -1.08935
       -1.08797
       -0.96429
       -1.07203
       -1.11350
       -1.04237
       -1.05963
       -1.07345
       -1.07033
       -1.04550
       -1.05165
       -1.05332
       -1.11485
       -1.10004
       -1.09774
       -1.00960
       -1.07735
       -1.13586
       -1.13040
       -1.11144
       -1.11681
       -1.14069
       -1.11487
       -1.13956
       -1.05655
       -1.06712
       -1.11726
       -1.06858
       -1.11888
       -1.10150
       -1.10860
       -1.06692
       -1.13263
       -0.94629
       -1.09804
       -1.09193
       -1.08292
       -1.06256
       -1.05478
       -1.09803
       -1.10075
       -1.15762
       -1.14144
       -0.08712
       -1.08532
       -0.04610
       -1.12892
       -1.07327
       -1.15350
       -1.02317
       -1.09261
       -1.14660
       -1.09684
       -1.12798
       -1.10154
       -1.05799
       -1.11878
       -1.05283
       -1.19428
       -1.11873
       -1.12656
       -1.05959
       -1.07011
       -1.04102
       -0.90344
       -1.01061
       -1.15471
       -1.12966
       -1.08724
       -1.12179
       -1.09718
       -1.13483
       -1.02517
       -1.12743
       -1.10407
       -1.05346
       -1.10664
       -1.15712
       -1.10540
       -1.12631
       -1.04904
       -1.10189
       -1.10560
       -0.91783
       -1.05086
       -1.05980
       -1.09933
       -1.02841
       -1.02492
       -1.02034
       -1.03733
       -1.02712
       -1.07445
       -1.09127
       -1.13992
       -1.16007
       -1.18211
       -1.09030
       -1.11269
       -1.10377
       -1.08399
       -1.09561
       -1.09232
       -1.11280
       -1.03793
       -1.09971
       -1.04905
       -1.12049
       -1.12103
       -1.08248
       -1.08215
       -1.11091
       -1.03845
       -1.05048
       -1.10420
       -0.99722
       -1.07137
       -1.13890
       -1.01852
       -1.09307
       -1.07694
       -1.05698
       -1.10832
       -1.10265
       -1.09687
       -1.12516
       -1.12357
       -1.10073
       -1.11356
       -1.09221
       -1.07243
       -1.08275
       -1.08107
       -1.11807
       -1.13870
       -1.12083
       -1.04321
       -1.11285
       -1.12523
       -1.07424
       -1.04729
       -1.12748
       -1.09723
       -1.10049
       -1.09444
       -1.05273
       -1.11799
       -1.10157
       -1.09696
       -1.06255
       -1.09398
       -1.13619
       -1.06657
       -1.04434
       -1.09002
       -1.11791
       -1.01028
       -0.63884
       -1.03000
       -1.09967
       -1.08233
       -1.09446
       -0.95805
       -1.04881
       -1.06988
       -1.04128
       -1.08543
       -1.08077
       -1.06192
       -1.01149
       -1.09937
       -1.05612
       -1.14188
       -1.10812
       -1.08530
       -1.01023
       -1.08433
       -1.09457
       -1.12135
       -1.12345
       -1.10321
       -1.11731
       -1.09561
       -1.14898
       -1.05088
       -1.07530
       -1.09249
       -1.07092
       -1.14391
       -1.12263
       -1.08929
       -1.07687
       -1.11939
       -0.93424
       -1.08848
       -1.08259
       -1.03747
       -1.05094
       -1.06362
       -1.10407
       -1.11776
       -1.18002
       -1.14074
       -0.07013
       -1.07198
       -0.03151
       -1.09795
       -1.07895
       -1.15960
       -1.01234
       -1.06406
       -1.13340
       -1.10598
       -1.14676
       -1.10650
       -1.08885
       -1.10026
       -1.07348
       -1.14274
       -1.11933
       -1.10005
       -1.04791
       -1.06642
       -1.07406
       -0.89747
       -1.01185
       -1.16991
       -1.13730
       -1.09806
       -1.12695
       -1.09047
       -1.13334
       -1.00901
       -1.14041
       -1.07460
       -1.09579
       -1.10287
       -1.13961
       -1.09430
       -1.12790
       -1.06877
       -1.08719
       -1.10061
       -0.92917
       -1.08239
       -1.04742
       -1.10358
       -1.01255
       -1.04339
       -0.99755
       -1.05198
       -1.03254
       -1.05298
       -1.09234
       -1.14820
       -1.14878
       -1.17752
       -1.10467
       -1.10011
       -1.06833
       -1.07383
       -1.07537
       -1.10693
       -1.07571
       -1.06883
       -1.08136
       -1.07101
       -1.12057
       -1.12658
       -1.11246
       -1.08642
       -1.13582
       -1.07477
       -1.03723
       -1.12213
       -1.00351
       -1.09316
       -1.12843
       -1.01507
       -1.11596
       -1.07383
       -1.02412
       -1.11596
       -1.11990
       -1.10621
       -1.14184
       -1.12058
       -1.10229
       -1.09374
       -1.07509
       -1.07303
       -1.10225
       -1.05856
       -1.12673
       -1.15321
       -1.09508
       -1.04148
       -1.13202
       -1.12648
       -1.10926
       -1.05922
       -1.11400
       -1.09120
       -1.05734
       -1.08811
       -1.05065
       -1.13679
       -1.08663
       -1.11996
       -1.06694
       -1.09137
       -1.13652
       -1.03664
       -1.04653
       -1.08044
       -1.09858
       -1.01712
       -0.59926
       -1.02878
       -1.10796
       -1.06774
       -1.11059
       -0.98019
       -1.06487
       -1.05902
       -1.06775
       -1.03665
       -1.07476
       -1.04457
       -0.99057
       -1.10975
       -1.08965
       -1.10919
       -1.12689
       -1.05199
       -1.03283
       -1.07861
       -1.09827
       -1.09374
       -1.12653
       -1.08019
       -1.09449
       -1.10334
       -1.13410
       -1.03147
       -1.07803
       -1.10724
       -1.07438
       -1.12632
       -1.14940
       -1.10773
       -1.06044
       -1.13265
       -0.92359
       -1.09139
       -1.04809
       -1.04344
       -1.04022
       -1.07356
       -1.11803
       -1.11095
       -1.15340
       -1.13845
       -0.05621
       -1.08766
       -0.03392
       -1.09269
       -1.09453
       -1.14617
       -1.04963
       -1.07863
       -1.13524
       -1.09180
       -1.13730
       -1.08655
       -1.10852
       -1.11208
       -1.06455
       -1.11419
       -1.08433
       -1.10665
       -1.02081
       -1.07063
       -1.09684
       -0.89818
       -1.03283
       -1.16127
       -1.10812
       -1.10668
       -1.12569
       -1.09138
       -1.11663
       -1.00232
       -1.11252
       -1.06679
       -1.07560
       -1.10839
       -1.11090
       -1.07849
       -1.14317
       -1.04582
       -1.08814
       -1.05041
       -0.92333
       -1.07726
       -1.03432
       -1.11459
       -0.97853
       -1.04887
       -1.02090
       -1.07080
       -1.03389
       -1.08488
       -1.09145
       -1.16160
       -1.14529
       -1.16683
       -1.09571
       -1.11613
       -1.04865
       -1.09541
       -1.08645
       -1.10229
       -1.08518
       -1.09264
       -1.06841
       -1.09230
       -1.13103
       -1.10390
       -1.10380
       -1.10311
       -1.10580
       -1.07939
       -1.02354
       -1.12642
       -1.00404
       -1.06320
       -1.12951
       -1.02665
       -1.10893
       -1.07077
       -1.03202
       -1.12860
       -1.06600
       -1.06953
       -1.15610
       -1.15696
       -1.08408
       -1.11078
       -1.10041
       -1.06134
       -1.10415
       -1.05640
       -1.10811
       -1.14958
       -1.11488
       -1.05448
       -1.14228
       -1.09623
       -1.08260
       -1.05760
       -1.09290
       -1.07400
       -1.06068
       -1.06928
       -1.05702
       -1.11276
       -1.11098
       -1.11296
       -1.10073
       -1.07307
       -1.13297
       -1.01960
       -1.05837
       -1.07914
       -1.09262
       -0.98355
       -0.53865
       -1.04474
       -1.07645
       -1.04552
       -1.07697
       -1.01510
       -1.06967
       -1.06758
       -1.06489
       -1.03872
       -1.09688
       -1.07208
       -0.96581
       -1.09337
       -1.08444
       -1.08586
       -1.10982
       -1.04946
       -1.05951
       -1.09799
       -1.11122
       -1.09908
       -1.12777
       -1.10086
       -1.09514
       -1.09225
       -1.08230
       -1.05963
       -1.09300
       -1.10082
       -1.06882
       -1.10542
       -1.16424
       -1.10930
       -1.05794
       -1.12188
       -0.95713
       -1.07848
       -1.05737
       -1.04258
       -1.05002
       -1.11476
       -1.09916
       -1.11338
       -1.14296
       -1.11208
       -0.04092
       -1.08857
       -0.05249
       -1.09962
       -1.09294
       -1.13743
       -1.04986
       -1.05653
       -1.14402
       -1.08169
       -1.15519
       -1.07540
       -1.10633
       -1.10236
       -1.04478
       -1.13452
       -1.08018
       -1.09990
       -1.02275
       -1.07640
       -1.09783
       -0.89911
       -1.05285
       -1.13510
       -1.09593
       -1.07836
       -1.14704
       -1.12267
       -1.13978
       -1.05637
       -1.09782
       -1.04186
       -1.07674
       -1.11714
       -1.10271
       -1.08425
       -1.11926
       -1.05158
       -1.06516
       -1.03005
       -0.90590
       -1.05403
       -1.01561
       -1.10900
       -0.99528
       -1.04432
       -1.02178
       -1.03226
       -1.04158
       -1.10784
       -1.08814
       -1.14625
       -1.13634
       -1.17910
       -1.12278
       -1.11788
       -1.05891
       -1.07180
       -1.08044
       -1.12540
       -1.09583
       -1.08008
       -1.07730
       -1.11162
       -1.12789
       -1.08362
       -1.11087
       -1.07851
       -1.11652
       -1.06095
       -1.02428
       -1.08119
       -1.02695
       -1.07172
       -1.14215
       -1.01068
       -1.10096
       -1.06568
       -1.03431
       -1.17667
       -1.07411
       -1.06799
       -1.14092
       -1.16242
       -1.07586
       -1.10185
       -1.11396
       -1.05650
       -1.12132
       -1.05207
       -1.11195
       -1.14838
       -1.11991
       -1.08057
       -1.11815
       -1.10766
       -1.11124
       -1.09011
       -1.08309
       -1.09701
       -1.09068
       -1.10210
       -1.04685
       -1.09540
       -1.12583
       -1.07010
       -1.09488
       -1.07659
       -1.10623
       -1.05061
       -1.06593
       -1.10949
       -1.08913
       -0.98338
       -0.44425
       -1.07344
       -1.06996
       -1.06166
       -1.06806
       -0.99219
       -1.08334
       -1.07278
       -1.05812
       -1.05711
       -1.07825
       -1.06289
       -0.99703
       -1.13580
       -1.07974
       -1.10123
       -1.14005
       -1.03574
       -1.04735
       -1.09044
       -1.11289
       -1.09862
       -1.11234
       -1.08907
       -1.09618
       -1.13264
       -1.07892
       -1.05973
       -1.09280
       -1.11474
       -1.06547
       -1.09909
       -1.16090
       -1.12026
       -1.01617
       -1.10331
       -0.93385
       -1.09797
       -1.03407
       -1.02212
       -1.07177
       -1.11824
       -1.11848
       -1.10345
       -1.11333
       -1.07573
       -0.03948
       -1.11523
       -0.04274
       -1.14271
       -1.08584
       -1.11205
       -1.08845
       -1.06260
       -1.15799
       -1.12815
       -1.13574
       -1.09314
       -1.11858
       -1.09739
       -1.06454
       -1.11962
       -1.09620
       -1.11355
       -1.01996
       -1.07546
       -1.08671
       -0.89209
       -1.03269
       -1.14491
       -1.09746
       -1.05099
       -1.16843
       -1.14513
       -1.12505
       -1.06045
       -1.09754
       -1.01255
       -1.07898
       -1.09990
       -1.11251
       -1.11102
       -1.14137
       -1.06830
       -1.06615
       -1.03194
       -0.89723
       -1.01302
       -1.03485
       -1.07956
       -1.01616
       -0.99817
       -1.00529
       -1.04431
       -1.03343
       -1.08035
       -1.09602
       -1.12069
       -1.16211
       -1.18567
       -1.09589
       -1.13062
       -1.08857
       -1.09306
       -1.07534
       -1.12817
       -1.06857
       -1.10565
       -1.09172
       -1.10225
       -1.12668
       -1.06693
       -1.14033
       -1.06092
       -1.07821
       -1.08468
       -1.03724
       -1.07970
       -1.01626
       -1.04254
       -1.14814
       -1.01935
       -1.10825
       -1.06539
       -1.02329
       -1.15660
       -1.09497
       -1.10522
       -1.15016
       -1.15331
       -1.08927
       -1.08446
       -1.09675
       -1.08081
       -1.13631
       -1.04898
       -1.09636
       -1.15203
       -1.12713
       -1.05081
       -1.11066
       -1.11708
       -1.09078
       -1.07034
       -1.09887
       -1.07293
       -1.05992
       -1.05808
       -1.01991
       -1.09331
       -1.12975
       -1.04341
       -1.06755
       -1.09077
       -1.08573
       -1.07181
       -1.03939
       -1.08968
       -1.07880
       -0.99226
       -0.36837
       -1.05385
       -1.08922
       -1.03148
       -1.07630
       -1.01162
       -1.08435
       -1.09368
       -1.04786
       -1.02574
       -1.01868
       -1.05170
       -0.98536
       -1.10219
       -1.06763
       -1.09059
       -1.15020
       -1.04680
       -1.05007
       -1.06386
       -1.11339
       -1.04990
       -1.12432
       -1.08870
       -1.08457
       -1.14849
       -1.09016
       -1.06464
       -1.08589
       -1.08300
       -1.05291
       -1.13593
       -1.13075
       -1.11528
       -1.06293
       -1.10379
       -0.95493
       -1.11171
       -1.07545
       -1.01126
       -1.06101
       -1.07545
       -1.11036
       -1.11487
       -1.08757
       -1.07243
       -0.05687
       -1.15075
       -0.06412
       -1.16304
       -1.05852
       -1.08207
       -1.11477
       -1.07317
       -1.17543
       -1.12762
       -1.12795
       -1.12307
       -1.10392
       -1.07284
       -1.05912
       -1.11992
       -1.08404
       -1.14462
       -1.01756
       -1.05275
       -1.06877
       -0.88857
       -1.04964
       -1.13707
       -1.06307
       -1.05141
       -1.15859
       -1.16046
       -1.14601
       -1.05352
       -1.07310
       -1.01566
       -1.05241
       -1.08402
       -1.07795
       -1.11768
       -1.14216
       -1.07425
       -1.05395
       -1.05355
       -0.91868
       -1.03418
       -1.06700
       -1.09688
       -1.02844
       -0.99216
       -0.98287
       -1.04003
       -1.05886
       -1.07629
       -1.07116
       -1.15304
       -1.18049
       -1.16896
       -1.13031
       -1.10273
       -1.07668
       -1.09559
       -1.07735
       -1.13325
       -1.10449
       -1.12699
       -1.11158
       -1.08493
       -1.12143
       -1.07002
       -1.11602
       -1.08089
       -1.06599
       -1.07782
       -1.00461
       -1.06650
       -1.03833
       -1.04061
       -1.15793
       -1.01532
       -1.08734
       -1.07094
       -1.03500
       -1.15870
       -1.08754
       -1.12031
       -1.14420
       -1.10743
       -1.06542
       -1.06291
       -1.08564
       -1.06545
       -1.15807
       -1.09382
       -1.08181
       -1.16253
       -1.14412
       -1.05666
       -1.09252
       -1.12445
       -1.07525
       -1.07525
       -1.11622
       -1.08348
       -1.06947
       -1.03654
       -1.02612
       -1.11182
       -1.11767
       -1.04748
       -1.06335
       -1.11426
       -1.06959
       -1.08119
       -1.03873
       -1.10786
       -1.08921
       -0.98192
       -0.25166
       -1.00629
       -1.05192
       -1.03954
       -1.12480
       -1.00231
       -1.09715
       -1.06884
       -1.03814
       -1.02651
       -1.04911
       -1.05151
       -1.00599
       -1.09711
       -1.06098
       -1.11624
       -1.14019
       -1.08122
       -1.07440
       -1.07296
       -1.10432
       -1.05479
       -1.11397
       -1.08462
       -1.07954
       -1.14030
       -1.09434
       -1.07179
       -1.08477
       -1.11191
       -1.03578
       -1.09011
       -1.10426
       -1.10031
       -1.04393
       -1.07054
       -0.96250
       -1.11280
       -1.06696
       -1.03289
       -1.07004
       -1.11610
       -1.11348
       -1.07521
       -1.11553
       -1.07288
       -0.03551
       -1.14261
       -0.05107
       -1.12910
       -1.05315
       -1.09462
       -1.10085
       -1.03446
       -1.14967
       -1.13310
       -1.11624
       -1.13426
       -1.08001
       -1.08144
       -1.08484
       -1.12630
       -1.08585
       -1.14449
       -1.02702
       -1.04391
       -1.06831
       -0.91725
       -1.06781
       -1.13623
       -1.08348
       -1.05417
       -1.14074
       -1.14966
       -1.15126
       -1.05959
       -1.06551
       -1.01436
       -1.03898
       -1.06397
       -1.11805
       -1.10773
       -1.13659
       -1.07456
       -1.05553
       -1.09304
       -0.90698
       -1.04064
       -1.07848
       -1.07439
       -1.06139
       -0.98471
       -1.01178
       -1.03214
       -1.02664
       -1.07601
       -1.09794
       -1.14568
       -1.15466
       -1.18061
       -1.12879
       -1.12058
       -1.06661
       -1.09569
       -1.09137
       -1.14016
       -1.13153
       -1.10665
       -1.10516
       -1.08261
       -1.11517
       -1.04450
       -1.13603
       -1.06934
       -1.08446
       -1.08595
       -1.03347
       -1.10836
       -1.05161
       -1.04135
       -1.17556
       -0.97769
       -1.08827
       -1.07215
       -1.04202
       -1.12115
       -1.06987
       -1.08073
       -1.12595
       -1.07027
       -1.06096
       -1.07890
       -1.07847
       -1.04757
       -1.09819
       -1.11331
       -1.11221
       -1.11965
       -1.14969
       -1.04376
       -1.09968
       -1.12298
       -1.06228
       -1.07951
       -1.08264
       -1.05879
       -1.10025
       -1.05402
       -1.03612
       -1.11575
       -1.14566
       -1.07298
       -1.07061
       -1.09016
       -1.07564
       -1.11822
       -1.04425
       -1.14984
       -1.09469
       -0.97246
       -0.15598
       -1.01750
       -1.05728
       -1.05281
       -1.12368
       -0.99137
       -1.08147
       -1.06197
       -1.04374
       -1.01508
       -1.07574
       -1.06179
       -0.99402
       -1.03515
       -1.04045
       -1.09539
       -1.15641
       -1.07573
       -1.06355
       -1.08322
       -1.12254
       -1.06172
       -1.10504
       -1.11874
       -1.07748
       -1.11658
       -1.09273
       -1.05131
       -1.05765
       -1.08881
       -1.00306
       -1.08977
       -1.11100
       -1.09293
       -1.06264
       -1.08746
       -0.94215
       -1.17204
       -1.04611
       -0.99005
       -1.06470
       -1.14423
       -1.12137
       -1.03917
       -1.10969
       -1.06102
       -0.10677
       -1.11675
       -0.06103
       -1.10999
       -1.05081
       -1.08412
       -1.10854
       -1.04505
       -1.10557
       -1.11803
       -1.11838
       -1.12199
       -1.07807
       -1.10556
       -1.08863
       -1.12148
       -1.08993
       -1.15301
       -1.04151
       -1.04068
       -1.04409
       -0.93853
       -1.09131
       -1.17495
       -1.07827
       -1.02363
       -1.09795
       -1.15217
       -1.11722
       -1.09077
       -1.06078
       -0.99613
       -1.07181
       -1.06841
       -1.10993
       -1.08126
       -1.14302
       -1.08605
       -1.08859
       -1.12920
       -0.93421
       -1.01018
       -1.08687
       -1.04207
       -1.07479
       -1.00031
       -1.04090
       -1.01301
       -1.02536
       -1.07581
       -1.11391
       -1.14902
       -1.13748
       -1.17715
       -1.12693
       -1.11629
       -1.08035
       -1.08155
       -1.07280
       -1.13507
       -1.11879
       -1.10745
       -1.13704
       -1.06998
       -1.10524
       -1.00772
       -1.13059
       -1.08890
       -1.06197
       -1.06443
       -1.03337
       -1.11301
       -1.03395
       -1.03253
       -1.16561
       -0.96696
       -1.07376
       -1.08771
       -1.04769
       -1.11685
       -1.07058
       -1.09532
       -1.11990
       -1.08492
       -1.08588
       -1.08614
       -1.06514
       -1.07260
       -1.10487
       -1.10330
       -1.11193
       -1.10746
       -1.14612
       -1.04979
       -1.13367
       -1.13536
       -1.07210
       -1.07996
       -1.07074
       -1.07402
       -1.10390
       -1.04635
       -1.08633
       -1.13101
       -1.12638
       -1.07135
       -1.06155
       -1.09303
       -1.07001
       -1.11708
       -1.07208
       -1.15333
       -1.09183
       -0.96512
       -0.07747
       -1.01765
       -1.02544
       -1.06447
       -1.13548
       -0.99991
       -1.06690
       -1.05998
       -1.05662
       -0.99268
       -1.07927
       -1.09900
       -1.03760
       -1.03336
       -1.03817
       -1.10788
       -1.12369
       -1.07297
       -1.06540
       -1.12553
       -1.12799
       -1.06610
       -1.10410
       -1.10998
       -1.09168
       -1.11228
       -1.09494
       -1.05373
       -1.05402
       -1.09347
       -1.01899
       -1.11562
       -1.10292
       -1.10836
       -1.08553
       -1.06851
       -0.95656
       -1.13321
       -1.02227
       -0.99958
       -1.06820
       -1.10674
       -1.13596
       -1.04683
       -1.13026
       -1.03894
       -0.04783
       -1.13592
       -0.08073
       -1.12738
       -1.04629
       -1.10134
       -1.10151
       -1.05627
       -1.11966
       -1.08026
       -1.09516
       -1.12051
       -1.04524
       -1.05371
       -1.08115
       -1.08215
       -1.10826
       -1.12448
       -1.05104
       -1.04657
       -1.03494
       -0.89928
       -1.07185
       -1.16223
       -1.10094
       -1.01464
       -1.09780
       -1.15167
       -1.13245
       -1.09836
       -1.05136
       -0.99680
       -1.07385
       -1.08361
       -1.10132
       -1.04658
       -1.14518
       -1.08203
       -1.08748
       -1.13246
       -0.91007
       -0.98840
       -1.09190
       -1.02810
       -1.04036
       -1.02118
       -1.01603
       -1.03319
       -1.02478
       -1.08240
       -1.11810
       -1.11462
       -1.10687
       -1.14253
       -1.13048
       -1.12796
       -1.09603
       -1.09089
       -1.04220
       -1.12216
       -1.13887
       -1.11490
       -1.13798
       -1.09133
       -1.06672
       -1.00166
       -1.10694
       -1.07250
       -1.05420
       -1.07397
       -1.03458
       -1.09513
       -0.99213
       -1.05182
       -1.15949
       -0.98050
       -1.05554
       -1.11968
       -1.06896
       -1.10556
       -1.08120
       -1.08974
       -1.10807
       -1.10529
       -1.12453
       -1.06539
       -1.07052
       -1.08765
       -1.10415
       -1.11480
       -1.09750
       -1.12425
       -1.12490
       -1.05942
       -1.11954
       -1.12361
       -1.07142
       -1.07394
       -1.09786
       -1.09952
       -1.12306
       -1.06048
       -1.11065
       -1.15914
       -1.11850
       -1.09724
       -1.08687
       -1.09446
       -1.11131
       -1.11568
       -1.09628
       -1.14383
       -1.05390
       -0.96639
       -0.04073
       -1.00413
       -1.02696
       -1.07294
       -1.15317
       -0.99392
       -1.05971
       -1.05099
       -1.05328
       -0.98823
       -1.06044
       -1.08844
       -1.01220
       -1.02465
       -1.02060
       -1.08997
       -1.09040
       -1.06032
       -1.05891
       -1.12742
       -1.13403
       -1.04672
       -1.11526
       -1.10933
       -1.10887
       -1.10654
       -1.07828
       -1.03864
       -1.02854
       -1.10615
       -1.03241
       -1.07044
       -1.10604
       -1.09423
       -1.11337
       -1.08770
       -0.91989
       -1.11126
       -1.02998
       -0.99202
       -1.08754
       -1.10877
       -1.10925
       -1.04502
       -1.14557
       -1.01202
       -0.03134
       -1.12633
       -0.03895
       -1.10493
       -1.03705
       -1.10740
       -1.11424
       -1.06961
       -1.12307
       -1.06956
       -1.07092
       -1.11383
       -1.07312
       -1.05395
       -1.07291
       -1.07434
       -1.08989
       -1.12798
       -1.04603
       -1.05540
       -1.05515
       -0.92076
       -1.07899
       -1.13639
       -1.07614
       -1.03223
       -1.11783
       -1.11832
       -1.11451
       -1.09101
       -1.06468
       -1.02708
       -1.05410
       -1.08325
       -1.08407
       -1.02752
       -1.13244
       -1.07058
       -1.11039
       -1.13848
       -0.91743
       -1.01577
       -1.08531
       -1.03724
       -1.01670
       -1.01870
       -1.01359
       -1.05279
       -1.01186
       -1.07393
       -1.14724
       -1.11808
       -1.08131
       -1.15315
       -1.11231
       -1.11220
       -1.08710
       -1.10951
       -1.02500
       -1.14152
       -1.17591
       -1.12673
       -1.13363
       -1.09853
       -1.07329
       -1.02150
       -1.08433
       -1.09059
       -1.04750
       -1.05215
       -1.05614
       -1.09024
       -0.98046
       -1.07861
       -1.14867
       -0.97286
       -1.07637
       -1.12507
       -1.05548
       -1.11969
       -1.07964
       -1.07336
       -1.09307
       -1.12905
       -1.08659
       -1.04632
       -1.04747
       -1.08142
       -1.10761
       -1.10057
       -1.10204
       -1.12112
       -1.12057
       -1.06603
       -1.08694
       -1.09797
       -1.10528
       -1.05824
       -1.09907
       -1.09261
       -1.13630
       -1.03945
       -1.11578
       -1.15288
       -1.14868
       -1.09614
       -1.10763
       -1.10431
       -1.08635
       -1.09462
       -1.09465
       -1.10783
       -1.04432
       -0.97775
       -0.01283
       -1.00654
       -0.99071
       -1.07480
       -1.13881
       -1.01195
       -1.08234
       -1.05385
       -1.04685
       -0.98647
       -1.03274
       -1.09666
       -1.01790
       -1.01821
       -1.00527
       -1.06328
       -1.10800
       -1.07460
       -1.01959
       -1.12594
       -1.14180
       -1.04390
       -1.11842
       -1.10873
       -1.11341
       -1.10063
       -1.08946
       -1.04025
       -1.03742
       -1.11462
       -1.03910
       -1.03305
       -1.09994
       -1.09174
       -1.09220
       -1.09263
       -0.93618
       -1.06095
       -1.03806
       -0.99919
       -1.10776
       -1.08953
       -1.14055
       -1.04337
       -1.14708
       -1.03777
       -0.05334
       -1.10957
       -0.07158
       -1.12951
       -1.05583
       -1.12347
       -1.11003
       -1.05868
       -1.13781
       -1.06378
       -1.05423
       -1.11188
       -1.07838
       -1.06351
       -1.07327
       -1.06443
       -1.08485
       -1.11633
       -1.03131
       -1.04185
       -1.02821
       -0.91104
       -1.09454
       -1.19411
       -1.11169
       -1.00917
       -1.13872
       -1.11356
       -1.09141
       -1.10753
       -1.07872
       -1.04809
       -1.03329
       -1.06186
       -1.07193
       -1.01889
       -1.15101
       -1.05138
       -1.09977
       -1.16069
       -0.93031
       -1.01041
       -1.08031
       -1.00925
       -0.99808
       -1.04626
       -0.99604
       -1.04065
       -1.01701
       -1.04794
       -1.12068
       -1.13761
       -1.10434
       -1.13642
       -1.10408
       -1.10263
       -1.13057
       -1.12459
       -1.04510
       -1.12390
       -1.17510
       -1.11791
       -1.13154
       -1.08459
       -1.07151
       -1.04508
       -1.09304
       -1.07819
       -1.07894
       -1.09652
       -1.03324
       -1.09867
       -0.98763
       -1.08978
       -1.11270
       -0.97883
       -1.12062
       -1.14647
       -1.08872
       -1.13805
       -1.07959
       -1.08801
       -1.08543
       -1.14474
       -1.07354
       -1.04917
       -1.03058
       -1.07658
       -1.09056
       -1.09567
       -1.08735
       -1.11809
       -1.10161
       -1.07012
       -1.10347
       -1.07462
       -1.10851
       -1.08385
       -1.12067
       -1.11050
       -1.10635
       -1.02547
       -1.07549
       -1.13878
       -1.10734
       -1.06693
       -1.10176
       -1.10168
       -1.10597
       -1.07886
       -1.11417
       -1.08632
       -1.00864
       -0.97231
       -0.07354
       -1.02808
       -0.96809
       -1.07171
       -1.11761
       -1.01961
       -1.06788
       -1.04669
       -1.05956
       -1.01764
       -0.98769
       -1.11087
       -1.01410
       -1.02013
       -1.02440
       -1.07765
       -1.09485
       -1.10084
       -1.04446
       -1.13171
       -1.11953
       -1.09699
       -1.10395
       -1.13149
       -1.10377
       -1.09872
       -1.10728
       -1.04494
       -1.04197
       -1.10139
       -1.01955
       -1.05847
       -1.11477
       -1.11290
       -1.10229
       -1.07173
       -0.93885
       -1.03691
       -1.02941
       -0.99270
       -1.07175
       -1.09698
       -1.13297
       -1.03173
       -1.15802
       -1.04948
       -0.05453
       -1.08207
       -0.06713
       -1.13765
       -1.04860
       -1.12097
       -1.12631
       -1.04540
       -1.16261
       -1.09060
       -1.06947
       -1.12671
       -1.07441
       -1.05919
       -1.06451
       -1.06822
       -1.10428
       -1.12569
       -1.02903
       -1.02389
       -1.01641
       -0.93068
       -1.09914
       -1.18979
       -1.15184
       -0.99407
       -1.12724
       -1.08022
       -1.10496
       -1.09774
       -1.06023
       -1.02625
       -1.06210
       -1.03469
       -1.07630
       -1.00903
       -1.14214
       -1.03450
       -1.09367
       -1.12041
       -0.91394
       -1.02004
       -1.07450
       -1.06019
       -1.00598
       -1.02526
       -0.97467
       -1.08361
       -1.01454
       -1.06438
       -1.10955
       -1.14100
       -1.09821
       -1.15194
       -1.10399
       -1.09384
       -1.15319
       -1.13419
       -1.05506
       -1.13067
       -1.16910
       -1.13224
       -1.14685
       -1.11218
       -1.09054
       -1.02994
       -1.08767
       -1.08853
       -1.08905
       -1.10776
       -1.05058
       -1.10007
       -0.99181
       -1.06131
       -1.13509
       -0.98583
       -1.08815
       -1.16456
       -1.10555
       -1.11587
       -1.07318
       -1.08372
       -1.08446
       -1.12176
       -1.06115
       -1.03812
       -1.02755
       -1.06989
       -1.09099
       -1.07043
       -1.09893
       -1.11266
       -1.09479
       -1.05454
       -1.10410
       -1.05670
       -1.10697
       -1.08240
       -1.08459
       -1.10695
       -1.08794
       -1.01770
       -1.08713
       -1.13481
       -1.16185
       -1.08674
       -1.10094
       -1.09817
       -1.09285
       -1.05971
       -1.10066
       -1.03853
       -1.02059
       -0.96654
       -0.05879
       -1.06235
       -0.98759
       -1.04254
       -1.11571
       -1.03544
       -1.05924
       -1.06555
       -1.06449
       -1.01005
       -1.02258
       -1.12442
       -1.01996
       -1.02238
       -1.03853
       -1.07113
       -1.11730
       -1.09524
       -1.04981
       -1.15356
       -1.10496
       -1.08048
       -1.12085
       -1.16173
       -1.08840
       -1.08946
       -1.10748
       -1.03845
       -1.07293
       -1.11709
       -1.02371
       -1.04782
       -1.11054
       -1.07935
       -1.07823
       -1.08844
       -0.93463
       -1.02262
       -1.01182
       -1.03055
       -1.10626
       -1.10771
       -1.12967
       -1.00199
       -1.13125
       -1.05544
       -0.05675
       -1.05225
       -0.03032
       -1.13786
       -1.05839
       -1.11109
       -1.13555
       -1.07026
       -1.14498
       -1.08841
       -1.05982
       -1.11333
       -1.08871
       -1.05158
       -1.07858
       -1.07117
       -1.08758
       -1.10276
       -1.02986
       -1.03966
       -1.04381
       -0.99237
       -1.08130
       -1.15113
       -1.15852
       -1.01926
       -1.10994
       -1.09413
       -1.08693
       -1.11838
       -1.02895
       -1.04738
       -1.08220
       -1.05003
       -1.07656
       -1.00908
       -1.16441
       -1.06858
       -1.11934
       -1.11721
       -0.90645
       -1.04782
       -1.06188
       -1.05520
       -1.01068
       -1.03810
       -0.98709
       -1.07954
       -1.03925
       -1.05894
       -1.07128
       -1.12798
       -1.08912
       -1.13774
       -1.09012
       -1.10605
       -1.12888
       -1.11259
       -1.07603
       -1.14731
       -1.12353
       -1.13391
       -1.12795
       -1.12834
       -1.07600
       -1.02979
       -1.09787
       -1.06908
       -1.08407
       -1.09571
       -1.06990
       -1.10980
       -1.02152
       -1.05710
       -1.11522
       -0.96852
       -1.08843
       -1.14973
       -1.11413
       -1.10107
       -1.03437
       -1.10647
       -1.09095
       -1.08354
       -1.05506
       -1.02629
       -1.02753
       -1.08893
       -1.11222
       -1.09729
       -1.10525
       -1.10256
       -1.06892
       -1.07116
       -1.08517
       -1.03748
       -1.13217
       -1.10755
       -1.07260
       -1.07502
       -1.09386
       -1.00624
       -1.13525
       -1.13163
       -1.12833
       -1.10752
       -1.11258
       -1.10405
       -1.08784
       -1.06380
       -1.08111
       -1.03796
       -1.04161
       -0.96910
       -0.05040
       -1.05162
       -0.98954
       -1.03242
       -1.13566
       -1.01417
       -1.04384
       -1.07752
       -1.07722
       -1.03321
       -1.00425
       -1.07838
       -1.02320
       -1.04112
       -1.01709
       -1.03080
       -1.09662
       -1.12852
       -1.06080
       -1.15175
       -1.07922
       -1.11244
       -1.13743
       -1.15223
       -1.08680
       -1.07179
       -1.08664
       -1.01042
       -1.03989
       -1.12465
       -1.02582
       -1.03311
       -1.10026
       -1.07838
       -1.05269
       -1.06593
       -0.95321
       -1.00641
       -1.02278
       -1.04423
       -1.09120
       -1.11138
       -1.08935
       -1.02816
       -1.11282
       -1.06144
       -0.07057
       -1.01931
       -0.05867
       -1.11706
       -1.05463
       -1.11853
       -1.13175
       -1.04357
       -1.14642
       -1.06343
       -1.04440
       -1.10696
       -1.03004
       -1.09039
       -1.04769
       -1.07315
       -1.06659
       -1.10209
       -1.03141
       -1.00479
       -1.05262
       -0.99610
       -1.07416
       -1.14629
       -1.15468
       -1.03150
       -1.11527
       -1.06753
       -1.10188
       -1.08082
       -1.02517
       -1.06328
       -1.07788
       -1.05866
       -1.06471
       -1.02273
       -1.14504
       -1.05074
       -1.10881
       -1.12714
       -0.91925
       -1.03247
       -1.06665
       -1.04970
       -1.01316
       -1.02487
       -0.97940
       -1.07226
       -1.02923
       -1.06518
       -1.08785
       -1.12947
       -1.10641
       -1.12069
       -1.07144
       -1.10331
       -1.11688
       -1.12959
       -1.05354
       -1.15179
       -1.11311
       -1.10150
       -1.14184
       -1.12476
       -1.10438
       -1.03974
       -1.11954
       -1.12516
       -1.11180
       -1.10597
       -1.08953
       -1.09099
       -1.02183
       -1.08511
       -1.12821
       -0.98379
       -1.08500
       -1.17356
       -1.11649
       -1.10782
       -1.05173
       -1.10760
       -1.08454
       -1.03212
       -1.03490
       -1.03658
       -1.05400
       -1.07928
       -1.09709
       -1.06073
       -1.09725
       -1.10203
       -1.07023
       -1.04800
       -1.12301
       -1.00651
       -1.12274
       -1.12129
       -1.08552
       -1.09037
       -1.07988
       -1.00722
       -1.15949
       -1.13953
       -1.11975
       -1.08497
       -1.10611
       -1.14073
       -1.10531
       -1.05208
       -1.08801
       -1.05178
       -1.05892
       -0.99240
       -0.04776
       -1.03163
       -1.03880
       -1.01114
       -1.12069
       -1.03034
       -1.07218
       -1.06282
       -1.03671
       -1.05730
       -0.98281
       -1.06105
       -1.03536
       -1.04953
       -1.00013
       -1.01295
       -1.11052
       -1.11223
       -1.05197
       -1.16073
       -1.04091
       -1.11292
       -1.13902
       -1.12936
       -1.09772
       -1.07171
       -1.10633
       -0.99411
       -1.04181
       -1.12797
       -1.01930
       -1.03670
       -1.09310
       -1.06545
       -1.05340
       -1.07059
       -0.95726
       -0.98238
       -0.99873
       -1.07297
       -1.05621
       -1.12575
       -1.08614
       -0.99552
       -1.08957
       -1.08562
       -0.04987
       -1.02752
       -0.06719
       -1.08193
       -1.07292
       -1.09738
       -1.14413
       -1.03571
       -1.13941
       -1.08804
       -1.02409
       -1.09034
       -1.03547
       -1.11256
       -1.05815
       -1.05862
       -1.07483
       -1.08134
       -1.05371
       -0.98233
       -1.06628
       -1.01517
       -1.03350
       -1.13747
       -1.11360
       -1.01255
       -1.10441
       -1.07522
       -1.09779
       -1.08655
       -1.01574
       -1.06836
       -1.08131
       -1.03596
       -1.06065
       -1.02262
       -1.12678
       -1.05589
       -1.13295
       -1.12878
       -0.93852
       -1.02049
       -1.05264
       -1.05678
       -1.01752
       -1.01219
       -0.99849
       -1.06090
       -1.03161
       -1.06172
       -1.08396
       -1.08513
       -1.08074
       -1.14045
       -1.08327
       -1.10547
       -1.14680
       -1.13839
       -1.03785
       -1.13180
       -1.11439
       -1.11926
       -1.11163
       -1.12338
       -1.11143
       -1.01893
       -1.11078
       -1.09140
       -1.08889
       -1.12535
       -1.09688
       -1.05060
       -0.99281
       -1.09062
       -1.10677
       -0.95413
       -1.07791
       -1.14516
       -1.10449
       -1.11895
       -1.03628
       -1.12960
       -1.05792
       -1.04913
       -1.03542
       -1.04104
       -1.03762
       -1.07101
       -1.10495
       -1.07582
       -1.12136
       -1.13070
       -1.08188
       -1.03252
       -1.14667
       -1.05610
       -1.09390
       -1.10640
       -1.07873
       -1.08350
       -1.10081
       -1.02410
       -1.13210
       -1.13929
       -1.11008
       -1.07795
       -1.08920
       -1.14471
       -1.09502
       -1.03601
       -1.08475
       -1.04225
       -1.05562
       -0.99546
       -0.05219
       -1.03656
       -1.03491
       -1.01285
       -1.10958
       -1.02404
       -1.04416
       -1.06038
       -1.04137
       -1.04229
       -0.98318
       -1.06005
       -1.05232
       -1.03692
       -1.00040
       -0.98731
       -1.10167
       -1.12512
       -1.02974
       -1.15846
       -1.03676
       -1.13030
       -1.11197
       -1.10153
       -1.09371
       -1.08350
       -1.10803
       -0.98956
       -1.03320
       -1.10244
       -1.02146
       -1.03190
       -1.09452
       -1.04307
       -1.04477
       -1.03850
       -0.96840
       -0.98691
       -1.01316
       -1.07036
       -1.07524
       -1.10942
       -1.09226
       -0.99256
       -1.10827
       -1.09904
       -0.09812
       -1.00519
       -0.06822
       -1.13664
       -1.06277
       -1.08976
       -1.12567
       -1.00982
       -1.14504
       -1.05821
       -1.06346
       -1.09071
       -1.06736
       -1.12750
       -1.10054
       -1.02699
       -1.06941
       -1.08764
       -1.05795
       -0.97208
       -1.07500
       -1.00267
       -1.00613
       -1.14111
       -1.11434
       -1.01694
       -1.09764
       -1.08929
       -1.07719
       -1.13929
       -1.00772
       -1.08893
       -1.09039
       -1.01864
       -1.06021
       -1.04912
       -1.13611
       -1.08412
       -1.12304
       -1.16377
       -0.93837
       -1.01298
       -1.05049
       -1.06837
       -1.01889
       -1.01710
       -0.99588
       -1.04140
       -1.04070
       -1.07422
       -1.07623
       -1.05126
       -1.08497
       -1.11546
       -1.13727
       -1.10587
       -1.17330
       -1.14349
       -1.04317
       -1.13499
       -1.07585
       -1.13296
       -1.09537
       -1.15460
       -1.10444
       -1.01939
       -1.11180
       -1.06809
       -1.09267
       -1.10865
       -1.09970
       -1.08554
       -0.97593
       -1.08704
       -1.10863
       -0.96201
       -1.09788
       -1.12392
       -1.09025
       -1.11419
       -1.05968
       -1.10946
       -1.04999
       -1.04221
       -1.06849
       -1.05765
       -1.01126
       -1.04843
       -1.10009
       -1.05355
       -1.09859
       -1.11018
       -1.07859
       -1.04064
       -1.14582
       -1.05086
       -1.06749
       -1.12548
       -1.05947
       -1.07813
       -1.09807
       -1.06615
       -1.11986
       -1.09471
       -1.10016
       -1.08988
       -1.07667
       -1.11904
       -1.07802
       -1.03700
       -1.10277
       -1.04916
       -1.07980
       -0.98529
       -0.05510
       -1.05011
       -1.04296
       -1.00854
       -1.09018
       -1.00632
       -1.04310
       -1.06361
       -1.06613
       -1.06482
       -0.98244
       -1.04771
       -1.02334
       -1.02055
       -0.98816
       -0.99619
       -1.08015
       -1.10922
       -1.01362
       -1.11733
       -1.02991
       -1.13231
       -1.11952
       -1.11926
       -1.07444
       -1.08536
       -1.08696
       -0.97310
       -1.03645
       -1.08287
       -1.02254
       -1.01496
       -1.09160
       -1.06071
       -1.03178
       -1.02654
       -0.96249
       -0.99172
       -1.02281
       -1.08153
       -1.06314
       -1.08961
       -1.08172
       -1.01134
       -1.07891
       -1.09480
       -0.09107
       -1.04396
       -0.08248
       -1.12454
       -1.06807
       -1.07776
       -1.14589
       -0.99988
       -1.12900
       -1.08771
       -1.10513
       -1.08038
       -1.10804
       -1.09993
       -1.09172
       -1.02096
       -1.06594
       -1.09968
       -1.07363
       -0.99998
       -1.05936
       -0.98338
       -1.01679
       -1.10795
       -1.09936
       -1.06174
       -1.12612
       -1.06268
       -1.07899
       -1.10425
       -1.02799
       -1.08488
       -1.09854
       -1.00366
       -1.04791
       -1.02618
       -1.14377
       -1.12799
       -1.09164
       -1.15324
       -0.93586
       -1.03196
       -1.02974
       -1.06633
       -1.01371
       -1.02066
       -1.03711
       -1.02695
       -1.06694
       -1.06560
       -1.11520
       -1.05060
       -1.09922
       -1.12522
       -1.12701
       -1.06611
       -1.15309
       -1.10969
       -1.01824
       -1.12742
       -1.03680
       -1.11882
       -1.12065
       -1.16772
       -1.06255
       -1.03212
       -1.07439
       -1.07064
       -1.08466
       -1.13649
       -1.09878
       -1.07456
       -0.97821
       -1.07891
       -1.10758
       -0.94905
       -1.11626
       -1.09219
       -1.08875
       -1.11253
       -1.06818
       -1.12453
       -1.06607
       -1.02843
       -1.05621
       -1.05634
       -0.96072
       -1.04002
       -1.06268
       -1.02741
       -1.10585
       -1.10208
       -1.08049
       -1.04723
       -1.12977
       -1.05591
       -1.09097
       -1.12694
       -1.06054
       -1.05482
       -1.07673
       -1.06790
       -1.11043
       -1.11461
       -1.06111
       -1.08922
       -1.05566
       -1.15573
       -1.09809
       -1.05198
       -1.10882
       -1.05204
       -1.07194
       -1.01323
       -0.05803
       -1.04182
       -1.03041
       -1.00003
       -1.10724
       -0.95147
       -1.05141
       -1.05764
       -1.06297
       -1.08100
       -0.98913
       -1.06009
       -1.02094
       -1.01641
       -1.00414
       -1.00929
       -1.08769
       -1.11517
       -1.02541
       -1.10939
       -1.05031
       -1.10400
       -1.12072
       -1.11388
       -1.10248
       -1.12907
       -1.09982
       -0.94617
       -1.03810
       -1.05954
       -1.01778
       -0.99823
       -1.09198
       -1.08855
       -1.02812
       -1.04309
       -0.97724
       -1.00119
       -1.04796
       -1.06785
       -1.06681
       -1.06080
       -1.10718
       -1.02712
       -1.09207
       -1.07841
       -0.11472
       -1.04917
       -0.07255
       -1.12546
       -1.08732
       -1.04918
       -1.11171
       -1.00002
       -1.14365
       -1.06934
       -1.11179
       -1.07809
       -1.09687
       -1.10947
       -1.11310
       -1.01610
       -1.06400
       -1.08604
       -1.08770
       -1.02304
       -1.05084
       -0.99925
       -1.04878
       -1.10168
       -1.09769
       -1.03368
       -1.11344
       -1.06725
       -1.04561
       -1.10700
       -1.01996
       -1.10425
       -1.12233
       -1.02137
       -1.07664
       -1.02116
       -1.17202
       -1.12663
       -1.11312
       -1.11449
       -0.93761
       -1.02128
       -1.03179
       -1.09553
       -1.05370
       -0.99766
       -1.03349
       -1.06553
       -1.04883
       -1.06309
       -1.06483
       -1.03509
       -1.07877
       -1.14521
       -1.12361
       -1.08999
       -1.12911
       -1.07713
       -1.02173
       -1.15017
       -1.01896
       -1.12271
       -1.08489
       -1.17848
       -1.03661
       -1.03823
       -1.06135
       -1.07218
       -1.05804
       -1.12071
       -1.11813
       -1.05367
       -0.98776
       -1.08570
       -1.08243
       -0.96126
       -1.10562
       -1.09935
       -1.08131
       -1.07856
       -1.08641
       -1.14239
       -1.04779
       -1.05993
       -1.03771
       -1.06844
       -0.99987
       -1.03776
       -1.03610
       -1.03948
       -1.10748
       -1.08949
       -1.06278
       -1.03709
       -1.12739
       -1.05013
       -1.08147
       -1.11363
       -1.07486
       -1.03803
       -1.09383
       -1.04840
       -1.12274
       -1.10275
       -1.06146
       -1.09173
       -1.02632
       -1.11986
       -1.11115
       -1.06529
       -1.07785
       -1.02860
       -1.05645
       -1.04016
       -0.05172
       -1.04661
       -0.98922
       -1.00891
       -1.11172
       -0.96718
       -1.06629
       -1.08786
       -1.06411
       -1.08018
       -1.00480
       -1.02284
       -1.00206
       -1.02277
       -1.02599
       -0.99782
       -1.10532
       -1.10877
       -1.02752
       -1.12286
       -1.05986
       -1.08436
       -1.11835
       -1.09641
       -1.11438
       -1.09572
       -1.07948
       -0.93330
       -1.07718
       -1.05039
       -1.01857
       -1.01329
       -1.08072
       -1.12582
       -1.00725
       -1.02230
       -0.97905
       -1.00836
       -1.02306
       -1.02628
       -1.08625
       -1.08584
       -1.11206
       -1.03227
       -1.11514
       -1.08921
       -0.07844
       -1.02739
       -0.05633
       -1.08847
       -1.07622
       -1.05886
       -1.10246
       -0.99706
       -1.15385
       -1.01858
       -1.11292
       -1.06499
       -1.09020
       -1.10818
       -1.08625
       -1.03769
       -1.06016
       -1.07362
       -1.07747
       -1.03469
       -1.05944
       -0.98828
       -1.05015
       -1.09117
       -1.06870
       -1.02807
       -1.09407
       -1.09384
       -1.05396
       -1.06276
       -1.04240
       -1.10030
       -1.09625
       -1.05223
       -1.07791
       -1.05192
       -1.18274
       -1.11364
       -1.08407
       -1.10049
       -0.98123
       -0.99449
       -1.02838
       -1.04996
       -1.01528
       -1.03297
       -1.01687
       -1.03212
       -1.04610
       -1.06776
       -1.07236
       -1.02310
       -1.08562
       -1.13188
       -1.09873
       -1.09889
       -1.11955
       -1.07133
       -0.99579
       -1.13731
       -1.01966
       -1.10666
       -1.10119
       -1.13631
       -1.01959
       -1.05412
       -1.10339
       -1.09251
       -1.07006
       -1.11914
       -1.11065
       -1.05147
       -0.98820
       -1.08788
       -1.06612
       -0.98933
       -1.08460
       -1.10051
       -1.10398
       -1.05091
       -1.08496
       -1.13250
       -1.04832
       -1.05053
       -1.02187
       -1.09017
       -0.99233
       -1.05093
       -1.03020
       -1.03682
       -1.10416
       -1.08850
       -1.07189
       -1.02353
       -1.10353
       -1.04881
       -1.07790
       -1.09742
       -1.07552
       -1.04903
       -1.08222
       -1.06705
       -1.11944
       -1.09204
       -1.04338
       -1.11194
       -1.06820
       -1.09394
       -1.08514
       -1.07842
       -1.08449
       -1.03327
       -1.04231
       -1.03416
       -0.01946
       -1.04624
       -0.96293
       -1.01440
       -1.08023
       -0.98669
       -1.07150
       -1.08344
       -1.04743
       -1.05518
       -0.98204
       -1.01318
       -0.99717
       -1.03429
       -0.98814
       -0.99248
       -1.09715
       -1.10962
       -1.04336
       -1.09164
       -1.06568
       -1.06371
       -1.11617
       -1.10395
       -1.11513
       -1.08401
       -1.07077
       -0.93434
       -1.07566
       -1.06703
       -1.03543
       -1.03562
       -1.10421
       -1.11071
       -1.00480
       -1.04618
       -0.99361
       -1.01805
       -1.02073
       -1.01512
       -1.07849
       -1.09328
       -1.15250
       -1.03207
       -1.12355
       -1.08002
       -0.07273
       -1.04189
       -0.05009
       -1.15224
       -1.06510
       -1.06057
       -1.11332
       -1.00323
       -1.12516
       -1.01156
       -1.11433
       -1.09472
       -1.09213
       -1.09214
       -1.09026
       -1.02354
       -1.06030
       -1.10545
       -1.05586
       -1.02349
       -1.09864
       -0.98197
       -1.08087
       -1.03472
       -1.07834
       -1.03376
       -1.10370
       -1.11183
       -1.05586
       -1.05868
       -1.09129
       -1.09996
       -1.11669
       -1.04756
       -1.05838
       -1.08473
       -1.15544
       -1.14087
       -1.07290
       -1.08376
       -0.97787
       -1.00838
       -1.04197
       -1.04716
       -1.02656
       -1.05273
       -1.02319
       -1.07650
       -1.06443
       -1.06521
       -1.07221
       -1.03651
       -1.07211
       -1.15503
       -1.09661
       -1.11668
       -1.12911
       -1.06122
       -0.99954
       -1.10760
       -1.02425
       -1.11287
       -1.11089
       -1.09222
       -1.01498
       -1.06535
       -1.09154
       -1.06248
       -1.06892
       -1.12244
       -1.09592
       -1.10267
       -0.99511
       -1.10357
       -1.06805
       -1.02972
       -1.09678
       -1.09253
       -1.09454
       -1.05806
       -1.09043
       -1.10366
       -1.03646
       -1.07525
       -1.00674
       -1.09419
       -1.01499
       -1.04300
       -1.05015
       -1.03195
       -1.10910
       -1.11213
       -1.05857
       -1.02358
       -1.13596
       -1.09619
       -1.06784
       -1.05522
       -1.08173
       -1.05963
       -1.12038
       -1.07712
       -1.13003
       -1.09502
       -1.01650
       -1.08848
       -1.07678
       -1.09291
       -1.04309
       -1.06926
       -1.07027
       -1.00786
       -1.02219
       -1.03389
       -0.07767
       -1.03413
       -0.98384
       -0.98149
       -1.10222
       -1.00646
       -1.06846
       -1.04499
       -1.07052
       -1.03956
       -1.01154
       -1.02368
       -0.99436
       -1.05648
       -0.97024
       -0.98752
       -1.10554
       -1.11531
       -1.05070
       -1.08986
       -1.06944
       -1.08502
       -1.11025
       -1.05056
       -1.11885
       -1.06627
       -1.07789
       -0.93938
       -1.05217
       -1.02781
       -1.04740
       -1.02264
       -1.10137
       -1.08249
       -1.03326
       -1.05218
       -1.00175
       -1.00360
       -1.01858
       -1.01520
       -1.01626
       -1.08796
       -1.15508
       -1.01355
       -1.10784
       -1.08458
       -0.08772
       -1.03720
       -0.06510
       -1.13344
       -1.09884
       -1.02929
       -1.12214
       -1.02187
       -1.13643
       -1.00484
       -1.07365
       -1.08942
       -1.05830
       -1.11150
       -1.07474
       -1.03231
       -1.05361
       -1.10785
       -1.03012
       -1.02639
       -1.05499
       -0.98888
       -1.09854
       -1.05548
       -1.07302
       -1.02371
       -1.13400
       -1.12075
       -1.05739
       -1.00877
       -1.10720
       -1.10875
       -1.12532
       -1.05541
       -1.03214
       -1.07668
       -1.15826
       -1.11347
       -1.04687
       -1.07120
       -0.97699
       -1.02567
       -1.01998
       -1.06668
       -1.03213
       -1.04164
       -1.04454
       -1.05637
       -1.04542
       -1.07167
       -1.04192
       -1.05089
       -1.09409
       -1.14707
       -1.09781
       -1.13116
       -1.12993
       -1.05844
       -0.99358
       -1.07197
       -1.02963
       -1.10912
       -1.12585
       -1.07429
       -1.03790
       -1.04948
       -1.05193
       -1.05629
       -1.10003
       -1.07738
       -1.10631
       -1.12233
       -0.98685
       -1.10318
       -1.04231
       -1.05599
       -1.10749
       -1.09713
       -1.10475
       -1.04938
       -1.10185
       -1.11012
       -1.02753
       -1.03550
       -1.02080
       -1.11339
       -0.99751
       -1.04305
       -1.05409
       -1.07034
       -1.11178
       -1.12133
       -1.02959
       -1.05264
       -1.12636
       -1.12886
       -1.08087
       -1.04806
       -1.10791
       -1.07381
       -1.08963
       -1.06730
       -1.12048
       -1.09654
       -0.98222
       -1.08101
       -1.08977
       -1.09411
       -1.04381
       -1.11092
       -1.08429
       -1.05466
       -1.04010
       -1.02498
       -0.04397
       -1.01964
       -0.98925
       -0.98012
       -1.10009
       -1.01230
       -1.08088
       -1.06177
       -1.08086
       -1.03277
       -1.03712
       -1.01844
       -0.95705
       -1.05939
       -0.99201
       -0.99824
       -1.09166
       -1.13529
       -1.09085
       -1.06369
       -1.04885
       -1.06817
       -1.13166
       -1.06489
       -1.10489
       -1.06410
       -1.05552
       -0.92694
       -1.04058
       -1.04068
       -1.06171
       -1.03145
       -1.10218
       -1.06054
       -1.02093
       -1.04631
       -0.99169
       -1.01201
       -1.02138
       -1.00460
       -1.04092
       -1.05218
       -1.15129
       -1.02214
       -1.12115
       -1.08906
       -0.10409
       -1.02321
       -0.06754
       -1.14858
       -1.11106
       -1.02668
       -1.07982
       -1.05467
       -1.13751
       -1.00600
       -1.06567
       -1.09282
       -1.07491
       -1.13419
       -1.08198
       -1.02147
       -1.04024
       -1.09139
       -1.03304
       -1.01722
       -1.06910
       -1.00878
       -1.09708
       -1.07190
       -1.09342
       -1.03644
       -1.13805
       -1.12903
       -1.07544
       -1.03335
       -1.08271
       -1.08940
       -1.11618
       -1.06601
       -1.06668
       -1.09026
       -1.11898
       -1.12288
       -1.05124
       -1.07312
       -0.98056
       -1.04241
       -0.96709
       -1.06390
       -1.02661
       -1.03727
       -1.04343
       -1.04794
       -1.02039
       -1.06667
       -1.06424
       -1.04433
       -1.10263
       -1.14929
       -1.09764
       -1.12188
       -1.11624
       -1.06662
       -1.00730
       -1.07172
       -1.06841
       -1.11933
       -1.14366
       -1.09867
       -1.06249
       -1.04312
       -1.05486
       -1.04105
       -1.10781
       -1.06638
       -1.13956
       -1.12423
       -0.98093
       -1.06446
       -1.05847
       -1.04617
       -1.13332
       -1.12918
       -1.08816
       -1.04904
       -1.09705
       -1.09803
       -1.05600
       -1.07327
       -1.01749
       -1.10591
       -1.00134
       -1.05536
       -1.05059
       -1.05298
       -1.10040
       -1.13772
       -1.02758
       -1.05913
       -1.12472
       -1.10667
       -1.04632
       -1.10294
       -1.14438
       -1.07631
       -1.08859
       -1.10197
       -1.12801
       -1.11288
       -0.98102
       -1.04541
       -1.09366
       -1.10507
       -1.05988
       -1.07882
       -1.07658
       -1.04015
       -1.03095
       -0.99576
       -0.07119
       -1.01217
       -0.99933
       -1.00664
       -1.08591
       -1.00428
       -1.07555
       -1.03077
       -1.08567
       -1.02668
       -1.04712
       -1.00836
       -0.99008
       -1.07531
       -1.00243
       -0.98343
       -1.09351
       -1.11886
       -1.05921
       -1.05613
       -1.06431
       -1.08677
       -1.13326
       -1.04407
       -1.12611
       -1.07035
       -1.05185
       -0.94560
       -1.05350
       -1.01083
       -1.07311
       -1.02758
       -1.12354
       -1.06214
       -1.03082
       -1.05061
       -1.02141
       -1.01700
       -1.04138
       -0.99308
       -1.02602
       -1.07301
       -1.12692
       -1.00182
       -1.09597
       -1.12844
       -0.09969
       -1.02232
       -0.07083
       -1.12202
       -1.11348
       -1.01930
       -1.06249
       -1.08321
       -1.13257
       -0.99145
       -1.03384
       -1.09050
       -1.11087
       -1.07456
       -1.06752
       -1.03523
       -1.01949
       -1.09604
       -1.03796
       -0.99795
       -1.08337
       -1.03202
       -1.10575
       -1.08691
       -1.09712
       -1.05840
       -1.14217
       -1.10200
       -1.06762
       -1.02731
       -1.04924
       -1.09295
       -1.10276
       -1.04787
       -1.07061
       -1.11715
       -1.10670
       -1.11473
       -1.05969
       -1.04432
       -0.97249
       -1.02875
       -0.96625
       -1.05260
       -1.03531
       -1.01843
       -1.06035
       -1.04754
       -0.99387
       -1.02273
       -1.07090
       -1.04772
       -1.11588
       -1.14429
       -1.10583
       -1.12233
       -1.11934
       -1.06659
       -1.04271
       -1.09862
       -1.07005
       -1.10968
       -1.12714
       -1.07148
       -1.06437
       -1.07624
       -1.01269
       -1.00330
       -1.09424
       -1.08780
       -1.12961
       -1.08811
       -1.00951
       -1.03730
       -1.04693
       -1.04002
       -1.12969
       -1.16168
       -1.09979
       -1.06804
       -1.09385
       -1.10279
       -1.06952
       -1.10850
       -1.01861
       -1.06810
       -1.01415
       -1.05923
       -1.05252
       -1.08389
       -1.09914
       -1.12991
       -1.03311
       -1.06740
       -1.12825
       -1.13039
       -1.06187
       -1.09583
       -1.13326
       -1.08436
       -1.05243
       -1.07812
       -1.09709
       -1.10733
       -0.98509
       -1.04793
       -1.07504
       -1.09317
       -1.05706
       -1.04306
       -1.06088
       -1.05586
       -1.02341
       -1.00223
       -0.05008
       -1.01415
       -1.02704
       -0.94518
       -1.09814
       -0.98780
       -1.04803
       -1.04074
       -1.07510
       -1.05374
       -1.04791
       -1.01477
       -1.00799
       -1.08365
       -0.98954
       -0.98618
       -1.08110
       -1.13612
       -1.04504
       -1.06809
       -1.06733
       -1.07089
       -1.12107
       -1.03623
       -1.14156
       -1.06908
       -1.04155
       -0.98420
       -1.07488
       -0.99819
       -1.11039
       -0.99606
       -1.09660
       -1.02505
       -1.02527
       -1.04722
       -1.05435
       -1.03259
       -1.03982
       -1.03064
       -1.05786
       -1.08057
       -1.12880
       -1.04346
       -1.10365
       -1.11321
       -0.09155
       -1.01300
       -0.06574
       -1.11758
       -1.11036
       -1.02149
       -1.04302
       -1.11182
       -1.13980
       -0.98560
       -1.05271
       -1.07215
       -1.10447
       -1.06630
       -1.06088
       -1.04879
       -0.98597
       -1.08974
       -1.06222
       -0.95819
       -1.06144
       -1.01165
       -1.10861
       -1.06439
       -1.09451
       -1.09835
       -1.13808
       -1.10269
       -1.06537
       -1.01982
       -1.03765
       -1.08833
       -1.07728
       -1.03986
       -1.06632
       -1.11180
       -1.13593
       -1.12198
       -1.09455
       -1.03522
       -0.94124
       -1.03755
       -0.94619
       -1.04183
       -1.03688
       -1.03177
       -1.03881
       -1.02041
       -0.99416
       -1.05705
       -1.07438
       -1.03197
       -1.10658
       -1.12822
       -1.10194
       -1.12116
       -1.11349
       -1.02871
       -1.04100
       -1.08711
       -1.03899
       -1.14532
       -1.10876
       -1.09173
       -1.06880
       -1.10506
       -1.00468
       -1.02907
       -1.09026
       -1.08623
       -1.08388
       -1.08695
       -1.00259
       -1.04852
       -1.07647
       -1.05247
       -1.14358
       -1.16624
       -1.03663
       -1.03495
       -1.08263
       -1.11112
       -1.08881
       -1.11038
       -1.02834
       -1.05381
       -1.03524
       -1.09297
       -1.06571
       -1.06807
       -1.09221
       -1.12354
       -1.04786
       -1.06451
       -1.17048
       -1.12935
       -1.09145
       -1.08675
       -1.10527
       -1.08745
       -1.07823
       -1.05021
       -1.10707
       -1.13861
       -0.96237
       -1.05185
       -1.05483
       -1.08318
       -1.06364
       -1.09033
       -1.04361
       -1.04227
       -1.05551
       -0.98297
       -0.04821
       -1.00350
       -1.01749
       -0.96758
       -1.06893
       -1.00828
       -1.05392
       -1.02967
       -1.06129
       -1.07662
       -1.00682
       -1.01643
       -0.98465
       -1.04984
       -1.02827
       -0.99177
       -1.04519
       -1.12809
       -1.06618
       -1.07512
       -1.04349
       -1.10106
       -1.10476
       -1.04181
       -1.14461
       -1.09271
       -1.01650
       -1.00302
       -1.04417
       -1.01085
       -1.04088
       -1.00770
       -1.08145
       -1.01193
       -1.01301
       -1.05469
       -1.04876
       -1.04696
       -1.05832
       -1.04296
       -1.07537
       -1.07946
       -1.10383
       -1.05944
       -1.10781
       -1.09123
       -0.06991
       -1.06013
       -0.10380
       -1.09798
       -1.08359
       -1.01051
       -1.01521
       -1.10948
       -1.12554
       -1.01688
       -1.09203
       -1.06462
       -1.10808
       -1.07840
       -1.09503
       -1.04389
       -0.97958
       -1.10519
       -1.07476
       -0.98889
       -1.04579
       -0.98884
       -1.12391
       -1.09056
       -1.05292
       -1.07304
       -1.10661
       -1.10748
       -1.09144
       -1.02225
       -1.05116
       -1.10544
       -1.08256
       -1.02312
       -1.08241
       -1.07418
       -1.13969
       -1.11566
       -1.11294
       -1.03613
       -0.95402
       -1.05927
       -0.93105
       -1.04398
       -1.01876
       -1.01489
       -1.03850
       -1.02093
       -0.96684
       -1.04204
       -1.08897
       -1.02823
       -1.11964
       -1.09898
       -1.05384
       -1.13918
       -1.13394
       -0.99344
       -1.07895
       -1.06229
       -1.04130
       -1.16058
       -1.08161
       -1.10044
       -1.07560
       -1.09876
       -1.00410
       -1.03497
       -1.08975
       -1.06317
       -1.08395
       -1.11199
       -0.98564
       -1.04804
       -1.06424
       -1.06193
       -1.13968
       -1.13770
       -1.04511
       -1.06464
       -1.09731
       -1.11770
       -1.08901
       -1.11926
       -1.01314
       -1.06739
       -1.04033
       -1.10526
       -1.08174
       -1.07864
       -1.07410
       -1.11110
       -1.05932
       -1.06305
       -1.16922
       -1.11093
       -1.07307
       -1.07294
       -1.12406
       -1.09542
       -1.09645
       -1.04159
       -1.11949
       -1.12784
       -0.98432
       -1.07043
       -1.04724
       -1.07831
       -1.05511
       -1.08263
       -1.04882
       -1.04859
       -1.05286
       -0.95460
       -0.04839
       -1.01227
       -1.00349
       -0.96312
       -1.04514
       -0.98990
       -1.05375
       -1.01428
       -1.08076
       -1.08717
       -1.01254
       -1.01137
       -0.99219
       -1.04885
       -1.02879
       -1.00429
       -1.06395
       -1.13179
       -1.08350
       -1.12032
       -1.04013
       -1.14280
       -1.08477
       -1.00863
       -1.12477
       -1.06156
       -1.01970
       -0.99974
       -1.01492
       -0.99532
       -1.04355
       -1.03759
       -1.08194
       -1.04304
       -1.01515
       -1.05659
       -1.03745
       -1.02907
       -1.05386
       -1.05105
       -1.05689
       -1.10306
       -1.12151
       -1.06966
       -1.10483
       -1.08031
       -0.10123
       -1.04392
       -0.06998
       -1.07334
       -1.08423
       -1.00882
       -1.02499
       -1.11105
       -1.13053
       -1.00600
       -1.10217
       -1.06303
       -1.14452
       -1.04747
       -1.08198
       -1.06162
       -0.97031
       -1.10067
       -1.11500
       -0.97151
       -1.06624
       -0.96316
       -1.11326
       -1.08127
       -1.08156
       -1.05652
       -1.09609
       -1.13978
       -1.10259
       -1.02824
       -1.03045
       -1.09038
       -1.05926
       -1.04178
       -1.07988
       -1.07822
       -1.12419
       -1.10320
       -1.10229
       -1.03433
       -0.93917
       -1.06350
       -0.93029
       -1.06604
       -1.02120
       -1.03000
       -1.04357
       -1.04999
       -0.96938
       -1.03469
       -1.08467
       -1.04065
       -1.10009
       -1.09962
       -1.04693
       -1.11666
       -1.14549
       -1.00290
       -1.07671
       -1.05279
       -1.02295
       -1.12763
       -1.11965
       -1.11394
       -1.06963
       -1.12139
       -1.05366
       -1.07200
       -1.08005
       -1.07607
       -1.07453
       -1.09351
       -0.99746
       -1.06820
       -1.07227
       -1.07061
       -1.11434
       -1.14461
       -1.06686
       -1.07156
       -1.09420
       -1.11755
       -1.10070
       -1.11040
       -1.02537
       -1.04160
       -1.03816
       -1.09167
       -1.09037
       -1.05637
       -1.07466
       -1.09787
       -1.06825
       -1.05376
       -1.13646
       -1.08265
       -1.06802
       -1.05726
       -1.12622
       -1.07380
       -1.11360
       -1.05834
       -1.11066
       -1.07564
       -1.00147
       -1.08028
       -1.02223
       -1.07121
       -1.06994
       -1.07334
       -1.05171
       -1.05296
       -1.03481
       -0.90794
       -0.06130
       -1.02613
       -1.02000
       -0.97450
       -1.06632
       -0.97608
       -1.02264
       -1.00210
       -1.08969
       -1.07971
       -0.96532
       -1.00655
       -1.03641
       -1.04141
       -1.05231
       -0.96663
       -1.08697
       -1.13247
       -1.08762
       -1.11138
       -1.03966
       -1.14142
       -1.04748
       -1.01683
       -1.13080
       -1.03142
       -1.02858
       -1.01129
       -1.01779
       -1.03120
       -1.04609
       -1.04889
       -1.07715
       -1.04595
       -1.01966
       -1.06415
       -1.07230
       -1.02728
       -1.05190
       -1.02668
       -1.04251
       -1.10644
       -1.09144
       -1.03313
       -1.11000
       -1.06695
       -0.10535
       -1.05297
       -0.09462
       -1.07684
       -1.07124
       -1.00981
       -0.98443
       -1.12214
       -1.11950
       -0.96294
       -1.08949
       -1.08486
       -1.15677
       -1.04177
       -1.08791
       -1.05664
       -1.01282
       -1.10912
       -1.09764
       -0.96750
       -1.10511
       -0.98649
       -1.08441
       -1.05662
       -1.08986
       -1.07742
       -1.07714
       -1.15782
       -1.07234
       -1.04523
       -1.03319
       -1.10895
       -1.11804
       -1.05609
       -1.10510
       -1.08742
       -1.07033
       -1.12718
       -1.09730
       -1.02188
       -0.92229
       -1.06656
       -0.93808
       -1.05114
       -1.01904
       -1.01944
       -1.07874
       -1.05498
       -0.99284
       -1.02672
       -1.09557
       -1.04898
       -1.05416
       -1.11251
       -1.07971
       -1.08368
       -1.13600
       -1.00536
       -1.12911
       -1.09031
       -1.03928
       -1.09912
       -1.11492
       -1.12159
       -1.08182
       -1.11787
       -1.05577
       -1.08822
       -1.09450
       -1.06099
       -1.08912
       -1.08407
       -1.01748
       -1.08507
       -1.05864
       -1.09174
       -1.12509
       -1.12131
       -1.07896
       -1.04810
       -1.09374
       -1.09780
       -1.12052
       -1.11317
       -1.03293
       -1.07794
       -1.06125
       -1.09129
       -1.08516
       -1.06842
       -1.05986
       -1.11591
       -1.10313
       -1.05504
       -1.13178
       -1.06248
       -1.05809
       -1.07097
       -1.12154
       -1.07140
       -1.09411
       -1.05819
       -1.10055
       -1.07150
       -0.99409
       -1.06885
       -1.01601
       -1.06602
       -1.05426
       -1.07818
       -1.02452
       -1.03874
       -1.02812
       -0.86140
       -0.06688
       -1.01993
       -1.00529
       -1.02205
       -1.03409
       -0.99156
       -1.02742
       -0.99806
       -1.06884
       -1.07962
       -0.96446
       -0.99687
       -1.02986
       -1.02533
       -1.06769
       -1.00025
       -1.05932
       -1.12196
       -1.09333
       -1.14570
       -1.05452
       -1.11663
       -1.03906
       -1.01996
       -1.13158
       -1.01478
       -1.01980
       -1.02444
       -1.00433
       -1.01992
       -1.02532
       -1.02402
       -1.08828
       -1.06709
       -1.02736
       -1.06662
       -1.06233
       -0.97910
       -1.03177
       -1.01582
       -1.02727
       -1.11151
       -1.10124
       -1.02552
       -1.11902
       -1.05437
       -0.07881
       -1.03885
       -0.09085
       -1.10629
       -1.02998
       -1.01221
       -1.00469
       -1.11032
       -1.10786
       -0.98120
       -1.09978
       -1.07173
       -1.12426
       -1.03880
       -1.05999
       -1.05531
       -1.02691
       -1.09541
       -1.10556
       -0.98889
       -1.07353
       -1.01002
       -1.02644
       -1.05707
       -1.09663
       -1.08714
       -1.09846
       -1.11496
       -1.07292
       -1.06706
       -1.02992
       -1.10454
       -1.12290
       -1.06922
       -1.08644
       -1.08553
       -1.07182
       -1.13013
       -1.13485
       -1.03204
       -0.95241
       -1.05484
       -0.93816
       -1.04677
       -1.03498
       -1.00975
       -1.07206
       -1.09701
       -1.02286
       -1.02090
       -1.11870
       -1.06244
       -1.05827
       -1.10877
       -1.07499
       -1.06775
       -1.12115
       -1.00372
       -1.12446
       -1.10866
       -1.04529
       -1.10266
       -1.10162
       -1.13943
       -1.06551
       -1.14472
       -1.04472
       -1.09523
       -1.08622
       -1.08333
       -1.06966
       -1.09221
       -1.01549
       -1.09934
       -1.05381
       -1.11249
       -1.08407
       -1.13126
       -1.08688
       -1.07317
       -1.09206
       -1.08793
       -1.13654
       -1.15003
       -1.03907
       -1.08614
       -1.05016
       -1.05927
       -1.09139
       -1.09991
       -1.09025
       -1.10270
       -1.08013
       -1.05932
       -1.11932
       -1.06247
       -1.06528
       -1.07630
       -1.11051
       -1.09151
       -1.08277
       -1.01221
       -1.11928
       -1.09883
       -0.99383
       -1.07450
       -0.97459
       -1.04188
       -1.04163
       -1.07559
       -1.01009
       -0.98903
       -0.98567
       -0.88671
       -0.04045
       -1.00901
       -1.01813
       -0.97690
       -1.04596
       -0.99437
       -1.00263
       -1.03718
       -1.10338
       -1.06896
       -0.95485
       -1.03632
       -1.03159
       -1.01037
       -1.08479
       -0.98381
       -1.06349
       -1.10781
       -1.10974
       -1.12690
       -1.04762
       -1.08802
       -1.04384
       -1.00903
       -1.15152
       -1.03138
       -1.03113
       -0.98680
       -1.00551
       -1.01120
       -1.00447
       -1.04150
       -1.07738
       -1.08119
       -1.04531
       -1.08792
       -1.05862
       -0.99577
       -1.04055
       -1.00649
       -1.01837
       -1.12114
       -1.10947
       -1.03727
       -1.10830
       -1.08163
       -0.12384
       -1.02417
       -0.07501
       -1.06952
       -1.02237
       -1.00991
       -1.02530
       -1.14421
       -1.10446
       -0.96478
       -1.09639
       -1.07130
       -1.10532
       -1.05195
       -1.08114
       -1.02339
       -1.04379
       -1.10229
       -1.08195
       -1.03948
       -1.08776
       -1.00360
       -1.03351
       -1.06177
       -1.08669
       -1.09247
       -1.08443
       -1.11895
       -1.06399
       -1.07804
       -1.04215
       -1.10249
       -1.12675
       -1.10392
       -1.09135
       -1.08411
       -1.10536
       -1.12362
       -1.14388
       -1.04088
       -0.94246
       -1.05595
       -0.95366
       -1.05873
       -1.01861
       -1.01422
       -1.08308
       -1.08008
       -1.03298
       -1.04130
       -1.08894
       -1.09993
       -1.07448
       -1.10203
       -1.09414
       -1.06746
       -1.11119
       -1.00478
       -1.10658
       -1.09497
       -1.07485
       -1.11588
       -1.08893
       -1.13024
       -1.07105
       -1.13061
       -1.05383
       -1.07231
       -1.10673
       -1.08302
       -1.05394
       -1.08798
       -0.99530
       -1.09961
       -1.09864
       -1.06790
       -1.08008
       -1.13878
       -1.07782
       -1.07278
       -1.10299
       -1.09237
       -1.12964
       -1.12182
       -1.04388
       -1.09349
       -1.08349
       -1.05714
       -1.07522
       -1.06972
       -1.08282
       -1.08267
       -1.06527
       -1.04802
       -1.08439
       -1.09328
       -1.04122
       -1.07308
       -1.08935
       -1.08785
       -1.06450
       -0.98113
       -1.09744
       -1.07937
       -0.98202
       -1.07458
       -0.99013
       -1.05339
       -1.05867
       -1.06884
       -0.99696
       -0.97140
       -0.96896
       -0.85480
        0.00974
       -0.97036
       -1.01137
       -0.95190
       -1.06746
       -0.96675
       -1.04419
       -1.02391
       -1.05429
       -1.08166
       -0.94601
       -1.03124
       -1.04199
       -0.99343
       -1.05652
       -0.96077
       -1.08228
       -1.13836
       -1.11159
       -1.12422
       -1.07022
       -1.11244
       -1.02527
       -1.00609
       -1.13730
       -1.02420
       -1.03636
       -1.00206
       -1.05261
       -1.00403
       -1.00477
       -1.04005
       -1.06795
       -1.06212
       -1.03790
       -1.07719
       -1.06366
       -0.97995
       -1.05430
       -1.01246
       -0.99824
       -1.11764
       -1.07109
       -1.06220
       -1.10296
       -1.03562
       -0.10832
       -1.02662
       -0.09304
       -1.07472
       -1.04408
       -1.03652
       -1.01910
       -1.12002
       -1.08780
       -0.94670
       -1.09677
       -1.10371
       -1.06659
       -1.03493
       -1.07222
       -1.02838
       -1.03372
       -1.09765
       -1.05866
       -1.04332
       -1.08588
       -1.01348
       -1.04059
       -1.03324
       -1.06861
       -1.08695
       -1.07963
       -1.12154
       -1.07301
       -1.08299
       -1.03036
       -1.09305
       -1.11154
       -1.10592
       -1.08587
       -1.08070
       -1.10069
       -1.13446
       -1.13625
       -1.03743
       -0.94533
       -1.04669
       -0.94050
       -1.06258
       -1.04086
       -1.00104
       -1.07507
       -1.08923
       -1.05018
       -1.03587
       -1.10392
       -1.10450
       -1.07181
       -1.07350
       -1.07962
       -1.06462
       -1.13543
       -1.00587
       -1.11360
       -1.06454
       -1.08030
       -1.10697
       -1.09208
       -1.14214
       -1.08943
       -1.14383
       -1.04051
       -1.03927
       -1.12337
       -1.09123
       -1.03344
       -1.10218
       -0.98772
       -1.10664
       -1.08327
       -1.05222
       -1.10161
       -1.08808
       -1.10925
       -1.05722
       -1.09203
       -1.10135
       -1.14623
       -1.12550
       -1.03474
       -1.09868
       -1.04911
       -1.04417
       -1.06156
       -1.09743
       -1.07659
       -1.07667
       -1.05152
       -1.06520
       -1.07749
       -1.10386
       -1.02153
       -1.07559
       -1.07449
       -1.11621
       -1.04489
       -0.98512
       -1.08987
       -1.09454
       -1.00560
       -1.06700
       -1.00115
       -1.06045
       -1.02588
       -1.06703
       -0.97787
       -0.95356
       -0.96454
       -0.86261
       -0.07026
       -1.00193
       -1.03804
       -0.91017
       -1.03937
       -0.93824
       -1.00664
       -1.03091
       -1.04200
       -1.07459
       -0.94451
       -1.04358
       -1.03631
       -1.00597
       -1.03217
       -0.96274
       -1.08155
       -1.13249
       -1.12620
       -1.09844
       -1.06152
       -1.08880
       -0.99960
       -1.03690
       -1.12571
       -1.00753
       -1.03212
       -0.97214
       -1.05508
       -1.02614
       -1.02262
       -1.07598
       -1.06880
       -1.03442
       -1.04428
       -1.10179
       -1.05930
       -0.99600
       -1.06130
       -1.03241
       -1.02272
       -1.10805
       -1.07837
       -1.07528
       -1.10851
       -1.05862
       -0.11297
       -1.01679
       -0.07628
       -1.08661
       -1.01834
       -1.02010
       -1.02984
       -1.10649
       -1.09199
       -0.93190
       -1.12209
       -1.08896
       -1.07590
       -1.03794
       -1.09954
       -1.03024
       -1.00339
       -1.10754
       -1.07280
       -1.10763
       -1.05872
       -1.01903
       -1.02854
       -1.01915
       -1.07005
       -1.08244
       -1.08633
       -1.13621
       -1.08154
       -1.07221
       -1.04122
       -1.10744
       -1.13701
       -1.09842
       -1.09787
       -1.09971
       -1.06419
       -1.14180
       -1.12320
       -1.04621
       -0.94721
       -1.02254
       -0.93399
       -1.04864
       -0.99138
       -0.97380
       -1.04140
       -1.06375
       -1.03907
       -1.05060
       -1.12002
       -1.12765
       -1.09325
       -1.08763
       -1.07726
       -1.05199
       -1.12141
       -1.02879
       -1.10337
       -1.03713
       -1.08259
       -1.11156
       -1.08540
       -1.16433
       -1.09525
       -1.12636
       -1.04285
       -1.03274
       -1.12016
       -1.10635
       -1.04483
       -1.08751
       -0.97425
       -1.15071
       -1.08184
       -1.07081
       -1.09976
       -1.06459
       -1.08404
       -1.05597
       -1.07630
       -1.10930
       -1.14120
       -1.13160
       -1.03044
       -1.06174
       -1.06003
       -1.03555
       -1.04062
       -1.08694
       -1.01454
       -1.08241
       -1.06798
       -1.07816
       -1.10888
       -1.11669
       -1.06428
       -1.07875
       -1.07158
       -1.11391
       -1.02993
       -1.04339
       -1.05057
       -1.11022
       -1.02860
       -1.06336
       -0.98765
       -1.04197
       -1.02631
       -1.04649
       -0.98409
       -0.98982
       -0.94689
       -0.84317
       -0.07536
       -0.98140
       -1.01446
       -0.90571
       -1.04680
       -0.91591
       -0.99102
       -1.03626
       -1.02895
       -1.07204
       -0.95624
       -1.02114
       -1.04428
       -1.02786
       -1.04186
       -0.96327
       -1.08970
       -1.14098
       -1.07736
       -1.09600
       -1.02845
       -1.05916
       -1.01036
       -1.01845
       -1.13783
       -1.01407
       -1.03680
       -0.97037
       -1.04618
       -1.00777
       -1.03758
       -1.07110
       -1.06923
       -1.01839
       -1.04556
       -1.11494
       -1.07990
       -1.02445
       -1.05878
       -1.01638
       -1.02746
       -1.08593
       -1.03888
       -1.06651
       -1.10882
       -1.09510
       -0.12030
       -1.01714
       -0.11730
       -1.11512
       -1.00604
       -1.02820
       -1.01815
       -1.11356
       -1.12538
       -0.96244
       -1.08077
       -1.08043
       -1.05783
       -1.02876
       -1.10368
       -1.04438
       -1.00094
       -1.09258
       -1.07480
       -1.12705
       -1.03903
       -0.98562
       -1.04397
       -1.01350
       -1.09660
       -1.10798
       -1.08469
       -1.12124
       -1.09548
       -1.09551
       -0.99731
       -1.11214
       -1.15314
       -1.12508
       -1.10690
       -1.10637
       -1.04331
       -1.16663
       -1.12375
       -0.99879
       -0.96954
       -1.01935
       -0.96528
       -1.04439
       -1.00595
       -0.92964
       -1.03350
       -1.07763
       -1.01832
       -1.04030
       -1.11416
       -1.11250
       -1.11733
       -1.08453
       -1.06225
       -1.04754
       -1.09745
       -1.05361
       -1.09914
       -1.05895
       -1.06434
       -1.10491
       -1.10374
       -1.17874
       -1.15145
       -1.13355
       -1.03215
       -1.03067
       -1.13081
       -1.10029
       -1.02343
       -1.08401
       -0.97142
       -1.16193
       -1.09552
       -1.04354
       -1.11108
       -1.06283
       -1.13787
       -1.05531
       -1.10767
       -1.11399
       -1.13408
       -1.10617
       -1.02215
       -1.06258
       -1.06635
       -1.04181
       -1.04600
       -1.10723
       -1.03956
       -1.10367
       -1.05043
       -1.06690
       -1.12570
       -1.11106
       -1.06017
       -1.07661
       -1.03919
       -1.08914
       -1.03162
       -1.05480
       -1.05224
       -1.08887
       -1.02546
       -1.03104
       -1.01766
       -1.04031
       -1.01887
       -1.05482
       -0.94053
       -0.99296
       -0.96485
       -0.80815
       -0.07539
       -1.00892
       -1.03371
       -0.91364
       -1.05038
       -0.92101
       -1.03599
       -1.02326
       -1.01324
       -1.04582
       -0.97303
       -0.98323
       -1.02534
       -1.03102
       -1.02993
       -1.00472
       -1.10836
       -1.14373
       -1.09333
       -1.09646
       -1.02236
       -1.06202
       -1.02507
       -1.00615
       -1.11978
       -1.03764
       -1.04784
       -0.95824
       -1.02342
       -1.02015
       -1.06493
       -1.06829
       -1.06268
       -1.06207
       -1.02262
       -1.13924
       -1.13272
       -1.02461
       -1.07762
       -1.00830
       -1.01121
       -1.09019
       -1.06637
       -1.03707
       -1.08918
       -1.08717
       -0.07909
       -1.02501
       -0.07322
       -1.10725
       -1.05300
       -1.04328
       -1.01510
       -1.11565
       -1.09973
       -0.93790
       -1.03299
       -1.06525
       -1.04413
       -1.04380
       -1.10687
       -1.03971
       -0.99923
       -1.08870
       -1.09136
       -1.12139
       -1.05678
       -1.03175
       -1.04554
       -1.00494
       -1.10908
       -1.08188
       -1.07466
       -1.12006
       -1.06991
       -1.14202
       -0.95358
       -1.09615
       -1.14113
       -1.09477
       -1.06851
       -1.09074
       -1.03506
       -1.14070
       -1.11468
       -1.00209
       -0.96170
       -1.03662
       -0.96387
       -1.01770
       -1.00637
       -0.94211
       -1.05654
       -1.09064
       -1.03390
       -1.07091
       -1.10074
       -1.09083
       -1.10709
       -1.10484
       -1.07035
       -1.02334
       -1.08754
       -1.01589
       -1.06370
       -1.10207
       -1.03959
       -1.11378
       -1.09662
       -1.17113
       -1.16929
       -1.09786
       -1.03492
       -1.04840
       -1.12531
       -1.11485
       -1.04888
       -1.08888
       -0.98530
       -1.17048
       -1.11065
       -1.03493
       -1.10732
       -1.10057
       -1.09059
       -1.06770
       -1.15657
       -1.10036
       -1.14180
       -1.09539
       -1.04983
       -1.06900
       -1.09505
       -1.03912
       -1.05751
       -1.11737
       -1.06182
       -1.11009
       -1.06809
       -1.06861
       -1.10053
       -1.12979
       -1.07253
       -1.06647
       -1.01808
       -1.07138
       -1.03802
       -1.07276
       -1.01842
       -1.07906
       -1.04227
       -1.06656
       -1.01715
       -1.01478
       -1.05904
       -1.05872
       -0.92897
       -1.00255
       -0.93990
       -0.80059
       -0.04446
       -1.01760
       -1.07766
       -0.91600
       -1.00685
       -0.92567
       -1.05735
       -1.03841
       -1.03790
       -1.06518
       -0.96851
       -0.98954
       -1.05083
       -1.00116
       -1.02659
       -1.00095
       -1.09690
       -1.13413
       -1.07047
       -1.08027
       -1.04259
       -1.05839
       -1.04372
       -1.03223
       -1.11263
       -1.05222
       -1.05077
       -0.95500
       -1.00708
       -1.00509
       -1.07347
       -1.06741
       -1.05369
       -1.08080
       -1.00826
       -1.15007
       -1.12730
       -1.01131
       -1.06994
       -1.02816
       -1.01822
       -1.11265
       -1.02843
       -1.04219
       -1.08221
       -1.08458
       -0.10839
       -1.02484
       -0.07689
       -1.14067
       -1.07412
       -1.02136
       -1.04025
       -1.13580
       -1.12251
       -0.95808
       -1.04273
       -1.06347
       -1.03803
       -1.02616
       -1.09664
       -1.07962
       -1.02465
       -1.10074
       -1.09878
       -1.09121
       -1.07164
       -1.03824
       -1.04776
       -1.03408
       -1.10567
       -1.07081
       -1.08451
       -1.12661
       -1.06665
       -1.10224
       -0.96683
       -1.11028
       -1.12867
       -1.09616
       -1.04201
       -1.07655
       -1.03428
       -1.15478
       -1.11366
       -0.99501
       -0.95827
       -1.03888
       -0.96931
       -1.02687
       -0.99194
       -0.98635
       -1.06178
       -1.06269
       -1.02642
       -1.06382
       -1.09820
       -1.08899
       -1.08293
       -1.08527
       -1.07426
       -1.01314
       -1.09654
       -1.01684
       -1.08141
       -1.12264
       -1.04183
       -1.10933
       -1.07937
       -1.15770
       -1.13227
       -1.09132
       -1.00330
       -1.05543
       -1.13742
       -1.12128
       -1.07910
       -1.05607
       -1.01741
       -1.14799
       -1.11700
       -1.02863
       -1.10734
       -1.10274
       -1.07473
       -1.07496
       -1.11247
       -1.10881
       -1.13034
       -1.08732
       -1.04515
       -1.02960
       -1.07979
       -1.04500
       -1.05870
       -1.10417
       -1.05838
       -1.11148
       -1.05465
       -1.07198
       -1.06676
       -1.12377
       -1.07662
       -1.06266
       -1.00891
       -1.09565
       -1.03101
       -1.09144
       -1.00018
       -1.07319
       -1.04339
       -1.08396
       -1.01971
       -1.01507
       -1.07651
       -1.00687
       -0.93405
       -0.99997
       -0.95518
       -0.77342
       -0.07455
       -1.00585
       -1.08512
       -0.92384
       -1.00185
       -0.93507
       -1.03641
       -1.05012
       -0.99627
       -1.04637
       -0.99418
       -1.01530
       -1.04919
       -1.00055
       -1.03585
       -1.00719
       -1.09349
       -1.12518
       -1.06397
       -1.05374
       -1.06170
       -1.04442
       -1.04946
       -1.02792
       -1.12333
       -1.05087
       -1.03633
       -1.00984
       -0.98973
       -1.00926
       -1.07608
       -1.08115
       -1.07017
       -1.08913
       -0.99650
       -1.13584
       -1.12305
       -1.03384
       -1.08222
       -1.02450
       -1.04542
       -1.10396
       -1.02152
       -1.04199
       -1.07265
       -1.06616
       -0.09540
       -1.01160
       -0.08491
       -1.11303
       -1.06829
       -1.03987
       -1.03092
       -1.11334
       -1.10201
       -0.97718
       -1.02657
       -1.08552
       -1.05267
       -1.04931
       -1.08796
       -1.08019
       -1.04224
       -1.08162
       -1.07354
       -1.05638
       -1.07335
       -1.03243
       -1.05070
       -1.01850
       -1.10310
       -1.09647
       -1.06884
       -1.15169
       -1.10807
       -1.10371
       -0.97102
       -1.07777
       -1.13409
       -1.11275
       -1.05153
       -1.05915
       -1.03037
       -1.15913
       -1.10065
       -1.01118
       -0.93649
       -1.06511
       -1.00822
       -1.01179
       -1.01067
       -1.00155
       -1.04543
       -1.08370
       -1.02515
       -1.04524
       -1.11393
       -1.07761
       -1.09549
       -1.10857
       -1.06642
       -1.01592
       -1.09840
       -1.06385
       -1.09665
       -1.11152
       -1.00921
       -1.10002
       -1.07259
       -1.12755
       -1.10292
       -1.06585
       -0.98405
       -1.04590
       -1.09607
       -1.12914
       -1.06286
       -1.04274
       -1.01347
       -1.07801
       -1.10644
       -1.03012
       -1.06205
       -1.09881
       -1.06793
       -1.06413
       -1.12775
       -1.09832
       -1.11390
       -1.09509
       -1.04595
       -1.05790
       -1.06320
       -1.06572
       -1.06969
       -1.09806
       -1.11307
       -1.10116
       -1.04166
       -1.09445
       -1.07742
       -1.12406
       -1.05524
       -1.04222
       -1.01926
       -1.09655
       -1.05980
       -1.08721
       -0.97375
       -1.08273
       -1.05387
       -1.07260
       -0.98991
       -1.00655
       -1.06888
       -1.01458
       -0.94192
       -1.03353
       -0.98503
       -0.73706
       -0.10945
       -0.98993
       -1.06899
       -0.90343
       -1.00350
       -0.92334
       -1.03492
       -1.04777
       -1.00052
       -1.04995
       -0.99900
       -1.01328
       -1.03599
       -0.98717
       -1.06848
       -1.00533
       -1.10694
       -1.11293
       -1.06130
       -1.07332
       -1.06416
       -1.04719
       -1.08336
       -1.04464
       -1.09751
       -1.04769
       -1.02228
       -0.99489
       -1.00908
       -1.02754
       -1.06376
       -1.07701
       -1.07573
       -1.08952
       -0.99007
       -1.13652
       -1.11635
       -1.00737
       -1.02173
       -1.03720
       -1.04969
       -1.12549
       -1.00485
       -1.01751
       -1.10894
       -1.04890
       -0.09177
       -1.01940
       -0.09221
       -1.13388
       -1.05520
       -1.07020
       -1.06439
       -1.08166
       -1.09768
       -0.97830
       -1.03545
       -1.11524
       -1.04786
       -1.08812
       -1.07617
       -1.10105
       -1.01763
       -1.07925
       -1.06262
       -1.07403
       -1.07478
       -1.03395
       -1.06033
       -1.00177
       -1.08143
       -1.11147
       -1.07664
       -1.14411
       -1.13268
       -1.07111
       -0.99169
       -1.07507
       -1.10834
       -1.10303
       -1.03793
       -1.04150
       -1.00557
       -1.16724
       -1.07657
       -1.04147
       -0.94697
       -1.06796
       -1.03474
       -1.00144
       -1.04837
       -1.02020
       -1.03277
       -1.09698
       -1.01954
       -1.04573
       -1.07293
       -1.06791
       -1.11682
       -1.05322
       -1.06139
       -1.00537
       -1.11540
       -1.07112
       -1.10343
       -1.06914
       -1.00879
       -1.08198
       -1.08295
       -1.14755
       -1.09680
       -1.06716
       -0.99160
       -1.04368
       -1.10328
       -1.14257
       -1.05697
       -1.05748
       -1.01697
       -1.05370
       -1.12034
       -1.05363
       -1.01845
       -1.07454
       -1.06871
       -1.08625
       -1.15200
       -1.06473
       -1.08877
       -1.11328
       -1.05003
       -1.07351
       -1.05872
       -1.08054
       -1.08798
       -1.09611
       -1.11686
       -1.09469
       -1.03658
       -1.06426
       -1.05285
       -1.10327
       -1.06230
       -1.02160
       -1.03663
       -1.06878
       -1.06309
       -1.12259
       -0.98032
       -1.07862
       -1.06082
       -1.02804
       -1.02047
       -1.01516
       -1.06538
       -1.03246
       -0.95934
       -1.01561
       -0.97800
       -0.72437
       -0.07353
       -0.96251
       -1.04144
       -0.89612
       -1.01453
       -0.93555
       -1.00421
       -1.07348
       -1.00211
       -1.06302
       -1.02716
       -1.04625
       -1.06349
       -0.98697
       -1.06873
       -1.01625
       -1.12066
       -1.10723
       -1.04817
       -1.07075
       -1.08338
       -1.08376
       -1.09204
       -1.03640
       -1.11008
       -1.05548
       -1.06510
       -0.99456
       -1.02896
       -1.05134
       -1.04034
       -1.09366
       -1.05620
       -1.05517
       -0.97778
       -1.10847
       -1.10534
       -1.03710
       -1.01665
       -1.01750
       -1.02689
       -1.09409
       -1.01842
       -1.03466
       -1.08068
       -1.05211
       -0.10254
       -1.02880
       -0.11290
       -1.13041
       -1.06019
       -1.09596
       -1.06899
       -1.10052
       -1.05874
       -0.98635
       -1.02445
       -1.09446
       -1.03229
       -1.06680
       -1.06016
       -1.08764
       -1.00832
       -1.10086
       -1.07242
       -1.03305
       -1.03559
       -1.03870
       -1.01844
       -0.98942
       -1.09138
       -1.10027
       -1.06295
       -1.14760
       -1.09948
       -1.03914
       -0.95440
       -1.05781
       -1.09365
       -1.13823
       -1.02707
       -1.06358
       -1.00988
       -1.17548
       -1.07286
       -1.06040
       -0.94007
       -1.06936
       -1.05278
       -1.04443
       -1.05423
       -1.01282
       -1.03443
       -1.08917
       -0.99339
       -1.05394
       -1.09110
       -1.04638
       -1.13547
       -1.06525
       -1.10596
       -1.00596
       -1.08383
       -1.09329
       -1.10490
       -1.04056
       -1.01434
       -1.06090
       -1.12319
       -1.12746
       -1.09869
       -1.07821
       -1.01629
       -1.02229
       -1.12867
       -1.11493
       -1.06115
       -1.05701
       -1.01936
       -1.05207
       -1.13172
       -1.07295
       -0.98653
       -1.07692
       -1.05003
       -1.08199
       -1.14992
       -1.05940
       -1.08998
       -1.10051
       -1.06287
       -1.09009
       -1.06843
       -1.06047
       -1.10538
       -1.09896
       -1.11047
       -1.14388
       -1.04628
       -1.05516
       -1.04187
       -1.11568
       -1.07336
       -1.02296
       -1.05444
       -1.07325
       -1.08910
       -1.11454
       -0.98436
       -1.07974
       -1.09497
       -1.02055
       -1.02083
       -1.01563
       -1.04165
       -1.01830
       -1.00262
       -1.02042
       -0.96896
       -0.71683
       -0.06359
       -0.98451
       -1.02794
       -0.92812
       -1.01484
       -0.95682
       -0.97759
       -1.02732
       -0.99439
       -1.07307
       -1.02684
       -1.02192
       -1.05116
       -1.01180
       -1.04695
       -1.01484
       -1.12715
       -1.07351
       -1.06730
       -1.03215
       -1.08790
       -1.08666
       -1.12467
       -1.02555
       -1.08982
       -1.08664
       -1.06147
       -1.00491
       -1.05050
       -1.03292
       -1.07435
       -1.06750
       -1.07102
       -1.06248
       -0.99515
       -1.10799
       -1.12917
       -1.06245
       -1.00354
       -1.02349
       -1.01160
       -1.10442
       -1.05467
       -1.04489
       -1.06080
       -1.06001
       -0.08988
       -0.98653
       -0.09435
       -1.08926
       -1.07436
       -1.08356
       -1.04242
       -1.09021
       -1.06536
       -0.98873
       -1.03981
       -1.10122
       -1.06127
       -1.06876
       -1.05933
       -1.10163
       -1.00730
       -1.08087
       -1.07084
       -1.01607
       -1.06814
       -1.02514
       -1.01395
       -1.01334
       -1.09485
       -1.09439
       -1.07011
       -1.15244
       -1.11374
       -1.03948
       -0.93352
       -1.06325
       -1.09600
       -1.12516
       -1.01104
       -1.04066
       -1.00416
       -1.15381
       -1.08199
       -1.05225
       -0.95912
       -1.08208
       -1.07456
       -1.04996
       -1.04101
       -0.99582
       -1.04265
       -1.09146
       -0.99974
       -1.08823
       -1.08614
       -1.04799
       -1.12379
       -1.06392
       -1.11986
       -1.02486
       -1.08959
       -1.08388
       -1.08926
       -1.04019
       -1.01616
       -1.07213
       -1.12928
       -1.11431
       -1.09152
       -1.04522
       -1.01399
       -1.01811
       -1.14667
       -1.10386
       -1.07525
       -1.06244
       -1.02538
       -1.00871
       -1.13422
       -1.06449
       -0.99748
       -1.09043
       -1.05745
       -1.06226
       -1.08386
       -1.08072
       -1.08555
       -1.12858
       -1.06777
       -1.05966
       -1.06160
       -1.07265
       -1.08789
       -1.08686
       -1.09710
       -1.10335
       -1.06743
       -1.07518
       -1.03333
       -1.10582
       -1.09284
       -1.05331
       -1.02500
       -1.07990
       -1.09083
       -1.09475
       -0.98894
       -1.06232
       -1.08191
       -1.00997
       -1.00971
       -1.02584
       -1.03917
       -1.02192
       -1.01115
       -1.02517
       -0.96177
       -0.68249
       -0.04555
       -0.97045
       -1.00052
       -0.93204
       -1.02037
       -0.95356
       -0.97876
       -1.02526
       -1.00352
       -1.05821
       -1.02849
       -1.02086
       -1.10521
       -1.03540
       -1.08774
       -1.01718
       -1.11537
       -1.05595
       -1.07010
       -1.02707
       -1.10783
       -1.09569
       -1.10292
       -1.06088
       -1.06229
       -1.08276
       -1.07959
       -1.04661
       -1.05944
       -1.01889
       -1.08413
       -1.07266
       -1.04284
       -1.09319
       -1.02282
       -1.12336
       -1.12826
       -1.03476
       -1.00656
       -1.02665
       -1.01894
       -1.14529
       -1.04872
       -1.07526
       -1.04633
       -1.08488
       -0.11044
       -0.98598
       -0.11274
       -1.11860
       -1.11481
       -1.08281
       -1.03448
       -1.06991
       -1.07192
       -0.99050
       -1.03822
       -1.10659
       -1.04957
       -1.03027
       -1.05943
       -1.10774
       -1.01025
       -1.05367
       -1.07465
       -1.02478
       -1.05669
       -1.03750
       -0.99524
       -0.99180
       -1.06964
       -1.10803
       -1.08745
       -1.12170
       -1.10445
       -1.04821
       -0.91367
       -1.02935
       -1.06064
       -1.09699
       -1.02300
       -1.05534
       -0.96952
       -1.13896
       -1.09551
       -1.05119
       -0.95973
       -1.07460
       -1.09172
       -1.04071
       -1.03940
       -1.01974
       -1.05350
       -1.07600
       -1.00142
       -1.08158
       -1.06086
       -1.06425
       -1.10749
       -1.06725
       -1.12447
       -1.01996
       -1.10409
       -1.12466
       -1.05340
       -1.07862
       -1.04953
       -1.08964
       -1.13306
       -1.09393
       -1.05284
       -1.02110
       -0.99071
       -1.03888
       -1.15121
       -1.08929
       -1.08538
       -1.05215
       -1.04543
       -1.03024
       -1.14777
       -1.06415
       -1.00483
       -1.07159
       -1.06964
       -1.06358
       -1.07739
       -1.01813
       -1.08475
       -1.10561
       -1.03973
       -1.03615
       -1.02000
       -1.08337
       -1.07184
       -1.07292
       -1.11128
       -1.09841
       -1.07040
       -1.05317
       -1.03752
       -1.11984
       -1.08308
       -1.08207
       -1.01150
       -1.07371
       -1.11164
       -1.10563
       -0.99545
       -1.07865
       -1.10134
       -1.02017
       -0.98282
       -1.01224
       -1.04963
       -1.01115
       -0.99961
       -1.04929
       -0.95251
       -0.64213
       -0.03492
       -0.95783
       -0.99520
       -0.94399
       -1.03693
       -0.96401
       -1.00038
       -1.02930
       -0.99729
       -1.08146
       -1.03721
       -1.02809
       -1.10787
       -1.07662
       -1.12317
       -1.00965
       -1.11370
       -1.03478
       -1.05884
       -1.03274
       -1.11268
       -1.09613
       -1.05730
       -1.07838
       -1.06755
       -1.04889
       -1.08734
       -1.04012
       -1.06022
       -1.01368
       -1.10971
       -1.05346
       -1.04596
       -1.12919
       -1.02444
       -1.08782
       -1.12064
       -1.03398
       -1.02761
       -1.02629
       -0.98876
       -1.12853
       -1.06981
       -1.08124
       -1.05032
       -1.08365
       -0.11119
       -0.98903
       -0.12297
       -1.12153
       -1.10134
       -1.06604
       -1.06150
       -1.08439
       -1.07185
       -0.99855
       -1.03331
       -1.10765
       -1.06945
       -1.02436
       -1.05490
       -1.14163
       -1.00939
       -1.06624
       -1.05811
       -1.01045
       -1.05534
       -1.03232
       -0.98301
       -1.00152
       -1.07163
       -1.07577
       -1.08765
       -1.11228
       -1.08042
       -1.07106
       -0.88976
       -1.00278
       -1.07252
       -1.10730
       -1.03864
       -1.04149
       -0.97522
       -1.13026
       -1.07481
       -1.06159
       -1.00367
       -1.02603
       -1.10120
       -1.01806
       -1.05398
       -1.04354
       -1.05328
       -1.08549
       -0.97002
       -1.08791
       -1.05053
       -1.06884
       -1.12047
       -1.05935
       -1.14040
       -1.01709
       -1.05579
       -1.11801
       -1.04399
       -1.09365
       -1.06244
       -1.07496
       -1.14911
       -1.12798
       -1.08850
       -1.02562
       -0.96584
       -1.04495
       -1.11810
       -1.07384
       -1.07687
       -1.05152
       -1.01783
       -1.04627
       -1.13337
       -1.08374
       -1.00320
       -1.05625
       -1.05959
       -1.06901
       -1.04889
       -1.04772
       -1.09929
       -1.06861
       -1.03809
       -1.06757
       -0.99127
       -1.09347
       -1.04215
       -1.10136
       -1.10368
       -1.09973
       -1.06266
       -1.06120
       -1.03352
       -1.08430
       -1.08670
       -1.08794
       -0.98974
       -1.09294
       -1.07691
       -1.09706
       -0.98591
       -1.05757
       -1.11272
       -1.01925
       -0.97198
       -1.00762
       -1.04781
       -0.99885
       -1.00659
       -1.07044
       -0.95244
       -0.62420
       -0.08781
       -0.94607
       -0.98121
       -0.95157
       -1.01514
       -0.95938
       -1.01203
       -1.04679
       -1.00170
       -1.07240
       -1.01553
       -1.04179
       -1.07111
       -1.05914
       -1.10763
       -1.04216
       -1.12532
       -1.03683
       -1.06401
       -1.03972
       -1.08596
       -1.11940
       -1.05180
       -1.03627
       -1.06284
       -1.07360
       -1.08989
       -1.02904
       -1.06960
       -1.02244
       -1.09406
       -1.04292
       -1.05261
       -1.13167
       -1.04387
       -1.10256
       -1.11596
       -1.06579
       -0.98928
       -1.02697
       -0.98807
       -1.11187
       -1.08531
       -1.08889
       -1.04096
       -1.08249
       -0.11601
       -0.99233
       -0.09764
       -1.12744
       -1.13346
       -1.09145
       -1.05270
       -1.07905
       -1.05839
       -1.02612
       -1.02228
       -1.08236
       -1.05314
       -1.04180
       -1.06340
       -1.11995
       -1.00683
       -1.06129
       -1.07967
       -1.01915
       -1.04972
       -1.01799
       -0.98518
       -0.99761
       -1.05079
       -1.06010
       -1.10759
       -1.09833
       -1.08191
       -1.08946
       -0.90254
       -1.01015
       -1.08287
       -1.12554
       -1.05993
       -1.05017
       -0.98311
       -1.12230
       -1.08433
       -1.08705
       -1.00942
       -1.00032
       -1.11705
       -1.04103
       -1.07953
       -1.07460
       -1.05405
       -1.06666
       -0.94259
       -1.09836
       -1.08242
       -1.05890
       -1.10313
       -1.05987
       -1.13914
       -1.01453
       -1.02824
       -1.10030
       -1.05435
       -1.10264
       -1.08118
       -1.08618
       -1.09749
       -1.12261
       -1.06644
       -1.02100
       -0.95357
       -1.03339
       -1.10959
       -1.04504
       -1.04603
       -1.03707
       -1.02391
       -1.03699
       -1.10991
       -1.07889
       -1.00166
       -1.07797
       -1.07688
       -1.06076
       -1.02817
       -1.04526
       -1.07545
       -1.03824
       -1.04023
       -1.07933
       -0.98613
       -1.10587
       -1.05781
       -1.09454
       -1.11572
       -1.10188
       -1.07634
       -1.06912
       -1.04040
       -1.06912
       -1.08160
       -1.06161
       -0.98262
       -1.12099
       -1.09502
       -1.08805
       -0.97293
       -1.03811
       -1.07587
       -1.04482
       -0.99401
       -1.00239
       -1.02588
       -0.97495
       -1.02836
       -1.05254
       -0.95254
       -0.56732
       -0.08544
       -0.94691
       -0.97492
       -0.94892
       -1.01757
       -0.96588
       -0.98986
       -1.05743
       -1.02227
       -1.12215
       -1.02716
       -1.03809
       -1.08656
       -1.07215
       -1.11923
       -1.03718
       -1.12218
       -1.04682
       -1.06141
       -1.02304
       -1.08508
       -1.08256
       -1.07074
       -1.02276
       -1.05952
       -1.05303
       -1.09019
       -1.05338
       -1.10280
       -1.01139
       -1.09237
       -1.05308
       -1.06649
       -1.10756
       -1.00619
       -1.11528
       -1.11214
       -1.04964
       -0.97025
       -1.02168
       -1.00935
       -1.11218
       -1.08033
       -1.05339
       -1.04369
       -1.08324
       -0.12296
       -0.97810
       -0.11232
       -1.07876
       -1.10712
       -1.12933
       -1.04681
       -1.07661
       -1.08318
       -1.03332
       -1.05180
       -1.09939
       -1.08195
       -1.02646
       -1.07247
       -1.15650
       -1.00878
       -1.08370
       -1.06990
       -1.01602
       -1.03860
       -1.03369
       -0.99345
       -1.01763
       -1.03504
       -1.07636
       -1.11868
       -1.05789
       -1.08903
       -1.09423
       -0.90338
       -0.98974
       -1.05463
       -1.10902
       -1.05547
       -1.06352
       -0.98248
       -1.12459
       -1.08268
       -1.09646
       -1.02312
       -1.03484
       -1.11708
       -1.07098
       -1.08922
       -1.06125
       -1.03122
       -1.03819
       -0.95128
       -1.08303
       -1.04253
       -1.06390
       -1.08570
       -1.06444
       -1.10861
       -1.00806
       -1.03355
       -1.11247
       -1.06971
       -1.06746
       -1.08979
       -1.08794
       -1.07348
       -1.10939
       -1.10226
       -1.01104
       -0.93351
       -1.01662
       -1.10731
       -1.04942
       -1.04792
       -1.03214
       -1.04442
       -1.03952
       -1.10648
       -1.08170
       -1.02313
       -1.08894
       -1.05788
       -1.07948
       -1.01225
       -1.06287
       -1.07478
       -1.03214
       -1.03910
       -1.06663
       -0.97503
       -1.08400
       -1.06173
       -1.06952
       -1.08550
       -1.06614
       -1.06533
       -1.08203
       -1.07093
       -1.04879
       -1.05149
       -1.04255
       -0.97784
       -1.13909
       -1.10772
       -1.10991
       -0.96758
       -1.07138
       -1.04416
       -1.03299
       -1.01719
       -0.99568
       -1.07743
       -0.98740
       -1.00569
       -1.06330
       -0.97156
       -0.52408
       -0.08143
       -0.93490
       -0.98851
       -0.95150
       -1.02363
       -0.97218
       -1.01001
       -1.03649
       -1.01968
       -1.10743
       -1.04116
       -1.03537
       -1.07688
       -1.07083
       -1.09728
       -1.05400
       -1.10632
       -1.05122
       -1.07437
       -1.00279
       -1.08146
       -1.09220
       -1.04487
       -1.04059
       -1.06596
       -1.01880
       -1.06026
       -1.06365
       -1.12761
       -1.02201
       -1.07258
       -1.03962
       -1.06106
       -1.12846
       -1.04344
       -1.10490
       -1.10569
       -1.03689
       -0.97004
       -1.02667
       -1.00837
       -1.09278
       -1.06940
       -1.02061
       -1.06044
       -1.07919
       -0.09973
       -0.96295
       -0.08391
       -1.09568
       -1.11696
       -1.10769
       -1.04491
       -1.09356
       -1.12288
       -1.04976
       -1.00960
       -1.09837
       -1.08046
       -1.03512
       -1.07428
       -1.13975
       -1.02593
       -1.11591
       -1.04920
       -1.00939
       -1.03825
       -1.00256
       -1.00249
       -1.04785
       -1.04213
       -1.07103
       -1.10737
       -1.04797
       -1.09468
       -1.09055
       -0.92345
       -0.99546
       -1.05501
       -1.12753
       -1.06159
       -1.07009
       -0.97378
       -1.10506
       -1.05663
       -1.10395
       -1.04641
       -1.02857
       -1.11399
       -1.05351
       -1.11720
       -1.04011
       -1.04358
       -1.08854
       -0.94555
       -1.06417
       -0.99765
       -1.03893
       -1.08240
       -1.05514
       -1.12673
       -0.97036
       -1.01602
       -1.09798
       -1.07491
       -1.06196
       -1.07532
       -1.04792
       -1.06104
       -1.11944
       -1.11651
       -1.02738
       -0.96406
       -1.00912
       -1.07684
       -1.06124
       -1.05261
       -1.06457
       -1.06187
       -1.01402
       -1.09946
       -1.05985
       -1.06484
       -1.07336
       -1.06693
       -1.06964
       -1.04503
       -1.04691
       -1.06740
       -1.05494
       -1.01296
       -1.06248
       -0.97979
       -1.05579
       -1.05115
       -1.08439
       -1.06193
       -1.06024
       -1.04646
       -1.07328
       -1.07903
       -1.03878
       -1.08069
       -1.04758
       -0.98980
       -1.11756
       -1.09367
       -1.06821
       -1.00438
       -1.08708
       -1.05923
       -1.00000
       -1.02525
       -0.97788
       -1.05075
       -0.99515
       -1.02552
       -1.07069
       -0.99828
       -0.46812
       -0.09941
       -0.94799
       -1.01967
       -0.96621
       -1.00041
       -0.95422
       -1.01672
       -1.01909
       -1.03967
       -1.12999
       -1.03842
       -1.04384
       -1.09851
       -1.05326
       -1.07945
       -1.00125
       -1.10240
       -1.07131
       -1.06959
       -0.98463
       -1.09062
       -1.11388
       -1.05482
       -1.06327
       -1.05384
       -1.02982
       -1.06784
       -1.09206
       -1.11317
       -1.05030
       -1.08195
       -1.03804
       -1.03513
       -1.11154
       -1.04155
       -1.12053
       -1.11744
       -1.00698
       -0.96175
       -1.03823
       -0.95674
       -1.09485
       -1.06669
       -1.00672
       -1.07522
       -1.09886
       -0.13276
       -0.96368
       -0.10645
       -1.10645
       -1.11662
       -1.11010
       -1.06908
       -1.09749
       -1.12583
       -1.04067
       -1.01116
       -1.11690
       -1.09184
       -1.04754
       -1.06916
       -1.11972
       -1.01334
       -1.10791
       -1.01818
       -0.97499
       -1.03451
       -0.99561
       -0.99401
       -1.03847
       -1.03450
       -1.04190
       -1.09003
       -1.05528
       -1.13118
       -1.09562
       -0.93905
       -1.00705
       -1.05663
       -1.11046
       -1.05036
       -1.05048
       -0.99708
       -1.10379
       -1.06773
       -1.09029
       -1.09053
       -0.98842
       -1.11402
       -1.06890
       -1.13302
       -1.07111
       -1.01208
       -1.09076
       -0.94417
       -1.05466
       -0.95694
       -1.05639
       -1.07273
       -1.04628
       -1.08869
       -0.98045
       -1.02647
       -1.06696
       -1.07005
       -1.05742
       -1.05379
       -1.04592
       -1.06275
       -1.11361
       -1.11754
       -1.03347
       -0.94659
       -0.98674
       -1.03127
       -1.08479
       -1.03452
       -1.05833
       -1.05199
       -0.97562
       -1.06855
       -1.05697
       -1.07510
       -1.07684
       -1.08587
       -1.07204
       -1.05376
       -1.05337
       -1.07621
       -1.04768
       -1.02120
       -1.04831
       -0.95619
       -1.05442
       -1.06191
       -1.08004
       -1.07323
       -1.04880
       -1.01099
       -1.11130
       -1.11733
       -1.02410
       -1.06886
       -1.06535
       -1.02857
       -1.11645
       -1.10297
       -1.09886
       -1.01578
       -1.06047
       -1.03423
       -1.03281
       -1.02786
       -0.96252
       -1.04053
       -0.96575
       -1.03686
       -1.08948
       -0.99568
       -0.38407
       -0.08263
       -0.94506
       -0.99906
       -0.98549
       -1.01681
       -0.95460
       -1.04920
       -1.02773
       -1.05571
       -1.14806
       -1.03119
       -1.04307
       -1.10158
       -1.06954
       -1.06804
       -0.99010
       -1.09199
       -1.05642
       -1.05241
       -0.99618
       -1.08617
       -1.10543
       -1.05882
       -1.03910
       -1.04606
       -1.04387
       -1.07719
       -1.06507
       -1.10971
       -1.06403
       -1.08735
       -1.07340
       -1.01996
       -1.08669
       -0.99734
       -1.12136
       -1.12610
       -1.01150
       -0.91715
       -1.00739
       -0.98237
       -1.09292
       -1.06574
       -0.99658
       -1.08332
       -1.11141
       -0.11943
       -0.95549
       -0.08938
       -1.08773
       -1.12135
       -1.08701
       -1.07917
       -1.09324
       -1.16204
       -1.04515
       -0.98933
       -1.09882
       -1.10425
       -1.03740
       -1.08300
       -1.12864
       -0.98225
       -1.12764
       -1.01311
       -0.98996
       -1.00711
       -0.99455
       -1.02845
       -1.03667
       -1.03091
       -1.05664
       -1.06973
       -1.08021
       -1.08632
       -1.09424
       -0.97232
       -1.02979
       -1.03443
       -1.10964
       -1.04154
       -1.04401
       -0.98802
       -1.08659
       -1.07575
       -1.12054
       -1.09271
       -0.99130
       -1.13204
       -1.08467
       -1.12126
       -1.07778
       -1.01471
       -1.09770
       -0.95087
       -1.03990
       -0.96797
       -1.04183
       -1.08520
       -1.07612
       -1.09185
       -0.96918
       -1.00048
       -1.06203
       -1.07492
       -1.06187
       -1.02035
       -1.07503
       -1.00973
       -1.11637
       -1.10720
       -1.07284
       -0.94105
       -0.98587
       -1.00466
       -1.09906
       -1.04780
       -1.03991
       -1.07683
       -1.00648
       -1.05488
       -1.04341
       -1.05626
       -1.06799
       -1.07776
       -1.05155
       -1.04646
       -1.04098
       -1.08895
       -1.08210
       -1.03298
       -1.06810
       -0.96508
       -1.05277
       -1.02533
       -1.06928
       -1.07204
       -1.04766
       -1.01067
       -1.12358
       -1.11104
       -1.04790
       -1.07516
       -1.10506
       -1.03007
       -1.11417
       -1.12665
       -1.10761
       -1.01647
       -1.06336
       -1.05136
       -1.02391
       -1.00178
       -0.95097
       -1.05286
       -0.99370
       -1.02760
       -1.07977
       -0.99229
       -0.32737
       -0.04186
       -0.95544
       -1.01400
       -0.99445
       -1.01499
       -0.96843
       -1.04274
       -1.01081
       -1.05233
       -1.16429
       -1.05631
       -1.03100
       -1.12486
       -1.06643
       -1.03931
       -1.00903
       -1.07257
       -1.05324
       -1.08725
       -0.96746
       -1.05581
       -1.09401
       -1.02476
       -0.99138
       -1.03853
       -1.03640
       -1.09081
       -1.05984
       -1.08182
       -1.04352
       -1.08113
       -1.04523
       -1.04387
       -1.07392
       -1.00192
       -1.10122
       -1.07326
       -0.97981
       -0.89557
       -1.02836
       -0.97936
       -1.09380
       -1.10114
       -1.00266
       -1.10150
       -1.09908
       -0.11810
       -0.96785
       -0.09998
       -1.04360
       -1.12338
       -1.04883
       -1.09407
       -1.08885
       -1.14554
       -1.07981
       -1.02839
       -1.10184
       -1.07707
       -1.05822
       -1.06631
       -1.12062
       -0.98648
       -1.09714
       -1.00386
       -0.99105
       -1.00042
       -1.03416
       -1.02816
       -1.00725
       -1.02084
       -1.06886
       -1.04445
       -1.07930
       -1.08822
       -1.09693
       -0.95838
       -1.01483
       -1.01118
       -1.09901
       -1.06259
       -1.04861
       -0.97854
       -1.08389
       -1.01686
       -1.14393
       -1.07782
       -1.00611
       -1.09250
       -1.07645
       -1.13148
       -1.05630
       -1.02618
       -1.11767
       -0.97326
       -1.03840
       -0.95748
       -1.03573
       -1.10646
       -1.06521
       -1.07374
       -0.96301
       -0.97348
       -1.10982
       -1.06927
       -1.07364
       -1.00324
       -1.11758
       -1.01225
       -1.11426
       -1.10712
       -1.08903
       -0.94002
       -1.03579
       -0.98871
       -1.07535
       -1.07825
       -1.05076
       -1.08704
       -1.00714
       -1.05440
       -1.04496
       -1.04718
       -1.05709
       -1.06314
       -1.06892
       -1.04795
       -1.07088
       -1.07086
       -1.08830
       -1.04217
       -1.06416
       -0.98240
       -1.05747
       -1.00050
       -1.06087
       -1.03089
       -1.06360
       -0.99752
       -1.11799
       -1.11532
       -1.05525
       -1.07041
       -1.11870
       -1.03366
       -1.12155
       -1.08163
       -1.10872
       -1.03777
       -1.08166
       -1.04082
       -1.04070
       -1.00432
       -0.94915
       -1.05284
       -0.98051
       -1.06446
       -1.06073
       -0.97606
       -0.25568
       -0.02981
       -0.90705
       -0.99466
       -0.99343
       -1.02310
       -0.96116
       -1.02734
       -0.99957
       -1.05329
       -1.16294
       -1.05747
       -1.04927
       -1.10506
       -1.08522
       -1.07811
       -1.00161
       -1.08291
       -1.05677
       -1.09431
       -0.99948
       -1.05827
       -1.09002
       -1.02162
       -1.00979
       -0.99335
       -1.05919
       -1.09371
       -1.05742
       -1.10607
       -1.03905
       -1.07435
       -1.04122
       -1.03648
       -1.09293
       -1.00825
       -1.09920
       -1.06252
       -1.00888
       -0.91305
       -1.04842
       -1.00751
       -1.07188
       -1.09129
       -1.01707
       -1.05259
       -1.06292
       -0.11092
       -0.97157
       -0.09784
       -1.04874
       -1.11638
       -1.05101
       -1.07989
       -1.07700
       -1.14189
       -1.08350
       -1.02136
       -1.08716
       -1.08013
       -1.01684
       -1.07965
       -1.14104
       -1.00257
       -1.08689
       -1.01629
       -0.98492
       -0.98372
       -1.03597
       -1.02145
       -1.02059
       -0.99727
       -1.08496
       -1.02351
       -1.07995
       -1.05471
       -1.11410
       -0.96820
       -1.01407
       -1.00632
       -1.12935
       -1.08203
       -1.04434
       -0.97225
       -1.05561
       -1.01278
       -1.13580
       -1.09007
       -0.99682
       -1.09722
       -1.08775
       -1.10922
       -1.06114
       -1.02586
       -1.11608
       -0.96088
       -1.05208
       -0.95355
       -1.04247
       -1.10186
       -1.03460
       -1.06430
       -0.96448
       -0.98568
       -1.07020
       -1.06047
       -1.06382
       -1.00881
       -1.12112
       -1.02575
       -1.10234
       -1.09811
       -1.08266
       -0.97283
       -1.08915
       -0.98768
       -1.06983
       -1.05735
       -1.06510
       -1.09019
       -1.00615
       -1.03985
       -1.03392
       -1.04617
       -1.06457
       -1.10371
       -1.06230
       -1.05158
       -1.07632
       -1.09130
       -1.06090
       -1.05642
       -1.04798
       -0.96265
       -1.03685
       -0.99563
       -1.06880
       -1.01293
       -1.07956
       -0.97418
       -1.09761
       -1.11975
       -1.07846
       -1.06262
       -1.08544
       -1.05498
       -1.07567
       -1.07885
       -1.13123
       -1.04267
       -1.09806
       -1.04018
       -1.03485
       -1.00887
       -0.94564
       -1.05317
       -0.98287
       -1.08442
       -1.02376
       -0.97305
       -0.15325
       -0.06604
       -0.89680
       -1.00786
       -0.99644
       -1.06940
       -0.95396
       -0.99595
       -0.97994
       -1.06407
       -1.12601
       -1.04313
       -1.05910
       -1.07520
       -1.10080
       -1.09658
       -0.98947
       -1.05215
       -1.08826
       -1.08090
       -1.00288
       -1.04499
       -1.06761
       -1.04037
       -1.03753
       -1.00101
       -1.06779
       -1.09206
       -1.06963
       -1.08788
       -1.06021
       -1.05778
       -1.05573
       -1.02737
       -1.09685
       -1.02384
       -1.11792
       -1.05389
       -1.00482
       -0.90635
       -1.04565
       -1.00853
       -1.08606
       -1.10153
       -1.00801
       -1.07940
       -1.05404
       -0.13262
       -0.97140
       -0.09840
       -1.05362
       -1.11051
       -1.08090
       -1.09705
       -1.08728
       -1.12776
       -1.06899
       -1.05549
       -1.09681
       -1.07447
       -1.00757
       -1.06594
       -1.15362
       -0.99212
       -1.11035
       -1.02745
       -0.96550
       -0.98899
       -1.07087
       -0.99490
       -0.99783
       -1.01279
       -1.07387
       -1.01437
       -1.09664
       -1.05382
       -1.13167
       -0.99041
       -1.02095
       -1.01639
       -1.12723
       -1.06335
       -1.03672
       -0.98968
       -1.06085
       -1.04257
       -1.10799
       -1.10609
       -0.99334
       -1.07070
       -1.07784
       -1.12942
       -1.07124
       -1.02893
       -1.09094
       -0.94583
       -1.06078
       -0.96168
       -1.01916
       -1.09302
       -1.01746
       -1.05653
       -0.97760
       -0.98842
       -1.08114
       -1.03650
       -1.07538
       -1.01996
       -1.10199
       -1.03518
       -1.08392
       -1.10060
       -1.06966
       -0.97420
       -1.06691
       -0.98039
       -1.07307
       -1.08888
       -1.06714
       -1.09140
       -1.00887
       -1.05942
       -1.03461
       -1.04588
       -1.06241
       -1.09512
       -1.06287
       -1.05246
       -1.09075
       -1.07306
       -1.05972
       -1.03495
       -1.04213
       -0.94766
       -1.05466
       -0.95880
       -1.06788
       -0.99427
       -1.07781
       -0.95988
       -1.08620
       -1.10047
       -1.09748
       -1.09710
       -1.08152
       -1.05118
       -1.07511
       -1.08159
       -1.12151
       -1.00457
       -1.08998
       -1.03284
       -1.05040
       -0.99260
       -0.95863
       -1.02493
       -0.97474
       -1.03076
       -1.01052
       -0.97093
       -0.12392
       -0.09930
       -0.88296
       -1.00630
       -0.97605
       -1.10504
       -0.99135
       -0.97741
       -0.99088
       -1.06065
       -1.11851
       -1.04108
       -1.05597
       -1.06620
       -1.09101
       -1.06743
       -1.01289
       -1.04138
       -1.10054
       -1.09195
       -1.01401
       -1.05762
       -1.06946
       -1.03117
       -1.05485
       -1.00266
       -1.07645
       -1.10904
       -1.04790
       -1.09574
       -1.07470
       -1.04801
       -1.04885
       -1.00174
       -1.10273
       -1.03225
       -1.11142
       -1.03044
       -0.99888
       -0.90849
       -1.03464
       -1.02809
       -1.09141
       -1.08861
       -1.00491
       -1.09140
       -1.06082
       -0.16096
       -0.97503
       -0.11806
       -1.07643
       -1.06258
       -1.04671
       -1.12587
       -1.07326
       -1.12491
       -1.06864
       -1.06059
       -1.09203
       -1.08222
       -1.00635
       -1.06763
       -1.14815
       -1.00640
       -1.09658
       -1.00441
       -0.92642
       -1.01553
       -1.05805
       -0.99819
       -0.99893
       -1.03302
       -1.04556
       -1.03986
       -1.11289
       -1.06873
       -1.11754
       -1.00127
       -1.02875
       -1.00834
       -1.11446
       -1.04510
       -1.05300
       -0.96416
       -1.04313
       -1.04682
       -1.11675
       -1.11465
       -1.00730
       -1.04803
       -1.05580
       -1.13023
       -1.06341
       -1.02036
       -1.06225
       -0.95479
       -1.06567
       -0.96237
       -1.01428
       -1.09420
       -1.04180
       -1.04437
       -0.98527
       -1.00368
       -1.07484
       -1.05827
       -1.07382
       -1.00368
       -1.10473
       -1.03190
       -1.07136
       -1.08325
       -1.04546
       -0.96497
       -1.04653
       -1.02273
       -1.07528
       -1.08454
       -1.05571
       -1.10568
       -1.00801
       -1.07146
       -1.05106
       -1.06487
       -1.07203
       -1.09133
       -1.06751
       -1.03394
       -1.06267
       -1.07034
       -1.06626
       -1.04823
       -1.03712
       -0.93260
       -1.03200
       -0.96292
       -1.05367
       -1.00784
       -1.11000
       -0.99285
       -1.09171
       -1.08365
       -1.11306
       -1.07490
       -1.08551
       -1.02869
       -1.09205
       -1.09266
       -1.14217
       -1.02374
       -1.10975
       -1.02459
       -1.04916
       -1.01271
       -0.96055
       -1.03048
       -0.98546
       -1.00597
       -1.05085
       -0.97351
       -0.09319
       -0.09528
       -0.92053
       -0.99840
       -0.98706
       -1.10784
       -0.98261
       -0.96885
       -0.98769
       -1.09703
       -1.11717
       -1.06487
       -1.02719
       -1.03947
       -1.09345
       -1.06268
       -1.02016
       -1.06253
       -1.08047
       -1.09826
       -1.00376
       -1.07822
       -1.10322
       -1.00550
       -1.01725
       -0.97959
       -1.10726
       -1.09376
       -1.01104
       -1.11606
       -1.08335
       -1.05033
       -1.08483
       -0.99674
       -1.07295
       -1.04277
       -1.14704
       -1.03767
       -1.00913
       -0.88896
       -1.00742
       -1.01960
       -1.08606
       -1.09392
       -1.00837
       -1.08727
       -1.08940
       -0.17137
       -0.98331
       -0.12428
       -1.06658
       -1.05682
       -1.03102
       -1.13982
       -1.06210
       -1.10574
       -1.06461
       -1.05674
       -1.09489
       -1.06421
       -1.01531
       -1.09083
       -1.13837
       -1.00672
       -1.12338
       -1.00790
       -0.92091
       -0.99746
       -1.06898
       -1.03613
       -0.99333
       -1.02029
       -1.04797
       -1.02543
       -1.12906
       -1.04839
       -1.10467
       -1.01442
       -1.04564
       -1.00303
       -1.10420
       -1.06865
       -1.07709
       -1.01086
       -1.05713
       -1.04773
       -1.08503
       -1.08600
       -1.02390
       -1.04554
       -1.06316
       -1.14325
       -1.04568
       -1.02397
       -1.06785
       -0.96666
       -1.05443
       -0.97343
       -1.01065
       -1.10541
       -1.03912
       -1.02698
       -1.03045
       -1.00524
       -1.06168
       -1.05878
       -1.06103
       -1.00920
       -1.09809
       -1.02382
       -1.04764
       -1.05413
       -1.02849
       -0.94972
       -1.04909
       -0.99305
       -1.07982
       -1.06572
       -1.02614
       -1.10044
       -1.01601
       -1.04711
       -1.07591
       -1.06270
       -1.09065
       -1.11393
       -1.04187
       -1.06454
       -1.05799
       -1.08153
       -1.03107
       -1.05209
       -1.00969
       -0.92346
       -1.04731
       -0.96130
       -1.05239
       -0.98974
       -1.12445
       -1.01616
       -1.09806
       -1.06479
       -1.11900
       -1.05542
       -1.10447
       -1.01973
       -1.10222
       -1.08126
       -1.13919
       -0.99846
       -1.10631
       -1.07177
       -1.04579
       -1.01143
       -1.00776
       -1.03990
       -0.98540
       -1.02322
       -1.05224
       -0.95819
       -0.10506
       -0.08252
       -0.91986
       -1.00493
       -0.97113
       -1.09757
       -0.99017
       -0.95495
       -1.00821
       -1.06132
       -1.10299
       -1.07454
       -1.02026
       -1.04935
       -1.08146
       -1.07561
       -1.03954
       -1.04595
       -1.06993
       -1.06420
       -1.04072
       -1.03606
       -1.13051
       -0.99269
       -1.03442
       -1.00337
       -1.13299
       -1.09366
       -1.00871
       -1.10303
       -1.10414
       -1.05017
       -1.07674
       -1.00677
       -1.05169
       -1.06307
       -1.13123
       -1.04321
       -1.00732
       -0.91126
       -1.03333
       -0.97634
       -1.09079
       -1.06937
       -1.02417
       -1.05353
       -1.10140
       -0.14230
       -0.99115
       -0.14100
       -1.07490
       -1.03507
       -1.01882
       -1.10070
       -1.04494
       -1.08771
       -1.06279
       -1.05958
       -1.10125
       -1.05172
       -1.00904
       -1.11580
       -1.12953
       -1.02314
       -1.12251
       -1.00610
       -0.93315
       -0.98446
       -1.05001
       -1.06426
       -1.01266
       -0.98430
       -1.03553
       -1.02465
       -1.10499
       -1.04592
       -1.08601
       -1.04847
       -1.05505
       -0.98086
       -1.09136
       -1.07288
       -1.08905
       -1.02297
       -1.08406
       -1.04406
       -1.05223
       -1.09193
       -1.06377
       -1.04414
       -1.05769
       -1.12340
       -1.03916
       -1.02016
       -1.09522
       -0.97308
       -1.07406
       -0.95678
       -1.02700
       -1.10149
       -1.04698
       -1.06810
       -1.03926
       -1.01303
       -1.08743
       -1.06064
       -1.04252
       -0.99411
       -1.08472
       -1.01297
       -1.03609
       -1.06089
       -1.01439
       -0.94124
       -1.04008
       -0.98600
       -1.07089
       -1.09339
       -1.05463
       -1.05940
       -1.02890
       -1.07396
       -1.05227
       -1.07072
       -1.08515
       -1.09047
       -1.04090
       -1.07705
       -1.07101
       -1.08968
       -1.02445
       -1.03695
       -1.01443
       -0.93997
       -1.06020
       -0.98941
       -1.05056
       -1.00893
       -1.11499
       -0.99425
       -1.08623
       -1.03399
       -1.11634
       -1.02957
       -1.07427
       -1.01583
       -1.10609
       -1.05421
       -1.10144
       -1.00150
       -1.11338
       -1.05454
       -1.06379
       -1.00880
       -0.99844
       -1.07310
       -0.96391
       -1.00946
       -1.08918
       -0.97782
       -0.08207
       -0.12433
       -0.94343
       -1.00540
       -1.01119
       -1.08283
       -0.98624
       -0.94638
       -1.03076
       -1.05318
       -1.10360
       -1.06940
       -1.00689
       -1.01371
       -1.06120
       -1.07938
       -1.02154
       -1.04159
       -1.09224
       -1.03386
       -1.05566
       -1.03358
       -1.11044
       -1.00377
       -1.03037
       -1.01478
       -1.14723
       -1.09061
       -1.01964
       -1.08829
       -1.06532
       -1.02097
       -1.02932
       -0.96461
       -1.02115
       -1.05171
       -1.10665
       -1.05267
       -0.99478
       -0.92291
       -1.03259
       -0.99956
       -1.09092
       -1.08692
       -0.99584
       -1.07140
       -1.10674
       -0.13549
       -0.98532
       -0.12015
       -1.08969
       -1.07874
       -1.00896
       -1.07165
       -1.07482
       -1.08190
       -1.05062
       -1.06705
       -1.09137
       -1.04440
       -1.00982
       -1.09660
       -1.12050
       -1.02234
       -1.12861
       -1.00822
       -0.91986
       -0.98990
       -1.05358
       -1.05882
       -1.00546
       -0.95965
       -1.05245
       -1.01187
       -1.09805
       -1.01696
       -1.09802
       -1.04311
       -1.08665
       -0.99097
       -1.09000
       -1.06288
       -1.07381
       -1.03639
       -1.06405
       -1.06615
       -1.02942
       -1.11405
       -1.09007
       -1.03857
       -1.09416
       -1.12124
       -1.06860
       -1.03525
       -1.08231
       -0.96998
       -1.05595
       -0.95737
       -1.03523
       -1.08408
       -1.03732
       -1.05583
       -1.02775
       -1.00591
       -1.07045
       -1.04331
       -1.04426
       -0.98619
       -1.04347
       -1.00704
       -1.03184
       -1.05858
       -1.01628
       -0.95888
       -1.03114
       -1.01041
       -1.08726
       -1.10383
       -1.04024
       -1.04311
       -1.01801
       -1.09402
       -1.02338
       -1.08382
       -1.09110
       -1.08055
       -1.04666
       -1.08493
       -1.07080
       -1.08925
       -0.99953
       -1.01948
       -1.01125
       -0.96369
       -1.05583
       -0.99544
       -1.04777
       -1.00430
       -1.09816
       -1.00415
       -1.11850
       -1.03561
       -1.05597
       -1.05118
       -1.07515
       -1.03132
       -1.08381
       -1.03032
       -1.10649
       -1.01691
       -1.10036
       -1.04891
       -1.04539
       -0.99046
       -0.98572
       -1.06081
       -0.99485
       -1.02745
       -1.05527
       -0.97208
       -0.12665
       -0.08985
       -0.97849
       -0.98891
       -1.01956
       -1.10130
       -1.00073
       -0.94264
       -1.04408
       -1.04046
       -1.08083
       -1.08704
       -1.03050
       -1.02296
       -1.05172
       -1.10459
       -1.00971
       -1.04797
       -1.07497
       -1.03299
       -1.06998
       -1.03663
       -1.10137
       -1.03420
       -1.05291
       -0.99379
       -1.12361
       -1.07909
       -1.00164
       -1.04814
       -1.07331
       -1.05814
       -1.01500
       -0.96500
       -1.02056
       -1.04253
       -1.08768
       -1.06138
       -0.98209
       -0.91504
       -1.03573
       -0.98717
       -1.08497
       -1.08208
       -1.02766
       -1.05271
       -1.09649
       -0.16360
       -0.98753
       -0.12216
       -1.10348
       -1.06258
       -1.03011
       -1.08901
       -1.08801
       -1.09554
       -1.06334
       -1.07565
       -1.08078
       -1.01126
       -0.97367
       -1.07753
       -1.10142
       -1.03521
       -1.09299
       -1.02798
       -0.93979
       -0.96174
       -1.03865
       -1.07483
       -1.00294
       -0.97932
       -1.04701
       -1.00122
       -1.08623
       -1.01329
       -1.05952
       -1.03749
       -1.05094
       -0.99596
       -1.11145
       -1.06777
       -1.04658
       -1.02397
       -1.06358
       -1.02564
       -1.00589
       -1.09591
       -1.08881
       -1.03394
       -1.10162
       -1.14432
       -1.03992
       -1.06340
       -1.06202
       -0.97412
       -1.02867
       -0.95113
       -1.07309
       -1.10028
       -1.06100
       -1.04949
       -0.99958
       -1.00212
       -1.06108
       -1.05716
       -1.05402
       -0.97771
       -1.06662
       -1.02313
       -1.02444
       -1.05635
       -1.02082
       -0.93677
       -1.02536
       -1.02377
       -1.07981
       -1.10924
       -1.03490
       -1.02873
       -0.99931
       -1.07799
       -1.02737
       -1.09460
       -1.07957
       -1.07041
       -1.05211
       -1.07877
       -1.11097
       -1.08932
       -1.00459
       -1.03125
       -0.99216
       -0.96807
       -1.03578
       -1.00505
       -1.04470
       -1.03152
       -1.09964
       -1.01725
       -1.11796
       -1.02309
       -1.04234
       -1.03619
       -1.07659
       -1.03574
       -1.08104
       -1.05533
       -1.11274
       -1.00492
       -1.11089
       -1.01937
       -1.03205
       -1.00284
       -0.99402
       -1.05373
       -0.95635
       -0.99788
       -1.06197
       -0.98348
       -0.07188
       -0.10268
       -0.96997
       -1.00106
       -1.01701
       -1.10950
       -0.97109
       -0.96666
       -1.02384
       -1.05219
       -1.09548
       -1.05666
       -1.02719
       -1.00358
       -1.06727
       -1.10166
       -1.00923
       -1.01030
       -1.07694
       -1.00961
       -1.07887
       -1.06609
       -1.10625
       -1.03805
       -1.07794
       -1.01358
       -1.13405
       -1.08546
       -1.02646
       -1.07827
       -1.07618
       -1.06986
       -0.98581
       -0.93886
       -1.06717
       -1.04775
       -1.06858
       -1.05453
       -0.97353
       -0.87270
       -1.00039
       -0.98818
       -1.06175
       -1.08810
       -1.02633
       -1.04884
       -1.05764
       -0.15366
       -1.00448
       -0.09763
       -1.09811
       -1.06342
       -1.02848
       -1.06251
       -1.04695
       -1.10178
       -1.03354
       -1.06249
       -1.07876
       -0.99293
       -0.96169
       -1.04504
       -1.07657
       -1.05584
       -1.09663
       -1.04027
       -0.94782
       -0.94302
       -1.03192
       -1.08398
       -0.98384
       -0.96214
       -1.04185
       -1.03993
       -1.09730
       -0.99816
       -1.05645
       -1.04990
       -1.06149
       -0.98977
       -1.13845
       -1.04316
       -1.02405
       -1.02199
       -1.04675
       -1.03498
       -1.00785
       -1.10088
       -1.05740
       -1.00347
       -1.08433
       -1.13032
       -1.02978
       -1.06490
       -1.05035
       -0.97108
       -1.00971
       -0.92505
       -1.08402
       -1.11980
       -1.04090
       -1.07947
       -1.01315
       -1.00282
       -1.07292
       -1.08146
       -1.02576
       -0.99362
       -1.05900
       -1.03063
       -1.03426
       -1.06052
       -1.02226
       -0.94065
       -1.03051
       -1.00209
       -1.09214
       -1.11602
       -1.04406
       -1.03154
       -1.01969
       -1.09939
       -1.00791
       -1.09523
       -1.05406
       -1.07491
       -1.06685
       -1.07749
       -1.10569
       -1.10778
       -1.00550
       -1.00715
       -0.98209
       -0.98207
       -1.03215
       -1.01421
       -0.99871
       -1.04358
       -1.09919
       -1.02941
       -1.08740
       -1.02679
       -1.05262
       -1.06109
       -1.06723
       -1.00251
       -1.08771
       -1.06984
       -1.10199
       -0.99411
       -1.10991
       -1.01220
       -0.99322
       -1.00946
       -0.99445
       -1.08257
       -0.97772
       -0.99661
       -1.02805
       -0.98017
       -0.08697
       -0.07822
       -0.97163
       -1.00096
       -0.98947
       -1.06470
       -0.97253
       -0.95009
       -1.01082
       -1.02333
       -1.05707
       -1.06592
       -0.99770
       -0.99669
       -1.06651
       -1.09941
       -0.99913
       -1.02049
       -1.05733
       -1.00445
       -1.07453
       -1.04821
       -1.10654
       -1.06551
       -1.06338
       -0.99942
       -1.13618
       -1.08302
       -1.02706
       -1.05789
       -1.06501
       -1.05240
       -0.97482
       -0.95934
       -1.05120
       -1.03264
       -1.10724
       -1.03644
       -0.96470
       -0.86503
       -1.01231
       -0.99701
       -1.05393
       -1.09946
       -1.05553
       -1.02494
       -1.04823
       -0.13547
       -0.99479
       -0.10060
       -1.12969
       -1.10209
       -1.04115
       -1.06515
       -1.04572
       -1.07925
       -1.04702
       -1.06637
       -1.08340
       -0.98375
       -0.97331
       -1.05738
       -1.08530
       -1.01391
       -1.08392
       -1.04258
       -0.91478
       -0.95423
       -1.06217
       -1.08548
       -1.01859
       -0.98080
       -1.05447
       -1.06226
       -1.12437
       -0.97739
       -1.07665
       -1.04357
       -1.06127
       -1.00624
       -1.15476
       -1.03229
       -1.02828
       -1.04599
       -1.06052
       -1.06207
       -1.00415
       -1.11859
       -1.02526
       -0.97862
       -1.10090
       -1.14342
       -1.01136
       -1.07466
       -1.05641
       -0.96927
       -1.00561
       -0.95185
       -1.08858
       -1.10382
       -1.04749
       -1.08832
       -1.02083
       -0.99975
       -1.07571
       -1.05435
       -1.00548
       -1.00824
       -1.07328
       -0.99909
       -1.03303
       -1.07030
       -1.02693
       -0.96515
       -1.06478
       -1.01663
       -1.05355
       -1.09327
       -1.06467
       -1.03620
       -1.02582
       -1.09919
       -1.00820
       -1.09659
       -1.06575
       -1.05946
       -1.04789
       -1.09735
       -1.06696
       -1.09489
       -0.99344
       -0.98240
       -0.97078
       -0.98097
       -1.05844
       -1.00745
       -0.99120
       -1.00760
       -1.10367
       -1.03105
       -1.10437
       -1.03260
       -1.03823
       -1.06924
       -1.08444
       -1.02249
       -1.10309
       -1.05488
       -1.10213
       -0.97230
       -1.12300
       -0.98224
       -1.00429
       -1.01791
       -0.96622
       -1.07200
       -0.98500
       -1.01683
       -0.96911
       -0.96321
       -0.08202
       -0.07857
       -0.98039
       -0.97861
       -0.97244
       -1.07741
       -0.98358
       -0.95756
       -1.01740
       -0.99774
       -1.07880
       -1.08288
       -1.00808
       -0.97945
       -1.06877
       -1.07165
       -1.01316
       -1.01754
       -1.03825
       -1.01268
       -1.02808
       -1.06780
       -1.11591
       -1.04401
       -1.02667
       -1.02209
       -1.11361
       -1.08894
       -1.01708
       -1.07883
       -1.06309
       -1.08191
       -0.98395
       -0.97607
       -1.04352
       -1.05520
       -1.06858
       -1.01039
       -0.93223
       -0.84848
       -1.04981
       -0.99177
       -1.03851
       -1.10299
       -1.03722
       -1.00964
       -1.05423
       -0.17009
       -0.95989
       -0.11841
       -1.13027
       -1.07517
       -1.05054
       -1.06040
       -1.00641
       -1.10567
       -1.06035
       -1.03036
       -1.06839
       -0.99458
       -0.98571
       -1.05987
       -1.09895
       -0.99433
       -1.07107
       -1.01971
       -0.93160
       -0.95024
       -1.04132
       -1.10202
       -1.01448
       -0.96795
       -1.04506
       -1.04990
       -1.11444
       -0.96314
       -1.07896
       -1.05605
       -1.08012
       -1.00507
       -1.13417
       -1.05762
       -1.01345
       -1.03473
       -1.02587
       -1.06748
       -0.99918
       -1.09552
       -0.99147
       -0.97935
       -1.10325
       -1.11527
       -0.98738
       -1.05066
       -1.07960
       -0.96720
       -0.97736
       -0.92481
       -1.08524
       -1.07664
       -1.07519
       -1.10461
       -1.03627
       -1.02002
       -1.06570
       -1.04476
       -1.01213
       -1.00465
       -1.07603
       -0.99551
       -1.02620
       -1.06532
       -1.03417
       -0.98984
       -1.08743
       -1.03530
       -1.07176
       -1.06445
       -1.05027
       -1.02832
       -1.03622
       -1.08600
       -1.05354
       -1.07284
       -1.03979
       -1.03875
       -1.02457
       -1.09151
       -1.07778
       -1.11015
       -1.01184
       -0.97513
       -0.94520
       -1.00793
       -1.07753
       -1.02402
       -0.98841
       -1.00566
       -1.11457
       -0.99715
       -1.07926
       -0.99702
       -1.01882
       -1.07472
       -1.08750
       -1.03628
       -1.06764
       -1.04255
       -1.09703
       -1.01529
       -1.10075
       -1.00250
       -1.02773
       -1.00621
       -0.98461
       -1.05626
       -0.99123
       -0.99397
       -0.94112
       -0.95805
       -0.04994
       -0.09881
       -0.98923
       -0.99110
       -0.97140
       -1.09306
       -0.95506
       -0.92451
       -1.01991
       -0.99297
       -1.05486
       -1.06503
       -1.00479
       -0.99152
       -1.08099
       -1.08873
       -1.03825
       -1.04396
       -1.08417
       -1.01838
       -1.00874
       -1.05796
       -1.11491
       -1.04945
       -1.02769
       -1.01951
       -1.10844
       -1.04580
       -1.02229
       -1.08387
       -1.03307
       -1.06433
       -0.98260
       -0.95823
       -1.03749
       -1.06327
       -1.07099
       -1.05037
       -0.94544
       -0.83533
       -1.04509
       -0.98123
       -1.05093
       -1.10997
       -1.03740
       -1.04342
       -1.08701
       -0.16789
       -0.96472
       -0.13692
       -1.10583
       -1.08551
       -1.05213
       -1.05328
       -1.00894
       -1.07899
       -1.03239
       -1.05475
       -1.02695
       -0.99364
       -0.97550
       -1.06281
       -1.08358
       -0.98727
       -1.04923
       -0.99867
       -0.95964
       -0.98413
       -1.04388
       -1.09573
       -1.01850
       -0.95246
       -1.04862
       -1.04635
       -1.10047
       -0.97649
       -1.04791
       -1.06510
       -1.06269
       -0.97959
       -1.13149
       -1.05592
       -1.01526
       -1.03947
       -1.01763
       -1.07972
       -1.00935
       -1.09078
       -1.02920
       -0.98581
       -1.07192
       -1.10816
       -0.97729
       -1.03988
       -1.04056
       -0.97926
       -0.96488
       -0.95634
       -1.10492
       -1.04995
       -1.09974
       -1.11316
       -1.02652
       -0.99553
       -1.05839
       -1.03163
       -1.03706
       -1.00370
       -1.06278
       -1.02849
       -1.01702
       -1.02516
       -1.04606
       -0.97204
       -1.07784
       -1.03602
       -1.05737
       -1.06983
       -1.08039
       -1.04887
       -1.03577
       -1.10307
       -1.05816
       -1.05352
       -1.03110
       -1.03586
       -0.97511
       -1.06284
       -1.11708
       -1.12145
       -0.99863
       -0.95709
       -0.96609
       -1.01243
       -1.07217
       -1.05369
       -0.97624
       -1.00270
       -1.12563
       -0.94699
       -1.09552
       -1.03102
       -1.00865
       -1.07058
       -1.07151
       -1.03130
       -1.08409
       -1.02764
       -1.12619
       -1.04856
       -1.08410
       -0.97538
       -1.03197
       -0.98176
       -0.97979
       -1.09350
       -0.98537
       -0.99955
       -0.90879
       -0.96346
       -0.04728
       -0.12538
       -1.00314
       -1.00141
       -1.01225
       -1.08998
       -0.98020
       -0.92896
       -0.99214
       -0.95780
       -1.07508
       -1.06075
       -0.99032
       -0.97251
       -1.09134
       -1.09037
       -1.06848
       -1.04128
       -1.04739
       -1.00679
       -0.99744
       -1.00797
       -1.09485
       -1.04843
       -1.01658
       -0.99226
       -1.10599
       -1.05380
       -1.01855
       -1.07784
       -1.03781
       -1.03328
       -1.00778
       -0.95756
       -1.02289
       -1.04133
       -1.06874
       -1.01001
       -0.95161
       -0.79970
       -1.03614
       -1.00649
       -1.06692
       -1.10172
       -1.07375
       -1.04687
       -1.09669
       -0.15149
       -0.96404
       -0.14658
       -1.11120
       -1.05897
       -1.05910
       -1.05129
       -0.98192
       -1.07159
       -1.01235
       -1.07601
       -1.00341
       -1.00551
       -0.97037
       -1.09134
       -1.04768
       -1.01035
       -1.04687
       -1.00897
       -0.95639
       -1.01643
       -1.02607
       -1.07820
       -1.01104
       -0.95568
       -1.05558
       -1.03446
       -1.10590
       -0.95798
       -1.02627
       -1.06219
       -1.04848
       -0.97401
       -1.12297
       -1.00174
       -1.04054
       -1.06550
       -1.02949
       -1.05896
       -1.02484
       -1.09243
       -1.04594
       -0.99056
       -1.08197
       -1.09594
       -0.99379
       -1.02195
       -1.05036
       -0.99224
       -1.02660
       -0.95734
       -1.07783
       -1.05736
       -1.12959
       -1.10353
       -1.00636
       -0.99262
       -1.06886
       -1.01467
       -0.99917
       -1.00250
       -1.10278
       -1.04819
       -1.03800
       -1.04491
       -1.03483
       -0.96860
       -1.08821
       -1.06429
       -1.04719
       -1.04782
       -1.08679
       -1.00882
       -1.02891
       -1.08706
       -1.03685
       -1.08853
       -1.01412
       -1.06957
       -0.98464
       -1.08214
       -1.09391
       -1.10335
       -1.02353
       -1.00762
       -0.95128
       -1.01338
       -1.02064
       -1.03647
       -0.93285
       -1.01119
       -1.11529
       -0.95345
       -1.06008
       -1.04605
       -1.00571
       -1.03394
       -1.03393
       -1.00579
       -1.04515
       -1.05314
       -1.12803
       -1.05844
       -1.05347
       -0.99950
       -1.01078
       -0.98023
       -0.99030
       -1.07977
       -1.00369
       -1.02014
       -0.91527
       -0.94040
       -0.08153
       -0.09936
       -1.01580
       -0.99658
       -0.99350
       -1.09993
       -0.96018
       -0.90157
       -1.00972
       -0.95406
       -1.09846
       -1.06166
       -0.99648
       -0.98887
       -1.07022
       -1.05444
       -1.07080
       -1.01586
       -1.03014
       -1.01605
       -0.98931
       -1.01728
       -1.05927
       -1.05400
       -1.03380
       -1.00682
       -1.11653
       -1.05310
       -1.02303
       -1.07314
       -1.05195
       -1.04153
       -1.02546
       -0.96041
       -0.99143
       -1.03590
       -1.06263
       -1.01766
       -0.97695
       -0.75987
       -1.03268
       -1.02023
       -1.10185
       -1.09895
       -1.07397
       -1.06918
       -1.08891
       -0.15578
       -0.97286
       -0.13879
       -1.08289
       -1.04750
       -1.05941
       -1.01052
       -0.92571
       -1.10276
       -1.01457
       -1.07621
       -0.98877
       -0.98881
       -0.97351
       -1.07735
       -1.02201
       -1.03612
       -1.05288
       -1.00840
       -0.96313
       -1.01301
       -1.03439
       -1.05568
       -1.04411
       -0.95309
       -0.99803
       -1.06708
       -1.11962
       -0.96369
       -1.03064
       -1.07620
       -1.05775
       -0.98528
       -1.12967
       -0.97635
       -1.06019
       -1.03043
       -1.03251
       -1.06427
       -1.01086
       -1.09937
       -1.04510
       -0.97933
       -1.09444
       -1.09437
       -0.98787
       -1.03453
       -1.03671
       -1.02166
       -1.00480
       -0.98064
       -1.08899
       -1.05122
       -1.13165
       -1.11413
       -0.99237
       -0.99513
       -1.07773
       -1.05441
       -1.00463
       -0.98811
       -1.09037
       -1.03147
       -1.04308
       -1.05380
       -1.02875
       -1.00523
       -1.08449
       -1.06139
       -1.03703
       -1.03524
       -1.11190
       -0.99902
       -1.04119
       -1.10782
       -1.02703
       -1.09651
       -1.04299
       -1.06601
       -1.00224
       -1.08663
       -1.06666
       -1.09249
       -1.01150
       -1.03958
       -0.98226
       -0.99460
       -0.97870
       -1.05173
       -0.92289
       -1.02624
       -1.10787
       -0.94252
       -1.07160
       -1.05846
       -1.01888
       -1.05112
       -1.06118
       -1.02716
       -1.05216
       -1.08405
       -1.14508
       -1.09069
       -1.04319
       -0.98924
       -0.99121
       -1.00050
       -0.98221
       -1.07742
       -1.00926
       -0.97885
       -0.92060
       -0.94253
       -0.06745
       -0.10624
       -1.01417
       -1.00408
       -1.00231
       -1.10234
       -0.96178
       -0.90999
       -1.01011
       -0.98011
       -1.12538
       -1.04959
       -0.96766
       -1.02094
       -1.06286
       -1.08031
       -1.03960
       -1.02026
       -1.05888
       -1.01366
       -0.99122
       -1.01565
       -1.04411
       -1.04929
       -1.02268
       -1.02168
       -1.13499
       -1.07689
       -1.03899
       -1.08511
       -1.04437
       -1.04827
       -0.99219
       -0.99106
       -1.02933
       -1.03424
       -1.08217
       -0.99864
       -1.00357
       -0.75189
       -1.00212
       -1.02427
       -1.07419
       -1.10856
       -1.05811
       -1.06192
       -1.10583
       -0.19821
       -0.95881
       -0.13146
       -1.06227
       -1.03128
       -1.06327
       -1.01897
       -0.88435
       -1.08095
       -1.00203
       -1.06042
       -0.98553
       -1.01735
       -0.95854
       -1.04548
       -1.00863
       -1.03249
       -1.03896
       -0.96435
       -0.94976
       -1.00396
       -1.04045
       -1.04459
       -1.05711
       -0.92992
       -0.96477
       -1.07435
       -1.11675
       -0.94915
       -1.02844
       -1.07543
       -1.05250
       -0.97443
       -1.11840
       -1.00269
       -1.09259
       -1.00871
       -1.01487
       -1.06289
       -1.02998
       -1.10294
       -1.04295
       -1.01421
       -1.10423
       -1.08781
       -0.99125
       -1.06803
       -1.01171
       -1.01809
       -1.02447
       -0.97671
       -1.08754
       -1.04926
       -1.13625
       -1.09399
       -0.99914
       -1.00418
       -1.08377
       -1.03579
       -1.02201
       -1.01545
       -1.08778
       -1.03335
       -1.04714
       -1.04985
       -1.02322
       -0.99986
       -1.06987
       -1.08104
       -1.04287
       -1.02914
       -1.07845
       -1.01258
       -1.05809
       -1.11475
       -1.04823
       -1.07207
       -1.03812
       -1.07061
       -0.96602
       -1.09691
       -1.09763
       -1.09949
       -1.00538
       -1.02209
       -0.96888
       -0.96055
       -1.01507
       -1.04644
       -0.92905
       -1.04642
       -1.07726
       -0.95839
       -1.06590
       -1.04638
       -0.98173
       -1.04798
       -1.07830
       -1.03664
       -1.03017
       -1.09369
       -1.10018
       -1.09231
       -1.06331
       -1.00907
       -0.98812
       -0.99143
       -0.97985
       -1.06520
       -1.01441
       -1.01344
       -0.92050
       -0.93246
       -0.07138
       -0.12095
       -1.01678
       -0.98152
       -1.01603
       -1.11494
       -0.92574
       -0.90032
       -1.00330
       -0.95125
       -1.09187
       -1.08240
       -0.95925
       -1.02153
       -1.06174
       -1.06711
       -1.07176
       -0.97552
       -1.05917
       -1.02450
       -0.98281
       -1.02404
       -1.03496
       -1.06966
       -1.02441
       -0.99242
       -1.12132
       -1.10071
       -1.04732
       -1.10418
       -1.02603
       -1.01423
       -1.01445
       -0.97537
       -1.00999
       -1.02924
       -1.07438
       -1.03290
       -0.97488
       -0.75727
       -1.00768
       -1.03299
       -1.06821
       -1.11191
       -1.07549
       -1.04483
       -1.11289
       -0.19800
       -0.97507
       -0.11057
       -1.07314
       -1.04729
       -1.03977
       -1.04002
       -0.87367
       -1.06156
       -1.03272
       -1.08111
       -0.98952
       -0.98969
       -0.98113
       -1.06318
       -1.04823
       -1.01590
       -1.03820
       -0.99076
       -0.93369
       -0.99947
       -1.02506
       -1.03058
       -1.00506
       -0.94558
       -0.96904
       -1.07944
       -1.11480
       -0.93266
       -1.01263
       -1.05058
       -1.06627
       -0.96663
       -1.12612
       -1.01650
       -1.09110
       -1.01694
       -1.04269
       -1.05411
       -1.03876
       -1.09775
       -1.07348
       -1.04545
       -1.10244
       -1.04076
       -0.97001
       -1.07182
       -1.03075
       -1.03651
       -1.02689
       -0.99413
       -1.08701
       -1.03207
       -1.13889
       -1.09991
       -0.97929
       -0.99991
       -1.06645
       -1.03993
       -1.02691
       -0.98904
       -1.09562
       -1.03744
       -0.98989
       -1.05162
       -1.03325
       -0.99966
       -1.07677
       -1.09342
       -1.03078
       -1.03081
       -1.06894
       -1.00168
       -1.08775
       -1.10753
       -1.04522
       -1.09107
       -1.04253
       -1.03549
       -0.97676
       -1.09521
       -1.05698
       -1.09029
       -0.98495
       -1.06437
       -0.92841
       -0.97174
       -1.00587
       -1.03872
       -0.94384
       -0.99705
       -1.07498
       -0.96034
       -1.07460
       -1.02747
       -0.97968
       -1.06996
       -1.06469
       -1.04409
       -1.02428
       -1.06664
       -1.07180
       -1.09024
       -1.03235
       -0.98832
       -0.98664
       -0.97668
       -1.00944
       -1.04141
       -0.99590
       -1.01227
       -0.89120
       -0.87985
       -0.07525
       -0.12012
       -1.03531
       -0.96717
       -1.00354
       -1.13547
       -0.92148
       -0.89200
       -1.00146
       -0.95345
       -1.10635
       -1.06931
       -0.98046
       -1.02593
       -1.04902
       -1.04960
       -1.09814
       -0.97163
       -1.08949
       -1.03083
       -0.97828
       -1.01509
       -1.05990
       -1.07223
       -1.06364
       -0.99542
       -1.11080
       -1.12463
       -1.02805
       -1.05435
       -1.04084
       -1.01080
       -1.02590
       -0.98876
       -0.98528
       -1.03552
       -1.06471
       -1.03028
       -0.98312
       -0.72022
       -1.00293
       -1.03175
       -1.02362
       -1.08547
       -1.06582
       -1.01440
       -1.12304
       -0.19264
       -0.96759
       -0.12170
       -1.08459
       -1.03014
       -1.04413
       -1.05889
       -0.90633
       -1.04840
       -1.07044
       -1.09985
       -1.01515
       -1.00188
       -1.00313
       -1.05667
       -1.07363
       -1.00804
       -1.05889
       -0.99454
       -0.91569
       -1.02894
       -0.99429
       -1.01875
       -0.99682
       -0.95601
       -0.95577
       -1.05136
       -1.10881
       -0.94769
       -1.03932
       -1.06944
       -1.08981
       -0.99378
       -1.15758
       -1.03750
       -1.07509
       -1.00807
       -1.04592
       -1.07031
       -1.05453
       -1.08303
       -1.07014
       -1.02322
       -1.08148
       -1.05875
       -0.98044
       -1.03216
       -1.00034
       -1.04642
       -1.01591
       -0.98993
       -1.07976
       -1.04979
       -1.12561
       -1.06847
       -0.97529
       -1.05470
       -1.04960
       -1.02749
       -1.02880
       -0.99942
       -1.09011
       -1.01990
       -0.99390
       -1.04485
       -1.02650
       -1.02866
       -1.08934
       -1.07821
       -1.02869
       -1.02310
       -1.09764
       -1.00855
       -1.09767
       -1.12480
       -1.05416
       -1.07667
       -1.07231
       -1.02106
       -0.98354
       -1.06912
       -1.05247
       -1.07751
       -0.98996
       -1.05249
       -0.92239
       -0.97687
       -1.04206
       -1.04687
       -0.97800
       -1.00039
       -1.08133
       -0.97996
       -1.08210
       -1.00214
       -0.96421
       -1.08874
       -1.05522
       -1.04732
       -1.00718
       -1.06846
       -1.07998
       -1.08611
       -1.00824
       -0.96674
       -0.98932
       -0.99485
       -1.02713
       -1.01549
       -0.98807
       -1.00024
       -0.89528
       -0.87879
       -0.07538
       -0.10815
       -0.98927
       -0.97338
       -1.00867
       -1.11378
       -0.92385
       -0.87658
       -0.99019
       -0.95672
       -1.07382
       -1.04851
       -0.98414
       -1.00103
       -1.06087
       -1.06146
       -1.09169
       -0.94704
       -1.08662
       -1.01321
       -0.97718
       -1.01339
       -1.07989
       -1.07467
       -1.07490
       -0.99566
       -1.10361
       -1.11113
       -1.03438
       -1.03552
       -1.05285
       -1.00052
       -1.04954
       -0.99878
       -0.99654
       -1.04635
       -1.04858
       -1.04057
       -1.01343
       -0.75155
       -0.97808
       -1.05911
       -1.01350
       -1.07171
       -1.06106
       -1.00930
       -1.05979
       -0.15410
       -0.94697
       -0.10336
       -1.07562
       -1.00778
       -1.05579
       -1.05314
       -0.91125
       -1.05693
       -1.05108
       -1.08938
       -1.02794
       -0.99651
       -0.97779
       -1.06745
       -1.07475
       -0.99672
       -1.01892
       -0.98222
       -0.92218
       -1.04584
       -0.98238
       -1.02683
       -0.98421
       -0.98849
       -0.96137
       -1.04071
       -1.09405
       -0.97754
       -1.04211
       -1.06657
       -1.10396
       -0.97815
       -1.12827
       -1.04391
       -1.06102
       -1.02119
       -1.05842
       -1.08712
       -1.06795
       -1.06052
       -1.07980
       -1.04024
       -1.12002
       -1.04839
       -1.00104
       -1.05164
       -1.03849
       -1.05238
       -0.99119
       -1.00287
       -1.07402
       -1.03550
       -1.10473
       -1.08945
       -0.98694
       -1.04443
       -1.06335
       -1.03131
       -0.96651
       -0.99116
       -1.11366
       -1.02592
       -0.99423
       -1.04791
       -1.01752
       -1.03894
       -1.11213
       -1.10266
       -1.00094
       -1.04140
       -1.09394
       -1.00936
       -1.09408
       -1.08264
       -1.06306
       -1.05028
       -1.07176
       -1.03219
       -0.96660
       -1.05551
       -1.03292
       -1.05549
       -1.01492
       -1.03952
       -0.93270
       -0.97226
       -1.05093
       -1.08435
       -0.99879
       -1.02145
       -1.05841
       -0.95635
       -1.06368
       -1.01564
       -0.97467
       -1.07486
       -1.04071
       -1.05006
       -1.01314
       -1.06533
       -1.07852
       -1.02879
       -0.98839
       -0.96027
       -0.98589
       -0.98228
       -1.02788
       -0.99928
       -1.01166
       -0.99667
       -0.89742
       -0.90619
       -0.03831
       -0.10750
       -0.98679
       -0.96864
       -0.98795
       -1.09245
       -0.92068
       -0.83754
       -1.00592
       -0.98897
       -1.08553
       -1.03739
       -0.99310
       -0.97661
       -1.07976
       -1.04676
       -1.12192
       -0.97217
       -1.03488
       -1.01018
       -1.00212
       -1.03002
       -1.08255
       -1.04365
       -1.06813
       -0.98985
       -1.07460
       -1.13117
       -1.06877
       -1.02491
       -1.05416
       -1.01200
       -1.04563
       -0.98186
       -0.98311
       -1.04874
       -1.07267
       -1.02385
       -1.00697
       -0.73603
       -0.98472
       -1.06199
       -1.00627
       -1.07315
       -1.08080
       -1.04211
       -1.08466
       -0.16743
       -0.97743
       -0.12102
       -1.06303
       -0.99667
       -1.02851
       -1.02589
       -0.92741
       -1.05590
       -1.03755
       -1.06027
       -1.04468
       -1.01125
       -0.95485
       -1.08384
       -1.05849
       -1.01273
       -1.00168
       -1.00051
       -0.92382
       -1.03471
       -0.97245
       -1.04578
       -0.96499
       -0.97660
       -0.96876
       -1.04607
       -1.07603
       -1.00662
       -1.03593
       -1.02788
       -1.08242
       -0.98959
       -1.12612
       -1.06209
       -1.05319
       -1.02119
       -1.05449
       -1.06836
       -1.04682
       -1.03162
       -1.09568
       -1.07275
       -1.14405
       -1.01892
       -0.98431
       -1.05244
       -1.03451
       -1.07682
       -1.00152
       -0.97578
       -1.05372
       -1.06334
       -1.07833
       -1.07476
       -0.96021
       -0.99449
       -1.07250
       -1.03163
       -0.96857
       -0.96331
       -1.09633
       -1.00673
       -0.99754
       -1.06069
       -1.01529
       -1.02141
       -1.11366
       -1.09734
       -1.06518
       -1.05231
       -1.10676
       -0.98575
       -1.07890
       -1.06095
       -1.06026
       -1.04665
       -1.07680
       -1.06459
       -0.98930
       -1.04120
       -1.03917
       -1.04586
       -0.98474
       -1.04004
       -0.95104
       -1.01412
       -1.01011
       -1.08479
       -0.98200
       -1.01116
       -1.07278
       -0.95400
       -1.06131
       -1.03348
       -0.99655
       -1.05626
       -1.05067
       -1.04056
       -1.00591
       -1.03666
       -1.06303
       -1.03073
       -0.97035
       -0.97069
       -1.01234
       -0.97237
       -1.02092
       -1.03501
       -1.02055
       -0.98407
       -0.88141
       -0.89645
       -0.07654
       -0.11310
       -0.99840
       -0.94162
       -1.01845
       -1.06459
       -0.94270
       -0.85501
       -1.02264
       -0.99371
       -1.07791
       -1.04028
       -0.99671
       -0.95302
       -1.08209
       -1.05811
       -1.13618
       -1.00568
       -1.03265
       -1.01529
       -1.03257
       -1.02332
       -1.06530
       -1.02687
       -1.10538
       -1.00142
       -1.07803
       -1.10027
       -1.03150
       -1.05145
       -1.03273
       -0.99618
       -1.06378
       -0.96617
       -0.98873
       -1.05228
       -1.07383
       -1.03922
       -1.00120
       -0.70289
       -0.99991
       -1.05754
       -1.02006
       -1.08038
       -1.06023
       -1.01987
       -1.06230
       -0.13401
       -0.98403
       -0.08319
       -1.04377
       -0.98443
       -0.98450
       -1.02228
       -0.93498
       -1.06225
       -1.00606
       -1.08208
       -1.04482
       -0.99544
       -0.95080
       -1.10647
       -1.03972
       -1.02673
       -1.01720
       -0.98221
       -0.88442
       -1.03786
       -0.97308
       -1.04364
       -0.98727
       -1.00527
       -0.94335
       -1.03862
       -1.07474
       -0.98966
       -1.03422
       -1.06145
       -1.11113
       -0.98183
       -1.08493
       -1.03995
       -1.06967
       -1.00125
       -1.04719
       -1.10067
       -1.03909
       -1.02723
       -1.08125
       -1.05995
       -1.13109
       -1.04512
       -0.98313
       -1.00713
       -1.02987
       -1.07819
       -1.00706
       -0.96076
       -1.03812
       -1.06689
       -1.07920
       -1.07235
       -0.97755
       -1.01075
       -1.01826
       -0.98191
       -0.97399
       -0.94206
       -1.11075
       -1.01807
       -0.98959
       -1.04672
       -1.04745
       -1.03494
       -1.09455
       -1.10311
       -1.08862
       -1.07393
       -1.10978
       -0.98039
       -1.04129
       -1.06244
       -1.07325
       -1.05659
       -1.06029
       -1.05431
       -0.99511
       -1.04209
       -1.05037
       -1.05585
       -0.99590
       -1.04168
       -0.96028
       -0.99542
       -0.99191
       -1.07529
       -1.01303
       -1.02233
       -1.06992
       -0.96900
       -1.05568
       -1.06093
       -1.02435
       -1.07329
       -1.03980
       -1.03235
       -1.00740
       -1.04349
       -1.05718
       -1.05543
       -0.96549
       -0.99793
       -1.01933
       -0.97017
       -1.00413
       -1.06158
       -1.03464
       -1.01621
       -0.88663
       -0.88970
       -0.10268
       -0.08228
       -0.99136
       -0.95514
       -1.01885
       -1.03520
       -0.94366
       -0.83403
       -1.01994
       -1.00679
       -1.05823
       -1.00401
       -0.98587
       -0.96161
       -1.08653
       -1.04282
       -1.15224
       -1.02734
       -1.05816
       -1.03430
       -1.05305
       -1.01806
       -1.07754
       -1.04444
       -1.05297
       -0.98532
       -1.08201
       -1.08475
       -1.01835
       -1.09601
       -1.03222
       -1.01068
       -1.07390
       -0.97567
       -1.02551
       -1.06581
       -1.04155
       -1.08497
       -1.01760
       -0.71047
       -0.97874
       -1.03366
       -1.03569
       -1.06435
       -1.05228
       -0.99415
       -1.06230
       -0.11916
       -0.95594
       -0.11246
       -1.05857
       -0.98629
       -0.96465
       -1.00119
       -0.93505
       -1.07170
       -0.99993
       -1.08735
       -1.05548
       -0.99863
       -0.97064
       -1.12293
       -1.04060
       -1.01318
       -1.03748
       -1.01833
       -0.88370
       -1.02491
       -0.99501
       -1.05639
       -1.02707
       -1.00090
       -0.93716
       -1.04416
       -1.06355
       -0.99228
       -1.01269
       -1.07019
       -1.09867
       -0.98535
       -1.08631
       -1.03757
       -1.03006
       -1.00706
       -1.03266
       -1.09923
       -1.03649
       -1.06315
       -1.09689
       -1.08084
       -1.12703
       -1.03892
       -0.99200
       -1.00666
       -1.00488
       -1.06961
       -0.99590
       -0.98372
       -1.01672
       -1.02601
       -1.12401
       -1.07082
       -0.96051
       -0.99434
       -1.01495
       -0.97313
       -0.99560
       -0.99102
       -1.11320
       -1.03697
       -0.96197
       -1.05017
       -1.05514
       -1.03774
       -1.09263
       -1.07124
       -1.10647
       -1.08280
       -1.07817
       -0.98987
       -1.04189
       -1.05231
       -1.06145
       -1.03991
       -1.05484
       -1.02903
       -1.00073
       -1.01674
       -1.04181
       -1.05107
       -1.01836
       -1.02594
       -0.97674
       -1.00454
       -0.99581
       -1.07245
       -1.00874
       -1.04228
       -1.07512
       -1.00384
       -1.06014
       -1.07269
       -1.03197
       -1.05306
       -1.04005
       -1.02087
       -1.03110
       -1.02752
       -1.05447
       -1.03191
       -0.94071
       -0.98633
       -1.02090
       -0.98370
       -1.01253
       -1.08373
       -1.05265
       -0.99753
       -0.84696
       -0.92429
       -0.10245
       -0.08360
       -0.99870
       -0.96853
       -1.01317
       -1.02723
       -0.93135
       -0.83472
       -1.01245
       -0.99652
       -1.01933
       -1.02270
       -0.98585
       -0.96884
       -1.09657
       -1.03991
       -1.14511
       -1.03218
       -1.05404
       -0.99799
       -1.02802
       -1.03011
       -1.07593
       -1.04168
       -1.05519
       -0.99865
       -1.09336
       -1.11067
       -1.00730
       -1.07803
       -1.05036
       -0.99707
       -1.07206
       -0.97130
       -1.04980
       -1.08533
       -1.04684
       -1.08216
       -1.05213
       -0.69218
       -1.00236
       -1.04684
       -1.04921
       -1.06836
       -1.05960
       -1.01091
       -1.04563
       -0.12739
       -0.94668
       -0.11575
       -1.05939
       -0.97581
       -0.98137
       -1.00736
       -0.94000
       -1.05761
       -1.02550
       -1.06488
       -1.05291
       -0.98123
       -0.98025
       -1.09293
       -1.04497
       -1.01292
       -1.05073
       -1.00778
       -0.87102
       -1.02314
       -0.99051
       -1.03859
       -1.02395
       -1.03865
       -0.93430
       -1.01644
       -1.04858
       -1.00396
       -0.98959
       -1.08257
       -1.09279
       -0.98341
       -1.09284
       -1.04966
       -1.04819
       -1.01360
       -1.03310
       -1.05079
       -1.02920
       -1.08726
       -1.06652
       -1.07452
       -1.08377
       -1.02075
       -1.04244
       -0.99069
       -1.01080
       -1.05048
       -0.98755
       -0.98568
       -1.03636
       -1.02497
       -1.09369
       -1.04119
       -0.96365
       -0.98145
       -1.01524
       -0.97248
       -1.00029
       -1.01548
       -1.09382
       -1.04047
       -0.99078
       -1.02618
       -1.06697
       -1.03084
       -1.08330
       -1.05871
       -1.08217
       -1.08765
       -1.09819
       -1.00822
       -1.04210
       -1.03570
       -1.07216
       -1.05007
       -1.05202
       -1.03088
       -1.02424
       -1.01106
       -1.01328
       -1.03714
       -1.01482
       -1.05661
       -0.99765
       -1.02338
       -0.99833
       -1.06148
       -0.97627
       -1.02692
       -1.06125
       -1.00914
       -1.06400
       -1.06868
       -1.05180
       -1.04653
       -1.04279
       -1.05065
       -1.02116
       -1.00435
       -1.06180
       -1.01717
       -0.92505
       -1.01411
       -1.04408
       -0.99825
       -1.01967
       -1.07229
       -1.01059
       -0.99206
       -0.83544
       -0.91998
       -0.11280
       -0.10415
       -0.98910
       -0.97958
       -1.02864
       -1.02991
       -0.94097
       -0.83932
       -0.98397
       -1.00996
       -1.00540
       -0.99028
       -1.01427
       -1.01882
       -1.04670
       -1.04090
       -1.12636
       -1.00991
       -1.06605
       -1.03737
       -1.04259
       -1.04154
       -1.09055
       -1.06571
       -1.00871
       -1.00721
       -1.13436
       -1.08392
       -0.98303
       -1.05953
       -1.01291
       -1.01125
       -1.05579
       -0.96739
       -1.02860
       -1.05643
       -1.04933
       -1.08790
       -1.03305
       -0.63753
       -0.98759
       -1.02350
       -1.03559
       -1.04300
       -1.00883
       -1.02507
       -1.05299
       -0.11051
       -0.95825
       -0.15369
       -1.07537
       -1.01579
       -1.00491
       -0.98835
       -0.96668
       -1.05979
       -1.02625
       -1.02567
       -1.05407
       -0.98434
       -1.00180
       -1.08013
       -1.05610
       -1.02039
       -1.03567
       -1.00176
       -0.84391
       -1.03738
       -0.98194
       -1.06624
       -1.03570
       -1.05450
       -0.96741
       -1.03224
       -1.02479
       -1.00924
       -1.01395
       -1.05842
       -1.09425
       -0.96404
       -1.08317
       -1.05879
       -1.04659
       -0.99791
       -1.05134
       -1.08582
       -1.03787
       -1.10182
       -1.04639
       -1.08353
       -1.05985
       -1.00125
       -1.04363
       -0.98023
       -1.00228
       -1.05177
       -0.96971
       -0.99422
       -1.06954
       -1.02102
       -1.06634
       -1.02006
       -0.92826
       -0.97617
       -1.02563
       -0.98892
       -0.99330
       -1.02096
       -1.08703
       -0.98969
       -1.00011
       -1.04969
       -1.04920
       -1.04958
       -1.08293
       -1.04319
       -1.10493
       -1.11031
       -1.09632
       -0.99884
       -1.04084
       -1.04493
       -1.05624
       -1.02724
       -1.04134
       -1.04093
       -1.02378
       -1.01194
       -1.01903
       -1.08262
       -1.01193
       -1.05317
       -0.96963
       -1.04123
       -0.98893
       -1.06635
       -0.96411
       -1.01742
       -1.03259
       -1.02193
       -1.04065
       -1.07763
       -1.05414
       -1.03921
       -1.02894
       -1.06561
       -1.05799
       -1.02153
       -1.03011
       -1.01412
       -0.91133
       -1.01021
       -1.04361
       -1.00130
       -1.00982
       -1.09018
       -1.00001
       -1.01385
       -0.79895
       -0.90444
       -0.07568
       -0.14808
       -0.93797
       -0.94132
       -1.01010
       -1.06078
       -0.95033
       -0.85466
       -1.01627
       -1.00551
       -0.99031
       -0.98514
       -1.01996
       -1.04104
       -1.06383
       -1.05682
       -1.10126
       -1.01234
       -1.06523
       -0.99239
       -1.06478
       -1.01026
       -1.06441
       -1.07964
       -0.97595
       -1.02289
       -1.10449
       -1.06534
       -1.00354
       -1.05196
       -1.01938
       -1.00533
       -1.05846
       -0.96017
       -1.03324
       -1.03079
       -1.07540
       -1.04801
       -1.06600
       -0.59017
       -0.94904
       -1.03227
       -1.00672
       -1.05841
       -0.99966
       -1.05398
       -1.04490
       -0.16432
       -0.93106
       -0.18230
       -1.08144
       -1.00748
       -0.99987
       -1.00592
       -0.98107
       -1.07300
       -1.02237
       -1.00180
       -1.03390
       -0.99134
       -0.98716
       -1.09301
       -1.06268
       -1.03755
       -1.04110
       -1.01009
       -0.84302
       -1.06309
       -0.99115
       -1.06831
       -1.03071
       -1.07012
       -0.96801
       -1.02134
       -1.00490
       -1.00834
       -1.03240
       -1.08747
       -1.09790
       -0.97464
       -1.10720
       -1.06120
       -1.05394
       -1.00234
       -1.03779
       -1.05962
       -1.04479
       -1.11974
       -1.06013
       -1.08210
       -1.07284
       -0.99610
       -1.06450
       -0.97193
       -0.96837
       -1.05307
       -0.95897
       -0.98180
       -1.07483
       -0.98726
       -1.04528
       -0.99375
       -0.93286
       -0.99205
       -1.00983
       -0.99161
       -1.01200
       -1.01409
       -1.07270
       -1.00042
       -1.00740
       -1.02901
       -1.03097
       -1.02481
       -1.08612
       -0.99392
       -1.12001
       -1.08673
       -1.08339
       -0.99283
       -1.00100
       -1.05797
       -1.05973
       -1.03520
       -1.04162
       -1.05152
       -0.99774
       -0.99952
       -1.02463
       -1.11820
       -1.00081
       -1.04132
       -0.98338
       -1.04021
       -1.01772
       -1.05874
       -0.95978
       -1.01562
       -1.03334
       -1.02856
       -1.03407
       -1.05135
       -1.02240
       -1.04191
       -1.02452
       -1.06806
       -1.06733
       -1.02719
       -1.00689
       -1.03345
       -0.88149
       -0.98951
       -1.04547
       -1.03978
       -1.01733
       -1.07407
       -0.98352
       -1.01225
       -0.76436
       -0.90047
       -0.08770
       -0.14092
       -0.94290
       -0.96118
       -1.00770
       -1.08342
       -0.93809
       -0.88480
       -1.00975
       -0.98048
       -0.97322
       -1.00943
       -1.02229
       -1.02891
       -1.03238
       -1.01224
       -1.09244
       -1.00113
       -1.06809
       -1.01083
       -1.05992
       -1.00037
       -1.03373
       -1.09067
       -0.99401
       -1.03686
       -1.09285
       -1.08421
       -1.02548
       -1.07046
       -1.03641
       -0.99839
       -1.03811
       -0.96203
       -1.03662
       -1.04127
       -1.07916
       -1.05016
       -1.06298
       -0.53251
       -0.93744
       -1.02774
       -0.99575
       -1.04327
       -1.00053
       -1.06100
       -1.02647
       -0.15739
       -0.92037
       -0.19466
       -1.07280
       -1.02589
       -0.97012
       -1.00287
       -1.00300
       -1.08168
       -1.01730
       -0.99467
       -1.06601
       -0.97952
       -1.03128
       -1.10146
       -1.09575
       -1.04664
       -1.04459
       -1.03078
       -0.85604
       -1.07874
       -0.99479
       -1.09640
       -1.03656
       -1.05667
       -0.95569
       -1.04363
       -0.97510
       -1.01726
       -1.01928
       -1.08653
       -1.09629
       -0.98527
       -1.09884
       -1.08879
       -1.11115
       -0.99647
       -1.06848
       -1.08193
       -1.02521
       -1.13586
       -1.08599
       -1.06456
       -1.09933
       -0.96517
       -1.06083
       -0.95597
       -0.99066
       -1.04216
       -0.97348
       -0.96859
       -1.06208
       -0.97521
       -1.08514
       -1.00395
       -0.89584
       -1.01186
       -1.03883
       -1.00028
       -1.01598
       -1.04034
       -1.06095
       -0.96193
       -1.01432
       -0.98179
       -1.00566
       -1.03491
       -1.09253
       -0.99773
       -1.10903
       -1.08359
       -1.07521
       -1.01715
       -1.02026
       -1.07098
       -1.05980
       -1.04070
       -1.01924
       -1.02975
       -1.00371
       -0.98428
       -1.01907
       -1.12023
       -1.01004
       -1.05604
       -1.00663
       -1.04988
       -1.01640
       -1.06007
       -0.98768
       -1.04271
       -1.02208
       -1.00639
       -1.04079
       -1.04056
       -1.01903
       -0.99181
       -1.00167
       -1.05517
       -1.06305
       -1.00864
       -1.02146
       -1.04934
       -0.92081
       -0.99379
       -1.04048
       -1.04257
       -0.99370
       -1.05318
       -0.99910
       -0.99730
       -0.74764
       -0.92147
       -0.09008
       -0.10456
       -0.94007
       -0.89569
       -1.02043
       -1.10515
       -0.95580
       -0.89359
       -0.99480
       -0.97685
       -0.94970
       -1.03519
       -1.02597
       -1.01798
       -1.04472
       -0.99118
       -1.08042
       -0.97436
       -1.07809
       -1.02212
       -1.07299
       -0.97296
       -1.02432
       -1.08161
       -0.99408
       -0.98705
       -1.08083
       -1.06363
       -1.02482
       -1.06447
       -1.03145
       -0.98411
       -1.05782
       -0.97727
       -1.04248
       -1.06318
       -1.11842
       -1.07853
       -1.04368
       -0.46133
       -0.93800
       -1.01611
       -1.00125
       -1.07228
       -1.01455
       -1.09134
       -1.04004
       -0.19050
       -0.93075
       -0.16572
       -1.06349
       -1.00784
       -1.00819
       -1.01134
       -1.02284
       -1.12013
       -1.05298
       -0.97228
       -1.08298
       -0.95304
       -1.01042
       -1.06633
       -1.12310
       -1.06501
       -0.99772
       -0.99843
       -0.85768
       -1.08318
       -1.00949
       -1.05791
       -1.05076
       -1.07132
       -0.93124
       -1.05054
       -0.97908
       -1.04937
       -1.03378
       -1.09214
       -1.10108
       -1.01251
       -1.11556
       -1.10219
       -1.08611
       -0.99136
       -1.08640
       -1.04689
       -1.01856
       -1.12111
       -1.07727
       -1.07000
       -1.10318
       -0.96984
       -1.03424
       -0.93128
       -1.02556
       -1.04315
       -0.96662
       -0.97110
       -1.02823
       -0.96570
       -1.12418
       -0.98032
       -0.89307
       -1.01625
       -1.05331
       -1.03705
       -1.01036
       -1.01755
       -1.02964
       -0.98381
       -1.04335
       -0.95294
       -1.02894
       -1.06319
       -1.05957
       -0.96909
       -1.10146
       -1.08503
       -1.07489
       -1.03879
       -0.99899
       -1.06761
       -1.06955
       -1.04785
       -1.02554
       -1.02666
       -1.04193
       -0.98019
       -1.00970
       -1.08525
       -1.01785
       -1.07107
       -1.01770
       -1.06396
       -1.01385
       -1.08285
       -0.98403
       -1.06605
       -1.02470
       -1.03096
       -1.04896
       -1.01817
       -1.00147
       -1.00000
       -1.02538
       -1.05856
       -1.08941
       -0.99164
       -1.04485
       -1.06202
       -0.95056
       -0.99296
       -1.06467
       -1.05736
       -1.00531
       -1.05163
       -0.96808
       -0.98703
       -0.72105
       -0.93524
       -0.07828
       -0.12027
       -0.93981
       -0.88598
       -1.03528
       -1.12051
       -0.93882
       -0.89714
       -1.02323
       -0.96712
       -0.95450
       -1.01155
       -1.00012
       -1.01898
       -1.05256
       -0.98258
       -1.05901
       -0.97940
       -1.05040
       -1.00190
       -1.09740
       -0.99140
       -1.01987
       -1.06068
       -1.00664
       -0.95380
       -1.05633
       -1.05505
       -1.02715
       -1.04748
       -1.02645
       -1.00220
       -1.06306
       -0.97524
       -1.03254
       -1.06912
       -1.13415
       -1.06937
       -1.04187
       -0.41529
       -0.96211
       -0.99879
       -1.05655
       -1.08650
       -1.02168
       -1.09544
       -1.04742
       -0.15571
       -0.92773
       -0.16737
       -1.08373
       -1.02093
       -0.98371
       -1.01727
       -1.02946
       -1.09652
       -1.06524
       -0.99066
       -1.05680
       -0.94531
       -1.04603
       -1.04832
       -1.09617
       -1.07299
       -1.01308
       -0.99153
       -0.88585
       -1.06135
       -0.98640
       -1.08854
       -1.03693
       -1.07681
       -0.95361
       -1.05930
       -0.98687
       -1.03035
       -1.05717
       -1.07698
       -1.07866
       -0.99118
       -1.09754
       -1.08299
       -1.09289
       -1.01396
       -1.07399
       -1.06072
       -1.02774
       -1.10642
       -1.07142
       -1.04209
       -1.09182
       -0.97349
       -1.01543
       -0.94122
       -1.02877
       -1.03704
       -0.96191
       -0.98151
       -1.02630
       -0.94837
       -1.10219
       -0.99229
       -0.91078
       -1.03221
       -1.06838
       -1.04129
       -1.00199
       -1.01099
       -1.06094
       -0.98314
       -1.03446
       -0.94314
       -1.05952
       -1.05696
       -1.07616
       -0.97523
       -1.06657
       -1.07445
       -1.07236
       -1.00097
       -0.97769
       -1.06295
       -1.07067
       -1.07777
       -1.03697
       -1.01326
       -1.05498
       -0.99615
       -0.98633
       -1.09509
       -0.99663
       -1.08002
       -1.02328
       -1.03838
       -0.99542
       -1.10024
       -0.97721
       -1.08112
       -1.00798
       -0.99158
       -1.04060
       -1.00410
       -1.01567
       -1.01390
       -1.02524
       -1.07493
       -1.06102
       -0.99861
       -1.06886
       -1.06982
       -0.96090
       -0.98421
       -1.10326
       -1.04014
       -0.98543
       -1.04516
       -0.98412
       -0.99569
       -0.67513
       -0.94692
       -0.06310
       -0.12586
       -0.91672
       -0.84105
       -1.06902
       -1.08314
       -0.92783
       -0.88603
       -1.01494
       -0.96918
       -0.96243
       -1.00525
       -0.97825
       -1.04573
       -1.03698
       -1.00951
       -1.07455
       -0.99868
       -1.05779
       -1.00564
       -1.08120
       -1.00389
       -1.03989
       -1.07413
       -1.01057
       -0.96868
       -1.05981
       -1.05983
       -1.03067
       -1.05451
       -1.01821
       -0.98252
       -1.05164
       -0.99291
       -1.04825
       -1.06958
       -1.12444
       -1.05926
       -1.05037
       -0.34476
       -0.99020
       -0.97320
       -1.06079
       -1.07628
       -1.03207
       -1.10015
       -1.05611
       -0.13708
       -0.94085
       -0.18614
       -1.05785
       -1.04451
       -0.97027
       -1.02112
       -1.04025
       -1.04789
       -1.09168
       -0.98130
       -1.09902
       -0.94174
       -1.07923
       -1.04596
       -1.10036
       -1.05970
       -1.03269
       -1.00457
       -0.85701
       -1.06225
       -0.99150
       -1.11094
       -1.06478
       -1.07373
       -0.94788
       -1.05847
       -0.99262
       -1.02813
       -1.04910
       -1.06372
       -1.07320
       -1.00821
       -1.10993
       -1.08491
       -1.06480
       -0.99091
       -1.02330
       -1.03058
       -1.03657
       -1.11088
       -1.09295
       -1.03308
       -1.08820
       -0.96983
       -1.01722
       -0.92155
       -1.00113
       -1.04162
       -0.96507
       -0.99896
       -1.02608
       -0.96027
       -1.12556
       -0.98432
       -0.95618
       -1.01495
       -1.03007
       -1.04086
       -1.01047
       -1.00789
       -1.06528
       -0.97386
       -1.02836
       -0.96050
       -1.07807
       -1.07176
       -1.08752
       -0.95119
       -1.03967
       -1.05932
       -1.06983
       -1.00302
       -1.01473
       -1.04090
       -1.06047
       -1.05503
       -1.04686
       -1.00983
       -1.04874
       -0.98372
       -1.01528
       -1.08200
       -1.01322
       -1.06956
       -1.01432
       -1.02194
       -0.97294
       -1.09652
       -0.98776
       -1.07161
       -0.99129
       -0.99804
       -1.07183
       -1.00847
       -1.01540
       -1.00463
       -1.03320
       -1.06420
       -1.03973
       -0.97334
       -1.08886
       -1.05254
       -0.96045
       -1.01256
       -1.09138
       -1.03356
       -0.99822
       -1.02730
       -0.97550
       -1.00175
       -0.64160
       -0.92372
       -0.07727
       -0.12604
       -0.93603
       -0.83334
       -1.06750
       -1.09652
       -0.95896
       -0.87010
       -0.97257
       -0.95864
       -0.93046
       -1.01440
       -1.00356
       -1.02602
       -1.06135
       -1.03352
       -1.07017
       -1.00035
       -1.02547
       -0.98305
       -1.07836
       -1.01549
       -1.00398
       -1.05757
       -0.98831
       -1.00288
       -1.05100
       -1.07335
       -0.99322
       -1.04263
       -1.01376
       -0.97496
       -1.02197
       -0.97832
       -1.03407
       -1.06215
       -1.10604
       -1.08297
       -1.05357
       -0.27852
       -0.97551
       -0.94802
       -1.03563
       -1.09045
       -1.07203
       -1.09421
       -1.03781
       -0.16340
       -0.93576
       -0.18199
       -1.03797
       -1.03305
       -0.95890
       -1.00559
       -1.04617
       -1.04046
       -1.08994
       -0.98388
       -1.10258
       -0.91953
       -1.09259
       -1.03467
       -1.10619
       -1.05994
       -1.01138
       -0.98942
       -0.83583
       -1.05661
       -0.97079
       -1.11311
       -1.04918
       -1.04976
       -0.95487
       -1.03535
       -0.99026
       -1.04188
       -1.06441
       -1.06861
       -1.07763
       -1.03188
       -1.12483
       -1.08313
       -1.04027
       -0.98527
       -1.03797
       -1.06699
       -1.06759
       -1.10573
       -1.10390
       -1.04051
       -1.07981
       -0.97009
       -1.03272
       -0.88368
       -0.99862
       -0.99756
       -0.96080
       -0.99766
       -1.02239
       -0.94037
       -1.13154
       -0.97225
       -0.91139
       -1.01648
       -1.03954
       -1.03994
       -1.01337
       -1.00245
       -1.07231
       -0.97392
       -1.01471
       -0.95894
       -1.08675
       -1.06471
       -1.09212
       -0.93915
       -1.02589
       -1.06109
       -1.06476
       -1.01724
       -0.99587
       -1.04908
       -1.07336
       -1.03314
       -1.03587
       -0.99876
       -1.02309
       -0.98919
       -1.00446
       -1.08608
       -0.99847
       -1.05980
       -1.00969
       -1.03316
       -0.97653
       -1.08362
       -0.97975
       -1.08775
       -0.98272
       -1.03664
       -1.05583
       -0.96561
       -0.98733
       -1.00045
       -1.03063
       -1.03588
       -1.02402
       -0.97055
       -1.08106
       -1.01041
       -0.97545
       -1.01523
       -1.08967
       -1.01858
       -0.98044
       -1.03436
       -0.98499
       -0.98014
       -0.58218
       -0.95582
       -0.05273
       -0.11071
       -0.94317
       -0.82446
       -1.02642
       -1.09717
       -0.94897
       -0.88173
       -0.97300
       -0.93324
       -0.92515
       -0.98053
       -0.96038
       -1.02285
       -1.06516
       -1.04783
       -1.05676
       -0.99330
       -1.03081
       -0.96883
       -1.08531
       -1.00018
       -1.02544
       -1.06306
       -0.99609
       -1.00772
       -1.08569
       -1.06927
       -0.99601
       -1.03226
       -0.99736
       -0.95266
       -1.01050
       -0.94547
       -1.03510
       -1.04246
       -1.08899
       -1.04705
       -1.07186
       -0.20499
       -1.00733
       -0.94486
       -1.03926
       -1.08754
       -1.03001
       -1.08169
       -1.08396
       -0.15075
       -0.94623
       -0.15237
       -1.04753
       -1.03371
       -0.96165
       -0.99818
       -1.05973
       -1.01716
       -1.06239
       -0.97969
       -1.09965
       -0.90466
       -1.08226
       -1.01613
       -1.10692
       -1.06827
       -0.98933
       -0.96534
       -0.85064
       -1.06100
       -0.99461
       -1.11307
       -1.04306
       -1.05390
       -0.93584
       -1.01772
       -1.01633
       -1.02657
       -1.07041
       -1.03272
       -1.09702
       -1.01002
       -1.11185
       -1.05470
       -1.04732
       -1.00872
       -1.03996
       -1.03004
       -1.06224
       -1.07386
       -1.09109
       -1.05681
       -1.06073
       -0.98977
       -1.03966
       -0.88736
       -0.98567
       -1.01169
       -0.97474
       -0.99953
       -1.04217
       -0.90567
       -1.11402
       -0.96267
       -0.93070
       -1.02283
       -1.06646
       -1.02294
       -1.02409
       -0.99970
       -1.04941
       -0.98332
       -0.98496
       -0.97954
       -1.05906
       -1.06292
       -1.10278
       -0.92235
       -0.98892
       -1.05530
       -1.06926
       -1.00106
       -1.00266
       -1.02828
       -1.06582
       -1.05024
       -1.02196
       -1.01828
       -1.02958
       -0.98142
       -0.99205
       -1.09244
       -1.00779
       -1.08664
       -0.99532
       -1.02668
       -0.96883
       -1.11874
       -0.98597
       -1.05298
       -1.00496
       -1.03613
       -1.05066
       -0.97957
       -1.00160
       -0.99064
       -1.03775
       -1.03689
       -1.04733
       -0.98725
       -1.09543
       -1.03046
       -0.96236
       -1.03643
       -1.08971
       -1.06770
       -0.99602
       -1.05586
       -1.01282
       -0.96978
       -0.55964
       -0.94128
       -0.04959
       -0.11580
       -0.95173
       -0.81834
       -1.01984
       -1.09267
       -0.96639
       -0.89144
       -0.99803
       -0.91312
       -0.93449
       -1.00490
       -0.97798
       -1.02181
       -1.04498
       -1.01848
       -1.03759
       -0.97517
       -1.01257
       -0.95825
       -1.11255
       -1.01433
       -1.03453
       -1.07431
       -0.99994
       -0.98983
       -1.07134
       -1.05174
       -0.99383
       -1.06731
       -0.98743
       -0.99401
       -1.00380
       -0.91289
       -1.01602
       -1.03897
       -1.07970
       -1.04020
       -1.05755
       -0.17860
       -1.03801
       -0.93348
       -1.02617
       -1.08223
       -1.04527
       -1.07249
       -1.08538
       -0.17235
       -0.94151
       -0.15877
       -1.05402
       -1.00752
       -0.96239
       -1.00486
       -1.04595
       -0.99748
       -1.04536
       -0.97937
       -1.05519
       -0.87481
       -1.10240
       -1.02756
       -1.08628
       -1.05932
       -0.98675
       -0.99701
       -0.85478
       -1.04574
       -0.97285
       -1.09773
       -1.05016
       -1.03348
       -0.96285
       -1.03692
       -1.01549
       -1.02938
       -1.04320
       -1.05445
       -1.09583
       -1.00245
       -1.11013
       -1.08752
       -1.06433
       -1.00270
       -1.02083
       -1.02893
       -1.05929
       -1.08225
       -1.08649
       -1.07451
       -1.08399
       -0.96650
       -1.04101
       -0.88290
       -0.98720
       -1.04108
       -0.98728
       -1.02864
       -1.05927
       -0.91433
       -1.11256
       -0.97126
       -0.95732
       -1.04114
       -1.08300
       -1.04588
       -1.03060
       -1.00219
       -1.07189
       -0.98211
       -0.97967
       -0.95260
       -1.04153
       -1.06229
       -1.06545
       -0.96601
       -1.01840
       -1.04828
       -1.03319
       -1.00789
       -1.02460
       -1.04656
       -1.06918
       -1.03125
       -1.04099
       -1.06556
       -1.02278
       -0.99394
       -0.97692
       -1.06892
       -0.98631
       -1.09182
       -0.99449
       -1.01841
       -0.95479
       -1.09837
       -0.99746
       -1.05092
       -0.98449
       -1.03122
       -1.02898
       -0.97120
       -1.00868
       -0.98313
       -1.03070
       -1.03964
       -1.07192
       -0.95511
       -1.09019
       -1.05064
       -0.93868
       -1.01206
       -1.08815
       -1.06797
       -1.00928
       -1.09417
       -1.00042
       -0.99075
       -0.50907
       -0.93276
       -0.10948
       -0.12825
       -0.95883
       -0.84331
       -1.00263
       -1.08660
       -0.97657
       -0.90981
       -0.99311
       -0.92922
       -0.90035
       -1.00611
       -0.98159
       -1.01324
       -1.03390
       -1.01733
       -1.03840
       -0.95452
       -1.01455
       -0.95114
       -1.10322
       -1.03202
       -1.00638
       -1.08120
       -1.01625
       -0.98456
       -1.06331
       -1.05753
       -0.94749
       -1.05993
       -0.96724
       -1.02324
       -1.04708
       -0.89436
       -1.05727
       -1.07096
       -1.11463
       -1.04523
       -1.03179
       -0.15107
       -1.02940
       -0.90789
       -1.04829
       -1.07115
       -1.03306
       -1.07165
       -1.07483
       -0.15097
       -0.93376
       -0.18592
       -1.04128
       -1.01498
       -0.95441
       -1.01712
       -1.04555
       -1.00424
       -1.02193
       -1.00646
       -1.06862
       -0.89222
       -1.09710
       -1.03719
       -1.08619
       -1.04291
       -0.96705
       -0.98560
       -0.83976
       -1.01866
       -0.97741
       -1.13319
       -1.02950
       -1.05480
       -0.96857
       -1.04054
       -1.00005
       -1.05190
       -1.06527
       -1.05309
       -1.07371
       -1.00260
       -1.09736
       -1.11418
       -1.07873
       -1.02622
       -1.04122
       -1.05732
       -1.05171
       -1.07824
       -1.06463
       -1.07564
       -1.08329
       -0.96787
       -1.01566
       -0.91205
       -0.96030
       -1.06806
       -0.97867
       -1.03261
       -1.09547
       -0.90699
       -1.12125
       -0.96541
       -0.92874
       -1.03390
       -1.05625
       -1.03574
       -1.01321
       -0.99437
       -1.09146
       -0.98117
       -1.01494
       -0.96806
       -1.04292
       -1.05841
       -1.06262
       -0.96339
       -1.02204
       -1.02016
       -1.03519
       -0.99547
       -1.07014
       -1.06567
       -1.04409
       -1.05091
       -1.03675
       -1.07860
       -0.99394
       -0.97364
       -0.98265
       -1.07485
       -0.99798
       -1.09261
       -0.96824
       -0.99163
       -0.96981
       -1.09488
       -0.97722
       -1.03103
       -0.98255
       -1.01782
       -1.04835
       -0.96427
       -1.00870
       -0.97949
       -0.99654
       -1.02619
       -1.05944
       -0.95593
       -1.06569
       -1.03933
       -0.92546
       -1.01307
       -1.08981
       -1.04326
       -1.02091
       -1.07497
       -0.99749
       -0.98270
       -0.44633
       -0.92000
       -0.12082
       -0.11277
       -0.93738
       -0.83827
       -0.99184
       -1.06633
       -0.98493
       -0.91339
       -0.97527
       -0.93024
       -0.86462
       -0.99562
       -1.01581
       -0.97249
       -1.04632
       -1.01302
       -1.02705
       -0.95636
       -1.05188
       -1.00110
       -1.07961
       -1.04863
       -1.02858
       -1.09220
       -1.02303
       -0.95959
       -1.07775
       -1.04586
       -0.95414
       -1.04151
       -0.94739
       -1.02033
       -1.03850
       -0.88575
       -1.03846
       -1.08047
       -1.08287
       -1.04467
       -1.04423
       -0.10622
       -1.02820
       -0.91578
       -1.05933
       -1.07868
       -1.04145
       -1.02707
       -1.04009
       -0.16892
       -0.92414
       -0.17930
       -1.03446
       -1.00312
       -0.95582
       -0.99526
       -1.03906
       -0.98259
       -1.03124
       -0.98698
       -1.08062
       -0.89087
       -1.08560
       -1.03506
       -1.07061
       -1.00126
       -1.00308
       -0.99101
       -0.84039
       -1.03344
       -0.98232
       -1.12174
       -1.03313
       -1.05907
       -0.98827
       -1.03300
       -0.99851
       -1.03125
       -1.06455
       -1.04442
       -1.05762
       -0.97917
       -1.11556
       -1.10985
       -1.08699
       -1.02453
       -1.08387
       -1.05718
       -1.04283
       -1.07132
       -1.05542
       -1.09230
       -1.06277
       -0.96607
       -0.99239
       -0.91596
       -0.96755
       -1.05026
       -0.97010
       -1.03238
       -1.10221
       -0.88737
       -1.10180
       -0.98190
       -0.90447
       -0.99189
       -1.03480
       -1.05062
       -1.05845
       -1.01026
       -1.08392
       -1.01235
       -0.99297
       -0.97581
       -1.03689
       -1.07429
       -1.04247
       -0.98120
       -1.04861
       -1.03548
       -1.03572
       -0.99115
       -1.07087
       -1.06586
       -1.04459
       -1.06666
       -0.99278
       -1.07072
       -1.01696
       -0.95577
       -0.96415
       -1.03964
       -1.01592
       -1.04990
       -0.95534
       -1.03205
       -0.94999
       -1.10476
       -0.96897
       -1.02049
       -0.97320
       -1.00551
       -1.06416
       -0.95870
       -0.99771
       -0.97481
       -1.00852
       -1.05723
       -1.07138
       -0.96429
       -1.05699
       -1.05039
       -0.92138
       -0.99501
       -1.10891
       -1.03444
       -1.02910
       -1.08119
       -1.01772
       -0.97255
       -0.35650
       -0.89899
       -0.08599
       -0.11956
       -0.91894
       -0.84101
       -1.04263
       -1.06539
       -0.99492
       -0.88882
       -0.99168
       -0.96688
       -0.86473
       -1.01175
       -1.02785
       -0.97769
       -1.06250
       -1.00559
       -1.02973
       -0.92357
       -1.01806
       -1.00944
       -1.07154
       -1.03102
       -1.03838
       -1.09701
       -0.98197
       -0.99022
       -1.06095
       -1.03013
       -0.92015
       -1.05949
       -0.93118
       -1.01718
       -1.02687
       -0.89734
       -1.04887
       -1.11066
       -1.08626
       -1.03207
       -1.08368
       -0.11128
       -1.04925
       -0.88083
       -1.07496
       -1.08736
       -1.03427
       -1.04328
       -1.03481
       -0.13979
       -0.94221
       -0.18288
       -0.98918
       -1.00822
       -0.95898
       -0.99895
       -1.06621
       -0.95876
       -1.00611
       -0.96690
       -1.05179
       -0.87206
       -1.11614
       -1.03422
       -1.06506
       -1.00744
       -1.03124
       -0.97919
       -0.84125
       -1.06581
       -0.94761
       -1.10516
       -1.03671
       -1.07129
       -0.98497
       -1.04495
       -0.97790
       -1.04617
       -1.02554
       -1.06395
       -1.00228
       -0.97266
       -1.10780
       -1.11061
       -1.07674
       -1.03642
       -1.07422
       -1.04100
       -1.03436
       -1.04882
       -1.05146
       -1.10372
       -1.05050
       -0.96133
       -1.01548
       -0.96454
       -0.93331
       -1.05408
       -0.96999
       -1.01820
       -1.09100
       -0.87987
       -1.06237
       -0.98235
       -0.96035
       -0.97605
       -1.02096
       -1.04642
       -1.04345
       -1.00418
       -1.07919
       -0.99217
       -1.00397
       -1.00903
       -1.03631
       -1.09491
       -1.03979
       -0.96913
       -1.05171
       -0.99211
       -1.04547
       -0.98110
       -1.07138
       -1.03361
       -1.04781
       -1.04918
       -0.98883
       -1.07620
       -1.02895
       -0.98045
       -0.96445
       -1.01958
       -1.04412
       -1.06445
       -0.98099
       -1.04142
       -0.96358
       -1.12937
       -0.97459
       -1.03490
       -0.99116
       -1.02159
       -1.02866
       -0.95774
       -1.01583
       -0.97844
       -0.99440
       -1.07546
       -1.09989
       -0.96529
       -1.07555
       -1.05424
       -0.91835
       -0.99265
       -1.10426
       -1.02948
       -1.02482
       -1.11394
       -1.01642
       -1.00194
       -0.27241
       -0.87484
       -0.09572
       -0.14895
       -0.88905
       -0.87642
       -0.99843
       -1.02516
       -0.98869
       -0.88682
       -0.96308
       -0.95902
       -0.86709
       -1.01426
       -1.00891
       -0.95958
       -1.06526
       -1.00763
       -1.01904
       -0.92650
       -1.00933
       -1.05088
       -1.06351
       -0.99540
       -1.06032
       -1.07660
       -0.97632
       -0.98117
       -1.04937
       -0.99047
       -0.94523
       -1.04776
       -0.95240
       -0.99585
       -0.99089
       -0.90014
       -1.07136
       -1.09675
       -1.10595
       -1.02101
       -1.07633
       -0.12288
       -1.05502
       -0.86980
       -1.05649
       -1.05334
       -1.02828
       -1.02695
       -1.05741
       -0.13047
       -0.95589
       -0.20751
       -1.00073
       -0.99931
       -0.96653
       -1.01871
       -1.07360
       -0.95550
       -1.04917
       -0.92084
       -1.05152
       -0.84599
       -1.10775
       -1.04040
       -1.06568
       -1.02626
       -0.99897
       -0.99971
       -0.83930
       -1.05193
       -0.95095
       -1.08470
       -1.05412
       -1.11646
       -0.98235
       -1.05366
       -0.98133
       -1.02779
       -1.00872
       -1.04538
       -0.99755
       -0.97211
       -1.07700
       -1.09395
       -1.07198
       -1.05863
       -1.05316
       -1.04143
       -1.05796
       -1.05212
       -1.06418
       -1.09882
       -1.06342
       -0.97532
       -0.98494
       -0.98771
       -0.90781
       -1.04105
       -0.97855
       -1.04735
       -1.06529
       -0.92478
       -1.07689
       -0.98097
       -0.96081
       -0.97998
       -1.01282
       -1.00762
       -1.04173
       -1.00166
       -1.06638
       -0.99729
       -1.02243
       -1.01173
       -1.04217
       -1.09383
       -1.03582
       -0.96677
       -1.06819
       -0.99797
       -1.03702
       -0.97267
       -1.08301
       -1.04262
       -1.00901
       -1.05156
       -0.98335
       -1.06445
       -1.02649
       -0.97966
       -0.95322
       -1.03461
       -1.04200
       -1.04223
       -0.98351
       -1.03551
       -0.96084
       -1.12200
       -0.98990
       -1.01843
       -0.98829
       -1.02667
       -1.00630
       -0.96594
       -1.02167
       -0.97726
       -1.00609
       -1.05799
       -1.07765
       -0.96392
       -1.06656
       -1.07684
       -0.90285
       -0.98020
       -1.04724
       -1.04146
       -1.02077
       -1.09435
       -0.99714
       -1.01817
       -0.15618
       -0.88274
       -0.07970
       -0.12432
       -0.90041
       -0.86870
       -1.01191
       -1.02943
       -0.98192
       -0.90266
       -0.98613
       -0.93613
       -0.87316
       -1.02049
       -1.02516
       -0.98900
       -1.06528
       -1.00345
       -1.03189
       -0.91311
       -0.98804
       -1.09953
       -1.03139
       -0.99915
       -1.03678
       -1.05868
       -0.96284
       -0.94966
       -1.03373
       -0.99086
       -0.95183
       -1.04607
       -0.93558
       -0.98016
       -0.98491
       -0.92615
       -1.07884
       -1.06487
       -1.13290
       -1.02087
       -1.06396
       -0.10649
       -1.06165
       -0.84817
       -1.06067
       -1.06634
       -1.05117
       -1.00926
       -1.08518
       -0.17149
       -0.98365
       -0.19592
       -1.03614
       -0.98695
       -0.94732
       -0.98427
       -1.07469
       -0.99020
       -1.09219
       -0.90069
       -1.05222
       -0.85780
       -1.11686
       -0.99549
       -1.04111
       -0.99754
       -0.99600
       -0.97616
       -0.77989
       -1.04180
       -0.93933
       -1.08363
       -1.06562
       -1.08240
       -0.97675
       -1.05768
       -0.99730
       -1.02400
       -0.99911
       -1.05304
       -0.97085
       -0.96091
       -1.05609
       -1.09763
       -1.10301
       -1.06831
       -1.03951
       -1.02976
       -1.04955
       -1.04409
       -1.06397
       -1.08129
       -1.02766
       -0.95725
       -0.98493
       -1.01107
       -0.89257
       -1.03115
       -1.00824
       -1.07744
       -1.06481
       -0.91650
       -1.04977
       -1.00110
       -0.97494
       -0.96884
       -1.02733
       -0.97662
       -1.03135
       -1.01950
       -1.10297
       -1.05348
       -1.01808
       -1.01188
       -1.00985
       -1.08807
       -1.08594
       -0.93503
       -1.07746
       -0.98460
       -1.02853
       -0.98092
       -1.08675
       -1.05676
       -1.04532
       -1.03439
       -0.98478
       -1.06378
       -1.00985
       -0.98975
       -0.99380
       -1.00066
       -1.06405
       -1.06821
       -0.97186
       -1.05484
       -0.95764
       -1.08036
       -1.02724
       -1.01173
       -0.99919
       -1.04134
       -1.01780
       -0.97294
       -1.03502
       -0.98984
       -1.00499
       -1.05446
       -1.07320
       -0.95144
       -1.06059
       -1.07844
       -0.90816
       -0.97503
       -1.04356
       -1.05093
       -1.03522
       -1.08626
       -1.00018
       -0.98269
       -0.10020
       -0.87022
       -0.10134
       -0.12456
       -0.93316
       -0.86699
       -1.04099
       -1.02041
       -0.99528
       -0.89462
       -0.98999
       -0.92312
       -0.87267
       -1.02326
       -1.00376
       -0.99373
       -1.08848
       -0.99533
       -1.06328
       -0.89945
       -0.98326
       -1.09495
       -1.03942
       -0.99101
       -1.06226
       -1.08277
       -0.96253
       -0.95015
       -0.99212
       -1.00624
       -0.94312
       -1.04583
       -0.95260
       -0.98089
       -1.00976
       -0.90380
       -1.07301
       -1.09006
       -1.12411
       -1.00799
       -1.07524
       -0.08676
       -1.04696
       -0.85641
       -1.06063
       -1.06539
       -1.05583
       -1.00263
       -1.07814
       -0.18074
       -0.98088
       -0.21807
       -1.02892
       -1.00227
       -0.95001
       -0.99523
       -1.07345
       -0.98226
       -1.10238
       -0.92103
       -1.01296
       -0.88161
       -1.11107
       -1.00754
       -1.02657
       -0.99831
       -1.00837
       -0.95505
       -0.78635
       -1.01449
       -0.96782
       -1.08073
       -1.03412
       -1.07921
       -0.98151
       -1.06174
       -1.03762
       -1.00099
       -1.00244
       -1.04564
       -0.95517
       -0.97049
       -1.03612
       -1.06994
       -1.08151
       -1.07035
       -1.03903
       -0.98920
       -1.05301
       -1.02308
       -1.05821
       -1.11370
       -1.01440
       -0.97154
       -0.98885
       -1.00526
       -0.89221
       -1.03231
       -1.02419
       -1.05592
       -1.09330
       -0.93475
       -1.05888
       -1.03669
       -0.99055
       -0.99414
       -1.02663
       -0.98800
       -1.03610
       -1.02065
       -1.09941
       -1.02330
       -1.04653
       -1.04612
       -1.04542
       -1.09211
       -1.04795
       -0.91717
       -1.06830
       -0.99486
       -1.04748
       -0.97997
       -1.10670
       -1.03891
       -1.06372
       -1.00922
       -0.97463
       -1.03447
       -0.97893
       -0.97507
       -0.98493
       -0.98508
       -1.05905
       -1.05765
       -0.97002
       -1.04278
       -0.96827
       -1.08002
       -1.00465
       -1.01742
       -1.01655
       -1.01649
       -1.00796
       -1.00444
       -1.03810
       -0.96185
       -1.00870
       -1.05850
       -1.08039
       -0.96795
       -1.08477
       -1.07534
       -0.89065
       -0.94935
       -1.04117
       -1.02470
       -1.03366
       -1.06163
       -0.99825
       -0.93779
       -0.06428
       -0.90164
       -0.11869
       -0.12847
       -0.91237
       -0.83181
       -1.04849
       -1.00543
       -1.02798
       -0.88901
       -1.00820
       -0.91902
       -0.90778
       -1.01320
       -0.98908
       -0.97864
       -1.10942
       -0.95374
       -1.05428
       -0.88277
       -1.01134
       -1.06066
       -1.05448
       -1.01707
       -1.07298
       -1.08756
       -0.96757
       -0.97752
       -0.98689
       -1.02839
       -0.92290
       -1.04953
       -0.99082
       -0.98738
       -1.02923
       -0.91640
       -1.07390
       -1.06163
       -1.11953
       -1.00343
       -1.08936
       -0.11487
       -1.00454
       -0.87836
       -1.05040
       -1.07608
       -1.04271
       -0.99385
       -1.08969
       -0.19541
       -0.98137
       -0.22465
       -1.03018
       -1.02151
       -0.95480
       -0.97539
       -1.07401
       -0.97866
       -1.10157
       -0.88691
       -1.03584
       -0.86869
       -1.12137
       -1.01832
       -1.03542
       -0.97278
       -0.99529
       -0.95198
       -0.78694
       -0.99606
       -0.95129
       -1.09035
       -1.03798
       -1.09007
       -0.99039
       -1.06759
       -1.02689
       -1.03303
       -1.02599
       -1.04766
       -0.96695
       -0.99790
       -1.05479
       -1.05283
       -1.05301
       -1.05821
       -1.05832
       -0.98235
       -1.05790
       -1.01024
       -1.04688
       -1.07338
       -1.01793
       -0.97888
       -1.00676
       -1.00328
       -0.90641
       -1.04932
       -1.01660
       -1.05601
       -1.08708
       -0.93798
       -1.05318
       -1.01191
       -0.94760
       -0.98670
       -1.06540
       -0.99487
       -1.00827
       -1.03278
       -1.05513
       -1.04749
       -1.04104
       -1.05730
       -1.03162
       -1.09207
       -1.05180
       -0.91264
       -1.06030
       -1.00034
       -1.04830
       -0.98519
       -1.15724
       -0.99417
       -1.06454
       -1.01915
       -1.00497
       -1.03258
       -0.97817
       -0.98932
       -0.99370
       -0.97701
       -1.06243
       -1.07014
       -0.97142
       -1.02183
       -0.98107
       -1.06673
       -0.98160
       -1.01610
       -0.99850
       -1.03431
       -1.00462
       -1.00126
       -1.00869
       -0.93362
       -0.98685
       -1.02876
       -1.08061
       -0.94730
       -1.07496
       -1.12506
       -0.90075
       -0.95237
       -1.03375
       -1.01894
       -1.00496
       -1.10107
       -1.00230
       -0.91693
       -0.06715
       -0.89005
       -0.09440
       -0.07975
       -0.88094
       -0.81176
       -1.04443
       -1.01612
       -1.03277
       -0.87346
       -1.02916
       -0.92824
       -0.89892
       -1.02347
       -0.96389
       -0.98434
       -1.08579
       -0.95581
       -1.04299
       -0.89293
       -1.02017
       -1.05263
       -1.05767
       -1.03043
       -1.08919
       -1.06604
       -0.98553
       -0.96847
       -0.97362
       -1.03205
       -0.88768
       -1.06847
       -0.95805
       -0.97917
       -1.04773
       -0.88877
       -1.06124
       -1.05037
       -1.14991
       -1.02422
       -1.11245
       -0.08876
       -1.01198
       -0.90780
       -1.05844
       -1.08735
       -1.05329
       -0.99345
       -1.11739
       -0.18181
       -0.99831
       -0.19482
       -1.00763
       -1.00541
       -0.94807
       -0.95964
       -1.07064
       -0.98395
       -1.10816
       -0.88433
       -1.04259
       -0.86330
       -1.12005
       -1.02741
       -1.04835
       -1.00098
       -0.97376
       -0.96718
       -0.76695
       -1.04171
       -0.97596
       -1.06270
       -1.04509
       -1.05496
       -0.98485
       -1.07479
       -1.01416
       -1.02156
       -0.98694
       -1.03333
       -0.95577
       -1.00016
       -1.07683
       -1.07902
       -1.06668
       -1.04603
       -1.08194
       -0.98464
       -1.08282
       -1.01669
       -1.03823
       -1.08839
       -1.03288
       -0.96659
       -1.00825
       -1.01683
       -0.91210
       -1.07834
       -1.02843
       -1.04985
       -1.07060
       -0.91322
       -1.01807
       -0.99224
       -0.95977
       -0.99233
       -1.07157
       -1.01155
       -1.02065
       -1.04612
       -1.04918
       -1.02432
       -1.05269
       -1.08084
       -1.02502
       -1.09908
       -1.03621
       -0.93176
       -1.06842
       -1.00385
       -1.04839
       -1.02967
       -1.14824
       -1.01970
       -1.03797
       -1.01175
       -0.97243
       -1.01841
       -1.00152
       -0.97937
       -1.00765
       -0.96794
       -1.02982
       -1.05493
       -0.98889
       -1.01575
       -0.96854
       -1.04673
       -1.00495
       -1.03382
       -1.00924
       -1.01405
       -0.99095
       -0.98350
       -1.00114
       -0.89806
       -0.98167
       -1.02186
       -1.09005
       -0.93195
       -1.07587
       -1.12152
       -0.85861
       -0.96059
       -1.03548
       -1.03902
       -1.03089
       -1.11653
       -1.00086
       -0.93109
       -0.06447
       -0.86160
       -0.09883
       -0.11405
       -0.87543
       -0.80535
       -1.03054
       -1.02324
       -0.98019
       -0.88581
       -1.00808
       -0.92073
       -0.90520
       -1.05387
       -0.95717
       -0.99031
       -1.07635
       -0.98564
       -1.08079
       -0.87006
       -1.04276
       -1.04975
       -1.01904
       -1.03355
       -1.08644
       -1.06367
       -0.98600
       -1.00296
       -0.98465
       -0.98670
       -0.84717
       -1.04738
       -0.94949
       -0.98378
       -1.02461
       -0.87216
       -1.07376
       -1.03737
       -1.11872
       -1.05318
       -1.10576
       -0.12854
       -1.00224
       -0.91638
       -1.06595
       -1.06631
       -1.05683
       -0.99236
       -1.13336
       -0.19051
       -0.99007
       -0.15820
       -1.03438
       -1.01238
       -0.94192
       -0.94607
       -1.05493
       -0.95623
       -1.09905
       -0.86082
       -0.99110
       -0.85068
       -1.10709
       -1.03295
       -1.04004
       -1.00964
       -0.98644
       -0.97287
       -0.74956
       -1.03071
       -0.96385
       -1.06870
       -1.03390
       -1.06302
       -0.98312
       -1.07611
       -0.99312
       -1.01346
       -0.99416
       -1.01498
       -0.97211
       -0.99444
       -1.06161
       -1.09443
       -1.05535
       -1.03150
       -1.10231
       -0.99691
       -1.08405
       -1.03379
       -1.04298
       -1.10052
       -1.02306
       -0.98036
       -0.99036
       -1.00762
       -0.94477
       -1.04286
       -1.03821
       -1.05804
       -1.07180
       -0.93815
       -1.00895
       -0.99792
       -0.96995
       -1.00283
       -1.06241
       -1.00357
       -0.99676
       -1.05948
       -1.04858
       -1.00895
       -1.05925
       -1.07432
       -1.03306
       -1.09989
       -1.07717
       -0.93818
       -1.06882
       -1.01802
       -1.05086
       -1.03681
       -1.11184
       -1.00005
       -1.03853
       -0.98324
       -0.99126
       -1.03539
       -0.99834
       -0.98137
       -0.97037
       -0.96317
       -1.02321
       -1.05396
       -1.03005
       -1.00620
       -0.96935
       -1.05645
       -1.01104
       -1.04589
       -1.02711
       -1.02379
       -0.97012
       -1.00466
       -0.98368
       -0.88196
       -1.00678
       -1.02911
       -1.08415
       -0.92752
       -1.09039
       -1.09048
       -0.86168
       -0.98510
       -0.98389
       -1.03044
       -1.00160
       -1.10352
       -1.02515
       -0.93825
       -0.05972
       -0.86307
       -0.08659
       -0.12887
       -0.85390
       -0.80610
       -1.01006
       -1.01517
       -0.95767
       -0.90790
       -1.01895
       -0.92577
       -0.92086
       -1.07104
       -0.93604
       -0.98961
       -1.04886
       -0.98533
       -1.09098
       -0.85006
       -1.03271
       -1.05313
       -0.97081
       -1.00833
       -1.06139
       -1.05384
       -0.98361
       -0.98381
       -0.96891
       -0.98683
       -0.85829
       -1.04819
       -0.93134
       -0.98064
       -1.02004
       -0.87595
       -1.09372
       -1.01447
       -1.12135
       -1.06320
       -1.08365
       -0.12147
       -1.00750
       -0.98264
       -1.05697
       -1.05833
       -1.06512
       -0.98742
       -1.15473
       -0.19964
       -0.99575
       -0.14155
       -1.03719
       -1.02211
       -0.88027
       -0.93445
       -1.06179
       -0.95494
       -1.05596
       -0.87990
       -0.99686
       -0.86553
       -1.09457
       -1.04333
       -1.04619
       -1.00223
       -1.01856
       -0.99900
       -0.75636
       -1.02037
       -0.97698
       -1.09316
       -1.03247
       -1.08956
       -0.99733
       -1.05643
       -0.94630
       -1.03534
       -1.00369
       -1.01775
       -0.97436
       -0.99670
       -1.02854
       -1.08688
       -1.07908
       -1.02961
       -1.09346
       -0.99116
       -1.05674
       -1.03551
       -1.03191
       -1.08968
       -1.04577
       -1.00278
       -1.01215
       -1.00912
       -0.95360
       -1.04595
       -1.01975
       -1.05235
       -1.08951
       -0.94324
       -1.00583
       -1.02281
       -0.96858
       -1.03657
       -1.06406
       -0.98672
       -1.00069
       -1.06215
       -1.09266
       -1.04471
       -1.04644
       -1.06352
       -1.04222
       -1.06491
       -1.07257
       -0.90854
       -1.08191
       -1.04826
       -1.01046
       -1.02593
       -1.10411
       -0.99797
       -1.06634
       -0.97100
       -0.97181
       -1.05456
       -1.01103
       -0.96723
       -0.97331
       -0.94566
       -1.03804
       -1.01396
       -1.02775
       -1.01123
       -0.97956
       -1.05879
       -0.98648
       -1.01954
       -1.02343
       -1.03829
       -0.93071
       -1.03074
       -0.98417
       -0.87789
       -1.00363
       -0.99712
       -1.05668
       -0.92644
       -1.09196
       -1.08726
       -0.86342
       -1.02450
       -0.98855
       -1.03508
       -1.00066
       -1.10185
       -1.04412
       -0.92099
       -0.05968
       -0.87065
       -0.08533
       -0.11659
       -0.86531
       -0.80024
       -0.99064
       -1.03181
       -0.96542
       -0.90473
       -1.02654
       -0.94987
       -0.90598
       -1.07332
       -0.91408
       -0.99983
       -1.05722
       -0.98795
       -1.09832
       -0.85401
       -1.04596
       -1.02041
       -0.99289
       -1.00419
       -1.07007
       -1.05408
       -0.94106
       -0.98877
       -0.94551
       -0.98426
       -0.83737
       -1.04863
       -0.93080
       -0.98949
       -1.00140
       -0.84768
       -1.07814
       -1.03537
       -1.12427
       -1.08047
       -1.08668
       -0.07566
       -1.00280
       -1.02938
       -1.04378
       -1.05237
       -1.07239
       -0.99632
       -1.13162
       -0.19334
       -0.97811
       -0.15400
       -1.04386
       -0.99057
       -0.89395
       -0.93846
       -1.07186
       -0.93695
       -1.06249
       -0.87863
       -1.00642
       -0.87439
       -1.08805
       -1.03760
       -1.04574
       -1.03807
       -1.01453
       -1.00219
       -0.75741
       -1.02144
       -0.97501
       -1.09970
       -1.04304
       -1.10113
       -1.04200
       -1.09276
       -0.95845
       -1.06035
       -1.00288
       -1.02178
       -0.97367
       -0.99302
       -1.02364
       -1.10054
       -1.06105
       -1.03819
       -1.06847
       -1.01317
       -1.05814
       -1.02690
       -1.04438
       -1.07125
       -1.02054
       -1.03123
       -1.03455
       -1.01259
       -0.97099
       -1.06545
       -1.00107
       -1.05319
       -1.08527
       -0.93941
       -0.99484
       -1.01123
       -0.93775
       -1.05782
       -1.04908
       -0.99428
       -1.01149
       -1.07344
       -1.08047
       -1.06096
       -1.08286
       -1.07064
       -1.02754
       -1.04353
       -1.05892
       -0.93705
       -1.06736
       -1.02971
       -1.01286
       -1.04426
       -1.05776
       -0.99781
       -1.06751
       -0.97056
       -0.94845
       -1.04455
       -1.02718
       -0.97363
       -1.00723
       -0.95282
       -1.06289
       -1.00104
       -1.04434
       -1.00309
       -0.96514
       -1.04560
       -1.00372
       -1.02767
       -1.02804
       -1.03873
       -0.91938
       -1.06472
       -0.98114
       -0.89994
       -0.98463
       -0.99930
       -1.02740
       -0.94931
       -1.10259
       -1.09376
       -0.86131
       -1.01572
       -0.97971
       -1.02515
       -1.00970
       -1.08547
       -1.03462
       -0.92066
       -0.05222
       -0.90111
       -0.09682
       -0.14532
       -0.89772
       -0.81919
       -1.00564
       -1.06237
       -0.97898
       -0.91369
       -1.01711
       -0.96228
       -0.90906
       -1.06494
       -0.91027
       -0.99286
       -1.08009
       -0.95418
       -1.11684
       -0.84199
       -1.02220
       -1.02371
       -1.02616
       -0.98549
       -1.02837
       -1.03720
       -0.91021
       -0.97705
       -0.94937
       -0.96959
       -0.82776
       -1.04872
       -0.92521
       -0.99692
       -1.00140
       -0.84181
       -1.04528
       -1.03828
       -1.10447
       -1.03523
       -1.08639
       -0.07974
       -1.00711
       -1.01309
       -1.03043
       -1.03460
       -1.10312
       -0.97936
       -1.11742
       -0.16717
       -0.97139
       -0.13569
       -1.04354
       -0.98587
       -0.86771
       -0.93673
       -1.07187
       -0.94088
       -1.09493
       -0.88399
       -1.02210
       -0.87666
       -1.06994
       -1.03143
       -1.06036
       -1.05414
       -1.01315
       -1.01481
       -0.73527
       -1.03991
       -0.98350
       -1.08520
       -1.07415
       -1.13260
       -1.04540
       -1.09970
       -0.97344
       -1.02243
       -1.01383
       -1.04093
       -0.95477
       -0.97339
       -1.04175
       -1.09912
       -1.00886
       -1.03378
       -1.06737
       -1.01259
       -1.06557
       -1.01727
       -1.00869
       -1.03541
       -1.00479
       -1.04238
       -1.05379
       -0.99119
       -0.96258
       -1.06859
       -0.99282
       -1.07494
       -1.05963
       -0.96353
       -1.00706
       -1.00852
       -0.92822
       -1.05522
       -1.07333
       -1.02134
       -1.02019
       -1.05354
       -1.07722
       -1.04969
       -1.09038
       -1.04630
       -1.05470
       -1.03516
       -1.05334
       -0.94914
       -1.03550
       -1.02416
       -1.00291
       -1.04092
       -1.02492
       -0.99084
       -1.05878
       -0.94587
       -0.96483
       -1.03453
       -1.02314
       -0.97237
       -0.99727
       -0.97752
       -1.06748
       -1.02310
       -1.05406
       -0.99968
       -0.95660
       -1.07226
       -1.02256
       -1.03130
       -1.00013
       -1.03536
       -0.91169
       -1.04937
       -0.98024
       -0.91311
       -1.00004
       -1.01325
       -1.04737
       -0.95556
       -1.07563
       -1.08471
       -0.85879
       -1.02517
       -1.02316
       -1.01660
       -1.02126
       -1.07326
       -1.03917
       -0.93526
       -0.06748
       -0.90689
       -0.11223
       -0.14598
       -0.89104
       -0.80294
       -0.97965
       -1.05112
       -0.97929
       -0.89656
       -0.99967
       -0.95957
       -0.91538
       -1.06115
       -0.94211
       -1.02687
       -1.03720
       -0.94908
       -1.09942
       -0.86017
       -1.03515
       -1.02122
       -1.01395
       -0.98625
       -1.00472
       -1.04875
       -0.94524
       -0.97531
       -0.92431
       -0.99524
       -0.83399
       -1.04546
       -0.90454
       -0.98481
       -0.99488
       -0.83507
       -1.04496
       -1.03245
       -1.08827
       -1.01520
       -1.07460
       -0.12375
       -0.98821
       -1.01292
       -1.03221
       -1.05973
       -1.11592
       -0.97081
       -1.11380
       -0.15361
       -0.98411
       -0.15003
       -1.02407
       -0.95750
       -0.90361
       -0.93532
       -1.08082
       -0.93656
       -1.09937
       -0.90672
       -1.01773
       -0.88982
       -1.07673
       -1.02149
       -1.05511
       -1.03668
       -0.98946
       -1.01223
       -0.74026
       -1.05137
       -0.98963
       -1.09062
       -1.04509
       -1.15468
       -1.05195
       -1.07020
       -0.99192
       -1.03332
       -0.98354
       -1.00541
       -0.92944
       -1.01303
       -1.05473
       -1.08212
       -1.01967
       -1.04266
       -1.05243
       -1.00129
       -1.06523
       -1.01374
       -0.98055
       -1.03951
       -0.99730
       -1.04017
       -1.06687
       -0.99965
       -0.98573
       -1.07292
       -0.98700
       -1.07985
       -1.10873
       -0.95088
       -1.00346
       -1.04552
       -0.95223
       -1.05150
       -1.03913
       -1.04440
       -1.00451
       -1.06295
       -1.05752
       -1.04137
       -1.09634
       -1.04261
       -1.03790
       -1.04347
       -1.05220
       -0.95870
       -1.01785
       -0.97377
       -0.99361
       -1.03294
       -1.01772
       -1.00957
       -1.06555
       -0.94407
       -0.99103
       -1.04910
       -1.04595
       -0.98310
       -0.98879
       -0.97837
       -1.02937
       -1.06368
       -1.04063
       -0.98599
       -0.95880
       -1.07752
       -1.01377
       -1.01528
       -1.02322
       -1.05503
       -0.90255
       -1.09354
       -0.99139
       -0.92091
       -1.02957
       -0.99543
       -1.03816
       -0.96002
       -1.07866
       -1.08249
       -0.85671
       -1.02306
       -0.99805
       -1.03758
       -1.02341
       -1.05366
       -1.03303
       -0.90175
       -0.05704
       -0.89528
       -0.11240
       -0.14024
       -0.90249
       -0.80916
       -0.98206
       -1.06433
       -0.97865
       -0.92403
       -1.00054
       -0.93482
       -0.92284
       -1.06202
       -0.92339
       -1.03515
       -0.99631
       -0.97817
       -1.06754
       -0.86903
       -1.05036
       -0.99733
       -1.02109
       -0.96919
       -1.00635
       -1.03014
       -0.95548
       -0.98621
       -0.93004
       -1.00443
       -0.86201
       -1.02610
       -0.89621
       -0.99242
       -1.01475
       -0.82939
       -1.04572
       -1.04223
       -1.07630
       -0.98943
       -1.07161
       -0.11745
       -0.99345
       -1.05467
       -1.00167
       -1.08651
       -1.12647
       -1.00187
       -1.10677
       -0.15969
       -1.00697
       -0.16333
       -1.04386
       -0.95347
       -0.90066
       -0.94058
       -1.06306
       -0.92576
       -1.06919
       -0.92128
       -1.00873
       -0.87600
       -1.06157
       -0.99649
       -1.06422
       -1.03847
       -0.96373
       -0.98332
       -0.68212
       -1.06343
       -0.99351
       -1.06318
       -1.04065
       -1.11261
       -1.02487
       -1.06133
       -0.98105
       -1.00277
       -0.99351
       -1.00891
       -0.96706
       -1.02918
       -1.03561
       -1.05146
       -1.05294
       -1.06399
       -1.05587
       -0.99650
       -1.07856
       -1.01909
       -0.96379
       -1.03882
       -1.00148
       -1.00987
       -1.04758
       -0.99515
       -1.00115
       -1.06601
       -1.00173
       -1.06819
       -1.11890
       -0.94931
       -0.99190
       -0.99820
       -0.93616
       -1.03516
       -1.04622
       -1.07093
       -1.00012
       -1.05679
       -1.05655
       -1.03516
       -1.08832
       -1.06534
       -1.02323
       -1.01279
       -1.03064
       -0.90695
       -1.03448
       -1.00762
       -0.97116
       -1.01120
       -0.99878
       -1.01036
       -1.08597
       -0.96422
       -0.97456
       -1.05940
       -1.02116
       -0.98687
       -0.99258
       -0.98907
       -1.00817
       -1.03841
       -0.99879
       -0.99676
       -0.94817
       -1.05415
       -1.00463
       -1.00062
       -1.03838
       -1.07925
       -0.92433
       -1.07686
       -0.97424
       -0.94322
       -1.03471
       -0.99494
       -1.01649
       -0.94952
       -1.09470
       -1.06260
       -0.84918
       -1.02761
       -1.01817
       -1.04808
       -1.00824
       -1.04958
       -1.03487
       -0.89836
       -0.06170
       -0.86152
       -0.07456
       -0.13654
       -0.91748
       -0.81512
       -0.98112
       -1.06598
       -0.97357
       -0.96695
       -0.99837
       -0.95499
       -0.92557
       -1.02906
       -0.96170
       -1.04898
       -0.99444
       -0.97059
       -1.09197
       -0.86189
       -1.03964
       -0.97855
       -1.04514
       -0.98035
       -0.99785
       -1.04525
       -0.97136
       -1.01862
       -0.94792
       -1.00690
       -0.84307
       -1.00450
       -0.87981
       -1.00141
       -1.02448
       -0.83537
       -1.05240
       -1.02056
       -1.07691
       -0.97761
       -1.06223
       -0.11510
       -0.97548
       -1.07379
       -0.98702
       -1.04871
       -1.09796
       -1.00972
       -1.08069
       -0.18258
       -1.00336
       -0.15668
       -1.07000
       -0.95429
       -0.91842
       -0.93326
       -1.05306
       -0.90983
       -1.05588
       -0.90332
       -1.00328
       -0.86552
       -1.03683
       -1.01759
       -1.05527
       -1.04434
       -0.95236
       -0.99600
       -0.67473
       -1.07903
       -1.00323
       -1.06276
       -1.03483
       -1.11960
       -1.01050
       -1.07632
       -0.96248
       -1.00025
       -0.99410
       -1.01976
       -0.98684
       -1.02756
       -1.03832
       -1.09447
       -1.05926
       -1.07211
       -1.06992
       -0.98609
       -1.06566
       -1.02158
       -0.96210
       -1.05501
       -1.04606
       -1.02589
       -1.05654
       -1.02807
       -1.02318
       -1.03587
       -0.97564
       -1.04991
       -1.09766
       -0.93153
       -0.99807
       -1.01562
       -0.94494
       -1.04032
       -1.04247
       -1.09508
       -0.97365
       -1.05178
       -1.06346
       -1.04177
       -1.08160
       -1.07796
       -1.03883
       -1.00979
       -1.04108
       -0.90885
       -1.03504
       -0.99739
       -0.94043
       -1.02652
       -0.97661
       -1.00533
       -1.10551
       -0.96372
       -1.01641
       -1.05929
       -1.02801
       -1.00130
       -0.96991
       -0.97790
       -1.00071
       -1.01346
       -1.01043
       -0.96255
       -0.95661
       -1.04468
       -1.02302
       -1.01323
       -1.06070
       -1.05153
       -0.93791
       -1.04355
       -0.98513
       -0.95480
       -1.03432
       -0.98495
       -1.03371
       -0.95084
       -1.07031
       -1.06326
       -0.86628
       -0.97442
       -1.03921
       -1.03610
       -1.00552
       -1.02667
       -1.02723
       -0.88768
       -0.07318
       -0.82363
       -0.06952
       -0.14404
       -0.90088
       -0.82093
       -0.97916
       -1.05836
       -0.99669
       -0.95770
       -0.97303
       -0.93666
       -0.93543
       -1.00693
       -0.93579
       -1.04635
       -0.99781
       -0.98002
       -1.10975
       -0.84706
       -1.02701
       -0.97800
       -1.04892
       -0.98512
       -1.00567
       -1.08297
       -0.97641
       -1.05136
       -0.95081
       -1.00236
       -0.85543
       -1.03788
       -0.84568
       -1.02824
       -1.01426
       -0.85735
       -1.02742
       -0.99632
       -1.07096
       -0.96198
       -1.05926
       -0.12903
       -0.96973
       -1.09550
       -1.03631
       -1.04977
       -1.08456
       -1.02708
       -1.09393
       -0.19910
       -1.03109
       -0.18870
       -1.07710
       -0.95864
       -0.89481
       -0.95801
       -1.07062
       -0.89981
       -1.01509
       -0.89032
       -1.04109
       -0.84551
       -1.02305
       -1.01165
       -1.03347
       -1.04037
       -0.96914
       -1.00222
       -0.60634
       -1.07281
       -1.01864
       -1.03517
       -1.02781
       -1.11115
       -1.01180
       -1.07133
       -0.95367
       -0.97241
       -1.02091
       -1.06525
       -0.99345
       -1.02053
       -1.03213
       -1.09153
       -1.06081
       -1.07828
       -1.06480
       -1.01032
       -1.06987
       -1.04199
       -0.94353
       -1.03195
       -1.02106
       -1.05046
       -1.04941
       -1.02269
       -1.03971
       -1.02983
       -0.97664
       -1.05229
       -1.07005
       -0.90320
       -0.97898
       -0.99643
       -0.92664
       -1.05193
       -1.08442
       -1.07848
       -0.98574
       -1.08479
       -1.06453
       -1.04390
       -1.08096
       -1.08084
       -1.03971
       -0.99478
       -1.05376
       -0.93132
       -1.03959
       -1.00064
       -0.96782
       -1.03436
       -0.96139
       -0.97551
       -1.09790
       -0.95650
       -1.01645
       -1.04315
       -1.04377
       -1.00208
       -0.95658
       -0.97561
       -0.96526
       -1.02415
       -0.99547
       -1.00460
       -0.95272
       -1.04888
       -1.02016
       -1.03574
       -1.06851
       -1.06208
       -0.97246
       -1.04111
       -0.97140
       -0.96116
       -1.03018
       -0.98400
       -1.02932
       -0.95804
       -1.04218
       -1.06414
       -0.82808
       -0.97450
       -1.02874
       -1.04567
       -1.01741
       -1.01832
       -1.04848
       -0.85740
       -0.05702
       -0.81986
       -0.09928
       -0.13226
       -0.89571
       -0.85122
       -0.99798
       -1.06126
       -1.00754
       -0.99423
       -0.99636
       -0.96009
       -0.94575
       -1.00463
       -0.93399
       -1.06883
       -0.96301
       -0.99342
       -1.12219
       -0.82987
       -1.04179
       -0.99525
       -1.01661
       -0.96214
       -1.00272
       -1.09001
       -0.98342
       -1.04391
       -0.94880
       -0.99065
       -0.86563
       -1.08109
       -0.84169
       -1.02328
       -1.02001
       -0.85308
       -1.03105
       -1.02085
       -1.05506
       -0.95440
       -1.04906
       -0.15504
       -0.98892
       -1.09517
       -1.05720
       -1.04189
       -1.07022
       -1.03506
       -1.09102
       -0.21804
       -0.99540
       -0.16530
       -1.06311
       -0.95542
       -0.89588
       -0.94707
       -1.06392
       -0.93149
       -1.06089
       -0.91351
       -1.03403
       -0.82753
       -1.01241
       -1.01738
       -1.02638
       -1.07758
       -0.98377
       -0.99244
       -0.57766
       -1.06175
       -1.02363
       -1.02461
       -1.02882
       -1.09270
       -1.03494
       -1.04625
       -0.95500
       -0.94169
       -1.00596
       -1.06912
       -1.00997
       -1.03566
       -1.00318
       -1.09153
       -1.06212
       -1.05279
       -1.05516
       -0.99678
       -1.05021
       -1.02552
       -0.92531
       -1.01251
       -1.01918
       -1.04575
       -1.04961
       -1.04205
       -1.07181
       -1.05052
       -0.97684
       -1.04981
       -1.06814
       -0.95801
       -0.97702
       -0.96703
       -0.95005
       -1.07052
       -1.07078
       -1.07023
       -1.00665
       -1.08472
       -1.06405
       -1.06218
       -1.05017
       -1.08065
       -1.07063
       -1.00757
       -1.05673
       -0.91995
       -1.04278
       -1.04924
       -0.97098
       -1.04933
       -0.99367
       -0.99194
       -1.10085
       -0.95262
       -1.03175
       -1.06448
       -1.06264
       -1.01562
       -0.94393
       -0.97735
       -0.97960
       -1.01911
       -0.96096
       -1.00030
       -0.97359
       -1.05132
       -1.03035
       -1.01266
       -1.06877
       -1.06211
       -0.96783
       -1.04435
       -0.96018
       -0.94865
       -1.04615
       -0.98707
       -1.04134
       -0.97270
       -1.04484
       -1.06984
       -0.83775
       -1.00722
       -1.02007
       -1.02702
       -1.04139
       -1.00190
       -1.02496
       -0.87427
       -0.06453
       -0.81899
       -0.08428
       -0.08677
       -0.89594
       -0.86059
       -0.96965
       -1.06015
       -0.99127
       -0.98257
       -0.97832
       -0.98081
       -0.96949
       -1.01209
       -0.91263
       -1.03488
       -0.97337
       -0.99030
       -1.11211
       -0.81921
       -1.07071
       -1.03681
       -0.99015
       -0.95902
       -1.01413
       -1.09834
       -1.00247
       -1.03455
       -0.93161
       -0.97010
       -0.86618
       -1.09243
       -0.82551
       -1.04738
       -1.00835
       -0.86617
       -1.02596
       -1.04866
       -1.05440
       -0.95016
       -1.05085
       -0.13920
       -0.98579
       -1.11035
       -1.05161
       -1.03686
       -1.05926
       -1.02026
       -1.09691
       -0.22437
       -1.00538
       -0.19735
       -1.06403
       -0.98342
       -0.88681
       -0.95711
       -1.07790
       -0.91557
       -1.05254
       -0.92015
       -1.05291
       -0.81727
       -1.03621
       -0.98975
       -1.05029
       -1.07793
       -0.98091
       -1.02729
       -0.52129
       -1.04920
       -1.03598
       -1.02827
       -1.03082
       -1.08076
       -1.04230
       -1.03205
       -0.96095
       -0.94399
       -1.03295
       -1.05908
       -1.03575
       -1.05552
       -1.01909
       -1.07610
       -1.03577
       -1.04745
       -1.05175
       -0.98207
       -1.05521
       -1.02163
       -0.90465
       -1.01711
       -1.00192
       -1.04569
       -1.04900
       -1.04128
       -1.08581
       -1.07405
       -0.98300
       -1.07834
       -1.04652
       -0.96837
       -0.96887
       -0.98511
       -0.95596
       -1.08751
       -1.08662
       -1.06789
       -1.01550
       -1.09732
       -1.08412
       -1.05955
       -1.04650
       -1.10536
       -1.05427
       -1.04469
       -1.06021
       -0.92705
       -1.05487
       -1.07811
       -1.00015
       -1.03968
       -1.00002
       -0.96124
       -1.08089
       -0.99303
       -1.03174
       -1.05962
       -1.05017
       -1.02086
       -0.95422
       -0.99628
       -0.96805
       -1.04087
       -0.92951
       -1.00159
       -0.97787
       -1.03860
       -1.03268
       -1.02205
       -1.04292
       -1.07248
       -0.96015
       -1.02745
       -0.95515
       -0.96311
       -1.03134
       -0.98766
       -1.01577
       -0.98031
       -1.05315
       -1.07840
       -0.84449
       -1.01084
       -1.02078
       -1.03682
       -1.03378
       -1.00218
       -1.01961
       -0.86280
       -0.07880
       -0.79942
       -0.12164
       -0.12418
       -0.89459
       -0.86048
       -0.96880
       -1.06806
       -0.97649
       -0.98450
       -1.00304
       -0.97773
       -0.98947
       -1.02064
       -0.88955
       -1.05257
       -0.94680
       -1.00943
       -1.11350
       -0.81682
       -1.05486
       -1.00989
       -0.99115
       -0.94993
       -0.99601
       -1.09012
       -1.00258
       -1.05816
       -0.95899
       -0.99480
       -0.87193
       -1.08710
       -0.82447
       -1.00717
       -0.99163
       -0.85283
       -1.03641
       -1.04916
       -1.05951
       -0.96004
       -1.06031
       -0.10183
       -1.00014
       -1.14101
       -1.04292
       -1.04184
       -1.06423
       -1.00711
       -1.08956
       -0.22337
       -1.02384
       -0.16501
       -1.06034
       -0.98215
       -0.89917
       -0.97088
       -1.08804
       -0.94657
       -1.06239
       -0.91668
       -1.03092
       -0.80728
       -1.04983
       -1.00843
       -1.04652
       -1.05001
       -0.97506
       -1.01432
       -0.43705
       -1.05563
       -1.03118
       -1.04441
       -1.00503
       -1.04939
       -1.06305
       -1.02699
       -0.94940
       -0.94339
       -1.03613
       -1.04209
       -1.05542
       -1.08170
       -1.00945
       -1.08209
       -1.05538
       -1.05448
       -1.05717
       -0.97876
       -1.02779
       -1.00810
       -0.89597
       -0.99880
       -1.03856
       -1.05499
       -1.04955
       -1.02951
       -1.09229
       -1.08926
       -0.97707
       -1.07925
       -1.03061
       -0.99258
       -0.97723
       -0.98329
       -0.98282
       -1.08107
       -1.04934
       -1.06433
       -1.01779
       -1.07181
       -1.11050
       -1.02665
       -1.03724
       -1.10452
       -1.02756
       -1.05927
       -1.08163
       -0.93755
       -1.07429
       -1.05986
       -0.99746
       -1.06032
       -1.02826
       -0.99239
       -1.08240
       -1.00544
       -1.00090
       -1.05308
       -1.07870
       -1.00608
       -0.97705
       -0.99228
       -0.96578
       -1.04775
       -0.92544
       -1.01711
       -0.97792
       -1.01337
       -1.01550
       -1.02014
       -1.00237
       -1.06237
       -0.95397
       -1.01909
       -0.95499
       -1.00828
       -1.04591
       -0.98829
       -1.01927
       -0.93875
       -1.04370
       -1.07909
       -0.83847
       -0.99876
       -1.05688
       -1.07627
       -1.04725
       -1.00366
       -1.04338
       -0.87600
       -0.06507
       -0.80119
       -0.12006
       -0.13823
       -0.90525
       -0.89893
       -0.97514
       -1.05897
       -0.96179
       -0.96148
       -1.01137
       -0.98703
       -0.97128
       -1.00613
       -0.89443
       -1.06238
       -0.97674
       -1.00459
       -1.09530
       -0.81658
       -1.02168
       -1.00635
       -0.95805
       -0.94654
       -0.96511
       -1.09252
       -1.02169
       -1.03454
       -0.94533
       -1.00160
       -0.85176
       -1.04489
       -0.77938
       -1.02538
       -0.98056
       -0.85799
       -1.03641
       -1.07170
       -1.05794
       -0.95987
       -1.06446
       -0.14682
       -1.05402
       -1.11428
       -1.03260
       -1.04458
       -1.06470
       -1.02225
       -1.07767
       -0.22561
       -1.01969
       -0.19105
       -1.06321
       -0.99313
       -0.89992
       -0.97481
       -1.07140
       -0.96088
       -1.09985
       -0.94035
       -1.02220
       -0.80869
       -1.04170
       -1.02730
       -1.04701
       -1.06436
       -0.97403
       -0.97633
       -0.34360
       -1.06333
       -1.04878
       -1.04286
       -1.00334
       -1.04903
       -1.04328
       -1.03286
       -0.92719
       -0.93440
       -1.01113
       -1.05028
       -1.05357
       -1.08285
       -1.04432
       -1.08226
       -1.03824
       -1.01673
       -1.04041
       -0.99594
       -1.00692
       -1.02903
       -0.88550
       -0.97514
       -1.05702
       -1.02363
       -1.03534
       -1.04413
       -1.03687
       -1.10252
       -0.93587
       -1.08824
       -1.04589
       -0.99881
       -1.00719
       -1.00496
       -0.98764
       -1.06459
       -1.07212
       -1.08155
       -0.99408
       -1.05084
       -1.12146
       -1.04773
       -1.05899
       -1.12787
       -1.04509
       -1.06347
       -1.05706
       -0.92194
       -1.06481
       -1.08550
       -1.03186
       -1.05594
       -1.01786
       -1.02077
       -1.08483
       -1.01882
       -1.00599
       -1.04331
       -1.08311
       -1.03293
       -0.97449
       -1.01106
       -0.99611
       -1.03657
       -0.93179
       -1.01681
       -1.01624
       -1.03393
       -1.02800
       -1.03245
       -1.01497
       -1.09354
       -0.95929
       -1.00800
       -0.97317
       -0.99381
       -1.04880
       -0.97177
       -1.02076
       -0.93789
       -1.05433
       -1.07008
       -0.80539
       -0.99086
       -1.05923
       -1.06080
       -1.02223
       -0.99444
       -1.01125
       -0.87278
       -0.04653
       -0.77904
       -0.13092
       -0.15579
       -0.94549
       -0.91361
       -0.97323
       -1.03186
       -0.98615
       -0.97746
       -1.04292
       -1.02880
       -0.99011
       -1.00122
       -0.91276
       -1.05052
       -0.91421
       -0.99512
       -1.08902
       -0.82616
       -0.97156
       -1.01546
       -0.97618
       -0.93790
       -0.98487
       -1.09953
       -1.05542
       -1.02690
       -0.96255
       -0.98261
       -0.82730
       -1.06929
       -0.78580
       -1.01420
       -1.00700
       -0.88473
       -1.04095
       -1.06305
       -1.04807
       -0.96869
       -1.05410
       -0.13668
       -1.06086
       -1.10927
       -1.02216
       -1.01047
       -1.08104
       -1.02538
       -1.07110
       -0.20731
       -1.01580
       -0.20128
       -1.06044
       -1.02461
       -0.92838
       -0.98073
       -1.08303
       -0.92872
       -1.09057
       -0.92885
       -1.03501
       -0.78468
       -1.06028
       -0.99348
       -1.05748
       -1.07677
       -0.98943
       -0.96326
       -0.25174
       -1.07136
       -1.02566
       -1.03376
       -1.00551
       -1.05909
       -1.04151
       -1.02476
       -0.96373
       -0.92263
       -0.97840
       -1.06919
       -1.05802
       -1.09947
       -1.04132
       -1.07977
       -1.04434
       -1.01488
       -1.02300
       -1.00884
       -1.00512
       -1.02700
       -0.89229
       -0.96171
       -1.02130
       -1.01192
       -1.03923
       -1.03790
       -1.00970
       -1.11297
       -0.96404
       -1.06671
       -1.03784
       -1.00298
       -0.99702
       -1.01012
       -1.01160
       -1.05894
       -1.06822
       -1.10091
       -0.97966
       -1.04808
       -1.08628
       -1.03498
       -1.08612
       -1.13519
       -1.05662
       -1.07289
       -1.03471
       -0.94781
       -1.04117
       -1.09186
       -1.05233
       -1.01685
       -0.98977
       -0.99282
       -1.06923
       -1.03146
       -1.01260
       -1.05451
       -1.09966
       -1.03479
       -1.01248
       -0.99453
       -0.98235
       -1.02841
       -0.90904
       -1.00224
       -1.06805
       -1.03056
       -1.07070
       -1.00667
       -1.00096
       -1.10395
       -0.95133
       -1.00461
       -0.99732
       -0.99522
       -1.05436
       -0.96997
       -0.98555
       -0.96394
       -1.06476
       -1.06663
       -0.81138
       -1.01303
       -1.07212
       -1.03781
       -1.01209
       -0.98471
       -1.00033
       -0.85975
       -0.07474
       -0.75483
       -0.13210
       -0.17005
       -0.93178
       -0.91915
       -0.93520
       -1.03106
       -0.99793
       -0.97094
       -1.04928
       -1.05637
       -1.02490
       -1.00238
       -0.90655
       -1.06086
       -0.92432
       -1.01699
       -1.11288
       -0.84274
       -0.94538
       -1.00676
       -0.95194
       -0.93258
       -0.96528
       -1.09818
       -1.03056
       -1.01554
       -0.97776
       -0.98960
       -0.80212
       -1.06753
       -0.74983
       -1.04363
       -1.00865
       -0.85825
       -1.09410
       -1.07616
       -1.04390
       -0.97867
       -1.04923
       -0.11402
       -1.07155
       -1.13137
       -1.01655
       -0.96622
       -1.06069
       -1.04528
       -1.08434
       -0.19392
       -0.99865
       -0.20772
       -1.09409
       -1.01812
       -0.93643
       -0.97360
       -1.06105
       -0.92245
       -1.07281
       -0.90572
       -1.04621
       -0.77797
       -1.07789
       -0.96564
       -1.08215
       -1.07950
       -0.99033
       -0.97034
       -0.15668
       -1.06769
       -1.05184
       -1.05511
       -1.03680
       -1.10727
       -1.03326
       -1.03505
       -0.97780
       -0.93904
       -0.95561
       -1.08579
       -1.06116
       -1.10482
       -1.03252
       -1.07644
       -1.05992
       -1.00837
       -1.01895
       -0.98831
       -1.02275
       -1.03998
       -0.88480
       -0.97553
       -1.01436
       -1.04587
       -1.05312
       -1.02909
       -1.00157
       -1.10868
       -0.98710
       -1.04887
       -1.04089
       -1.00672
       -1.03958
       -1.01219
       -1.00779
       -1.04392
       -1.07946
       -1.10801
       -0.95754
       -1.02666
       -1.07605
       -1.03065
       -1.11646
       -1.11067
       -1.09470
       -1.07362
       -1.07889
       -0.96881
       -1.06209
       -1.08220
       -1.05793
       -1.04029
       -1.03113
       -1.00459
       -1.04538
       -1.02285
       -1.03596
       -1.06397
       -1.09632
       -1.05894
       -0.98444
       -0.98450
       -0.96256
       -1.03563
       -0.91619
       -1.02120
       -1.07887
       -1.02103
       -1.06665
       -0.99546
       -1.01264
       -1.10279
       -0.96651
       -1.00179
       -1.00443
       -0.99340
       -1.04017
       -0.93253
       -0.98154
       -0.99441
       -1.02765
       -1.04187
       -0.80868
       -1.01959
       -1.05049
       -1.07347
       -1.00462
       -0.99590
       -1.00189
       -0.87310
       -0.05920
       -0.74203
       -0.10359
       -0.20182
       -0.93487
       -0.88770
       -0.95273
       -1.05822
       -1.02070
       -0.96034
       -1.05886
       -1.04308
       -1.02045
       -1.01828
       -0.91085
       -1.07944
       -0.91583
       -0.98935
       -1.11935
       -0.85113
       -0.93921
       -1.00571
       -1.00428
       -0.94982
       -0.98891
       -1.07795
       -1.03265
       -1.00804
       -0.98031
       -0.99379
       -0.79491
       -1.08869
       -0.76832
       -1.07535
       -1.01412
       -0.86784
       -1.07050
       -1.06283
       -1.00625
       -1.00733
       -1.05314
       -0.16319
       -1.05606
       -1.13808
       -1.00837
       -0.96652
       -1.06465
       -1.02589
       -1.08247
       -0.19747
       -1.02384
       -0.22439
       -1.06197
       -1.04336
       -0.95165
       -0.95904
       -1.07739
       -0.92955
       -1.09569
       -0.88241
       -1.02993
       -0.75550
       -1.07410
       -0.96770
       -1.07100
       -1.06030
       -0.98729
       -0.97955
       -0.10224
       -1.04519
       -1.06071
       -1.03980
       -1.04627
       -1.10524
       -1.03199
       -1.05722
       -0.97217
       -0.94723
       -0.93962
       -1.09096
       -1.08943
       -1.12217
       -1.03438
       -1.07892
       -1.08732
       -1.02027
       -1.01278
       -1.00040
       -1.00177
       -1.05831
       -0.88791
       -0.96413
       -1.01472
       -1.03594
       -1.04275
       -1.02510
       -0.99301
       -1.07837
       -1.04303
       -1.04268
       -1.05377
       -1.00848
       -1.03161
       -1.03021
       -1.00071
       -1.02922
       -1.08831
       -1.08553
       -0.99009
       -1.03714
       -1.07425
       -1.06165
       -1.10481
       -1.10942
       -1.12938
       -1.06939
       -1.08413
       -0.94970
       -1.10800
       -1.04238
       -1.04268
       -1.02868
       -1.06225
       -0.99990
       -1.05518
       -1.02265
       -1.01220
       -1.07877
       -1.10586
       -1.04473
       -1.00039
       -1.00603
       -0.97145
       -1.04557
       -0.89923
       -1.00983
       -1.05881
       -1.00419
       -1.09398
       -1.01722
       -1.03684
       -1.09617
       -0.97306
       -1.01410
       -0.99367
       -0.97154
       -1.03079
       -0.94784
       -0.96278
       -1.01970
       -1.02356
       -1.01270
       -0.81302
       -0.98377
       -1.05350
       -1.05522
       -0.99716
       -0.97759
       -0.99363
       -0.87118
       -0.04158
       -0.70176
       -0.13491
       -0.21703
       -0.93398
       -0.93344
       -0.95381
       -1.03886
       -1.00107
       -0.96089
       -1.04486
       -1.04164
       -1.03334
       -1.04102
       -0.92886
       -1.07530
       -0.94298
       -0.96327
       -1.11553
       -0.88862
       -0.93377
       -1.00287
       -1.00587
       -0.93390
       -0.99563
       -1.01367
       -1.03078
       -1.06409
       -0.97575
       -0.98559
       -0.79234
       -1.05032
       -0.75739
       -1.06306
       -1.01263
       -0.84329
       -1.06197
       -1.07042
       -1.02984
       -0.99736
       -1.03576
       -0.15266
       -1.07693
       -1.13421
       -1.00818
       -0.96833
       -1.07208
       -1.01829
       -1.06493
       -0.21741
       -1.03103
       -0.22201
       -1.04750
       -1.06328
       -0.98558
       -0.99592
       -1.06193
       -0.94747
       -1.09594
       -0.84973
       -0.99467
       -0.76671
       -1.06971
       -0.94915
       -1.07506
       -1.05143
       -1.01353
       -1.01269
       -0.08538
       -1.08385
       -1.05610
       -1.02177
       -1.01246
       -1.08954
       -1.04055
       -1.04616
       -0.99116
       -0.92820
       -0.94285
       -1.07411
       -1.06749
       -1.09841
       -1.06060
       -1.07251
       -1.09520
       -1.04871
       -1.00709
       -1.03270
       -1.01525
       -1.06304
       -0.90984
       -0.96460
       -1.00418
       -1.03058
       -1.04121
       -1.04258
       -1.00126
       -1.06486
       -1.03537
       -1.02368
       -1.04701
       -1.02635
       -1.01384
       -1.04985
       -1.00179
       -1.01561
       -1.10645
       -1.09320
       -1.01697
       -1.01404
       -1.04873
       -1.07227
       -1.10187
       -1.08123
       -1.11723
       -1.04169
       -1.07078
       -0.95725
       -1.11066
       -1.06837
       -1.05568
       -1.02152
       -1.06242
       -1.01708
       -1.03823
       -1.02950
       -1.00180
       -1.08211
       -1.09704
       -1.04836
       -0.95823
       -1.01092
       -0.99696
       -1.05628
       -0.95802
       -1.00263
       -1.05633
       -0.98373
       -1.07188
       -1.00418
       -1.03654
       -1.13239
       -0.99892
       -1.03820
       -1.00280
       -0.97699
       -0.99986
       -0.93083
       -0.95121
       -1.02476
       -1.03585
       -1.02539
       -0.85476
       -0.97795
       -1.03314
       -1.01710
       -1.00644
       -0.97917
       -0.97365
       -0.88573
       -0.09255
       -0.67689
       -0.13204
       -0.18833
       -0.94038
       -0.96979
       -0.95803
       -1.01453
       -0.99871
       -0.97400
       -1.07153
       -1.05523
       -1.04031
       -1.05291
       -0.92653
       -1.05433
       -0.97717
       -0.94655
       -1.09719
       -0.87943
       -0.90143
       -0.98469
       -1.00755
       -0.95482
       -0.99291
       -1.01517
       -1.03147
       -1.10000
       -0.98304
       -0.99313
       -0.77605
       -1.05738
       -0.76375
       -1.08214
       -1.00769
       -0.77926
       -1.04821
       -1.06036
       -1.04589
       -0.95621
       -1.04305
       -0.16687
       -1.07286
       -1.13947
       -0.96283
       -1.01661
       -1.06920
       -1.02439
       -1.06824
       -0.23745
       -1.04863
       -0.24192
       -1.07885
       -1.09124
       -1.01759
       -1.01840
       -1.05698
       -0.93413
       -1.11726
       -0.83824
       -0.99334
       -0.75455
       -1.07429
       -0.93288
       -1.02480
       -1.07546
       -1.02451
       -1.00487
       -0.08095
       -1.07289
       -1.08078
       -1.04203
       -1.01322
       -1.08465
       -1.01620
       -1.02067
       -1.01795
       -0.91614
       -0.91762
       -1.07384
       -1.02825
       -1.06944
       -1.06064
       -1.07255
       -1.05321
       -1.05056
       -1.04085
       -1.03908
       -1.01846
       -1.06604
       -0.89706
       -0.97603
       -1.01558
       -0.99365
       -1.03892
       -1.08092
       -1.03307
       -1.04147
       -1.06585
       -1.02040
       -1.06571
       -1.00669
       -1.02684
       -1.07396
       -0.99744
       -1.01465
       -1.08647
       -1.06554
       -1.01348
       -1.02516
       -1.03695
       -1.07532
       -1.10859
       -1.05870
       -1.12026
       -1.04147
       -1.02831
       -0.99692
       -1.11026
       -1.09248
       -1.05683
       -1.04621
       -1.08900
       -1.05091
       -1.05300
       -0.99905
       -0.97689
       -1.08832
       -1.07616
       -1.05391
       -0.96153
       -1.00493
       -0.97672
       -1.04690
       -1.00435
       -1.00137
       -1.07510
       -0.99365
       -1.06018
       -1.01467
       -1.04262
       -1.10820
       -1.00935
       -1.05958
       -1.01193
       -0.98997
       -1.02727
       -0.94848
       -0.95366
       -1.03465
       -1.06235
       -1.02775
       -0.84959
       -0.99563
       -1.02456
       -1.03286
       -0.98640
       -0.97978
       -0.97549
       -0.88203
       -0.08156
       -0.61546
       -0.12963
       -0.15899
       -0.95072
       -1.00104
       -0.98262
       -0.99590
       -0.98909
       -0.97212
       -1.05522
       -1.07142
       -1.02094
       -1.04219
       -0.91744
       -1.01197
       -0.94889
       -0.94032
       -1.08691
       -0.87061
       -0.91799
       -0.96237
       -1.00192
       -0.95361
       -0.99205
       -1.01285
       -1.00699
       -1.10477
       -1.00205
       -1.00491
       -0.76337
       -1.03838
       -0.74925
       -1.08855
       -1.01090
       -0.76016
       -1.08325
       -1.06200
       -1.03130
       -0.95396
       -1.06669
       -0.15679
       -1.10577
       -1.10924
       -1.01216
       -1.01254
       -1.06610
       -1.01169
       -1.06132
       -0.26223
       -1.04843
       -0.26221
       -1.07782
       -1.07362
       -1.01716
       -1.03220
       -1.03940
       -0.93375
       -1.09033
       -0.82567
       -0.97557
       -0.72566
       -1.06936
       -0.91682
       -1.02559
       -1.06932
       -1.03832
       -1.02205
       -0.05358
       -1.05617
       -1.08770
       -1.06794
       -0.98028
       -1.07908
       -1.01256
       -1.02142
       -1.00626
       -0.89817
       -0.90752
       -1.06569
       -1.02124
       -1.09322
       -1.04856
       -1.08121
       -1.02916
       -1.04531
       -1.06064
       -1.03027
       -1.03667
       -1.05551
       -0.92379
       -0.93174
       -1.04987
       -0.99521
       -1.03483
       -1.09159
       -1.04709
       -1.02094
       -1.09367
       -1.02075
       -1.06326
       -0.99443
       -1.03070
       -1.06154
       -0.99028
       -1.00627
       -1.06437
       -1.04726
       -1.02321
       -1.04001
       -1.08745
       -1.08048
       -1.11405
       -1.08698
       -1.07952
       -1.02818
       -1.06350
       -1.03990
       -1.09990
       -1.10210
       -1.06123
       -1.09085
       -1.09711
       -1.09206
       -1.05714
       -0.99623
       -0.97669
       -1.06282
       -1.07568
       -1.07793
       -0.97706
       -1.01266
       -0.98451
       -1.02442
       -1.02292
       -1.01154
       -1.06370
       -1.00542
       -1.06785
       -1.01029
       -1.03704
       -1.13050
       -1.01328
       -1.05440
       -1.01695
       -0.94136
       -1.00767
       -0.95189
       -0.90655
       -1.05452
       -1.07619
       -1.05734
       -0.84784
       -0.99230
       -1.01988
       -1.04885
       -0.99810
       -0.96351
       -0.97463
       -0.89166
       -0.06268
       -0.59482
       -0.16574
       -0.16002
       -0.93551
       -1.00051
       -0.98679
       -1.02122
       -1.01721
       -0.96186
       -1.03290
       -1.08187
       -1.05333
       -1.04749
       -0.95272
       -1.02108
       -0.97158
       -0.95228
       -1.03900
       -0.85835
       -0.92145
       -0.98735
       -0.97362
       -0.96844
       -1.00996
       -0.97706
       -1.01016
       -1.11099
       -0.98785
       -1.02868
       -0.72645
       -1.00918
       -0.76838
       -1.06162
       -1.03741
       -0.74098
       -1.07571
       -1.05078
       -1.03964
[truncated: 17,520,311 more chars]
