# Supplementary material for: Partial coupling delay induced multiple spatiotemporal orders in a modular neuronal network
Source: PLoS One. 2017 Jun 1;12(6):e0177918. doi: 10.1371/journal.pone.0177918 (PMC5453483; doi:10.1371/journal.pone.0177918)
Supplement: S1 Dataset — (ZIP) [file pone.0177918.s001.zip › S1_Dataset.zip/S1c.m]

% Following is the data for Fig 1(c) in the revised manuscript. 
 Q=[
       -1.14195
       -1.13558
       -1.21907
       -1.10020
       -1.21782
       -1.14637
       -1.12395
       -1.15388
       -1.13242
       -1.16860
       -1.18124
       -1.16135
       -1.17794
       -1.15216
       -1.15836
       -1.15490
       -1.14734
       -1.13090
       -1.12323
       -1.18487
       -1.16420
       -1.14152
       -1.12632
       -1.16993
       -1.14334
       -1.14326
       -1.17232
       -1.14311
       -1.16301
       -1.13314
       -1.17408
       -1.13360
       -1.15202
       -1.09747
       -1.16985
       -1.18968
       -1.13166
       -1.17441
       -1.22395
       -1.11866
       -1.13743
       -1.15485
       -1.08850
       -1.16230
       -1.14857
       -1.14553
       -1.15572
       -1.11668
       -1.17340
       -1.06974
       -1.13195
       -1.14546
       -1.15585
       -1.16537
       -1.15507
       -1.17082
       -1.16119
       -1.13324
       -1.19618
       -1.09499
       -1.15014
       -1.18518
       -1.11869
       -1.16695
       -1.14253
       -1.14983
       -1.10153
       -1.19093
       -1.18032
       -1.19819
       -1.15152
       -1.12862
       -1.18343
       -1.13860
       -1.16576
       -1.13168
       -1.21008
       -1.18199
       -1.14010
       -1.16371
       -1.15176
       -1.17169
       -1.11064
       -1.18238
       -1.19880
       -1.07746
       -1.13122
       -1.17473
       -1.15266
       -1.17224
       -1.15929
       -1.15268
       -1.10452
       -1.15447
       -1.16190
       -1.12498
       -1.18980
       -1.08977
       -1.13450
       -1.13305
       -1.09883
       -1.11526
       -1.13505
       -1.17701
       -1.13160
       -1.12373
       -1.06256
       -1.15673
       -1.14960
       -1.13526
       -1.15912
       -1.16557
       -1.18452
       -1.15504
       -1.18105
       -1.21249
       -1.15501
       -1.23127
       -1.14570
       -1.17359
       -1.07333
       -1.14467
       -1.15907
       -1.13760
       -1.16046
       -1.20257
       -1.15072
       -1.14744
       -1.11614
       -1.17681
       -1.13590
       -1.14846
       -1.10603
       -1.16270
       -1.14901
       -1.12055
       -1.10705
       -1.16023
       -1.17216
       -1.18354
       -1.13113
       -1.17539
       -1.15430
       -1.11595
       -1.22131
       -1.14818
       -1.12823
       -1.15787
       -1.14779
       -1.17587
       -1.15209
       -1.20772
       -1.13536
       -1.14837
       -1.18416
       -1.17425
       -1.24315
       -1.14902
       -1.14330
       -1.18781
       -1.13046
       -1.16198
       -1.19568
       -1.11651
       -1.20123
       -1.17715
       -1.17610
       -1.17112
       -1.13526
       -1.16513
       -1.16792
       -1.17444
       -1.14015
       -1.14595
       -1.17121
       -1.15730
       -1.17025
       -1.12834
       -1.12808
       -1.18640
       -1.15068
       -1.14664
       -1.12076
       -1.15906
       -1.15800
       -1.12826
       -1.17327
       -1.17563
       -1.12231
       -1.14343
       -1.17839
       -1.11395
       -1.14807
       -1.10661
       -1.17790
       -1.17747
       -1.13072
       -1.20456
       -1.20739
       -1.11306
       -1.12750
       -1.18887
       -1.13712
       -1.13718
       -1.17138
       -1.12458
       -1.16348
       -1.11330
       -1.17077
       -1.07075
       -1.15047
       -1.12630
       -1.19278
       -1.14416
       -1.14676
       -1.15130
       -1.15272
       -1.13266
       -1.20273
       -1.09423
       -1.12602
       -1.20755
       -1.14285
       -1.19348
       -1.13975
       -1.14880
       -1.13260
       -1.19358
       -1.16262
       -1.17824
       -1.17647
       -1.11669
       -1.16210
       -1.16120
       -1.15579
       -1.09744
       -1.21123
       -1.19975
       -1.14668
       -1.16389
       -1.15869
       -1.16731
       -1.10343
       -1.16259
       -1.22237
       -1.04429
       -1.13135
       -1.16964
       -1.12930
       -1.15928
       -1.11888
       -1.17980
       -1.10565
       -1.16381
       -1.17065
       -1.14702
       -1.19385
       -1.11373
       -1.12307
       -1.16403
       -1.07241
       -1.11066
       -1.16938
       -1.15046
       -1.17236
       -1.15396
       -1.08613
       -1.14068
       -1.15884
       -1.12505
       -1.14635
       -1.17665
       -1.17095
       -1.13754
       -1.19552
       -1.20664
       -1.15535
       -1.21526
       -1.12523
       -1.17799
       -1.09174
       -1.14728
       -1.16627
       -1.13520
       -1.12721
       -1.16625
       -1.14042
       -1.13926
       -1.14840
       -1.16703
       -1.09704
       -1.15913
       -1.11645
       -1.15247
       -1.12334
       -1.14344
       -1.11494
       -1.14599
       -1.15795
       -1.19717
       -1.13332
       -1.19540
       -1.14775
       -1.13734
       -1.19660
       -1.17770
       -1.08837
       -1.14239
       -1.18387
       -1.14235
       -1.15607
       -1.21612
       -1.12023
       -1.13598
       -1.18814
       -1.16073
       -1.22396
       -1.16826
       -1.14791
       -1.14731
       -1.16368
       -1.18721
       -1.19473
       -1.10345
       -1.19066
       -1.14019
       -1.17456
       -1.18242
       -1.17012
       -1.12480
       -1.15081
       -1.19323
       -1.15594
       -1.17037
       -1.16366
       -1.17716
       -1.17223
       -1.13467
       -1.13289
       -1.21863
       -1.15555
       -1.13963
       -1.15078
       -1.14544
       -1.18515
       -1.13180
       -1.16569
       -1.13134
       -1.13384
       -1.15487
       -1.18758
       -1.13014
       -1.18414
       -1.13361
       -1.16372
       -1.18795
       -1.10232
       -1.19396
       -1.19473
       -1.07711
       -1.15587
       -1.16875
       -1.15052
       -1.12959
       -1.19410
       -1.12532
       -1.16564
       -1.10457
       -1.16712
       -1.08880
       -1.15786
       -1.11149
       -1.15332
       -1.15172
       -1.16024
       -1.13104
       -1.17116
       -1.16960
       -1.20252
       -1.08353
       -1.15155
       -1.14568
       -1.12708
       -1.18352
       -1.14572
       -1.10300
       -1.14402
       -1.21376
       -1.12191
       -1.17661
       -1.13145
       -1.10148
       -1.16105
       -1.17506
       -1.14371
       -1.10486
       -1.18501
       -1.17927
       -1.15367
       -1.16077
       -1.18805
       -1.19663
       -1.12131
       -1.18040
       -1.21945
       -1.09409
       -1.12451
       -1.18396
       -1.14518
       -1.13545
       -1.11664
       -1.16666
       -1.14857
       -1.17511
       -1.15267
       -1.17146
       -1.19124
       -1.13731
       -1.11943
       -1.14425
       -1.07002
       -1.09844
       -1.16960
       -1.16188
       -1.16346
       -1.14274
       -1.09835
       -1.13301
       -1.16825
       -1.13519
       -1.16203
       -1.18904
       -1.16791
       -1.14844
       -1.17664
       -1.19209
       -1.16963
       -1.18481
       -1.12269
       -1.18100
       -1.11397
       -1.15456
       -1.17737
       -1.11231
       -1.13165
       -1.15973
       -1.16363
       -1.14330
       -1.11304
       -1.18815
       -1.11049
       -1.14817
       -1.11813
       -1.16355
       -1.12373
       -1.18205
       -1.15145
       -1.16331
       -1.15922
       -1.21330
       -1.09331
       -1.22010
       -1.14930
       -1.15441
       -1.17112
       -1.14669
       -1.06981
       -1.15308
       -1.16662
       -1.13785
       -1.13713
       -1.18452
       -1.11424
       -1.14217
       -1.16725
       -1.14909
       -1.18627
       -1.15618
       -1.16154
       -1.13796
       -1.17292
       -1.13440
       -1.16171
       -1.10077
       -1.18863
       -1.14628
       -1.18721
       -1.15939
       -1.18361
       -1.13421
       -1.13367
       -1.19320
       -1.15071
       -1.11454
       -1.17406
       -1.17432
       -1.17589
       -1.12899
       -1.14831
       -1.20447
       -1.16977
       -1.13660
       -1.17853
       -1.12665
       -1.16777
       -1.13404
       -1.17649
       -1.13529
       -1.17871
       -1.15832
       -1.18300
       -1.15598
       -1.18842
       -1.13161
       -1.17958
       -1.17975
       -1.09188
       -1.18177
       -1.19090
       -1.10791
       -1.13910
       -1.18331
       -1.15632
       -1.11812
       -1.16116
       -1.10432
       -1.16318
       -1.09832
       -1.14715
       -1.08177
       -1.16025
       -1.09512
       -1.16270
       -1.15437
       -1.15049
       -1.11514
       -1.17915
       -1.19368
       -1.22183
       -1.10595
       -1.17678
       -1.13993
       -1.09479
       -1.20654
       -1.15824
       -1.10470
       -1.17971
       -1.18252
       -1.13126
       -1.17763
       -1.18107
       -1.12056
       -1.16133
       -1.18879
       -1.14829
       -1.11681
       -1.19266
       -1.17274
       -1.15882
       -1.14013
       -1.16855
       -1.21632
       -1.11409
       -1.17009
       -1.19385
       -1.03556
       -1.10728
       -1.20980
       -1.14522
       -1.12863
       -1.13578
       -1.15827
       -1.13917
       -1.16612
       -1.15791
       -1.14628
       -1.17273
       -1.13944
       -1.10684
       -1.19298
       -1.06902
       -1.13203
       -1.18980
       -1.18782
       -1.19162
       -1.14211
       -1.11285
       -1.13060
       -1.17211
       -1.11439
       -1.16924
       -1.15932
       -1.16307
       -1.15262
       -1.19810
       -1.19603
       -1.18758
       -1.18189
       -1.12448
       -1.17592
       -1.14464
       -1.15001
       -1.18986
       -1.07455
       -1.14905
       -1.16881
       -1.12932
       -1.15093
       -1.13558
       -1.15330
       -1.10019
       -1.14373
       -1.15125
       -1.17445
       -1.13260
       -1.19205
       -1.14948
       -1.17557
       -1.15798
       -1.18839
       -1.08004
       -1.19742
       -1.13430
       -1.19004
       -1.16613
       -1.14046
       -1.11462
       -1.15279
       -1.15914
       -1.16209
       -1.14832
       -1.16877
       -1.10722
       -1.15305
       -1.15487
       -1.19417
       -1.17513
       -1.15997
       -1.13013
       -1.14290
       -1.13891
       -1.13012
       -1.14053
       -1.10936
       -1.20316
       -1.15800
       -1.16468
       -1.15194
       -1.16409
       -1.10422
       -1.14634
       -1.18608
       -1.15234
       -1.13479
       -1.15649
       -1.15860
       -1.17729
       -1.12112
       -1.12968
       -1.20767
       -1.14401
       -1.13377
       -1.15604
       -1.11593
       -1.14401
       -1.10767
       -1.16480
       -1.12068
       -1.16266
       -1.14942
       -1.16696
       -1.15630
       -1.16088
       -1.12242
       -1.15939
       -1.16537
       -1.10423
       -1.19226
       -1.20171
       -1.11129
       -1.17700
       -1.17047
       -1.16446
       -1.12831
       -1.13982
       -1.17585
       -1.16497
       -1.07866
       -1.11277
       -1.09417
       -1.13416
       -1.09764
       -1.15061
       -1.16785
       -1.15410
       -1.12015
       -1.16671
       -1.19406
       -1.19486
       -1.08725
       -1.15976
       -1.13662
       -1.13176
       -1.19717
       -1.16952
       -1.11187
       -1.15998
       -1.20580
       -1.14693
       -1.16557
       -1.16791
       -1.12618
       -1.16496
       -1.16904
       -1.16239
       -1.12909
       -1.20592
       -1.13063
       -1.12567
       -1.13651
       -1.13193
       -1.19733
       -1.10889
       -1.14004
       -1.20628
       -1.04439
       -1.09308
       -1.18119
       -1.15807
       -1.11618
       -1.13379
       -1.18617
       -1.14881
       -1.16639
       -1.15328
       -1.13402
       -1.17848
       -1.13828
       -1.10683
       -1.18262
       -1.10568
       -1.14836
       -1.17367
       -1.19978
       -1.16995
       -1.14694
       -1.12732
       -1.14630
       -1.14571
       -1.15394
       -1.14404
       -1.13454
       -1.14723
       -1.15817
       -1.18007
       -1.18439
       -1.14852
       -1.17625
       -1.12419
       -1.15518
       -1.15618
       -1.14199
       -1.13870
       -1.08122
       -1.16191
       -1.17911
       -1.15306
       -1.15255
       -1.13448
       -1.13093
       -1.13038
       -1.12066
       -1.15588
       -1.16682
       -1.16986
       -1.17350
       -1.18511
       -1.16118
       -1.13370
       -1.18334
       -1.08962
       -1.20156
       -1.08337
       -1.18528
       -1.14830
       -1.17222
       -1.11822
       -1.14310
       -1.16877
       -1.15502
       -1.18409
       -1.15263
       -1.10422
       -1.13848
       -1.14452
       -1.18959
       -1.14629
       -1.15621
       -1.15161
       -1.14422
       -1.17424
       -1.11096
       -1.16246
       -1.11790
       -1.15796
       -1.16675
       -1.14182
       -1.13299
       -1.18921
       -1.14246
       -1.12926
       -1.17484
       -1.12443
       -1.12834
       -1.20712
       -1.14439
       -1.15650
       -1.18248
       -1.13055
       -1.19384
       -1.14776
       -1.10623
       -1.15035
       -1.14993
       -1.15745
       -1.13240
       -1.17154
       -1.10408
       -1.18925
       -1.16657
       -1.12639
       -1.14593
       -1.15056
       -1.12906
       -1.13201
       -1.16783
       -1.11032
       -1.18271
       -1.19657
       -1.13368
       -1.19411
       -1.15047
       -1.15029
       -1.14381
       -1.10670
       -1.15187
       -1.16397
       -1.07589
       -1.13846
       -1.08692
       -1.10805
       -1.10715
       -1.13333
       -1.19062
       -1.13197
       -1.12155
       -1.16467
       -1.18332
       -1.18631
       -1.09201
       -1.16618
       -1.11573
       -1.12927
       -1.18506
       -1.17743
       -1.12610
       -1.15523
       -1.22636
       -1.14940
       -1.13489
       -1.17108
       -1.14634
       -1.14164
       -1.16215
       -1.14886
       -1.14528
       -1.18039
       -1.13330
       -1.14979
       -1.14464
       -1.16855
       -1.19106
       -1.08133
       -1.14184
       -1.17959
       -1.04603
       -1.08457
       -1.16114
       -1.17613
       -1.11270
       -1.12014
       -1.15634
       -1.14575
       -1.15543
       -1.15124
       -1.15872
       -1.17166
       -1.14935
       -1.09794
       -1.14748
       -1.10791
       -1.17812
       -1.20544
       -1.18716
       -1.15901
       -1.18342
       -1.10559
       -1.15718
       -1.11992
       -1.15731
       -1.14982
       -1.10362
       -1.17234
       -1.15656
       -1.15777
       -1.16909
       -1.15343
       -1.16338
       -1.09612
       -1.14756
       -1.14224
       -1.16322
       -1.18223
       -1.07508
       -1.15059
       -1.16174
       -1.15225
       -1.13639
       -1.10730
       -1.13552
       -1.13415
       -1.13808
       -1.15897
       -1.14648
       -1.16607
       -1.17565
       -1.19125
       -1.15599
       -1.14501
       -1.15441
       -1.12886
       -1.17081
       -1.09343
       -1.18741
       -1.17332
       -1.15607
       -1.09214
       -1.12941
       -1.15259
       -1.17185
       -1.18802
       -1.13944
       -1.12380
       -1.15347
       -1.14443
       -1.18841
       -1.12922
       -1.13598
       -1.13502
       -1.16066
       -1.17165
       -1.12999
       -1.12741
       -1.08450
       -1.13382
       -1.17418
       -1.14801
       -1.13845
       -1.20195
       -1.15520
       -1.14747
       -1.15158
       -1.13318
       -1.14480
       -1.18593
       -1.16469
       -1.19155
       -1.18403
       -1.12153
       -1.19622
       -1.12758
       -1.10789
       -1.15857
       -1.16137
       -1.16904
       -1.14118
       -1.20709
       -1.09193
       -1.21356
       -1.16778
       -1.13432
       -1.15256
       -1.15754
       -1.14152
       -1.14084
       -1.15852
       -1.10732
       -1.17588
       -1.17995
       -1.13386
       -1.20588
       -1.11101
       -1.14501
       -1.12441
       -1.11200
       -1.14611
       -1.18627
       -1.10400
       -1.13876
       -1.08536
       -1.13138
       -1.12525
       -1.12168
       -1.19141
       -1.10732
       -1.13055
       -1.14772
       -1.17309
       -1.19969
       -1.07049
       -1.16820
       -1.14060
       -1.13494
       -1.18008
       -1.16927
       -1.14297
       -1.16847
       -1.18147
       -1.18545
       -1.14704
       -1.18960
       -1.13048
       -1.10759
       -1.13010
       -1.10368
       -1.15994
       -1.19578
       -1.12485
       -1.16343
       -1.12557
       -1.15712
       -1.16103
       -1.10060
       -1.13989
       -1.18238
       -1.06014
       -1.10393
       -1.16190
       -1.16917
       -1.11178
       -1.14680
       -1.14382
       -1.16425
       -1.13020
       -1.13733
       -1.14932
       -1.17941
       -1.16777
       -1.13083
       -1.11912
       -1.10343
       -1.20461
       -1.18978
       -1.17605
       -1.19164
       -1.14513
       -1.11855
       -1.14419
       -1.12518
       -1.12133
       -1.14017
       -1.14497
       -1.16711
       -1.14521
       -1.14044
       -1.18208
       -1.16368
       -1.17402
       -1.10971
       -1.12187
       -1.14337
       -1.13828
       -1.17308
       -1.07345
       -1.18288
       -1.15129
       -1.15273
       -1.12156
       -1.10904
       -1.09732
       -1.13582
       -1.13333
       -1.13640
       -1.19910
       -1.13041
       -1.17356
       -1.13956
       -1.17257
       -1.13508
       -1.16965
       -1.11950
       -1.16076
       -1.11418
       -1.19518
       -1.16927
       -1.18129
       -1.09467
       -1.16628
       -1.16689
       -1.17535
       -1.19872
       -1.14050
       -1.14558
       -1.18370
       -1.12173
       -1.16985
       -1.13591
       -1.12214
       -1.16546
       -1.12447
       -1.16158
       -1.14378
       -1.13527
       -1.07972
       -1.12782
       -1.17666
       -1.17393
       -1.11569
       -1.16483
       -1.15913
       -1.15238
       -1.13185
       -1.14662
       -1.15431
       -1.18685
       -1.15747
       -1.16163
       -1.20575
       -1.14932
       -1.20547
       -1.13353
       -1.11531
       -1.14022
       -1.12220
       -1.18852
       -1.17152
       -1.21056
       -1.07147
       -1.20770
       -1.15791
       -1.15772
       -1.14097
       -1.14366
       -1.11775
       -1.12621
       -1.14817
       -1.11147
       -1.19638
       -1.17723
       -1.13868
       -1.19607
       -1.10292
       -1.11973
       -1.14076
       -1.10159
       -1.15969
       -1.17961
       -1.08692
       -1.14184
       -1.09424
       -1.13799
       -1.12331
       -1.14402
       -1.18020
       -1.12216
       -1.13202
       -1.13195
       -1.17293
       -1.17799
       -1.05897
       -1.16233
       -1.14973
       -1.10285
       -1.17188
       -1.17597
       -1.14228
       -1.19147
       -1.20104
       -1.18521
       -1.15539
       -1.17068
       -1.12663
       -1.11532
       -1.13812
       -1.09756
       -1.17133
       -1.17729
       -1.15459
       -1.17791
       -1.14069
       -1.15605
       -1.16669
       -1.09493
       -1.13881
       -1.15943
       -1.07193
       -1.10175
       -1.16924
       -1.16572
       -1.11796
       -1.16682
       -1.12006
       -1.16021
       -1.10276
       -1.12678
       -1.16389
       -1.13930
       -1.16896
       -1.13124
       -1.11847
       -1.09750
       -1.15514
       -1.16464
       -1.16465
       -1.16602
       -1.14328
       -1.14258
       -1.14601
       -1.10318
       -1.12788
       -1.15253
       -1.13166
       -1.13844
       -1.15477
       -1.11031
       -1.18584
       -1.17191
       -1.17839
       -1.12298
       -1.11697
       -1.14610
       -1.13219
       -1.18045
       -1.10454
       -1.16415
       -1.13444
       -1.11845
       -1.11480
       -1.10634
       -1.12555
       -1.11506
       -1.16168
       -1.14361
       -1.17838
       -1.11330
       -1.15842
       -1.17264
       -1.17815
       -1.13761
       -1.13975
       -1.10967
       -1.20276
       -1.13597
       -1.15278
       -1.17922
       -1.15438
       -1.11417
       -1.15886
       -1.16568
       -1.17037
       -1.18431
       -1.12619
       -1.12279
       -1.18281
       -1.16214
       -1.15185
       -1.16173
       -1.13490
       -1.17291
       -1.15540
       -1.16974
       -1.18309
       -1.13095
       -1.07885
       -1.12776
       -1.16786
       -1.14363
       -1.12469
       -1.12673
       -1.13459
       -1.16544
       -1.13268
       -1.12916
       -1.15692
       -1.18829
       -1.16116
       -1.13669
       -1.19542
       -1.13883
       -1.16507
       -1.10878
       -1.13109
       -1.15021
       -1.14478
       -1.18497
       -1.14439
       -1.20049
       -1.10152
       -1.20081
       -1.12810
       -1.14845
       -1.14744
       -1.12575
       -1.13656
       -1.13390
       -1.15062
       -1.12247
       -1.13461
       -1.14686
       -1.13130
       -1.17269
       -1.12887
       -1.14970
       -1.12580
       -1.10729
       -1.15218
       -1.15953
       -1.09711
       -1.14886
       -1.09840
       -1.12626
       -1.12191
       -1.09865
       -1.20528
       -1.12051
       -1.14481
       -1.12686
       -1.17119
       -1.17902
       -1.08234
       -1.17043
       -1.14056
       -1.11382
       -1.17977
       -1.17983
       -1.16237
       -1.18356
       -1.18642
       -1.15592
       -1.15917
       -1.12818
       -1.11219
       -1.10838
       -1.15029
       -1.10190
       -1.16524
       -1.18723
       -1.12329
       -1.18879
       -1.13925
       -1.16134
       -1.14394
       -1.12650
       -1.12698
       -1.15409
       -1.08506
       -1.10129
       -1.15149
       -1.13560
       -1.12379
       -1.16603
       -1.14276
       -1.16261
       -1.13625
       -1.14355
       -1.15127
       -1.14671
       -1.16331
       -1.13054
       -1.12922
       -1.11014
       -1.13610
       -1.13874
       -1.18262
       -1.14013
       -1.14188
       -1.13575
       -1.15191
       -1.12461
       -1.11175
       -1.13548
       -1.14498
       -1.11913
       -1.15219
       -1.11042
       -1.14501
       -1.18076
       -1.17596
       -1.09998
       -1.11487
       -1.14017
       -1.12319
       -1.15417
       -1.09110
       -1.14834
       -1.15005
       -1.10208
       -1.11248
       -1.07330
       -1.13517
       -1.15952
       -1.17132
       -1.12309
       -1.18349
       -1.11487
       -1.14595
       -1.17352
       -1.16729
       -1.13709
       -1.18913
       -1.09105
       -1.18975
       -1.13712
       -1.16616
       -1.16676
       -1.16526
       -1.15092
       -1.14466
       -1.15595
       -1.16779
       -1.19399
       -1.12932
       -1.07107
       -1.15867
       -1.18963
       -1.13913
       -1.14891
       -1.14730
       -1.16369
       -1.15325
       -1.14450
       -1.17898
       -1.12017
       -1.06940
       -1.14380
       -1.17268
       -1.11864
       -1.15525
       -1.14853
       -1.11630
       -1.15994
       -1.12648
       -1.12951
       -1.14627
       -1.18609
       -1.15800
       -1.13933
       -1.19684
       -1.18437
       -1.15208
       -1.08933
       -1.15245
       -1.13363
       -1.10076
       -1.18991
       -1.12374
       -1.19628
       -1.10457
       -1.19278
       -1.14252
       -1.14280
       -1.14592
       -1.14182
       -1.15507
       -1.14570
       -1.15816
       -1.12713
       -1.13560
       -1.15376
       -1.14702
       -1.16707
       -1.11453
       -1.16975
       -1.07955
       -1.10242
       -1.13800
       -1.16394
       -1.11576
       -1.13761
       -1.08790
       -1.11647
       -1.15426
       -1.06501
       -1.18377
       -1.15222
       -1.16747
       -1.10238
       -1.20148
       -1.14705
       -1.07323
       -1.16498
       -1.13704
       -1.10905
       -1.18214
       -1.17131
       -1.16514
       -1.17663
       -1.18487
       -1.16520
       -1.19376
       -1.14325
       -1.11281
       -1.11055
       -1.14277
       -1.13656
       -1.15755
       -1.22691
       -1.08549
       -1.16179
       -1.13929
       -1.17384
       -1.16492
       -1.14220
       -1.12604
       -1.17774
       -1.08831
       -1.11787
       -1.11163
       -1.14930
       -1.11337
       -1.13688
       -1.12989
       -1.14153
       -1.11226
       -1.13431
       -1.15079
       -1.16300
       -1.14125
       -1.14631
       -1.13574
       -1.12105
       -1.15459
       -1.13680
       -1.16335
       -1.14916
       -1.16836
       -1.14039
       -1.13140
       -1.13625
       -1.13769
       -1.12535
       -1.11425
       -1.13038
       -1.16060
       -1.09973
       -1.16279
       -1.20587
       -1.16265
       -1.07392
       -1.13283
       -1.13657
       -1.13879
       -1.15673
       -1.09427
       -1.14471
       -1.15471
       -1.08900
       -1.09523
       -1.08401
       -1.12185
       -1.18391
       -1.14563
       -1.15830
       -1.16992
       -1.12579
       -1.12237
       -1.17146
       -1.16365
       -1.14707
       -1.19348
       -1.11803
       -1.20611
       -1.13967
       -1.13736
       -1.18407
       -1.16912
       -1.15046
       -1.14962
       -1.15660
       -1.14621
       -1.17502
       -1.12758
       -1.06710
       -1.12395
       -1.16418
       -1.11417
       -1.14467
       -1.16459
       -1.15498
       -1.14284
       -1.12411
       -1.15627
       -1.11469
       -1.09218
       -1.11313
       -1.16568
       -1.11715
       -1.14059
       -1.13023
       -1.15794
       -1.15016
       -1.14116
       -1.11940
       -1.14516
       -1.19322
       -1.13777
       -1.16052
       -1.18384
       -1.15968
       -1.15277
       -1.10115
       -1.16255
       -1.13668
       -1.09069
       -1.18263
       -1.13868
       -1.17762
       -1.09007
       -1.18788
       -1.14075
       -1.15697
       -1.13400
       -1.14152
       -1.15419
       -1.13585
       -1.14282
       -1.10883
       -1.15070
       -1.17642
       -1.14560
       -1.15064
       -1.09323
       -1.15029
       -1.09435
       -1.09689
       -1.12181
       -1.14589
       -1.10377
       -1.15678
       -1.09133
       -1.12043
       -1.14515
       -1.07557
       -1.19453
       -1.14110
       -1.15680
       -1.12345
       -1.16849
       -1.16668
       -1.06260
       -1.19869
       -1.13129
       -1.11395
       -1.17302
       -1.15947
       -1.16448
       -1.18744
       -1.20316
       -1.18944
       -1.16625
       -1.14604
       -1.12758
       -1.13862
       -1.15886
       -1.14332
       -1.15255
       -1.21690
       -1.10209
       -1.18666
       -1.14845
       -1.19173
       -1.17698
       -1.14115
       -1.14596
       -1.16516
       -1.08878
       -1.13169
       -1.10312
       -1.12848
       -1.08961
       -1.10498
       -1.13332
       -1.14516
       -1.12891
       -1.12473
       -1.14184
       -1.16085
       -1.15318
       -1.17217
       -1.14523
       -1.13496
       -1.13042
       -1.14483
       -1.16506
       -1.14225
       -1.18726
       -1.13613
       -1.14955
       -1.16096
       -1.13819
       -1.13000
       -1.13760
       -1.12679
       -1.14067
       -1.10130
       -1.15231
       -1.19336
       -1.15945
       -1.06218
       -1.09993
       -1.12032
       -1.13028
       -1.18790
       -1.10495
       -1.15163
       -1.15298
       -1.08540
       -1.09941
       -1.06290
       -1.10668
       -1.17772
       -1.15148
       -1.16939
       -1.17268
       -1.11449
       -1.12994
       -1.15962
       -1.15080
       -1.13692
       -1.18099
       -1.14827
       -1.19935
       -1.13511
       -1.10695
       -1.18615
       -1.15126
       -1.11221
       -1.15428
       -1.14758
       -1.13381
       -1.17704
       -1.14791
       -1.07593
       -1.15675
       -1.14345
       -1.10314
       -1.15228
       -1.16584
       -1.16941
       -1.14221
       -1.11467
       -1.16880
       -1.14772
       -1.06233
       -1.12191
       -1.16684
       -1.13888
       -1.15891
       -1.14526
       -1.14447
       -1.10647
       -1.12302
       -1.10843
       -1.16162
       -1.18174
       -1.11455
       -1.15086
       -1.17658
       -1.13043
       -1.12197
       -1.09515
       -1.14534
       -1.12158
       -1.08666
       -1.15682
       -1.13861
       -1.16696
       -1.10685
       -1.17252
       -1.13070
       -1.12912
       -1.15783
       -1.14325
       -1.15113
       -1.13523
       -1.15398
       -1.12226
       -1.17421
       -1.18795
       -1.13758
       -1.14879
       -1.08954
       -1.14834
       -1.07239
       -1.10971
       -1.11422
       -1.15195
       -1.09395
       -1.12873
       -1.14933
       -1.10884
       -1.11015
       -1.07667
       -1.19995
       -1.14586
       -1.17841
       -1.13843
       -1.17258
       -1.14269
       -1.07002
       -1.17910
       -1.13387
       -1.07887
       -1.14380
       -1.15664
       -1.17714
       -1.16851
       -1.18530
       -1.16210
       -1.16901
       -1.14789
       -1.14912
       -1.13383
       -1.11535
       -1.14761
       -1.16456
       -1.19678
       -1.11207
       -1.16856
       -1.11934
       -1.17535
       -1.17792
       -1.16596
       -1.17217
       -1.15988
       -1.08455
       -1.13973
       -1.09609
       -1.14004
       -1.10512
       -1.11923
       -1.13564
       -1.16037
       -1.12632
       -1.11104
       -1.16917
       -1.13133
       -1.15001
       -1.13557
       -1.13529
       -1.11994
       -1.14091
       -1.16376
       -1.18072
       -1.12527
       -1.16070
       -1.14696
       -1.16794
       -1.19490
       -1.15682
       -1.13339
       -1.16665
       -1.15591
       -1.12285
       -1.13913
       -1.14340
       -1.17218
       -1.18015
       -1.08071
       -1.12161
       -1.12950
       -1.11975
       -1.18772
       -1.09235
       -1.15677
       -1.12887
       -1.11552
       -1.09768
       -1.09058
       -1.11082
       -1.21154
       -1.10737
       -1.17799
       -1.15093
       -1.13736
       -1.16917
       -1.09102
       -1.15347
       -1.12635
       -1.14753
       -1.14556
       -1.21154
       -1.12086
       -1.13686
       -1.17637
       -1.17058
       -1.09889
       -1.14139
       -1.12819
       -1.15482
       -1.16447
       -1.14240
       -1.10103
       -1.16245
       -1.14762
       -1.10045
       -1.12106
       -1.16699
       -1.15483
       -1.13820
       -1.11594
       -1.16446
       -1.13183
       -1.11027
       -1.13643
       -1.16075
       -1.16540
       -1.16832
       -1.12154
       -1.15246
       -1.11853
       -1.10421
       -1.11260
       -1.15874
       -1.17889
       -1.14486
       -1.14027
       -1.16634
       -1.15081
       -1.13330
       -1.09152
       -1.14235
       -1.10764
       -1.10302
       -1.13712
       -1.16132
       -1.16644
       -1.08902
       -1.15693
       -1.12368
       -1.12729
       -1.16595
       -1.14506
       -1.13581
       -1.12630
       -1.18228
       -1.10531
       -1.17622
       -1.19007
       -1.13922
       -1.16603
       -1.08902
       -1.15206
       -1.10517
       -1.06575
       -1.08863
       -1.14585
       -1.10569
       -1.15462
       -1.14469
       -1.07587
       -1.15749
       -1.08243
       -1.23211
       -1.13467
       -1.15239
       -1.13312
       -1.15019
       -1.13726
       -1.05766
       -1.16497
       -1.13244
       -1.08408
       -1.16419
       -1.13660
       -1.19102
       -1.13939
       -1.16479
       -1.15445
       -1.15731
       -1.16765
       -1.13077
       -1.13676
       -1.11172
       -1.16125
       -1.16142
       -1.18367
       -1.12222
       -1.15149
       -1.14358
       -1.18189
       -1.17246
       -1.16068
       -1.16088
       -1.15563
       -1.10297
       -1.15050
       -1.11541
       -1.16427
       -1.10079
       -1.11898
       -1.11630
       -1.14254
       -1.13130
       -1.12314
       -1.16562
       -1.11402
       -1.15533
       -1.11099
       -1.12313
       -1.14028
       -1.12575
       -1.14924
       -1.18257
       -1.14467
       -1.14467
       -1.16258
       -1.12645
       -1.19958
       -1.16216
       -1.13813
       -1.14454
       -1.17983
       -1.15132
       -1.14267
       -1.15796
       -1.16439
       -1.11639
       -1.11511
       -1.13096
       -1.12966
       -1.13549
       -1.15961
       -1.08982
       -1.16674
       -1.08247
       -1.09992
       -1.12074
       -1.07922
       -1.08434
       -1.21029
       -1.09476
       -1.15769
       -1.15403
       -1.16221
       -1.18904
       -1.10805
       -1.15677
       -1.14736
       -1.19051
       -1.15534
       -1.16409
       -1.13049
       -1.15069
       -1.15251
       -1.14829
       -1.10454
       -1.14347
       -1.12326
       -1.13253
       -1.15752
       -1.11021
       -1.11429
       -1.16923
       -1.14711
       -1.11437
       -1.16138
       -1.14751
       -1.16044
       -1.15556
       -1.13804
       -1.13678
       -1.11724
       -1.10118
       -1.13622
       -1.18307
       -1.15842
       -1.10274
       -1.11056
       -1.14457
       -1.13651
       -1.14531
       -1.13626
       -1.15851
       -1.15348
       -1.14053
       -1.15552
       -1.16965
       -1.13889
       -1.15180
       -1.11849
       -1.15613
       -1.12935
       -1.13340
       -1.12963
       -1.16875
       -1.16832
       -1.10655
       -1.13765
       -1.13859
       -1.12114
       -1.14389
       -1.16982
       -1.11821
       -1.12696
       -1.19084
       -1.09533
       -1.15832
       -1.17514
       -1.13887
       -1.15115
       -1.08802
       -1.15861
       -1.10921
       -1.07265
       -1.09733
       -1.13001
       -1.10874
       -1.14110
       -1.12847
       -1.09815
       -1.17032
       -1.09259
       -1.20608
       -1.13060
       -1.13017
       -1.12201
       -1.14750
       -1.13972
       -1.07444
       -1.17680
       -1.12766
       -1.08937
       -1.10377
       -1.13966
       -1.19201
       -1.16419
       -1.15398
       -1.10594
       -1.15228
       -1.14980
       -1.13181
       -1.13975
       -1.08729
       -1.16331
       -1.14983
       -1.18551
       -1.09014
       -1.15433
       -1.15596
       -1.17546
       -1.19166
       -1.17417
       -1.18503
       -1.15544
       -1.11507
       -1.14414
       -1.13225
       -1.14809
       -1.11837
       -1.12837
       -1.12162
       -1.12876
       -1.12192
       -1.11780
       -1.15489
       -1.14019
       -1.17005
       -1.09813
       -1.16237
       -1.16865
       -1.13962
       -1.14798
       -1.15068
       -1.15977
       -1.14276
       -1.18372
       -1.10736
       -1.18781
       -1.17733
       -1.14711
       -1.10231
       -1.18366
       -1.11268
       -1.11290
       -1.14215
       -1.13992
       -1.10012
       -1.13184
       -1.14798
       -1.11853
       -1.14987
       -1.15489
       -1.08752
       -1.15362
       -1.09739
       -1.11492
       -1.14559
       -1.12055
       -1.09450
       -1.19961
       -1.08245
       -1.15999
       -1.15476
       -1.15378
       -1.17583
       -1.10043
       -1.12493
       -1.11129
       -1.18610
       -1.15758
       -1.14467
       -1.14254
       -1.14036
       -1.14092
       -1.14615
       -1.08020
       -1.14202
       -1.15890
       -1.12152
       -1.13699
       -1.10736
       -1.13168
       -1.17575
       -1.17298
       -1.13599
       -1.18117
       -1.10179
       -1.13669
       -1.18218
       -1.13592
       -1.14513
       -1.12742
       -1.08855
       -1.14053
       -1.15894
       -1.11301
       -1.13443
       -1.11252
       -1.18936
       -1.15920
       -1.12202
       -1.15909
       -1.14501
       -1.15140
       -1.12592
       -1.14953
       -1.18978
       -1.14524
       -1.14038
       -1.10819
       -1.14454
       -1.11163
       -1.12846
       -1.13815
       -1.13695
       -1.15865
       -1.12116
       -1.16891
       -1.13662
       -1.09919
       -1.16457
       -1.19955
       -1.10579
       -1.12690
       -1.19787
       -1.07556
       -1.15455
       -1.17462
       -1.14238
       -1.14704
       -1.10144
       -1.14211
       -1.13557
       -1.06392
       -1.08977
       -1.13587
       -1.12477
       -1.14258
       -1.12486
       -1.08942
       -1.16647
       -1.10340
       -1.21023
       -1.13051
       -1.16912
       -1.11621
       -1.14238
       -1.15075
       -1.05543
       -1.17319
       -1.12848
       -1.07573
       -1.10238
       -1.15169
       -1.20034
       -1.18111
       -1.14233
       -1.09274
       -1.14498
       -1.15881
       -1.11773
       -1.15740
       -1.07523
       -1.14698
       -1.16084
       -1.18833
       -1.10730
       -1.16981
       -1.12861
       -1.17712
       -1.16003
       -1.14424
       -1.17364
       -1.16762
       -1.12202
       -1.13882
       -1.13685
       -1.13785
       -1.10946
       -1.12129
       -1.12172
       -1.11032
       -1.12125
       -1.15197
       -1.17191
       -1.16014
       -1.18831
       -1.09979
       -1.15328
       -1.17361
       -1.14862
       -1.12632
       -1.12022
       -1.16535
       -1.14933
       -1.16837
       -1.13770
       -1.17885
       -1.16761
       -1.15221
       -1.08792
       -1.17418
       -1.13329
       -1.14197
       -1.15367
       -1.11842
       -1.13063
       -1.11031
       -1.12557
       -1.13334
       -1.11272
       -1.15443
       -1.08370
       -1.15864
       -1.09354
       -1.11869
       -1.16645
       -1.12662
       -1.08923
       -1.21865
       -1.10111
       -1.15503
       -1.16246
       -1.17880
       -1.16065
       -1.10060
       -1.12143
       -1.13302
       -1.20094
       -1.18096
       -1.16562
       -1.14306
       -1.15019
       -1.14553
       -1.12066
       -1.12087
       -1.12285
       -1.16937
       -1.12075
       -1.14274
       -1.09951
       -1.11669
       -1.17385
       -1.13677
       -1.14385
       -1.16669
       -1.09267
       -1.14573
       -1.14908
       -1.14759
       -1.15197
       -1.17842
       -1.08018
       -1.10433
       -1.15910
       -1.13750
       -1.15588
       -1.08305
       -1.17680
       -1.14256
       -1.13491
       -1.16577
       -1.11016
       -1.14980
       -1.17081
       -1.12373
       -1.19680
       -1.15857
       -1.14872
       -1.09948
       -1.15266
       -1.10908
       -1.12776
       -1.12795
       -1.12340
       -1.15829
       -1.10856
       -1.16209
       -1.14412
       -1.09797
       -1.14892
       -1.19806
       -1.12008
       -1.14485
       -1.17371
       -1.09496
       -1.14107
       -1.16631
       -1.14762
       -1.14666
       -1.12878
       -1.12205
       -1.15171
       -1.09435
       -1.11874
       -1.16622
       -1.14349
       -1.13514
       -1.15055
       -1.10740
       -1.15221
       -1.09971
       -1.17805
       -1.13958
       -1.16319
       -1.11802
       -1.10109
       -1.15973
       -1.07522
       -1.16331
       -1.12316
       -1.10462
       -1.12692
       -1.17530
       -1.19807
       -1.16746
       -1.12944
       -1.09295
       -1.14646
       -1.15658
       -1.15386
       -1.16320
       -1.08880
       -1.12821
       -1.15941
       -1.19441
       -1.10028
       -1.14670
       -1.10215
       -1.14797
       -1.18271
       -1.11791
       -1.18026
       -1.14570
       -1.11292
       -1.16911
       -1.12451
       -1.14757
       -1.10991
       -1.09089
       -1.14517
       -1.12361
       -1.11161
       -1.14427
       -1.18448
       -1.15980
       -1.16356
       -1.11142
       -1.13610
       -1.17371
       -1.13477
       -1.11520
       -1.12696
       -1.16451
       -1.13282
       -1.14557
       -1.14935
       -1.15633
       -1.16262
       -1.18533
       -1.09735
       -1.19253
       -1.14640
       -1.14292
       -1.17829
       -1.10691
       -1.11095
       -1.11362
       -1.11521
       -1.15086
       -1.11066
       -1.19435
       -1.10037
       -1.13015
       -1.09839
       -1.12471
       -1.16896
       -1.13460
       -1.09118
       -1.19548
       -1.13168
       -1.17592
       -1.14761
       -1.17466
       -1.17534
       -1.12273
       -1.13464
       -1.13855
       -1.19320
       -1.14283
       -1.20185
       -1.13243
       -1.12818
       -1.15622
       -1.12557
       -1.12551
       -1.12314
       -1.20025
       -1.11330
       -1.13740
       -1.10096
       -1.13484
       -1.15454
       -1.17745
       -1.17004
       -1.16291
       -1.08107
       -1.16676
       -1.15937
       -1.15399
       -1.11824
       -1.14639
       -1.08703
       -1.13928
       -1.14347
       -1.14147
       -1.14102
       -1.08676
       -1.16354
       -1.10581
       -1.13377
       -1.15448
       -1.12965
       -1.14677
       -1.15001
       -1.13321
       -1.18282
       -1.16008
       -1.17184
       -1.12120
       -1.14339
       -1.11323
       -1.10198
       -1.11081
       -1.11761
       -1.15876
       -1.08792
       -1.13292
       -1.11557
       -1.10766
       -1.15020
       -1.17750
       -1.13727
       -1.14881
       -1.16527
       -1.08904
       -1.13813
       -1.16996
       -1.14941
       -1.12844
       -1.13038
       -1.14219
       -1.14401
       -1.09677
       -1.11854
       -1.17308
       -1.14966
       -1.12732
       -1.16227
       -1.11298
       -1.14813
       -1.12799
       -1.16145
       -1.15767
       -1.16647
       -1.12729
       -1.12515
       -1.18352
       -1.07786
       -1.13508
       -1.14220
       -1.13304
       -1.12675
       -1.16607
       -1.18418
       -1.19276
       -1.11620
       -1.08681
       -1.12809
       -1.15700
       -1.13899
       -1.15273
       -1.07942
       -1.12861
       -1.16567
       -1.19934
       -1.08253
       -1.16531
       -1.10729
       -1.13183
       -1.20758
       -1.11088
       -1.18616
       -1.17836
       -1.10893
       -1.14283
       -1.16860
       -1.12467
       -1.10670
       -1.11472
       -1.16383
       -1.10412
       -1.10051
       -1.15111
       -1.16700
       -1.17116
       -1.14097
       -1.13766
       -1.09201
       -1.14842
       -1.15044
       -1.10322
       -1.11339
       -1.18066
       -1.14210
       -1.12718
       -1.15441
       -1.16751
       -1.18146
       -1.17111
       -1.06329
       -1.14400
       -1.16725
       -1.13414
       -1.16346
       -1.15785
       -1.13468
       -1.12581
       -1.09835
       -1.13483
       -1.13852
       -1.17183
       -1.09448
       -1.11129
       -1.10003
       -1.15857
       -1.19309
       -1.15537
       -1.10471
       -1.17410
       -1.13189
       -1.17376
       -1.15950
       -1.19081
       -1.17767
       -1.11416
       -1.13360
       -1.12760
       -1.18491
       -1.14350
       -1.17544
       -1.11771
       -1.10820
       -1.15507
       -1.15164
       -1.11900
       -1.10726
       -1.18286
       -1.11151
       -1.14582
       -1.13542
       -1.15804
       -1.12440
       -1.17940
       -1.16891
       -1.15894
       -1.08331
       -1.15326
       -1.17150
       -1.15728
       -1.11942
       -1.14885
       -1.06879
       -1.12728
       -1.15522
       -1.16547
       -1.14262
       -1.07987
       -1.15636
       -1.09690
       -1.14267
       -1.13030
       -1.10299
       -1.14056
       -1.16444
       -1.12489
       -1.17746
       -1.12716
       -1.17408
       -1.12290
       -1.16035
       -1.10954
       -1.12486
       -1.09767
       -1.11768
       -1.11424
       -1.08152
       -1.11567
       -1.11880
       -1.08830
       -1.17866
       -1.14899
       -1.13284
       -1.14377
       -1.16063
       -1.07325
       -1.12171
       -1.16316
       -1.17084
       -1.10668
       -1.12927
       -1.13079
       -1.13153
       -1.09664
       -1.09815
       -1.14587
       -1.13477
       -1.14505
       -1.15128
       -1.07019
       -1.19581
       -1.12912
       -1.17005
       -1.17414
       -1.15207
       -1.13911
       -1.12341
       -1.16428
       -1.06951
       -1.14246
       -1.14416
       -1.13015
       -1.13359
       -1.19088
       -1.14476
       -1.15642
       -1.11945
       -1.10122
       -1.11249
       -1.14961
       -1.11194
       -1.13297
       -1.08571
       -1.16527
       -1.18131
       -1.18837
       -1.08174
       -1.18104
       -1.12928
       -1.13848
       -1.19857
       -1.09159
       -1.17075
       -1.19023
       -1.09899
       -1.13694
       -1.17064
       -1.09845
       -1.12824
       -1.14016
       -1.13910
       -1.11197
       -1.11802
       -1.14231
       -1.18581
       -1.17796
       -1.14689
       -1.13503
       -1.11322
       -1.12352
       -1.12682
       -1.11463
       -1.08231
       -1.15989
       -1.13684
       -1.14378
       -1.15098
       -1.15478
       -1.20659
       -1.17417
       -1.06707
       -1.16045
       -1.14838
       -1.12829
       -1.15269
       -1.15359
       -1.11040
       -1.13057
       -1.06799
       -1.16547
       -1.14109
       -1.16908
       -1.13794
       -1.13039
       -1.08984
       -1.14619
       -1.21509
       -1.13173
       -1.08027
       -1.16766
       -1.16035
       -1.20352
       -1.16248
       -1.18042
       -1.14785
       -1.14949
       -1.09459
       -1.14109
       -1.18813
       -1.13958
       -1.16835
       -1.14683
       -1.10866
       -1.15634
       -1.11160
       -1.08463
       -1.10346
       -1.19902
       -1.12101
       -1.13340
       -1.16869
       -1.12252
       -1.12562
       -1.14329
       -1.16786
       -1.15016
       -1.08321
       -1.14249
       -1.17974
       -1.13127
       -1.10185
       -1.16856
       -1.06591
       -1.14469
       -1.15938
       -1.12987
       -1.13502
       -1.07229
       -1.14471
       -1.11791
       -1.13584
       -1.12492
       -1.13236
       -1.11009
       -1.15568
       -1.13620
       -1.16249
       -1.10166
       -1.17918
       -1.12971
       -1.18164
       -1.10496
       -1.13318
       -1.10279
       -1.11960
       -1.13808
       -1.07483
       -1.11461
       -1.14148
       -1.09572
       -1.17607
       -1.16381
       -1.12701
       -1.14198
       -1.18094
       -1.08536
       -1.13458
       -1.16888
       -1.17513
       -1.13392
       -1.12484
       -1.12235
       -1.12020
       -1.12288
       -1.10698
       -1.14443
       -1.13083
       -1.16618
       -1.14464
       -1.09692
       -1.17357
       -1.12594
       -1.17678
       -1.17307
       -1.15135
       -1.15426
       -1.10085
       -1.16624
       -1.10391
       -1.13182
       -1.14701
       -1.13381
       -1.13647
       -1.18833
       -1.14703
       -1.14499
       -1.12643
       -1.13063
       -1.11398
       -1.12170
       -1.14427
       -1.11201
       -1.09595
       -1.14082
       -1.17345
       -1.15799
       -1.10051
       -1.18881
       -1.11554
       -1.17532
       -1.19248
       -1.11451
       -1.16762
       -1.17431
       -1.08390
       -1.16975
       -1.15826
       -1.10704
       -1.12570
       -1.13758
       -1.12863
       -1.11949
       -1.11233
       -1.15091
       -1.18227
       -1.18801
       -1.12781
       -1.11320
       -1.12850
       -1.13431
       -1.13524
       -1.13283
       -1.05976
       -1.14612
       -1.11354
       -1.15071
       -1.12069
       -1.15401
       -1.19934
       -1.17102
       -1.09191
       -1.13635
       -1.14776
       -1.11102
       -1.17759
       -1.14673
       -1.11099
       -1.13099
       -1.05708
       -1.18571
       -1.12516
       -1.16096
       -1.13745
       -1.11850
       -1.07977
       -1.17508
       -1.19134
       -1.10338
       -1.07757
       -1.16842
       -1.11442
       -1.22280
       -1.15093
       -1.13572
       -1.17646
       -1.19556
       -1.10982
       -1.13652
       -1.16137
       -1.11173
       -1.15418
       -1.15322
       -1.10303
       -1.14929
       -1.09278
       -1.06735
       -1.09998
       -1.16463
       -1.11877
       -1.14993
       -1.16450
       -1.11600
       -1.11522
       -1.14173
       -1.16914
       -1.15472
       -1.08929
       -1.15601
       -1.20191
       -1.11517
       -1.09844
       -1.17201
       -1.09807
       -1.13184
       -1.15001
       -1.16623
       -1.12371
       -1.05987
       -1.15014
       -1.10955
       -1.14493
       -1.14078
       -1.12400
       -1.16097
       -1.12862
       -1.13085
       -1.15759
       -1.11003
       -1.20539
       -1.13886
       -1.17711
       -1.12473
       -1.14353
       -1.13246
       -1.12157
       -1.16666
       -1.08837
       -1.14933
       -1.12336
       -1.09741
       -1.13441
       -1.12805
       -1.14374
       -1.13622
       -1.14917
       -1.09133
       -1.12644
       -1.18547
       -1.18598
       -1.12215
       -1.13360
       -1.12097
       -1.13629
       -1.11209
       -1.12811
       -1.14743
       -1.15603
       -1.16734
       -1.14293
       -1.10128
       -1.16594
       -1.10621
       -1.15957
       -1.14803
       -1.17147
       -1.15666
       -1.13392
       -1.16950
       -1.13021
       -1.10425
       -1.14488
       -1.13733
       -1.13230
       -1.17012
       -1.12665
       -1.12709
       -1.13165
       -1.14888
       -1.12099
       -1.14288
       -1.15260
       -1.09050
       -1.09978
       -1.12169
       -1.18165
       -1.12807
       -1.09319
       -1.16895
       -1.13093
       -1.16276
       -1.19848
       -1.10895
       -1.12948
       -1.16494
       -1.08460
       -1.15684
       -1.18559
       -1.11330
       -1.12524
       -1.11034
       -1.12173
       -1.14958
       -1.14137
       -1.16778
       -1.17684
       -1.17768
       -1.13735
       -1.12927
       -1.12145
       -1.11891
       -1.12490
       -1.14294
       -1.07751
       -1.15175
       -1.12182
       -1.16317
       -1.14396
       -1.15962
       -1.23526
       -1.15860
       -1.09264
       -1.09834
       -1.12305
       -1.06765
       -1.14792
       -1.14202
       -1.10570
       -1.15370
       -1.09241
       -1.15857
       -1.14374
       -1.13516
       -1.11208
       -1.10481
       -1.08607
       -1.15792
       -1.17202
       -1.10508
       -1.09590
       -1.13080
       -1.14842
       -1.20085
       -1.12453
       -1.10471
       -1.14112
       -1.15329
       -1.08610
       -1.13787
       -1.18856
       -1.12297
       -1.14267
       -1.16916
       -1.09593
       -1.15735
       -1.11687
       -1.08326
       -1.12252
       -1.16747
       -1.13318
       -1.14971
       -1.11077
       -1.11983
       -1.15141
       -1.15532
       -1.17054
       -1.13079
       -1.08828
       -1.16386
       -1.19122
       -1.15382
       -1.09501
       -1.19393
       -1.09379
       -1.16252
       -1.16806
       -1.16154
       -1.14200
       -1.09471
       -1.16306
       -1.10731
       -1.12680
       -1.12288
       -1.14705
       -1.16441
       -1.11888
       -1.13795
       -1.14797
       -1.10905
       -1.23979
       -1.12745
       -1.18330
       -1.12611
       -1.13236
       -1.13276
       -1.11954
       -1.14090
       -1.08169
       -1.16312
       -1.11240
       -1.09358
       -1.16520
       -1.10701
       -1.16438
       -1.14613
       -1.14397
       -1.08220
       -1.13071
       -1.15166
       -1.20672
       -1.14594
       -1.16752
       -1.13196
       -1.14213
       -1.07784
       -1.11672
       -1.13076
       -1.13656
       -1.18808
       -1.11844
       -1.10090
       -1.18009
       -1.10492
       -1.16649
       -1.17265
       -1.16068
       -1.12701
       -1.17206
       -1.16700
       -1.12411
       -1.09068
       -1.12893
       -1.12766
       -1.12190
       -1.11682
       -1.13904
       -1.10657
       -1.14597
       -1.16031
       -1.15107
       -1.15938
       -1.17539
       -1.09850
       -1.11413
       -1.11678
       -1.19632
       -1.10926
       -1.10169
       -1.16589
       -1.13927
       -1.19240
       -1.18509
       -1.11964
       -1.13108
       -1.15666
       -1.04775
       -1.13553
       -1.17298
       -1.13032
       -1.13490
       -1.09989
       -1.11154
       -1.15492
       -1.15441
       -1.12992
       -1.17668
       -1.17381
       -1.13751
       -1.12553
       -1.18014
       -1.10522
       -1.10972
       -1.15302
       -1.07432
       -1.16049
       -1.09965
       -1.12342
       -1.18875
       -1.15133
       -1.20690
       -1.15300
       -1.10776
       -1.13427
       -1.13729
       -1.07697
       -1.16714
       -1.12453
       -1.09515
       -1.16365
       -1.13060
       -1.17599
       -1.12842
       -1.15068
       -1.12762
       -1.10437
       -1.08562
       -1.16618
       -1.14505
       -1.12007
       -1.09575
       -1.15713
       -1.10541
       -1.23000
       -1.11473
       -1.13263
       -1.13751
       -1.13443
       -1.10876
       -1.13993
       -1.17528
       -1.14109
       -1.12233
       -1.14492
       -1.10178
       -1.13168
       -1.12062
       -1.11141
       -1.14772
       -1.17405
       -1.11542
       -1.15767
       -1.11399
       -1.10982
       -1.15331
       -1.17511
       -1.15992
       -1.10664
       -1.10843
       -1.17122
       -1.16779
       -1.16204
       -1.10952
       -1.13202
       -1.10438
       -1.16174
       -1.17835
       -1.11963
       -1.11865
       -1.11372
       -1.16049
       -1.11787
       -1.16075
       -1.12295
       -1.13392
       -1.14169
       -1.14341
       -1.13417
       -1.16618
       -1.10451
       -1.20937
       -1.11824
       -1.19016
       -1.13512
       -1.14148
       -1.14096
       -1.10361
       -1.14991
       -1.08995
       -1.19701
       -1.11632
       -1.10647
       -1.15656
       -1.10219
       -1.17534
       -1.14298
       -1.12243
       -1.10045
       -1.14768
       -1.15757
       -1.18785
       -1.14146
       -1.13765
       -1.12827
       -1.16046
       -1.09291
       -1.10180
       -1.11897
       -1.13271
       -1.20116
       -1.10843
       -1.08820
       -1.19310
       -1.12796
       -1.16908
       -1.16428
       -1.16507
       -1.10712
       -1.16887
       -1.15962
       -1.14372
       -1.08576
       -1.15383
       -1.13596
       -1.12561
       -1.13952
       -1.12979
       -1.12546
       -1.12762
       -1.17169
       -1.16285
       -1.13853
       -1.17063
       -1.11515
       -1.08618
       -1.09363
       -1.16904
       -1.13894
       -1.12180
       -1.16681
       -1.14162
       -1.15361
       -1.17446
       -1.15392
       -1.14691
       -1.13040
       -1.08444
       -1.12365
       -1.14638
       -1.12108
       -1.14022
       -1.09877
       -1.12130
       -1.16313
       -1.14647
       -1.11769
       -1.16782
       -1.18508
       -1.14901
       -1.12846
       -1.16356
       -1.13982
       -1.08522
       -1.15843
       -1.09024
       -1.13865
       -1.09460
       -1.12164
       -1.15240
       -1.17398
       -1.19296
       -1.11692
       -1.12497
       -1.14351
       -1.11893
       -1.08639
       -1.16974
       -1.12706
       -1.11848
       -1.16908
       -1.10758
       -1.17928
       -1.08883
       -1.17410
       -1.12946
       -1.07924
       -1.07366
       -1.13546
       -1.16226
       -1.15022
       -1.11916
       -1.12689
       -1.11098
       -1.19683
       -1.14121
       -1.10069
       -1.15005
       -1.12925
       -1.08512
       -1.10320
       -1.16980
       -1.15892
       -1.12905
       -1.16295
       -1.08455
       -1.11845
       -1.13852
       -1.07899
       -1.11866
       -1.18206
       -1.11894
       -1.14532
       -1.12032
       -1.12369
       -1.16323
       -1.16103
       -1.15491
       -1.12165
       -1.14169
       -1.13681
       -1.17025
       -1.17831
       -1.11284
       -1.10522
       -1.12558
       -1.14815
       -1.17583
       -1.12409
       -1.11133
       -1.10025
       -1.16597
       -1.08644
       -1.17470
       -1.12951
       -1.14592
       -1.11207
       -1.13751
       -1.13963
       -1.14622
       -1.09160
       -1.21398
       -1.09963
       -1.17203
       -1.15054
       -1.13134
       -1.15712
       -1.14878
       -1.16961
       -1.07375
       -1.19357
       -1.09742
       -1.11180
       -1.16900
       -1.08650
       -1.16904
       -1.10408
       -1.12079
       -1.12476
       -1.14835
       -1.16600
       -1.18258
       -1.15524
       -1.13854
       -1.15050
       -1.14528
       -1.12635
       -1.11494
       -1.12982
       -1.13026
       -1.19677
       -1.12571
       -1.11296
       -1.17724
       -1.10009
       -1.20341
       -1.17399
       -1.14351
       -1.13434
       -1.13753
       -1.18201
       -1.13031
       -1.07424
       -1.16320
       -1.13337
       -1.14320
       -1.15268
       -1.14263
       -1.13392
       -1.09944
       -1.16384
       -1.13079
       -1.13672
       -1.18114
       -1.13654
       -1.08533
       -1.08757
       -1.18095
       -1.13603
       -1.12043
       -1.16209
       -1.14759
       -1.15654
       -1.15759
       -1.14337
       -1.13368
       -1.09145
       -1.07914
       -1.11483
       -1.13559
       -1.14900
       -1.14408
       -1.09700
       -1.11375
       -1.18481
       -1.12348
       -1.12227
       -1.18326
       -1.16960
       -1.14197
       -1.12949
       -1.16536
       -1.12081
       -1.09910
       -1.18350
       -1.07131
       -1.12373
       -1.09388
       -1.12166
       -1.12659
       -1.14848
       -1.18120
       -1.12360
       -1.13066
       -1.15228
       -1.10893
       -1.07555
       -1.15690
       -1.15613
       -1.13100
       -1.18362
       -1.12960
       -1.16141
       -1.07642
       -1.18530
       -1.13839
       -1.05184
       -1.08847
       -1.12945
       -1.18797
       -1.14795
       -1.10684
       -1.10095
       -1.12906
       -1.19221
       -1.12945
       -1.12559
       -1.09528
       -1.10262
       -1.11053
       -1.09514
       -1.17829
       -1.16842
       -1.11942
       -1.17231
       -1.07542
       -1.11480
       -1.16736
       -1.12205
       -1.08712
       -1.18595
       -1.12849
       -1.13684
       -1.10702
       -1.10671
       -1.16199
       -1.12056
       -1.14889
       -1.15589
       -1.10625
       -1.14077
       -1.19033
       -1.18891
       -1.12468
       -1.13522
       -1.15655
       -1.14040
       -1.19787
       -1.11440
       -1.12081
       -1.07997
       -1.18509
       -1.10571
       -1.16634
       -1.12815
       -1.13332
       -1.11543
       -1.14135
       -1.14701
       -1.15080
       -1.12130
       -1.19908
       -1.06854
       -1.15396
       -1.14262
       -1.12575
       -1.15323
       -1.15391
       -1.17501
       -1.11035
       -1.19275
       -1.10751
       -1.11010
       -1.17927
       -1.07397
       -1.16051
       -1.10054
       -1.13160
       -1.15731
       -1.16799
       -1.16468
       -1.16949
       -1.14795
       -1.12675
       -1.12053
       -1.14013
       -1.12104
       -1.09105
       -1.12773
       -1.14831
       -1.18389
       -1.15168
       -1.08533
       -1.19573
       -1.14588
       -1.20818
       -1.17387
       -1.14825
       -1.12976
       -1.12679
       -1.14996
       -1.12692
       -1.10933
       -1.15320
       -1.13971
       -1.12399
       -1.11877
       -1.13503
       -1.11272
       -1.11364
       -1.15903
       -1.14190
       -1.14940
       -1.16513
       -1.12595
       -1.07373
       -1.12155
       -1.16125
       -1.15404
       -1.09589
       -1.17706
       -1.12846
       -1.11251
       -1.14668
       -1.15724
       -1.11659
       -1.09338
       -1.09299
       -1.12977
       -1.15845
       -1.15374
       -1.16587
       -1.10025
       -1.11689
       -1.17234
       -1.10556
       -1.16104
       -1.17607
       -1.12225
       -1.13032
       -1.15759
       -1.14554
       -1.08723
       -1.08260
       -1.17221
       -1.09146
       -1.11123
       -1.08161
       -1.13480
       -1.12882
       -1.12484
       -1.22647
       -1.12266
       -1.11077
       -1.12680
       -1.14256
       -1.08241
       -1.12313
       -1.16244
       -1.10116
       -1.17334
       -1.09109
       -1.14991
       -1.10633
       -1.17362
       -1.14788
       -1.05972
       -1.11127
       -1.12510
       -1.14178
       -1.12109
       -1.11065
       -1.12495
       -1.15680
       -1.18095
       -1.12434
       -1.13682
       -1.08376
       -1.10208
       -1.07568
       -1.12047
       -1.22414
       -1.15166
       -1.11319
       -1.15383
       -1.10689
       -1.11201
       -1.16440
       -1.10046
       -1.08542
       -1.16309
       -1.09817
       -1.12166
       -1.09627
       -1.13383
       -1.15208
       -1.14114
       -1.15215
       -1.15567
       -1.08822
       -1.13983
       -1.17500
       -1.15024
       -1.14535
       -1.12744
       -1.15567
       -1.12927
       -1.16167
       -1.13085
       -1.12781
       -1.11228
       -1.15452
       -1.11830
       -1.15909
       -1.12074
       -1.09969
       -1.11773
       -1.10214
       -1.18061
       -1.12295
       -1.14321
       -1.18513
       -1.09074
       -1.15225
       -1.13067
       -1.14997
       -1.15843
       -1.14330
       -1.16540
       -1.10868
       -1.18006
       -1.12273
       -1.11556
       -1.18001
       -1.07816
       -1.16521
       -1.11603
       -1.14268
       -1.17972
       -1.15360
       -1.13301
       -1.16856
       -1.11827
       -1.10120
       -1.11293
       -1.13958
       -1.12488
       -1.08349
       -1.14014
       -1.11951
       -1.16479
       -1.12921
       -1.09937
       -1.18251
       -1.15882
       -1.19716
       -1.16298
       -1.14571
       -1.12019
       -1.15641
       -1.15813
       -1.12495
       -1.11342
       -1.11414
       -1.10768
       -1.10436
       -1.10621
       -1.13245
       -1.13307
       -1.11363
       -1.14059
       -1.12673
       -1.15724
       -1.16691
       -1.10376
       -1.12161
       -1.14588
       -1.14888
       -1.15388
       -1.09487
       -1.14826
       -1.14089
       -1.13102
       -1.16111
       -1.14017
       -1.10707
       -1.10259
       -1.08026
       -1.14112
       -1.17452
       -1.11276
       -1.15480
       -1.07663
       -1.10953
       -1.14426
       -1.12886
       -1.14239
       -1.17336
       -1.13190
       -1.12786
       -1.14553
       -1.17235
       -1.13010
       -1.07946
       -1.17486
       -1.12009
       -1.10064
       -1.12278
       -1.15641
       -1.14662
       -1.16308
       -1.23751
       -1.11363
       -1.11930
       -1.12253
       -1.12047
       -1.09821
       -1.14533
       -1.15851
       -1.09411
       -1.14463
       -1.10864
       -1.13467
       -1.08756
       -1.15908
       -1.13316
       -1.07610
       -1.11457
       -1.14044
       -1.15270
       -1.11185
       -1.11691
       -1.13097
       -1.17947
       -1.17687
       -1.09212
       -1.12195
       -1.07562
       -1.07098
       -1.06196
       -1.13588
       -1.20029
       -1.11908
       -1.12529
       -1.13602
       -1.11701
       -1.12267
       -1.15395
       -1.09827
       -1.10138
       -1.11932
       -1.10257
       -1.12836
       -1.07166
       -1.15080
       -1.17038
       -1.16169
       -1.16094
       -1.14877
       -1.08518
       -1.12345
       -1.16156
       -1.14393
       -1.12518
       -1.14853
       -1.14541
       -1.15018
       -1.15623
       -1.11180
       -1.13471
       -1.14548
       -1.15672
       -1.12906
       -1.13851
       -1.12252
       -1.10979
       -1.13798
       -1.08868
       -1.17028
       -1.11072
       -1.11626
       -1.18800
       -1.11128
       -1.15539
       -1.12198
       -1.16958
       -1.13822
       -1.12408
       -1.16840
       -1.09273
       -1.14997
       -1.12030
       -1.10153
       -1.16599
       -1.10004
       -1.15448
       -1.14437
       -1.17120
       -1.16388
       -1.18411
       -1.13828
       -1.14216
       -1.06877
       -1.14579
       -1.11365
       -1.14617
       -1.13165
       -1.08347
       -1.14345
       -1.10294
       -1.16771
       -1.13244
       -1.10602
       -1.16912
       -1.14453
       -1.16449
       -1.12572
       -1.15955
       -1.13552
       -1.10813
       -1.16726
       -1.13496
       -1.12104
       -1.11870
       -1.09005
       -1.11511
       -1.09839
       -1.11897
       -1.13607
       -1.08618
       -1.12866
       -1.12578
       -1.16365
       -1.15056
       -1.10563
       -1.15002
       -1.13503
       -1.10415
       -1.14104
       -1.10882
       -1.13804
       -1.13946
       -1.13296
       -1.16958
       -1.15908
       -1.10583
       -1.11437
       -1.07299
       -1.13416
       -1.19076
       -1.13055
       -1.13171
       -1.07156
       -1.12436
       -1.14720
       -1.10775
       -1.12055
       -1.18403
       -1.12453
       -1.12799
       -1.13623
       -1.15725
       -1.14806
       -1.09689
       -1.16624
       -1.14094
       -1.07852
       -1.15341
       -1.14929
       -1.13752
       -1.13182
       -1.21144
       -1.11166
       -1.11940
       -1.13059
       -1.11591
       -1.12077
       -1.17358
       -1.15514
       -1.09681
       -1.13297
       -1.12300
       -1.12897
       -1.08219
       -1.16734
       -1.15023
       -1.06496
       -1.11408
       -1.13086
       -1.19082
       -1.11048
       -1.11048
       -1.09412
       -1.15169
       -1.14788
       -1.10399
       -1.09838
       -1.05883
       -1.08247
       -1.10520
       -1.13104
       -1.20169
       -1.12770
       -1.11650
       -1.12643
       -1.11655
       -1.14751
       -1.13844
       -1.09108
       -1.11310
       -1.11742
       -1.06858
       -1.10373
       -1.07382
       -1.13918
       -1.17347
       -1.14894
       -1.16588
       -1.14086
       -1.08079
       -1.10579
       -1.14759
       -1.13852
       -1.14358
       -1.13548
       -1.16454
       -1.13949
       -1.13350
       -1.10357
       -1.14986
       -1.18501
       -1.16670
       -1.15626
       -1.13763
       -1.13196
       -1.12976
       -1.13827
       -1.11437
       -1.17044
       -1.11495
       -1.10500
       -1.16105
       -1.09372
       -1.17777
       -1.11765
       -1.16781
       -1.12468
       -1.12839
       -1.17025
       -1.09918
       -1.11005
       -1.12937
       -1.12149
       -1.17890
       -1.14148
       -1.14854
       -1.13914
       -1.13548
       -1.18523
       -1.17556
       -1.13497
       -1.12713
       -1.05790
       -1.17161
       -1.13859
       -1.13928
       -1.13772
       -1.08588
       -1.15333
       -1.11078
       -1.14113
       -1.14868
       -1.11271
       -1.13367
       -1.15872
       -1.14702
       -1.13607
       -1.14368
       -1.12886
       -1.10559
       -1.13121
       -1.15154
       -1.07688
       -1.12165
       -1.09703
       -1.10291
       -1.10494
       -1.13945
       -1.13379
       -1.08510
       -1.14073
       -1.13418
       -1.15767
       -1.11278
       -1.09963
       -1.12173
       -1.12472
       -1.10474
       -1.15716
       -1.12854
       -1.14112
       -1.15119
       -1.16692
       -1.17504
       -1.14355
       -1.11900
       -1.09260
       -1.09012
       -1.13562
       -1.17721
       -1.12194
       -1.11567
       -1.08284
       -1.09603
       -1.12882
       -1.10414
       -1.13819
       -1.16941
       -1.11285
       -1.13467
       -1.13182
       -1.15343
       -1.15355
       -1.09846
       -1.12187
       -1.14616
       -1.08642
       -1.13083
       -1.18776
       -1.14382
       -1.14392
       -1.19768
       -1.09711
       -1.14155
       -1.14011
       -1.13650
       -1.12501
       -1.16105
       -1.15299
       -1.11280
       -1.11022
       -1.09174
       -1.13538
       -1.07078
       -1.16793
       -1.11478
       -1.05858
       -1.12100
       -1.09975
       -1.17087
       -1.11147
       -1.10273
       -1.10074
       -1.16825
       -1.13082
       -1.11519
       -1.09958
       -1.08309
       -1.09704
       -1.10256
       -1.15785
       -1.16712
       -1.13423
       -1.13678
       -1.10742
       -1.10532
       -1.16020
       -1.13749
       -1.09853
       -1.09612
       -1.12424
       -1.06677
       -1.10499
       -1.10954
       -1.14698
       -1.16226
       -1.15855
       -1.20608
       -1.12111
       -1.06883
       -1.13634
       -1.12415
       -1.12665
       -1.13238
       -1.15787
       -1.16107
       -1.14444
       -1.14138
       -1.09383
       -1.14632
       -1.14856
       -1.14078
       -1.15067
       -1.10355
       -1.12170
       -1.16911
       -1.13363
       -1.11501
       -1.16086
       -1.11377
       -1.11692
       -1.17617
       -1.07013
       -1.16603
       -1.16504
       -1.15423
       -1.14744
       -1.10865
       -1.16656
       -1.10469
       -1.06849
       -1.10060
       -1.09311
       -1.16238
       -1.14414
       -1.13734
       -1.16863
       -1.12215
       -1.19036
       -1.19260
       -1.11212
       -1.14465
       -1.07219
       -1.16974
       -1.15803
       -1.10748
       -1.12598
       -1.09207
       -1.15771
       -1.11698
       -1.14482
       -1.15950
       -1.10377
       -1.11491
       -1.13874
       -1.15903
       -1.12213
       -1.15165
       -1.14590
       -1.08275
       -1.14174
       -1.14536
       -1.09241
       -1.12861
       -1.11164
       -1.08522
       -1.07861
       -1.12334
       -1.13253
       -1.07722
       -1.11560
       -1.12397
       -1.17633
       -1.10843
       -1.09319
       -1.12906
       -1.14011
       -1.12828
       -1.12101
       -1.13736
       -1.14383
       -1.17124
       -1.15803
       -1.16538
       -1.12277
       -1.13168
       -1.08454
       -1.09295
       -1.12052
       -1.16870
       -1.12861
       -1.10426
       -1.10059
       -1.10849
       -1.13479
       -1.08751
       -1.14526
       -1.15312
       -1.08648
       -1.13691
       -1.10908
       -1.12815
       -1.16098
       -1.08432
       -1.12319
       -1.14961
       -1.09729
       -1.12879
       -1.14709
       -1.13210
       -1.13931
       -1.17133
       -1.10953
       -1.13416
       -1.13116
       -1.15922
       -1.10399
       -1.15610
       -1.12434
       -1.12329
       -1.12121
       -1.08527
       -1.12918
       -1.12248
       -1.15179
       -1.11521
       -1.08558
       -1.13691
       -1.10440
       -1.17834
       -1.07508
       -1.11824
       -1.13330
       -1.15523
       -1.13546
       -1.14505
       -1.09593
       -1.12815
       -1.06513
       -1.13649
       -1.11006
       -1.17493
       -1.11717
       -1.15573
       -1.13204
       -1.11432
       -1.19154
       -1.11427
       -1.09729
       -1.10780
       -1.12665
       -1.05883
       -1.11287
       -1.11589
       -1.15896
       -1.17040
       -1.15679
       -1.18345
       -1.12622
       -1.06186
       -1.11426
       -1.11532
       -1.11841
       -1.12728
       -1.13468
       -1.16965
       -1.14866
       -1.16597
       -1.11855
       -1.13811
       -1.16024
       -1.16111
       -1.15694
       -1.13128
       -1.16235
       -1.14756
       -1.13427
       -1.15008
       -1.15561
       -1.11950
       -1.12175
       -1.17128
       -1.08208
       -1.14955
       -1.14250
       -1.18117
       -1.11852
       -1.11341
       -1.17810
       -1.10142
       -1.09621
       -1.12762
       -1.09634
       -1.14402
       -1.13995
       -1.12468
       -1.17582
       -1.12178
       -1.16526
       -1.18332
       -1.11848
       -1.16750
       -1.06146
       -1.15067
       -1.14087
       -1.10912
       -1.14070
       -1.06757
       -1.16953
       -1.10581
       -1.13108
       -1.19283
       -1.12587
       -1.07893
       -1.12248
       -1.15727
       -1.11557
       -1.10738
       -1.13292
       -1.06883
       -1.11282
       -1.14150
       -1.11129
       -1.13935
       -1.08534
       -1.09513
       -1.04720
       -1.13980
       -1.11580
       -1.08397
       -1.11796
       -1.11190
       -1.18904
       -1.12101
       -1.12350
       -1.10903
       -1.14739
       -1.13412
       -1.10114
       -1.14802
       -1.11974
       -1.15333
       -1.19888
       -1.15012
       -1.11188
       -1.15896
       -1.09997
       -1.09587
       -1.12062
       -1.16369
       -1.12200
       -1.08137
       -1.09254
       -1.11664
       -1.15454
       -1.06859
       -1.12688
       -1.13407
       -1.10222
       -1.15527
       -1.10110
       -1.13954
       -1.14445
       -1.10719
       -1.12673
       -1.16509
       -1.08242
       -1.13354
       -1.16414
       -1.14091
       -1.16007
       -1.15908
       -1.08368
       -1.09756
       -1.13487
       -1.18909
       -1.13103
       -1.14091
       -1.12894
       -1.14963
       -1.12941
       -1.06981
       -1.14692
       -1.10548
       -1.12720
       -1.10784
       -1.09136
       -1.15777
       -1.09251
       -1.18286
       -1.11130
       -1.10186
       -1.12004
       -1.14818
       -1.16147
       -1.13902
       -1.08453
       -1.13369
       -1.04542
       -1.14777
       -1.09806
       -1.17984
       -1.10156
       -1.14871
       -1.11942
       -1.12362
       -1.17655
       -1.12791
       -1.08750
       -1.10686
       -1.12690
       -1.11134
       -1.12847
       -1.14793
       -1.16825
       -1.15361
       -1.13004
       -1.18018
       -1.08860
       -1.07240
       -1.11949
       -1.10770
       -1.15786
       -1.11636
       -1.15499
       -1.14120
       -1.16462
       -1.14459
       -1.13390
       -1.12182
       -1.16071
       -1.15560
       -1.16103
       -1.13234
       -1.14338
       -1.13447
       -1.14458
       -1.13844
       -1.14606
       -1.11856
       -1.13707
       -1.16630
       -1.08088
       -1.13986
       -1.14285
       -1.12862
       -1.11732
       -1.13318
       -1.17712
       -1.10444
       -1.11330
       -1.13215
       -1.08804
       -1.15199
       -1.09838
       -1.14777
       -1.18089
       -1.11513
       -1.18476
       -1.18705
       -1.13821
       -1.12965
       -1.09425
       -1.12040
       -1.13053
       -1.09723
       -1.10194
       -1.03712
       -1.17246
       -1.11848
       -1.14327
       -1.19863
       -1.17387
       -1.07482
       -1.11937
       -1.17193
       -1.15059
       -1.09126
       -1.11705
       -1.07405
       -1.11262
       -1.14495
       -1.15816
       -1.12999
       -1.11181
       -1.12513
       -1.08924
       -1.14748
       -1.10521
       -1.07329
       -1.12349
       -1.10827
       -1.18333
       -1.12493
       -1.14007
       -1.13825
       -1.14855
       -1.13954
       -1.10284
       -1.14736
       -1.11127
       -1.14358
       -1.18714
       -1.14457
       -1.14921
       -1.15648
       -1.10310
       -1.07609
       -1.09314
       -1.12855
       -1.10011
       -1.07014
       -1.08893
       -1.07406
       -1.15264
       -1.11669
       -1.13485
       -1.14262
       -1.11388
       -1.16984
       -1.09614
       -1.08185
       -1.15486
       -1.10246
       -1.11158
       -1.14429
       -1.10760
       -1.13281
       -1.16559
       -1.15464
       -1.11836
       -1.13469
       -1.09647
       -1.09738
       -1.13308
       -1.18849
       -1.13530
       -1.13726
       -1.10799
       -1.12071
       -1.10447
       -1.06136
       -1.13998
       -1.13311
       -1.13144
       -1.12462
       -1.10712
       -1.13661
       -1.07227
       -1.16363
       -1.10048
       -1.12122
       -1.09652
       -1.13945
       -1.11665
       -1.14272
       -1.09241
       -1.10631
       -1.04077
       -1.13887
       -1.10701
       -1.14434
       -1.09780
       -1.15493
       -1.12042
       -1.11341
       -1.18699
       -1.11791
       -1.10973
       -1.12314
       -1.11016
       -1.10778
       -1.13191
       -1.15131
       -1.14423
       -1.11970
       -1.13305
       -1.16914
       -1.10436
       -1.07974
       -1.13872
       -1.10246
       -1.13713
       -1.12748
       -1.16287
       -1.14410
       -1.16101
       -1.15055
       -1.14142
       -1.15896
       -1.14419
       -1.16124
       -1.13621
       -1.14470
       -1.15823
       -1.16025
       -1.13713
       -1.12688
       -1.14316
       -1.13665
       -1.15129
       -1.19035
       -1.08931
       -1.18931
       -1.13631
       -1.15461
       -1.10329
       -1.14360
       -1.18455
       -1.05296
       -1.12926
       -1.12962
       -1.09237
       -1.13850
       -1.11280
       -1.18807
       -1.14762
       -1.09840
       -1.14257
       -1.18451
       -1.11954
       -1.12432
       -1.06220
       -1.12225
       -1.12579
       -1.09465
       -1.09589
       -1.04166
       -1.13942
       -1.10281
       -1.14794
       -1.19775
       -1.15735
       -1.04733
       -1.13140
       -1.17406
       -1.15196
       -1.13218
       -1.11575
       -1.06909
       -1.13869
       -1.16625
       -1.13619
       -1.12070
       -1.14295
       -1.12214
       -1.07706
       -1.10275
       -1.14178
       -1.06318
       -1.10258
       -1.10745
       -1.19106
       -1.12806
       -1.15270
       -1.11379
       -1.11774
       -1.12235
       -1.10924
       -1.15152
       -1.12037
       -1.13481
       -1.13999
       -1.14770
       -1.16760
       -1.15660
       -1.08601
       -1.04729
       -1.11772
       -1.13657
       -1.07570
       -1.12112
       -1.08301
       -1.09070
       -1.14432
       -1.14090
       -1.18587
       -1.15595
       -1.11691
       -1.15047
       -1.09891
       -1.05427
       -1.16812
       -1.12110
       -1.08111
       -1.15061
       -1.11136
       -1.13305
       -1.14042
       -1.16184
       -1.11919
       -1.12089
       -1.11277
       -1.09046
       -1.12946
       -1.19300
       -1.14222
       -1.16801
       -1.09436
       -1.12788
       -1.08745
       -1.09579
       -1.10272
       -1.12287
       -1.11940
       -1.14593
       -1.10729
       -1.15497
       -1.10663
       -1.12236
       -1.07466
       -1.14766
       -1.09915
       -1.12638
       -1.10808
       -1.12199
       -1.10503
       -1.08395
       -1.04167
       -1.11973
       -1.10258
       -1.11783
       -1.08004
       -1.11999
       -1.14245
       -1.08745
       -1.18515
       -1.13626
       -1.12800
       -1.07824
       -1.09691
       -1.10686
       -1.10271
       -1.16076
       -1.13692
       -1.14370
       -1.12251
       -1.15311
       -1.11073
       -1.11537
       -1.14366
       -1.08123
       -1.14252
       -1.13045
       -1.16397
       -1.10730
       -1.15996
       -1.14752
       -1.12628
       -1.12689
       -1.12454
       -1.15726
       -1.11409
       -1.15221
       -1.12636
       -1.14850
       -1.17023
       -1.13535
       -1.14397
       -1.15701
       -1.16404
       -1.18491
       -1.08410
       -1.20056
       -1.12625
       -1.11381
       -1.07513
       -1.16008
       -1.18663
       -1.09062
       -1.16752
       -1.13465
       -1.12094
       -1.14631
       -1.13605
       -1.15882
       -1.15500
       -1.12729
       -1.12293
       -1.15940
       -1.11331
       -1.14040
       -1.09089
       -1.13973
       -1.13842
       -1.11060
       -1.07636
       -1.08265
       -1.13528
       -1.08483
       -1.14374
       -1.16675
       -1.11356
       -1.06289
       -1.09363
       -1.19880
       -1.16555
       -1.14050
       -1.11889
       -1.07516
       -1.15669
       -1.14825
       -1.13188
       -1.08100
       -1.14122
       -1.11513
       -1.07997
       -1.10425
       -1.10430
       -1.08209
       -1.09095
       -1.10784
       -1.18215
       -1.13421
       -1.13460
       -1.11561
       -1.12186
       -1.13174
       -1.09297
       -1.15199
       -1.11738
       -1.10681
       -1.14845
       -1.14810
       -1.12382
       -1.16783
       -1.12657
       -1.07257
       -1.11750
       -1.11834
       -1.12267
       -1.10251
       -1.09054
       -1.10568
       -1.15626
       -1.10305
       -1.15237
       -1.17729
       -1.14687
       -1.10688
       -1.11331
       -1.05773
       -1.15624
       -1.12947
       -1.07297
       -1.16115
       -1.10701
       -1.13198
       -1.13092
       -1.15713
       -1.12330
       -1.09567
       -1.11586
       -1.12836
       -1.12684
       -1.16695
       -1.15646
       -1.14539
       -1.10073
       -1.08488
       -1.07969
       -1.10722
       -1.12420
       -1.14003
       -1.14375
       -1.17093
       -1.12001
       -1.13230
       -1.10827
       -1.11920
       -1.08594
       -1.14521
       -1.09372
       -1.12549
       -1.08132
       -1.12391
       -1.10286
       -1.14073
       -1.03477
       -1.10859
       -1.12495
       -1.09584
       -1.06934
       -1.15178
       -1.13477
       -1.09866
       -1.13389
       -1.11527
       -1.13383
       -1.09288
       -1.09281
       -1.08998
       -1.13629
       -1.14923
       -1.13566
       -1.13531
       -1.10192
       -1.16475
       -1.15456
       -1.12793
       -1.12246
       -1.07886
       -1.11767
       -1.13931
       -1.12930
       -1.08826
       -1.19300
       -1.16176
       -1.12176
       -1.14639
       -1.11041
       -1.13573
       -1.12754
       -1.14495
       -1.09136
       -1.14250
       -1.16699
       -1.16291
       -1.12181
       -1.15593
       -1.13723
       -1.19405
       -1.08616
       -1.19859
       -1.15207
       -1.13710
       -1.08019
       -1.18336
       -1.13868
       -1.08099
       -1.15702
       -1.12487
       -1.15148
       -1.13241
       -1.11977
       -1.16222
       -1.15512
       -1.12507
       -1.11727
       -1.14559
       -1.10942
       -1.15772
       -1.11224
       -1.13869
       -1.16556
       -1.10336
       -1.08060
       -1.07437
       -1.13217
       -1.08791
       -1.13136
       -1.15387
       -1.10326
       -1.08464
       -1.11734
       -1.16339
       -1.14114
       -1.19521
       -1.09871
       -1.14004
       -1.15258
       -1.15622
       -1.14271
       -1.10023
       -1.13652
       -1.11614
       -1.06776
       -1.13812
       -1.10450
       -1.10463
       -1.09076
       -1.11278
       -1.17900
       -1.12884
       -1.09986
       -1.14285
       -1.12050
       -1.15200
       -1.10412
       -1.16093
       -1.14094
       -1.11626
       -1.15840
       -1.11813
       -1.11868
       -1.13726
       -1.13947
       -1.06244
       -1.09925
       -1.13708
       -1.08797
       -1.10852
       -1.12948
       -1.10956
       -1.12157
       -1.11272
       -1.12411
       -1.15941
       -1.15373
       -1.13472
       -1.13031
       -1.08785
       -1.17734
       -1.13329
       -1.08435
       -1.13093
       -1.08186
       -1.15050
       -1.12005
       -1.15084
       -1.14095
       -1.10988
       -1.12713
       -1.07366
       -1.13066
       -1.17324
       -1.13617
       -1.16842
       -1.07214
       -1.06171
       -1.06691
       -1.08793
       -1.10905
       -1.16061
       -1.17455
       -1.16105
       -1.12859
       -1.15814
       -1.08625
       -1.10347
       -1.10642
       -1.15038
       -1.12202
       -1.13402
       -1.04867
       -1.11646
       -1.08106
       -1.14461
       -1.04681
       -1.08664
       -1.11771
       -1.09176
       -1.06656
       -1.12986
       -1.11313
       -1.08392
       -1.12669
       -1.10793
       -1.14097
       -1.10774
       -1.05748
       -1.12698
       -1.14852
       -1.12829
       -1.09855
       -1.13420
       -1.12397
       -1.14267
       -1.13628
       -1.16392
       -1.10915
       -1.08928
       -1.12709
       -1.16159
       -1.15545
       -1.12619
       -1.18705
       -1.18092
       -1.15207
       -1.15078
       -1.12610
       -1.16162
       -1.12472
       -1.13804
       -1.09642
       -1.10602
       -1.17515
       -1.14484
       -1.11934
       -1.06977
       -1.11798
       -1.17307
       -1.12755
       -1.18367
       -1.14856
       -1.13360
       -1.09044
       -1.15612
       -1.14954
       -1.08474
       -1.14083
       -1.11841
       -1.14385
       -1.12838
       -1.12910
       -1.13554
       -1.12911
       -1.10709
       -1.08509
       -1.13098
       -1.09550
       -1.16907
       -1.10021
       -1.12111
       -1.13422
       -1.10735
       -1.06805
       -1.06633
       -1.10713
       -1.07666
       -1.14563
       -1.13081
       -1.10649
       -1.06203
       -1.11625
       -1.18817
       -1.13068
       -1.16906
       -1.10039
       -1.12790
       -1.15230
       -1.13509
       -1.13387
       -1.12989
       -1.11739
       -1.11347
       -1.09038
       -1.11743
       -1.09626
       -1.09808
       -1.09584
       -1.10040
       -1.19691
       -1.10178
       -1.07956
       -1.15389
       -1.10129
       -1.14139
       -1.09706
       -1.14406
       -1.14407
       -1.12189
       -1.14807
       -1.12281
       -1.09318
       -1.10764
       -1.18223
       -1.03988
       -1.11737
       -1.15317
       -1.11265
       -1.13090
       -1.12642
       -1.08432
       -1.09985
       -1.13269
       -1.10996
       -1.16411
       -1.14571
       -1.13686
       -1.14165
       -1.08443
       -1.18204
       -1.13100
       -1.08404
       -1.12037
       -1.11187
       -1.13431
       -1.12800
       -1.13821
       -1.12536
       -1.11808
       -1.15273
       -1.05863
       -1.14482
       -1.15537
       -1.09964
       -1.17504
       -1.07684
       -1.05487
       -1.07043
       -1.10499
       -1.09357
       -1.11553
       -1.16429
       -1.18220
       -1.11656
       -1.15567
       -1.09692
       -1.06268
       -1.12403
       -1.16102
       -1.09677
       -1.11806
       -1.07030
       -1.08941
       -1.08964
       -1.13590
       -1.11380
       -1.08448
       -1.13435
       -1.08301
       -1.09517
       -1.16121
       -1.13197
       -1.10655
       -1.13354
       -1.11228
       -1.11275
       -1.06917
       -1.05111
       -1.13022
       -1.14120
       -1.11857
       -1.09861
       -1.14291
       -1.09252
       -1.10849
       -1.14041
       -1.13462
       -1.09282
       -1.13391
       -1.12466
       -1.17467
       -1.10518
       -1.13416
       -1.17429
       -1.14703
       -1.16676
       -1.14543
       -1.10709
       -1.14505
       -1.12310
       -1.09273
       -1.11255
       -1.10596
       -1.14458
       -1.15167
       -1.08227
       -1.08807
       -1.12815
       -1.18095
       -1.12237
       -1.14901
       -1.15039
       -1.12653
       -1.08599
       -1.15899
       -1.13961
       -1.07775
       -1.14522
       -1.10176
       -1.14941
       -1.14557
       -1.14314
       -1.14009
       -1.11630
       -1.10481
       -1.09300
       -1.14181
       -1.11665
       -1.18479
       -1.10753
       -1.13708
       -1.11641
       -1.11373
       -1.10841
       -1.08664
       -1.12423
       -1.07957
       -1.14235
       -1.15707
       -1.10901
       -1.10011
       -1.13939
       -1.16203
       -1.10658
       -1.18232
       -1.11595
       -1.12533
       -1.13296
       -1.13427
       -1.13391
       -1.13432
       -1.12528
       -1.08503
       -1.09883
       -1.12478
       -1.11401
       -1.10448
       -1.10674
       -1.09919
       -1.17513
       -1.11508
       -1.08711
       -1.15041
       -1.07374
       -1.10208
       -1.09120
       -1.15958
       -1.15653
       -1.10607
       -1.15084
       -1.12982
       -1.10623
       -1.11699
       -1.15723
       -1.05007
       -1.12611
       -1.16640
       -1.11485
       -1.14221
       -1.13904
       -1.09381
       -1.12275
       -1.13650
       -1.12475
       -1.15382
       -1.13132
       -1.10211
       -1.13611
       -1.09597
       -1.16137
       -1.14909
       -1.08388
       -1.10943
       -1.11787
       -1.11782
       -1.12203
       -1.13951
       -1.13930
       -1.10491
       -1.15338
       -1.04443
       -1.11617
       -1.14983
       -1.10140
       -1.14650
       -1.10250
       -1.03775
       -1.09209
       -1.09573
       -1.11602
       -1.10244
       -1.15871
       -1.20160
       -1.12173
       -1.15004
       -1.10732
       -1.06073
       -1.07753
       -1.15110
       -1.09392
       -1.12030
       -1.07855
       -1.08090
       -1.11048
       -1.11475
       -1.11417
       -1.05916
       -1.14037
       -1.08639
       -1.07309
       -1.22697
       -1.10745
       -1.11663
       -1.12623
       -1.11414
       -1.11973
       -1.07968
       -1.05942
       -1.10674
       -1.12889
       -1.09374
       -1.10672
       -1.12802
       -1.07955
       -1.11012
       -1.12208
       -1.16638
       -1.06666
       -1.14501
       -1.10291
       -1.18041
       -1.09408
       -1.12838
       -1.14548
       -1.12773
       -1.16021
       -1.14743
       -1.09573
       -1.09916
       -1.12540
       -1.08607
       -1.11658
       -1.12357
       -1.17953
       -1.10059
       -1.09895
       -1.10403
       -1.12121
       -1.20762
       -1.12531
       -1.12003
       -1.17773
       -1.14141
       -1.09853
       -1.16083
       -1.13925
       -1.04637
       -1.15057
       -1.12098
       -1.13131
       -1.15704
       -1.17288
       -1.14816
       -1.11465
       -1.10033
       -1.09336
       -1.13468
       -1.08963
       -1.18410
       -1.14620
       -1.17343
       -1.14650
       -1.11905
       -1.12379
       -1.07095
       -1.10144
       -1.06992
       -1.13911
       -1.15836
       -1.11907
       -1.06679
       -1.15036
       -1.14973
       -1.11366
       -1.18890
       -1.11971
       -1.14172
       -1.13714
       -1.12901
       -1.07925
       -1.11619
       -1.10929
       -1.10477
       -1.07793
       -1.11315
       -1.11936
       -1.07213
       -1.12300
       -1.11586
       -1.17508
       -1.08149
       -1.09933
       -1.13784
       -1.11548
       -1.09483
       -1.11083
       -1.10819
       -1.13413
       -1.13493
       -1.14876
       -1.13163
       -1.10940
       -1.08891
       -1.16136
       -1.07253
       -1.12487
       -1.16127
       -1.12903
       -1.11932
       -1.12596
       -1.06082
       -1.11709
       -1.12719
       -1.13950
       -1.13907
       -1.14977
       -1.11821
       -1.13899
       -1.09414
       -1.16592
       -1.15323
       -1.06671
       -1.11549
       -1.13317
       -1.07262
       -1.12552
       -1.14011
       -1.11482
       -1.10159
       -1.14339
       -1.05625
       -1.09093
       -1.14635
       -1.09467
       -1.12386
       -1.07913
       -1.01019
       -1.07926
       -1.05835
       -1.12200
       -1.07451
       -1.17643
       -1.15996
       -1.11362
       -1.17889
       -1.10480
       -1.05110
       -1.08894
       -1.15163
       -1.09033
       -1.12984
       -1.08267
       -1.08157
       -1.12102
       -1.14329
       -1.12404
       -1.04943
       -1.14347
       -1.07930
       -1.08733
       -1.21352
       -1.15294
       -1.08648
       -1.12391
       -1.07430
       -1.13160
       -1.09328
       -1.08783
       -1.09987
       -1.11685
       -1.04800
       -1.12812
       -1.13323
       -1.07132
       -1.10634
       -1.12087
       -1.15896
       -1.06806
       -1.13395
       -1.07522
       -1.16923
       -1.08723
       -1.12537
       -1.15233
       -1.13979
       -1.17179
       -1.15703
       -1.11402
       -1.10772
       -1.13162
       -1.08484
       -1.12335
       -1.13688
       -1.16977
       -1.14713
       -1.11086
       -1.11041
       -1.12929
       -1.22255
       -1.13569
       -1.12070
       -1.13912
       -1.10739
       -1.13304
       -1.18181
       -1.11842
       -1.04306
       -1.15437
       -1.13101
       -1.11347
       -1.13734
       -1.10283
       -1.17016
       -1.12844
       -1.11049
       -1.08846
       -1.10339
       -1.09850
       -1.14698
       -1.10489
       -1.15777
       -1.16385
       -1.10448
       -1.11356
       -1.08550
       -1.09278
       -1.08103
       -1.14269
       -1.16254
       -1.14309
       -1.07899
       -1.13562
       -1.14465
       -1.11513
       -1.15641
       -1.11787
       -1.15201
       -1.13448
       -1.14320
       -1.09757
       -1.14144
       -1.09829
       -1.13047
       -1.07730
       -1.15532
       -1.12009
       -1.11200
       -1.14829
       -1.12439
       -1.17169
       -1.08418
       -1.07314
       -1.13482
       -1.11870
       -1.09859
       -1.14197
       -1.11368
       -1.15210
       -1.12830
       -1.15128
       -1.12957
       -1.09975
       -1.10415
       -1.15408
       -1.07387
       -1.13599
       -1.14356
       -1.13713
       -1.13286
       -1.13217
       -1.05554
       -1.10693
       -1.14319
       -1.14877
       -1.11983
       -1.09983
       -1.12343
       -1.12960
       -1.09874
       -1.18449
       -1.11849
       -1.08119
       -1.08197
       -1.10482
       -1.06623
       -1.12811
       -1.14787
       -1.08698
       -1.09919
       -1.10216
       -1.04922
       -1.09345
       -1.13054
       -1.06544
       -1.13744
       -1.09482
       -1.01154
       -1.13353
       -1.09173
       -1.15368
       -1.11286
       -1.17682
       -1.11030
       -1.08378
       -1.15049
       -1.12766
       -1.07114
       -1.08949
       -1.14968
       -1.14897
       -1.14833
       -1.08251
       -1.08956
       -1.13944
       -1.12100
       -1.12990
       -1.03916
       -1.13481
       -1.07661
       -1.10077
       -1.19458
       -1.14885
       -1.08493
       -1.13680
       -1.09828
       -1.12173
       -1.10249
       -1.08964
       -1.06637
       -1.09702
       -1.03845
       -1.12396
       -1.12812
       -1.07401
       -1.13263
       -1.11278
       -1.13350
       -1.07613
       -1.15682
       -1.06762
       -1.15984
       -1.10720
       -1.13377
       -1.16404
       -1.13773
       -1.14128
       -1.13481
       -1.12154
       -1.12470
       -1.12459
       -1.04351
       -1.11810
       -1.11363
       -1.18486
       -1.13932
       -1.11536
       -1.10203
       -1.11522
       -1.18832
       -1.12760
       -1.11100
       -1.13713
       -1.12309
       -1.14860
       -1.15805
       -1.11557
       -1.04071
       -1.16330
       -1.08064
       -1.14189
       -1.14467
       -1.13382
       -1.14933
       -1.10356
       -1.10434
       -1.06853
       -1.09534
       -1.09620
       -1.14580
       -1.09908
       -1.17097
       -1.15929
       -1.11428
       -1.11816
       -1.06970
       -1.13539
       -1.08154
       -1.15101
       -1.18495
       -1.12940
       -1.09665
       -1.14923
       -1.12502
       -1.10827
       -1.15571
       -1.13144
       -1.12631
       -1.15206
       -1.14361
       -1.08340
       -1.15545
       -1.07117
       -1.12479
       -1.08967
       -1.16664
       -1.11220
       -1.11778
       -1.15984
       -1.12027
       -1.12873
       -1.08744
       -1.08395
       -1.12826
       -1.14520
       -1.10668
       -1.13101
       -1.13072
       -1.18623
       -1.12858
       -1.10766
       -1.10716
       -1.05079
       -1.11729
       -1.15209
       -1.07398
       -1.15251
       -1.15055
       -1.11146
       -1.14253
       -1.13192
       -1.06321
       -1.11851
       -1.13891
       -1.14449
       -1.13635
       -1.07288
       -1.13296
       -1.12626
       -1.11924
       -1.15625
       -1.08628
       -1.06699
       -1.06138
       -1.11452
       -1.05674
       -1.16108
       -1.14884
       -1.09059
       -1.12324
       -1.09723
       -1.07163
       -1.09231
       -1.11215
       -1.05558
       -1.10699
       -1.07670
       -1.02159
       -1.13074
       -1.07150
       -1.16815
       -1.13392
       -1.15962
       -1.09448
       -1.08462
       -1.16002
       -1.10761
       -1.08022
       -1.08973
       -1.13418
       -1.14186
       -1.13932
       -1.11120
       -1.12101
       -1.16419
       -1.08480
       -1.14179
       -1.05466
       -1.11160
       -1.10707
       -1.07342
       -1.19552
       -1.17879
       -1.08690
       -1.13527
       -1.08464
       -1.11714
       -1.11968
       -1.13832
       -1.04938
       -1.06899
       -1.03404
       -1.11777
       -1.10904
       -1.07841
       -1.12061
       -1.10231
       -1.10073
       -1.07932
       -1.14523
       -1.06087
       -1.14927
       -1.11927
       -1.16883
       -1.14635
       -1.13291
       -1.13258
       -1.12376
       -1.11660
       -1.13126
       -1.10756
       -1.04617
       -1.09978
       -1.11271
       -1.16474
       -1.13528
       -1.08673
       -1.11461
       -1.16002
       -1.18888
       -1.11419
       -1.10071
       -1.14026
       -1.10873
       -1.14131
       -1.13832
       -1.11470
       -1.06426
       -1.12504
       -1.09933
       -1.15224
       -1.12506
       -1.13789
       -1.15090
       -1.11069
       -1.12262
       -1.09333
       -1.09807
       -1.09591
       -1.14733
       -1.10098
       -1.16102
       -1.12423
       -1.10570
       -1.11180
       -1.04451
       -1.12569
       -1.08240
       -1.15290
       -1.18979
       -1.12859
       -1.06795
       -1.11847
       -1.11389
       -1.10496
       -1.14523
       -1.11945
       -1.11818
       -1.11809
       -1.13361
       -1.09456
       -1.16825
       -1.10213
       -1.09448
       -1.12931
       -1.16441
       -1.10317
       -1.11429
       -1.15407
       -1.12165
       -1.14485
       -1.11351
       -1.06853
       -1.11402
       -1.14945
       -1.08812
       -1.09642
       -1.13995
       -1.16916
       -1.16616
       -1.09339
       -1.14744
       -1.05304
       -1.06929
       -1.13057
       -1.08058
       -1.13752
       -1.18682
       -1.06811
       -1.14131
       -1.15507
       -1.05573
       -1.13476
       -1.11986
       -1.12485
       -1.10759
       -1.03653
       -1.15575
       -1.15995
       -1.11478
       -1.17966
       -1.06991
       -1.03990
       -1.06042
       -1.13053
       -1.05182
       -1.14700
       -1.12720
       -1.09225
       -1.11904
       -1.11375
       -1.07288
       -1.10302
       -1.13761
       -1.06283
       -1.14153
       -1.06637
       -1.01801
       -1.09577
       -1.08720
       -1.17186
       -1.13889
       -1.13973
       -1.10654
       -1.08702
       -1.15660
       -1.09904
       -1.10158
       -1.09087
       -1.15951
       -1.14661
       -1.14390
       -1.12248
       -1.12645
       -1.15476
       -1.09643
       -1.12028
       -1.03030
       -1.09397
       -1.11118
       -1.10441
       -1.16601
       -1.16606
       -1.11239
       -1.11691
       -1.10428
       -1.11754
       -1.14312
       -1.13036
       -1.07007
       -1.05876
       -1.05648
       -1.10938
       -1.12624
       -1.06266
       -1.16222
       -1.08036
       -1.08584
       -1.06940
       -1.14160
       -1.06815
       -1.14695
       -1.08834
       -1.14659
       -1.13659
       -1.12693
       -1.12109
       -1.14300
       -1.13872
       -1.11082
       -1.09217
       -1.03522
       -1.12297
       -1.11204
       -1.14567
       -1.12586
       -1.07375
       -1.11577
       -1.12500
       -1.17582
       -1.14254
       -1.12783
       -1.13685
       -1.10335
       -1.12698
       -1.12355
       -1.07310
       -1.05731
       -1.14910
       -1.12057
       -1.14916
       -1.08601
       -1.12735
       -1.13016
       -1.09381
       -1.11473
       -1.05948
       -1.05613
       -1.07491
       -1.12615
       -1.09842
       -1.17753
       -1.11512
       -1.15218
       -1.11588
       -1.05455
       -1.11547
       -1.08902
       -1.09608
       -1.11376
       -1.13889
       -1.10233
       -1.13442
       -1.07992
       -1.11823
       -1.15589
       -1.09598
       -1.09834
       -1.11175
       -1.12519
       -1.07563
       -1.14769
       -1.10688
       -1.14938
       -1.18072
       -1.13955
       -1.10697
       -1.09617
       -1.13858
       -1.14970
       -1.11491
       -1.12953
       -1.05890
       -1.09188
       -1.14537
       -1.08599
       -1.11864
       -1.10053
       -1.14683
       -1.14030
       -1.06046
       -1.17867
       -1.05859
       -1.06254
       -1.13586
       -1.09479
       -1.11895
       -1.18197
       -1.05898
       -1.13230
       -1.15386
       -1.08060
       -1.13402
       -1.12927
       -1.13483
       -1.09880
       -1.06051
       -1.14811
       -1.14040
       -1.13328
       -1.17675
       -1.08249
       -1.06473
       -1.05721
       -1.10128
       -1.06521
       -1.14925
       -1.16374
       -1.08287
       -1.11096
       -1.11919
       -1.09103
       -1.09783
       -1.11948
       -1.06118
       -1.11718
       -1.06652
       -1.03067
       -1.07736
       -1.07655
       -1.15201
       -1.16318
       -1.14192
       -1.11709
       -1.12950
       -1.14558
       -1.12060
       -1.10281
       -1.10919
       -1.17603
       -1.13200
       -1.16702
       -1.13527
       -1.12002
       -1.14410
       -1.09740
       -1.09845
       -1.04609
       -1.08730
       -1.12875
       -1.10957
       -1.17107
       -1.14396
       -1.10879
       -1.11129
       -1.07800
       -1.11890
       -1.10690
       -1.13719
       -1.08448
       -1.06938
       -1.03752
       -1.08597
       -1.13835
       -1.05061
       -1.14577
       -1.07546
       -1.09370
       -1.09333
       -1.12651
       -1.04080
       -1.13110
       -1.12656
       -1.15606
       -1.10459
       -1.12566
       -1.08903
       -1.14927
       -1.16389
       -1.11301
       -1.08939
       -1.04497
       -1.09461
       -1.13274
       -1.13978
       -1.13605
       -1.09663
       -1.08921
       -1.11148
       -1.18861
       -1.16012
       -1.13110
       -1.13891
       -1.08559
       -1.12833
       -1.13165
       -1.08800
       -1.08768
       -1.11489
       -1.12397
       -1.14104
       -1.09651
       -1.14100
       -1.13990
       -1.09229
       -1.12608
       -1.08403
       -1.09237
       -1.06505
       -1.16163
       -1.10443
       -1.17620
       -1.14050
       -1.15845
       -1.16659
       -1.08195
       -1.10899
       -1.09648
       -1.07542
       -1.10605
       -1.12986
       -1.09018
       -1.15801
       -1.06801
       -1.09312
       -1.16180
       -1.10745
       -1.12025
       -1.11051
       -1.09555
       -1.06903
       -1.15126
       -1.11606
       -1.16948
       -1.17918
       -1.13863
       -1.09755
       -1.14226
       -1.12031
       -1.12806
       -1.09233
       -1.13035
       -1.05252
       -1.09924
       -1.13528
       -1.08155
       -1.11491
       -1.09495
       -1.11724
       -1.15145
       -1.05072
       -1.16301
       -1.05558
       -1.08548
       -1.12404
       -1.12713
       -1.13529
       -1.20868
       -1.05439
       -1.12627
       -1.13940
       -1.08490
       -1.12153
       -1.12421
       -1.12690
       -1.12121
       -1.06543
       -1.14811
       -1.12975
       -1.10557
       -1.14131
       -1.09208
       -1.04678
       -1.06126
       -1.10887
       -1.05953
       -1.14732
       -1.17077
       -1.07670
       -1.13748
       -1.12867
       -1.09526
       -1.05426
       -1.15543
       -1.04322
       -1.12850
       -1.08203
       -1.02858
       -1.08669
       -1.08025
       -1.15346
       -1.14308
       -1.12775
       -1.12077
       -1.12681
       -1.16701
       -1.12319
       -1.07209
       -1.09488
       -1.14346
       -1.13276
       -1.13756
       -1.14595
       -1.12764
       -1.16150
       -1.09493
       -1.08321
       -1.02650
       -1.06349
       -1.13997
       -1.12817
       -1.16142
       -1.13221
       -1.14341
       -1.12236
       -1.13197
       -1.15348
       -1.09587
       -1.13934
       -1.08513
       -1.04713
       -1.01020
       -1.08751
       -1.15442
       -1.03193
       -1.15058
       -1.09800
       -1.08606
       -1.10601
       -1.17199
       -1.03909
       -1.11152
       -1.10092
       -1.14686
       -1.09613
       -1.13194
       -1.06425
       -1.12302
       -1.13571
       -1.10075
       -1.10051
       -1.04727
       -1.09031
       -1.11552
       -1.17038
       -1.15351
       -1.11656
       -1.09167
       -1.12288
       -1.16876
       -1.16558
       -1.11282
       -1.14581
       -1.08566
       -1.11430
       -1.13674
       -1.08832
       -1.05825
       -1.10621
       -1.13544
       -1.13726
       -1.07394
       -1.15715
       -1.12865
       -1.10263
       -1.10197
       -1.08561
       -1.12263
       -1.06703
       -1.13236
       -1.10029
       -1.18153
       -1.14344
       -1.14624
       -1.16117
       -1.08945
       -1.09295
       -1.08763
       -1.06299
       -1.12342
       -1.11786
       -1.08784
       -1.11896
       -1.09991
       -1.06354
       -1.13722
       -1.14183
       -1.09485
       -1.11320
       -1.05388
       -1.08296
       -1.16337
       -1.12030
       -1.19686
       -1.18802
       -1.14023
       -1.11173
       -1.09765
       -1.11614
       -1.11885
       -1.09423
       -1.10865
       -1.07423
       -1.11008
       -1.15898
       -1.10223
       -1.10948
       -1.09918
       -1.11180
       -1.15638
       -1.08597
       -1.13690
       -1.04904
       -1.09981
       -1.12641
       -1.09904
       -1.11155
       -1.17595
       -1.07792
       -1.13601
       -1.07389
       -1.08010
       -1.13132
       -1.08611
       -1.10479
       -1.12598
       -1.08006
       -1.14576
       -1.10876
       -1.08316
       -1.16178
       -1.10801
       -1.06904
       -1.08537
       -1.11457
       -1.03859
       -1.12077
       -1.17582
       -1.08403
       -1.12257
       -1.10569
       -1.08408
       -1.04174
       -1.13048
       -1.06097
       -1.11610
       -1.09549
       -1.00925
       -1.09087
       -1.11871
       -1.15393
       -1.13214
       -1.13300
       -1.12139
       -1.16209
       -1.16344
       -1.15243
       -1.07741
       -1.12606
       -1.16770
       -1.12890
       -1.14853
       -1.15587
       -1.14764
       -1.12844
       -1.08699
       -1.08016
       -1.00362
       -1.07656
       -1.14407
       -1.09613
       -1.15452
       -1.12218
       -1.13475
       -1.15803
       -1.15779
       -1.16342
       -1.08225
       -1.13579
       -1.09830
       -1.07639
       -1.01508
       -1.09407
       -1.16328
       -1.01311
       -1.17129
       -1.10818
       -1.06480
       -1.10243
       -1.13947
       -1.06336
       -1.10881
       -1.08993
       -1.13706
       -1.08775
       -1.14211
       -1.08431
       -1.10542
       -1.09820
       -1.09288
       -1.11519
       -1.03275
       -1.10327
       -1.09183
       -1.18604
       -1.12255
       -1.12810
       -1.09777
       -1.11638
       -1.19579
       -1.18502
       -1.08409
       -1.13341
       -1.09957
       -1.09484
       -1.12031
       -1.10273
       -1.06331
       -1.11797
       -1.11189
       -1.15725
       -1.09267
       -1.13909
       -1.12968
       -1.08707
       -1.10767
       -1.09848
       -1.13881
       -1.06539
       -1.11939
       -1.10297
       -1.16999
       -1.10884
       -1.14364
       -1.18930
       -1.11458
       -1.06402
       -1.08917
       -1.07532
       -1.11941
       -1.09989
       -1.09882
       -1.11439
       -1.10257
       -1.07554
       -1.11823
       -1.13182
       -1.12648
       -1.08923
       -1.05332
       -1.09420
       -1.16074
       -1.10470
       -1.18564
       -1.16591
       -1.09855
       -1.09833
       -1.08523
       -1.12285
       -1.12186
       -1.11132
       -1.11449
       -1.05774
       -1.10995
       -1.15587
       -1.08548
       -1.09374
       -1.10806
       -1.12181
       -1.16585
       -1.11657
       -1.13809
       -1.04807
       -1.07202
       -1.13097
       -1.09771
       -1.12039
       -1.15306
       -1.10187
       -1.13288
       -1.10013
       -1.08850
       -1.09965
       -1.07889
       -1.10068
       -1.12282
       -1.06668
       -1.16497
       -1.09726
       -1.06511
       -1.12249
       -1.08848
       -1.08612
       -1.09270
       -1.13632
       -1.04060
       -1.10040
       -1.17919
       -1.06987
       -1.11016
       -1.08648
       -1.08734
       -1.06499
       -1.14045
       -1.04994
       -1.10843
       -1.08379
       -1.02708
       -1.07562
       -1.10977
       -1.12945
       -1.15348
       -1.10505
       -1.12230
       -1.17804
       -1.15383
       -1.16640
       -1.09610
       -1.11262
       -1.12049
       -1.16401
       -1.12376
       -1.15479
       -1.13485
       -1.09483
       -1.08094
       -1.11421
       -0.99403
       -1.09504
       -1.14342
       -1.06964
       -1.14730
       -1.11836
       -1.11827
       -1.15793
       -1.17988
       -1.15645
       -1.08979
       -1.14340
       -1.14015
       -1.06505
       -1.04103
       -1.10768
       -1.14393
       -1.02877
       -1.16826
       -1.09173
       -1.02537
       -1.06564
       -1.10313
       -1.07336
       -1.14089
       -1.10917
       -1.13412
       -1.07726
       -1.10307
       -1.09707
       -1.11177
       -1.09392
       -1.11923
       -1.09537
       -1.04674
       -1.13196
       -1.11121
       -1.16352
       -1.11161
       -1.09739
       -1.10517
       -1.09929
       -1.18575
       -1.17148
       -1.05953
       -1.15220
       -1.09239
       -1.09455
       -1.12517
       -1.07638
       -1.06107
       -1.10820
       -1.14062
       -1.12117
       -1.07796
       -1.14068
       -1.14471
       -1.09287
       -1.11675
       -1.11007
       -1.12958
       -1.07384
       -1.09544
       -1.12390
       -1.17433
       -1.11742
       -1.15838
       -1.18413
       -1.10701
       -1.05110
       -1.11137
       -1.06346
       -1.14045
       -1.12972
       -1.10371
       -1.13933
       -1.11086
       -1.08300
       -1.12266
       -1.13406
       -1.08625
       -1.10584
       -1.06067
       -1.02404
       -1.14857
       -1.11714
       -1.18281
       -1.17538
       -1.11168
       -1.08333
       -1.10092
       -1.14390
       -1.12869
       -1.09852
       -1.10792
       -1.05569
       -1.08734
       -1.13427
       -1.08479
       -1.08675
       -1.10481
       -1.11983
       -1.13332
       -1.07456
       -1.09869
       -1.02327
       -1.07791
       -1.13279
       -1.08925
       -1.12187
       -1.14888
       -1.11707
       -1.09900
       -1.10402
       -1.08127
       -1.07730
       -1.08940
       -1.09413
       -1.13017
       -1.06130
       -1.14336
       -1.09778
       -1.04890
       -1.11658
       -1.07107
       -1.08907
       -1.04927
       -1.13191
       -1.02834
       -1.10842
       -1.17773
       -1.08683
       -1.09590
       -1.07254
       -1.08839
       -1.09598
       -1.17125
       -1.03198
       -1.11264
       -1.07413
       -1.02804
       -1.08963
       -1.12219
       -1.10613
       -1.16054
       -1.09685
       -1.12611
       -1.16974
       -1.15262
       -1.15875
       -1.10673
       -1.09296
       -1.13557
       -1.16045
       -1.11330
       -1.13471
       -1.13451
       -1.07146
       -1.08314
       -1.13270
       -0.99200
       -1.09678
       -1.13806
       -1.08867
       -1.15788
       -1.12660
       -1.12613
       -1.13517
       -1.15350
       -1.14223
       -1.10125
       -1.13210
       -1.14441
       -1.08502
       -1.01914
       -1.08493
       -1.16148
       -1.04479
       -1.16066
       -1.08709
       -1.05121
       -1.07704
       -1.08161
       -1.12567
       -1.16063
       -1.12201
       -1.15253
       -1.08088
       -1.10184
       -1.10718
       -1.09084
       -1.10052
       -1.10209
       -1.08368
       -1.08353
       -1.12399
       -1.10360
       -1.18121
       -1.09926
       -1.07957
       -1.09719
       -1.11250
       -1.17831
       -1.18670
       -1.09256
       -1.13034
       -1.08959
       -1.10120
       -1.11383
       -1.08693
       -1.05228
       -1.13819
       -1.13077
       -1.10972
       -1.07657
       -1.12636
       -1.13229
       -1.07780
       -1.13546
       -1.10995
       -1.14222
       -1.05825
       -1.08749
       -1.11022
       -1.14483
       -1.11600
       -1.13035
       -1.15236
       -1.10185
       -1.05921
       -1.09545
       -1.07426
       -1.14623
       -1.13365
       -1.06609
       -1.15025
       -1.10234
       -1.11289
       -1.09361
       -1.12778
       -1.11787
       -1.14318
       -1.07339
       -1.03835
       -1.13414
       -1.09801
       -1.19591
       -1.12518
       -1.09789
       -1.09262
       -1.10788
       -1.15658
       -1.12393
       -1.11447
       -1.09504
       -1.06389
       -1.08786
       -1.11868
       -1.11000
       -1.13227
       -1.08612
       -1.14005
       -1.10136
       -1.09676
       -1.11083
       -0.99219
       -1.08469
       -1.13443
       -1.06828
       -1.12446
       -1.12292
       -1.12320
       -1.09822
       -1.12183
       -1.09235
       -1.08534
       -1.10172
       -1.09569
       -1.15006
       -1.05030
       -1.12769
       -1.10369
       -1.06481
       -1.12483
       -1.07244
       -1.10066
       -1.02427
       -1.15209
       -1.05634
       -1.10115
       -1.16695
       -1.07288
       -1.08512
       -1.10835
       -1.06968
       -1.10609
       -1.15872
       -1.03242
       -1.11813
       -1.06604
       -1.04366
       -1.09068
       -1.09511
       -1.12668
       -1.14005
       -1.09657
       -1.13834
       -1.13550
       -1.13326
       -1.15834
       -1.08193
       -1.13252
       -1.13281
       -1.15976
       -1.13452
       -1.16619
       -1.09808
       -1.07512
       -1.07045
       -1.15348
       -1.03876
       -1.08524
       -1.11879
       -1.09608
       -1.14191
       -1.11008
       -1.15673
       -1.14382
       -1.15389
       -1.14594
       -1.11797
       -1.11780
       -1.14205
       -1.06857
       -1.01653
       -1.05722
       -1.13508
       -1.06093
       -1.15816
       -1.07486
       -1.05169
       -1.09248
       -1.09508
       -1.13268
       -1.15308
       -1.11687
       -1.13190
       -1.04914
       -1.09445
       -1.15064
       -1.14002
       -1.07197
       -1.10835
       -1.11410
       -1.10130
       -1.12285
       -1.12261
       -1.19795
       -1.10286
       -1.08844
       -1.09148
       -1.08601
       -1.17433
       -1.22163
       -1.11719
       -1.13053
       -1.08367
       -1.12940
       -1.13081
       -1.09413
       -1.01840
       -1.14878
       -1.15454
       -1.12605
       -1.09984
       -1.12709
       -1.11467
       -1.07865
       -1.11899
       -1.10992
       -1.14061
       -1.07273
       -1.08111
       -1.08766
       -1.12743
       -1.13153
       -1.10048
       -1.17625
       -1.10121
       -1.07247
       -1.12665
       -1.09617
       -1.16662
       -1.09249
       -1.07671
       -1.12483
       -1.11778
       -1.09800
       -1.08144
       -1.09153
       -1.12017
       -1.14659
       -1.06298
       -1.03698
       -1.11440
       -1.11454
       -1.15217
       -1.11304
       -1.12885
       -1.08737
       -1.09411
       -1.15345
       -1.12860
       -1.11402
       -1.08997
       -1.07594
       -1.10880
       -1.14403
       -1.08631
       -1.12667
       -1.07860
       -1.15194
       -1.14574
       -1.09778
       -1.11907
       -1.01201
       -1.07511
       -1.13384
       -1.05146
       -1.11281
       -1.09725
       -1.13170
       -1.08957
       -1.09939
       -1.08938
       -1.14480
       -1.10127
       -1.12891
       -1.14360
       -1.04564
       -1.08847
       -1.13490
       -1.04801
       -1.14366
       -1.09293
       -1.11617
       -1.03673
       -1.17536
       -1.06230
       -1.07388
       -1.16522
       -1.05828
       -1.08967
       -1.11671
       -1.06870
       -1.09445
       -1.15055
       -1.00844
       -1.10636
       -1.05321
       -1.05476
       -1.09599
       -1.10565
       -1.14364
       -1.12550
       -1.08680
       -1.13726
       -1.15763
       -1.11195
       -1.14961
       -1.07654
       -1.13805
       -1.14815
       -1.18136
       -1.15297
       -1.15897
       -1.10704
       -1.08201
       -1.08385
       -1.12215
       -1.05489
       -1.08018
       -1.13792
       -1.08573
       -1.11806
       -1.12045
       -1.13789
       -1.12593
       -1.13877
       -1.13086
       -1.12676
       -1.06626
       -1.17365
       -1.07339
       -1.03642
       -1.07385
       -1.12645
       -1.07404
       -1.13547
       -1.08788
       -1.04934
       -1.09788
       -1.09817
       -1.12096
       -1.14168
       -1.12774
       -1.14910
       -1.05730
       -1.12906
       -1.14520
       -1.15684
       -1.07712
       -1.11508
       -1.11091
       -1.09713
       -1.13064
       -1.08201
       -1.17599
       -1.14066
       -1.09732
       -1.11411
       -1.08039
       -1.17805
       -1.23216
       -1.10612
       -1.12087
       -1.09436
       -1.11290
       -1.14068
       -1.11331
       -1.01383
       -1.17636
       -1.11493
       -1.12809
       -1.11480
       -1.10701
       -1.12238
       -1.09470
       -1.11490
       -1.10808
       -1.13159
       -1.07104
       -1.09330
       -1.07498
       -1.14347
       -1.10761
       -1.11413
       -1.18920
       -1.09590
       -1.08247
       -1.14429
       -1.10842
       -1.19716
       -1.09200
       -1.07702
       -1.12800
       -1.12672
       -1.11397
       -1.08254
       -1.10171
       -1.13217
       -1.14694
       -1.06331
       -1.06024
       -1.09862
       -1.10812
       -1.16679
       -1.10995
       -1.11893
       -1.10235
       -1.10623
       -1.11776
       -1.11901
       -1.08113
       -1.08279
       -1.03258
       -1.13553
       -1.11423
       -1.10929
       -1.11843
       -1.06458
       -1.16526
       -1.12586
       -1.12277
       -1.12769
       -1.02457
       -1.07400
       -1.14431
       -1.05996
       -1.12695
       -1.06013
       -1.10759
       -1.11446
       -1.07737
       -1.09160
       -1.15536
       -1.09477
       -1.10123
       -1.13669
       -1.09581
       -1.09909
       -1.14968
       -1.07350
       -1.15158
       -1.08904
       -1.08996
       -1.04617
       -1.16111
       -1.06041
       -1.07432
       -1.14781
       -1.07593
       -1.09692
       -1.09138
       -1.09208
       -1.09191
       -1.10881
       -1.03074
       -1.11699
       -1.06952
       -1.06103
       -1.13786
       -1.10057
       -1.13170
       -1.11563
       -1.09892
       -1.12769
       -1.14644
       -1.09198
       -1.16404
       -1.10028
       -1.13241
       -1.16515
       -1.19350
       -1.14872
       -1.19204
       -1.11438
       -1.06287
       -1.07966
       -1.10119
       -1.05389
       -1.08852
       -1.10416
       -1.12405
       -1.13179
       -1.12266
       -1.15955
       -1.10999
       -1.10336
       -1.10625
       -1.11725
       -1.07759
       -1.17732
       -1.07475
       -1.01396
       -1.05783
       -1.13374
       -1.07478
       -1.10190
       -1.04977
       -1.05444
       -1.12541
       -1.08822
       -1.13416
       -1.13357
       -1.10782
       -1.14617
       -1.09221
       -1.12648
       -1.17883
       -1.15923
       -1.09817
       -1.11268
       -1.13190
       -1.12011
       -1.15284
       -1.07732
       -1.13463
       -1.12548
       -1.07397
       -1.11987
       -1.07624
       -1.18843
       -1.22487
       -1.07707
       -1.10226
       -1.08449
       -1.13615
       -1.16290
       -1.13541
       -1.01157
       -1.16018
       -1.07158
       -1.13000
       -1.08583
       -1.09741
       -1.13788
       -1.10437
       -1.11989
       -1.10305
       -1.14278
       -1.03114
       -1.10543
       -1.07799
       -1.17322
       -1.12857
       -1.11101
       -1.21092
       -1.09664
       -1.09321
       -1.15783
       -1.12319
       -1.17764
       -1.10996
       -1.07013
       -1.12523
       -1.12995
       -1.12058
       -1.07818
       -1.13228
       -1.11435
       -1.13326
       -1.03691
       -1.10126
       -1.09802
       -1.10555
       -1.13955
       -1.10771
       -1.14279
       -1.09417
       -1.09601
       -1.11439
       -1.10243
       -1.09868
       -1.06859
       -1.01650
       -1.11359
       -1.09334
       -1.11910
       -1.13265
       -1.04444
       -1.16846
       -1.10606
       -1.09927
       -1.12636
       -1.03578
       -1.05296
       -1.12594
       -1.04359
       -1.11892
       -1.07959
       -1.10773
       -1.13238
       -1.09233
       -1.12220
       -1.12627
       -1.10097
       -1.10850
       -1.08990
       -1.10565
       -1.11090
       -1.14404
       -1.04068
       -1.10724
       -1.09934
       -1.07308
       -1.04190
       -1.14551
       -1.08310
       -1.08861
       -1.14220
       -1.07356
       -1.09810
       -1.12810
       -1.09439
       -1.09730
       -1.11194
       -1.05353
       -1.10574
       -1.06449
       -1.08721
       -1.13949
       -1.09657
       -1.12954
       -1.11446
       -1.08747
       -1.11297
       -1.11412
       -1.06167
       -1.16641
       -1.13427
       -1.10535
       -1.15282
       -1.22371
       -1.15293
       -1.18809
       -1.12057
       -1.10393
       -1.08918
       -1.11189
       -1.05790
       -1.10653
       -1.08504
       -1.11332
       -1.10235
       -1.12188
       -1.15865
       -1.11335
       -1.11014
       -1.08480
       -1.11534
       -1.06242
       -1.20924
       -1.07239
       -1.02794
       -1.04771
       -1.11135
       -1.06353
       -1.08799
       -1.02591
       -1.06816
       -1.09184
       -1.09736
       -1.14781
       -1.13410
       -1.08862
       -1.13265
       -1.05368
       -1.09114
       -1.19106
       -1.15655
       -1.11255
       -1.11428
       -1.12322
       -1.12077
       -1.14170
       -1.07578
       -1.16677
       -1.14633
       -1.08599
       -1.12283
       -1.07062
       -1.18425
       -1.15673
       -1.05734
       -1.12452
       -1.10865
       -1.11370
       -1.13829
       -1.12957
       -1.01373
       -1.18732
       -1.06103
       -1.11158
       -1.09410
       -1.09331
       -1.11082
       -1.09739
       -1.09350
       -1.10718
       -1.16177
       -1.02838
       -1.06867
       -1.06864
       -1.15078
       -1.15037
       -1.09754
       -1.18471
       -1.07754
       -1.07670
       -1.15423
       -1.08823
       -1.15338
       -1.14117
       -1.05261
       -1.13023
       -1.12101
       -1.11653
       -1.07822
       -1.11476
       -1.10639
       -1.12505
       -1.04895
       -1.15836
       -1.07384
       -1.10901
       -1.15105
       -1.08492
       -1.11455
       -1.10723
       -1.09119
       -1.08207
       -1.10396
       -1.09733
       -1.09366
       -1.04744
       -1.12427
       -1.08346
       -1.13216
       -1.14318
       -1.04007
       -1.15731
       -1.09453
       -1.13597
       -1.13345
       -1.04165
       -1.05733
       -1.10297
       -0.99314
       -1.10066
       -1.11365
       -1.11729
       -1.14714
       -1.08054
       -1.08572
       -1.12443
       -1.07950
       -1.07393
       -1.03969
       -1.12248
       -1.11168
       -1.12770
       -1.06572
       -1.13377
       -1.09581
       -1.07562
       -1.06596
       -1.14584
       -1.08966
       -1.11411
       -1.10651
       -1.05320
       -1.10243
       -1.12752
       -1.09613
       -1.09850
       -1.11245
       -1.05513
       -1.10006
       -1.06350
       -1.09106
       -1.13896
       -1.13007
       -1.11046
       -1.10903
       -1.05783
       -1.10539
       -1.13623
       -1.08225
       -1.16065
       -1.13581
       -1.13329
       -1.16060
       -1.20691
       -1.14481
       -1.19940
       -1.14444
       -1.09743
       -1.09606
       -1.10435
       -1.07166
       -1.08808
       -1.07265
       -1.11933
       -1.09799
       -1.13471
       -1.14614
       -1.13668
       -1.12889
       -1.11210
       -1.09381
       -1.09629
       -1.17865
       -1.08031
       -1.02896
       -1.06953
       -1.11855
       -1.09052
       -1.10589
       -1.00575
       -1.07810
       -1.07297
       -1.08988
       -1.16730
       -1.12376
       -1.09721
       -1.11235
       -1.06122
       -1.10355
       -1.17612
       -1.10732
       -1.12944
       -1.12635
       -1.13750
       -1.13020
       -1.12841
       -1.09543
       -1.16524
       -1.14943
       -1.10156
       -1.13450
       -1.07921
       -1.18065
       -1.17052
       -1.04548
       -1.12955
       -1.10164
       -1.11743
       -1.14806
       -1.13310
       -1.02414
       -1.17406
       -1.08154
       -1.10645
       -1.10261
       -1.09136
       -1.09267
       -1.07508
       -1.08349
       -1.09007
       -1.12762
       -1.04954
       -1.10574
       -1.07438
       -1.14230
       -1.12642
       -1.11641
       -1.17855
       -1.09706
       -1.10370
       -1.14989
       -1.05468
       -1.15147
       -1.14501
       -1.03298
       -1.11104
       -1.09150
       -1.12225
       -1.10703
       -1.10649
       -1.14144
       -1.10708
       -1.06162
       -1.14535
       -1.06263
       -1.08216
       -1.16165
       -1.07546
       -1.11001
       -1.10055
       -1.05812
       -1.08545
       -1.08360
       -1.07407
       -1.09711
       -1.04490
       -1.13457
       -1.07764
       -1.09451
       -1.08682
       -1.02807
       -1.14423
       -1.10046
       -1.14700
       -1.15260
       -1.01882
       -1.08380
       -1.08493
       -0.97723
       -1.08689
       -1.11146
       -1.13944
       -1.12919
       -1.06960
       -1.10999
       -1.13478
       -1.06046
       -1.06746
       -1.04702
       -1.13823
       -1.11763
       -1.15904
       -1.08200
       -1.14288
       -1.12168
       -1.04930
       -1.05258
       -1.12105
       -1.10169
       -1.10255
       -1.11175
       -1.04840
       -1.12812
       -1.15025
       -1.12406
       -1.11741
       -1.11448
       -1.05594
       -1.11319
       -1.05335
       -1.08446
       -1.12643
       -1.15234
       -1.07953
       -1.11499
       -1.05967
       -1.11186
       -1.13192
       -1.10162
       -1.12282
       -1.13702
       -1.15715
       -1.14004
       -1.17786
       -1.16449
       -1.18413
       -1.16753
       -1.08696
       -1.08085
       -1.10915
       -1.07302
       -1.08104
       -1.09879
       -1.09247
       -1.08245
       -1.09308
       -1.14591
       -1.09297
       -1.11139
       -1.13064
       -1.09429
       -1.08210
       -1.14743
       -1.07172
       -1.02521
       -1.07564
       -1.12921
       -1.11562
       -1.11257
       -1.02615
       -1.08096
       -1.10140
       -1.08019
       -1.17686
       -1.11991
       -1.08331
       -1.11608
       -1.06752
       -1.12020
       -1.18430
       -1.12307
       -1.11341
       -1.10232
       -1.16170
       -1.12222
       -1.11287
       -1.10090
       -1.16993
       -1.13689
       -1.10816
       -1.09460
       -1.08673
       -1.18603
       -1.15545
       -1.06688
       -1.13013
       -1.09791
       -1.11372
       -1.16589
       -1.13061
       -1.04814
       -1.18946
       -1.06079
       -1.14214
       -1.09085
       -1.12911
       -1.09717
       -1.06782
       -1.06314
       -1.09633
       -1.12733
       -1.07510
       -1.10872
       -1.06555
       -1.12226
       -1.11165
       -1.14060
       -1.14023
       -1.10804
       -1.12173
       -1.13632
       -1.06015
       -1.11566
       -1.15296
       -1.01659
       -1.09909
       -1.10090
       -1.11731
       -1.11185
       -1.07708
       -1.11119
       -1.08944
       -1.08307
       -1.18114
       -1.09166
       -1.08305
       -1.15202
       -1.08412
       -1.11298
       -1.08939
       -1.06858
       -1.09431
       -1.08734
       -1.09409
       -1.08475
       -1.05284
       -1.14221
       -1.07824
       -1.11520
       -1.10384
       -1.02854
       -1.10519
       -1.10017
       -1.14703
       -1.16917
       -1.00835
       -1.12138
       -1.07878
       -0.97232
       -1.08166
       -1.12260
       -1.12441
       -1.13264
       -1.09804
       -1.09202
       -1.11350
       -1.07674
       -1.11165
       -1.07654
       -1.16417
       -1.13037
       -1.17899
       -1.08437
       -1.16149
       -1.10238
       -1.04459
       -1.04192
       -1.09197
       -1.09691
       -1.10940
       -1.09352
       -1.07961
       -1.12208
       -1.14906
       -1.12709
       -1.10245
       -1.11195
       -1.05437
       -1.08760
       -1.06733
       -1.11047
       -1.11139
       -1.12280
       -1.06121
       -1.12168
       -1.07094
       -1.12529
       -1.12409
       -1.07423
       -1.10971
       -1.15515
       -1.17200
       -1.13496
       -1.17094
       -1.17069
       -1.16854
       -1.18469
       -1.08326
       -1.11194
       -1.12052
       -1.08555
       -1.08528
       -1.08270
       -1.09360
       -1.10047
       -1.07922
       -1.15334
       -1.09381
       -1.11353
       -1.12949
       -1.08418
       -1.11316
       -1.16262
       -1.10317
       -1.02689
       -1.08793
       -1.15182
       -1.10600
       -1.09007
       -1.05589
       -1.10767
       -1.08837
       -1.06047
       -1.18544
       -1.12042
       -1.11634
       -1.13008
       -1.08243
       -1.12261
       -1.17701
       -1.09079
       -1.10061
       -1.08515
       -1.12738
       -1.11792
       -1.11916
       -1.09032
       -1.17503
       -1.14123
       -1.08816
       -1.08919
       -1.12388
       -1.20318
       -1.15359
       -1.05033
       -1.14085
       -1.10097
       -1.11486
       -1.12901
       -1.12798
       -1.05116
       -1.14224
       -1.07682
       -1.12614
       -1.14478
       -1.13266
       -1.10964
       -1.05993
       -1.07699
       -1.10920
       -1.15255
       -1.08314
       -1.11321
       -1.07713
       -1.15881
       -1.09513
       -1.14621
       -1.14996
       -1.12624
       -1.09422
       -1.12593
       -1.06943
       -1.09845
       -1.17422
       -0.99813
       -1.10161
       -1.10762
       -1.10348
       -1.10197
       -1.09317
       -1.09730
       -1.10347
       -1.06481
       -1.19234
       -1.11132
       -1.06969
       -1.12747
       -1.10034
       -1.11909
       -1.08958
       -1.05594
       -1.11630
       -1.09104
       -1.07262
       -1.09423
       -1.10144
       -1.12336
       -1.08903
       -1.11565
       -1.12223
       -1.03643
       -1.12732
       -1.09489
       -1.12909
       -1.16106
       -1.03042
       -1.09657
       -1.10242
       -0.97196
       -1.06897
       -1.09843
       -1.12251
       -1.14485
       -1.08807
       -1.10326
       -1.10398
       -1.08141
       -1.09027
       -1.09031
       -1.15162
       -1.14433
       -1.17131
       -1.08060
       -1.12987
       -1.13233
       -1.04237
       -1.04359
       -1.08270
       -1.08760
       -1.09531
       -1.11167
       -1.10248
       -1.12578
       -1.14584
       -1.11893
       -1.10748
       -1.08115
       -1.09347
       -1.11255
       -1.08311
       -1.12469
       -1.10790
       -1.11783
       -1.06432
       -1.09590
       -1.08084
       -1.11494
       -1.11815
       -1.09587
       -1.08585
       -1.14779
       -1.13281
       -1.11136
       -1.15121
       -1.14025
       -1.15017
       -1.17052
       -1.07994
       -1.09709
       -1.11694
       -1.08255
       -1.08283
       -1.10272
       -1.10330
       -1.07773
       -1.08725
       -1.12180
       -1.09235
       -1.12154
       -1.13012
       -1.07161
       -1.12333
       -1.12235
       -1.10297
       -1.04513
       -1.05334
       -1.16665
       -1.07424
       -1.09422
       -1.09261
       -1.10858
       -1.09539
       -1.04838
       -1.15244
       -1.12290
       -1.11589
       -1.09973
       -1.05985
       -1.12976
       -1.15846
       -1.10383
       -1.09062
       -1.12625
       -1.11550
       -1.09733
       -1.11148
       -1.06952
       -1.16364
       -1.13443
       -1.09425
       -1.06979
       -1.12921
       -1.19212
       -1.14840
       -1.07442
       -1.11795
       -1.11049
       -1.12587
       -1.13291
       -1.12743
       -1.08976
       -1.16007
       -1.10901
       -1.12800
       -1.14996
       -1.11963
       -1.06710
       -1.07050
       -1.03950
       -1.09023
       -1.16203
       -1.07287
       -1.09024
       -1.05870
       -1.10942
       -1.12273
       -1.12500
       -1.13740
       -1.12867
       -1.11344
       -1.14173
       -1.06147
       -1.07706
       -1.16654
       -1.01595
       -1.11678
       -1.11824
       -1.07722
       -1.09595
       -1.12534
       -1.11461
       -1.10511
       -1.06709
       -1.19845
       -1.12727
       -1.05701
       -1.08940
       -1.12757
       -1.11603
       -1.06743
       -1.04569
       -1.11689
       -1.13722
       -1.09761
       -1.11162
       -1.07874
       -1.14813
       -1.09115
       -1.11318
       -1.10148
       -1.06950
       -1.11251
       -1.11354
       -1.12159
       -1.17421
       -1.04981
       -1.10771
       -1.11462
       -0.98917
       -1.07275
       -1.09947
       -1.13597
       -1.13272
       -1.07955
       -1.11625
       -1.10993
       -1.07707
       -1.08004
       -1.10771
       -1.15418
       -1.16801
       -1.18752
       -1.08674
       -1.13327
       -1.11357
       -1.05985
       -1.06557
       -1.06825
       -1.07835
       -1.08820
       -1.12223
       -1.08066
       -1.12080
       -1.14341
       -1.12052
       -1.11252
       -1.08800
       -1.08117
       -1.10012
       -1.08303
       -1.10514
       -1.10138
       -1.12805
       -1.08781
       -1.12208
       -1.08430
       -1.08188
       -1.15499
       -1.09677
       -1.07520
       -1.12821
       -1.12785
       -1.11001
       -1.13154
       -1.15243
       -1.11508
       -1.15385
       -1.09568
       -1.10041
       -1.13462
       -1.10317
       -1.09285
       -1.10902
       -1.10369
       -1.08245
       -1.08536
       -1.12558
       -1.09133
       -1.08387
       -1.10061
       -1.07018
       -1.11794
       -1.12201
       -1.12365
       -1.04509
       -1.09543
       -1.13866
       -1.10779
       -1.09744
       -1.10328
       -1.12856
       -1.10185
       -1.08045
       -1.11717
       -1.10799
       -1.11050
       -1.13617
       -1.06036
       -1.10518
       -1.14760
       -1.08499
       -1.07053
       -1.14508
       -1.12607
       -1.08971
       -1.09601
       -1.06864
       -1.15516
       -1.12428
       -1.09606
       -1.04969
       -1.13420
       -1.15902
       -1.13463
       -1.08274
       -1.12124
       -1.12390
       -1.11951
       -1.12573
       -1.10027
       -1.06068
       -1.13926
       -1.10833
       -1.12964
       -1.13847
       -1.12527
       -1.10379
       -1.07841
       -1.03532
       -1.12756
       -1.15654
       -1.10278
       -1.09682
       -1.06771
       -1.09498
       -1.12028
       -1.15178
       -1.12625
       -1.12199
       -1.13750
       -1.12621
       -1.05078
       -1.10195
       -1.15732
       -1.02194
       -1.08825
       -1.11318
       -1.10995
       -1.10658
       -1.12233
       -1.10193
       -1.12579
       -1.08162
       -1.19385
       -1.13386
       -1.10882
       -1.09698
       -1.14320
       -1.11212
       -1.08621
       -1.01371
       -1.15542
       -1.15949
       -1.09232
       -1.09738
       -1.11295
       -1.13551
       -1.08725
       -1.12219
       -1.11051
       -1.06140
       -1.10624
       -1.11022
       -1.12743
       -1.18151
       -1.07289
       -1.08708
       -1.09326
       -0.99349
       -1.09263
       -1.09583
       -1.18322
       -1.12690
       -1.12375
       -1.12716
       -1.09654
       -1.07770
       -1.10581
       -1.10619
       -1.13398
       -1.15248
       -1.17521
       -1.07753
       -1.10980
       -1.13326
       -1.06612
       -1.10658
       -1.05983
       -1.09085
       -1.05923
       -1.12975
       -1.08299
       -1.11244
       -1.14831
       -1.08389
       -1.09721
       -1.10543
       -1.06327
       -1.07624
       -1.06038
       -1.08885
       -1.05936
       -1.15307
       -1.05142
       -1.09480
       -1.09123
       -1.08682
       -1.12099
       -1.09697
       -1.08739
       -1.12139
       -1.13958
       -1.10761
       -1.12114
       -1.10709
       -1.10400
       -1.12260
       -1.08767
       -1.12196
       -1.12725
       -1.10441
       -1.08517
       -1.10371
       -1.09338
       -1.04844
       -1.10275
       -1.14806
       -1.10480
       -1.10642
       -1.12235
       -1.06198
       -1.10525
       -1.11014
       -1.11316
       -1.05589
       -1.10213
       -1.12810
       -1.11682
       -1.09671
       -1.10786
       -1.14119
       -1.08056
       -1.11382
       -1.12271
       -1.13188
       -1.13463
       -1.12583
       -1.07414
       -1.12447
       -1.14789
       -1.07549
       -1.07617
       -1.12802
       -1.09057
       -1.10126
       -1.09927
       -1.07883
       -1.13078
       -1.09314
       -1.09931
       -1.04836
       -1.10756
       -1.15129
       -1.13285
       -1.11645
       -1.14953
       -1.15296
       -1.14041
       -1.15979
       -1.12690
       -1.07478
       -1.13086
       -1.12001
       -1.11736
       -1.12992
       -1.12116
       -1.11142
       -1.10829
       -1.00547
       -1.11937
       -1.13377
       -1.13658
       -1.08277
       -1.04216
       -1.09919
       -1.10619
       -1.15102
       -1.13811
       -1.14097
       -1.12598
       -1.10994
       -1.10824
       -1.08903
       -1.15869
       -1.02933
       -1.10027
       -1.12479
       -1.12005
       -1.11432
       -1.12840
       -1.06316
       -1.11012
       -1.07354
       -1.18110
       -1.13138
       -1.13404
       -1.07955
       -1.13104
       -1.09342
       -1.08097
       -1.02068
       -1.16952
       -1.12966
       -1.09698
       -1.10382
       -1.10219
       -1.13967
       -1.04527
       -1.12604
       -1.11337
       -1.07882
       -1.12099
       -1.14828
       -1.11354
       -1.12109
       -1.07568
       -1.08741
       -1.10651
       -1.00916
       -1.12194
       -1.12732
       -1.16169
       -1.12758
       -1.12018
       -1.12143
       -1.05008
       -1.08521
       -1.11517
       -1.10641
       -1.14535
       -1.15554
       -1.18200
       -1.07521
       -1.11638
       -1.11834
       -1.05380
       -1.09535
       -1.06573
       -1.10624
       -1.03273
       -1.14625
       -1.06400
       -1.11385
       -1.12773
       -1.09037
       -1.09334
       -1.11659
       -1.06641
       -1.08069
       -1.11299
       -1.09568
       -1.08319
       -1.14583
       -1.02908
       -1.10154
       -1.09496
       -1.05013
       -1.11330
       -1.08402
       -1.10293
       -1.11199
       -1.11857
       -1.13067
       -1.11402
       -1.12084
       -1.08570
       -1.10123
       -1.09207
       -1.13264
       -1.15294
       -1.11232
       -1.07883
       -1.10557
       -1.13482
       -1.08640
       -1.06777
       -1.14851
       -1.10496
       -1.10784
       -1.09802
       -1.06339
       -1.11112
       -1.12758
       -1.11240
       -1.05958
       -1.10604
       -1.12630
       -1.10587
       -1.08281
       -1.10735
       -1.11712
       -1.07389
       -1.10629
       -1.10186
       -1.14975
       -1.14689
       -1.12436
       -1.06151
       -1.09453
       -1.10755
       -1.07022
       -1.10205
       -1.12722
       -1.07475
       -1.07496
       -1.14532
       -1.08120
       -1.15426
       -1.11069
       -1.08288
       -1.04674
       -1.11136
       -1.10641
       -1.12979
       -1.13900
       -1.13283
       -1.13407
       -1.12216
       -1.16278
       -1.11766
       -1.08717
       -1.10113
       -1.12250
       -1.13812
       -1.14289
       -1.11227
       -1.11652
       -1.09444
       -0.99881
       -1.11052
       -1.11934
       -1.09568
       -1.08366
       -1.04947
       -1.10735
       -1.12035
       -1.17514
       -1.14470
       -1.14118
       -1.11302
       -1.08617
       -1.08158
       -1.08960
       -1.16544
       -1.02005
       -1.07718
       -1.11519
       -1.12794
       -1.14073
       -1.13287
       -1.09241
       -1.08895
       -1.08645
       -1.13403
       -1.12741
       -1.10536
       -1.06988
       -1.12225
       -1.12320
       -1.08162
       -1.02296
       -1.18381
       -1.13920
       -1.11384
       -1.10643
       -1.09260
       -1.13754
       -1.03641
       -1.14167
       -1.07939
       -1.11525
       -1.11718
       -1.12793
       -1.11464
       -1.11980
       -1.09383
       -1.08108
       -1.09857
       -1.02561
       -1.14690
       -1.11745
       -1.16090
       -1.10991
       -1.13604
       -1.08880
       -1.06696
       -1.08762
       -1.10693
       -1.10135
       -1.15626
       -1.14641
       -1.17866
       -1.08549
       -1.10391
       -1.08728
       -1.04167
       -1.07690
       -1.08325
       -1.07465
       -1.05817
       -1.12573
       -1.08104
       -1.10976
       -1.13858
       -1.11986
       -1.09907
       -1.13653
       -1.09734
       -1.06647
       -1.12948
       -1.09413
       -1.10311
       -1.13528
       -1.02174
       -1.12019
       -1.09581
       -1.01234
       -1.12540
       -1.10391
       -1.11201
       -1.13059
       -1.11606
       -1.12845
       -1.09394
       -1.10577
       -1.09090
       -1.12117
       -1.07530
       -1.14140
       -1.16083
       -1.08696
       -1.07338
       -1.12981
       -1.13067
       -1.11760
       -1.08469
       -1.12791
       -1.09933
       -1.07651
       -1.08785
       -1.05975
       -1.13011
       -1.11709
       -1.12936
       -1.06527
       -1.10906
       -1.12453
       -1.08287
       -1.08631
       -1.09908
       -1.09710
       -1.08034
       -1.12118
       -1.09448
       -1.15576
       -1.13613
       -1.13382
       -1.08396
       -1.10576
       -1.09415
       -1.08915
       -1.06775
       -1.11930
       -1.07235
       -1.05692
       -1.14795
       -1.11445
       -1.12283
       -1.12321
       -1.05109
       -1.06705
       -1.10265
       -1.10827
       -1.10228
       -1.14585
       -1.10745
       -1.10412
       -1.13314
       -1.15821
       -1.09579
       -1.08453
       -1.11756
       -1.12140
       -1.12198
       -1.17144
       -1.12473
       -1.09611
       -1.10671
       -0.99863
       -1.10872
       -1.10098
       -1.10988
       -1.06908
       -1.05781
       -1.12349
       -1.11074
       -1.15008
       -1.14315
       -1.12226
       -1.12444
       -1.06402
       -1.07952
       -1.10049
       -1.15760
       -1.05374
       -1.08614
       -1.11943
       -1.11232
       -1.12858
       -1.12559
       -1.10612
       -1.10304
       -1.08171
       -1.10343
       -1.09851
       -1.10496
       -1.04507
       -1.12253
       -1.15202
       -1.08922
       -1.04508
       -1.17426
       -1.10601
       -1.11810
       -1.10794
       -1.09553
       -1.11881
       -1.02215
       -1.11095
       -1.07346
       -1.09364
       -1.12278
       -1.11148
       -1.10395
       -1.13265
       -1.06335
       -1.07941
       -1.04580
       -1.02542
       -1.14555
       -1.10537
       -1.16376
       -1.07381
       -1.13300
       -1.10768
       -1.08273
       -1.09571
       -1.13491
       -1.09509
       -1.17042
       -1.14424
       -1.16939
       -1.07261
       -1.11987
       -1.07104
       -1.06101
       -1.08964
       -1.07591
       -1.07945
       -1.08246
       -1.11257
       -1.10064
       -1.12132
       -1.11431
       -1.10550
       -1.12205
       -1.11704
       -1.09580
       -1.05188
       -1.12816
       -1.08734
       -1.08127
       -1.13668
       -1.02992
       -1.11506
       -1.09295
       -1.02035
       -1.13626
       -1.05299
       -1.07523
       -1.14155
       -1.15277
       -1.10168
       -1.10619
       -1.12857
       -1.07819
       -1.11834
       -1.07932
       -1.12263
       -1.15662
       -1.10206
       -1.07805
       -1.13940
       -1.10076
       -1.09216
       -1.07703
       -1.10617
       -1.08276
       -1.07999
       -1.07093
       -1.05971
       -1.10160
       -1.13549
       -1.11685
       -1.09578
       -1.10107
       -1.12434
       -1.06292
       -1.08903
       -1.09418
       -1.09085
       -1.05076
       -1.11202
       -1.12163
       -1.12614
       -1.12486
       -1.09417
       -1.11227
       -1.11172
       -1.10597
       -1.08926
       -1.06853
       -1.14005
       -1.09641
       -1.03623
       -1.12934
       -1.10757
       -1.09615
       -1.10396
       -1.04472
       -1.09069
       -1.11934
       -1.11944
       -1.10203
       -1.14519
       -1.12683
       -1.09948
       -1.12567
       -1.10418
       -1.12294
       -1.10552
       -1.10646
       -1.11647
       -1.09530
       -1.18769
       -1.13548
       -1.09124
       -1.10528
       -1.03699
       -1.09555
       -1.11445
       -1.11026
       -1.07577
       -1.09783
       -1.11167
       -1.11084
       -1.13561
       -1.11244
       -1.09283
       -1.12108
       -1.07135
       -1.09397
       -1.09449
       -1.14918
       -1.06032
       -1.07433
       -1.13014
       -1.10650
       -1.14424
       -1.11144
       -1.10404
       -1.09538
       -1.06092
       -1.12678
       -1.09035
       -1.09233
       -1.04494
       -1.13011
       -1.15159
       -1.09076
       -1.06585
       -1.14222
       -1.09534
       -1.09550
       -1.13156
       -1.12394
       -1.13721
       -1.06904
       -1.09370
       -1.05085
       -1.09494
       -1.13158
       -1.09866
       -1.10476
       -1.10697
       -1.06830
       -1.05415
       -1.02309
       -1.00659
       -1.11499
       -1.09544
       -1.15317
       -1.09331
       -1.11912
       -1.10246
       -1.04608
       -1.10426
       -1.14816
       -1.08753
       -1.15157
       -1.13112
       -1.17750
       -1.09667
       -1.12165
       -1.07364
       -1.04145
       -1.07985
       -1.10636
       -1.09063
       -1.07579
       -1.11181
       -1.11533
       -1.11436
       -1.09364
       -1.11260
       -1.09738
       -1.12692
       -1.07751
       -1.05761
       -1.09320
       -1.10851
       -1.08686
       -1.14460
       -1.01542
       -1.11337
       -1.09052
       -1.01810
       -1.18273
       -1.06838
       -1.07895
       -1.12346
       -1.15919
       -1.10262
       -1.10859
       -1.14331
       -1.07200
       -1.13186
       -1.07299
       -1.12657
       -1.15508
       -1.11323
       -1.10153
       -1.11996
       -1.10719
       -1.12216
       -1.10462
       -1.09620
       -1.10676
       -1.11060
       -1.10442
       -1.05397
       -1.08031
       -1.15476
       -1.07928
       -1.08670
       -1.09791
       -1.10550
       -1.08696
       -1.09950
       -1.12628
       -1.08351
       -1.06072
       -1.09051
       -1.15291
       -1.12233
       -1.13217
       -1.08574
       -1.10545
       -1.12110
       -1.10847
       -1.07949
       -1.08526
       -1.11910
       -1.10475
       -1.06721
       -1.17098
       -1.10196
       -1.10923
       -1.13385
       -1.03260
       -1.08017
       -1.11413
       -1.11966
       -1.10256
       -1.12286
       -1.11950
       -1.10609
       -1.16467
       -1.10532
       -1.12029
       -1.09969
       -1.12245
       -1.11445
       -1.09624
       -1.18024
       -1.14341
       -1.05275
       -1.08922
       -1.01126
       -1.11621
       -1.08425
       -1.08596
       -1.09857
       -1.10556
       -1.12677
       -1.10388
       -1.11839
       -1.07775
       -1.06756
       -1.14908
       -1.05898
       -1.13431
       -1.08398
       -1.12845
       -1.09994
       -1.07344
       -1.14096
       -1.15098
       -1.12302
       -1.12226
       -1.11659
       -1.09176
       -1.08028
       -1.11986
       -1.10280
       -1.10571
       -1.04413
       -1.12968
       -1.13902
       -1.08371
       -1.04511
       -1.14804
       -1.09336
       -1.06374
       -1.15056
       -1.14825
       -1.12395
       -1.08140
       -1.09101
       -1.02319
       -1.09664
       -1.11421
       -1.10962
       -1.13206
       -1.13174
       -1.07887
       -1.05318
       -1.02743
       -0.99987
       -1.06940
       -1.11094
       -1.12842
       -1.11517
       -1.06746
       -1.08673
       -1.05753
       -1.09597
       -1.12204
       -1.09629
       -1.12318
       -1.15827
       -1.18566
       -1.07835
       -1.12953
       -1.10233
       -1.05986
       -1.07632
       -1.12067
       -1.05915
       -1.09622
       -1.12264
       -1.10188
       -1.10989
       -1.07616
       -1.14239
       -1.07543
       -1.08292
       -1.10165
       -1.07431
       -1.08465
       -1.10439
       -1.06021
       -1.15669
       -1.03068
       -1.11496
       -1.09115
       -1.00844
       -1.15588
       -1.09028
       -1.12101
       -1.13014
       -1.15033
       -1.12304
       -1.09018
       -1.14273
       -1.09602
       -1.14779
       -1.06973
       -1.12192
       -1.15261
       -1.13069
       -1.06941
       -1.11080
       -1.11265
       -1.10248
       -1.08022
       -1.10654
       -1.08278
       -1.08452
       -1.06196
       -1.02551
       -1.07466
       -1.15196
       -1.04782
       -1.06723
       -1.10556
       -1.08140
       -1.10087
       -1.08062
       -1.10328
       -1.07850
       -1.06897
       -1.11727
       -1.12908
       -1.13065
       -1.11447
       -1.09384
       -1.11280
       -1.11380
       -1.12250
       -1.08261
       -1.05712
       -1.05814
       -1.08647
       -1.05298
       -1.13978
       -1.09952
       -1.09593
       -1.13926
       -1.04517
       -1.08525
       -1.09007
       -1.12359
       -1.05472
       -1.13497
       -1.11219
       -1.08976
       -1.17312
       -1.11550
       -1.12247
       -1.09268
       -1.09237
       -1.10804
       -1.12649
       -1.14746
       -1.14134
       -1.09832
       -1.08713
       -1.03615
       -1.13989
       -1.12545
       -1.07332
       -1.08901
       -1.06643
       -1.11997
       -1.11282
       -1.08740
       -1.07540
       -1.06125
       -1.17987
       -1.07021
       -1.15770
       -1.05807
       -1.09320
       -1.12214
       -1.08371
       -1.15610
       -1.15322
       -1.12403
       -1.14551
       -1.10694
       -1.06437
       -1.07892
       -1.11666
       -1.09233
       -1.13222
       -1.03943
       -1.10756
       -1.11556
       -1.08119
       -1.05755
       -1.14162
       -1.05599
       -1.06113
       -1.13908
       -1.16021
       -1.13995
       -1.07087
       -1.07971
       -1.02319
       -1.06493
       -1.10307
       -1.08022
       -1.14626
       -1.13034
       -1.07944
       -1.04423
       -1.04622
       -1.02226
       -1.08635
       -1.13713
       -1.14262
       -1.12645
       -1.05998
       -1.06009
       -1.05509
       -1.12103
       -1.11008
       -1.07228
       -1.15273
       -1.17306
       -1.17548
       -1.10900
       -1.10801
       -1.09285
       -1.06058
       -1.08987
       -1.12061
       -1.09116
       -1.11307
       -1.13394
       -1.08591
       -1.10184
       -1.07363
       -1.11280
       -1.09654
       -1.07091
       -1.09435
       -1.04968
       -1.07191
       -1.12628
       -1.05530
       -1.16640
       -1.02263
       -1.09060
       -1.10329
       -1.02563
       -1.15745
       -1.08367
       -1.13857
       -1.12255
       -1.10522
       -1.08963
       -1.06791
       -1.13486
       -1.07825
       -1.16530
       -1.10971
       -1.10034
       -1.16375
       -1.14131
       -1.07402
       -1.09702
       -1.11668
       -1.08846
       -1.08099
       -1.13516
       -1.09411
       -1.09837
       -1.04665
       -1.03594
       -1.08893
       -1.13492
       -1.04772
       -1.06955
       -1.12910
       -1.06203
       -1.11851
       -1.07650
       -1.11959
       -1.08932
       -1.06811
       -1.10979
       -1.08435
       -1.10528
       -1.11402
       -1.13811
       -1.10312
       -1.12919
       -1.09566
       -1.08847
       -1.05703
       -1.08509
       -1.08654
       -1.07209
       -1.13227
       -1.09148
       -1.11816
       -1.13312
       -1.07601
       -1.11438
       -1.09659
       -1.11266
       -1.06500
       -1.11944
       -1.10777
       -1.08042
       -1.16305
       -1.11843
       -1.12714
       -1.08657
       -1.11779
       -1.09083
       -1.09234
       -1.12497
       -1.12355
       -1.08568
       -1.05648
       -1.05500
       -1.13952
       -1.11468
       -1.09817
       -1.09903
       -1.10976
       -1.12422
       -1.07097
       -1.11627
       -1.07195
       -1.03683
       -1.17148
       -1.05782
       -1.12094
       -1.04933
       -1.10628
       -1.11763
       -1.04457
       -1.12875
       -1.15076
       -1.10918
       -1.15596
       -1.08247
       -1.07442
       -1.10784
       -1.12005
       -1.09607
       -1.13335
       -1.04722
       -1.09544
       -1.11649
       -1.11606
       -1.07609
       -1.14656
       -1.07353
       -1.07526
       -1.12955
       -1.15150
       -1.14665
       -1.06902
       -1.07825
       -1.02352
       -1.05146
       -1.08257
       -1.12013
       -1.13214
       -1.12779
       -1.07948
       -1.04857
       -1.08876
       -1.00908
       -1.09155
       -1.14337
       -1.12543
       -1.15079
       -1.06115
       -1.09188
       -1.04941
       -1.09141
       -1.11720
       -1.09530
       -1.14851
       -1.14933
       -1.18696
       -1.10981
       -1.12054
       -1.08600
       -1.06967
       -1.10336
       -1.13397
       -1.11529
       -1.09920
       -1.12504
       -1.09516
       -1.10322
       -1.04310
       -1.13362
       -1.08090
       -1.08898
       -1.09730
       -1.07704
       -1.10896
       -1.12941
       -1.05957
       -1.18795
       -0.99567
       -1.09253
       -1.09578
       -1.03816
       -1.11490
       -1.06127
       -1.09650
       -1.10261
       -1.06344
       -1.08292
       -1.08845
       -1.12526
       -1.06498
       -1.10705
       -1.12909
       -1.12530
       -1.12140
       -1.14590
       -1.05985
       -1.10731
       -1.11708
       -1.08635
       -1.09052
       -1.10024
       -1.06489
       -1.12319
       -1.06969
       -1.04432
       -1.09002
       -1.15852
       -1.06945
       -1.07741
       -1.10514
       -1.07030
       -1.15165
       -1.07836
       -1.15480
       -1.09582
       -1.06288
       -1.11255
       -1.09639
       -1.11110
       -1.12456
       -1.13665
       -1.08869
       -1.10955
       -1.08551
       -1.08732
       -1.05400
       -1.10853
       -1.09190
       -1.05765
       -1.06914
       -1.06459
       -1.10077
       -1.14504
       -1.07736
       -1.09802
       -1.10935
       -1.12938
       -1.07173
       -1.10613
       -1.13640
       -1.08972
       -1.13364
       -1.11526
       -1.10408
       -1.07543
       -1.09162
       -1.05424
       -1.10218
       -1.13593
       -1.10941
       -1.10140
       -1.07051
       -1.03031
       -1.19710
       -1.09792
       -1.04696
       -1.08959
       -1.13523
       -1.12742
       -1.03789
       -1.11507
       -1.05672
       -1.08150
       -1.14071
       -1.05823
       -1.09758
       -1.04362
       -1.09144
       -1.11964
       -1.05500
       -1.08292
       -1.14386
       -1.11329
       -1.13814
       -1.08006
       -1.10005
       -1.11386
       -1.11232
       -1.10121
       -1.13783
       -1.06518
       -1.08968
       -1.09290
       -1.13194
       -1.09545
       -1.18500
       -1.07047
       -1.05834
       -1.08355
       -1.15072
       -1.12454
       -1.09297
       -1.07447
       -1.00701
       -1.07988
       -1.09156
       -1.11207
       -1.09992
       -1.13190
       -1.08609
       -1.08261
       -1.12236
       -1.04123
       -1.06151
       -1.14670
       -1.09427
       -1.15555
       -1.07375
       -1.11588
       -1.04068
       -1.08521
       -1.12377
       -1.10811
       -1.16396
       -1.13397
       -1.18296
       -1.11573
       -1.11649
       -1.09746
       -1.05838
       -1.08489
       -1.12862
       -1.10073
       -1.10603
       -1.15043
       -1.08208
       -1.09476
       -1.00234
       -1.12926
       -1.09683
       -1.06642
       -1.07631
       -1.07418
       -1.10879
       -1.11654
       -1.06311
       -1.17158
       -0.98541
       -1.08368
       -1.10365
       -1.04905
       -1.11154
       -1.06353
       -1.10437
       -1.09967
       -1.07902
       -1.10577
       -1.09425
       -1.10591
       -1.09344
       -1.11075
       -1.11397
       -1.13001
       -1.11462
       -1.14718
       -1.06405
       -1.14328
       -1.13156
       -1.10649
       -1.09180
       -1.09719
       -1.07638
       -1.13099
       -1.05673
       -1.09390
       -1.10848
       -1.14476
       -1.06444
       -1.07882
       -1.10295
       -1.06161
       -1.14095
       -1.09819
       -1.15848
       -1.09458
       -1.06026
       -1.10369
       -1.10147
       -1.10257
       -1.12108
       -1.14830
       -1.09445
       -1.09787
       -1.07885
       -1.10416
       -1.03536
       -1.11965
       -1.13006
       -1.10111
       -1.06804
       -1.05747
       -1.11612
       -1.12141
       -1.08555
       -1.09615
       -1.14848
       -1.13753
       -1.07567
       -1.10147
       -1.13242
       -1.10361
       -1.12472
       -1.11080
       -1.10527
       -1.06604
       -1.09843
       -1.06729
       -1.12645
       -1.13143
       -1.12497
       -1.11976
       -1.05371
       -1.05248
       -1.15151
       -1.07696
       -1.05680
       -1.09960
       -1.10161
       -1.13837
       -1.04338
       -1.13598
       -1.03162
       -1.05533
       -1.14994
       -1.07553
       -1.11794
       -1.03631
       -1.10503
       -1.11827
       -1.06101
       -1.09961
       -1.10362
       -1.09191
       -1.13423
       -1.04172
       -1.04932
       -1.11341
       -1.07559
       -1.12594
       -1.11136
       -1.08748
       -1.09332
       -1.09537
       -1.08773
       -1.07254
       -1.17177
       -1.09569
       -1.04416
       -1.08528
       -1.14746
       -1.13391
       -1.09833
       -1.06535
       -1.01027
       -1.07779
       -1.10593
       -1.09864
       -1.06092
       -1.14202
       -1.08796
       -1.07882
       -1.12859
       -1.01864
       -1.04351
       -1.14701
       -1.08243
       -1.11751
       -1.09048
       -1.08901
       -1.05692
       -1.08073
       -1.13013
       -1.11017
       -1.12503
       -1.09973
       -1.14840
       -1.11525
       -1.12818
       -1.11116
       -1.06476
       -1.05373
       -1.11545
       -1.12398
       -1.10773
       -1.14800
       -1.10344
       -1.06225
       -1.00216
       -1.10587
       -1.08251
       -1.05854
       -1.08597
       -1.06769
       -1.09223
       -1.06909
       -1.07387
       -1.16026
       -0.99499
       -1.06731
       -1.13457
       -1.06481
       -1.10075
       -1.07009
       -1.09802
       -1.09550
       -1.10049
       -1.14264
       -1.07236
       -1.11661
       -1.10660
       -1.11215
       -1.12126
       -1.11939
       -1.13101
       -1.12950
       -1.06805
       -1.12087
       -1.11645
       -1.09861
       -1.08168
       -1.11772
       -1.09813
       -1.14819
       -1.07086
       -1.11165
       -1.13467
       -1.13690
       -1.09761
       -1.10795
       -1.11506
       -1.10003
       -1.14721
       -1.11907
       -1.16516
       -1.05799
       -1.07102
       -1.09577
       -1.09103
       -1.09757
       -1.14206
       -1.16173
       -1.09019
       -1.09866
       -1.07535
       -1.10317
       -1.03448
       -1.09544
       -1.12368
       -1.08127
       -1.06030
       -1.04037
       -1.10089
       -1.08266
       -1.07223
       -1.09957
       -1.14709
       -1.14153
       -1.05590
       -1.10940
       -1.12588
       -1.11979
       -1.12037
       -1.09420
       -1.08888
       -1.04486
       -1.10787
       -1.08375
       -1.08983
       -1.13266
       -1.12002
       -1.13957
       -1.07466
       -1.02145
       -1.12643
       -1.08909
       -1.06359
       -1.11506
       -1.10182
       -1.11374
       -1.03941
       -1.15487
       -1.01222
       -1.02051
       -1.13872
       -1.04812
       -1.09331
       -1.02451
       -1.11234
       -1.12546
       -1.06979
       -1.10053
       -1.09121
       -1.08380
       -1.12373
       -1.06972
       -1.04473
       -1.10637
       -1.07004
       -1.11244
       -1.11067
       -1.09323
       -1.10501
       -1.11114
       -1.10832
       -1.07615
       -1.14539
       -1.08302
       -1.05696
       -1.10186
       -1.11179
       -1.12076
       -1.09018
       -1.07470
       -1.04261
       -1.05416
       -1.10454
       -1.08675
       -1.04398
       -1.12599
       -1.07158
       -1.09941
       -1.13729
       -1.03008
       -1.07418
       -1.13593
       -1.09034
       -1.09122
       -1.08320
       -1.08165
       -1.07722
       -1.06907
       -1.12581
       -1.14687
       -1.12493
       -1.07992
       -1.15922
       -1.10372
       -1.12302
       -1.10006
       -1.08621
       -1.03668
       -1.13912
       -1.15906
       -1.12527
       -1.13834
       -1.10475
       -1.06897
       -1.02740
       -1.09910
       -1.10180
       -1.04700
       -1.06341
       -1.08275
       -1.08790
       -1.06197
       -1.09708
       -1.15141
       -0.98290
       -1.08362
       -1.13755
       -1.04647
       -1.11046
       -1.06983
       -1.08632
       -1.08226
       -1.11986
       -1.10252
       -1.05220
       -1.09786
       -1.10331
       -1.11272
       -1.10343
       -1.11733
       -1.13192
       -1.12833
       -1.08049
       -1.08153
       -1.09292
       -1.12628
       -1.07184
       -1.11239
       -1.08820
       -1.15942
       -1.04997
       -1.11099
       -1.13199
       -1.16763
       -1.10245
       -1.12655
       -1.12930
       -1.07799
       -1.13783
       -1.11466
       -1.13184
       -1.05565
       -1.08731
       -1.06268
       -1.09673
       -1.06907
       -1.14256
       -1.14815
       -1.10532
       -1.11714
       -1.08346
       -1.08947
       -1.03379
       -1.07386
       -1.12668
       -1.08158
       -1.05005
       -1.03050
       -1.07092
       -1.10615
       -1.08644
       -1.06635
       -1.13602
       -1.15253
       -1.05328
       -1.11867
       -1.12521
       -1.11827
       -1.11531
       -1.10344
       -1.08942
       -1.04871
       -1.11386
       -1.09212
       -1.05314
       -1.13014
       -1.11064
       -1.12060
       -1.07512
       -1.04039
       -1.07716
       -1.09565
       -1.07403
       -1.13543
       -1.09050
       -1.14182
       -1.04070
       -1.14999
       -1.03456
       -1.01641
       -1.12406
       -1.05888
       -1.11943
       -1.04061
       -1.13396
       -1.12474
       -1.05930
       -1.11310
       -1.07952
       -1.06679
       -1.11903
       -1.07016
       -1.05508
       -1.10297
       -1.06223
       -1.10204
       -1.09602
       -1.08716
       -1.08821
       -1.08388
       -1.09193
       -1.08872
       -1.21339
       -1.11428
       -1.03895
       -1.13006
       -1.11008
       -1.09209
       -1.10042
       -1.08512
       -1.06981
       -1.03352
       -1.08216
       -1.08414
       -1.03238
       -1.14174
       -1.05817
       -1.09219
       -1.16160
       -1.03846
       -1.07226
       -1.12624
       -1.06923
       -1.07471
       -1.10616
       -1.06843
       -1.07193
       -1.07079
       -1.08973
       -1.12184
       -1.14150
       -1.09909
       -1.14241
       -1.09081
       -1.11624
       -1.13758
       -1.09814
       -1.05283
       -1.12603
       -1.16200
       -1.12083
       -1.14171
       -1.09619
       -1.06747
       -1.04589
       -1.10146
       -1.09531
       -1.07917
       -1.10686
       -1.05813
       -1.09716
       -1.06907
       -1.09962
       -1.12490
       -0.98912
       -1.12391
       -1.15708
       -1.08010
       -1.12494
       -1.06612
       -1.09454
       -1.07079
       -1.13743
       -1.10245
       -1.06457
       -1.08586
       -1.10113
       -1.09801
       -1.10482
       -1.10687
       -1.13236
       -1.10690
       -1.08889
       -1.09755
       -1.06623
       -1.12337
       -1.10240
       -1.13859
       -1.11313
       -1.12707
       -1.03657
       -1.07538
       -1.12074
       -1.12909
       -1.07377
       -1.12871
       -1.11966
       -1.09515
       -1.13255
       -1.13226
       -1.11829
       -1.02112
       -1.08880
       -1.09543
       -1.12080
       -1.04566
       -1.13332
       -1.13284
       -1.10882
       -1.10396
       -1.08019
       -1.11192
       -1.05871
       -1.04564
       -1.14617
       -1.07954
       -1.04861
       -1.04944
       -1.08793
       -1.09244
       -1.11215
       -1.09255
       -1.15046
       -1.13257
       -1.11168
       -1.10068
       -1.14325
       -1.10382
       -1.10990
       -1.11607
       -1.09378
       -1.06294
       -1.09842
       -1.07798
       -1.07696
       -1.14292
       -1.12637
       -1.13310
       -1.07125
       -1.03989
       -1.05417
       -1.08553
       -1.06524
       -1.09469
       -1.09501
       -1.13617
       -1.03122
       -1.15566
       -1.04777
       -1.00942
       -1.09337
       -1.06197
       -1.12555
       -1.04186
       -1.13220
       -1.13532
       -1.05701
       -1.14167
       -1.10678
       -1.08667
       -1.13636
       -1.06720
       -1.04751
       -1.09576
       -1.06761
       -1.11698
       -1.10742
       -1.08339
       -1.06798
       -1.07325
       -1.10732
       -1.10071
       -1.20621
       -1.15008
       -1.01919
       -1.12458
       -1.07889
       -1.10582
       -1.09100
       -1.06761
       -1.04784
       -1.05903
       -1.05439
       -1.08666
       -1.02472
       -1.13020
       -1.03608
       -1.08378
       -1.12776
       -1.01822
       -1.07855
       -1.12365
       -1.11791
       -1.07881
       -1.08586
       -1.04682
       -1.10738
       -1.06533
       -1.10401
       -1.11656
       -1.14206
       -1.09454
       -1.15305
       -1.08674
       -1.10521
       -1.15498
       -1.10619
       -1.05824
       -1.12552
       -1.15471
       -1.12913
       -1.16157
       -1.11821
       -1.08715
       -1.03568
       -1.09006
       -1.11099
       -1.09995
       -1.11798
       -1.07949
       -1.09876
       -1.07557
       -1.06447
       -1.14663
       -0.99728
       -1.09702
       -1.16814
       -1.09786
       -1.09954
       -1.05588
       -1.08501
       -1.07137
       -1.11577
       -1.08230
       -1.04711
       -1.07098
       -1.10167
       -1.09571
       -1.08043
       -1.11781
       -1.11983
       -1.10351
       -1.07661
       -1.09734
       -1.05589
       -1.12715
       -1.10041
       -1.10145
       -1.11553
       -1.11255
       -1.03435
       -1.08163
       -1.11968
       -1.18310
       -1.09352
       -1.11978
       -1.12014
       -1.08490
       -1.10919
       -1.11630
       -1.07223
       -1.03455
       -1.07361
       -1.10044
       -1.14096
       -1.06529
       -1.11552
       -1.14422
       -1.13485
       -1.10566
       -1.09326
       -1.10877
       -1.04916
       -1.07564
       -1.16389
       -1.08568
       -1.05614
       -1.05888
       -1.07877
       -1.11446
       -1.10066
       -1.09782
       -1.17925
       -1.11974
       -1.09412
       -1.11915
       -1.17525
       -1.08910
       -1.10254
       -1.11956
       -1.08672
       -1.09244
       -1.12152
       -1.07861
       -1.06935
       -1.14195
       -1.09712
       -1.11968
       -1.08326
       -1.03714
       -1.04662
       -1.06643
       -1.10636
       -1.13087
       -1.10318
       -1.13975
       -1.01437
       -1.13011
       -1.05041
       -1.00378
       -1.06236
       -1.02761
       -1.12432
       -1.05417
       -1.11765
       -1.13979
       -1.08153
       -1.12254
       -1.10464
       -1.07593
       -1.12054
       -1.07714
       -1.04634
       -1.10672
       -1.06695
       -1.10015
       -1.08689
       -1.08354
       -1.08251
       -1.10156
       -1.16144
       -1.08866
       -1.16084
       -1.15859
       -1.04572
       -1.11259
       -1.09453
       -1.08786
       -1.11229
       -1.03302
       -1.06437
       -1.08176
       -1.06979
       -1.08041
       -1.02208
       -1.15577
       -1.06583
       -1.11694
       -1.12536
       -1.01179
       -1.10935
       -1.11865
       -1.11043
       -1.08649
       -1.09588
       -1.05756
       -1.10301
       -1.08730
       -1.09519
       -1.08853
       -1.12694
       -1.08675
       -1.13533
       -1.07421
       -1.12119
       -1.12606
       -1.09407
       -1.07551
       -1.13646
       -1.11257
       -1.12551
       -1.14570
       -1.12961
       -1.07787
       -1.04104
       -1.11432
       -1.09094
       -1.10360
       -1.10615
       -1.09237
       -1.10968
       -1.09896
       -1.05959
       -1.12554
       -0.98044
       -1.09271
       -1.14775
       -1.10780
       -1.08707
       -1.01915
       -1.10750
       -1.07422
       -1.08335
       -1.06928
       -1.03965
       -1.07677
       -1.12152
       -1.11437
       -1.10342
       -1.11796
       -1.10901
       -1.07512
       -1.09571
       -1.08228
       -1.04749
       -1.15685
       -1.12015
       -1.08897
       -1.07820
       -1.12144
       -1.02344
       -1.12453
       -1.11350
       -1.15326
       -1.10998
       -1.13042
       -1.12487
       -1.08247
       -1.10353
       -1.11080
       -1.06939
       -1.05700
       -1.08055
       -1.09852
       -1.13301
       -1.07180
       -1.11092
       -1.16141
       -1.11581
       -1.08386
       -1.09940
       -1.11494
       -1.07015
       -1.06125
       -1.12560
       -1.08808
       -1.07099
       -1.03831
       -1.04160
       -1.09373
       -1.13988
       -1.10813
       -1.17767
       -1.09630
       -1.12549
       -1.13250
       -1.16632
       -1.08832
       -1.08647
       -1.10229
       -1.05812
       -1.05775
       -1.13107
       -1.07735
       -1.04526
       -1.12910
       -1.09593
       -1.08864
       -1.06639
       -1.05657
       -1.03105
       -1.07671
       -1.11941
       -1.11657
       -1.10420
       -1.10026
       -1.03751
       -1.11279
       -1.05827
       -1.01096
       -1.03362
       -1.02498
       -1.10237
       -1.04768
       -1.13067
       -1.13229
       -1.05387
       -1.12727
       -1.07951
       -1.05508
       -1.11658
       -1.02490
       -1.08587
       -1.07259
       -1.06581
       -1.07488
       -1.08245
       -1.08858
       -1.06544
       -1.11037
       -1.15020
       -1.09200
       -1.15126
       -1.15139
       -1.06301
       -1.11266
       -1.06964
       -1.09798
       -1.08008
       -1.03127
       -1.07889
       -1.07483
       -1.07819
       -1.07727
       -1.03832
       -1.13439
       -1.04409
       -1.10866
       -1.13132
       -1.03314
       -1.10404
       -1.12042
       -1.10058
       -1.09125
       -1.07944
       -1.04724
       -1.08867
       -1.07833
       -1.09826
       -1.10353
       -1.12672
       -1.10534
       -1.12519
       -1.05678
       -1.11971
       -1.11519
       -1.10816
       -1.06448
       -1.13627
       -1.09929
       -1.08935
       -1.16251
       -1.12209
       -1.10063
       -1.05579
       -1.12884
       -1.15200
       -1.12361
       -1.12586
       -1.10610
       -1.09682
       -1.09092
       -1.08153
       -1.13758
       -0.99146
       -1.09042
       -1.18267
       -1.11036
       -1.10049
       -1.04280
       -1.11337
       -1.06905
       -1.04118
       -1.05356
       -1.04845
       -1.09872
       -1.10112
       -1.10622
       -1.06337
       -1.11379
       -1.10266
       -1.07942
       -1.06998
       -1.12391
       -1.01660
       -1.14043
       -1.13899
       -1.09659
       -1.09552
       -1.11080
       -1.02451
       -1.15069
       -1.12408
       -1.14829
       -1.08367
       -1.11740
       -1.16055
       -1.10203
       -1.09335
       -1.10962
       -1.09177
       -1.07530
       -1.10644
       -1.09453
       -1.09396
       -1.11504
       -1.09340
       -1.14379
       -1.12055
       -1.11281
       -1.08883
       -1.08700
       -1.08693
       -1.04331
       -1.10534
       -1.10138
       -1.07921
       -1.01708
       -1.02616
       -1.10244
       -1.12242
       -1.09871
       -1.18169
       -1.06043
       -1.11995
       -1.13689
       -1.15823
       -1.10029
       -1.08362
       -1.11669
       -1.04291
       -1.05423
       -1.13113
       -1.07251
       -1.04300
       -1.13003
       -1.08743
       -1.08973
       -1.07662
       -1.06052
       -1.00941
       -1.05168
       -1.14675
       -1.07718
       -1.12711
       -1.10778
       -1.00183
       -1.08998
       -1.07921
       -0.98838
       -1.04110
       -1.03052
       -1.06505
       -1.06343
       -1.10958
       -1.14444
       -1.04977
       -1.11824
       -1.09914
       -1.03911
       -1.10208
       -1.02599
       -1.10457
       -1.09449
       -1.04854
       -1.07985
       -1.06378
       -1.10447
       -1.04112
       -1.12340
       -1.15635
       -1.05494
       -1.14340
       -1.11722
       -1.03835
       -1.09730
       -1.07793
       -1.08825
       -1.08017
       -1.02374
       -1.08388
       -1.08051
       -1.05497
       -1.08144
       -1.04478
       -1.11429
       -1.06011
       -1.12953
       -1.13453
       -1.05398
       -1.09234
       -1.10890
       -1.11457
       -1.09705
       -1.06462
       -1.07003
       -1.07805
       -1.08073
       -1.08857
       -1.09848
       -1.08096
       -1.08554
       -1.14576
       -1.06442
       -1.12426
       -1.14138
       -1.11997
       -1.04933
       -1.11193
       -1.10319
       -1.11274
       -1.13007
       -1.12230
       -1.10728
       -1.02900
       -1.11796
       -1.11089
       -1.09448
       -1.13875
       -1.11270
       -1.05104
       -1.05953
       -1.09216
       -1.11059
       -0.96730
       -1.08403
       -1.15332
       -1.09414
       -1.11192
       -1.02330
       -1.12980
       -1.04357
       -1.05252
       -1.05874
       -1.04748
       -1.09213
       -1.09499
       -1.11568
       -1.08514
       -1.13633
       -1.12680
       -1.08893
       -1.05770
       -1.14046
       -1.06659
       -1.11039
       -1.12352
       -1.08505
       -1.08292
       -1.12948
       -1.03644
       -1.12486
       -1.12094
       -1.13653
       -1.07318
       -1.09519
       -1.15772
       -1.09861
       -1.07882
       -1.11456
       -1.09424
       -1.07271
       -1.09761
       -1.09924
       -1.09272
       -1.10724
       -1.09458
       -1.12664
       -1.11304
       -1.08002
       -1.08091
       -1.07952
       -1.06461
       -1.03804
       -1.09299
       -1.11363
       -1.06313
       -1.01841
       -1.00319
       -1.09839
       -1.13979
       -1.07548
       -1.17998
       -1.05421
       -1.13258
       -1.10688
       -1.13226
       -1.09757
       -1.09617
       -1.12263
       -1.04493
       -1.04541
       -1.11160
       -1.07586
       -1.03819
       -1.12643
       -1.06410
       -1.07866
       -1.04946
       -1.06617
       -1.02125
       -1.07078
       -1.13948
       -1.10285
       -1.11267
       -1.10832
       -1.00124
       -1.10808
       -1.08992
       -1.02047
       -1.01784
       -1.03403
       -1.11807
       -1.05575
       -1.09725
       -1.12325
       -1.02899
       -1.12199
       -1.06956
       -1.07364
       -1.10395
       -1.05789
       -1.11659
       -1.13239
       -1.02382
       -1.07135
       -1.06707
       -1.11145
       -1.03045
       -1.13086
       -1.13051
       -1.02670
       -1.14330
       -1.11370
       -1.04846
       -1.08663
       -1.08853
       -1.06454
       -1.13292
       -1.01766
       -1.09970
       -1.09752
       -1.03758
       -1.07342
       -1.07291
       -1.12174
       -1.08361
       -1.11700
       -1.17045
       -1.04606
       -1.08847
       -1.10892
       -1.12135
       -1.09210
       -1.07066
       -1.06335
       -1.05887
       -1.09116
       -1.09993
       -1.08892
       -1.04574
       -1.08502
       -1.12123
       -1.11484
       -1.11652
       -1.16506
       -1.13242
       -1.05020
       -1.11724
       -1.07637
       -1.12170
       -1.11629
       -1.15487
       -1.09544
       -1.02393
       -1.12335
       -1.09182
       -1.09308
       -1.11632
       -1.11011
       -1.08127
       -1.04086
       -1.08254
       -1.11701
       -0.98017
       -1.10060
       -1.13663
       -1.07665
       -1.10303
       -1.04805
       -1.10470
       -1.04153
       -1.04508
       -1.08588
       -1.06283
       -1.06982
       -1.07477
       -1.10760
       -1.06377
       -1.12194
       -1.10769
       -1.08921
       -1.07377
       -1.13962
       -1.06066
       -1.09428
       -1.14140
       -1.06162
       -1.07454
       -1.12913
       -1.07384
       -1.11384
       -1.07905
       -1.12997
       -1.09732
       -1.08844
       -1.12678
       -1.08253
       -1.07705
       -1.12412
       -1.11084
       -1.09601
       -1.08333
       -1.10542
       -1.11535
       -1.12175
       -1.09277
       -1.10758
       -1.08998
       -1.08057
       -1.07724
       -1.09481
       -1.08580
       -1.03270
       -1.08699
       -1.07928
       -1.04713
       -1.00696
       -1.01468
       -1.07646
       -1.12159
       -1.05941
       -1.14424
       -1.05498
       -1.13541
       -1.11632
       -1.15137
       -1.07374
       -1.09493
       -1.10630
       -1.03007
       -1.04794
       -1.09771
       -1.07336
       -1.02051
       -1.11485
       -1.07668
       -1.07162
       -1.03751
       -1.05429
       -1.03224
       -1.09373
       -1.14785
       -1.09593
       -1.08969
       -1.09308
       -1.02210
       -1.07440
       -1.08789
       -1.03291
       -1.05577
       -1.04538
       -1.10507
       -1.05865
       -1.08148
       -1.14958
       -1.01373
       -1.11411
       -1.10344
       -1.10980
       -1.09279
       -1.09453
       -1.09105
       -1.11878
       -1.01446
       -1.07043
       -1.07575
       -1.11984
       -1.05857
       -1.10848
       -1.10635
       -1.03685
       -1.11587
       -1.09532
       -1.09247
       -1.11156
       -1.05887
       -1.06870
       -1.10362
       -1.03943
       -1.09637
       -1.10450
       -1.02275
       -1.05475
       -1.05538
       -1.12804
       -1.12362
       -1.08325
       -1.15530
       -1.03864
       -1.10327
       -1.08983
       -1.11224
       -1.08177
       -1.07283
       -1.10121
       -1.04480
       -1.11332
       -1.09090
       -1.12771
       -1.04853
       -1.09931
       -1.13616
       -1.11205
       -1.08968
       -1.14301
       -1.10481
       -1.02600
       -1.10611
       -1.04681
       -1.10391
       -1.13423
       -1.16405
       -1.05432
       -1.03104
       -1.08303
       -1.09888
       -1.08531
       -1.13969
       -1.10863
       -1.06576
       -1.04482
       -1.07793
       -1.11566
       -0.96784
       -1.11535
       -1.10351
       -1.07178
       -1.10271
       -1.06290
       -1.11571
       -1.05297
       -1.03627
       -1.08668
       -1.06522
       -1.02343
       -1.06397
       -1.07216
       -1.03893
       -1.12256
       -1.09576
       -1.08379
       -1.07690
       -1.12341
       -1.06531
       -1.12200
       -1.14233
       -1.05915
       -1.05120
       -1.10473
       -1.07092
       -1.10509
       -1.09555
       -1.09474
       -1.09672
       -1.07703
       -1.15966
       -1.09857
       -1.08931
       -1.12743
       -1.10089
       -1.09341
       -1.11401
       -1.11232
       -1.10809
       -1.09905
       -1.07776
       -1.12298
       -1.04164
       -1.09087
       -1.08152
       -1.10176
       -1.09565
       -1.03514
       -1.09412
       -1.07398
       -1.04470
       -1.02377
       -1.02544
       -1.08792
       -1.12679
       -1.07231
       -1.13165
       -1.07288
       -1.10675
       -1.11439
       -1.14817
       -1.09805
       -1.13632
       -1.11305
       -1.01025
       -1.04958
       -1.08482
       -1.07529
       -0.99851
       -1.11419
       -1.09956
       -1.06472
       -1.05385
       -1.07297
       -1.04194
       -1.10915
       -1.14483
       -1.10412
       -1.06826
       -1.11936
       -1.03495
       -1.08846
       -1.06864
       -1.06516
       -1.06456
       -1.04555
       -1.10983
       -1.09049
       -1.05454
       -1.11167
       -1.02798
       -1.12567
       -1.08923
       -1.11199
       -1.09767
       -1.09035
       -1.10270
       -1.13645
       -1.00653
       -1.06840
       -1.05978
       -1.12697
       -1.08015
       -1.09549
       -1.12004
       -1.06849
       -1.10556
       -1.09096
       -1.06246
       -1.10005
       -1.07105
       -1.04131
       -1.10515
       -1.03263
       -1.11126
       -1.12785
       -1.04100
       -1.07763
       -1.04580
       -1.16481
       -1.12317
       -1.10772
       -1.12284
       -1.03597
       -1.08737
       -1.09443
       -1.14028
       -1.11732
       -1.05276
       -1.09660
       -1.08452
       -1.09539
       -1.09260
       -1.08038
       -1.03653
       -1.07995
       -1.15056
       -1.10519
       -1.10524
       -1.12229
       -1.06724
       -1.02538
       -1.12619
       -1.02834
       -1.10894
       -1.09707
       -1.18139
       -1.03349
       -1.03291
       -1.06945
       -1.09413
       -1.06849
       -1.11975
       -1.12332
       -1.04568
       -1.05453
       -1.08806
       -1.08527
       -0.98994
       -1.10646
       -1.10975
       -1.06147
       -1.06982
       -1.07667
       -1.13528
       -1.03077
       -1.07080
       -1.06027
       -1.07582
       -1.06880
       -1.06456
       -1.04293
       -1.04730
       -1.13238
       -1.08501
       -1.06978
       -1.07834
       -1.11530
       -1.05414
       -1.10488
       -1.12741
       -1.07073
       -1.04609
       -1.11508
       -1.05723
       -1.11804
       -1.08110
       -1.09336
       -1.09441
       -1.05637
       -1.12473
       -1.11302
       -1.09952
       -1.09523
       -1.07717
       -1.07755
       -1.13510
       -1.11914
       -1.11416
       -1.06009
       -1.08227
       -1.12728
       -1.05648
       -1.10570
       -1.11119
       -1.11533
       -1.08914
       -1.05635
       -1.05639
       -1.05748
       -1.05663
       -1.04679
       -1.01610
       -1.10414
       -1.11458
       -1.06962
       -1.13532
       -1.08404
       -1.08733
       -1.11381
       -1.12660
       -1.10705
       -1.09732
       -1.09256
       -1.00087
       -1.08357
       -1.07514
       -1.07683
       -1.01376
       -1.11221
       -1.13281
       -1.04616
       -1.03218
       -1.07255
       -1.04899
       -1.07969
       -1.10426
       -1.12230
       -1.08958
       -1.11981
       -1.03736
       -1.10771
       -1.08164
       -1.05572
       -1.04145
       -1.03183
       -1.07157
       -1.08094
       -1.06096
       -1.10872
       -1.01942
       -1.13334
       -1.03310
       -1.10925
       -1.09435
       -1.08429
       -1.10259
       -1.10586
       -1.02512
       -1.06134
       -1.04459
       -1.11434
       -1.08908
       -1.09401
       -1.10115
       -1.06416
       -1.09123
       -1.05945
       -1.06070
       -1.07767
       -1.09837
       -1.05518
       -1.06041
       -1.05157
       -1.10333
       -1.09599
       -1.06569
       -1.07348
       -1.07276
       -1.17835
       -1.11058
       -1.08541
       -1.10475
       -1.07464
       -1.06599
       -1.09357
       -1.09402
       -1.07466
       -1.08657
       -1.07296
       -1.05111
       -1.08848
       -1.09626
       -1.08251
       -1.02765
       -1.08666
       -1.13788
       -1.08328
       -1.12551
       -1.11456
       -1.06221
       -1.00566
       -1.11616
       -1.02835
       -1.08948
       -1.11104
       -1.13958
       -1.02020
       -1.05008
       -1.11607
       -1.11932
       -1.08400
       -1.12890
       -1.11688
       -1.03973
       -1.05754
       -1.08828
       -1.06482
       -1.01331
       -1.08713
       -1.11931
       -1.09106
       -1.04332
       -1.07679
       -1.12686
       -1.02740
       -1.05982
       -1.04294
       -1.09169
       -1.05523
       -1.07570
       -1.03981
       -1.04112
       -1.13275
       -1.08925
       -1.07710
       -1.06543
       -1.09213
       -1.05348
       -1.09553
       -1.10585
       -1.06843
       -1.05290
       -1.10633
       -1.07631
       -1.11035
       -1.07763
       -1.08393
       -1.11060
       -1.09633
       -1.10425
       -1.08798
       -1.11508
       -1.09569
       -1.08332
       -1.06290
       -1.12199
       -1.08273
       -1.11424
       -1.03840
       -1.08629
       -1.09533
       -1.08987
       -1.10628
       -1.11072
       -1.09431
       -1.05932
       -1.03238
       -1.04241
       -1.05539
       -1.06224
       -1.01402
       -1.01322
       -1.09032
       -1.11969
       -1.08117
       -1.10713
       -1.09646
       -1.07287
       -1.10905
       -1.13094
       -1.11477
       -1.08873
       -1.07870
       -1.01078
       -1.07684
       -1.08675
       -1.08973
       -1.03102
       -1.14794
       -1.11803
       -1.03396
       -1.05561
       -1.07994
       -1.05372
       -1.08465
       -1.09178
       -1.11284
       -1.10327
       -1.15646
       -1.04405
       -1.11775
       -1.06989
       -1.04549
       -1.05509
       -1.01468
       -1.13376
       -1.07619
       -1.05974
       -1.11548
       -1.02055
       -1.10291
       -1.03091
       -1.10729
       -1.11796
       -1.09607
       -1.08312
       -1.10733
       -1.00843
       -1.06811
       -1.07352
       -1.09002
       -1.07933
       -1.13563
       -1.09205
       -1.08996
       -1.03648
       -1.07118
       -1.06031
       -1.08431
       -1.11247
       -1.05249
       -1.05593
       -1.09657
       -1.09960
       -1.12277
       -1.06535
       -1.05439
       -1.10143
       -1.15276
       -1.13617
       -1.07520
       -1.08417
       -1.06764
       -1.07512
       -1.10771
       -1.08855
       -1.08245
       -1.10797
       -1.08071
       -1.08750
       -1.10344
       -1.09654
       -1.08193
       -1.03896
       -1.07866
       -1.15628
       -1.08286
       -1.13909
       -1.12520
       -1.05781
       -1.01075
       -1.09429
       -1.02794
       -1.09265
       -1.12550
       -1.09090
       -1.01516
       -1.05713
       -1.10769
       -1.08812
       -1.08113
       -1.12717
       -1.10764
       -1.08751
       -1.05939
       -1.10787
       -1.06309
       -1.04881
       -1.10082
       -1.11392
       -1.08290
       -1.05072
       -1.07842
       -1.09884
       -1.01647
       -1.08383
       -1.02596
       -1.09992
       -1.07818
       -1.07754
       -1.05748
       -1.03829
       -1.13822
       -1.10873
       -1.05721
       -1.06109
       -1.11993
       -1.09617
       -1.08509
       -1.06446
       -1.08214
       -1.05978
       -1.14246
       -1.08614
       -1.12227
       -1.08160
       -1.05242
       -1.08350
       -1.10232
       -1.10379
       -1.05159
       -1.10257
       -1.08559
       -1.07329
       -1.04734
       -1.12123
       -1.10788
       -1.10211
       -1.05977
       -1.06367
       -1.11304
       -1.09336
       -1.09999
       -1.07628
       -1.11077
       -1.04445
       -1.05740
       -1.05893
       -1.05090
       -1.08553
       -0.99683
       -1.00582
       -1.09383
       -1.11980
       -1.08385
       -1.10835
       -1.09636
       -1.08922
       -1.10025
       -1.08072
       -1.11933
       -1.07906
       -1.08180
       -1.02434
       -1.06387
       -1.05208
       -1.09990
       -1.01842
       -1.14437
       -1.08386
       -1.06210
       -1.05602
       -1.07965
       -1.04359
       -1.07979
       -1.09175
       -1.04563
       -1.09876
       -1.16047
       -1.02633
       -1.09863
       -1.08197
       -1.05187
       -1.04913
       -1.00989
       -1.11468
       -1.10573
       -1.02573
       -1.12074
       -1.03438
       -1.11725
       -1.02465
       -1.06365
       -1.10940
       -1.06160
       -1.09936
       -1.08980
       -1.01431
       -1.06316
       -1.07429
       -1.06945
       -1.08451
       -1.08633
       -1.09443
       -1.10763
       -1.05385
       -1.06299
       -1.05001
       -1.11652
       -1.12304
       -1.04982
       -1.01453
       -1.11878
       -1.10550
       -1.13171
       -1.07301
       -1.03822
       -1.08938
       -1.15219
       -1.10528
       -1.04751
       -1.07329
       -1.06297
       -1.08719
       -1.08179
       -1.10372
       -1.08629
       -1.09206
       -1.10214
       -1.06382
       -1.07943
       -1.09671
       -1.05162
       -1.05131
       -1.10938
       -1.14920
       -1.08040
       -1.15413
       -1.13803
       -1.05058
       -1.00538
       -1.05910
       -1.04314
       -1.08627
       -1.13910
       -1.06940
       -1.03254
       -1.05165
       -1.06549
       -1.08568
       -1.11105
       -1.08259
       -1.11297
       -1.10962
       -1.05096
       -1.10940
       -1.03914
       -1.06958
       -1.10769
       -1.11008
       -1.08964
       -1.03749
       -1.09168
       -1.10110
       -1.01334
       -1.04248
       -1.03932
       -1.11338
       -1.05446
       -1.07259
       -1.05915
       -1.07366
       -1.13681
       -1.11900
       -1.02684
       -1.08105
       -1.10660
       -1.12476
       -1.10302
       -1.06277
       -1.10473
       -1.07009
       -1.11448
       -1.08126
       -1.11856
       -1.08905
       -1.02724
       -1.07324
       -1.10773
       -1.10923
       -1.04812
       -1.13454
       -1.09400
       -1.11532
       -1.06993
       -1.11173
       -1.09088
       -1.08856
       -1.06899
       -1.07335
       -1.11045
       -1.09024
       -1.11514
       -1.09612
       -1.11443
       -1.03648
       -1.07822
       -1.04970
       -1.02229
       -1.09344
       -1.01482
       -1.01901
       -1.08077
       -1.13539
       -1.12492
       -1.08464
       -1.08119
       -1.07301
       -1.11946
       -1.09357
       -1.10634
       -1.07408
       -1.06029
       -1.01452
       -1.05203
       -1.06051
       -1.11914
       -1.02723
       -1.14540
       -1.06354
       -1.05070
       -1.04540
       -1.06619
       -1.04708
       -1.08523
       -1.07649
       -1.07629
       -1.05890
       -1.15774
       -1.03149
       -1.10882
       -1.08807
       -1.07284
       -1.03905
       -1.01337
       -1.13411
       -1.11880
       -1.02065
       -1.08158
       -1.06248
       -1.12095
       -1.02561
       -1.06262
       -1.10791
       -1.07288
       -1.12399
       -1.09997
       -1.00117
       -1.04621
       -1.05696
       -1.06802
       -1.07207
       -1.09819
       -1.10951
       -1.10613
       -1.06735
       -1.08559
       -1.06682
       -1.12237
       -1.13722
       -1.06942
       -1.03302
       -1.09468
       -1.08818
       -1.12828
       -1.07686
       -1.06692
       -1.10427
       -1.11027
       -1.11175
       -1.04834
       -1.07212
       -1.06416
       -1.10909
       -1.03176
       -1.10288
       -1.08348
       -1.08224
       -1.08991
       -1.05250
       -1.06072
       -1.09568
       -1.07420
       -1.05192
       -1.11630
       -1.14739
       -1.09153
       -1.14067
       -1.12733
       -1.05888
       -1.01537
       -1.06367
       -1.08143
       -1.09416
       -1.15079
       -1.09517
       -1.05171
       -1.06004
       -1.06671
       -1.07392
       -1.11231
       -1.08208
       -1.14556
       -1.11363
       -1.04574
       -1.06879
       -1.05175
       -1.05944
       -1.14024
       -1.15481
       -1.07017
       -1.03289
       -1.08797
       -1.09494
       -1.03758
       -1.07450
       -1.03493
       -1.11018
       -1.04688
       -1.08193
       -1.05346
       -1.06255
       -1.12195
       -1.14113
       -1.02781
       -1.08923
       -1.11139
       -1.10929
       -1.07244
       -1.11753
       -1.14743
       -1.07458
       -1.11113
       -1.11047
       -1.12576
       -1.10113
       -1.02583
       -1.03484
       -1.10496
       -1.11495
       -1.06483
       -1.10993
       -1.08573
       -1.10838
       -1.06507
       -1.08286
       -1.10909
       -1.07783
       -1.08652
       -1.08694
       -1.09183
       -1.08435
       -1.11604
       -1.06737
       -1.11303
       -1.02574
       -1.08823
       -1.04545
       -1.06053
       -1.10590
       -1.02589
       -1.00593
       -1.07779
       -1.12030
       -1.09148
       -1.07453
       -1.10154
       -1.08680
       -1.11928
       -1.06537
       -1.12346
       -1.07796
       -1.05208
       -1.03721
       -1.06874
       -1.03985
       -1.12910
       -1.02335
       -1.16672
       -1.06620
       -1.05911
       -1.04549
       -1.09429
       -1.05160
       -1.09704
       -1.06201
       -1.06548
       -1.07647
       -1.12954
       -1.01258
       -1.08113
       -1.12900
       -1.08244
       -1.03713
       -1.01376
       -1.10636
       -1.12134
       -1.01097
       -1.06559
       -1.08641
       -1.11316
       -1.00656
       -1.03634
       -1.10844
       -1.11365
       -1.06172
       -1.08569
       -1.01761
       -1.02625
       -1.05981
       -1.07338
       -1.05554
       -1.11299
       -1.13125
       -1.11467
       -1.07982
       -1.08647
       -1.09290
       -1.12880
       -1.10548
       -1.06316
       -1.02663
       -1.06681
       -1.10360
       -1.12442
       -1.05894
       -1.07050
       -1.12734
       -1.09563
       -1.10543
       -1.05372
       -1.03980
       -1.04876
       -1.09075
       -1.03637
       -1.08819
       -1.09294
       -1.05856
       -1.10810
       -1.05410
       -1.04081
       -1.05983
       -1.07589
       -1.05277
       -1.12326
       -1.13923
       -1.09519
       -1.13278
       -1.12913
       -1.06438
       -1.05209
       -1.09002
       -1.07656
       -1.08767
       -1.13860
       -1.06965
       -1.04934
       -1.09192
       -1.01836
       -1.03930
       -1.09833
       -1.10312
       -1.14142
       -1.07938
       -1.07411
       -1.04476
       -1.04202
       -1.06314
       -1.13710
       -1.18222
       -1.08399
       -1.05311
       -1.08587
       -1.10027
       -1.04793
       -1.10455
       -1.03516
       -1.07157
       -1.07506
       -1.09234
       -1.05301
       -1.10389
       -1.11781
       -1.12823
       -1.03775
       -1.08868
       -1.12563
       -1.13263
       -1.08185
       -1.11026
       -1.13680
       -1.07957
       -1.07857
       -1.09675
       -1.10432
       -1.09644
       -1.02521
       -1.03507
       -1.08006
       -1.10316
       -1.07258
       -1.06653
       -1.07959
       -1.12114
       -1.06616
       -1.09152
       -1.09276
       -1.09179
       -1.10544
       -1.05404
       -1.10972
       -1.07931
       -1.08851
       -1.07580
       -1.10784
       -1.05856
       -1.07861
       -1.05257
       -1.08365
       -1.11799
       -1.00860
       -1.01331
       -1.06150
       -1.13311
       -1.07774
       -1.08923
       -1.10392
       -1.07152
       -1.10586
       -1.06163
       -1.13488
       -1.09017
       -1.04784
       -1.07768
       -1.08434
       -1.02711
       -1.15935
       -0.98703
       -1.14853
       -1.03475
       -1.05164
       -1.04253
       -1.11869
       -1.07175
       -1.09224
       -1.09195
       -1.09291
       -1.08533
       -1.12855
       -1.05591
       -1.09116
       -1.10978
       -1.08248
       -1.03615
       -1.00252
       -1.10068
       -1.11381
       -1.01095
       -1.04734
       -1.12027
       -1.12268
       -0.99688
       -1.05108
       -1.09603
       -1.10647
       -1.05538
       -1.07678
       -1.03394
       -0.99229
       -1.05221
       -1.09312
       -1.01405
       -1.08820
       -1.11100
       -1.11666
       -1.05981
       -1.08178
       -1.13434
       -1.12641
       -1.10698
       -1.05755
       -1.02798
       -1.06462
       -1.10407
       -1.09224
       -1.05525
       -1.07576
       -1.12318
       -1.12256
       -1.11858
       -1.08985
       -1.02786
       -1.00937
       -1.09526
       -1.02611
       -1.07956
       -1.09628
       -1.07484
       -1.08694
       -1.03801
       -1.04336
       -1.09302
       -1.07503
       -1.03420
       -1.11271
       -1.12540
       -1.09241
       -1.13497
       -1.11755
       -1.04142
       -1.05103
       -1.07890
       -1.03938
       -1.12616
       -1.11451
       -1.08534
       -1.05443
       -1.11856
       -1.01979
       -1.06005
       -1.09376
       -1.09604
       -1.09953
       -1.07489
       -1.06187
       -1.05398
       -1.06840
       -1.07938
       -1.14593
       -1.18204
       -1.03222
       -1.02582
       -1.07510
       -1.10402
       -1.06904
       -1.10202
       -1.05355
       -1.05652
       -1.09012
       -1.12232
       -1.06444
       -1.08747
       -1.11824
       -1.11770
       -1.05140
       -1.08793
       -1.16201
       -1.13155
       -1.11624
       -1.09630
       -1.10921
       -1.08018
       -1.11336
       -1.06726
       -1.11242
       -1.12392
       -1.00811
       -1.04207
       -1.05990
       -1.08879
       -1.07337
       -1.11286
       -1.07002
       -1.10442
       -1.09644
       -1.06953
       -1.08029
       -1.09509
       -1.10542
       -1.06386
       -1.08169
       -1.09220
       -1.08594
       -1.06916
       -1.09943
       -1.07717
       -1.02892
       -1.05831
       -1.05990
       -1.08220
       -1.04338
       -1.01655
       -1.03645
       -1.12704
       -1.09484
       -1.09359
       -1.08432
       -1.09757
       -1.08848
       -1.07156
       -1.13555
       -1.10982
       -1.02397
       -1.09931
       -1.05327
       -1.04461
       -1.09214
       -0.99421
       -1.13593
       -1.03237
       -1.03834
       -1.05534
       -1.10848
       -1.08057
       -1.10865
       -1.09922
       -1.10945
       -1.08644
       -1.10125
       -1.06837
       -1.09773
       -1.08482
       -1.06811
       -1.08142
       -1.03873
       -1.07996
       -1.08296
       -1.00273
       -1.02087
       -1.11312
       -1.10605
       -1.02969
       -1.09136
       -1.09310
       -1.11438
       -1.06429
       -1.10875
       -1.03628
       -0.98728
       -1.07498
       -1.10585
       -1.05488
       -1.07559
       -1.08643
       -1.12713
       -1.08360
       -1.04309
       -1.10944
       -1.09199
       -1.11282
       -1.08017
       -1.02391
       -1.07799
       -1.12067
       -1.10180
       -1.03890
       -1.08551
       -1.08660
       -1.12968
       -1.10790
       -1.10913
       -1.02636
       -1.01872
       -1.11497
       -1.02071
       -1.07958
       -1.07324
       -1.05650
       -1.10131
       -1.04002
       -1.02247
       -1.08044
       -1.09092
       -1.03310
       -1.12054
       -1.09295
       -1.04560
       -1.15079
       -1.13814
       -0.99987
       -1.08934
       -1.05835
       -1.04620
       -1.13973
       -1.08279
       -1.09073
       -1.05735
       -1.10538
       -1.01825
       -1.06066
       -1.09351
       -1.06833
       -1.09880
       -1.10209
       -1.04872
       -1.06671
       -1.05819
       -1.09193
       -1.14328
       -1.15430
       -1.04575
       -1.05098
       -1.09528
       -1.11190
       -1.07124
       -1.10699
       -1.03159
       -1.06968
       -1.09344
       -1.13034
       -1.07893
       -1.09270
       -1.09672
       -1.10190
       -1.06074
       -1.08309
       -1.15631
       -1.10808
       -1.09524
       -1.08731
       -1.12887
       -1.09061
       -1.12320
       -1.05303
       -1.12297
       -1.11967
       -1.03070
       -1.06293
       -1.05267
       -1.08482
       -1.07409
       -1.10340
       -1.07327
       -1.10863
       -1.09588
       -1.04448
       -1.06881
       -1.10130
       -1.09552
       -1.04597
       -1.05834
       -1.05941
       -1.08668
       -1.04792
       -1.11381
       -1.08867
       -1.04661
       -1.04787
       -1.06430
       -1.07617
       -1.04457
       -1.02964
       -1.05029
       -1.13202
       -1.10808
       -1.13682
       -1.08086
       -1.13999
       -1.07239
       -1.03703
       -1.11851
       -1.07484
       -1.02844
       -1.09205
       -1.02843
       -1.02862
       -1.09489
       -1.02443
       -1.13476
       -1.06383
       -1.03485
       -1.05765
       -1.09739
       -1.06149
       -1.09694
       -1.10337
       -1.09379
       -1.11138
       -1.12139
       -1.08002
       -1.09680
       -1.07110
       -1.08164
       -1.06823
       -1.02651
       -1.05903
       -1.08031
       -0.99888
       -1.03191
       -1.11536
       -1.11301
       -1.01912
       -1.10263
       -1.08976
       -1.14503
       -1.03538
       -1.09365
       -1.05094
       -0.97963
       -1.07322
       -1.14085
       -1.04499
       -1.09431
       -1.05669
       -1.11675
       -1.07703
       -1.07385
       -1.08873
       -1.08350
       -1.14091
       -1.09553
       -1.03363
       -1.06118
       -1.09993
       -1.07242
       -1.06265
       -1.07779
       -1.09670
       -1.11666
       -1.09711
       -1.09534
       -1.02650
       -1.00332
       -1.11370
       -1.02802
       -1.09991
       -1.07443
       -1.07512
       -1.11005
       -1.06934
       -1.02842
       -1.06688
       -1.09636
       -1.04333
       -1.10178
       -1.09579
       -1.03403
       -1.12981
       -1.14499
       -1.00827
       -1.08221
       -1.04856
       -1.02274
       -1.11004
       -1.11458
       -1.10141
       -1.05298
       -1.12253
       -1.06185
       -1.09265
       -1.09318
       -1.08211
       -1.09326
       -1.08961
       -1.06016
       -1.08311
       -1.06327
       -1.10615
       -1.11927
       -1.15294
       -1.07161
       -1.05914
       -1.08736
       -1.10785
       -1.07981
       -1.09488
       -1.05067
       -1.04739
       -1.09314
       -1.11279
       -1.09528
       -1.07508
       -1.09026
       -1.09061
       -1.06852
       -1.08016
       -1.12979
       -1.07581
       -1.08434
       -1.07698
       -1.13133
       -1.06632
       -1.13297
       -1.06435
       -1.11340
       -1.07323
       -1.04515
       -1.07028
       -1.03247
       -1.07836
       -1.08293
       -1.09782
       -1.08358
       -1.11074
       -1.08450
       -1.00730
       -1.07058
       -1.11641
       -1.10661
       -1.06288
       -1.07515
       -1.05059
       -1.06553
       -1.03499
       -1.11704
       -1.07693
       -1.01614
       -1.04387
       -1.10697
       -1.06895
       -1.06782
       -0.99828
       -1.06912
       -1.13857
       -1.10808
       -1.12925
       -1.08473
       -1.13499
       -1.03776
       -1.04942
       -1.12685
       -1.04691
       -1.03790
       -1.10024
       -1.03132
       -1.06498
       -1.09764
       -1.03193
       -1.12363
       -1.06624
       -1.03901
       -1.06524
       -1.12422
       -1.05485
       -1.09341
       -1.07539
       -1.07442
       -1.11604
       -1.08866
       -1.04341
       -1.10410
       -1.05561
       -1.08743
       -1.07493
       -1.04503
       -1.06521
       -1.07374
       -0.99744
       -0.98714
       -1.12183
       -1.09953
       -0.98163
       -1.08572
       -1.10346
       -1.15727
       -1.03130
       -1.10303
       -1.05297
       -1.02745
       -1.08439
       -1.13188
       -1.04416
       -1.12514
       -1.07835
       -1.08386
       -1.04967
       -1.07952
       -1.10268
       -1.07061
       -1.15590
       -1.07172
       -1.04828
       -1.05849
       -1.11367
       -1.13125
       -1.07658
       -1.09735
       -1.11077
       -1.06889
       -1.11701
       -1.08779
       -1.01160
       -0.98771
       -1.11036
       -1.03445
       -1.08276
       -1.07312
       -1.06252
       -1.13822
       -1.07012
       -1.05015
       -1.05875
       -1.10175
       -1.05409
       -1.06072
       -1.11023
       -1.06689
       -1.09001
       -1.14112
       -1.00970
       -1.13066
       -1.08005
       -1.03931
       -1.08796
       -1.11181
       -1.11118
       -1.06133
       -1.11894
       -1.06721
       -1.10355
       -1.11555
       -1.06338
       -1.11037
       -1.08131
       -1.07445
       -1.09633
       -1.04707
       -1.12325
       -1.12594
       -1.12068
       -1.07746
       -1.03172
       -1.09297
       -1.09909
       -1.10224
       -1.09933
       -1.07013
       -1.07829
       -1.11372
       -1.11871
       -1.08779
       -1.08568
       -1.06899
       -1.10521
       -1.09706
       -1.07340
       -1.12910
       -1.05228
       -1.06949
       -1.09014
       -1.13146
       -1.06616
       -1.12203
       -1.07366
       -1.10689
       -1.06885
       -1.04154
       -1.06598
       -1.02552
       -1.06918
       -1.06172
       -1.10121
       -1.06300
       -1.10417
       -1.07504
       -0.96774
       -1.07908
       -1.10993
       -1.09867
       -1.09951
       -1.04761
       -1.06175
       -1.06168
       -1.02656
       -1.10143
       -1.07838
       -1.02045
       -1.03938
       -1.09386
       -1.05749
       -1.09312
       -1.02986
       -1.03839
       -1.12295
       -1.11001
       -1.16527
       -1.09886
       -1.12132
       -1.02669
       -1.04668
       -1.12915
       -1.02740
       -1.02529
       -1.10938
       -1.02254
       -1.05808
       -1.07643
       -1.00383
       -1.12950
       -1.08227
       -1.05137
       -1.06797
       -1.10322
       -1.00672
       -1.06789
       -1.06241
       -1.05965
       -1.11704
       -1.10662
       -1.03239
       -1.10986
       -1.04518
       -1.06301
       -1.06294
       -1.04604
       -1.09691
       -1.03371
       -0.99775
       -1.00870
       -1.10617
       -1.09034
       -1.00980
       -1.09257
       -1.09054
       -1.11984
       -1.02968
       -1.07176
       -1.04869
       -1.04284
       -1.07347
       -1.13337
       -1.06398
       -1.10154
       -1.09830
       -1.02705
       -1.05214
       -1.08893
       -1.11054
       -1.09193
       -1.11455
       -1.07287
       -1.06841
       -1.05477
       -1.10974
       -1.14032
       -1.08909
       -1.07472
       -1.10325
       -1.06656
       -1.12160
       -1.12767
       -1.01931
       -1.01531
       -1.09526
       -1.03446
       -1.08026
       -1.09254
       -1.05137
       -1.12350
       -1.10831
       -1.07724
       -1.06232
       -1.12412
       -1.07013
       -1.06464
       -1.10338
       -1.05775
       -1.07765
       -1.12621
       -1.01694
       -1.12215
       -1.09339
       -1.04515
       -1.08811
       -1.10001
       -1.12645
       -1.04670
       -1.14580
       -1.05474
       -1.10611
       -1.10432
       -1.08755
       -1.08422
       -1.09016
       -1.07048
       -1.10273
       -1.04488
       -1.13505
       -1.08541
       -1.13104
       -1.08522
       -1.05304
       -1.08603
       -1.09381
       -1.11631
       -1.14241
       -1.06676
       -1.08138
       -1.10416
       -1.08792
       -1.10132
       -1.11628
       -1.09868
       -1.09850
       -1.07847
       -1.07457
       -1.11488
       -1.05412
       -1.07700
       -1.09423
       -1.11501
       -1.08385
       -1.12210
       -1.02634
       -1.11927
       -1.09105
       -1.03551
       -1.07795
       -0.98356
       -1.05123
       -1.05397
       -1.10182
       -1.04436
       -1.05702
       -1.02836
       -1.00619
       -1.05327
       -1.09989
       -1.10970
       -1.06083
       -1.06355
       -1.06380
       -1.03748
       -1.07639
       -1.12959
       -1.06837
       -1.04310
       -1.07846
       -1.09503
       -1.04279
       -1.10367
       -1.01502
       -1.04889
       -1.11411
       -1.13253
       -1.14273
       -1.09095
       -1.09267
       -1.02890
       -1.03536
       -1.15043
       -1.05076
       -1.04344
       -1.06692
       -1.01791
       -1.04863
       -1.05568
       -1.01779
       -1.11407
       -1.09144
       -1.07255
       -1.08937
       -1.09079
       -1.02495
       -1.08224
       -1.05677
       -1.05121
       -1.12302
       -1.11148
       -1.04112
       -1.09612
       -1.07446
       -1.09405
       -1.04604
       -1.03574
       -1.05772
       -1.03592
       -0.99804
       -1.02556
       -1.14108
       -1.08421
       -0.99855
       -1.09125
       -1.08292
       -1.10120
       -1.04390
       -1.09104
       -1.01416
       -1.05572
       -1.07767
       -1.10899
       -1.11130
       -1.11377
       -1.08633
       -1.03039
       -1.05452
       -1.07692
       -1.10923
       -1.07397
       -1.12049
       -1.06437
       -1.08320
       -1.06682
       -1.10767
       -1.14220
       -1.12293
       -1.08069
       -1.09713
       -1.09675
       -1.11205
       -1.13627
       -1.02593
       -1.00481
       -1.09573
       -1.04970
       -1.08779
       -1.07360
       -1.04999
       -1.12853
       -1.09951
       -1.09560
       -1.08497
       -1.09456
       -1.10528
       -1.08405
       -1.09331
       -1.07835
       -1.08045
       -1.12043
       -1.01182
       -1.10589
       -1.08499
       -1.06993
       -1.10258
       -1.09367
       -1.12049
       -1.05376
       -1.12644
       -1.05737
       -1.09365
       -1.12148
       -1.08364
       -1.07227
       -1.09145
       -1.04878
       -1.10473
       -1.09684
       -1.08192
       -1.07787
       -1.13315
       -1.08526
       -1.05494
       -1.10228
       -1.09263
       -1.10775
       -1.11509
       -1.08335
       -1.08403
       -1.12986
       -1.08105
       -1.08194
       -1.08960
       -1.08637
       -1.07440
       -1.06676
       -1.06141
       -1.07909
       -1.08167
       -1.05345
       -1.08986
       -1.09379
       -1.09224
       -1.10015
       -1.00041
       -1.10189
       -1.06697
       -1.03297
       -1.07916
       -0.99834
       -1.06381
       -1.07511
       -1.09781
       -1.03399
       -1.04032
       -1.01165
       -0.98401
       -0.98390
       -1.06526
       -1.10130
       -1.03505
       -1.08987
       -1.03556
       -1.08177
       -1.05640
       -1.07548
       -1.08699
       -1.03934
       -1.06731
       -1.10056
       -1.02704
       -1.08460
       -0.98931
       -1.06872
       -1.13988
       -1.12988
       -1.14160
       -1.11294
       -1.11236
       -1.00804
       -1.02723
       -1.13766
       -1.04484
       -1.04927
       -1.08517
       -1.05960
       -1.04067
       -1.05352
       -1.01294
       -1.10126
       -1.07753
       -1.06723
       -1.07414
       -1.09023
       -1.00988
       -1.09099
       -1.05649
       -1.03140
       -1.11659
       -1.08516
       -1.06276
       -1.09348
       -1.03056
       -1.08854
       -1.05173
       -1.04793
       -1.06936
       -1.05374
       -1.02259
       -1.01587
       -1.11360
       -1.06494
       -0.97626
       -1.09265
       -1.12625
       -1.06292
       -1.03267
       -1.08571
       -1.01634
       -1.04192
       -1.07544
       -1.08118
       -1.11319
       -1.10364
       -1.09201
       -1.03434
       -1.02456
       -1.05663
       -1.09779
       -1.07516
       -1.12257
       -1.06844
       -1.08167
       -1.06003
       -1.09857
       -1.12090
       -1.12341
       -1.07153
       -1.09341
       -1.08940
       -1.12024
       -1.12622
       -1.03006
       -1.00769
       -1.08327
       -1.04190
       -1.09474
       -1.09853
       -1.03364
       -1.12312
       -1.10880
       -1.10895
       -1.08093
       -1.10957
       -1.10732
       -1.07592
       -1.06774
       -1.06051
       -1.07628
       -1.13841
       -1.00713
       -1.11904
       -1.05943
       -1.07640
       -1.09511
       -1.10588
       -1.12988
       -1.06851
       -1.14119
       -1.04856
       -1.06012
       -1.13556
       -1.08853
       -1.05523
       -1.10045
       -1.03611
       -1.10923
       -1.08729
       -1.06494
       -1.10125
       -1.08801
       -1.11515
       -1.04165
       -1.10076
       -1.10154
       -1.12233
       -1.12365
       -1.07816
       -1.08996
       -1.10145
       -1.06996
       -1.06968
       -1.11065
       -1.07675
       -1.06508
       -1.06142
       -1.07646
       -1.07123
       -1.08942
       -1.03431
       -1.08664
       -1.08435
       -1.11701
       -1.08755
       -0.99903
       -1.09704
       -1.08317
       -1.05990
       -1.07635
       -1.00914
       -1.07609
       -1.04159
       -1.10234
       -1.01792
       -1.02831
       -1.01275
       -1.00931
       -1.00326
       -1.09539
       -1.11522
       -1.00675
       -1.06160
       -1.00428
       -1.04861
       -1.06790
       -1.06605
       -1.07552
       -1.02820
       -1.08806
       -1.08955
       -1.04473
       -1.06804
       -0.99390
       -1.06481
       -1.12954
       -1.14918
       -1.11751
       -1.09797
       -1.08458
       -0.98391
       -1.05352
       -1.12635
       -1.02257
       -1.04092
       -1.05248
       -1.06586
       -1.06243
       -1.08248
       -1.04615
       -1.10315
       -1.05209
       -1.06650
       -1.09451
       -1.08038
       -1.02219
       -1.09799
       -1.06787
       -1.05767
       -1.11491
       -1.09298
       -1.07313
       -1.10091
       -1.04972
       -1.09394
       -1.03985
       -1.03610
       -1.08276
       -1.02419
       -1.01785
       -1.02555
       -1.10641
       -1.06693
       -0.96702
       -1.11471
       -1.11501
       -1.07622
       -1.04043
       -1.11155
       -1.01549
       -1.01386
       -1.08297
       -1.09211
       -1.17090
       -1.09082
       -1.09305
       -1.02833
       -1.01290
       -1.06083
       -1.09223
       -1.08240
       -1.13801
       -1.07809
       -1.07508
       -1.06550
       -1.10901
       -1.14135
       -1.11467
       -1.08432
       -1.11784
       -1.05055
       -1.12546
       -1.11110
       -1.03632
       -1.00904
       -1.05679
       -1.03416
       -1.08152
       -1.04568
       -1.01518
       -1.08367
       -1.08107
       -1.09147
       -1.08812
       -1.12573
       -1.13679
       -1.10173
       -1.08895
       -1.06050
       -1.05693
       -1.12884
       -1.02924
       -1.10467
       -1.03589
       -1.07442
       -1.10096
       -1.09646
       -1.15478
       -1.07057
       -1.13446
       -1.04506
       -1.05275
       -1.12975
       -1.10920
       -1.06080
       -1.08145
       -1.02261
       -1.15208
       -1.08559
       -1.08213
       -1.10097
       -1.06872
       -1.08832
       -1.03719
       -1.08889
       -1.10409
       -1.12157
       -1.12466
       -1.06371
       -1.05296
       -1.11870
       -1.05853
       -1.05091
       -1.10301
       -1.02041
       -1.07251
       -1.07506
       -1.10644
       -1.10591
       -1.10984
       -1.07806
       -1.09041
       -1.08607
       -1.11639
       -1.06969
       -1.05739
       -1.05111
       -1.10929
       -1.08041
       -1.06809
       -0.99107
       -1.05305
       -1.03732
       -1.08272
       -1.02793
       -1.06716
       -0.99572
       -1.00924
       -1.01488
       -1.08076
       -1.09511
       -0.99981
       -1.07418
       -0.99146
       -1.04352
       -1.07205
       -1.05441
       -1.07393
       -1.04626
       -1.06701
       -1.09795
       -1.07164
       -1.07958
       -0.99244
       -1.07359
       -1.13440
       -1.09534
       -1.11232
       -1.06815
       -1.05149
       -0.99132
       -1.03900
       -1.13470
       -1.03062
       -1.04643
       -1.05479
       -1.05118
       -1.03821
       -1.09082
       -1.04919
       -1.10064
       -1.03581
       -1.08040
       -1.10435
       -1.10132
       -1.04967
       -1.09067
       -1.06320
       -1.06219
       -1.08950
       -1.04925
       -1.06710
       -1.11177
       -1.08348
       -1.10858
       -1.04286
       -1.06604
       -1.10807
       -1.00894
       -1.02788
       -1.01973
       -1.11816
       -1.10293
       -0.99860
       -1.07920
       -1.10501
       -1.05793
       -1.03163
       -1.11341
       -1.02706
       -1.01767
       -1.07527
       -1.09107
       -1.18083
       -1.07353
       -1.05536
       -1.04808
       -1.01878
       -1.08491
       -1.11786
       -1.07648
       -1.12401
       -1.08804
       -1.09676
       -1.01648
       -1.11039
       -1.15310
       -1.14036
       -1.09950
       -1.11919
       -1.03210
       -1.14830
       -1.10950
       -1.00099
       -1.03071
       -1.05669
       -1.06244
       -1.07998
       -1.05719
       -0.97113
       -1.07258
       -1.09536
       -1.07035
       -1.08289
       -1.11990
       -1.12320
       -1.12497
       -1.08713
       -1.04207
       -1.05663
       -1.10844
       -1.04819
       -1.10206
       -1.05666
       -1.05767
       -1.09004
       -1.11420
       -1.16487
       -1.12422
       -1.13596
       -1.03391
       -1.04598
       -1.13402
       -1.10403
       -1.04318
       -1.07403
       -1.01530
       -1.15686
       -1.09486
       -1.05440
       -1.11296
       -1.06181
       -1.13612
       -1.03783
       -1.11335
       -1.10965
       -1.11759
       -1.09903
       -1.06051
       -1.06320
       -1.12072
       -1.06298
       -1.06276
       -1.11737
       -1.04635
       -1.09038
       -1.05416
       -1.09053
       -1.12199
       -1.10127
       -1.06904
       -1.08363
       -1.05252
       -1.09727
       -1.06929
       -1.08308
       -1.05267
       -1.08670
       -1.07357
       -1.03174
       -1.02135
       -1.05698
       -1.03431
       -1.08301
       -0.98220
       -1.07401
       -1.01503
       -0.98086
       -1.02307
       -1.10872
       -1.10999
       -1.01490
       -1.07264
       -1.01552
       -1.09455
       -1.05302
       -1.03124
       -1.04365
       -1.05685
       -1.02782
       -1.07950
       -1.06911
       -1.06529
       -1.03681
       -1.09418
       -1.14355
       -1.11096
       -1.11064
       -1.05663
       -1.05110
       -1.00354
       -1.02195
       -1.12170
       -1.05628
       -1.05368
       -1.04227
       -1.02729
       -1.04952
       -1.11318
       -1.04401
       -1.09065
       -1.07293
       -1.04918
       -1.12590
       -1.15419
       -1.04961
       -1.10552
       -1.05549
       -1.04188
       -1.09527
       -1.07779
       -1.03863
       -1.09665
       -1.07346
       -1.07054
       -1.05368
       -1.03867
       -1.10214
       -1.05712
       -1.04045
       -1.01311
       -1.12471
       -1.07546
       -0.97865
       -1.03277
       -1.09327
       -1.04409
       -1.04243
       -1.11493
       -1.02929
       -1.01980
       -1.06808
       -1.10929
       -1.17059
       -1.09357
       -1.10431
       -1.05038
       -1.01073
       -1.09557
       -1.10113
       -1.06728
       -1.12341
       -1.05903
       -1.14692
       -0.96892
       -1.10116
       -1.14705
       -1.10894
       -1.06202
       -1.09845
       -1.02547
       -1.12688
       -1.10087
       -1.00786
       -1.01713
       -1.07444
       -1.06645
       -1.05150
       -1.06143
       -0.99093
       -1.09322
       -1.10431
       -1.08167
       -1.10926
       -1.11142
       -1.09767
       -1.10952
       -1.10827
       -1.04679
       -1.04122
       -1.09202
       -1.02520
       -1.06758
       -1.09360
       -1.04361
       -1.09546
       -1.10160
       -1.15582
       -1.14549
       -1.09511
       -1.04129
       -1.06456
       -1.12307
       -1.11495
       -1.06332
       -1.08505
       -1.02540
       -1.16076
       -1.11080
       -1.04056
       -1.10979
       -1.09496
       -1.09374
       -1.05557
       -1.15597
       -1.09193
       -1.12304
       -1.09874
       -1.07963
       -1.07334
       -1.14072
       -1.05754
       -1.07450
       -1.12655
       -1.06939
       -1.09877
       -1.07031
       -1.08378
       -1.09488
       -1.11732
       -1.08218
       -1.07369
       -1.03063
       -1.07546
       -1.07375
       -1.09357
       -1.01821
       -1.08081
       -1.09266
       -1.07259
       -1.01637
       -1.03152
       -1.06956
       -1.08476
       -0.97076
       -1.08142
       -0.98883
       -0.98605
       -0.99977
       -1.11662
       -1.15296
       -1.02302
       -1.02917
       -1.01778
       -1.10339
       -1.06016
       -1.05884
       -1.05964
       -1.04814
       -1.02951
       -1.10138
       -1.03897
       -1.05569
       -1.02726
       -1.08346
       -1.14002
       -1.08966
       -1.09260
       -1.07282
       -1.04888
       -1.01953
       -1.04896
       -1.12085
       -1.07682
       -1.05313
       -1.04426
       -1.00583
       -1.03450
       -1.11900
       -1.04539
       -1.08454
       -1.08769
       -1.03566
       -1.13458
       -1.14093
       -1.03537
       -1.10450
       -1.06891
       -1.04565
       -1.11461
       -1.04542
       -1.04598
       -1.08462
       -1.06882
       -1.08503
       -1.05097
       -1.03090
       -1.13273
       -1.07927
       -1.02421
       -1.03505
       -1.13944
       -1.09626
       -0.99946
       -1.03844
       -1.08520
       -1.03247
       -1.01985
       -1.10721
       -1.07158
       -1.04417
       -1.08156
       -1.11348
       -1.13593
       -1.11683
       -1.10908
       -1.05797
       -1.03774
       -1.09511
       -1.09360
       -1.07829
       -1.13289
       -1.05262
       -1.10910
       -0.97922
       -1.12025
       -1.13002
       -1.10340
       -1.04424
       -1.08533
       -1.02615
       -1.14408
       -1.09819
       -1.00223
       -1.01331
       -1.07435
       -1.06587
       -1.05956
       -1.05028
       -1.03641
       -1.09949
       -1.07443
       -1.07031
       -1.09831
       -1.11322
       -1.09277
       -1.08518
       -1.08464
       -1.05337
       -1.03864
       -1.10505
       -1.02972
       -1.08628
       -1.12393
       -1.04584
       -1.08802
       -1.08488
       -1.14591
       -1.11807
       -1.08420
       -1.01819
       -1.07200
       -1.13998
       -1.11805
       -1.09276
       -1.05782
       -1.05832
       -1.13466
       -1.11239
       -1.03461
       -1.11079
       -1.09707
       -1.07677
       -1.06331
       -1.11161
       -1.09714
       -1.11466
       -1.08957
       -1.07072
       -1.04260
       -1.11739
       -1.06601
       -1.07191
       -1.11285
       -1.07115
       -1.09744
       -1.05556
       -1.08396
       -1.06048
       -1.10876
       -1.08677
       -1.07065
       -1.01642
       -1.09820
       -1.06024
       -1.11033
       -1.00458
       -1.07849
       -1.08517
       -1.09041
       -1.01963
       -1.02747
       -1.08232
       -1.03025
       -0.97686
       -1.07185
       -1.00981
       -0.96531
       -1.02212
       -1.10330
       -1.14553
       -1.03498
       -1.02456
       -1.02831
       -1.08091
       -1.07729
       -1.02001
       -1.04201
       -1.06037
       -1.05611
       -1.09522
       -1.04295
       -1.06363
       -1.03411
       -1.07648
       -1.12974
       -1.08462
       -1.06487
       -1.08769
       -1.03160
       -1.02823
       -1.04411
       -1.13155
       -1.07610
       -1.04003
       -1.09941
       -0.99286
       -1.04301
       -1.12958
       -1.06147
       -1.10366
       -1.09622
       -1.02672
       -1.11868
       -1.13696
       -1.05420
       -1.12084
       -1.06776
       -1.06894
       -1.11278
       -1.03875
       -1.04298
       -1.08878
       -1.05792
       -1.06946
       -1.03557
       -1.03367
       -1.10746
       -1.07465
       -1.03998
       -1.02296
       -1.11615
       -1.07926
       -1.01380
       -1.01888
       -1.10230
       -1.04690
       -1.03862
       -1.09702
       -1.07368
       -1.05758
       -1.06445
       -1.08954
       -1.10024
       -1.12247
       -1.10094
       -1.06084
       -1.01968
       -1.09058
       -1.11317
       -1.06313
       -1.16353
       -1.09132
       -1.11271
       -0.98456
       -1.08760
       -1.13712
       -1.11432
       -1.05289
       -1.06932
       -1.01879
       -1.15046
       -1.08817
       -1.02001
       -0.98355
       -1.09647
       -1.10106
       -1.04486
       -1.06779
       -1.05063
       -1.08215
       -1.09229
       -1.06787
       -1.07667
       -1.12276
       -1.07920
       -1.09765
       -1.11837
       -1.04261
       -1.04386
       -1.11032
       -1.07045
       -1.10248
       -1.11133
       -1.02353
       -1.07639
       -1.08189
       -1.11856
       -1.09056
       -1.05980
       -0.99737
       -1.06309
       -1.10280
       -1.12322
       -1.07105
       -1.03952
       -1.04866
       -1.08376
       -1.10801
       -1.04044
       -1.06571
       -1.09369
       -1.07411
       -1.05342
       -1.12192
       -1.08808
       -1.09570
       -1.09177
       -1.07715
       -1.06904
       -1.10396
       -1.08445
       -1.07952
       -1.10185
       -1.12063
       -1.08486
       -1.04125
       -1.09987
       -1.07026
       -1.11213
       -1.06550
       -1.04570
       -1.02654
       -1.10487
       -1.08782
       -1.09936
       -0.97735
       -1.08217
       -1.09526
       -1.08375
       -0.99019
       -1.02005
       -1.07040
       -1.03115
       -0.98006
       -1.09941
       -1.03929
       -0.94629
       -1.06222
       -1.08664
       -1.12892
       -1.02607
       -1.02191
       -1.02195
       -1.07681
       -1.07352
       -1.02177
       -1.04504
       -1.05139
       -1.05342
       -1.09114
       -1.03071
       -1.08979
       -1.02868
       -1.09163
       -1.11797
       -1.07636
       -1.08293
       -1.08900
       -1.03017
       -1.06907
       -1.06051
       -1.10027
       -1.06884
       -1.02236
       -1.08445
       -1.01670
       -1.05632
       -1.11483
       -1.05971
       -1.11079
       -1.10203
       -1.02325
       -1.11564
       -1.13048
       -1.02610
       -1.06842
       -1.08348
       -1.06944
       -1.13038
       -1.02748
       -1.02080
       -1.11909
       -1.05148
       -1.06521
       -1.03558
       -1.04052
       -1.12553
       -1.06248
       -1.06777
       -1.05816
       -1.08506
       -1.08203
       -1.01001
       -1.02462
       -1.12427
       -1.03783
       -1.07911
       -1.08403
       -1.09672
       -1.03345
       -1.06310
       -1.07944
       -1.11403
       -1.12738
       -1.09535
       -1.06544
       -1.00516
       -1.07145
       -1.12246
       -1.07619
       -1.15454
       -1.11391
       -1.08254
       -1.00987
       -1.08563
       -1.11234
       -1.09974
       -1.03869
       -1.05580
       -1.00027
       -1.16074
       -1.06213
       -1.04676
       -0.99046
       -1.10109
       -1.12433
       -1.03183
       -1.10352
       -1.06549
       -1.07498
       -1.10028
       -1.05867
       -1.07483
       -1.09007
       -1.06743
       -1.11841
       -1.05771
       -1.03472
       -1.03514
       -1.12014
       -1.07135
       -1.10987
       -1.06274
       -1.02233
       -1.06098
       -1.09205
       -1.13582
       -1.08594
       -1.06167
       -0.99850
       -1.06131
       -1.10877
       -1.13837
       -1.06509
       -1.04975
       -1.05668
       -1.05274
       -1.12722
       -1.06360
       -1.03313
       -1.06827
       -1.07794
       -1.08571
       -1.14215
       -1.05660
       -1.07282
       -1.10467
       -1.07690
       -1.07832
       -1.09817
       -1.09722
       -1.09948
       -1.10036
       -1.12901
       -1.09056
       -1.03372
       -1.06871
       -1.04450
       -1.09861
       -1.07760
       -1.03014
       -1.03948
       -1.07732
       -1.08834
       -1.12884
       -0.97801
       -1.07708
       -1.09212
       -1.03895
       -1.02079
       -1.02920
       -1.07241
       -1.04451
       -1.00276
       -1.07440
       -1.03128
       -0.95680
       -1.05091
       -1.05722
       -1.11000
       -1.02030
       -1.03298
       -1.03953
       -1.04554
       -1.09392
       -1.02606
       -1.05452
       -1.07594
       -1.08613
       -1.12228
       -1.02952
       -1.08408
       -1.03670
       -1.10196
       -1.12104
       -1.05978
       -1.08415
       -1.10466
       -1.06386
       -1.07654
       -1.06243
       -1.10877
       -1.07523
       -1.06210
       -1.08064
       -1.04498
       -1.07474
       -1.09437
       -1.07372
       -1.09703
       -1.06727
       -1.00964
       -1.09096
       -1.11530
       -1.05250
       -1.05877
       -1.06534
       -1.04750
       -1.10029
       -1.03698
       -1.03931
       -1.09421
       -1.05996
       -1.07286
       -1.04346
       -1.06053
       -1.11860
       -1.06361
       -1.09096
       -1.05746
       -1.10450
       -1.04017
       -1.01340
       -1.01070
       -1.09938
       -1.02305
       -1.06369
       -1.06706
       -1.08053
       -1.02898
       -1.09038
       -1.08664
       -1.06900
       -1.08635
       -1.09596
       -1.01948
       -0.99067
       -1.07907
       -1.11144
       -1.06252
       -1.15231
       -1.07954
       -1.04776
       -0.97814
       -1.06408
       -1.09726
       -1.13669
       -1.02280
       -1.07416
       -1.00117
       -1.16591
       -1.05646
       -1.06147
       -0.98392
       -1.09897
       -1.12917
       -1.07428
       -1.10648
       -1.05691
       -1.07363
       -1.09025
       -1.03286
       -1.08172
       -1.10239
       -1.04424
       -1.13181
       -1.06548
       -1.07674
       -1.03274
       -1.10144
       -1.09283
       -1.10731
       -1.04300
       -1.03534
       -1.04644
       -1.13198
       -1.11345
       -1.09347
       -1.07827
       -1.02683
       -1.04791
       -1.12857
       -1.12099
       -1.06970
       -1.04589
       -1.05821
       -1.05503
       -1.13338
       -1.08292
       -1.00632
       -1.07121
       -1.06152
       -1.08554
       -1.14586
       -1.05694
       -1.07563
       -1.08790
       -1.08996
       -1.09243
       -1.10215
       -1.07947
       -1.11332
       -1.10354
       -1.12141
       -1.14976
       -1.04248
       -1.05844
       -1.03229
       -1.11233
       -1.08760
       -1.02721
       -1.05286
       -1.08100
       -1.11247
       -1.12075
       -0.98138
       -1.07652
       -1.12386
       -1.02689
       -1.01663
       -1.03037
       -1.05293
       -1.03018
       -1.04036
       -1.07398
       -1.02921
       -0.97901
       -1.04495
       -1.07606
       -1.10092
       -1.04207
       -1.02954
       -1.04846
       -1.01106
       -1.04787
       -1.04339
       -1.06144
       -1.06820
       -1.05950
       -1.10930
       -1.05256
       -1.06075
       -1.03705
       -1.10591
       -1.08631
       -1.08058
       -1.05337
       -1.11005
       -1.06418
       -1.10822
       -1.05479
       -1.08900
       -1.10943
       -1.05595
       -1.09588
       -1.06052
       -1.05629
       -1.12274
       -1.04551
       -1.11265
       -1.07452
       -1.02052
       -1.09186
       -1.14067
       -1.08317
       -1.05439
       -1.06469
       -1.02903
       -1.10753
       -1.07847
       -1.04655
       -1.07211
       -1.06359
       -1.05245
       -1.00444
       -1.05167
       -1.08114
       -1.08362
       -1.08200
       -1.03306
       -1.09900
       -1.04305
       -1.01485
       -1.02406
       -1.10222
       -1.05290
       -1.06618
       -1.06529
       -1.10164
       -1.02570
       -1.06642
       -1.08215
       -1.04992
       -1.11421
       -1.08103
       -1.01542
       -1.01258
       -1.07991
       -1.10947
       -1.06509
       -1.15270
       -1.09219
       -1.04162
       -0.96292
       -1.06987
       -1.09978
       -1.12506
       -1.00720
       -1.05654
       -0.99214
       -1.14186
       -1.06809
       -1.05879
       -1.00221
       -1.10931
       -1.13917
       -1.07330
       -1.08537
       -1.03548
       -1.08708
       -1.08980
       -1.04218
       -1.12268
       -1.09497
       -1.04381
       -1.12562
       -1.06025
       -1.08947
       -1.04432
       -1.10892
       -1.07815
       -1.09284
       -1.05071
       -1.04023
       -1.05395
       -1.14224
       -1.09853
       -1.08659
       -1.05073
       -1.02352
       -1.04806
       -1.14199
       -1.11459
       -1.08414
       -1.05258
       -1.05879
       -1.01520
       -1.13161
       -1.07791
       -1.01770
       -1.07872
       -1.06242
       -1.06033
       -1.08108
       -1.07386
       -1.07317
       -1.11262
       -1.09100
       -1.06043
       -1.10010
       -1.08897
       -1.09228
       -1.09210
       -1.10676
       -1.10814
       -1.07685
       -1.07284
       -1.01804
       -1.10800
       -1.11133
       -1.06715
       -1.02439
       -1.08341
       -1.11165
       -1.09969
       -0.98058
       -1.05360
       -1.10827
       -1.02108
       -1.00529
       -1.04072
       -1.04549
       -1.03822
       -1.04254
       -1.07357
       -1.02183
       -0.97924
       -1.02441
       -1.06968
       -1.07752
       -1.03481
       -1.03963
       -1.04750
       -1.01516
       -1.04824
       -1.05646
       -1.04824
       -1.06775
       -1.05878
       -1.15942
       -1.07089
       -1.09608
       -1.03630
       -1.09162
       -1.06301
       -1.08064
       -1.05088
       -1.12579
       -1.07600
       -1.08605
       -1.08885
       -1.06622
       -1.11221
       -1.07164
       -1.13277
       -1.07256
       -1.03688
       -1.13071
       -1.05208
       -1.08882
       -1.10904
       -1.04239
       -1.10502
       -1.13598
       -1.05456
       -1.06165
       -1.07514
       -1.03845
       -1.15512
       -1.07179
       -1.07852
       -1.05210
       -1.09428
       -1.06240
       -1.00764
       -1.07276
       -1.11202
       -1.11967
       -1.08739
       -1.02013
       -1.07816
       -1.04666
       -1.01671
       -1.02907
       -1.10885
       -1.04192
       -1.02832
       -1.06449
       -1.10449
       -1.02869
       -1.03557
       -1.08695
       -1.05699
       -1.10151
       -1.09043
       -0.99782
       -0.99395
       -1.05297
       -1.11732
       -1.07833
       -1.12317
       -1.08622
       -1.04931
       -0.94479
       -1.04097
       -1.06522
       -1.10212
       -1.01883
       -1.06769
       -0.96358
       -1.12981
       -1.07922
       -1.05364
       -0.99688
       -1.09844
       -1.15081
       -1.06427
       -1.08146
       -1.05624
       -1.09774
       -1.07285
       -1.04470
       -1.10800
       -1.07802
       -1.06282
       -1.10887
       -1.05968
       -1.09904
       -1.03740
       -1.11992
       -1.11422
       -1.05805
       -1.08159
       -1.06660
       -1.07236
       -1.14878
       -1.08100
       -1.04775
       -1.02648
       -0.99858
       -1.06422
       -1.14285
       -1.10382
       -1.09424
       -1.05287
       -1.07574
       -1.03417
       -1.14167
       -1.07510
       -1.02051
       -1.06556
       -1.07365
       -1.06066
       -1.06999
       -1.02563
       -1.07297
       -1.08696
       -1.05442
       -1.03544
       -1.06147
       -1.10695
       -1.07824
       -1.07361
       -1.11529
       -1.10249
       -1.07745
       -1.06583
       -1.02579
       -1.12626
       -1.10874
       -1.10055
       -1.00648
       -1.07859
       -1.13579
       -1.11617
       -0.98677
       -1.06562
       -1.12576
       -1.03620
       -0.97874
       -1.02265
       -1.05170
       -1.03203
       -1.02798
       -1.09787
       -1.01741
       -0.97998
       -0.99654
       -1.05926
       -1.07452
       -1.03501
       -1.05162
       -1.05795
       -1.03059
       -1.04784
       -1.05695
       -1.06873
       -1.07918
       -1.06387
       -1.15368
       -1.11069
       -1.12675
       -1.02957
       -1.08564
       -1.05578
       -1.07168
       -1.05864
       -1.13155
       -1.07836
       -1.04390
       -1.10450
       -1.07223
       -1.07881
       -1.08108
       -1.11847
       -1.07129
       -1.03153
       -1.14959
       -1.03969
       -1.10212
       -1.13759
       -1.04693
       -1.07617
       -1.12978
       -1.05406
       -1.07754
       -1.06644
       -1.00502
       -1.13412
       -1.09226
       -1.08176
       -1.05103
       -1.09297
       -1.05751
       -1.01454
       -1.09368
       -1.11626
       -1.11173
       -1.07190
       -1.05397
       -1.08785
       -1.04344
       -1.02409
       -1.02584
       -1.11134
       -1.06236
       -1.02268
       -1.05930
       -1.13566
       -1.03581
       -1.04412
       -1.07328
       -1.04098
       -1.09436
       -1.08156
       -0.98195
       -1.00622
       -1.05324
       -1.08446
       -1.07496
       -1.10999
       -1.05994
       -1.07176
       -0.91863
       -1.02455
       -1.07771
       -1.11276
       -1.02895
       -1.05451
       -0.96547
       -1.12291
       -1.05637
       -1.06500
       -1.04113
       -1.05194
       -1.15527
       -1.04535
       -1.10161
       -1.08147
       -1.10065
       -1.07980
       -1.00985
       -1.10770
       -1.06149
       -1.07334
       -1.12142
       -1.05273
       -1.11381
       -1.03692
       -1.07340
       -1.11393
       -1.05374
       -1.10335
       -1.07787
       -1.05938
       -1.16270
       -1.11720
       -1.07891
       -1.03490
       -0.96748
       -1.06898
       -1.10690
       -1.08745
       -1.08643
       -1.04739
       -1.04721
       -1.04357
       -1.12456
       -1.09412
       -1.01462
       -1.05518
       -1.07551
       -1.06118
       -1.04135
       -1.04975
       -1.08394
       -1.05186
       -1.05568
       -1.07078
       -1.03678
       -1.11792
       -1.04575
       -1.09813
       -1.11656
       -1.11227
       -1.06277
       -1.07184
       -1.01640
       -1.09473
       -1.10984
       -1.10453
       -0.99056
       -1.09406
       -1.10684
       -1.10707
       -0.97578
       -1.04058
       -1.14457
       -1.03016
       -0.96819
       -1.01409
       -1.04588
       -1.01895
       -1.02998
       -1.11370
       -1.01788
       -1.00740
       -1.02239
       -1.05087
       -1.06604
       -1.04361
       -1.02964
       -1.04895
       -1.03886
       -1.06620
       -1.07192
       -1.06247
       -1.04598
       -1.07604
       -1.10883
       -1.09092
       -1.11228
       -1.05909
       -1.09600
       -1.05185
       -1.07855
       -1.07183
       -1.10541
       -1.10841
       -1.03667
       -1.06874
       -1.06325
       -1.09830
       -1.08065
       -1.10116
       -1.07475
       -1.04538
       -1.12738
       -1.02892
       -1.11121
       -1.13512
       -1.06964
       -1.08692
       -1.12093
       -1.08619
       -1.03322
       -1.06719
       -1.00197
       -1.11777
       -1.10228
       -1.09610
       -1.04135
       -1.08729
       -1.07257
       -1.01646
       -1.07380
       -1.11954
       -1.14759
       -1.09398
       -1.04244
       -1.08277
       -1.02789
       -1.05090
       -1.01094
       -1.08712
       -1.05153
       -1.04510
       -1.06726
       -1.11186
       -1.02845
       -1.03608
       -1.09662
       -1.05265
       -1.08428
       -1.06414
       -0.98046
       -1.00452
       -1.03536
       -1.06855
       -1.09164
       -1.09743
       -1.05945
       -1.08942
       -0.93448
       -1.02725
       -1.08822
       -1.13126
       -1.05089
       -1.05926
       -0.96951
       -1.11559
       -1.06435
       -1.08694
       -1.04046
       -1.02481
       -1.16278
       -1.07474
       -1.12162
       -1.11357
       -1.09615
       -1.05735
       -0.98955
       -1.11789
       -1.09715
       -1.06119
       -1.10407
       -1.04997
       -1.12151
       -1.04653
       -1.04340
       -1.09168
       -1.06421
       -1.10864
       -1.09520
       -1.06729
       -1.11338
       -1.12346
       -1.05748
       -1.02914
       -0.96375
       -1.05250
       -1.10518
       -1.05774
       -1.05766
       -1.04178
       -1.05317
       -1.03650
       -1.10270
       -1.08814
       -1.00894
       -1.07207
       -1.08546
       -1.05789
       -1.01648
       -1.04682
       -1.06599
       -1.02249
       -1.05514
       -1.08063
       -1.03188
       -1.12472
       -1.05865
       -1.08820
       -1.12690
       -1.11269
       -1.07502
       -1.08761
       -1.02325
       -1.07797
       -1.10291
       -1.09519
       -0.98394
       -1.11868
       -1.12625
       -1.09736
       -0.97232
       -1.02100
       -1.10527
       -1.05106
       -0.99082
       -1.01021
       -1.02477
       -0.99925
       -1.04648
       -1.09496
       -1.01848
       -0.99841
       -1.02991
       -1.04690
       -1.06217
       -1.03280
       -1.02630
       -1.04177
       -1.01437
       -1.07717
       -1.08714
       -1.10979
       -1.05341
       -1.07665
       -1.11971
       -1.09799
       -1.12376
       -1.05505
       -1.09123
       -1.05674
       -1.07259
       -1.05638
       -1.10115
       -1.07799
       -1.05396
       -1.05212
       -1.06124
       -1.07683
       -1.07906
       -1.12079
       -1.10264
       -1.03466
       -1.12523
       -1.03458
       -1.11846
       -1.10962
       -1.03857
       -1.09814
       -1.11443
       -1.07398
       -1.01614
       -1.05915
       -1.02100
       -1.11452
       -1.09640
       -1.06176
       -1.04394
       -1.08867
       -1.07598
       -1.00043
       -1.09331
       -1.07270
       -1.12843
       -1.12880
       -1.03906
       -1.09825
       -1.05985
       -1.05222
       -1.04211
       -1.10088
       -1.08031
       -1.02979
       -1.08042
       -1.15572
       -1.02594
       -1.06426
       -1.08911
       -1.05189
       -1.07878
       -1.07801
       -0.98547
       -1.02300
       -1.01754
       -1.09348
       -1.10001
       -1.05354
       -1.07412
       -1.09360
       -0.93317
       -1.01097
       -1.05575
       -1.11900
       -1.04600
       -1.06672
       -0.96938
       -1.11911
       -1.06540
       -1.09311
       -1.04826
       -1.05859
       -1.16345
       -1.09814
       -1.12687
       -1.09988
       -1.07023
       -1.03236
       -0.99620
       -1.10293
       -1.05506
       -1.06389
       -1.08637
       -1.05186
       -1.09299
       -1.03656
       -1.05165
       -1.10472
       -1.08892
       -1.07992
       -1.09706
       -1.07105
       -1.08775
       -1.11587
       -1.09386
       -1.01790
       -0.94738
       -1.04009
       -1.10804
       -1.06601
       -1.06618
       -1.03638
       -1.07096
       -1.03752
       -1.10056
       -1.09026
       -1.02652
       -1.07637
       -1.06469
       -1.07112
       -1.00108
       -1.05953
       -1.06157
       -1.01721
       -1.05199
       -1.06214
       -1.02546
       -1.10401
       -1.06531
       -1.05944
       -1.09497
       -1.07527
       -1.06218
       -1.09767
       -1.05860
       -1.06125
       -1.07510
       -1.07758
       -0.98441
       -1.13369
       -1.12995
       -1.11453
       -0.96600
       -1.05020
       -1.06649
       -1.04238
       -1.00969
       -0.99947
       -1.07690
       -1.01133
       -1.02417
       -1.10187
       -1.03696
       -1.01185
       -1.04105
       -1.03950
       -1.08516
       -1.04247
       -1.02852
       -1.04217
       -1.02913
       -1.06105
       -1.07802
       -1.10609
       -1.08157
       -1.06943
       -1.11026
       -1.09100
       -1.10633
       -1.07232
       -1.07950
       -1.05636
       -1.08307
       -1.04627
       -1.09458
       -1.08818
       -1.03045
       -1.06904
       -1.06738
       -1.04700
       -1.05177
       -1.12520
       -1.12701
       -1.04974
       -1.10560
       -1.02659
       -1.11171
       -1.13166
       -1.08661
       -1.08543
       -1.10567
       -1.06050
       -1.02219
       -1.05833
       -1.02629
       -1.09191
       -1.08056
       -1.02965
       -1.05567
       -1.08516
       -1.05202
       -0.99319
       -1.06729
       -1.09006
       -1.13552
       -1.10857
       -1.03379
       -1.10871
       -1.10151
       -1.07264
       -1.01519
       -1.11074
       -1.07424
       -1.03398
       -1.09874
       -1.14026
       -1.04832
       -1.09335
       -1.07529
       -1.04779
       -1.07480
       -1.04442
       -0.99546
       -1.05691
       -1.02713
       -1.09080
       -1.08657
       -1.03906
       -1.08597
       -1.08456
       -0.96027
       -1.01622
       -1.05249
       -1.13707
       -1.04798
       -1.07501
       -0.95708
       -1.10044
       -1.04673
       -1.09782
       -1.06543
       -1.05543
       -1.15149
       -1.07746
       -1.15145
       -1.07607
       -1.08332
       -1.07943
       -0.99384
       -1.08620
       -1.00966
       -1.03979
       -1.07862
       -1.04474
       -1.10820
       -0.99996
       -1.03160
       -1.09540
       -1.09742
       -1.07093
       -1.08213
       -1.04242
       -1.08279
       -1.12080
       -1.10410
       -1.03278
       -0.97272
       -1.03772
       -1.07294
       -1.07619
       -1.07441
       -1.07740
       -1.08108
       -1.01932
       -1.10007
       -1.07185
       -1.06900
       -1.06234
       -1.06770
       -1.06627
       -1.02924
       -1.03929
       -1.05533
       -1.04912
       -1.03382
       -1.05733
       -1.02547
       -1.07117
       -1.05685
       -1.07681
       -1.07479
       -1.06341
       -1.03756
       -1.08577
       -1.07013
       -1.05923
       -1.09883
       -1.08848
       -0.99241
       -1.11430
       -1.11760
       -1.07235
       -1.00681
       -1.06314
       -1.08193
       -1.00863
       -1.01840
       -0.98311
       -1.04611
       -1.01415
       -1.05019
       -1.11509
       -1.06794
       -1.02528
       -1.06120
       -1.05376
       -1.11102
       -1.05361
       -1.01084
       -1.02397
       -1.03085
       -1.03889
       -1.08401
       -1.12474
       -1.08514
       -1.07832
       -1.13318
       -1.06880
       -1.08878
       -1.02057
       -1.07810
       -1.07133
       -1.07993
       -1.02494
       -1.10116
       -1.10972
       -1.04308
       -1.08500
       -1.05150
       -1.05878
       -1.05667
       -1.15199
       -1.10798
       -1.07289
       -1.11068
       -1.02367
       -1.08436
       -1.12418
       -1.07458
       -1.09914
       -1.11489
       -1.02959
       -1.02062
       -1.06901
       -0.98472
       -1.09137
       -1.07370
       -1.01305
       -1.07095
       -1.10514
       -1.06966
       -1.00201
       -1.07533
       -1.09788
       -1.12886
       -1.10803
       -1.06034
       -1.11109
       -1.10288
       -1.06196
       -1.01644
       -1.12385
       -1.08172
       -1.04658
       -1.08427
       -1.12135
       -1.03504
       -1.09284
       -1.05024
       -1.01587
       -1.07226
       -1.03655
       -0.99763
       -1.04608
       -1.02223
       -1.06784
       -1.06720
       -1.04776
       -1.12235
       -1.08546
       -0.97756
       -1.02762
       -1.05939
       -1.11955
       -1.03254
       -1.05227
       -0.98146
       -1.09951
       -1.05892
       -1.08628
       -1.10351
       -1.01697
       -1.15110
       -1.09252
       -1.16351
       -1.10883
       -1.04987
       -1.08600
       -0.99148
       -1.07604
       -0.97123
       -1.05523
       -1.06931
       -1.03320
       -1.07246
       -1.00789
       -1.04053
       -1.05963
       -1.09099
       -1.05851
       -1.06964
       -1.04006
       -1.07810
       -1.11052
       -1.10574
       -1.03770
       -0.95013
       -1.01400
       -1.03233
       -1.09844
       -1.05827
       -1.06517
       -1.07578
       -0.98399
       -1.07392
       -1.06747
       -1.08443
       -1.07114
       -1.08503
       -1.07272
       -1.03457
       -1.04178
       -1.06494
       -1.03688
       -1.04435
       -1.03831
       -0.99189
       -1.06778
       -1.06941
       -1.06990
       -1.09329
       -1.04659
       -1.01639
       -1.11681
       -1.10352
       -1.03735
       -1.09435
       -1.09836
       -1.02688
       -1.11488
       -1.12444
       -1.10352
       -1.02140
       -1.03798
       -1.05013
       -1.04177
       -1.02093
       -0.96366
       -1.04624
       -0.98883
       -1.07099
       -1.12903
       -1.06793
       -1.02636
       -1.05668
       -1.05456
       -1.08369
       -1.05890
       -1.02427
       -1.02988
       -1.05839
       -1.04731
       -1.09269
       -1.13969
       -1.07456
       -1.07869
       -1.13178
       -1.08154
       -1.08184
       -1.00626
       -1.06748
       -1.07038
       -1.06816
       -1.03877
       -1.09880
       -1.09753
       -1.04520
       -1.06301
       -1.05270
       -1.07248
       -1.07280
       -1.11776
       -1.10019
       -1.09076
       -1.11737
       -1.05559
       -1.07367
       -1.09373
       -1.02644
       -1.10353
       -1.12177
       -1.03080
       -0.97842
       -1.03683
       -1.00811
       -1.09213
       -1.06927
       -1.00417
       -1.07482
       -1.12238
       -1.05986
       -0.99187
       -1.05253
       -1.07715
       -1.13687
       -1.08259
       -1.06798
       -1.10075
       -1.13764
       -1.06062
       -0.99558
       -1.10039
       -1.09078
       -1.03225
       -1.09634
       -1.12685
       -1.00582
       -1.11347
       -1.04846
       -1.03475
       -1.05502
       -1.03208
       -1.02844
       -1.04330
       -1.02066
       -1.07606
       -1.04479
       -1.07466
       -1.08363
       -1.07991
       -1.00751
       -1.04983
       -1.03297
       -1.12219
       -1.01990
       -1.04749
       -0.97334
       -1.08782
       -1.06409
       -1.12340
       -1.10126
       -1.01679
       -1.16334
       -1.10334
       -1.14330
       -1.11136
       -1.04971
       -1.09148
       -0.99745
       -1.06057
       -0.98622
       -1.04304
       -1.08217
       -1.06456
       -1.07321
       -0.98975
       -1.00702
       -1.05030
       -1.10699
       -1.06540
       -1.04357
       -1.06808
       -1.02793
       -1.10734
       -1.09205
       -1.08178
       -0.93985
       -1.01823
       -1.00127
       -1.10702
       -1.06506
       -1.04162
       -1.09594
       -1.00826
       -1.06428
       -1.05235
       -1.06596
       -1.06253
       -1.07195
       -1.05048
       -1.02892
       -1.04003
       -1.07431
       -1.07101
       -1.05308
       -1.05363
       -0.99869
       -1.06406
       -1.03428
       -1.06530
       -1.09422
       -1.04049
       -1.00936
       -1.12318
       -1.09850
       -1.05575
       -1.10259
       -1.13480
       -1.03392
       -1.10950
       -1.14115
       -1.11233
       -1.01612
       -1.04222
       -1.07284
       -1.03202
       -0.99566
       -0.95253
       -1.05851
       -1.01192
       -1.06035
       -1.11518
       -1.06284
       -1.05065
       -1.01699
       -1.06031
       -1.09583
       -1.06188
       -1.02336
       -1.04118
       -1.05086
       -1.02545
       -1.09025
       -1.15377
       -1.09718
       -1.07186
       -1.15510
       -1.07493
       -1.06047
       -1.02226
       -1.05007
       -1.06147
       -1.09958
       -1.00670
       -1.06575
       -1.08730
       -1.01316
       -1.00870
       -1.04964
       -1.05927
       -1.08768
       -1.10782
       -1.07812
       -1.06839
       -1.10713
       -1.02664
       -1.09333
       -1.08093
       -1.02437
       -1.08179
       -1.07688
       -0.99904
       -0.95816
       -1.06488
       -1.00633
       -1.08992
       -1.10561
       -1.00695
       -1.09366
       -1.10936
       -1.05880
       -0.99682
       -1.05342
       -1.03520
       -1.13264
       -1.04662
       -1.07896
       -1.09596
       -1.12085
       -1.08997
       -1.03028
       -1.10084
       -1.07966
       -1.04904
       -1.07820
       -1.11629
       -1.00601
       -1.07992
       -1.03760
       -1.03407
       -1.05350
       -1.07126
       -1.02464
       -1.01893
       -1.01683
       -1.08693
       -1.01714
       -1.08047
       -1.09093
       -1.08817
       -0.98908
       -1.03449
       -1.00569
       -1.11060
       -1.03722
       -1.04927
       -0.96039
       -1.08007
       -1.00233
       -1.14280
       -1.08526
       -1.03530
       -1.11814
       -1.09112
       -1.15629
       -1.08437
       -1.06344
       -1.11414
       -1.01857
       -1.05400
       -0.97501
       -1.03474
       -1.09950
       -1.06400
       -1.06160
       -0.98163
       -0.98407
       -1.09369
       -1.09311
       -1.07480
       -1.01984
       -1.11425
       -1.03403
       -1.10655
       -1.08899
       -1.09183
       -0.93851
       -1.06337
       -0.99441
       -1.08695
       -1.08934
       -1.05163
       -1.09874
       -1.00254
       -1.06702
       -1.05262
       -1.05687
       -1.05059
       -1.05630
       -1.06721
       -1.04116
       -1.06440
       -1.05742
       -1.07322
       -1.05993
       -1.05018
       -1.02236
       -1.06692
       -1.01956
       -1.06693
       -1.05344
       -1.05703
       -0.99922
       -1.11268
       -1.10286
       -1.06257
       -1.09520
       -1.15827
       -1.04223
       -1.11409
       -1.10406
       -1.11781
       -1.03668
       -1.05711
       -1.06655
       -1.04883
       -1.00334
       -0.95225
       -1.05350
       -0.99946
       -1.09682
       -1.09776
       -1.04543
       -1.06713
       -0.98785
       -1.03190
       -1.07703
       -1.04931
       -1.03189
       -1.04200
       -1.04479
       -1.01406
       -1.08862
       -1.16008
       -1.09025
       -1.08199
       -1.13018
       -1.09454
       -1.09322
       -1.01618
       -1.06681
       -1.06422
       -1.10718
       -1.03684
       -1.07022
       -1.08903
       -1.01649
       -1.03517
       -1.00818
       -1.08165
       -1.08750
       -1.10586
       -1.09812
       -1.05835
       -1.09693
       -1.02406
       -1.08084
       -1.09325
       -1.04253
       -1.07798
       -1.06193
       -1.02243
       -0.97858
       -1.08192
       -1.03075
       -1.06961
       -1.09610
       -1.01835
       -1.04561
       -1.06845
       -1.05407
       -0.99866
       -1.04359
       -1.04188
       -1.12044
       -1.04593
       -1.07184
       -1.08312
       -1.11660
       -1.09219
       -1.01903
       -1.08840
       -1.08236
       -1.00872
       -1.09445
       -1.13419
       -1.01764
       -1.07179
       -1.04777
       -1.03079
       -1.03321
       -1.07105
       -1.01449
       -1.03588
       -0.99884
       -1.09723
       -0.99329
       -1.08126
       -1.06089
       -1.11127
       -0.99529
       -1.04237
       -1.00298
       -1.13422
       -1.05415
       -1.04183
       -0.95466
       -1.05646
       -0.99517
       -1.13972
       -1.09243
       -1.02577
       -1.11949
       -1.09899
       -1.13093
       -1.08652
       -1.05988
       -1.11072
       -1.01617
       -1.06678
       -0.97607
       -1.03945
       -1.10431
       -1.03837
       -1.05277
       -0.98595
       -0.99469
       -1.05120
       -1.08134
       -1.05832
       -1.02350
       -1.11781
       -1.04628
       -1.09171
       -1.08197
       -1.08923
       -0.97038
       -1.12031
       -0.99236
       -1.08001
       -1.06358
       -1.06579
       -1.09771
       -1.00531
       -1.05661
       -1.05020
       -1.05146
       -1.05375
       -1.09182
       -1.05519
       -1.04040
       -1.06581
       -1.07856
       -1.05181
       -1.08124
       -1.04291
       -0.99963
       -1.04732
       -1.02082
       -1.07055
       -1.03999
       -1.07750
       -0.98346
       -1.09275
       -1.11252
       -1.09515
       -1.08458
       -1.12409
       -1.05884
       -1.06592
       -1.09466
       -1.13502
       -1.04072
       -1.07093
       -1.06911
       -1.05115
       -1.00276
       -0.95407
       -1.05893
       -1.00295
       -1.11890
       -1.06786
       -1.04298
       -1.05049
       -0.98507
       -1.00760
       -1.08263
       -1.06097
       -1.07848
       -1.04238
       -1.01154
       -1.00016
       -1.09165
       -1.12455
       -1.07865
       -1.08909
       -1.09668
       -1.10860
       -1.10611
       -1.00103
       -1.04156
       -1.09441
       -1.09498
       -1.04266
       -1.05927
       -1.06685
       -1.04095
       -1.06102
       -1.01498
       -1.08529
       -1.08363
       -1.11424
       -1.08552
       -1.07893
       -1.08242
       -1.03731
       -1.07190
       -1.09407
       -1.05855
       -1.10414
       -1.05131
       -1.01928
       -0.98711
       -1.08178
       -1.03221
       -1.08092
       -1.10272
       -1.00617
       -1.06843
       -1.05935
       -1.06791
       -0.99601
       -1.03462
       -1.04790
       -1.11480
       -1.07786
       -1.09009
       -1.08843
       -1.10193
       -1.07249
       -1.04924
       -1.09549
       -1.07183
       -1.00026
       -1.08313
       -1.14485
       -1.00741
       -1.09261
       -1.05865
       -1.01408
       -1.04011
       -1.10414
       -0.99792
       -1.01706
       -1.01069
       -1.08994
       -0.99005
       -1.09232
       -1.05865
       -1.12392
       -1.01346
       -1.04772
       -1.01450
       -1.13193
       -1.03376
       -1.03524
       -0.96779
       -1.05478
       -1.02165
       -1.10796
       -1.10395
       -1.01816
       -1.09817
       -1.08774
       -1.14947
       -1.09413
       -1.06327
       -1.09267
       -0.99822
       -1.07100
       -0.98455
       -1.01924
       -1.09079
       -1.02196
       -1.04112
       -0.99261
       -0.99669
       -1.05886
       -1.05987
       -1.07374
       -1.03800
       -1.09873
       -1.04977
       -1.07565
       -1.08180
       -1.08367
       -0.97134
       -1.09434
       -0.98024
       -1.07800
       -1.09047
       -1.07060
       -1.09528
       -1.00676
       -1.07058
       -1.04861
       -1.04719
       -1.05280
       -1.08768
       -1.05104
       -1.04170
       -1.08183
       -1.06606
       -1.05581
       -1.05073
       -1.03613
       -0.98621
       -1.06361
       -0.99393
       -1.06576
       -1.01847
       -1.07148
       -0.96649
       -1.07721
       -1.08836
       -1.11684
       -1.11784
       -1.11782
       -1.05081
       -1.06307
       -1.09601
       -1.13461
       -0.99689
       -1.06102
       -1.06409
       -1.06113
       -0.98716
       -0.96473
       -1.02620
       -0.99010
       -1.06841
       -1.05803
       -1.04005
       -1.07580
       -1.00969
       -0.99899
       -1.08440
       -1.04825
       -1.10806
       -1.07193
       -0.99516
       -1.01114
       -1.09553
       -1.11771
       -1.06947
       -1.08911
       -1.08971
       -1.09555
       -1.07180
       -1.01995
       -1.03071
       -1.10998
       -1.10595
       -1.06434
       -1.07323
       -1.06399
       -1.02874
       -1.08115
       -1.01115
       -1.08765
       -1.09818
       -1.08840
       -1.08855
       -1.09182
       -1.08731
       -1.02538
       -1.04744
       -1.10117
       -1.06313
       -1.10375
       -1.02607
       -1.01786
       -0.98962
       -1.07550
       -1.05250
       -1.08883
       -1.09536
       -1.00947
       -1.08585
       -1.06689
       -1.09622
       -0.99753
       -1.05072
       -1.06751
       -1.07126
       -1.04488
       -1.11647
       -1.07824
       -1.09759
       -1.07229
       -1.05577
       -1.09347
       -1.07539
       -0.99950
       -1.07611
       -1.13771
       -1.01767
       -1.07640
       -1.03966
       -0.98251
       -1.07211
       -1.08984
       -1.00695
       -1.02237
       -1.02771
       -1.06045
       -1.01180
       -1.10550
       -1.08200
       -1.11045
       -1.02420
       -1.04977
       -1.01288
       -1.11913
       -1.02258
       -1.04905
       -0.94309
       -1.04473
       -1.02124
       -1.11338
       -1.11301
       -1.03401
       -1.07223
       -1.06841
       -1.14960
       -1.08841
       -1.06198
       -1.06054
       -1.00566
       -1.07213
       -0.98048
       -1.01712
       -1.08770
       -1.04683
       -1.03004
       -0.99404
       -1.01143
       -1.04882
       -1.07905
       -1.06589
       -1.01994
       -1.10129
       -1.04500
       -1.05812
       -1.06167
       -1.06616
       -0.97065
       -1.07193
       -1.02220
       -1.07563
       -1.08633
       -1.06794
       -1.10637
       -1.00868
       -1.08172
       -1.06269
       -1.06240
       -1.06324
       -1.08335
       -1.06155
       -1.02317
       -1.05925
       -1.06400
       -1.05743
       -1.06176
       -1.03084
       -0.97326
       -1.03938
       -0.99519
       -1.04832
       -1.02888
       -1.10340
       -0.99727
       -1.09297
       -1.07090
       -1.12468
       -1.09302
       -1.11757
       -1.02480
       -1.07778
       -1.10064
       -1.14915
       -1.01091
       -1.08411
       -1.05371
       -1.05911
       -1.01264
       -0.96770
       -1.02752
       -1.00115
       -1.04359
       -1.09829
       -1.05266
       -1.08096
       -1.01876
       -1.03747
       -1.07720
       -1.05412
       -1.11057
       -1.06175
       -0.98168
       -1.01265
       -1.12803
       -1.11272
       -1.09112
       -1.05736
       -1.06538
       -1.09969
       -1.07177
       -1.02228
       -1.05163
       -1.09328
       -1.11083
       -1.04369
       -1.09422
       -1.09396
       -1.00466
       -1.04543
       -0.99253
       -1.12388
       -1.08086
       -1.05318
       -1.10969
       -1.09952
       -1.08917
       -1.05863
       -1.04376
       -1.07179
       -1.06571
       -1.13784
       -1.03594
       -1.03277
       -0.96980
       -1.04870
       -1.03979
       -1.08444
       -1.10139
       -1.00981
       -1.08582
       -1.09606
       -1.11923
       -1.00410
       -1.06286
       -1.06429
       -1.06077
       -1.03437
       -1.13216
       -1.06665
       -1.07769
       -1.06399
       -1.05338
       -1.09416
       -1.05837
       -1.00458
       -1.09804
       -1.12671
       -1.01824
       -1.10085
       -1.04313
       -0.98179
       -1.05784
       -1.09816
       -1.04536
       -1.02077
       -1.01738
       -1.05732
       -0.99400
       -1.12401
       -1.06396
       -1.09333
       -1.04531
       -1.06477
       -1.00367
       -1.10891
       -1.04288
       -1.07544
       -0.99043
       -1.05826
       -1.02013
       -1.07884
       -1.07836
       -1.04881
       -1.06684
       -1.07450
       -1.16085
       -1.06829
       -1.06512
       -1.06832
       -1.02397
       -1.06575
       -0.98676
       -1.01077
       -1.09963
       -1.04861
       -1.01339
       -1.04239
       -1.00768
       -1.03789
       -1.07281
       -1.04765
       -1.02438
       -1.09446
       -1.04047
       -1.03175
       -1.03012
       -1.04089
       -0.95909
       -1.06859
       -0.98816
       -1.08471
       -1.06770
       -1.03723
       -1.10267
       -1.01484
       -1.05189
       -1.08099
       -1.05662
       -1.08285
       -1.10156
       -1.03141
       -1.05343
       -1.05019
       -1.07092
       -1.03141
       -1.06794
       -1.00269
       -0.95578
       -1.05335
       -0.98994
       -1.05281
       -1.00885
       -1.11387
       -1.01413
       -1.10410
       -1.05198
       -1.12407
       -1.07217
       -1.12809
       -1.01244
       -1.08611
       -1.09270
       -1.14525
       -0.98567
       -1.08829
       -1.09499
       -1.05032
       -1.00691
       -1.01154
       -1.03783
       -1.00402
       -1.05726
       -1.10197
       -1.03775
       -1.10104
       -1.02434
       -1.04269
       -1.08230
       -1.03665
       -1.10546
       -1.07854
       -0.97171
       -1.03266
       -1.09025
       -1.09916
       -1.10360
       -1.04517
       -1.07685
       -1.08878
       -1.07957
       -1.04314
       -1.03490
       -1.07677
       -1.07330
       -1.07701
       -1.06176
       -1.11826
       -0.99280
       -1.05981
       -1.01633
       -1.14476
       -1.07878
       -1.05365
       -1.09711
       -1.11458
       -1.08844
       -1.04859
       -1.04484
       -1.04504
       -1.08221
       -1.11686
       -1.03743
       -1.02630
       -0.99878
       -1.07678
       -0.99228
       -1.09062
       -1.07298
       -1.02691
       -1.04744
       -1.10848
       -1.09918
       -1.01074
       -1.08269
       -1.07742
       -1.03934
       -1.02695
       -1.10935
       -1.06185
       -1.05804
       -1.06613
       -1.06227
       -1.09809
       -1.04619
       -0.99439
       -1.12182
       -1.12088
       -1.03055
       -1.09826
       -1.03964
       -0.99920
       -1.04460
       -1.08585
       -1.07762
       -1.04428
       -0.98697
       -1.04463
       -0.98993
       -1.10220
       -1.05912
       -1.07588
       -1.07361
       -1.07652
       -0.99137
       -1.09615
       -1.04857
       -1.08681
       -0.99908
       -1.08436
       -1.02369
       -1.04798
       -1.08056
       -1.08631
       -1.06657
       -1.07167
       -1.14436
       -1.06004
       -1.06440
       -1.09627
       -1.02720
       -1.08640
       -0.97396
       -1.02913
       -1.09154
       -1.05173
       -1.04961
       -1.04818
       -1.01526
       -1.06068
       -1.06915
       -1.04301
       -1.01739
       -1.08391
       -1.02347
       -1.02205
       -1.04632
       -1.02430
       -0.94970
       -1.05406
       -0.99442
       -1.07482
       -1.09118
       -1.05998
       -1.06316
       -1.02598
       -1.07860
       -1.05651
       -1.06139
       -1.07737
       -1.07885
       -1.03040
       -1.06678
       -1.05924
       -1.07953
       -1.02388
       -1.05417
       -1.00241
       -0.97088
       -1.06508
       -1.01987
       -1.04714
       -1.03639
       -1.10186
       -0.99022
       -1.09063
       -1.02114
       -1.11605
       -1.04501
       -1.09441
       -1.00933
       -1.08865
       -1.07787
       -1.10269
       -0.98844
       -1.09663
       -1.07357
       -1.06826
       -1.01346
       -0.99820
       -1.06697
       -0.99133
       -1.05299
       -1.14016
       -1.05274
       -1.09125
       -1.06582
       -1.06749
       -1.08916
       -1.06840
       -1.09086
       -1.08554
       -0.96739
       -1.05875
       -1.07939
       -1.09629
       -1.10557
       -1.03514
       -1.04297
       -1.07345
       -1.08762
       -1.03080
       -1.02615
       -1.09771
       -1.04286
       -1.09165
       -1.06484
       -1.09982
       -1.00906
       -1.05693
       -1.02254
       -1.15887
       -1.07423
       -1.06313
       -1.08249
       -1.07583
       -1.06326
       -1.00361
       -1.01371
       -1.01141
       -1.06202
       -1.09443
       -1.04536
       -1.01402
       -1.01527
       -1.07594
       -1.01642
       -1.09673
       -1.08695
       -1.00026
       -1.06114
       -1.11354
       -1.09070
       -1.00318
       -1.07480
       -1.09197
       -1.07857
       -1.01355
       -1.07554
       -1.08535
       -1.05488
       -1.05416
       -1.06943
       -1.08588
       -1.03917
       -0.99159
       -1.09538
       -1.10993
       -1.02940
       -1.11095
       -1.04202
       -0.99423
       -1.05071
       -1.08688
       -1.07153
       -1.04331
       -0.95890
       -1.05662
       -0.97861
       -1.09634
       -1.02355
       -1.08383
       -1.06655
       -1.10570
       -0.99529
       -1.09933
       -1.03640
       -1.06941
       -1.00989
       -1.06575
       -1.04342
       -1.03500
       -1.09811
       -1.10987
       -1.06434
       -1.11322
       -1.14058
       -1.08623
       -1.07507
       -1.08903
       -1.02089
       -1.06780
       -0.97288
       -1.03805
       -1.07546
       -1.04660
       -1.03875
       -1.04373
       -1.00723
       -1.05926
       -1.04704
       -1.05140
       -1.01213
       -1.03688
       -1.02130
       -1.01896
       -1.04047
       -1.02958
       -0.96203
       -1.05361
       -1.01387
       -1.09521
       -1.09761
       -1.04451
       -1.04326
       -1.02301
       -1.09378
       -1.02242
       -1.07617
       -1.08214
       -1.07272
       -1.03149
       -1.07556
       -1.05541
       -1.07552
       -1.00066
       -1.04139
       -0.99431
       -1.00109
       -1.06163
       -1.02643
       -1.05388
       -1.02889
       -1.08214
       -0.99854
       -1.12065
       -1.01701
       -1.06074
       -1.06168
       -1.08907
       -1.02103
       -1.06531
       -1.05083
       -1.11260
       -1.00356
       -1.08508
       -1.07131
       -1.04564
       -0.99973
       -0.98659
       -1.05683
       -1.01769
       -1.07198
       -1.10549
       -1.05207
       -1.13485
       -1.05302
       -1.09522
       -1.08291
       -1.08469
       -1.10511
       -1.09696
       -0.95896
       -1.06621
       -1.05711
       -1.08405
       -1.11131
       -1.06370
       -1.05273
       -1.06869
       -1.11217
       -1.02037
       -1.02581
       -1.07955
       -1.04423
       -1.11041
       -1.06810
       -1.09235
       -1.03623
       -1.08207
       -1.00050
       -1.13264
       -1.06538
       -1.04765
       -1.04228
       -1.08362
       -1.09705
       -0.99418
       -1.01293
       -1.00828
       -1.05695
       -1.07744
       -1.05270
       -1.00074
       -1.00866
       -1.08345
       -1.00520
       -1.09097
       -1.07910
       -1.02909
       -1.03897
       -1.09871
       -1.11395
       -1.00796
       -1.07459
       -1.10650
       -1.06746
       -1.04008
       -1.08879
       -1.09647
       -1.06616
       -1.06232
       -1.07807
       -1.07367
       -1.00628
       -0.96046
       -1.07620
       -1.09407
       -1.04179
       -1.07322
       -1.05978
       -1.01430
       -1.01195
       -1.06978
       -1.08629
       -1.04375
       -0.97992
       -1.05107
       -0.96853
       -1.07833
       -1.01898
       -1.04581
       -1.05517
       -1.06775
       -1.00062
       -1.12031
       -1.03873
       -1.04024
       -0.99942
       -1.06493
       -1.00534
       -1.01021
       -1.08511
       -1.11120
       -1.06689
       -1.11535
       -1.16605
       -1.06705
       -1.09874
       -1.06504
       -1.02217
       -1.04484
       -0.96627
       -1.07357
       -1.09780
       -1.06931
       -1.02852
       -1.01312
       -1.00735
       -1.05091
       -1.06512
       -1.05381
       -1.00661
       -1.05918
       -1.03226
       -1.01274
       -1.03945
       -1.02805
       -0.95247
       -1.05137
       -1.02683
       -1.08728
       -1.10935
       -1.03368
       -1.02595
       -1.00618
       -1.07377
       -1.02554
       -1.09397
       -1.07161
       -1.06240
       -1.03316
       -1.07497
       -1.10093
       -1.07665
       -1.00025
       -1.04987
       -0.97538
       -1.00718
       -1.04025
       -1.03696
       -1.05115
       -1.04927
       -1.09013
       -1.00984
       -1.11468
       -1.01254
       -1.04701
       -1.04605
       -1.08821
       -1.02242
       -1.06119
       -1.06984
       -1.11457
       -0.99113
       -1.10114
       -1.04572
       -1.03307
       -1.01242
       -1.00503
       -1.04622
       -0.97826
       -1.04171
       -1.11887
       -1.06374
       -1.10458
       -1.06616
       -1.07687
       -1.09593
       -1.08548
       -1.11393
       -1.06268
       -0.97905
       -1.04001
       -1.06579
       -1.10263
       -1.07874
       -1.05864
       -1.03145
       -1.08399
       -1.10822
       -1.02115
       -0.98944
       -1.08977
       -1.01806
       -1.11787
       -1.09774
       -1.09416
       -1.04471
       -1.10428
       -1.01554
       -1.13939
       -1.06963
       -1.07081
       -1.06797
       -1.08650
       -1.10774
       -0.96555
       -0.99469
       -1.05212
       -1.07407
       -1.06350
       -1.04577
       -0.99617
       -0.97757
       -1.04320
       -1.00311
       -1.06404
       -1.08195
       -1.02489
       -1.03165
       -1.05575
       -1.10775
       -1.02759
       -1.04774
       -1.10482
       -1.06398
       -1.04379
       -1.05879
       -1.05423
       -1.07521
       -1.03662
       -1.06492
       -1.06922
       -0.98797
       -0.94384
       -1.05067
       -1.06724
       -1.05825
       -1.07904
       -1.07078
       -1.02538
       -0.99613
       -1.06531
       -1.09427
       -1.03246
       -0.95943
       -1.04630
       -1.00762
       -1.08665
       -0.99862
       -1.04724
       -1.06267
       -1.07668
       -0.99507
       -1.14673
       -1.02046
       -1.01968
       -1.00262
       -1.04298
       -1.01210
       -1.00886
       -1.08515
       -1.08072
       -1.04135
       -1.10425
       -1.15246
       -1.06136
       -1.09844
       -1.06293
       -1.01606
       -1.03401
       -0.93533
       -1.08240
       -1.12253
       -1.05258
       -1.06861
       -1.02921
       -1.00735
       -1.05865
       -1.08493
       -1.02805
       -1.01647
       -1.04669
       -1.05098
       -1.01948
       -1.04898
       -1.03680
       -0.95100
       -1.05453
       -1.00779
       -1.09453
       -1.11226
       -1.04257
       -1.02625
       -1.02369
       -1.09194
       -1.01008
       -1.09105
       -1.04696
       -1.06209
       -1.04427
       -1.06908
       -1.09253
       -1.09164
       -0.99602
       -1.01867
       -0.96912
       -1.01800
       -1.04428
       -1.04565
       -1.00337
       -1.05848
       -1.09521
       -1.02082
       -1.09340
       -1.01525
       -1.05680
       -1.06638
       -1.08318
       -0.98657
       -1.06657
       -1.08781
       -1.10424
       -0.98347
       -1.09638
       -1.04597
       -1.00416
       -1.01380
       -1.00201
       -1.07609
       -0.99383
       -1.04099
       -1.08038
       -1.06002
       -1.11157
       -1.04830
       -1.07620
       -1.09505
       -1.04931
       -1.07384
       -1.05645
       -0.97178
       -1.03433
       -1.05720
       -1.06375
       -1.07918
       -1.03161
       -1.02801
       -1.08273
       -1.10064
       -1.00589
       -0.99956
       -1.07147
       -1.00913
       -1.11227
       -1.07398
       -1.10592
       -1.06839
       -1.08482
       -1.00561
       -1.13792
       -1.06935
       -1.06916
       -1.04818
       -1.07062
       -1.08479
       -0.95900
       -1.01459
       -1.04286
       -1.06523
       -1.09844
       -1.03032
       -0.98814
       -0.97989
       -1.04773
       -1.01002
       -1.05744
       -1.09587
       -1.05538
       -1.02138
       -1.04288
       -1.09407
       -1.01950
       -1.03924
       -1.13063
       -1.10305
       -1.05235
       -1.05835
       -1.05203
       -1.05030
       -1.04610
       -1.06937
       -1.07275
       -0.98368
       -0.95079
       -1.06300
       -1.07420
       -1.01034
       -1.06726
       -1.08091
       -0.99453
       -1.01055
       -1.09198
       -1.09466
       -1.06562
       -0.97482
       -1.05501
       -1.02730
       -1.11633
       -0.98201
       -1.07206
       -1.05575
       -1.07150
       -1.01235
       -1.16061
       -1.01042
       -1.02986
       -1.02389
       -1.05671
       -1.03713
       -1.00186
       -1.10012
       -1.04924
       -1.01478
       -1.11605
       -1.16367
       -1.04065
       -1.10349
       -1.07315
       -1.01163
       -1.02917
       -0.95821
       -1.08917
       -1.10184
       -1.06212
       -1.07352
       -1.03365
       -1.00391
       -1.06232
       -1.06255
       -1.00111
       -1.02862
       -1.07065
       -1.01811
       -1.02012
       -1.05537
       -1.03932
       -0.97885
       -1.08314
       -1.01689
       -1.05574
       -1.09160
       -1.05858
       -1.02809
       -1.02278
       -1.08880
       -1.00510
       -1.08912
       -1.06681
       -1.06012
       -1.02701
       -1.08878
       -1.06002
       -1.08074
       -0.98357
       -0.99130
       -0.96171
       -1.01817
       -1.07129
       -1.03451
       -0.99584
       -1.02500
       -1.09563
       -1.01700
       -1.10851
       -1.01974
       -1.04248
       -1.06960
       -1.10248
       -1.00771
       -1.08456
       -1.07534
       -1.09956
       -0.96573
       -1.10630
       -1.01039
       -1.01515
       -1.01786
       -0.98318
       -1.06681
       -0.99707
       -1.07091
       -1.02785
       -1.05161
       -1.10377
       -1.03913
       -1.08834
       -1.07136
       -1.02340
       -1.09065
       -1.05878
       -0.97888
       -1.04023
       -1.04658
       -1.08066
       -1.09358
       -1.04951
       -1.00963
       -1.08276
       -1.07248
       -1.02457
       -1.00490
       -1.04649
       -1.02016
       -1.06019
       -1.08989
       -1.11536
       -1.04792
       -1.05079
       -1.02339
       -1.11704
       -1.08135
       -1.06167
       -1.06525
       -1.06904
       -1.11070
       -0.96754
       -1.03362
       -1.03717
       -1.07866
       -1.06141
       -1.00655
       -0.95614
       -0.96965
       -1.07811
       -1.00531
       -1.04710
       -1.10145
       -1.03914
       -1.00647
       -1.05005
       -1.12036
       -0.98650
       -1.04670
       -1.12730
       -1.08088
       -1.06174
       -1.05505
       -1.00774
       -1.07518
       -1.05932
       -1.02920
       -1.05670
       -0.99826
       -0.96768
       -1.06892
       -1.08598
       -0.99392
       -1.05153
       -1.06064
       -1.01607
       -1.00387
       -1.07278
       -1.11073
       -1.06201
       -0.96288
       -1.04668
       -1.01303
       -1.10413
       -0.96466
       -1.07833
       -1.06354
       -1.09396
       -1.01140
       -1.14401
       -1.03620
       -1.01631
       -1.01064
       -1.02189
       -1.04518
       -0.99361
       -1.08377
       -1.02198
       -1.01998
       -1.11260
       -1.14177
       -1.01908
       -1.08003
       -1.08948
       -1.00708
       -0.99994
       -0.92946
       -1.08374
       -1.07413
       -1.08832
       -1.08662
       -1.04597
       -1.01899
       -1.05741
       -1.05687
       -1.00566
       -1.03153
       -1.06902
       -1.01353
       -1.01075
       -1.05577
       -1.04442
       -1.00234
       -1.10454
       -1.03055
       -1.07339
       -1.05956
       -1.04399
       -1.01779
       -1.03520
       -1.07711
       -1.05036
       -1.06107
       -1.04063
       -1.04660
       -1.00502
       -1.08779
       -1.06702
       -1.09273
       -0.99620
       -0.98284
       -0.93389
       -1.04541
       -1.08826
       -1.04679
       -0.99751
       -1.02118
       -1.10753
       -0.99027
       -1.08215
       -0.98767
       -1.02275
       -1.07537
       -1.09849
       -1.02820
       -1.05213
       -1.06927
       -1.09086
       -1.00792
       -1.08615
       -1.03055
       -1.04280
       -1.00615
       -0.99805
       -1.05662
       -1.00381
       -1.06909
       -1.00035
       -1.04682
       -1.07418
       -1.04984
       -1.08938
       -1.08534
       -1.03117
       -1.09951
       -1.03557
       -0.94510
       -1.03773
       -1.04347
       -1.05716
       -1.07671
       -1.05266
       -1.01502
       -1.09954
       -1.08515
       -1.04643
       -1.03045
       -1.09087
       -1.03273
       -1.04247
       -1.08093
       -1.11032
       -1.04992
       -1.05023
       -1.02094
       -1.10908
       -1.04460
       -1.06455
       -1.07139
       -1.03947
       -1.08690
       -0.95927
       -1.01767
       -1.04046
       -1.07889
       -1.06886
       -1.04459
       -0.96680
       -0.96842
       -1.06571
       -0.99567
       -1.05614
       -1.11019
       -1.04500
       -1.04151
       -1.07971
       -1.12094
       -0.98399
       -1.06441
       -1.10378
       -1.10763
       -1.07132
       -1.05265
       -1.00567
       -1.05278
       -1.03936
       -1.04981
       -1.01384
       -1.00143
       -0.95767
       -1.07076
       -1.07363
       -0.98176
       -1.03590
       -1.03949
       -1.04300
       -1.03926
       -1.07268
       -1.09939
       -1.06661
       -0.94449
       -1.04639
       -1.00741
       -1.09215
       -0.97306
       -1.05565
       -1.06778
       -1.07572
       -0.99412
       -1.14035
       -1.03569
       -1.01900
       -1.01727
       -1.00750
       -1.05990
       -1.00195
       -1.08003
       -1.05805
       -1.02309
       -1.08023
       -1.13216
       -1.01650
       -1.06938
       -1.05066
       -1.02127
       -0.99237
       -0.96122
       -1.10601
       -1.04339
       -1.10646
       -1.09222
       -1.03781
       -0.98946
       -1.04589
       -1.04743
       -1.02477
       -1.02788
       -1.06371
       -1.04111
       -1.00340
       -1.02010
       -1.05463
       -0.99078
       -1.10640
       -1.02684
       -1.06287
       -1.06546
       -1.06984
       -1.04053
       -1.03202
       -1.09479
       -1.05521
       -1.04275
       -1.04050
       -1.04505
       -0.96124
       -1.05465
       -1.10303
       -1.10160
       -0.97824
       -0.96660
       -0.95208
       -1.04980
       -1.07862
       -1.07229
       -0.98571
       -1.02600
       -1.11517
       -0.94791
       -1.09354
       -1.02035
       -1.01166
       -1.07601
       -1.07717
       -1.02036
       -1.06931
       -1.05165
       -1.11678
       -1.04046
       -1.07090
       -0.99557
       -1.04617
       -0.98206
       -0.99808
       -1.09040
       -1.00229
       -1.06653
       -0.97508
       -1.05745
       -1.04776
       -1.08357
       -1.11261
       -1.09085
       -1.06675
       -1.09181
       -1.06326
       -0.95601
       -1.02261
       -1.01407
       -1.07773
       -1.07441
       -1.04807
       -0.99351
       -1.10493
       -1.08727
       -1.08158
       -1.02804
       -1.05231
       -1.02666
       -1.02796
       -1.03577
       -1.09108
       -1.04579
       -1.04067
       -0.99753
       -1.10422
       -1.04919
       -1.05866
       -1.06981
       -1.04005
       -1.06495
       -0.97755
       -1.01493
       -1.02245
       -1.06226
       -1.06692
       -1.00063
       -0.97340
       -0.94996
       -1.05537
       -1.01813
       -1.06905
       -1.09889
       -1.08176
       -1.04086
       -1.08662
       -1.10313
       -0.98535
       -1.08059
       -1.11002
       -1.08685
       -1.07336
       -1.05120
       -0.97848
       -1.04299
       -1.01900
       -1.06769
       -1.00217
       -1.01748
       -0.94870
       -1.09831
       -1.04037
       -1.00198
       -1.03345
       -1.05344
       -1.03642
       -1.06833
       -1.05295
       -1.07755
       -1.05568
       -0.94448
       -1.04986
       -0.99776
       -1.09517
       -0.95515
       -1.03174
       -1.06518
       -1.06095
       -0.98413
       -1.13103
       -0.98269
       -1.03945
       -1.04505
       -1.01949
       -1.03768
       -1.01437
       -1.07872
       -1.07225
       -1.02820
       -1.08709
       -1.12642
       -1.03016
       -1.05017
       -1.05671
       -1.03173
       -1.04966
       -0.96025
       -1.07695
       -1.04732
       -1.13162
       -1.08044
       -1.02421
       -0.99070
       -1.05272
       -1.03390
       -0.98972
       -1.02772
       -1.09851
       -1.06272
       -1.02130
       -1.03545
       -1.04169
       -0.98951
       -1.11347
       -1.05935
       -1.05312
       -1.05261
       -1.07259
       -1.00246
       -1.01869
       -1.08509
       -1.03832
       -1.07502
       -1.02489
       -1.07654
       -0.97425
       -1.07035
       -1.07757
       -1.08606
       -0.99834
       -1.02067
       -0.93563
       -1.05039
       -1.02557
       -1.05127
       -0.94784
       -1.03208
       -1.10655
       -0.94806
       -1.05698
       -1.04357
       -1.00831
       -1.03945
       -1.04008
       -0.99526
       -1.03730
       -1.07067
       -1.12067
       -1.04561
       -1.03998
       -1.01914
       -1.03326
       -0.98062
       -1.00803
       -1.08205
       -1.02156
       -1.08013
       -0.98561
       -1.04297
       -1.05248
       -1.07583
       -1.10855
       -1.09647
       -1.05925
       -1.09834
       -1.04515
       -0.92037
       -1.04374
       -1.00715
       -1.09740
       -1.07634
       -1.04957
       -1.01810
       -1.07967
       -1.04808
       -1.08378
       -0.99864
       -1.03807
       -1.03761
       -1.02232
       -1.04649
       -1.05594
       -1.04855
       -1.05571
       -1.01189
       -1.11253
       -1.04983
       -1.06137
       -1.06969
       -1.05480
       -1.07352
       -0.99148
       -1.01425
       -0.99648
       -1.05012
       -1.05680
       -1.01138
       -0.99708
       -0.93122
       -1.05108
       -1.02868
       -1.10095
       -1.09341
       -1.07797
       -1.05856
       -1.08530
       -1.10722
       -0.99278
       -1.07775
       -1.07827
       -1.07194
       -1.07320
       -1.01153
       -0.93070
       -1.08132
       -1.02871
       -1.06891
       -0.99793
       -0.99976
       -0.94800
       -1.08774
       -1.01263
       -1.02833
       -1.03616
       -1.05415
       -1.04020
       -1.06441
       -1.06119
       -1.05502
       -1.08579
       -0.93860
       -1.00115
       -1.02791
       -1.10687
       -0.95646
       -1.03480
       -1.08026
       -1.06995
       -0.99560
       -1.13712
       -0.95777
       -1.06069
       -1.01603
       -1.02268
       -1.04530
       -0.99759
       -1.08306
       -1.06889
       -1.01454
       -1.09902
       -1.12639
       -1.02233
       -1.06471
       -1.04257
       -1.05811
       -1.02312
       -0.98341
       -1.08624
       -1.04142
       -1.13792
       -1.08897
       -1.00712
       -0.99303
       -1.06254
       -1.06835
       -1.00245
       -1.01150
       -1.09007
       -1.04357
       -1.02797
       -1.04421
       -1.03413
       -1.02394
       -1.11121
       -1.06071
       -1.03854
       -1.04008
       -1.09897
       -0.98999
       -1.03438
       -1.11081
       -1.02331
       -1.08124
       -1.04831
       -1.06615
       -1.00571
       -1.07175
       -1.05758
       -1.07680
       -0.99015
       -1.05349
       -0.96508
       -1.03338
       -0.98679
       -1.07057
       -0.93864
       -1.04497
       -1.10023
       -0.93502
       -1.06834
       -1.04984
       -1.01707
       -1.06103
       -1.06694
       -1.01368
       -1.04603
       -1.09543
       -1.13460
       -1.07779
       -1.02574
       -1.00854
       -1.01281
       -0.99655
       -1.00007
       -1.07598
       -1.02277
       -1.04002
       -0.98842
       -1.04615
       -1.04027
       -1.08157
       -1.09762
       -1.10152
       -1.05991
       -1.09816
       -1.04257
       -0.92871
       -1.03758
       -1.02693
       -1.12469
       -1.06877
       -1.02562
       -1.05364
       -1.06926
       -1.08011
       -1.05240
       -1.00549
       -1.06602
       -1.03472
       -1.02201
       -1.04149
       -1.04178
       -1.04128
       -1.05118
       -1.02646
       -1.13322
       -1.07024
       -1.07890
       -1.09801
       -1.04765
       -1.08073
       -0.95545
       -1.04255
       -1.03492
       -1.04648
       -1.07238
       -0.99486
       -1.01806
       -0.94089
       -1.01532
       -1.02954
       -1.07491
       -1.10067
       -1.06259
       -1.05238
       -1.09880
       -1.14580
       -0.98568
       -1.07049
       -1.05458
       -1.05381
       -1.07251
       -1.01974
       -0.89381
       -1.06227
       -1.01979
       -1.05002
       -0.99780
       -1.02357
       -0.92938
       -1.05398
       -1.00136
       -1.02113
       -1.02837
       -1.00825
       -1.02687
       -1.05054
       -1.06603
       -1.03903
       -1.09925
       -0.92130
       -0.97631
       -1.03435
       -1.10211
       -0.94061
       -1.03095
       -1.07534
       -1.06308
       -0.98440
       -1.11933
       -0.98800
       -1.09008
       -0.99125
       -1.00518
       -1.04194
       -1.01390
       -1.09210
       -1.06863
       -1.05095
       -1.10862
       -1.11640
       -1.02293
       -1.09443
       -1.01310
       -1.05022
       -1.03871
       -0.98631
       -1.08706
       -1.03609
       -1.14107
       -1.07184
       -1.01239
       -0.99698
       -1.06527
       -1.05291
       -1.01787
       -1.03714
       -1.09124
       -1.04873
       -1.02742
       -1.03646
       -1.02276
       -1.01964
       -1.09334
       -1.07576
       -1.04340
       -1.02958
       -1.06774
       -1.00956
       -1.05050
       -1.11354
       -1.04407
       -1.05958
       -1.03594
       -1.07425
       -0.98085
       -1.08803
       -1.08443
       -1.09430
       -0.98884
       -1.03417
       -0.95663
       -1.01040
       -1.01981
       -1.06554
       -0.94433
       -1.05776
       -1.07013
       -0.94359
       -1.07174
       -1.04593
       -0.98430
       -1.05220
       -1.07985
       -1.02441
       -1.02387
       -1.10292
       -1.09149
       -1.07575
       -1.04631
       -1.02755
       -1.00463
       -0.99232
       -0.99291
       -1.06469
       -1.02350
       -1.07459
       -0.98950
       -1.03661
       -1.03185
       -1.10149
       -1.09335
       -1.08106
       -1.06792
       -1.11558
       -1.01556
       -0.91505
       -1.03382
       -1.00921
       -1.09076
       -1.10554
       -1.01790
       -1.04654
       -1.06982
       -1.06779
       -1.08863
       -0.95654
       -1.06532
       -1.04619
       -1.01451
       -1.04669
       -1.03285
       -1.06295
       -1.04615
       -0.99652
       -1.11732
       -1.09579
       -1.08453
       -1.11023
       -1.02998
       -1.04340
       -0.97174
       -1.02783
       -1.01546
       -1.04334
       -1.06579
       -1.02938
       -0.99082
       -0.96374
       -1.01435
       -1.03394
       -1.07380
       -1.10616
       -1.07644
       -1.03178
       -1.10791
       -1.15422
       -0.99961
       -1.05880
       -1.06086
       -1.06414
       -1.05264
       -1.03756
       -0.88353
       -1.04449
       -1.04957
       -1.06772
       -1.00230
       -0.99982
       -0.94765
       -1.07516
       -1.03881
       -1.00557
       -1.02864
       -1.04345
       -1.00840
       -1.05021
       -1.05099
       -1.02537
       -1.05533
       -0.93340
       -0.97656
       -1.03876
       -1.09890
       -0.91946
       -1.02660
       -1.05081
       -1.07747
       -0.98574
       -1.12741
       -1.00239
       -1.09007
       -1.00081
       -1.03297
       -1.03570
       -1.02407
       -1.08410
       -1.09912
       -1.08015
       -1.10393
       -1.06835
       -1.00005
       -1.09144
       -1.02953
       -1.06285
       -1.04308
       -1.00210
       -1.08404
       -1.02060
       -1.14226
       -1.07479
       -0.99068
       -0.98803
       -1.04514
       -1.05144
       -1.02557
       -1.00364
       -1.09321
       -1.04451
       -0.98030
       -1.04391
       -1.03184
       -1.02147
       -1.09712
       -1.08506
       -1.03111
       -1.03560
       -1.05853
       -1.00825
       -1.07517
       -1.11152
       -1.03687
       -1.07656
       -1.04523
       -1.04966
       -0.98928
       -1.08684
       -1.04949
       -1.08581
       -0.96889
       -1.07400
       -0.92761
       -1.02122
       -1.00954
       -1.05346
       -0.95587
       -1.00782
       -1.06845
       -0.94804
       -1.07443
       -1.02882
       -0.98070
       -1.07378
       -1.07162
       -1.02949
       -1.01274
       -1.07468
       -1.06412
       -1.07538
       -1.01991
       -1.00778
       -0.99815
       -0.97812
       -1.01837
       -1.04152
       -1.00111
       -1.06522
       -0.98041
       -0.98941
       -1.03909
       -1.10625
       -1.09670
       -1.06112
       -1.05335
       -1.13702
       -1.01257
       -0.90776
       -1.03015
       -1.00513
       -1.10993
       -1.09566
       -1.04036
       -1.05443
       -1.06233
       -1.05589
       -1.11032
       -0.95238
       -1.09004
       -1.04882
       -1.01228
       -1.03436
       -1.05350
       -1.06304
       -1.07898
       -1.00408
       -1.10988
       -1.12586
       -1.06963
       -1.05429
       -1.04514
       -1.03771
       -0.98050
       -1.05115
       -0.99164
       -1.04902
       -1.05296
       -1.02489
       -0.99938
       -0.95070
       -1.01448
       -1.03415
       -1.02566
       -1.08585
       -1.06811
       -1.00249
       -1.11523
       -1.15974
       -0.99901
       -1.05865
       -1.06997
       -1.04619
       -1.06092
       -1.05357
       -0.91255
       -1.02854
       -1.08214
       -1.08850
       -1.03260
       -1.01097
       -0.96599
       -1.07218
       -1.06258
       -0.99394
       -1.04634
       -1.05390
       -0.99284
       -1.07920
       -1.02291
       -1.01875
       -1.04850
       -0.94431
       -0.96362
       -1.01457
       -1.09581
       -0.92983
       -1.05110
       -1.06584
       -1.10326
       -1.00748
       -1.15919
       -1.01930
       -1.07169
       -0.98902
       -1.03222
       -1.04984
       -1.03756
       -1.06508
       -1.09163
       -1.06264
       -1.09109
       -1.08740
       -1.01488
       -1.04852
       -0.99844
       -1.06925
       -1.03738
       -0.99692
       -1.07488
       -1.03505
       -1.12877
       -1.04942
       -0.98063
       -1.04616
       -1.02491
       -1.04167
       -1.02555
       -1.00810
       -1.08731
       -1.02604
       -0.98020
       -1.03269
       -1.04943
       -1.05201
       -1.10788
       -1.07123
       -1.03319
       -1.02733
       -1.08373
       -1.01560
       -1.08302
       -1.12842
       -1.04613
       -1.06017
       -1.07370
       -1.03790
       -0.99414
       -1.06546
       -1.04516
       -1.07259
       -0.96898
       -1.06362
       -0.92058
       -1.02577
       -1.04291
       -1.05796
       -0.99773
       -1.01016
       -1.07968
       -0.96134
       -1.07670
       -1.00433
       -0.96521
       -1.08849
       -1.06565
       -1.03962
       -0.99746
       -1.07587
       -1.07692
       -1.07129
       -0.99142
       -0.98581
       -0.99644
       -1.00478
       -1.03666
       -1.01624
       -0.98955
       -1.05945
       -0.99293
       -0.99897
       -1.03635
       -1.09905
       -1.05033
       -1.06017
       -1.05912
       -1.11145
       -1.01820
       -0.90064
       -1.01727
       -0.99887
       -1.07779
       -1.07213
       -1.03502
       -1.03627
       -1.06910
       -1.06359
       -1.10445
       -0.92714
       -1.08737
       -1.02747
       -1.00918
       -1.03831
       -1.06995
       -1.06292
       -1.09309
       -1.00324
       -1.11247
       -1.10881
       -1.07774
       -1.03922
       -1.05665
       -1.02503
       -1.00612
       -1.06078
       -0.99913
       -1.05417
       -1.03375
       -1.03741
       -1.02973
       -1.01277
       -0.98840
       -1.05888
       -1.01283
       -1.07799
       -1.06413
       -0.99749
       -1.06225
       -1.12498
       -0.98118
       -1.03925
       -1.05902
       -1.02283
       -1.06789
       -1.04379
       -0.91733
       -1.03386
       -1.06550
       -1.08020
       -1.03908
       -1.00112
       -0.93773
       -1.08144
       -1.06674
       -0.98376
       -1.00829
       -1.04185
       -0.99886
       -1.09052
       -1.00907
       -1.02650
       -1.03658
       -0.97346
       -0.96560
       -1.00636
       -1.07959
       -0.96002
       -1.05195
       -1.05968
       -1.11522
       -0.99129
       -1.13016
       -1.02253
       -1.05195
       -0.99865
       -1.04318
       -1.06502
       -1.05690
       -1.03970
       -1.09856
       -1.07973
       -1.12920
       -1.07776
       -1.03573
       -1.06580
       -1.03426
       -1.07543
       -1.01198
       -1.00489
       -1.07187
       -1.01752
       -1.10274
       -1.06672
       -0.99874
       -1.03386
       -1.03906
       -1.04842
       -0.96072
       -1.00193
       -1.11049
       -1.03564
       -0.98555
       -1.03156
       -1.04119
       -1.05444
       -1.12417
       -1.09587
       -1.00990
       -1.03914
       -1.07998
       -1.01711
       -1.07901
       -1.08179
       -1.05115
       -1.03296
       -1.07662
       -1.04597
       -0.97618
       -1.05219
       -1.02751
       -1.04649
       -0.98925
       -1.05295
       -0.92516
       -1.01352
       -1.05092
       -1.10040
       -1.01723
       -1.02949
       -1.05637
       -0.94041
       -1.05876
       -1.01071
       -0.97054
       -1.07075
       -1.05545
       -1.04723
       -1.00051
       -1.07143
       -1.07982
       -1.01887
       -0.97070
       -0.97991
       -0.99278
       -0.98729
       -1.03753
       -1.00078
       -1.01412
       -1.04938
       -1.00229
       -1.03256
       -0.99339
       -1.10365
       -1.05022
       -1.05658
       -1.03238
       -1.09112
       -1.01699
       -0.87132
       -1.02803
       -1.02520
       -1.09317
       -1.05541
       -1.03960
       -1.01880
       -1.08894
       -1.04507
       -1.13114
       -0.94841
       -1.03593
       -1.02906
       -1.03617
       -1.05168
       -1.06950
       -1.02981
       -1.08833
       -0.99544
       -1.08337
       -1.12543
       -1.11346
       -1.02268
       -1.05386
       -1.03447
       -1.00970
       -1.04741
       -0.98136
       -1.05992
       -1.05444
       -1.01852
       -1.01959
       -1.00639
       -0.99513
       -1.06753
       -1.01100
       -1.07972
       -1.08052
       -1.03028
       -1.08332
       -1.13064
       -1.01042
       -1.04085
       -1.04449
       -1.01123
       -1.03990
       -1.02688
       -0.92964
       -1.03416
       -1.04658
       -1.04805
       -1.05569
       -1.01562
       -0.91476
       -1.09029
       -1.05776
       -1.00055
       -0.99223
       -1.05680
       -1.00388
       -1.07768
       -1.00349
       -1.04946
       -1.01920
       -0.95859
       -0.97323
       -1.00956
       -1.06417
       -0.99764
       -1.04373
       -1.02182
       -1.09619
       -1.00294
       -1.12827
       -1.03775
       -1.04655
       -0.99895
       -1.04366
       -1.04528
       -1.03762
       -1.00550
       -1.11544
       -1.10891
       -1.14945
       -1.04686
       -1.01520
       -1.06156
       -1.02780
       -1.09774
       -1.02216
       -0.98245
       -1.04947
       -1.04234
       -1.07626
       -1.04954
       -0.96990
       -0.99254
       -1.04471
       -1.05068
       -0.96400
       -0.97719
       -1.08864
       -1.01332
       -0.98947
       -1.04086
       -1.03972
       -1.03789
       -1.12013
       -1.09544
       -1.06964
       -1.04517
       -1.09011
       -0.99366
       -1.07024
       -1.05571
       -1.04872
       -1.03073
       -1.07948
       -1.07139
       -0.99255
       -1.03358
       -1.03006
       -1.03265
       -0.95914
       -1.05045
       -0.93787
       -1.05108
       -1.00901
       -1.09652
       -0.99636
       -1.01359
       -1.06686
       -0.93627
       -1.06074
       -1.03129
       -0.99212
       -1.04895
       -1.06573
       -1.03970
       -0.99508
       -1.04698
       -1.06882
       -1.01613
       -0.95691
       -0.98643
       -1.01481
       -0.97277
       -1.02656
       -1.03685
       -1.02314
       -1.04439
       -1.00173
       -1.02956
       -0.99887
       -1.10480
       -1.06168
       -1.03578
       -1.05976
       -1.06002
       -1.03200
       -0.89690
       -1.04344
       -1.02455
       -1.08401
       -1.05835
       -1.04756
       -0.99472
       -1.08849
       -1.05679
       -1.14119
       -0.97707
       -1.02920
       -1.03056
       -1.05780
       -1.04164
       -1.05281
       -1.01469
       -1.12628
       -1.00697
       -1.08714
       -1.10048
       -1.07486
       -1.04863
       -1.03271
       -1.02185
       -1.02613
       -1.03127
       -0.98323
       -1.06099
       -1.05313
       -1.03236
       -1.00989
       -0.99074
       -1.00571
       -1.06435
       -1.02119
       -1.08306
       -1.05695
       -1.01256
       -1.05755
       -1.09718
       -1.02273
       -0.99284
       -1.02273
       -0.99461
       -1.00269
       -1.02048
       -0.93282
       -1.03794
       -1.01873
       -1.06684
       -1.05666
       -1.00334
       -0.90960
       -1.11233
       -1.03697
       -1.01152
       -1.01279
       -1.03439
       -0.97147
       -1.07570
       -1.00754
       -1.05053
       -1.04422
       -0.98416
       -0.94745
       -1.00023
       -1.06507
       -0.98097
       -1.04826
       -1.05212
       -1.12031
       -0.99969
       -1.09084
       -1.01305
       -1.05848
       -0.97648
       -1.03666
       -1.07612
       -1.03089
       -0.99610
       -1.09562
       -1.09065
       -1.13520
       -1.07598
       -1.01216
       -1.01851
       -1.02078
       -1.09663
       -1.03018
       -0.96643
       -1.03921
       -1.04336
       -1.07310
       -1.05249
       -0.98971
       -1.00318
       -0.99223
       -1.00725
       -0.97124
       -0.95372
       -1.09841
       -1.02776
       -0.97751
       -1.02393
       -1.06850
       -1.04460
       -1.10079
       -1.10579
       -1.09945
       -1.06331
       -1.09502
       -0.98215
       -1.03150
       -1.05379
       -1.05838
       -1.03897
       -1.06605
       -1.05892
       -0.99703
       -1.03043
       -1.03828
       -1.03888
       -0.97471
       -1.05002
       -0.94198
       -1.02045
       -0.99437
       -1.08277
       -1.02831
       -1.01959
       -1.07246
       -0.95343
       -1.05041
       -1.05144
       -1.02035
       -1.06287
       -1.06071
       -1.03297
       -0.99791
       -1.05257
       -1.06581
       -1.03652
       -0.95176
       -1.00763
       -1.01766
       -0.96595
       -1.01487
       -1.05941
       -1.04683
       -1.07068
       -1.00991
       -1.03014
       -1.01891
       -1.07175
       -1.05658
       -1.05000
       -1.06088
       -1.03569
       -1.03813
       -0.89455
       -1.04406
       -1.04066
       -1.05897
       -1.03382
       -1.03161
       -1.00622
       -1.09374
       -1.04652
       -1.15364
       -0.99621
       -1.04981
       -1.05033
       -1.07502
       -1.03344
       -1.07080
       -1.02966
       -1.07343
       -0.98973
       -1.08743
       -1.07923
       -1.06310
       -1.08818
       -1.03296
       -1.03855
       -1.05146
       -1.04574
       -1.02030
       -1.08928
       -1.02647
       -1.07791
       -1.02126
       -1.01696
       -0.98808
       -1.04542
       -1.04146
       -1.06780
       -1.04996
       -0.98936
       -1.05388
       -1.07243
       -0.99581
       -0.98959
       -1.03388
       -0.99635
       -0.97883
       -0.99687
       -0.92835
       -1.04886
       -1.00834
       -1.07335
       -1.07110
       -1.00647
       -0.92864
       -1.13067
       -1.03606
       -0.99524
       -1.02955
       -1.07289
       -0.97666
       -1.06221
       -1.02935
       -1.06190
       -1.08010
       -0.98203
       -0.94200
       -1.00855
       -1.05065
       -0.98585
       -1.02464
       -1.05794
       -1.10507
       -1.00601
       -1.09577
       -1.01579
       -1.01751
       -0.97940
       -1.02557
       -1.07792
       -1.02757
       -1.03276
       -1.11231
       -1.10823
       -1.12999
       -1.06689
       -1.01804
       -1.01882
       -0.99415
       -1.09216
       -1.02570
       -0.98484
       -1.01541
       -1.00487
       -1.11436
       -1.04758
       -0.97867
       -0.98236
       -0.98523
       -0.99283
       -0.98668
       -0.99672
       -1.10193
       -1.04325
       -0.94996
       -1.03308
       -1.06815
       -1.04968
       -1.09422
       -1.07719
       -1.11207
       -1.07262
       -1.06110
       -0.99194
       -1.03002
       -1.04859
       -1.04375
       -1.02992
       -1.06244
       -1.03093
       -1.00138
       -1.00150
       -1.03107
       -1.03531
       -0.99957
       -1.02744
       -0.96063
       -1.02548
       -0.99655
       -1.08040
       -1.02045
       -1.03484
       -1.07743
       -0.98218
       -1.05454
       -1.05782
       -1.02379
       -1.03998
       -1.06441
       -1.01868
       -1.01850
       -1.03163
       -1.06192
       -1.01375
       -0.92155
       -0.99569
       -1.01540
       -0.97448
       -1.02763
       -1.08325
       -1.06813
       -1.04973
       -0.97743
       -1.06733
       -1.04163
       -1.05383
       -1.06112
       -1.06055
       -1.05157
       -1.02354
       -1.01721
       -0.89429
       -1.03468
       -1.02391
       -1.01595
       -1.05415
       -1.02420
       -1.01299
       -1.10246
       -1.04378
       -1.14649
       -0.99791
       -1.04658
       -1.01247
       -1.05022
       -1.04671
       -1.06553
       -1.02455
       -1.06865
       -0.99837
       -1.09501
       -1.10233
       -1.04968
       -1.07035
       -1.05136
       -1.02326
       -1.05127
       -1.04091
       -1.04117
       -1.10844
       -1.02859
       -1.07353
       -1.05232
       -1.01319
       -1.01177
       -1.05535
       -1.05502
       -1.06812
       -1.05853
       -1.00478
       -1.03430
       -1.05670
       -0.98850
       -0.98212
       -1.03756
       -0.98843
       -0.99158
       -1.00330
       -0.92846
       -1.03273
       -1.02974
       -1.05252
       -1.06732
       -0.99194
       -0.93390
       -1.09734
       -1.03857
       -1.00032
       -1.03966
       -1.05898
       -0.96544
       -1.06481
       -1.02758
       -1.04765
       -1.07190
       -1.01759
       -0.93542
       -0.97882
       -1.03344
       -0.99792
       -0.99929
       -1.06807
       -1.09942
       -1.00299
       -1.09569
       -1.02857
       -1.03808
       -0.98395
       -1.02610
       -1.02852
       -1.01775
       -1.05299
       -1.08220
       -1.09828
       -1.08965
       -1.05607
       -1.06693
       -1.00170
       -1.00250
       -1.07209
       -1.01556
       -0.98646
       -1.03272
       -1.00539
       -1.08553
       -1.02368
       -0.97545
       -0.96877
       -0.98562
       -0.99150
       -0.98948
       -1.01940
       -1.07860
       -1.05098
       -0.97485
       -1.00522
       -1.08211
       -1.03967
       -1.08478
       -1.06750
       -1.08717
       -1.07455
       -1.08312
       -1.01095
       -1.03318
       -1.02856
       -1.05178
       -1.03739
       -1.06000
       -1.03551
       -1.01993
       -0.99984
       -1.00343
       -1.02167
       -0.98976
       -1.06515
       -0.98066
       -1.04667
       -0.99650
       -1.07772
       -0.99267
       -1.01945
       -1.06240
       -0.99083
       -1.05408
       -1.06607
       -1.04340
       -1.03536
       -1.07292
       -1.05018
       -1.01012
       -1.01682
       -1.06386
       -0.99914
       -0.90816
       -1.02055
       -1.03974
       -0.99323
       -1.03010
       -1.06844
       -1.03234
       -1.04288
       -0.97652
       -1.05512
       -1.05954
       -1.05654
       -1.04920
       -1.07664
       -1.07685
       -1.03556
       -1.02162
       -0.89661
       -1.01285
       -1.03230
       -1.00622
       -1.01945
       -1.04576
       -1.06211
       -1.05443
       -1.05245
       -1.12477
       -0.97431
       -1.05448
       -1.05258
       -1.05964
       -1.05490
       -1.07971
       -1.04629
       -1.03141
       -1.00244
       -1.13227
       -1.07722
       -1.02877
       -1.05128
       -1.02251
       -1.03700
       -1.03661
       -1.04046
       -1.02050
       -1.09138
       -1.02824
       -1.07589
       -1.03013
       -0.98718
       -1.00174
       -1.03278
       -1.04568
       -1.03946
       -1.00894
       -1.01892
       -1.03890
       -1.02117
       -0.99983
       -1.00717
       -1.05630
       -1.02705
       -1.01143
       -0.98958
       -0.95807
       -1.03266
       -1.03046
       -1.01030
       -1.06372
       -0.99916
       -0.96034
       -1.08474
       -1.04834
       -1.00918
       -1.02182
       -1.04877
       -0.94506
       -1.07896
       -1.02219
       -1.07011
       -1.08342
       -1.03550
       -0.97723
       -0.99165
       -1.00738
       -1.00286
       -1.02191
       -1.04225
       -1.09587
       -0.99995
       -1.08603
       -1.03491
       -1.03942
       -0.97018
       -1.04339
       -1.06143
       -1.02377
       -1.06556
       -1.06365
       -1.10868
       -1.06865
       -1.03928
       -1.06537
       -0.99497
       -0.99341
       -1.07077
       -0.99332
       -0.99048
       -1.06372
       -1.01001
       -1.06353
       -0.99889
       -0.95340
       -0.96686
       -0.99266
       -1.00745
       -0.98100
       -1.01879
       -1.07723
       -0.99665
       -0.98450
       -1.02876
       -1.06114
       -1.05187
       -1.08453
       -1.04989
       -1.11408
       -1.09494
       -1.07848
       -1.00641
       -1.02599
       -1.03420
       -1.03729
       -1.01191
       -1.04331
       -1.04324
       -1.01451
       -0.99652
       -1.00535
       -1.06829
       -0.98268
       -1.06222
       -0.95529
       -1.06411
       -0.98583
       -1.08210
       -0.98945
       -1.01771
       -1.03261
       -1.00712
       -1.04907
       -1.07743
       -1.05025
       -1.02956
       -1.06172
       -1.06679
       -1.04413
       -1.03293
       -1.03525
       -0.99166
       -0.90107
       -1.01225
       -1.04002
       -0.99631
       -1.02402
       -1.08340
       -1.02082
       -1.05903
       -0.94729
       -1.03893
       -1.03667
       -1.09546
       -1.00145
       -1.03643
       -1.05226
       -1.05980
       -1.02783
       -0.91519
       -1.04009
       -1.03612
       -0.98969
       -1.01314
       -1.06214
       -1.08555
       -1.06960
       -1.06684
       -1.10160
       -0.98154
       -1.05050
       -1.00380
       -1.08314
       -1.02444
       -1.05069
       -1.05856
       -1.00597
       -1.01746
       -1.10011
       -1.05590
       -1.04823
       -1.04751
       -1.02471
       -1.02848
       -1.04076
       -1.03709
       -1.02149
       -1.06294
       -1.05159
       -1.03943
       -1.06513
       -0.97374
       -0.96364
       -1.03857
       -1.01694
       -1.05179
       -1.00073
       -1.04428
       -1.03234
       -1.05452
       -0.97001
       -1.04089
       -1.05910
       -1.01800
       -1.00214
       -1.00498
       -0.96824
       -1.04391
       -1.02307
       -0.98297
       -1.04150
       -1.00253
       -0.94282
       -1.09723
       -1.05447
       -1.02351
       -1.02880
       -1.05534
       -0.94962
       -1.10326
       -1.03290
       -1.07509
       -1.08024
       -1.04957
       -0.97823
       -0.98634
       -0.98930
       -1.00197
       -1.03856
       -1.08018
       -1.09943
       -1.01335
       -1.11010
       -1.03438
       -1.04401
       -0.97195
       -1.02985
       -1.03861
       -1.02814
       -1.08386
       -1.07096
       -1.10155
       -1.07871
       -1.03300
       -1.08163
       -0.98461
       -0.95895
       -1.06944
       -0.98280
       -0.97378
       -1.06718
       -0.97278
       -1.05057
       -0.96831
       -0.96051
       -0.98659
       -0.97354
       -1.01403
       -0.99816
       -1.01073
       -1.05875
       -1.00751
       -0.98796
       -1.01327
       -1.04864
       -1.02541
       -1.08791
       -1.00198
       -1.12804
       -1.07380
       -1.07219
       -1.00038
       -0.98896
       -1.05232
       -1.05438
       -1.02100
       -1.03856
       -1.05358
       -0.98394
       -0.98446
       -1.00728
       -1.10056
       -0.97182
       -1.05601
       -0.96381
       -1.05793
       -1.01729
       -1.07380
       -0.98630
       -1.01514
       -1.02865
       -1.01241
       -1.04044
       -1.04472
       -1.02762
       -1.02947
       -1.06015
       -1.06679
       -1.05556
       -1.03361
       -1.00698
       -1.01141
       -0.87296
       -0.98816
       -1.03800
       -1.03052
       -1.03532
       -1.06475
       -1.00767
       -1.05626
       -0.92914
       -1.03945
       -1.03507
       -1.10623
       -1.01210
       -1.05439
       -1.05791
       -1.07722
       -1.01162
       -0.95499
       -1.02848
       -1.00408
       -0.96808
       -1.03710
       -1.06383
       -1.06910
       -1.04073
       -1.03423
       -1.09867
       -0.97095
       -1.05474
       -1.01967
       -1.08302
       -1.01585
       -1.02062
       -1.06832
       -1.01580
       -1.02725
       -1.09057
       -1.07128
       -1.06823
       -1.06583
       -1.03749
       -1.02316
       -1.01745
       -1.04323
       -1.02203
       -1.07210
       -1.05761
       -1.04007
       -1.05894
       -0.97220
       -0.95602
       -1.03518
       -1.00215
       -1.03454
       -0.99819
       -1.04820
       -1.01515
       -1.04835
       -0.96127
       -1.06697
       -1.05357
       -1.03203
       -0.97307
       -1.01190
       -0.98990
       -1.05110
       -1.01834
       -0.98913
       -1.07094
       -0.98755
       -0.98343
       -1.10595
       -1.08925
       -1.02827
       -1.02970
       -1.08186
       -0.96811
       -1.11649
       -1.03829
       -1.10144
       -1.08119
       -1.03980
       -0.96873
       -1.00959
       -0.95632
       -1.01422
       -1.02339
       -1.07683
       -1.09957
       -1.01801
       -1.10158
       -1.06025
       -1.10256
       -0.96359
       -1.05611
       -1.05905
       -1.00629
       -1.09902
       -1.09448
       -1.08568
       -1.10195
       -1.00957
       -1.07384
       -0.97607
       -0.98045
       -1.05087
       -1.00144
       -0.96081
       -1.05112
       -0.95689
       -1.08959
       -0.97434
       -0.92175
       -1.01013
       -1.00389
       -1.01722
       -0.99621
       -1.03553
       -1.04667
       -0.97644
       -0.99177
       -0.97053
       -1.02406
       -1.03887
       -1.09394
       -1.00792
       -1.11554
       -1.06928
       -1.06084
       -1.01939
       -1.00211
       -1.06357
       -1.05393
       -1.02387
       -1.01928
       -1.03414
       -0.98832
       -0.97308
       -0.99888
       -1.10869
       -0.97654
       -1.06744
       -0.98673
       -1.05716
       -1.00867
       -1.07071
       -1.01297
       -1.03732
       -1.01325
       -0.99703
       -1.04526
       -1.02795
       -1.01907
       -0.98091
       -1.03675
       -1.05189
       -1.04858
       -1.01045
       -1.01647
       -1.02337
       -0.90677
       -0.99402
       -1.03521
       -1.03467
       -1.01968
       -1.04163
       -1.02327
       -1.04833
       -0.93775
       -1.06162
       -1.03617
       -1.07820
       -1.01851
       -0.99606
       -1.06672
       -1.09617
       -1.02734
       -0.95738
       -1.01897
       -0.99864
       -0.94087
       -1.06091
       -1.07079
       -1.05311
       -1.05595
       -1.01511
       -1.08492
       -0.93988
       -1.06200
       -1.03519
       -1.09112
       -0.98467
       -1.01245
       -1.06217
       -1.01106
       -0.98197
       -1.07791
       -1.05264
       -1.07263
       -1.05532
       -1.02864
       -1.00695
       -1.03404
       -1.05720
       -1.03253
       -1.09319
       -1.09476
       -1.07243
       -1.03680
       -0.96112
       -0.95721
       -1.02455
       -1.00802
       -1.06058
       -1.01326
       -1.07535
       -1.03391
       -1.08065
       -0.97366
       -1.05222
       -1.04229
       -1.01368
       -1.01013
       -1.02324
       -1.00973
       -1.08853
       -1.04998
       -0.96297
       -1.08651
       -0.96062
       -0.96134
       -1.07450
       -1.11623
       -1.04924
       -0.98475
       -1.04523
       -0.98123
       -1.11768
       -1.05511
       -1.06553
       -1.09446
       -1.05285
       -0.94015
       -1.01801
       -0.96100
       -1.04286
       -1.03244
       -1.07947
       -1.10616
       -1.04362
       -1.11797
       -1.07613
       -1.07589
       -0.96320
       -1.06784
       -1.02650
       -0.99711
       -1.08556
       -1.08195
       -1.09311
       -1.10440
       -1.01190
       -1.04995
       -0.95041
       -1.01682
       -1.04910
       -0.99916
       -0.96193
       -1.01580
       -0.94510
       -1.12799
       -0.95437
       -0.91382
       -1.01318
       -1.02008
       -1.05622
       -0.98552
       -1.00724
       -1.01142
       -0.99383
       -1.01803
       -0.94628
       -1.04866
       -1.06511
       -1.05697
       -0.98620
       -1.10615
       -1.07326
       -1.05773
       -1.04450
       -0.98128
       -1.06523
       -1.05978
       -1.03255
       -1.02581
       -1.02473
       -1.02973
       -0.96930
       -0.99387
       -1.08330
       -0.98451
       -1.08249
       -1.00209
       -1.06818
       -1.00915
       -1.09719
       -1.00943
       -1.05622
       -1.02013
       -1.01489
       -1.04790
       -1.00824
       -0.99728
       -0.98584
       -1.06057
       -1.05798
       -1.07289
       -0.99341
       -1.03969
       -1.03277
       -0.93048
       -0.99465
       -1.06723
       -1.05281
       -1.03376
       -1.03804
       -0.98769
       -1.03283
       -0.93161
       -1.07360
       -1.02351
       -1.08414
       -1.01621
       -0.98785
       -1.07020
       -1.11669
       -1.01201
       -0.96089
       -1.04950
       -0.98378
       -0.94582
       -1.03947
       -1.04347
       -1.05522
       -1.06225
       -1.01377
       -1.06424
       -0.94822
       -1.03482
       -1.01952
       -1.11027
       -1.00147
       -1.00613
       -1.04355
       -1.02245
       -0.95535
       -1.05907
       -1.04219
       -1.07191
       -1.03899
       -1.02805
       -1.02339
       -1.04707
       -1.05708
       -1.01918
       -1.09338
       -1.11369
       -1.06536
       -1.03548
       -0.99357
       -0.99116
       -1.00395
       -1.05948
       -1.07658
       -1.01749
       -1.07761
       -1.04229
       -1.05060
       -0.97667
       -1.06193
       -1.05814
       -1.02701
       -0.98263
       -1.02667
       -1.01262
       -1.06515
       -1.06316
       -0.98522
       -1.05733
       -0.95056
       -0.99850
       -1.05679
       -1.08941
       -1.05923
       -0.99825
       -1.04269
       -1.01304
       -1.10153
       -1.02891
       -1.09083
       -1.07576
       -1.06168
       -0.95899
       -1.02495
       -0.96557
       -1.02488
       -1.05047
       -1.06226
       -1.08999
       -1.01373
       -1.09982
       -1.05563
       -1.08967
       -0.99044
       -1.05214
       -1.03814
       -1.00750
       -1.07154
       -1.07494
       -1.06674
       -1.09172
       -1.01493
       -1.03302
       -0.95775
       -1.02151
       -1.03861
       -0.99383
       -0.96592
       -1.01553
       -0.92874
       -1.10122
       -0.96538
       -0.92591
       -1.02409
       -1.04138
       -1.05744
       -0.97593
       -0.99913
       -1.03865
       -0.98877
       -1.00837
       -0.93539
       -1.07152
       -1.05681
       -1.07003
       -0.98556
       -1.07435
       -1.05937
       -1.05641
       -1.00702
       -0.96642
       -1.06114
       -1.06879
       -1.06916
       -1.03287
       -1.01305
       -1.03853
       -0.98482
       -0.97509
       -1.09176
       -0.96337
       -1.09181
       -1.01217
       -1.05180
       -0.99199
       -1.10974
       -1.00403
       -1.06785
       -1.00245
       -0.97823
       -1.03496
       -0.99198
       -1.00723
       -1.00097
       -1.05493
       -1.07314
       -1.04739
       -1.00460
       -1.06358
       -1.03792
       -0.93996
       -0.98187
       -1.10888
       -1.03606
       -1.00777
       -1.02980
       -1.00430
       -1.04325
       -0.91059
       -1.08405
       -0.99934
       -1.08886
       -0.99540
       -0.95161
       -1.10778
       -1.07643
       -0.99947
       -0.95249
       -1.04001
       -0.98892
       -0.95382
       -1.03351
       -1.02211
       -1.08102
       -1.04511
       -1.03884
       -1.08004
       -0.96307
       -1.04726
       -1.02394
       -1.09533
       -1.01203
       -1.02608
       -1.05477
       -1.02526
       -0.96511
       -1.05720
       -1.04470
       -1.07632
       -1.04522
       -1.01625
       -1.00165
       -1.03996
       -1.06646
       -1.03984
       -1.08431
       -1.10739
       -1.05748
       -1.04190
       -0.99041
       -1.01396
       -0.97547
       -1.06896
       -1.06867
       -1.02962
       -1.07907
       -1.05133
       -1.02460
       -0.98755
       -1.08399
       -1.03184
       -1.05071
       -0.96582
       -1.02836
       -1.02903
       -1.01621
       -1.09456
       -0.97634
       -1.09695
       -0.95299
       -1.03095
       -1.05521
       -1.09500
       -1.04387
       -1.01996
       -1.05252
       -0.98419
       -1.10426
       -1.03200
       -1.10830
       -1.10354
       -1.06054
       -0.95742
       -1.02621
       -0.96833
       -1.02667
       -1.04151
       -1.04699
       -1.08336
       -1.02552
       -1.11208
       -1.05943
       -1.06346
       -0.96910
       -1.00238
       -1.00660
       -1.01832
       -1.07632
       -1.09692
       -1.05542
       -1.08736
       -1.01061
       -1.03439
       -0.93744
       -0.99804
       -1.04797
       -1.00498
       -0.97901
       -1.01652
       -0.93671
       -1.12051
       -0.96491
       -0.96519
       -1.00335
       -1.00904
       -1.05882
       -0.97890
       -0.99026
       -1.03977
       -0.98190
       -1.00848
       -0.95993
       -1.09504
       -1.07334
       -1.08258
       -0.96007
       -1.04229
       -1.04677
       -1.05126
       -1.00830
       -0.99753
       -1.03486
       -1.05858
       -1.04429
       -1.03684
       -1.00381
       -1.03275
       -0.97204
       -0.99992
       -1.07779
       -0.97915
       -1.08210
       -1.00684
       -1.04151
       -0.97270
       -1.10579
       -1.02299
       -1.06024
       -0.98453
       -0.97873
       -1.06555
       -0.99452
       -1.00773
       -0.98859
       -1.05941
       -1.06084
       -1.03279
       -0.99679
       -1.08694
       -1.02282
       -0.93413
       -1.00931
       -1.09189
       -1.02557
       -1.01589
       -1.01868
       -0.99198
       -1.05798
       -0.91036
       -1.05623
       -0.99524
       -1.08887
       -1.01577
       -0.95859
       -1.10895
       -1.08727
       -1.02739
       -0.93358
       -0.99844
       -0.97798
       -0.92074
       -1.03719
       -1.04771
       -1.06050
       -1.06835
       -1.06027
       -1.07619
       -0.96514
       -1.01149
       -1.00210
       -1.08894
       -1.02170
       -0.99589
       -1.03685
       -0.99761
       -0.99848
       -1.04385
       -1.06040
       -1.03549
       -1.03735
       -1.01123
       -1.00082
       -1.00720
       -1.04479
       -1.02533
       -1.07013
       -1.09059
       -1.07906
       -1.04279
       -1.00659
       -0.99506
       -0.95130
       -1.03933
       -1.08052
       -1.07003
       -1.08066
       -1.03793
       -1.04052
       -0.99088
       -1.08645
       -1.01055
       -1.03532
       -0.95142
       -1.01294
       -1.03114
       -1.01004
       -1.09451
       -0.97905
       -1.10304
       -0.92944
       -1.04545
       -1.04935
       -1.10127
       -1.04166
       -1.00567
       -1.03505
       -0.96632
       -1.09553
       -1.01650
       -1.11445
       -1.08192
       -1.03470
       -0.96451
       -1.00523
       -0.96733
       -1.04280
       -1.05637
       -1.05358
       -1.09384
       -1.04398
       -1.12616
       -1.06352
       -1.03977
       -0.96432
       -1.01287
       -1.03983
       -1.04691
       -1.07174
       -1.10673
       -1.06514
       -1.07400
       -1.01253
       -1.04828
       -0.90356
       -0.99248
       -1.00203
       -1.00534
       -0.98171
       -1.01511
       -0.91286
       -1.12327
       -0.95246
       -0.92077
       -1.00914
       -1.01478
       -1.06348
       -0.98038
       -0.98391
       -1.04403
       -0.98165
       -0.99194
       -0.96143
       -1.10004
       -1.06466
       -1.08784
       -0.95165
       -1.02701
       -1.04771
       -1.04732
       -1.01891
       -0.97737
       -1.04669
       -1.07515
       -1.02369
       -1.03080
       -0.99122
       -1.00748
       -0.97666
       -0.98912
       -1.07716
       -0.96514
       -1.06890
       -1.00241
       -1.05597
       -0.97503
       -1.09259
       -1.01975
       -1.07319
       -0.98333
       -1.02048
       -1.05018
       -0.95476
       -0.97579
       -0.98213
       -1.06092
       -1.04823
       -1.01433
       -0.98896
       -1.08254
       -0.98178
       -0.94365
       -1.01668
       -1.08964
       -1.01473
       -0.99389
       -1.03025
       -0.99819
       -1.03477
       -0.89565
       -1.08876
       -0.95863
       -1.07309
       -1.02763
       -0.95578
       -1.06854
       -1.09038
       -1.01743
       -0.94173
       -0.99782
       -0.95321
       -0.90945
       -0.99851
       -1.02305
       -1.05192
       -1.07679
       -1.06782
       -1.06552
       -0.95835
       -1.01323
       -0.98473
       -1.09286
       -1.00892
       -1.01376
       -1.04487
       -1.01046
       -1.00243
       -1.07960
       -1.05414
       -1.03675
       -1.02642
       -0.99483
       -0.98101
       -0.99628
       -1.01022
       -1.02320
       -1.04398
       -1.07357
       -1.04517
       -1.05779
       -1.01509
       -1.02689
       -0.94597
       -1.04243
       -1.07559
       -1.03054
       -1.07487
       -1.08068
       -1.02706
       -1.00237
       -1.06879
       -1.02257
       -1.03169
       -0.95071
       -1.00867
       -1.04946
       -0.98447
       -1.06876
       -0.97077
       -1.09801
       -0.91843
       -1.03684
       -1.03571
       -1.10321
       -1.05222
       -0.98229
       -1.00872
       -0.98981
       -1.09340
       -1.03855
       -1.11321
       -1.07172
       -1.03681
       -0.94182
       -0.98951
       -1.00275
       -1.03237
       -1.06175
       -1.01583
       -1.11133
       -1.02497
       -1.11298
       -1.03665
       -1.04447
       -0.98475
       -1.01520
       -1.00835
       -1.03998
       -1.04185
       -1.09537
       -1.07915
       -1.06235
       -1.02416
       -1.06064
       -0.90557
       -0.98694
       -1.01413
       -1.01620
       -0.98183
       -1.03273
       -0.87832
       -1.10280
       -0.94159
       -0.93758
       -1.01517
       -1.04732
       -1.03958
       -0.99384
       -0.98429
       -1.02697
       -0.98566
       -0.96738
       -0.98097
       -1.06922
       -1.06089
       -1.09519
       -0.93343
       -0.98895
       -1.04081
       -1.05823
       -0.99920
       -0.97808
       -1.02203
       -1.06626
       -1.04611
       -1.01323
       -1.00557
       -1.00966
       -0.96571
       -0.97987
       -1.08343
       -0.97004
       -1.09277
       -0.98679
       -1.05035
       -0.96851
       -1.12376
       -1.02671
       -1.04984
       -1.00083
       -1.02345
       -1.04912
       -0.96212
       -0.98621
       -0.97736
       -1.06408
       -1.04768
       -1.03336
       -1.00919
       -1.09203
       -0.99785
       -0.92880
       -1.03379
       -1.10122
       -1.06456
       -1.00976
       -1.05343
       -1.02285
       -1.02664
       -0.92677
       -1.07652
       -0.92961
       -1.07173
       -1.03102
       -0.95365
       -1.07087
       -1.08645
       -1.03676
       -0.95289
       -1.01941
       -0.94178
       -0.91442
       -1.01795
       -1.03480
       -1.05606
       -1.05620
       -1.03191
       -1.04281
       -0.94353
       -0.99593
       -0.97502
       -1.12147
       -1.02155
       -1.01938
       -1.05455
       -1.01735
       -0.98303
       -1.06366
       -1.03824
       -1.03663
       -1.06064
       -0.98823
       -1.03120
       -0.98991
       -0.97858
       -1.00566
       -1.04405
       -1.06210
       -1.04422
       -1.04160
       -1.04293
       -1.05692
       -0.93560
       -1.02565
       -1.07254
       -1.05024
       -1.07173
       -1.07891
       -1.04280
       -0.99449
       -1.06862
       -1.03160
       -1.00509
       -0.95597
       -1.02262
       -1.03930
       -0.96183
       -1.05012
       -0.97052
       -1.05625
       -0.88904
       -1.06149
       -1.05282
       -1.08376
       -1.04117
       -0.97777
       -1.04375
       -0.99786
       -1.07396
       -1.00991
       -1.09369
       -1.07527
       -1.01832
       -0.96516
       -1.01004
       -0.99917
       -1.03107
       -1.02999
       -1.03872
       -1.10809
       -1.01209
       -1.11089
       -1.06910
       -1.05901
       -0.97586
       -0.99702
       -1.00831
       -1.03899
       -1.04928
       -1.08886
       -1.09238
       -1.08929
       -1.00459
       -1.05911
       -0.89953
       -0.98502
       -1.04524
       -1.03272
       -1.00645
       -1.05483
       -0.88146
       -1.10309
       -0.94500
       -0.95779
       -1.03339
       -1.06572
       -1.06055
       -1.00331
       -0.98663
       -1.05041
       -0.98768
       -0.96330
       -0.94898
       -1.04908
       -1.05411
       -1.06303
       -0.98031
       -1.01339
       -1.03580
       -1.02244
       -1.00258
       -0.99835
       -1.04014
       -1.06828
       -1.02369
       -1.02796
       -1.05480
       -1.00285
       -0.97407
       -0.96345
       -1.05606
       -0.94918
       -1.09163
       -0.98825
       -1.04184
       -0.95721
       -1.10402
       -1.03893
       -1.04547
       -0.97606
       -1.01986
       -1.03480
       -0.95181
       -0.99419
       -0.97473
       -1.06209
       -1.04955
       -1.05585
       -0.98896
       -1.08253
       -1.01488
       -0.90298
       -1.01369
       -1.09609
       -1.06511
       -1.02277
       -1.09469
       -1.02309
       -1.04306
       -0.94026
       -1.07219
       -0.95740
       -1.07849
       -1.04197
       -0.98212
       -1.05603
       -1.08896
       -1.04475
       -0.97621
       -1.02017
       -0.95962
       -0.88650
       -1.01566
       -1.04502
       -1.05067
       -1.04365
       -1.02969
       -1.04037
       -0.92321
       -0.99877
       -0.96880
       -1.10894
       -1.04150
       -0.99241
       -1.06068
       -1.02838
       -0.98189
       -1.05777
       -1.04848
       -0.98858
       -1.04891
       -0.96453
       -1.06136
       -1.02883
       -0.96581
       -1.04423
       -1.07459
       -1.09512
       -1.04659
       -1.01795
       -1.05601
       -1.04610
       -0.90748
       -1.04423
       -1.05920
       -1.03789
       -1.07554
       -1.06559
       -1.02781
       -0.98369
       -1.09762
       -1.01752
       -1.01298
       -0.94474
       -1.04145
       -1.03306
       -0.96389
       -1.02934
       -0.99655
       -1.07086
       -0.91598
       -1.05727
       -1.06325
       -1.08491
       -1.02296
       -0.95746
       -1.03302
       -0.98569
       -1.04217
       -1.01112
       -1.12564
       -1.05115
       -1.04158
       -0.97570
       -1.01148
       -0.98508
       -1.05034
       -1.05449
       -1.03837
       -1.08741
       -1.01041
       -1.09779
       -1.09331
       -1.07994
       -0.99976
       -1.01374
       -1.03425
       -1.03783
       -1.04479
       -1.06813
       -1.09136
       -1.09097
       -1.00243
       -1.03159
       -0.92901
       -0.95864
       -1.07148
       -1.02182
       -1.01099
       -1.08883
       -0.87962
       -1.12039
       -0.93846
       -0.92598
       -1.02647
       -1.04023
       -1.05329
       -0.99415
       -0.98540
       -1.07130
       -0.98607
       -0.99879
       -0.96312
       -1.04774
       -1.05857
       -1.06075
       -0.98704
       -1.02012
       -1.00485
       -1.02423
       -0.98997
       -1.03915
       -1.05979
       -1.04761
       -1.03990
       -1.02798
       -1.07483
       -0.97029
       -0.95008
       -0.96843
       -1.05863
       -0.95599
       -1.09052
       -0.96062
       -1.02208
       -0.97084
       -1.10093
       -1.01520
       -1.03239
       -0.96978
       -1.00482
       -1.05666
       -0.94345
       -0.99860
       -0.96794
       -1.02855
       -1.03539
       -1.04680
       -0.98741
       -1.06225
       -1.01208
       -0.88724
       -1.01189
       -1.09580
       -1.03998
       -1.03243
       -1.08165
       -1.01614
       -1.03380
       -0.94925
       -1.06047
       -0.98466
       -1.06625
       -1.01485
       -0.97917
       -1.03330
       -1.06855
       -1.05025
       -0.98376
       -1.00132
       -0.95946
       -0.84585
       -1.01470
       -1.07635
       -1.01091
       -1.05673
       -1.02429
       -1.02879
       -0.92007
       -1.03687
       -1.01420
       -1.08620
       -1.05865
       -1.01590
       -1.07073
       -1.03302
       -0.95580
       -1.07807
       -1.03404
       -0.99937
       -1.03055
       -0.94525
       -1.05440
       -1.02160
       -0.95703
       -1.02692
       -1.08423
       -1.06161
       -1.04528
       -1.03435
       -1.04737
       -1.04442
       -0.91616
       -1.05238
       -1.07304
       -1.04278
       -1.03184
       -1.03516
       -1.03435
       -0.97172
       -1.09222
       -1.01204
       -1.00405
       -0.94592
       -1.02527
       -1.02645
       -0.94286
       -1.04091
       -0.98104
       -1.08388
       -0.92005
       -1.05047
       -1.06541
       -1.07069
       -0.98094
       -0.99259
       -1.04254
       -0.99111
       -1.05724
       -1.01072
       -1.11509
       -1.05225
       -1.04808
       -0.99108
       -1.00203
       -0.98082
       -1.02763
       -1.05623
       -1.03199
       -1.06960
       -0.98926
       -1.11596
       -1.09982
       -1.08552
       -1.00006
       -1.05319
       -1.03246
       -1.02468
       -1.03738
       -1.06075
       -1.10993
       -1.07123
       -1.00035
       -1.00865
       -0.93088
       -0.96682
       -1.05131
       -1.01426
       -1.01023
       -1.09386
       -0.85208
       -1.10108
       -0.95004
       -0.90385
       -0.98916
       -1.01511
       -1.06186
       -1.04297
       -1.00399
       -1.06072
       -1.01875
       -0.97773
       -0.96569
       -1.03989
       -1.06861
       -1.04481
       -1.00671
       -1.04283
       -1.02128
       -1.01965
       -0.98556
       -1.03705
       -1.05655
       -1.04265
       -1.05286
       -0.98437
       -1.06889
       -0.99278
       -0.92749
       -0.95217
       -1.02742
       -0.97368
       -1.05508
       -0.94794
       -1.06267
       -0.95999
       -1.10717
       -1.00928
       -1.02293
       -0.95638
       -0.99117
       -1.06956
       -0.93190
       -0.98798
       -0.96869
       -1.04217
       -1.06614
       -1.06103
       -0.99051
       -1.05248
       -1.02749
       -0.88060
       -0.99757
       -1.11692
       -1.02681
       -1.03616
       -1.08556
       -1.04040
       -1.02016
       -0.94827
       -1.03831
       -0.96720
       -1.06494
       -0.98674
       -0.98326
       -1.07598
       -1.06394
       -1.05453
       -0.95804
       -1.01318
       -0.99380
       -0.84417
       -1.03090
       -1.08731
       -1.02185
       -1.07499
       -1.02025
       -1.02852
       -0.88675
       -1.00746
       -1.02265
       -1.07547
       -1.04160
       -1.02255
       -1.07485
       -0.99531
       -0.98565
       -1.05915
       -1.01568
       -0.96831
       -1.04436
       -0.92959
       -1.04781
       -1.01021
       -0.97335
       -1.03343
       -1.10761
       -1.06558
       -1.03032
       -1.07127
       -1.05323
       -1.07177
       -0.88212
       -1.06947
       -1.08336
       -1.03778
       -1.05318
       -1.02669
       -1.00517
       -0.98783
       -1.09438
       -0.96485
       -1.00502
       -0.94944
       -1.02790
       -1.05370
       -0.91893
       -1.01411
       -0.96022
       -1.05999
       -0.90845
       -1.08089
       -1.06505
       -1.06626
       -0.99438
       -1.02376
       -1.03041
       -0.99632
       -1.08037
       -0.97498
       -1.09549
       -1.05632
       -1.05849
       -0.98867
       -1.01972
       -0.96156
       -1.04500
       -1.02477
       -1.04908
       -1.01264
       -0.98194
       -1.10806
       -1.10069
       -1.08450
       -1.00998
       -1.04128
       -1.01472
       -1.01202
       -1.01425
       -1.05863
       -1.11932
       -1.05482
       -0.99938
       -1.03010
       -0.97927
       -0.93296
       -1.05065
       -1.01143
       -0.99297
       -1.08126
       -0.83973
       -1.06118
       -0.94605
       -0.95770
       -0.97581
       -0.99770
       -1.06352
       -1.02688
       -0.99258
       -1.05358
       -0.99759
       -0.99303
       -0.99420
       -1.04151
       -1.09220
       -1.04575
       -0.98773
       -1.04219
       -0.97843
       -1.02991
       -0.97147
       -1.03910
       -1.02807
       -1.04449
       -1.03983
       -0.98040
       -1.06664
       -1.00479
       -0.94744
       -0.95154
       -1.00320
       -0.99868
       -1.07173
       -0.96702
       -1.06559
       -0.97247
       -1.12894
       -1.01340
       -1.03274
       -0.97360
       -1.00161
       -1.02795
       -0.92582
       -1.00246
       -0.97262
       -1.03314
       -1.08802
       -1.08613
       -0.99431
       -1.07089
       -1.03570
       -0.87077
       -0.99518
       -1.11078
       -1.02191
       -1.02770
       -1.11585
       -1.03582
       -1.05100
       -0.95982
       -1.01651
       -0.97156
       -1.08982
       -0.97288
       -1.02662
       -1.03771
       -1.02814
       -1.03947
       -0.95329
       -0.98640
       -0.98382
       -0.84039
       -1.02582
       -1.05873
       -1.00389
       -1.07701
       -1.01727
       -1.01814
       -0.88494
       -0.99441
       -1.06075
       -1.06482
       -1.00762
       -1.04626
       -1.05416
       -0.98500
       -0.97438
       -1.04869
       -0.97330
       -0.99480
       -1.03255
       -0.94701
       -1.02358
       -0.97847
       -0.97939
       -1.06194
       -1.10399
       -1.08334
       -1.02177
       -1.05986
       -1.07397
       -1.07954
       -0.86821
       -1.05535
       -1.05089
       -1.03217
       -1.04233
       -1.05007
       -0.98525
       -1.00075
       -1.11750
       -0.97150
       -0.99253
       -0.95317
       -1.05020
       -1.06075
       -0.91059
       -1.05626
       -0.91458
       -1.06055
       -0.89010
       -1.07753
       -1.07163
       -1.06858
       -1.01658
       -0.99554
       -1.05327
       -1.00173
       -1.07524
       -0.97825
       -1.07666
       -1.07128
       -1.10593
       -0.98754
       -1.02626
       -0.96356
       -1.02490
       -1.01037
       -1.03205
       -1.01150
       -0.98126
       -1.07706
       -1.08364
       -1.07578
       -1.03027
       -1.02009
       -1.01329
       -1.03799
       -1.02015
       -1.07202
       -1.11096
       -1.06681
       -1.01095
       -1.00011
       -0.99555
       -0.90441
       -1.03404
       -1.02139
       -1.01855
       -1.05703
       -0.88007
       -1.07117
       -0.94033
       -0.95891
       -0.97220
       -0.98585
       -1.01808
       -1.01967
       -0.99276
       -1.04274
       -1.00181
       -1.01629
       -0.99653
       -1.04546
       -1.08840
       -1.04423
       -0.98255
       -1.05802
       -0.98084
       -1.01812
       -0.96679
       -1.04994
       -1.03671
       -1.00514
       -1.03953
       -0.97282
       -1.05317
       -0.99849
       -0.94601
       -0.94391
       -1.01426
       -1.00256
       -1.05813
       -0.97544
       -1.05712
       -0.96312
       -1.11870
       -1.03058
       -1.01888
       -0.97340
       -1.00488
       -1.00359
       -0.93163
       -1.00927
       -0.96771
       -1.04247
       -1.06893
       -1.06681
       -0.99198
       -1.06523
       -1.05436
       -0.84718
       -0.98614
       -1.05248
       -1.02962
       -1.02393
       -1.09575
       -1.01899
       -1.06639
       -0.94194
       -1.03437
       -0.95673
       -1.07612
       -0.99011
       -1.01601
       -1.04876
       -1.02703
       -1.03552
       -0.97929
       -1.01190
       -0.96636
       -0.84012
       -1.03155
       -1.07174
       -1.02981
       -1.07556
       -1.01936
       -1.03079
       -0.87665
       -0.97965
       -1.10603
       -1.03091
       -1.01516
       -1.03141
       -1.03980
       -0.97147
       -0.94950
       -1.03071
       -0.97028
       -1.00156
       -1.02693
       -0.93082
       -1.00581
       -0.96819
       -1.01192
       -1.07031
       -1.07461
       -1.11291
       -1.01692
       -1.04498
       -1.05934
       -1.08378
       -0.84897
       -1.05619
       -1.06110
       -1.05169
       -1.02269
       -1.07462
       -1.00799
       -1.02786
       -1.11123
       -1.00450
       -0.98008
       -0.93045
       -1.01112
       -1.05837
       -0.94832
       -1.10253
       -0.89066
       -1.06268
       -0.91162
       -1.08713
       -1.02664
       -1.04513
       -0.98559
       -0.99214
       -1.02775
       -0.95403
       -1.06616
       -0.96483
       -1.07253
       -1.08402
       -1.07044
       -0.97787
       -1.03285
       -0.97991
       -1.02031
       -1.00569
       -1.03763
       -0.99279
       -0.97024
       -1.05600
       -1.08771
       -1.10881
       -1.04108
       -1.00387
       -1.00126
       -1.02754
       -1.01277
       -1.06834
       -1.09471
       -1.03039
       -0.99205
       -0.99888
       -1.01793
       -0.88613
       -1.02475
       -1.05141
       -1.04393
       -1.05830
       -0.86567
       -1.05100
       -0.96327
       -0.96673
       -0.95977
       -1.00052
       -0.98138
       -1.00628
       -1.00955
       -1.08274
       -1.05445
       -1.00816
       -1.00461
       -1.01074
       -1.07764
       -1.08909
       -0.95611
       -1.06771
       -0.97191
       -1.00665
       -0.96901
       -1.05531
       -1.04680
       -1.03435
       -1.02263
       -0.96669
       -1.04731
       -0.98153
       -0.95529
       -0.98366
       -0.97576
       -1.02990
       -1.08014
       -0.95877
       -1.07585
       -0.95873
       -1.07473
       -1.06515
       -1.01331
       -0.98462
       -1.01817
       -1.00978
       -0.94013
       -1.01900
       -0.97679
       -1.04062
       -1.06447
       -1.05985
       -0.97431
       -1.06383
       -1.05356
       -0.84339
       -0.98055
       -1.04360
       -1.04493
       -1.04245
       -1.08759
       -1.03340
       -1.03930
       -0.94698
       -1.02604
       -0.96819
       -1.07550
       -1.03152
       -1.00676
       -1.07370
       -1.01613
       -1.05192
       -0.96696
       -1.01464
       -0.94947
       -0.83743
       -1.03090
       -1.04923
       -1.03660
       -1.10018
       -1.00918
       -1.06275
       -0.85971
       -0.97064
       -1.09789
       -1.04153
       -1.00462
       -1.05379
       -1.06226
       -0.96729
       -0.94528
       -0.98936
       -0.98547
       -0.99637
       -1.02337
       -0.94410
       -1.00921
       -0.99123
       -0.98587
       -1.06435
       -1.09320
       -1.10331
       -1.00467
       -1.05489
       -1.03101
       -1.06634
       -0.85456
       -1.05314
       -1.05754
       -1.05285
       -1.01426
       -1.06532
       -1.01725
       -1.02071
       -1.13213
       -1.00297
       -0.99449
       -0.93159
       -1.02791
       -1.05483
       -0.93670
       -1.11413
       -0.91353
       -1.02019
       -0.94513
       -1.08582
       -1.04021
       -1.03170
       -0.98302
       -1.00407
       -1.01224
       -0.97342
       -1.03815
       -0.98752
       -1.07347
       -1.04942
       -1.06963
       -0.98390
       -1.03527
       -1.02069
       -0.99449
       -1.01493
       -1.03161
       -0.98050
       -0.98042
       -1.03582
       -1.06011
       -1.08851
       -1.04548
       -1.00110
       -0.95831
       -1.02916
       -0.98977
       -1.06256
       -1.12553
       -1.01549
       -1.00402
       -1.00154
       -1.01062
       -0.88212
       -1.02762
       -1.06352
       -1.02313
       -1.08798
       -0.87717
       -1.05832
       -0.99377
       -0.97622
       -0.98409
       -0.99660
       -0.99469
       -1.01521
       -1.00563
       -1.07688
       -1.02368
       -1.03704
       -1.03356
       -1.04033
       -1.08140
       -1.04671
       -0.93658
       -1.05901
       -0.97817
       -1.02958
       -0.96787
       -1.07245
       -1.02527
       -1.04871
       -1.00188
       -0.95195
       -1.01715
       -0.95405
       -0.93670
       -0.97021
       -0.95635
       -1.02046
       -1.06488
       -0.95626
       -1.06232
       -0.96641
       -1.07214
       -1.04178
       -1.01548
       -1.00201
       -0.99458
       -1.01079
       -0.97381
       -1.01968
       -0.94553
       -1.05367
       -1.07502
       -1.07361
       -0.99009
       -1.08299
       -1.04771
       -0.82069
       -0.95841
       -1.04417
       -1.01793
       -1.03742
       -1.06717
       -1.03266
       -1.00306
       -0.94259
       -1.06368
       -0.98953
       -1.07515
       -1.01378
       -0.97613
       -1.07455
       -0.99811
       -1.07594
       -0.96689
       -1.03125
       -0.95906
       -0.86377
       -1.02543
       -1.03785
       -1.02819
       -1.12398
       -0.97353
       -1.05552
       -0.83609
       -0.99754
       -1.05837
       -1.05452
       -1.02704
       -1.06161
       -1.06605
       -0.97952
       -0.97546
       -0.98181
       -1.00478
       -0.97627
       -1.02989
       -0.98275
       -1.01668
       -1.00702
       -1.00092
       -1.06448
       -1.06361
       -1.10060
       -0.99802
       -1.06964
       -1.05008
       -1.02858
       -0.87357
       -1.04348
       -1.07373
       -1.04520
       -1.00799
       -1.07790
       -1.02981
       -1.02058
       -1.13884
       -1.00715
       -1.01829
       -0.93255
       -1.00599
       -1.05613
       -0.92909
       -1.11084
       -0.87925
       -1.04209
       -0.93630
       -1.09611
       -1.05154
       -1.04194
       -0.96619
       -0.99317
       -1.00982
       -0.98562
       -1.02349
       -0.97085
       -1.08006
       -1.06202
       -1.08304
       -0.99247
       -1.05094
       -1.01476
       -1.03007
       -1.03560
       -1.03559
       -0.99181
       -1.00113
       -1.05422
       -1.03944
       -1.05569
       -1.03576
       -1.02184
       -0.94826
       -1.03241
       -0.97262
       -1.05106
       -1.08149
       -1.01717
       -1.01017
       -1.01612
       -1.01036
       -0.89566
       -1.03848
       -1.05412
       -1.02157
       -1.07765
       -0.87770
       -1.05555
       -0.97025
       -0.93468
       -0.98358
       -1.03197
       -1.00069
       -0.98934
       -1.01893
       -1.03051
       -1.05192
       -1.04043
       -1.04449
       -1.03418
       -1.08018
       -1.04660
       -0.93040
       -1.04830
       -0.98846
       -1.02506
       -0.96689
       -1.12013
       -0.98073
       -1.05354
       -1.00804
       -0.97745
       -1.00983
       -0.95106
       -0.95019
       -0.98084
       -0.94364
       -1.02660
       -1.07064
       -0.95236
       -1.03726
       -0.98411
       -1.05680
       -1.02297
       -1.01525
       -0.98004
       -1.00729
       -1.00560
       -0.96561
       -0.98770
       -0.92505
       -1.02771
       -1.04645
       -1.07443
       -0.96452
       -1.07612
       -1.09948
       -0.81960
       -0.97106
       -1.03631
       -1.01450
       -1.01313
       -1.10692
       -1.03903
       -0.99019
       -0.95278
       -1.05580
       -0.97845
       -1.02691
       -0.98555
       -0.95376
       -1.06991
       -1.00542
       -1.07337
       -0.94792
       -1.05279
       -0.96271
       -0.85269
       -1.02715
       -1.00766
       -1.03789
       -1.09915
       -0.97513
       -1.04121
       -0.83914
       -1.00880
       -1.04847
       -1.05561
       -1.03778
       -1.07502
       -1.04383
       -0.99687
       -0.96160
       -0.97338
       -1.00597
       -0.94598
       -1.05395
       -0.95038
       -1.00644
       -1.02236
       -0.97387
       -1.05950
       -1.06308
       -1.12987
       -1.01452
       -1.09910
       -1.02546
       -1.03788
       -0.90219
       -1.06037
       -1.08929
       -1.05674
       -1.00641
       -1.10346
       -1.01731
       -1.03690
       -1.10926
       -0.98990
       -1.00231
       -0.92300
       -0.99551
       -1.05648
       -0.93411
       -1.11543
       -0.87182
       -1.05019
       -0.93605
       -1.09868
       -1.05488
       -1.05889
       -0.99088
       -0.97101
       -1.02742
       -0.97668
       -1.06626
       -0.99496
       -1.05505
       -1.07203
       -1.04881
       -0.98280
       -1.05619
       -0.99905
       -1.01742
       -0.99356
       -1.02259
       -0.98792
       -1.00552
       -1.07597
       -1.06224
       -1.07095
       -1.02184
       -1.04341
       -0.95106
       -1.05599
       -0.97659
       -1.03739
       -1.09381
       -1.03076
       -0.99680
       -1.01410
       -1.02280
       -0.89867
       -1.06858
       -1.06504
       -1.01422
       -1.05914
       -0.84511
       -1.02574
       -0.95045
       -0.94076
       -0.99088
       -1.03628
       -1.01204
       -0.99945
       -1.03388
       -1.02609
       -1.02874
       -1.04757
       -1.06737
       -1.02512
       -1.08279
       -1.02790
       -0.94402
       -1.05720
       -0.98855
       -1.02617
       -1.00643
       -1.11182
       -1.00107
       -1.02296
       -1.00127
       -0.94571
       -0.99426
       -0.96928
       -0.93981
       -0.98987
       -0.93033
       -0.99941
       -1.05645
       -0.96482
       -1.03532
       -0.97324
       -1.04209
       -1.04264
       -1.03092
       -0.98667
       -0.98295
       -0.98617
       -0.94279
       -0.98090
       -0.89098
       -1.01925
       -1.04195
       -1.08026
       -0.94737
       -1.07256
       -1.10204
       -0.76534
       -0.98264
       -1.03248
       -1.03035
       -1.03935
       -1.12216
       -1.03306
       -1.00832
       -0.95787
       -1.02408
       -0.98388
       -1.03397
       -0.98355
       -0.94780
       -1.06027
       -1.00924
       -1.02560
       -0.96148
       -1.02542
       -0.94979
       -0.85224
       -1.05492
       -1.00716
       -1.04717
       -1.09287
       -0.99950
       -1.07916
       -0.80751
       -1.03077
       -1.04342
       -1.01540
       -1.03834
       -1.07374
       -1.04066
       -0.99264
       -0.99345
       -0.98517
       -0.96433
       -0.90864
       -1.03335
       -0.94190
       -1.00945
       -1.00526
       -0.95921
       -1.06790
       -1.04696
       -1.09592
       -1.04466
       -1.09433
       -1.05076
       -1.03684
       -0.90767
       -1.07135
       -1.06856
       -1.05703
       -1.00454
       -1.11793
       -1.02602
       -1.02342
       -1.07544
       -1.01148
       -1.00921
       -0.91270
       -0.97898
       -1.04175
       -0.91035
       -1.10726
       -0.85121
       -1.00270
       -0.92979
       -1.08481
       -1.06451
       -1.05116
       -0.99600
       -0.98683
       -1.03446
       -0.97456
       -1.05133
       -0.98160
       -1.06532
       -1.05713
       -1.05754
       -0.97770
       -1.05902
       -0.98419
       -1.01074
       -0.99491
       -1.00399
       -1.00766
       -0.99748
       -1.06055
       -1.07423
       -1.05954
       -1.00550
       -1.06239
       -0.95946
       -1.05617
       -0.99137
       -1.04436
       -1.10117
       -1.02019
       -1.00987
       -0.99349
       -1.01043
       -0.92551
       -1.02953
       -1.07375
       -1.02138
       -1.05867
       -0.86156
       -1.01821
       -0.95167
       -0.94753
       -1.00073
       -1.03768
       -0.99666
       -0.97038
       -1.04281
       -1.03086
       -1.01263
       -1.05454
       -1.06114
       -1.03115
       -1.08381
       -1.06482
       -0.95167
       -1.05457
       -0.99937
       -1.02855
       -1.01918
       -1.07594
       -0.97833
       -1.02336
       -0.96751
       -0.96872
       -1.00896
       -0.97516
       -0.94214
       -0.95701
       -0.92015
       -0.99369
       -1.04895
       -1.00162
       -1.02141
       -0.97297
       -1.04924
       -1.04518
       -1.03762
       -1.00101
       -0.98785
       -0.96394
       -0.96209
       -0.96034
       -0.87371
       -1.04285
       -1.04949
       -1.07600
       -0.93889
       -1.08292
       -1.07159
       -0.76784
       -1.00730
       -0.98116
       -1.01772
       -1.02597
       -1.11149
       -1.06170
       -1.01880
       -0.94885
       -1.03252
       -0.96967
       -1.04008
       -0.97114
       -0.95226
       -1.03259
       -0.99875
       -1.00318
       -0.98093
       -1.03131
       -0.94991
       -0.86086
       -1.06715
       -0.98657
       -1.04808
       -1.06695
       -1.00192
       -1.08657
       -0.77486
       -1.01698
       -1.04485
       -0.96812
       -1.01737
       -1.05458
       -1.02864
       -0.98758
       -0.97034
       -0.96711
       -0.96421
       -0.92545
       -1.03390
       -0.92609
       -1.01122
       -0.99717
       -0.96356
       -1.08754
       -1.02463
       -1.10158
       -1.06394
       -1.07020
       -1.05155
       -1.03473
       -0.97347
       -1.06276
       -1.06445
       -1.06206
       -1.00278
       -1.14196
       -1.03694
       -1.02459
       -1.04467
       -1.01301
       -1.01671
       -0.84656
       -0.97224
       -1.04442
       -0.90401
       -1.06791
       -0.86927
       -1.00997
       -0.95582
       -1.07454
       -1.06883
       -1.05768
       -0.98815
       -1.01811
       -1.06134
       -0.99887
       -1.03724
       -0.99740
       -1.08627
       -1.05511
       -1.08139
       -0.98788
       -1.04518
       -0.93410
       -1.03188
       -1.00192
       -1.00562
       -1.01593
       -0.99504
       -1.02953
       -1.06605
       -1.08697
       -1.00434
       -1.05197
       -0.95328
       -1.03208
       -0.99308
       -1.03312
       -1.09086
       -1.04054
       -1.02927
       -1.01170
       -1.01096
       -0.93385
       -1.03109
       -1.04871
       -1.01404
       -1.07483
       -0.86280
       -1.00958
       -0.97681
       -0.94623
       -1.03314
       -1.03668
       -0.98290
       -0.96914
       -1.04176
       -1.07540
       -1.04779
       -1.04614
       -1.04675
       -1.03828
       -1.05629
       -1.05750
       -0.91931
       -1.06459
       -1.02676
       -0.99238
       -1.00406
       -1.07189
       -0.97291
       -1.05043
       -0.95143
       -0.94853
       -1.02370
       -0.98663
       -0.92763
       -0.95642
       -0.89722
       -1.00873
       -1.01787
       -0.99700
       -1.02219
       -0.98405
       -1.04911
       -1.02054
       -1.00678
       -1.00094
       -1.00454
       -0.91928
       -0.98759
       -0.95741
       -0.86545
       -1.04081
       -1.01935
       -1.05795
       -0.94156
       -1.08879
       -1.07192
       -0.75308
       -1.04135
       -0.98147
       -1.02272
       -1.02037
       -1.10929
       -1.08093
       -1.00694
       -0.94341
       -1.04649
       -0.96537
       -1.02560
       -0.98300
       -0.94810
       -1.03488
       -1.01570
       -1.00985
       -0.97615
       -1.03437
       -0.97387
       -0.83932
       -1.07146
       -0.97517
       -1.05139
       -1.07362
       -1.00276
       -1.09636
       -0.76862
       -1.02603
       -1.01075
       -0.99205
       -1.01447
       -1.05998
       -1.02768
       -0.94120
       -0.96899
       -0.94301
       -0.96164
       -0.91264
       -1.03681
       -0.92411
       -1.02170
       -0.97543
       -0.93912
       -1.07083
       -1.04985
       -1.10716
       -1.07668
       -1.07064
       -1.01024
       -1.02497
       -1.01749
       -1.05293
       -1.06234
       -1.07052
       -1.01021
       -1.12028
       -1.02870
       -1.00229
       -1.03666
       -1.02121
       -0.98088
       -0.85384
       -0.97611
       -1.05187
       -0.88068
       -1.07258
       -0.86309
       -1.02117
       -0.97069
       -1.07021
       -1.06694
       -1.06095
       -1.02296
       -1.01161
       -1.06722
       -1.01528
       -1.04173
       -0.98934
       -1.09508
       -1.06263
       -1.09439
       -1.02874
       -1.07935
       -0.94300
       -1.05628
       -1.00997
       -1.00653
       -1.01334
       -0.99169
       -1.02429
       -1.08466
       -1.06789
       -1.01479
       -1.02634
       -0.96946
       -1.03213
       -0.98319
       -1.04452
       -1.07231
       -1.01482
       -1.05604
       -1.03137
       -1.01509
       -0.94956
       -1.04745
       -1.02989
       -1.01603
       -1.07099
       -0.85130
       -0.99634
       -0.96212
       -0.90921
       -1.05217
       -1.01961
       -0.99308
       -0.97474
       -1.04966
       -1.06026
       -1.05979
       -1.07622
       -1.05314
       -1.03064
       -1.02989
       -1.04842
       -0.94435
       -1.05713
       -1.01057
       -0.99260
       -1.02011
       -1.02932
       -0.97236
       -1.04794
       -0.94993
       -0.92076
       -1.01748
       -0.99856
       -0.92888
       -0.98910
       -0.90130
       -1.03430
       -1.00080
       -1.01003
       -1.01684
       -0.97093
       -1.03672
       -1.03495
       -1.01887
       -1.00162
       -1.00415
       -0.90721
       -1.02192
       -0.95765
       -0.89046
       -1.01844
       -1.02544
       -1.02540
       -0.97220
       -1.09472
       -1.07462
       -0.73860
       -1.02666
       -0.97260
       -1.01596
       -1.02946
       -1.09571
       -1.07033
       -1.00950
       -0.93215
       -1.08463
       -0.96488
       -1.04579
       -1.01129
       -0.97390
       -1.05207
       -1.04196
       -1.01875
       -0.97916
       -1.01950
       -0.99104
       -0.84195
       -1.06678
       -0.97116
       -1.04586
       -1.09202
       -0.96998
       -1.11204
       -0.74412
       -1.00145
       -1.01442
       -1.02365
       -0.99595
       -1.01508
       -1.00945
       -0.90608
       -0.95641
       -0.94729
       -0.95100
       -0.90981
       -1.03637
       -0.91464
       -1.02652
       -0.97595
       -0.93654
       -1.03476
       -1.04933
       -1.09157
       -1.03298
       -1.07134
       -0.99820
       -1.02678
       -1.00600
       -1.03476
       -1.04722
       -1.09882
       -0.99206
       -1.10797
       -1.00148
       -0.99991
       -1.00900
       -1.01914
       -0.97738
       -0.82523
       -0.97562
       -1.05720
       -0.87796
       -1.10835
       -0.86370
       -1.05030
       -0.98089
       -1.05038
       -1.06071
       -1.07557
       -1.03636
       -1.01345
       -1.07787
       -1.01128
       -1.06004
       -0.99474
       -1.08036
       -1.09248
       -1.12868
       -1.02811
       -1.08454
       -0.96119
       -1.02582
       -1.01496
       -1.02284
       -0.99224
       -0.96720
       -1.04220
       -1.08218
       -1.01383
       -1.00883
       -1.02401
       -0.96663
       -1.03780
       -0.96825
       -1.00745
       -1.03420
       -1.00101
       -1.06708
       -1.04759
       -0.99320
       -0.93759
       -1.05197
       -1.01979
       -1.03623
       -1.04689
       -0.87067
       -1.00675
       -0.95616
       -0.89803
       -1.04732
       -1.04178
       -1.01510
       -0.97919
       -1.03081
       -1.05344
       -1.04487
       -1.08026
       -1.04242
       -1.05160
       -1.02477
       -1.04325
       -0.95019
       -1.02334
       -1.00419
       -0.98659
       -1.01507
       -0.99336
       -0.96450
       -1.03963
       -0.91988
       -0.93308
       -1.01082
       -0.99332
       -0.92614
       -0.97833
       -0.92285
       -1.03661
       -1.01982
       -1.01736
       -1.01260
       -0.96064
       -1.06104
       -1.05070
       -1.02823
       -0.97875
       -1.00033
       -0.91073
       -1.00835
       -0.95652
       -0.90715
       -1.03166
       -1.03841
       -1.04239
       -0.97607
       -1.07125
       -1.06258
       -0.71416
       -1.03100
       -1.01136
       -1.01099
       -1.04996
       -1.09058
       -1.07279
       -1.02735
       -0.93631
       -1.08201
       -0.97435
       -1.05083
       -0.99671
       -0.95945
       -1.03099
       -1.03174
       -1.02625
       -0.95908
       -0.99830
       -0.98256
       -0.84639
       -1.05700
       -1.00020
       -1.08113
       -1.05444
       -0.96349
       -1.09586
       -0.74476
       -1.01111
       -1.01074
       -1.01001
       -0.99488
       -0.98810
       -1.02158
       -0.93480
       -0.95024
       -0.92015
       -0.97705
       -0.92375
       -1.03494
       -0.89382
       -1.01166
       -0.97360
       -0.93484
       -1.03099
       -1.03632
       -1.07337
       -1.01183
       -1.05804
       -1.01950
       -1.00185
       -1.00753
       -1.03596
       -1.06805
       -1.10777
       -0.98334
       -1.10280
       -0.97412
       -1.00899
       -1.00459
       -0.99898
       -0.95162
       -0.85307
       -0.97451
       -1.06670
       -0.86666
       -1.11562
       -0.88092
       -1.03811
       -0.99707
       -1.05504
       -1.05455
       -1.07001
       -1.02071
       -0.99115
       -1.06901
       -1.03475
       -1.07472
       -1.00005
       -1.08214
       -1.06004
       -1.14821
       -1.03082
       -1.05382
       -0.97626
       -1.03324
       -0.98262
       -0.98946
       -0.96470
       -0.99992
       -1.05497
       -1.06374
       -1.02577
       -1.01906
       -1.00797
       -0.95659
       -1.04083
       -0.96275
       -0.98196
       -1.03517
       -0.98989
       -1.06670
       -1.06009
       -1.00068
       -0.96118
       -1.06136
       -1.01162
       -1.04260
       -1.09353
       -0.84864
       -1.00034
       -0.99346
       -0.91285
       -1.04327
       -1.00984
       -1.03898
       -0.96353
       -1.03553
       -1.03117
       -1.03712
       -1.08291
       -1.03835
       -1.04023
       -1.02968
       -1.05333
       -0.95814
       -1.00152
       -0.95116
       -0.97547
       -1.00064
       -0.98004
       -0.98541
       -1.04083
       -0.91714
       -0.95477
       -1.02405
       -1.01205
       -0.93284
       -0.96533
       -0.91846
       -1.00057
       -1.05428
       -1.00190
       -1.00273
       -0.96126
       -1.06673
       -1.04398
       -1.01156
       -0.99756
       -1.01505
       -0.89920
       -1.05345
       -0.96470
       -0.91099
       -1.05597
       -1.02234
       -1.03418
       -0.98874
       -1.07366
       -1.05750
       -0.69234
       -1.02544
       -0.98216
       -1.02686
       -1.05071
       -1.07252
       -1.06323
       -0.99007
       -0.92983
       -1.06761
       -0.97919
       -1.04850
       -1.00246
       -0.97023
       -1.01469
       -1.04097
       -1.03047
       -0.97963
       -0.99933
       -0.95717
       -0.84454
       -1.05839
       -0.97534
       -1.08638
       -1.01272
       -1.00010
       -1.06325
       -0.73764
       -1.03058
       -0.98733
       -1.02300
       -0.97683
       -0.98630
       -1.00120
       -0.94392
       -0.95679
       -0.92370
       -0.98271
       -0.95931
       -1.01149
       -0.88835
       -1.02371
       -0.98864
       -0.93518
       -1.03137
       -1.04949
       -1.06330
       -0.99027
       -1.05351
       -1.01576
       -1.01261
       -1.04660
       -1.00159
       -1.09080
       -1.11847
       -1.01354
       -1.09764
       -0.96231
       -1.02724
       -1.00161
       -1.02053
       -0.94312
       -0.84273
       -0.98307
       -1.04887
       -0.84793
       -1.08662
       -0.89337
       -1.03322
       -0.98833
       -1.04175
       -1.03746
       -1.08217
       -1.02126
       -0.96457
       -1.03613
       -0.99234
       -1.08193
       -1.00240
       -1.05144
       -1.05340
       -1.11548
       -1.00203
       -1.04591
       -0.96872
       -1.01680
       -0.99242
       -0.98908
       -1.00586
       -1.01204
       -1.03004
       -1.03484
       -1.06007
       -1.03868
       -1.01023
       -0.94698
       -1.05299
       -0.96578
       -0.96390
       -1.03247
       -0.99065
       -1.03332
       -1.04053
       -0.99483
       -0.97888
       -1.05302
       -1.02787
       -1.03043
       -1.10150
       -0.84712
       -0.98526
       -0.94822
       -0.89398
       -1.02506
       -1.02131
       -1.06080
       -0.95769
       -1.02761
       -1.03143
       -1.02757
       -1.07231
       -1.06041
       -1.02351
       -0.99907
       -1.03405
       -0.90402
       -1.01609
       -0.98169
       -0.95168
       -0.97434
       -0.95621
       -0.98607
       -1.05832
       -0.93409
       -0.94237
       -1.02851
       -0.98796
       -0.93687
       -0.96645
       -0.92659
       -0.97601
       -1.03009
       -0.96787
       -1.00959
       -0.94276
       -1.04128
       -1.02892
       -0.99522
       -1.01613
       -1.03820
       -0.91474
       -1.03518
       -0.95038
       -0.93717
       -1.05790
       -1.02388
       -1.01263
       -0.98200
       -1.09029
       -1.03772
       -0.65398
       -1.02910
       -1.00574
       -1.03607
       -1.02976
       -1.07474
       -1.06384
       -0.98990
       -0.93265
       -1.03726
       -0.93969
       -1.04423
       -1.01025
       -0.97394
       -1.01327
       -1.04153
       -1.02387
       -1.01560
       -0.99870
       -0.96923
       -0.83900
       -1.02248
       -1.01187
       -1.09724
       -1.01144
       -0.98999
       -1.08468
       -0.71233
       -1.01687
       -0.96638
       -1.04503
       -0.98559
       -0.97501
       -1.01476
       -0.96359
       -0.98826
       -0.93925
       -0.98250
       -0.94555
       -0.99402
       -0.87072
       -1.02939
       -0.98870
       -0.94733
       -1.03858
       -1.02872
       -1.06477
       -0.97647
       -1.04246
       -1.01823
       -0.98838
       -1.06783
       -0.99195
       -1.05023
       -1.09278
       -1.02350
       -1.06904
       -0.96966
       -1.01917
       -0.99000
       -1.05265
       -0.94387
       -0.85332
       -0.97624
       -1.03506
       -0.82255
       -1.07551
       -0.87004
       -1.02221
       -0.98149
       -1.01520
       -1.05953
       -1.07741
       -1.02451
       -0.95307
       -1.04686
       -1.01882
       -1.09213
       -1.01321
       -1.05500
       -1.04523
       -1.12233
       -0.99134
       -1.05887
       -0.95125
       -1.01171
       -0.99127
       -0.99643
       -1.02380
       -1.00667
       -1.03241
       -1.07510
       -1.06384
       -1.04590
       -1.02097
       -0.93339
       -1.03872
       -0.96668
       -0.96344
       -1.04589
       -1.03208
       -1.05151
       -1.05218
       -1.02485
       -0.99855
       -1.02221
       -0.99766
       -1.01078
       -1.07948
       -0.82370
       -0.98942
       -0.96848
       -0.89883
       -1.02522
       -1.01481
       -1.08061
       -0.93030
       -1.02422
       -1.03770
       -1.03377
       -1.06333
       -1.06847
       -1.03765
       -0.99478
       -1.04009
       -0.89954
       -1.01724
       -0.97413
       -0.91669
       -0.98200
       -0.93698
       -0.97770
       -1.07535
       -0.93164
       -0.97740
       -1.02212
       -0.99176
       -0.94791
       -0.93913
       -0.91308
       -0.97220
       -1.00815
       -0.97514
       -0.97318
       -0.95508
       -1.03243
       -1.04428
       -1.00054
       -1.04213
       -1.01234
       -0.92302
       -1.00335
       -0.96433
       -0.94460
       -1.05484
       -1.01205
       -1.02720
       -0.97779
       -1.06129
       -1.04197
       -0.63589
       -0.97920
       -1.02269
       -1.02184
       -1.02527
       -1.04965
       -1.05685
       -0.98682
       -0.94177
       -1.00411
       -0.91503
       -1.05046
       -0.98163
       -0.97595
       -1.00270
       -1.03099
       -1.03753
       -0.99982
       -0.97019
       -0.96153
       -0.84010
       -0.99947
       -0.98072
       -1.08933
       -1.01103
       -0.99764
       -1.09855
       -0.67093
       -1.00134
       -0.96312
       -1.04670
       -0.98789
       -0.97893
       -1.05090
       -0.96955
       -1.01869
       -0.93958
       -0.98373
       -0.96517
       -1.02268
       -0.83139
       -1.05297
       -0.97651
       -0.97125
       -1.01406
       -1.00267
       -1.05630
       -0.95826
       -1.03979
       -1.03300
       -0.98669
       -1.08900
       -1.03729
       -1.04791
       -1.07731
       -1.03683
       -1.07977
       -0.97834
       -1.04590
       -1.00902
       -1.06283
       -0.94378
       -0.82154
       -1.00021
       -1.05191
       -0.80079
       -1.03151
       -0.85817
       -1.05480
       -0.96464
       -1.00040
       -1.05390
       -1.05448
       -1.02196
       -0.96869
       -1.05529
       -0.98321
       -1.08171
       -1.02439
       -1.03363
       -1.03636
       -1.11006
       -0.99681
       -1.05261
       -0.94014
       -0.97979
       -1.01201
       -1.04347
       -1.02784
       -1.00721
       -1.02604
       -1.07020
       -1.06593
       -1.04886
       -1.01826
       -0.95605
       -1.04044
       -0.98684
       -0.94673
       -1.02312
       -1.00606
       -1.07651
       -1.04597
       -1.01521
       -1.01035
       -1.01461
       -0.99575
       -1.01545
       -1.05075
       -0.78428
       -0.96866
       -0.95256
       -0.87325
       -1.03582
       -1.05441
       -1.06423
       -0.93609
       -1.05335
       -1.03660
       -1.03730
       -1.06447
       -1.07165
       -1.03579
       -0.97472
       -1.04872
       -0.91629
       -1.01570
       -0.97427
       -0.93915
       -0.98892
       -0.92204
       -0.94718
       -1.06985
       -0.91965
       -0.98380
       -1.01013
       -1.00779
       -0.94601
       -0.92405
       -0.90866
       -0.93973
       -1.01847
       -0.95793
       -1.00962
       -0.95406
       -1.04108
       -1.03783
       -1.02178
       -1.05017
       -1.02828
       -0.95904
       -1.00416
       -0.94748
       -0.95349
       -1.04792
       -1.01418
       -1.02732
       -0.97947
       -1.03175
       -1.04944
       -0.56063
       -0.98014
       -1.01559
       -1.02677
       -1.03266
       -1.03917
       -1.08008
       -0.96510
       -0.93049
       -1.01047
       -0.91693
       -1.03833
       -0.97445
       -0.99640
       -1.01445
       -1.03355
       -1.03866
       -1.03345
       -0.99004
       -0.97512
       -0.83966
       -0.99734
       -0.97621
       -1.10935
       -0.97952
       -1.00551
       -1.10726
       -0.62017
       -1.01260
       -0.97518
       -1.01542
       -0.97031
       -0.97228
       -1.05669
       -0.97271
       -1.00920
       -0.93228
       -0.97401
       -0.98387
       -1.06164
       -0.82503
       -1.04420
       -0.98233
       -0.96315
       -1.02115
       -1.02511
       -1.03807
       -0.94779
       -1.02758
       -1.05819
       -1.01072
       -1.08794
       -1.05429
       -1.04046
       -1.06139
       -1.04782
       -1.07484
       -0.99386
       -1.00365
       -0.98415
       -1.05096
       -0.93770
       -0.81322
       -0.98508
       -1.04487
       -0.81797
       -1.07548
       -0.87465
       -1.04665
       -0.95306
       -0.99071
       -1.05728
       -1.04674
       -1.05467
       -0.98840
       -1.04830
       -1.00258
       -1.07180
       -1.02774
       -1.01929
       -1.03488
       -1.08830
       -1.01848
       -1.03168
       -0.93804
       -0.94769
       -0.99174
       -1.04522
       -1.04484
       -1.01897
       -0.99650
       -1.06796
       -1.06427
       -1.02546
       -1.00939
       -0.94347
       -1.02234
       -0.96963
       -0.92406
       -1.00612
       -1.00300
       -1.06660
       -1.04508
       -1.03751
       -1.03867
       -1.03403
       -0.99271
       -1.01063
       -1.04581
       -0.82635
       -0.96471
       -0.92140
       -0.89709
       -1.05693
       -1.04621
       -1.05201
       -0.95478
       -1.05328
       -1.03724
       -1.06042
       -1.03107
       -1.07069
       -1.06108
       -0.98227
       -1.04788
       -0.90195
       -1.01494
       -1.02547
       -0.93760
       -1.00066
       -0.94799
       -0.96441
       -1.07420
       -0.90686
       -1.00038
       -1.02653
       -1.02256
       -0.95693
       -0.91073
       -0.91221
       -0.95528
       -1.00977
       -0.91897
       -1.00309
       -0.97214
       -1.04053
       -1.04792
       -0.99783
       -1.04734
       -1.02544
       -0.95239
       -1.00326
       -0.93290
       -0.94513
       -1.06294
       -1.01637
       -1.03651
       -1.00434
       -1.02969
       -1.05010
       -0.51201
       -1.00252
       -1.00991
       -1.00373
       -1.05531
       -1.02091
       -1.05554
       -0.98454
       -0.94191
       -1.02015
       -0.89657
       -0.98649
       -0.96670
       -0.99468
       -0.98812
       -1.03206
       -1.01593
       -1.01655
       -0.97516
       -0.98757
       -0.85019
       -0.99839
       -0.95252
       -1.06952
       -0.98834
       -0.99642
       -1.09610
       -0.56490
       -1.03894
       -1.01195
       -0.98983
       -0.96462
       -0.97981
       -1.06547
       -0.99290
       -0.99701
       -0.91249
       -0.95016
       -0.98878
       -1.06718
       -0.80286
       -1.06306
       -0.96778
       -0.97540
       -1.01182
       -1.04648
       -1.03446
       -0.94255
       -1.03110
       -1.05185
       -1.00087
       -1.10031
       -1.04821
       -1.03230
       -1.04820
       -1.03134
       -1.08151
       -0.99841
       -1.00973
       -1.00393
       -1.04904
       -0.96017
       -0.79026
       -0.99717
       -1.05992
       -0.79227
       -1.06364
       -0.87461
       -1.05788
       -0.96101
       -1.01166
       -1.02716
       -1.07149
       -1.05192
       -0.99035
       -1.08240
       -1.00074
       -1.05447
       -1.03826
       -1.01874
       -1.03362
       -1.07420
       -1.02888
       -1.01839
       -0.94325
       -0.95599
       -1.02180
       -1.03112
       -1.06687
       -1.03511
       -1.01190
       -1.05386
       -1.03479
       -1.01683
       -1.00474
       -0.92629
       -1.02972
       -0.96167
       -0.90384
       -1.01139
       -0.98494
       -1.06411
       -1.04473
       -1.03580
       -1.05208
       -1.05580
       -0.99655
       -1.03826
       -1.02314
       -0.82580
       -0.95483
       -0.93356
       -0.89303
       -1.06899
       -1.05930
       -1.04643
       -0.95834
       -1.07126
       -1.05428
       -1.05038
       -1.02802
       -1.09411
       -1.04630
       -1.01932
       -1.05112
       -0.90212
       -1.02294
       -1.05190
       -0.96519
       -0.99184
       -0.95243
       -0.92987
       -1.05233
       -0.94282
       -0.99827
       -1.01843
       -1.01000
       -0.96932
       -0.92009
       -0.92523
       -0.93881
       -1.03449
       -0.88566
       -0.99998
       -0.97414
       -1.02959
       -1.05269
       -1.00121
       -1.02182
       -1.03311
       -0.95101
       -0.98664
       -0.92655
       -0.95846
       -1.04551
       -1.01870
       -1.01776
       -1.00774
       -1.04049
       -1.05560
       -0.45352
       -0.99962
       -1.00909
       -1.00801
       -1.04963
       -1.02426
       -1.04916
       -0.98066
       -0.95826
       -1.01044
       -0.91795
       -0.99067
       -0.96038
       -0.98518
       -0.98358
       -1.03830
       -0.99322
       -1.01355
       -0.99916
       -0.97733
       -0.86902
       -1.00260
       -0.93185
       -1.08985
       -0.95968
       -1.01464
       -1.10051
       -0.50594
       -1.02683
       -0.98664
       -0.99155
       -0.95395
       -0.95799
       -1.05789
       -0.98918
       -1.01542
       -0.93678
       -0.97338
       -0.99861
       -1.06355
       -0.79874
       -1.02169
       -0.94771
       -0.96202
       -1.01830
       -1.03806
       -1.03717
       -0.94914
       -1.03526
       -1.01351
       -1.01047
       -1.12688
       -1.04041
       -1.03415
       -1.05136
       -1.01679
       -1.07236
       -1.00493
       -1.02770
       -0.97480
       -1.04694
       -0.95458
       -0.78553
       -1.00876
       -1.06633
       -0.80998
       -1.06767
       -0.86887
       -1.04419
       -0.96341
       -1.02298
       -1.04407
       -1.06892
       -1.02245
       -0.98712
       -1.06610
       -0.98454
       -1.06613
       -1.03195
       -1.03399
       -1.00575
       -1.04270
       -1.04625
       -1.01403
       -0.93164
       -0.95354
       -1.01853
       -1.01235
       -1.08235
       -1.06181
       -1.00527
       -1.06076
       -1.05702
       -1.02091
       -1.01294
       -0.91923
       -1.00126
       -0.94628
       -0.89349
       -0.99908
       -1.01855
       -1.07110
       -1.04422
       -1.01645
       -1.05940
       -1.07013
       -0.98689
       -1.03873
       -1.00552
       -0.83715
       -0.95767
       -0.92644
       -0.91650
       -1.06966
       -1.01959
       -1.04349
       -0.96801
       -1.05101
       -1.08281
       -1.01878
       -1.01544
       -1.08959
       -1.01797
       -1.03243
       -1.07102
       -0.90525
       -1.03881
       -1.03515
       -0.95865
       -1.00968
       -0.97882
       -0.95510
       -1.05342
       -0.94770
       -0.96523
       -1.01532
       -1.03958
       -0.95610
       -0.94054
       -0.91645
       -0.93485
       -1.03845
       -0.87360
       -1.01161
       -0.97189
       -1.00487
       -1.03190
       -0.99868
       -0.98486
       -1.02091
       -0.93958
       -0.97819
       -0.92442
       -0.99870
       -1.05433
       -1.02063
       -1.01781
       -0.96217
       -1.02709
       -1.05411
       -0.36569
       -0.98048
       -1.03991
       -1.04615
       -1.06767
       -1.02209
       -1.07499
       -0.99490
       -0.94864
       -1.02548
       -0.92448
       -0.99427
       -0.97482
       -1.01868
       -0.98464
       -1.02771
       -0.96937
       -0.98200
       -0.99857
       -0.97723
       -0.84361
       -0.98847
       -0.93068
       -1.09653
       -0.98770
       -1.01016
       -1.07828
       -0.43382
       -0.99623
       -0.98201
       -0.95578
       -0.95091
       -0.92900
       -1.06048
       -1.00322
       -0.99397
       -0.92036
       -0.98572
       -0.98399
       -1.02131
       -0.74933
       -1.04084
       -0.93587
       -0.96485
       -1.01453
       -1.05483
       -1.03575
       -0.94914
       -1.03510
       -1.04172
       -1.06423
       -1.10235
       -1.02920
       -1.03725
       -1.05020
       -1.02791
       -1.05847
       -1.00686
       -1.01441
       -0.98677
       -1.05096
       -0.96339
       -0.77265
       -1.01134
       -1.04278
       -0.81608
       -1.10335
       -0.88834
       -1.04346
       -0.97540
       -1.01948
       -1.05485
       -1.06825
       -1.03298
       -0.99023
       -1.02913
       -0.98133
       -1.07329
       -1.04578
       -1.03087
       -1.00195
       -1.04200
       -1.02708
       -1.02068
       -0.90524
       -0.94586
       -0.98944
       -1.02121
       -1.07463
       -1.05951
       -1.03291
       -1.06018
       -1.04140
       -0.98536
       -0.99555
       -0.93244
       -0.97817
       -0.96474
       -0.88121
       -0.97235
       -1.03516
       -1.03977
       -1.02548
       -1.03054
       -1.00393
       -1.08134
       -0.94381
       -1.04571
       -1.01658
       -0.83582
       -0.98003
       -0.94363
       -0.92077
       -1.05412
       -1.04353
       -1.05670
       -0.94212
       -1.02931
       -1.09427
       -1.04002
       -1.03340
       -1.10974
       -1.02994
       -1.03649
       -1.04312
       -0.88170
       -1.02419
       -1.05850
       -0.98641
       -1.00575
       -0.97019
       -0.98264
       -1.05290
       -0.95768
       -0.96788
       -1.00541
       -1.04548
       -0.98081
       -0.93981
       -0.93565
       -0.95969
       -1.02474
       -0.87132
       -1.00629
       -1.00550
       -1.02249
       -1.04392
       -1.01369
       -0.99310
       -1.05195
       -0.93895
       -0.96244
       -0.94188
       -0.98725
       -1.05568
       -1.00561
       -1.01594
       -0.95803
       -1.03531
       -1.04058
       -0.23940
       -0.97038
       -1.03751
       -1.03273
       -1.03948
       -1.01241
       -1.03936
       -0.99375
       -0.92970
       -1.01893
       -0.93968
       -1.00719
       -1.00837
       -1.02354
       -0.98573
       -0.99989
       -0.98690
       -0.99344
       -1.02718
       -1.01162
       -0.85801
       -0.97299
       -0.94739
       -1.07412
       -0.93135
       -0.99465
       -1.06985
       -0.35898
       -0.94244
       -0.99197
       -0.97367
       -0.93988
       -0.94431
       -1.06599
       -1.03629
       -0.98413
       -0.93746
       -0.96164
       -0.96483
       -1.04123
       -0.74513
       -1.02493
       -0.96362
       -0.99023
       -1.01812
       -1.04602
       -1.02359
       -0.95369
       -1.02387
       -1.03465
       -1.06973
       -1.09450
       -1.01485
       -1.00212
       -1.06503
       -1.02816
       -1.04975
       -0.98747
       -1.01083
       -0.99374
       -1.04801
       -0.99327
       -0.78389
       -1.01436
       -1.05544
       -0.76983
       -1.09313
       -0.87686
       -1.05568
       -0.96180
       -1.03897
       -1.01955
       -1.07751
       -1.04581
       -0.99878
       -1.01852
       -0.98890
       -1.07503
       -1.01635
       -1.01727
       -1.00162
       -1.04862
       -1.02855
       -1.01261
       -0.93694
       -0.92904
       -0.95696
       -1.04092
       -1.07542
       -1.07277
       -1.02996
       -1.05582
       -1.04667
       -0.98134
       -0.97835
       -0.94164
       -0.97108
       -0.96139
       -0.88267
       -0.95862
       -0.99781
       -1.02786
       -1.02435
       -1.02146
       -0.97037
       -1.08956
       -0.96910
       -1.01669
       -1.00963
       -0.83427
       -0.96952
       -0.94538
       -0.94561
       -1.04811
       -1.04000
       -1.07767
       -0.92881
       -1.02515
       -1.06180
       -1.03072
       -1.05829
       -1.11840
       -1.03650
       -1.04227
       -1.01736
       -0.89930
       -1.00122
       -1.06360
       -1.00260
       -0.96665
       -0.93858
       -0.95429
       -1.03475
       -0.96764
       -0.97186
       -1.01537
       -1.05997
       -0.98746
       -0.97833
       -0.91869
       -0.94133
       -1.01010
       -0.84037
       -0.99264
       -1.05523
       -1.01927
       -1.08339
       -0.98783
       -0.98146
       -1.06197
       -0.92617
       -0.96832
       -0.96640
       -0.98477
       -1.06421
       -1.00606
       -0.98235
       -0.97669
       -1.04072
       -1.03169
       -0.16783
       -0.98705
       -1.04882
       -1.00686
       -1.02739
       -1.00206
       -1.02664
       -0.97864
       -0.93757
       -1.00972
       -0.94849
       -1.02264
       -0.98558
       -1.02026
       -0.95600
       -0.99141
       -0.99040
       -0.98116
       -1.03350
       -1.03411
       -0.88907
       -0.97258
       -0.94218
       -1.07964
       -0.94184
       -1.01054
       -1.09040
       -0.28826
       -0.91071
       -0.97784
       -0.94675
       -0.93417
       -0.91754
       -1.06536
       -1.01670
       -0.96873
       -0.94798
       -0.96843
       -0.94791
       -1.04007
       -0.69996
       -1.04961
       -0.96263
       -0.96148
       -1.06868
       -1.06083
       -1.01674
       -0.96028
       -1.01769
       -1.01503
       -1.07399
       -1.11491
       -1.00539
       -0.95338
       -1.04347
       -1.04880
       -1.06092
       -0.97479
       -0.99004
       -0.99714
       -1.07875
       -0.98357
       -0.76894
       -1.00433
       -1.03183
       -0.74274
       -1.07339
       -0.84960
       -1.06542
       -0.96808
       -1.05417
       -0.99687
       -1.09968
       -1.04492
       -0.99773
       -1.02350
       -0.98898
       -1.07434
       -1.04182
       -1.03482
       -1.03080
       -1.09359
       -1.02015
       -1.02217
       -0.94678
       -0.94155
       -0.93645
       -1.05562
       -1.07870
       -1.07096
       -1.02107
       -1.05035
       -1.06138
       -0.97221
       -0.97329
       -0.91508
       -0.98806
       -0.97382
       -0.87243
       -0.97094
       -0.98589
       -1.05996
       -1.03813
       -1.00986
       -0.95830
       -1.08342
       -0.98890
       -0.99627
       -1.01194
       -0.82903
       -1.00844
       -0.94664
       -0.93584
       -1.03153
       -1.05222
       -1.08826
       -0.90588
       -1.00384
       -1.05594
       -1.02801
       -1.08801
       -1.09717
       -1.07344
       -1.03935
       -1.05854
       -0.91567
       -1.01714
       -1.05283
       -1.00267
       -0.98333
       -0.97462
       -0.96299
       -1.00452
       -0.95709
       -0.99184
       -1.01909
       -1.05750
       -1.01019
       -0.94883
       -0.90329
       -0.91554
       -1.01072
       -0.83673
       -1.00843
       -1.06425
       -1.00839
       -1.08215
       -0.96929
       -0.98651
       -1.06038
       -0.93831
       -0.96338
       -0.97684
       -0.98526
       -1.04302
       -0.96634
       -0.97885
       -0.99949
       -1.00109
       -1.01103
       -0.09771
       -0.98789
       -1.02948
       -1.04404
       -1.01488
       -1.01046
       -1.02881
       -0.99770
       -0.92350
       -1.01572
       -0.92848
       -1.06228
       -0.98279
       -0.97822
       -0.97078
       -1.01685
       -1.01214
       -0.96782
       -1.04482
       -1.02156
       -0.88475
       -0.97865
       -0.93762
       -1.09744
       -0.93340
       -0.97730
       -1.09384
       -0.19741
       -0.89861
       -0.97634
       -0.99532
       -0.94982
       -0.93503
       -1.04581
       -1.02026
       -0.95744
       -0.94796
       -0.97338
       -0.95226
       -1.05645
       -0.70642
       -1.07733
       -0.96001
       -0.96009
       -1.03925
       -1.04282
       -0.97351
       -0.98619
       -1.01835
       -1.04973
       -1.04930
       -1.12041
       -0.99582
       -0.94729
       -1.04618
       -1.02742
       -1.05697
       -0.97174
       -1.01055
       -1.01354
       -1.04432
       -1.00543
       -0.76792
       -0.99095
       -1.04535
       -0.72421
       -1.09476
       -0.81873
       -1.04891
       -0.96315
       -1.04924
       -1.00059
       -1.08708
       -1.02275
       -0.99309
       -1.03274
       -1.00337
       -1.04794
       -1.04402
       -1.01625
       -1.03870
       -1.09028
       -1.01862
       -1.04157
       -0.94044
       -0.95379
       -0.92003
       -1.06310
       -1.10569
       -1.08973
       -1.02281
       -1.05125
       -1.08665
       -0.98446
       -0.96223
       -0.92043
       -0.96365
       -0.99085
       -0.87089
       -0.95887
       -0.98178
       -1.04765
       -1.02630
       -1.00538
       -0.94485
       -1.05153
       -1.04390
       -0.98442
       -1.02375
       -0.82540
       -0.99860
       -0.96054
       -0.92412
       -1.01595
       -1.05868
       -1.06336
       -0.92923
       -1.00939
       -1.05424
       -1.06082
       -1.07599
       -1.09666
       -1.11133
       -1.03189
       -1.06523
       -0.89255
       -1.05603
       -1.01487
       -0.99349
       -0.97125
       -0.99877
       -0.95860
       -1.00960
       -0.95359
       -0.96857
       -1.03121
       -1.06545
       -0.99738
       -0.95949
       -0.91861
       -0.91750
       -1.01902
       -0.80692
       -0.99510
       -1.04094
       -0.98978
       -1.10067
       -0.98988
       -1.00624
       -1.05330
       -0.94123
       -0.97016
       -0.96341
       -0.95847
       -1.03564
       -0.98138
       -0.95606
       -1.01782
       -0.99366
       -0.97546
       -0.08031
       -0.94926
       -1.03141
       -1.02044
       -1.00976
       -0.99039
       -1.02460
       -0.99504
       -0.89413
       -0.99678
       -0.94603
       -1.09178
       -0.97590
       -1.01076
       -0.96475
       -0.99451
       -0.98375
       -0.96381
       -1.03411
       -1.01550
       -0.89501
       -1.00024
       -0.95138
       -1.09299
       -0.96014
       -0.94497
       -1.08807
       -0.15516
       -0.88709
       -0.97619
       -0.99329
       -0.93038
       -0.93645
       -0.98146
       -1.02880
       -1.00986
       -0.94147
       -0.96145
       -0.96235
       -1.01991
       -0.67972
       -1.06566
       -0.95529
       -0.94400
       -1.02865
       -1.04874
       -0.99289
       -0.97432
       -1.00112
       -1.04936
       -1.06199
       -1.11553
       -0.99088
       -0.94871
       -1.05271
       -1.02017
       -1.03796
       -0.98338
       -1.01470
       -1.01101
       -1.02774
       -1.02250
       -0.78076
       -1.02560
       -1.02966
       -0.71447
       -1.09184
       -0.77551
       -1.01966
       -0.99208
       -1.04077
       -0.97866
       -1.09006
       -1.01095
       -1.01584
       -1.06481
       -1.02228
       -1.07610
       -1.03837
       -0.99477
       -1.00560
       -1.07597
       -1.03073
       -1.02775
       -0.95616
       -0.93207
       -0.91497
       -1.04844
       -1.08211
       -1.06506
       -1.04772
       -1.04314
       -1.09546
       -1.00711
       -0.95338
       -0.94888
       -0.97557
       -0.99273
       -0.88571
       -0.95853
       -0.96882
       -1.04346
       -1.02458
       -1.01699
       -0.94956
       -1.03592
       -1.03281
       -0.96794
       -1.01760
       -0.83412
       -0.97988
       -0.97724
       -0.91839
       -0.99660
       -1.07702
       -1.07070
       -0.94967
       -0.98213
       -1.02950
       -1.06255
       -1.07633
       -1.07384
       -1.09558
       -1.00149
       -1.04669
       -0.90344
       -1.06007
       -1.03769
       -1.00771
       -0.95671
       -0.99616
       -0.97134
       -0.98953
       -0.95638
       -0.95608
       -1.03220
       -1.05770
       -1.00296
       -0.91294
       -0.91856
       -0.93683
       -1.02799
       -0.84901
       -0.98426
       -1.03957
       -0.96718
       -1.08049
       -0.97164
       -1.00189
       -1.08589
       -0.96716
       -0.99172
       -0.97165
       -0.96155
       -1.00564
       -0.96333
       -0.94426
       -1.01362
       -1.00521
       -0.98043
       -0.11187
       -0.93694
       -1.00870
       -0.98096
       -1.01454
       -0.99154
       -1.00227
       -1.00619
       -0.90857
       -1.00053
       -0.95141
       -1.08140
       -0.98044
       -1.03333
       -0.96032
       -0.96590
       -0.97066
       -0.96787
       -1.05706
       -1.01472
       -0.90113
       -1.00858
       -0.93845
       -1.07003
       -0.99138
       -0.92529
       -1.06982
       -0.08287
       -0.84877
       -0.95478
       -0.99596
       -0.94785
       -0.93231
       -0.98341
       -1.02249
       -1.04207
       -0.94925
       -0.96828
       -0.95913
       -1.02344
       -0.66734
       -1.08582
       -0.94684
       -0.87899
       -1.01090
       -1.04104
       -1.00622
       -0.92451
       -1.00629
       -1.07135
       -1.04424
       -1.11981
       -0.94422
       -0.99288
       -1.04611
       -1.02553
       -1.03711
       -0.99772
       -1.02950
       -1.02888
       -1.05621
       -1.04708
       -0.79232
       -1.04024
       -1.01854
       -0.66877
       -1.11199
       -0.74982
       -1.01293
       -0.99744
       -1.04330
       -0.96082
       -1.03892
       -1.03326
       -1.02001
       -1.05368
       -1.04269
       -1.06082
       -1.05977
       -1.01080
       -1.00233
       -1.07120
       -1.00635
       -1.00245
       -0.98022
       -0.91547
       -0.88402
       -1.04900
       -1.03796
       -1.03906
       -1.04792
       -1.04159
       -1.05300
       -1.00958
       -0.98367
       -0.95071
       -0.97708
       -0.99651
       -0.86544
       -0.96701
       -0.97839
       -1.00342
       -1.01835
       -1.05206
       -0.97791
       -1.01215
       -1.05971
       -0.96214
       -1.03503
       -0.80880
       -0.98513
       -1.00376
       -0.91928
       -0.98697
       -1.05541
       -1.04444
       -0.94199
       -0.99070
       -1.01758
       -1.06479
       -1.07920
       -1.05492
       -1.09956
       -1.00129
       -1.00444
       -0.93678
       -1.05305
       -1.05892
       -1.00272
       -0.97953
       -1.02422
       -1.00211
       -1.00112
       -0.92194
       -0.92910
       -1.03620
       -1.03077
       -1.00847
       -0.91223
       -0.90911
       -0.91253
       -1.01335
       -0.88337
       -0.98115
       -1.05605
       -0.97681
       -1.06550
       -0.98037
       -1.00408
       -1.06281
       -0.97196
       -1.01017
       -0.97713
       -0.96988
       -1.03187
       -0.97482
       -0.94500
       -1.02109
       -1.03163
       -0.97529
       -0.06261
       -0.94785
       -0.99946
       -0.99608
       -0.98986
       -0.99498
       -1.00277
       -1.00811
       -0.90935
       -0.97799
       -0.95273
       -1.05807
       -0.99156
       -1.04922
       -0.97238
       -0.94580
       -0.94759
       -0.96161
       -1.03327
       -1.02282
       -0.88421
       -0.98804
       -0.92315
       -1.02445
       -0.95422
       -0.91316
       -1.06079
       -0.05078
       -0.85567
       -0.92678
       -0.98851
       -0.94320
       -0.92510
       -0.98221
       -0.99669
       -1.04520
       -0.96548
       -0.97549
       -0.96189
       -1.00124
       -0.62739
       -1.08864
       -0.94411
       -0.86856
       -1.03866
       -1.03598
       -0.99148
       -0.91478
       -1.02544
       -1.07215
       -1.07432
       -1.08646
       -0.99377
       -0.98299
       -1.03824
       -1.01076
       -1.03015
       -1.01949
       -1.02942
       -1.04912
       -1.05265
       -1.03286
       -0.77253
       -1.04766
       -0.99762
       -0.62959
       -1.08476
       -0.71936
       -0.99359
       -0.98430
       -1.03685
       -0.94212
       -1.03947
       -1.02710
       -1.03408
       -1.06817
       -1.03186
       -1.04798
       -1.06715
       -1.03316
       -0.96729
       -1.06309
       -1.00134
       -0.99899
       -0.96682
       -0.89906
       -0.86982
       -1.03806
       -1.02874
       -1.05551
       -1.03406
       -1.04853
       -1.02986
       -1.00137
       -0.99824
       -0.93800
       -0.99306
       -0.98335
       -0.88579
       -0.92198
       -1.01283
       -1.00500
       -1.01392
       -1.06359
       -0.99084
       -0.98829
       -1.08024
       -0.95784
       -1.03143
       -0.78536
       -0.98557
       -0.99135
       -0.90071
       -0.97280
       -1.03221
       -1.02455
       -0.95105
       -1.00471
       -1.06498
       -1.06813
       -1.08417
       -1.08240
       -1.05705
       -0.98425
       -1.03337
       -0.97629
       -1.03358
       -1.06596
       -1.00646
       -1.01956
       -1.03383
       -1.04139
       -1.00575
       -0.91305
       -0.91841
       -1.00917
       -1.02820
       -1.03425
       -0.91777
       -0.90802
       -0.91532
       -0.98487
       -0.89381
       -0.98415
       -1.04645
       -0.98492
       -1.07180
       -0.96886
       -0.99544
       -1.08635
       -0.97497
       -1.00249
       -0.97893
       -0.91663
       -1.01023
       -0.97582
       -0.90311
       -1.03036
       -1.04260
       -1.00317
       -0.06379
       -0.93267
       -0.98967
       -1.00465
       -1.00226
       -0.97685
       -1.00082
       -1.01607
       -0.89176
       -1.00583
       -0.98204
       -1.05388
       -0.96980
       -1.03553
       -0.98225
       -0.96521
       -0.96606
       -0.94750
       -1.01015
       -1.03153
       -0.91442
       -0.98380
       -0.94182
       -1.03228
       -0.97786
       -0.91763
       -1.01097
       -0.04182
       -0.84613
       -0.94325
       -0.96032
       -0.95470
       -0.93477
       -0.94200
       -0.99743
       -1.05866
       -0.94738
       -0.99314
       -0.94270
       -0.96826
       -0.61397
       -1.06424
       -0.96704
       -0.85473
       -1.03302
       -1.02627
       -0.99617
[truncated: 17,520,311 more chars]
