# Supplementary material for: Partial coupling delay induced multiple spatiotemporal orders in a modular neuronal network
Source: PLoS One. 2017 Jun 1;12(6):e0177918. doi: 10.1371/journal.pone.0177918 (PMC5453483; doi:10.1371/journal.pone.0177918)
Supplement: S1 Dataset — (ZIP) [file pone.0177918.s001.zip › S1_Dataset.zip/S1d.m]

% Following is the data for Fig 1(d) in the revised manuscript.
 Q=[
       -1.36370
       -1.36989
       -1.40706
       -1.36228
       -1.43131
       -1.37448
       -1.34935
       -1.38066
       -1.39458
       -1.37420
       -1.40807
       -1.41039
       -1.38637
       -1.39975
       -1.37932
       -1.14951
       -1.39116
       -1.11630
       -1.38075
       -1.39776
       -1.11435
       -1.37831
       -1.36074
       -1.41308
       -1.40091
       -1.40525
       -1.11837
       -1.39844
       -1.40744
       -1.37920
       -1.41688
       -1.40720
       -1.38532
       -1.08436
       -1.44123
       -1.43240
       -1.38125
       -1.40720
       -1.42397
       -1.38160
       -1.37724
       -1.09447
       -1.02758
       -1.15156
       -1.40533
       -1.42327
       -1.12888
       -1.10128
       -1.39927
       -1.35813
       -1.36965
       -1.38909
       -1.38000
       -1.09552
       -1.36462
       -1.13946
       -1.41897
       -1.10159
       -1.16987
       -1.34661
       -1.09022
       -1.39347
       -1.38577
       -1.40363
       -1.09651
       -1.40278
       -1.37293
       -1.41786
       -1.41513
       -1.44803
       -1.38818
       -1.34591
       -1.16629
       -1.38568
       -1.16751
       -1.37522
       -1.44081
       -1.40114
       -1.02664
       -1.39497
       -1.09227
       -1.04469
       -1.07021
       -1.10920
       -1.11198
       -1.36297
       -1.38699
       -1.40266
       -1.40015
       -1.39314
       -1.40544
       -1.38954
       -1.34717
       -1.38100
       -1.14524
       -1.09129
       -1.12612
       -1.03580
       -1.09415
       -1.39665
       -1.35003
       -1.36581
       -1.39448
       -1.41195
       -1.09501
       -1.37583
       -1.04339
       -1.10303
       -1.10312
       -1.08377
       -1.15485
       -1.38281
       -1.16808
       -1.40613
       -1.40320
       -1.43298
       -1.40737
       -1.44827
       -1.38555
       -1.41374
       -1.32513
       -1.37677
       -1.40160
       -1.38365
       -1.40588
       -1.42618
       -1.38159
       -1.39860
       -1.37880
       -1.39470
       -1.37561
       -1.38672
       -1.08710
       -1.40068
       -1.36415
       -1.37507
       -1.34335
       -1.43008
       -1.39980
       -1.42065
       -1.38991
       -1.41773
       -1.40180
       -1.39466
       -1.45864
       -1.39967
       -1.39188
       -1.41096
       -1.38613
       -1.41860
       -1.38518
       -1.45065
       -1.42776
       -1.40684
       -1.45315
       -1.38196
       -1.44676
       -1.39027
       -1.39150
       -1.41472
       -1.35147
       -1.39749
       -1.37453
       -1.38007
       -1.40891
       -1.40777
       -1.40552
       -1.40068
       -1.39913
       -1.37270
       -1.38964
       -1.42331
       -1.35141
       -1.39204
       -1.40158
       -1.15160
       -1.41098
       -1.11271
       -1.39264
       -1.39891
       -1.10045
       -1.38949
       -1.35874
       -1.40082
       -1.41303
       -1.39334
       -1.12090
       -1.43203
       -1.36691
       -1.39569
       -1.42023
       -1.38153
       -1.38885
       -1.09332
       -1.44383
       -1.41679
       -1.37930
       -1.43284
       -1.40270
       -1.38260
       -1.37095
       -1.12985
       -1.07125
       -1.12920
       -1.43518
       -1.39405
       -1.13484
       -1.09761
       -1.39610
       -1.36332
       -1.39208
       -1.36907
       -1.42429
       -1.07561
       -1.35660
       -1.12080
       -1.39487
       -1.10092
       -1.17726
       -1.35178
       -1.06504
       -1.41684
       -1.41163
       -1.43211
       -1.09142
       -1.39817
       -1.40565
       -1.41654
       -1.40272
       -1.42196
       -1.41577
       -1.34140
       -1.14558
       -1.40591
       -1.15879
       -1.34589
       -1.43410
       -1.41721
       -1.03046
       -1.39737
       -1.10051
       -1.04410
       -1.06311
       -1.09220
       -1.13610
       -1.33837
       -1.39003
       -1.39927
       -1.37362
       -1.37920
       -1.36579
       -1.42019
       -1.35449
       -1.39095
       -1.15647
       -1.11273
       -1.13181
       -1.05820
       -1.08084
       -1.42868
       -1.32454
       -1.36571
       -1.43081
       -1.38525
       -1.13593
       -1.40617
       -1.06870
       -1.08473
       -1.11084
       -1.07237
       -1.14127
       -1.39501
       -1.15345
       -1.38495
       -1.41663
       -1.42134
       -1.40775
       -1.43130
       -1.36476
       -1.42330
       -1.35776
       -1.38482
       -1.40521
       -1.38429
       -1.37135
       -1.38519
       -1.36751
       -1.38747
       -1.41185
       -1.38189
       -1.33959
       -1.39446
       -1.09898
       -1.39263
       -1.34476
       -1.40201
       -1.36717
       -1.41476
       -1.38479
       -1.42966
       -1.39862
       -1.43512
       -1.39364
       -1.42140
       -1.43095
       -1.42464
       -1.35510
       -1.39237
       -1.42864
       -1.38452
       -1.39162
       -1.45406
       -1.40273
       -1.39454
       -1.44131
       -1.36777
       -1.42113
       -1.41230
       -1.40036
       -1.37367
       -1.39348
       -1.41597
       -1.37806
       -1.36382
       -1.40073
       -1.36591
       -1.39681
       -1.40614
       -1.43368
       -1.33841
       -1.37276
       -1.43815
       -1.37548
       -1.41631
       -1.39741
       -1.17238
       -1.40488
       -1.11908
       -1.39905
       -1.43068
       -1.10445
       -1.38475
       -1.39316
       -1.38825
       -1.43397
       -1.39892
       -1.11345
       -1.38115
       -1.38711
       -1.40890
       -1.42525
       -1.40198
       -1.42895
       -1.12497
       -1.42175
       -1.42807
       -1.35048
       -1.41310
       -1.38870
       -1.35026
       -1.40416
       -1.11275
       -1.08431
       -1.12065
       -1.45596
       -1.39571
       -1.14038
       -1.08812
       -1.39165
       -1.38470
       -1.39801
       -1.35567
       -1.38146
       -1.08317
       -1.37388
       -1.09934
       -1.41160
       -1.13956
       -1.17643
       -1.34478
       -1.08826
       -1.35194
       -1.39596
       -1.41892
       -1.09569
       -1.35156
       -1.41201
       -1.43428
       -1.36659
       -1.42063
       -1.36697
       -1.33212
       -1.14432
       -1.41699
       -1.14892
       -1.36355
       -1.40314
       -1.39064
       -1.03558
       -1.39391
       -1.12726
       -1.07514
       -1.08052
       -1.10949
       -1.13728
       -1.40012
       -1.38734
       -1.41724
       -1.39389
       -1.35825
       -1.37232
       -1.40162
       -1.40203
       -1.40035
       -1.13766
       -1.13601
       -1.13092
       -1.08126
       -1.08091
       -1.40195
       -1.32901
       -1.35782
       -1.42318
       -1.40124
       -1.12591
       -1.39015
       -1.07892
       -1.07607
       -1.12040
       -1.07898
       -1.15565
       -1.40397
       -1.14795
       -1.39595
       -1.39423
       -1.40769
       -1.42439
       -1.40018
       -1.36450
       -1.42547
       -1.38201
       -1.39479
       -1.41088
       -1.36407
       -1.38075
       -1.38109
       -1.39177
       -1.39083
       -1.36942
       -1.40305
       -1.36391
       -1.38436
       -1.09996
       -1.40689
       -1.35313
       -1.43664
       -1.41102
       -1.43282
       -1.39167
       -1.44129
       -1.36032
       -1.45524
       -1.39528
       -1.43589
       -1.40962
       -1.38627
       -1.34642
       -1.40476
       -1.40627
       -1.38341
       -1.36802
       -1.41748
       -1.39025
       -1.40282
       -1.41381
       -1.35913
       -1.38430
       -1.39810
       -1.41500
       -1.37035
       -1.39783
       -1.35377
       -1.34622
       -1.36131
       -1.40300
       -1.37650
       -1.40566
       -1.37613
       -1.44082
       -1.35387
       -1.36064
       -1.43288
       -1.37100
       -1.35812
       -1.41078
       -1.17202
       -1.40574
       -1.11213
       -1.41547
       -1.41025
       -1.11822
       -1.38357
       -1.41349
       -1.37038
       -1.40884
       -1.40185
       -1.12409
       -1.39030
       -1.43458
       -1.41007
       -1.41546
       -1.42399
       -1.42844
       -1.12338
       -1.43598
       -1.41553
       -1.34752
       -1.39671
       -1.38779
       -1.39323
       -1.38267
       -1.12864
       -1.08959
       -1.11033
       -1.41764
       -1.37373
       -1.13762
       -1.08422
       -1.37341
       -1.37465
       -1.39790
       -1.34665
       -1.39611
       -1.08551
       -1.36190
       -1.08063
       -1.41272
       -1.16846
       -1.19559
       -1.37052
       -1.11302
       -1.35641
       -1.36527
       -1.44164
       -1.10663
       -1.36119
       -1.43856
       -1.39650
       -1.38682
       -1.42196
       -1.42177
       -1.35809
       -1.14329
       -1.42571
       -1.15479
       -1.37876
       -1.41135
       -1.38298
       -1.03982
       -1.37428
       -1.10957
       -1.10435
       -1.07209
       -1.09858
       -1.11486
       -1.33706
       -1.36909
       -1.44099
       -1.39434
       -1.35764
       -1.39586
       -1.39030
       -1.38575
       -1.39057
       -1.14433
       -1.11313
       -1.11375
       -1.08441
       -1.06955
       -1.45086
       -1.33502
       -1.39537
       -1.43876
       -1.42864
       -1.15270
       -1.38689
       -1.09547
       -1.07648
       -1.12393
       -1.05716
       -1.16361
       -1.36796
       -1.14223
       -1.39750
       -1.41450
       -1.41264
       -1.43848
       -1.40273
       -1.36451
       -1.42052
       -1.41095
       -1.39135
       -1.42192
       -1.33252
       -1.40001
       -1.39716
       -1.35383
       -1.39708
       -1.39655
       -1.36281
       -1.35453
       -1.37938
       -1.13171
       -1.41747
       -1.36684
       -1.43713
       -1.40494
       -1.44267
       -1.39252
       -1.41254
       -1.35717
       -1.42363
       -1.38011
       -1.46576
       -1.41032
       -1.38354
       -1.40218
       -1.40484
       -1.40032
       -1.41162
       -1.38433
       -1.40488
       -1.37913
       -1.41422
       -1.40032
       -1.40763
       -1.37553
       -1.40410
       -1.37957
       -1.38034
       -1.35869
       -1.35696
       -1.32866
       -1.36952
       -1.41981
       -1.38896
       -1.37741
       -1.36877
       -1.41448
       -1.32529
       -1.38187
       -1.42090
       -1.37645
       -1.38185
       -1.39426
       -1.15664
       -1.40312
       -1.10129
       -1.39412
       -1.41234
       -1.09648
       -1.38203
       -1.38451
       -1.36767
       -1.38258
       -1.37591
       -1.11405
       -1.37330
       -1.40981
       -1.40004
       -1.40098
       -1.41710
       -1.39575
       -1.11662
       -1.40972
       -1.40222
       -1.36534
       -1.40478
       -1.40371
       -1.39319
       -1.42240
       -1.11846
       -1.09986
       -1.12101
       -1.39970
       -1.45036
       -1.13914
       -1.06372
       -1.34216
       -1.38193
       -1.36966
       -1.35288
       -1.38391
       -1.09725
       -1.36794
       -1.08524
       -1.39419
       -1.16907
       -1.16827
       -1.34970
       -1.09602
       -1.35790
       -1.40990
       -1.42575
       -1.11720
       -1.37211
       -1.40687
       -1.42413
       -1.40884
       -1.40962
       -1.40419
       -1.36493
       -1.14695
       -1.40001
       -1.16713
       -1.38998
       -1.42475
       -1.34399
       -1.00626
       -1.37559
       -1.07586
       -1.09298
       -1.06849
       -1.06890
       -1.12824
       -1.36055
       -1.36311
       -1.40426
       -1.40702
       -1.35282
       -1.39080
       -1.42184
       -1.39182
       -1.39081
       -1.14491
       -1.10199
       -1.12002
       -1.08482
       -1.06651
       -1.43033
       -1.37685
       -1.40901
       -1.41664
       -1.43624
       -1.13352
       -1.39051
       -1.10895
       -1.09014
       -1.09977
       -1.09362
       -1.13493
       -1.34650
       -1.12475
       -1.40207
       -1.39224
       -1.40196
       -1.39188
       -1.40171
       -1.36395
       -1.40054
       -1.41181
       -1.38486
       -1.36582
       -1.34853
       -1.41049
       -1.40792
       -1.38171
       -1.39328
       -1.38979
       -1.34486
       -1.38964
       -1.36093
       -1.13450
       -1.40547
       -1.40559
       -1.41096
       -1.43956
       -1.42274
       -1.36811
       -1.40767
       -1.37718
       -1.42848
       -1.32831
       -1.44599
       -1.39809
       -1.41595
       -1.39924
       -1.39272
       -1.41223
       -1.40217
       -1.42139
       -1.39499
       -1.37856
       -1.39608
       -1.39287
       -1.39516
       -1.35411
       -1.39922
       -1.40537
       -1.38651
       -1.39919
       -1.34311
       -1.35747
       -1.37770
       -1.37170
       -1.39403
       -1.35947
       -1.35643
       -1.43666
       -1.36697
       -1.36478
       -1.40976
       -1.35202
       -1.37504
       -1.44583
       -1.14272
       -1.38093
       -1.16230
       -1.39692
       -1.39788
       -1.09904
       -1.35722
       -1.37775
       -1.40837
       -1.40084
       -1.40520
       -1.12164
       -1.36235
       -1.43306
       -1.41650
       -1.36583
       -1.40116
       -1.38760
       -1.12397
       -1.38579
       -1.40682
       -1.37313
       -1.39266
       -1.39832
       -1.41561
       -1.43241
       -1.09964
       -1.08867
       -1.13806
       -1.37333
       -1.41278
       -1.14071
       -1.05984
       -1.37855
       -1.37164
       -1.34988
       -1.36829
       -1.37018
       -1.11996
       -1.34604
       -1.08608
       -1.39131
       -1.15817
       -1.16048
       -1.35589
       -1.10442
       -1.34020
       -1.39878
       -1.41101
       -1.12605
       -1.38615
       -1.39837
       -1.44176
       -1.41140
       -1.37926
       -1.40763
       -1.38343
       -1.12490
       -1.39271
       -1.15323
       -1.40396
       -1.39679
       -1.35675
       -1.02668
       -1.38654
       -1.10883
       -1.09145
       -1.04114
       -1.07088
       -1.10529
       -1.36568
       -1.36272
       -1.38799
       -1.42195
       -1.35514
       -1.37824
       -1.38491
       -1.38356
       -1.37904
       -1.14431
       -1.12478
       -1.11355
       -1.09676
       -1.05488
       -1.39120
       -1.36846
       -1.42902
       -1.44826
       -1.41934
       -1.12537
       -1.42614
       -1.08986
       -1.09972
       -1.07479
       -1.09763
       -1.14024
       -1.32457
       -1.14809
       -1.39841
       -1.36820
       -1.39069
       -1.40113
       -1.39194
       -1.33727
       -1.39863
       -1.39040
       -1.40585
       -1.41801
       -1.34885
       -1.39509
       -1.38882
       -1.37732
       -1.37598
       -1.36076
       -1.35750
       -1.38688
       -1.38356
       -1.13920
       -1.38578
       -1.39516
       -1.41211
       -1.43562
       -1.41888
       -1.38416
       -1.38153
       -1.41817
       -1.39709
       -1.35184
       -1.44402
       -1.42976
       -1.39432
       -1.36969
       -1.38177
       -1.39380
       -1.41959
       -1.41780
       -1.38541
       -1.39901
       -1.41181
       -1.39649
       -1.38944
       -1.34497
       -1.37899
       -1.38823
       -1.40539
       -1.39399
       -1.36901
       -1.32296
       -1.34067
       -1.35542
       -1.39427
       -1.36938
       -1.36482
       -1.44422
       -1.37720
       -1.38667
       -1.38763
       -1.36516
       -1.39476
       -1.41506
       -1.16438
       -1.41797
       -1.16458
       -1.38778
       -1.40209
       -1.07881
       -1.36388
       -1.38792
       -1.41459
       -1.40879
       -1.40976
       -1.15573
       -1.35515
       -1.44850
       -1.41221
       -1.38345
       -1.40908
       -1.39867
       -1.13647
       -1.40351
       -1.39910
       -1.37136
       -1.38815
       -1.38185
       -1.41011
       -1.43689
       -1.06058
       -1.08277
       -1.11634
       -1.38994
       -1.40217
       -1.16264
       -1.08691
       -1.37994
       -1.37112
       -1.38252
       -1.38648
       -1.36392
       -1.12417
       -1.32551
       -1.09629
       -1.37304
       -1.14939
       -1.17476
       -1.33524
       -1.10673
       -1.37252
       -1.40300
       -1.40863
       -1.11821
       -1.40191
       -1.40773
       -1.39233
       -1.44675
       -1.39968
       -1.42000
       -1.36228
       -1.09230
       -1.36133
       -1.10651
       -1.40929
       -1.41538
       -1.35260
       -1.03977
       -1.36971
       -1.09823
       -1.06475
       -1.05859
       -1.06738
       -1.10767
       -1.38466
       -1.38549
       -1.39326
       -1.40837
       -1.35982
       -1.40813
       -1.37735
       -1.40167
       -1.35409
       -1.13026
       -1.11456
       -1.12150
       -1.11680
       -1.08551
       -1.36577
       -1.36032
       -1.44375
       -1.42545
       -1.40617
       -1.15601
       -1.37836
       -1.10447
       -1.08692
       -1.07956
       -1.06210
       -1.12756
       -1.37546
       -1.14384
       -1.38451
       -1.35881
       -1.40855
       -1.41212
       -1.40667
       -1.35675
       -1.37653
       -1.38950
       -1.37854
       -1.40360
       -1.35314
       -1.42501
       -1.38088
       -1.37669
       -1.36180
       -1.36705
       -1.32174
       -1.38554
       -1.37919
       -1.11830
       -1.44369
       -1.35732
       -1.40902
       -1.37449
       -1.43409
       -1.37299
       -1.40011
       -1.39609
       -1.39228
       -1.37848
       -1.44843
       -1.42405
       -1.42117
       -1.37339
       -1.42313
       -1.40991
       -1.41772
       -1.42529
       -1.39269
       -1.41752
       -1.44025
       -1.37561
       -1.36833
       -1.35925
       -1.36898
       -1.42314
       -1.36706
       -1.37841
       -1.37834
       -1.33568
       -1.33967
       -1.35867
       -1.39428
       -1.39792
       -1.34802
       -1.39946
       -1.37400
       -1.38964
       -1.37363
       -1.37827
       -1.40160
       -1.41334
       -1.15732
       -1.38409
       -1.18704
       -1.41717
       -1.40976
       -1.08289
       -1.37075
       -1.37108
       -1.36810
       -1.42630
       -1.43708
       -1.16229
       -1.34151
       -1.43460
       -1.40003
       -1.41111
       -1.39489
       -1.38710
       -1.11286
       -1.39199
       -1.39168
       -1.37471
       -1.40860
       -1.38304
       -1.41127
       -1.42033
       -1.05051
       -1.05563
       -1.13325
       -1.38394
       -1.41411
       -1.15744
       -1.07075
       -1.38383
       -1.37943
       -1.38782
       -1.37964
       -1.39047
       -1.11603
       -1.34750
       -1.09673
       -1.36251
       -1.14976
       -1.15358
       -1.32786
       -1.10133
       -1.38085
       -1.36844
       -1.40302
       -1.12448
       -1.39498
       -1.42848
       -1.41666
       -1.43826
       -1.40903
       -1.39929
       -1.35905
       -1.09958
       -1.37688
       -1.10084
       -1.41495
       -1.39742
       -1.38832
       -1.05540
       -1.39047
       -1.09498
       -1.07241
       -1.05179
       -1.06705
       -1.08438
       -1.39493
       -1.38206
       -1.40154
       -1.40389
       -1.36936
       -1.42384
       -1.35900
       -1.39371
       -1.33017
       -1.11834
       -1.13002
       -1.08529
       -1.11995
       -1.08427
       -1.37291
       -1.34974
       -1.38527
       -1.39940
       -1.39612
       -1.13421
       -1.37820
       -1.12830
       -1.09025
       -1.05460
       -1.06755
       -1.13988
       -1.35729
       -1.11592
       -1.39527
       -1.33722
       -1.41018
       -1.41658
       -1.41135
       -1.37157
       -1.38025
       -1.39093
       -1.37661
       -1.41070
       -1.38667
       -1.39952
       -1.36531
       -1.34314
       -1.35778
       -1.36713
       -1.36059
       -1.35911
       -1.40699
       -1.12722
       -1.41241
       -1.34295
       -1.39446
       -1.41576
       -1.43497
       -1.37740
       -1.37120
       -1.38330
       -1.43758
       -1.39626
       -1.39856
       -1.43156
       -1.39319
       -1.39274
       -1.40865
       -1.40796
       -1.40932
       -1.40689
       -1.38120
       -1.38882
       -1.43205
       -1.41782
       -1.35294
       -1.38824
       -1.38718
       -1.42273
       -1.40398
       -1.38742
       -1.41258
       -1.33572
       -1.34604
       -1.36454
       -1.38597
       -1.36376
       -1.36590
       -1.36479
       -1.34862
       -1.40051
       -1.38198
       -1.35866
       -1.40119
       -1.41505
       -1.16090
       -1.36218
       -1.17751
       -1.40179
       -1.36885
       -1.05716
       -1.38878
       -1.38141
       -1.39768
       -1.41614
       -1.40020
       -1.15489
       -1.38159
       -1.42494
       -1.37046
       -1.39881
       -1.40359
       -1.37088
       -1.13152
       -1.40309
       -1.39671
       -1.37910
       -1.34284
       -1.35574
       -1.40026
       -1.39345
       -1.07446
       -1.08397
       -1.11854
       -1.39578
       -1.40425
       -1.13831
       -1.08154
       -1.39069
       -1.38178
       -1.37563
       -1.37621
       -1.34162
       -1.13981
       -1.34742
       -1.10980
       -1.36096
       -1.14983
       -1.15334
       -1.35871
       -1.11005
       -1.36927
       -1.38682
       -1.41389
       -1.12874
       -1.41131
       -1.41442
       -1.39951
       -1.40237
       -1.41379
       -1.35530
       -1.34559
       -1.09169
       -1.39182
       -1.10529
       -1.40386
       -1.40877
       -1.35482
       -1.06916
       -1.38867
       -1.10409
       -1.05264
       -1.08360
       -1.05426
       -1.07800
       -1.40164
       -1.38238
       -1.38557
       -1.37194
       -1.37419
       -1.41351
       -1.38803
       -1.39436
       -1.37339
       -1.13454
       -1.11884
       -1.09075
       -1.12034
       -1.08460
       -1.38963
       -1.36399
       -1.37167
       -1.37487
       -1.41777
       -1.11112
       -1.37790
       -1.11933
       -1.09565
       -1.07240
       -1.04983
       -1.12291
       -1.36938
       -1.09896
       -1.39132
       -1.34376
       -1.36571
       -1.42277
       -1.41042
       -1.34618
       -1.38146
       -1.38479
       -1.36769
       -1.38294
       -1.36692
       -1.38441
       -1.38501
       -1.33072
       -1.35924
       -1.33664
       -1.36811
       -1.40526
       -1.40887
       -1.10734
       -1.41650
       -1.35121
       -1.38353
       -1.41461
       -1.42175
       -1.37883
       -1.42703
       -1.36506
       -1.41945
       -1.39117
       -1.42143
       -1.41651
       -1.40338
       -1.42391
       -1.39211
       -1.39517
       -1.40265
       -1.41567
       -1.38873
       -1.33633
       -1.40343
       -1.43935
       -1.34489
       -1.37398
       -1.40135
       -1.40955
       -1.39718
       -1.36187
       -1.39776
       -1.31934
       -1.34015
       -1.38094
       -1.39057
       -1.34014
       -1.39365
       -1.39934
       -1.33271
       -1.39044
       -1.37978
       -1.36126
       -1.38780
       -1.41254
       -1.15756
       -1.37155
       -1.18055
       -1.44537
       -1.36270
       -1.03425
       -1.40806
       -1.36286
       -1.35310
       -1.42025
       -1.38029
       -1.15243
       -1.38173
       -1.41511
       -1.39454
       -1.39453
       -1.40048
       -1.39389
       -1.15221
       -1.41458
       -1.40586
       -1.38078
       -1.35261
       -1.36690
       -1.41408
       -1.39145
       -1.05887
       -1.10482
       -1.07016
       -1.39052
       -1.39147
       -1.14315
       -1.10064
       -1.37724
       -1.36754
       -1.36598
       -1.40812
       -1.31583
       -1.12017
       -1.37916
       -1.13320
       -1.34079
       -1.18142
       -1.12341
       -1.34755
       -1.10368
       -1.36478
       -1.38210
       -1.41557
       -1.12274
       -1.40296
       -1.40537
       -1.40081
       -1.41298
       -1.44654
       -1.38142
       -1.34909
       -1.09374
       -1.38397
       -1.14005
       -1.39422
       -1.44520
       -1.31968
       -1.04660
       -1.38684
       -1.11881
       -1.07238
       -1.10066
       -1.05308
       -1.09967
       -1.39703
       -1.39948
       -1.34800
       -1.39224
       -1.36396
       -1.37894
       -1.37530
       -1.37166
       -1.34893
       -1.12291
       -1.11803
       -1.10759
       -1.10162
       -1.09964
       -1.39582
       -1.37354
       -1.39702
       -1.38130
       -1.39536
       -1.12097
       -1.40551
       -1.12447
       -1.07664
       -1.08449
       -1.07451
       -1.11473
       -1.34008
       -1.10961
       -1.39863
       -1.33737
       -1.39119
       -1.44133
       -1.39750
       -1.32245
       -1.40459
       -1.38120
       -1.38534
       -1.38696
       -1.36791
       -1.38088
       -1.38896
       -1.32344
       -1.34511
       -1.35682
       -1.35352
       -1.42487
       -1.37933
       -1.14147
       -1.39968
       -1.36506
       -1.36358
       -1.41009
       -1.41930
       -1.39002
       -1.42613
       -1.39817
       -1.43535
       -1.38973
       -1.39384
       -1.43580
       -1.40461
       -1.41273
       -1.39912
       -1.39751
       -1.38205
       -1.39472
       -1.38768
       -1.34376
       -1.36980
       -1.40570
       -1.32334
       -1.37205
       -1.41531
       -1.40023
       -1.38569
       -1.34441
       -1.37181
       -1.31467
       -1.36781
       -1.35157
       -1.38346
       -1.34470
       -1.37322
       -1.37958
       -1.38213
       -1.37771
       -1.39941
       -1.35149
       -1.38568
       -1.41760
       -1.13504
       -1.39761
       -1.16929
       -1.40938
       -1.36954
       -1.04274
       -1.41239
       -1.37020
       -1.34916
       -1.40783
       -1.40108
       -1.13372
       -1.36590
       -1.41237
       -1.39307
       -1.40781
       -1.38443
       -1.39407
       -1.15094
       -1.40323
       -1.38958
       -1.35764
       -1.37346
       -1.39253
       -1.40808
       -1.37741
       -1.03555
       -1.08737
       -1.08521
       -1.38823
       -1.37736
       -1.12537
       -1.08967
       -1.39594
       -1.36987
       -1.36974
       -1.38860
       -1.34054
       -1.13028
       -1.36188
       -1.12512
       -1.36909
       -1.14830
       -1.14234
       -1.33907
       -1.13806
       -1.35847
       -1.38905
       -1.40450
       -1.10980
       -1.40153
       -1.41465
       -1.41845
       -1.43785
       -1.40934
       -1.38803
       -1.36472
       -1.12138
       -1.39721
       -1.14645
       -1.38819
       -1.42968
       -1.34750
       -1.07243
       -1.39331
       -1.13619
       -1.08530
       -1.10294
       -1.07108
       -1.08754
       -1.38675
       -1.40784
       -1.34772
       -1.37005
       -1.34066
       -1.34894
       -1.37705
       -1.37711
       -1.37281
       -1.11162
       -1.10811
       -1.10506
       -1.11662
       -1.12448
       -1.40461
       -1.38113
       -1.37073
       -1.39450
       -1.39924
       -1.11364
       -1.41799
       -1.12123
       -1.09368
       -1.10737
       -1.07395
       -1.11823
       -1.36834
       -1.10603
       -1.37808
       -1.34626
       -1.38058
       -1.42307
       -1.39623
       -1.31767
       -1.37005
       -1.36525
       -1.37626
       -1.42292
       -1.37856
       -1.39025
       -1.38675
       -1.32472
       -1.35594
       -1.33808
       -1.33898
       -1.41054
       -1.38813
       -1.15494
       -1.40430
       -1.35128
       -1.37772
       -1.39568
       -1.40823
       -1.37829
       -1.40727
       -1.42663
       -1.42551
       -1.38328
       -1.36875
       -1.43507
       -1.38543
       -1.36980
       -1.40257
       -1.38728
       -1.37421
       -1.39774
       -1.41119
       -1.36043
       -1.40904
       -1.38527
       -1.32131
       -1.38062
       -1.40915
       -1.41587
       -1.38696
       -1.34184
       -1.39067
       -1.35675
       -1.33541
       -1.36265
       -1.38319
       -1.36841
       -1.39349
       -1.39848
       -1.36059
       -1.33355
       -1.37956
       -1.34456
       -1.39983
       -1.40399
       -1.10967
       -1.38162
       -1.16261
       -1.37975
       -1.34193
       -1.03467
       -1.38833
       -1.35634
       -1.35082
       -1.38243
       -1.39977
       -1.12368
       -1.38398
       -1.39598
       -1.38208
       -1.37447
       -1.41326
       -1.39477
       -1.14762
       -1.40098
       -1.40340
       -1.37338
       -1.39624
       -1.40069
       -1.40015
       -1.37989
       -1.02898
       -1.08753
       -1.06277
       -1.40283
       -1.37418
       -1.13259
       -1.08066
       -1.36463
       -1.42869
       -1.35895
       -1.35210
       -1.34653
       -1.13687
       -1.36571
       -1.14618
       -1.38333
       -1.15172
       -1.11813
       -1.34853
       -1.12076
       -1.36287
       -1.35272
       -1.37587
       -1.10817
       -1.41189
       -1.39235
       -1.39918
       -1.40300
       -1.40989
       -1.38778
       -1.38589
       -1.11642
       -1.35182
       -1.15406
       -1.39955
       -1.40691
       -1.35880
       -1.05797
       -1.36171
       -1.12156
       -1.08815
       -1.12975
       -1.09817
       -1.08157
       -1.37903
       -1.41041
       -1.34912
       -1.38669
       -1.36237
       -1.37087
       -1.38156
       -1.39280
       -1.36593
       -1.09906
       -1.13765
       -1.07516
       -1.11250
       -1.08947
       -1.39224
       -1.36180
       -1.38448
       -1.41246
       -1.41678
       -1.09711
       -1.38664
       -1.13252
       -1.11318
       -1.14245
       -1.09340
       -1.12232
       -1.39741
       -1.13531
       -1.36210
       -1.39032
       -1.37539
       -1.40225
       -1.41563
       -1.34269
       -1.39835
       -1.37640
       -1.36426
       -1.41754
       -1.36333
       -1.39729
       -1.36116
       -1.36094
       -1.35546
       -1.36921
       -1.34484
       -1.43943
       -1.34401
       -1.16424
       -1.38224
       -1.37527
       -1.41932
       -1.32736
       -1.41421
       -1.36857
       -1.37342
       -1.41375
       -1.43429
       -1.36917
       -1.41141
       -1.42069
       -1.40589
       -1.36197
       -1.38822
       -1.37184
       -1.39927
       -1.38682
       -1.40001
       -1.39036
       -1.41230
       -1.39487
       -1.32660
       -1.34830
       -1.40798
       -1.39474
       -1.38330
       -1.34420
       -1.38524
       -1.33654
       -1.38751
       -1.38307
       -1.37787
       -1.38973
       -1.39883
       -1.37228
       -1.36832
       -1.35353
       -1.36343
       -1.35222
       -1.39581
       -1.40496
       -1.14073
       -1.37145
       -1.15396
       -1.40581
       -1.36252
       -1.03063
       -1.38551
       -1.34617
       -1.37436
       -1.36784
       -1.42243
       -1.12171
       -1.36400
       -1.38464
       -1.37814
       -1.37796
       -1.41705
       -1.39650
       -1.13136
       -1.39224
       -1.43081
       -1.35526
       -1.39831
       -1.39756
       -1.40054
       -1.39943
       -1.02820
       -1.09163
       -1.09425
       -1.35635
       -1.35135
       -1.12538
       -1.09172
       -1.39278
       -1.41038
       -1.32908
       -1.40441
       -1.35702
       -1.16940
       -1.35172
       -1.12168
       -1.37620
       -1.13081
       -1.11247
       -1.33593
       -1.10788
       -1.36215
       -1.36680
       -1.39998
       -1.08758
       -1.41975
       -1.36483
       -1.37965
       -1.39914
       -1.39899
       -1.40822
       -1.36115
       -1.11797
       -1.35422
       -1.16782
       -1.39396
       -1.39699
       -1.36647
       -1.04242
       -1.39049
       -1.12883
       -1.08645
       -1.12788
       -1.08913
       -1.07644
       -1.39795
       -1.41773
       -1.37623
       -1.41142
       -1.35676
       -1.37402
       -1.36135
       -1.37201
       -1.37032
       -1.10890
       -1.13694
       -1.05600
       -1.11899
       -1.06509
       -1.38049
       -1.38036
       -1.37126
       -1.39524
       -1.41477
       -1.11762
       -1.37266
       -1.14759
       -1.07232
       -1.14992
       -1.10068
       -1.12663
       -1.37019
       -1.15969
       -1.39485
       -1.38704
       -1.39131
       -1.39691
       -1.35039
       -1.37819
       -1.40351
       -1.37825
       -1.38493
       -1.38294
       -1.35987
       -1.40519
       -1.32002
       -1.34105
       -1.38122
       -1.35542
       -1.32216
       -1.42990
       -1.33929
       -1.14468
       -1.38988
       -1.39475
       -1.43323
       -1.36122
       -1.41876
       -1.39004
       -1.42241
       -1.41866
       -1.38311
       -1.38086
       -1.42407
       -1.39706
       -1.37912
       -1.37235
       -1.39011
       -1.37280
       -1.37674
       -1.38244
       -1.36741
       -1.40006
       -1.41644
       -1.39515
       -1.34401
       -1.39284
       -1.38843
       -1.40210
       -1.40163
       -1.36766
       -1.35824
       -1.32081
       -1.37017
       -1.37781
       -1.39968
       -1.37861
       -1.32905
       -1.36870
       -1.35910
       -1.37281
       -1.40823
       -1.37647
       -1.39331
       -1.37944
       -1.13623
       -1.38915
       -1.15625
       -1.39185
       -1.38152
       -1.05267
       -1.39981
       -1.37315
       -1.40484
       -1.36872
       -1.42503
       -1.12168
       -1.38314
       -1.37261
       -1.39600
       -1.37546
       -1.39189
       -1.42046
       -1.11402
       -1.39511
       -1.43259
       -1.34934
       -1.37480
       -1.37996
       -1.39832
       -1.38298
       -1.02501
       -1.10078
       -1.09944
       -1.37407
       -1.36774
       -1.10976
       -1.09571
       -1.37362
       -1.38608
       -1.36030
       -1.41107
       -1.36819
       -1.14640
       -1.35052
       -1.09868
       -1.36336
       -1.12577
       -1.11439
       -1.35119
       -1.12055
       -1.35781
       -1.37719
       -1.33959
       -1.08913
       -1.41558
       -1.39877
       -1.37286
       -1.35413
       -1.39543
       -1.38442
       -1.36057
       -1.12224
       -1.33153
       -1.16754
       -1.38129
       -1.40382
       -1.33193
       -1.04496
       -1.39813
       -1.12329
       -1.10672
       -1.14246
       -1.11395
       -1.07518
       -1.40303
       -1.40062
       -1.39334
       -1.38721
       -1.37553
       -1.38667
       -1.36931
       -1.35762
       -1.36025
       -1.10275
       -1.12649
       -1.08167
       -1.13476
       -1.05073
       -1.42069
       -1.40412
       -1.38922
       -1.39270
       -1.38026
       -1.13229
       -1.37046
       -1.16947
       -1.05027
       -1.13842
       -1.11764
       -1.13352
       -1.32529
       -1.16433
       -1.35410
       -1.35092
       -1.37392
       -1.37735
       -1.34290
       -1.38805
       -1.41807
       -1.36484
       -1.39628
       -1.38296
       -1.35935
       -1.38748
       -1.34742
       -1.35819
       -1.40009
       -1.39931
       -1.33827
       -1.41162
       -1.33485
       -1.14736
       -1.39257
       -1.37777
       -1.41290
       -1.36041
       -1.38666
       -1.34929
       -1.41464
       -1.41488
       -1.36979
       -1.39073
       -1.41090
       -1.39184
       -1.37942
       -1.34937
       -1.38755
       -1.41295
       -1.37056
       -1.36327
       -1.37140
       -1.40883
       -1.42146
       -1.42241
       -1.36639
       -1.40798
       -1.34492
       -1.37882
       -1.42542
       -1.35933
       -1.36901
       -1.33206
       -1.35360
       -1.38157
       -1.37165
       -1.33078
       -1.37260
       -1.37520
       -1.40330
       -1.39562
       -1.37804
       -1.39386
       -1.37781
       -1.38035
       -1.12244
       -1.38143
       -1.17662
       -1.39807
       -1.36696
       -1.04232
       -1.38537
       -1.35309
       -1.39178
       -1.38206
       -1.38764
       -1.11285
       -1.39382
       -1.40892
       -1.39089
       -1.35518
       -1.41373
       -1.44435
       -1.09960
       -1.39744
       -1.43233
       -1.33359
       -1.36888
       -1.37931
       -1.39859
       -1.37839
       -1.03923
       -1.08698
       -1.12635
       -1.37009
       -1.36389
       -1.11440
       -1.11130
       -1.37686
       -1.38076
       -1.34819
       -1.40068
       -1.37653
       -1.15334
       -1.35229
       -1.13912
       -1.35850
       -1.11978
       -1.12479
       -1.33233
       -1.11770
       -1.35981
       -1.36387
       -1.35148
       -1.10003
       -1.42267
       -1.41216
       -1.36385
       -1.35310
       -1.38967
       -1.39339
       -1.34649
       -1.14002
       -1.32967
       -1.14839
       -1.39532
       -1.40801
       -1.35133
       -1.05993
       -1.36793
       -1.12540
       -1.07798
       -1.11160
       -1.10598
       -1.08689
       -1.40251
       -1.39440
       -1.39400
       -1.37885
       -1.36328
       -1.37635
       -1.37069
       -1.34320
       -1.35993
       -1.14095
       -1.14369
       -1.10067
       -1.15253
       -1.05084
       -1.40500
       -1.39847
       -1.39384
       -1.37266
       -1.35620
       -1.13669
       -1.38021
       -1.15508
       -1.08017
       -1.13169
       -1.11252
       -1.13895
       -1.31843
       -1.15542
       -1.37873
       -1.38382
       -1.38761
       -1.36321
       -1.38499
       -1.35791
       -1.39050
       -1.38193
       -1.35552
       -1.38560
       -1.35722
       -1.39352
       -1.34834
       -1.36002
       -1.41357
       -1.39682
       -1.33650
       -1.43141
       -1.35987
       -1.14268
       -1.39811
       -1.40034
       -1.39528
       -1.36284
       -1.38902
       -1.37836
       -1.42774
       -1.43417
       -1.39783
       -1.38718
       -1.41845
       -1.40069
       -1.35471
       -1.39641
       -1.37094
       -1.41520
       -1.37187
       -1.37305
       -1.36478
       -1.38726
       -1.41526
       -1.37999
       -1.36569
       -1.38769
       -1.34576
       -1.39267
       -1.38359
       -1.36974
       -1.37429
       -1.38310
       -1.34537
       -1.34138
       -1.37408
       -1.36004
       -1.39042
       -1.34757
       -1.38391
       -1.37564
       -1.39299
       -1.39241
       -1.34347
       -1.38388
       -1.16677
       -1.35509
       -1.18284
       -1.41204
       -1.37528
       -1.03306
       -1.39387
       -1.35175
       -1.38717
       -1.37279
       -1.37816
       -1.11282
       -1.37340
       -1.39895
       -1.39701
       -1.36084
       -1.39437
       -1.43253
       -1.11347
       -1.41634
       -1.40375
       -1.35990
       -1.35282
       -1.37106
       -1.40603
       -1.37823
       -1.06563
       -1.06556
       -1.14183
       -1.40389
       -1.40004
       -1.14364
       -1.12971
       -1.36999
       -1.40559
       -1.36782
       -1.38217
       -1.36742
       -1.12214
       -1.36126
       -1.13415
       -1.36238
       -1.07764
       -1.13370
       -1.35493
       -1.10718
       -1.35465
       -1.39616
       -1.38453
       -1.12520
       -1.41673
       -1.39538
       -1.35734
       -1.36381
       -1.39178
       -1.39112
       -1.38506
       -1.14479
       -1.35207
       -1.13003
       -1.39250
       -1.41240
       -1.34461
       -1.03878
       -1.34462
       -1.09690
       -1.10052
       -1.08476
       -1.11370
       -1.06549
       -1.38977
       -1.42452
       -1.37772
       -1.39127
       -1.36299
       -1.34382
       -1.39570
       -1.36381
       -1.35024
       -1.13474
       -1.15522
       -1.10054
       -1.12825
       -1.06100
       -1.38439
       -1.39331
       -1.37708
       -1.36687
       -1.37080
       -1.13902
       -1.36266
       -1.13169
       -1.09303
       -1.11215
       -1.11028
       -1.17403
       -1.33689
       -1.17167
       -1.39229
       -1.37983
       -1.41192
       -1.35929
       -1.36374
       -1.35871
       -1.37846
       -1.39634
       -1.35909
       -1.42538
       -1.37152
       -1.36433
       -1.35696
       -1.36303
       -1.40664
       -1.39672
       -1.33945
       -1.40466
       -1.38983
       -1.16558
       -1.38179
       -1.38864
       -1.41032
       -1.38543
       -1.40616
       -1.38266
       -1.41644
       -1.38716
       -1.43596
       -1.37128
       -1.39526
       -1.41409
       -1.36629
       -1.39800
       -1.37511
       -1.44047
       -1.36719
       -1.36949
       -1.37001
       -1.40010
       -1.39507
       -1.42273
       -1.38753
       -1.37947
       -1.34182
       -1.41548
       -1.39465
       -1.37289
       -1.33679
       -1.33864
       -1.35144
       -1.38004
       -1.36156
       -1.36423
       -1.37103
       -1.36151
       -1.37036
       -1.33846
       -1.38783
       -1.37696
       -1.37311
       -1.38285
       -1.14723
       -1.36819
       -1.16804
       -1.41078
       -1.39651
       -1.05229
       -1.38283
       -1.35831
       -1.36120
       -1.35711
       -1.37766
       -1.11368
       -1.35178
       -1.37027
       -1.36669
       -1.37523
       -1.39752
       -1.40609
       -1.13159
       -1.41636
       -1.40009
       -1.35355
       -1.35287
       -1.37745
       -1.40513
       -1.35882
       -1.06707
       -1.08358
       -1.13503
       -1.40168
       -1.39363
       -1.15153
       -1.13732
       -1.36224
       -1.41091
       -1.37184
       -1.37892
       -1.39399
       -1.10472
       -1.37695
       -1.13820
       -1.37266
       -1.10004
       -1.15629
       -1.35312
       -1.07802
       -1.37478
       -1.41903
       -1.38122
       -1.11802
       -1.39952
       -1.42010
       -1.35152
       -1.36237
       -1.37594
       -1.38849
       -1.36459
       -1.13479
       -1.34291
       -1.13168
       -1.39567
       -1.41505
       -1.32869
       -1.05693
       -1.35710
       -1.08178
       -1.12706
       -1.07920
       -1.11943
       -1.09715
       -1.38300
       -1.39148
       -1.42077
       -1.36748
       -1.35673
       -1.37610
       -1.40733
       -1.34507
       -1.33978
       -1.13903
       -1.13853
       -1.11408
       -1.10734
       -1.08657
       -1.34290
       -1.36455
       -1.39423
       -1.35894
       -1.36155
       -1.15480
       -1.37340
       -1.11245
       -1.10147
       -1.12196
       -1.13021
       -1.15769
       -1.30695
       -1.12433
       -1.40680
       -1.36828
       -1.39207
       -1.41833
       -1.39197
       -1.36906
       -1.36487
       -1.37669
       -1.39104
       -1.39527
       -1.36370
       -1.35154
       -1.36130
       -1.39262
       -1.42238
       -1.41051
       -1.35352
       -1.38151
       -1.38274
       -1.16392
       -1.39680
       -1.40315
       -1.41099
       -1.37570
       -1.40507
       -1.36716
       -1.40671
       -1.39322
       -1.40344
       -1.35639
       -1.37933
       -1.41199
       -1.39655
       -1.38843
       -1.35866
       -1.41511
       -1.36828
       -1.38009
       -1.40795
       -1.41885
       -1.36704
       -1.41863
       -1.38029
       -1.37624
       -1.35254
       -1.39657
       -1.40623
       -1.37761
       -1.34343
       -1.34306
       -1.33326
       -1.36450
       -1.37814
       -1.38621
       -1.37104
       -1.35783
       -1.36187
       -1.33790
       -1.39622
       -1.35202
       -1.34499
       -1.37890
       -1.16046
       -1.36090
       -1.16209
       -1.37343
       -1.39306
       -1.05434
       -1.40051
       -1.35466
       -1.38810
       -1.34924
       -1.38152
       -1.06842
       -1.35151
       -1.35870
       -1.37512
       -1.35526
       -1.42354
       -1.37413
       -1.12386
       -1.40787
       -1.39661
       -1.33669
       -1.33981
       -1.36939
       -1.42527
       -1.34211
       -1.06822
       -1.07227
       -1.12304
       -1.39747
       -1.36910
       -1.12393
       -1.12369
       -1.38181
       -1.39315
       -1.32648
       -1.42768
       -1.38714
       -1.11053
       -1.38760
       -1.12579
       -1.37894
       -1.09593
       -1.13712
       -1.34175
       -1.08416
       -1.37388
       -1.40589
       -1.38859
       -1.14324
       -1.36387
       -1.37850
       -1.35920
       -1.38245
       -1.36387
       -1.38176
       -1.33494
       -1.11572
       -1.35278
       -1.17013
       -1.40814
       -1.40065
       -1.33426
       -1.07420
       -1.38412
       -1.08692
       -1.12496
       -1.05949
       -1.10794
       -1.11092
       -1.37181
       -1.38655
       -1.41235
       -1.34489
       -1.37808
       -1.40243
       -1.37789
       -1.35804
       -1.36285
       -1.13055
       -1.15776
       -1.12155
       -1.11252
       -1.08469
       -1.37371
       -1.33912
       -1.36801
       -1.37672
       -1.33352
       -1.13633
       -1.36922
       -1.13128
       -1.09910
       -1.10989
       -1.15697
       -1.16192
       -1.32008
       -1.14079
       -1.38240
       -1.36127
       -1.38049
       -1.40745
       -1.36143
       -1.37361
       -1.34158
       -1.40711
       -1.38999
       -1.39214
       -1.40726
       -1.37532
       -1.34688
       -1.37353
       -1.43406
       -1.37900
       -1.32417
       -1.38105
       -1.40822
       -1.19564
       -1.39753
       -1.38639
       -1.38189
       -1.41105
       -1.36598
       -1.38027
       -1.41061
       -1.38863
       -1.39480
       -1.39107
       -1.38474
       -1.41274
       -1.35314
       -1.35205
       -1.36248
       -1.42972
       -1.38116
       -1.36370
       -1.43435
       -1.37747
       -1.37384
       -1.37877
       -1.37424
       -1.36844
       -1.35773
       -1.38520
       -1.41133
       -1.34847
       -1.33364
       -1.36386
       -1.33458
       -1.38417
       -1.38216
       -1.34692
       -1.36030
       -1.35528
       -1.35109
       -1.36055
       -1.38730
       -1.35079
       -1.38217
       -1.35105
       -1.15240
       -1.37430
       -1.14530
       -1.35286
       -1.39538
       -1.06344
       -1.41446
       -1.34899
       -1.39344
       -1.35895
       -1.38406
       -1.09094
       -1.34872
       -1.36422
       -1.39715
       -1.36581
       -1.41629
       -1.39665
       -1.12120
       -1.40491
       -1.41701
       -1.35409
       -1.35868
       -1.37498
       -1.42560
       -1.37536
       -1.06529
       -1.06329
       -1.11340
       -1.42105
       -1.37993
       -1.12297
       -1.11784
       -1.39983
       -1.38613
       -1.36123
       -1.39613
       -1.37873
       -1.11786
       -1.37959
       -1.12486
       -1.39085
       -1.07314
       -1.13956
       -1.37357
       -1.07321
       -1.37536
       -1.40352
       -1.38856
       -1.14313
       -1.37152
       -1.37213
       -1.36855
       -1.41038
       -1.37096
       -1.35515
       -1.37213
       -1.09480
       -1.36290
       -1.14790
       -1.39594
       -1.37231
       -1.35476
       -1.08508
       -1.36680
       -1.12263
       -1.12248
       -1.08153
       -1.10525
       -1.09725
       -1.35846
       -1.42202
       -1.39326
       -1.35899
       -1.37054
       -1.39258
       -1.36747
       -1.36669
       -1.35505
       -1.13972
       -1.15498
       -1.13156
       -1.09220
       -1.06343
       -1.39133
       -1.35881
       -1.38119
       -1.39608
       -1.32320
       -1.12366
       -1.34744
       -1.13856
       -1.06878
       -1.10963
       -1.15464
       -1.16545
       -1.34651
       -1.11708
       -1.38339
       -1.34411
       -1.40723
       -1.39731
       -1.36538
       -1.36735
       -1.34081
       -1.42178
       -1.36976
       -1.38764
       -1.39585
       -1.36471
       -1.33586
       -1.39903
       -1.39993
       -1.35032
       -1.32218
       -1.38608
       -1.35364
       -1.21449
       -1.38527
       -1.34174
       -1.41204
       -1.44990
       -1.38888
       -1.37548
       -1.38029
       -1.36305
       -1.38199
       -1.39318
       -1.38385
       -1.40362
       -1.33753
       -1.34157
       -1.36284
       -1.38828
       -1.37729
       -1.38435
       -1.41578
       -1.37272
       -1.36796
       -1.38041
       -1.37293
       -1.37364
       -1.36333
       -1.40005
       -1.42807
       -1.33502
       -1.33286
       -1.36156
       -1.36756
       -1.36791
       -1.37150
       -1.38718
       -1.35286
       -1.34636
       -1.35970
       -1.35178
       -1.39643
       -1.36896
       -1.37225
       -1.40950
       -1.12583
       -1.36821
       -1.14038
       -1.36960
       -1.41963
       -1.07349
       -1.40330
       -1.36579
       -1.39523
       -1.39029
       -1.38534
       -1.11856
       -1.36732
       -1.40071
       -1.37483
       -1.37047
       -1.36975
       -1.36054
       -1.13979
       -1.39867
       -1.38333
       -1.35998
       -1.35234
       -1.38946
       -1.42889
       -1.36397
       -1.07602
       -1.05962
       -1.12990
       -1.40040
       -1.40195
       -1.12798
       -1.14294
       -1.39628
       -1.38443
       -1.36430
       -1.38500
       -1.35558
       -1.10046
       -1.35327
       -1.14480
       -1.38923
       -1.10421
       -1.14094
       -1.39200
       -1.04516
       -1.37000
       -1.40098
       -1.38325
       -1.12557
       -1.35724
       -1.35882
       -1.37390
       -1.42000
       -1.38248
       -1.38357
       -1.37699
       -1.07023
       -1.36564
       -1.12518
       -1.40456
       -1.35033
       -1.34223
       -1.06893
       -1.38099
       -1.11102
       -1.12939
       -1.07593
       -1.06739
       -1.08856
       -1.36492
       -1.40389
       -1.42055
       -1.36780
       -1.36741
       -1.36305
       -1.36296
       -1.39236
       -1.38292
       -1.16088
       -1.15452
       -1.12635
       -1.10210
       -1.08046
       -1.38320
       -1.34252
       -1.37162
       -1.40265
       -1.35112
       -1.12713
       -1.36466
       -1.15162
       -1.09121
       -1.11691
       -1.19133
       -1.15214
       -1.34494
       -1.07536
       -1.35814
       -1.30484
       -1.37187
       -1.39182
       -1.36166
       -1.38980
       -1.38438
       -1.38741
       -1.38690
       -1.36223
       -1.36302
       -1.35215
       -1.34680
       -1.37315
       -1.38134
       -1.35850
       -1.34374
       -1.34966
       -1.39238
       -1.18960
       -1.36089
       -1.31710
       -1.37255
       -1.39341
       -1.36702
       -1.37525
       -1.41174
       -1.38168
       -1.37415
       -1.40194
       -1.38071
       -1.40971
       -1.36922
       -1.36519
       -1.38683
       -1.39610
       -1.39122
       -1.38314
       -1.35637
       -1.37967
       -1.41016
       -1.39730
       -1.37291
       -1.35112
       -1.36293
       -1.40425
       -1.41054
       -1.37976
       -1.33475
       -1.37930
       -1.35761
       -1.39804
       -1.39047
       -1.37847
       -1.37509
       -1.38740
       -1.37107
       -1.35016
       -1.37460
       -1.34881
       -1.39594
       -1.40467
       -1.11659
       -1.37405
       -1.13364
       -1.37305
       -1.44801
       -1.06359
       -1.40791
       -1.36079
       -1.37990
       -1.38616
       -1.38612
       -1.09420
       -1.35903
       -1.41016
       -1.36505
       -1.36804
       -1.40864
       -1.34867
       -1.15994
       -1.40777
       -1.38191
       -1.34892
       -1.35682
       -1.35466
       -1.44397
       -1.38921
       -1.11124
       -1.06976
       -1.13642
       -1.36247
       -1.38396
       -1.11135
       -1.12531
       -1.41351
       -1.35970
       -1.36188
       -1.40032
       -1.35707
       -1.10805
       -1.37633
       -1.13348
       -1.35675
       -1.14002
       -1.13934
       -1.37496
       -1.02902
       -1.35251
       -1.38815
       -1.37254
       -1.07189
       -1.37684
       -1.34319
       -1.38766
       -1.42369
       -1.41209
       -1.39591
       -1.39584
       -1.07793
       -1.37750
       -1.11876
       -1.41776
       -1.33876
       -1.34974
       -1.06740
       -1.38926
       -1.14441
       -1.11724
       -1.08506
       -1.06695
       -1.08023
       -1.33109
       -1.37916
       -1.40205
       -1.38570
       -1.37528
       -1.35733
       -1.35766
       -1.39159
       -1.38963
       -1.12306
       -1.15391
       -1.12299
       -1.10311
       -1.07811
       -1.44132
       -1.33288
       -1.35796
       -1.40664
       -1.34811
       -1.13518
       -1.34227
       -1.11406
       -1.13724
       -1.11052
       -1.16863
       -1.15103
       -1.35445
       -1.10989
       -1.37789
       -1.32494
       -1.39551
       -1.37347
       -1.35308
       -1.39348
       -1.41987
       -1.40389
       -1.36751
       -1.38152
       -1.37946
       -1.35671
       -1.34495
       -1.38026
       -1.35409
       -1.37542
       -1.33918
       -1.38374
       -1.34229
       -1.22202
       -1.35703
       -1.35520
       -1.37009
       -1.37347
       -1.39436
       -1.37630
       -1.39456
       -1.40269
       -1.35923
       -1.37471
       -1.39064
       -1.38420
       -1.37336
       -1.39400
       -1.40992
       -1.40354
       -1.37028
       -1.38885
       -1.36866
       -1.37117
       -1.40716
       -1.41729
       -1.35941
       -1.33041
       -1.38353
       -1.40767
       -1.38594
       -1.38290
       -1.35061
       -1.31057
       -1.36612
       -1.39166
       -1.39735
       -1.33570
       -1.34925
       -1.40135
       -1.36537
       -1.36122
       -1.41140
       -1.35239
       -1.37902
       -1.37948
       -1.14159
       -1.36904
       -1.15134
       -1.37014
       -1.40671
       -1.05504
       -1.41244
       -1.36868
       -1.38863
       -1.39065
       -1.37022
       -1.10338
       -1.36656
       -1.43819
       -1.37326
       -1.37961
       -1.39683
       -1.35070
       -1.17378
       -1.40200
       -1.36221
       -1.36644
       -1.37495
       -1.36439
       -1.42033
       -1.37863
       -1.08226
       -1.06515
       -1.15484
       -1.38465
       -1.36620
       -1.09915
       -1.12218
       -1.42050
       -1.35588
       -1.34737
       -1.41184
       -1.38182
       -1.10846
       -1.36388
       -1.13531
       -1.34100
       -1.14003
       -1.13420
       -1.38896
       -1.02093
       -1.37917
       -1.39626
       -1.37416
       -1.09084
       -1.36789
       -1.36987
       -1.36582
       -1.42651
       -1.41820
       -1.37058
       -1.38401
       -1.09439
       -1.34494
       -1.09501
       -1.38581
       -1.37667
       -1.36718
       -1.06992
       -1.38480
       -1.10719
       -1.10547
       -1.11982
       -1.08128
       -1.05667
       -1.37875
       -1.37116
       -1.37439
       -1.37149
       -1.37653
       -1.35934
       -1.37110
       -1.39080
       -1.37506
       -1.10893
       -1.14463
       -1.13840
       -1.11319
       -1.08261
       -1.40994
       -1.37404
       -1.33428
       -1.40726
       -1.36860
       -1.11643
       -1.34261
       -1.10813
       -1.10418
       -1.13281
       -1.15736
       -1.11185
       -1.36864
       -1.12037
       -1.35995
       -1.33980
       -1.39594
       -1.37504
       -1.38022
       -1.39182
       -1.38504
       -1.39988
       -1.32893
       -1.40519
       -1.37709
       -1.33287
       -1.33158
       -1.34375
       -1.37872
       -1.40311
       -1.36207
       -1.35150
       -1.35331
       -1.18872
       -1.38690
       -1.32523
       -1.38703
       -1.37052
       -1.36724
       -1.33530
       -1.39076
       -1.41810
       -1.37177
       -1.39386
       -1.37330
       -1.37461
       -1.39205
       -1.35472
       -1.37189
       -1.41054
       -1.37459
       -1.37279
       -1.38101
       -1.38655
       -1.41056
       -1.39899
       -1.35718
       -1.35351
       -1.41211
       -1.37233
       -1.39028
       -1.39642
       -1.35512
       -1.29660
       -1.38308
       -1.37443
       -1.38877
       -1.34492
       -1.34373
       -1.37978
       -1.37159
       -1.32990
       -1.41799
       -1.35965
       -1.38904
       -1.35016
       -1.13613
       -1.37320
       -1.13183
       -1.35908
       -1.41099
       -1.03647
       -1.39155
       -1.38331
       -1.37578
       -1.40313
       -1.42042
       -1.12353
       -1.34986
       -1.42482
       -1.35355
       -1.38197
       -1.40882
       -1.34172
       -1.16935
       -1.36317
       -1.36723
       -1.38576
       -1.37243
       -1.37485
       -1.41174
       -1.39105
       -1.08443
       -1.08743
       -1.13783
       -1.41580
       -1.38223
       -1.10936
       -1.11901
       -1.40976
       -1.37858
       -1.37380
       -1.39157
       -1.34864
       -1.14087
       -1.37222
       -1.11445
       -1.37304
       -1.11253
       -1.15760
       -1.36641
       -1.00812
       -1.38469
       -1.39058
       -1.39302
       -1.10252
       -1.38408
       -1.37975
       -1.33781
       -1.40937
       -1.37877
       -1.37102
       -1.39070
       -1.11592
       -1.34606
       -1.08799
       -1.40017
       -1.37169
       -1.35998
       -1.06639
       -1.38918
       -1.11103
       -1.09024
       -1.11248
       -1.06627
       -1.01630
       -1.37065
       -1.36443
       -1.36770
       -1.39763
       -1.37829
       -1.36090
       -1.36316
       -1.40908
       -1.34900
       -1.11670
       -1.16031
       -1.12442
       -1.10571
       -1.08232
       -1.40679
       -1.34582
       -1.35778
       -1.42822
       -1.34738
       -1.10042
       -1.34564
       -1.10942
       -1.08334
       -1.10953
       -1.14532
       -1.11762
       -1.36777
       -1.12956
       -1.35252
       -1.32962
       -1.37885
       -1.40804
       -1.38812
       -1.40278
       -1.40328
       -1.38283
       -1.32355
       -1.41126
       -1.38530
       -1.31241
       -1.34918
       -1.34131
       -1.40678
       -1.39258
       -1.34555
       -1.33098
       -1.37168
       -1.18418
       -1.37244
       -1.35703
       -1.33139
       -1.34822
       -1.39570
       -1.33489
       -1.40227
       -1.42008
       -1.36524
       -1.40033
       -1.36715
       -1.37611
       -1.41133
       -1.40030
       -1.34290
       -1.41015
       -1.38244
       -1.36621
       -1.36790
       -1.36865
       -1.40483
       -1.35531
       -1.35090
       -1.38957
       -1.36713
       -1.37834
       -1.41083
       -1.39984
       -1.36207
       -1.33569
       -1.40629
       -1.36776
       -1.40754
       -1.33547
       -1.35590
       -1.35587
       -1.39183
       -1.35733
       -1.40242
       -1.35708
       -1.37368
       -1.35936
       -1.13904
       -1.37996
       -1.13552
       -1.39416
       -1.39127
       -1.00584
       -1.37506
       -1.36948
       -1.37203
       -1.39513
       -1.41532
       -1.13020
       -1.39007
       -1.41899
       -1.36818
       -1.37669
       -1.41526
       -1.33766
       -1.16204
       -1.36690
       -1.38248
       -1.40929
       -1.38956
       -1.37411
       -1.39924
       -1.38089
       -1.07498
       -1.05875
       -1.13356
       -1.40203
       -1.35711
       -1.10712
       -1.13614
       -1.39246
       -1.40181
       -1.34095
       -1.41092
       -1.39723
       -1.14978
       -1.37079
       -1.11930
       -1.36585
       -1.10058
       -1.12607
       -1.35981
       -1.03815
       -1.36998
       -1.39494
       -1.36750
       -1.06852
       -1.37469
       -1.36001
       -1.35779
       -1.40085
       -1.39333
       -1.38670
       -1.37007
       -1.10586
       -1.33544
       -1.12074
       -1.38007
       -1.38688
       -1.33193
       -1.08216
       -1.36652
       -1.06628
       -1.07979
       -1.12902
       -1.04504
       -1.01278
       -1.38382
       -1.38563
       -1.39535
       -1.39720
       -1.39901
       -1.36512
       -1.36815
       -1.39072
       -1.33381
       -1.15608
       -1.15282
       -1.07638
       -1.09316
       -1.11049
       -1.38434
       -1.31611
       -1.34395
       -1.40982
       -1.36954
       -1.08649
       -1.33525
       -1.11870
       -1.08325
       -1.08429
       -1.19003
       -1.11562
       -1.34068
       -1.10648
       -1.38977
       -1.33886
       -1.34609
       -1.40821
       -1.35304
       -1.38721
       -1.35651
       -1.37353
       -1.36384
       -1.39477
       -1.39070
       -1.33151
       -1.37349
       -1.34153
       -1.35779
       -1.36232
       -1.34471
       -1.36511
       -1.39849
       -1.17320
       -1.36825
       -1.36565
       -1.33133
       -1.35444
       -1.35866
       -1.36892
       -1.44541
       -1.39712
       -1.36026
       -1.37945
       -1.40302
       -1.37706
       -1.40006
       -1.37027
       -1.34717
       -1.38548
       -1.35142
       -1.35120
       -1.36170
       -1.39891
       -1.39367
       -1.38298
       -1.35593
       -1.38316
       -1.34728
       -1.38119
       -1.39346
       -1.35678
       -1.37871
       -1.32678
       -1.39339
       -1.35492
       -1.36922
       -1.35656
       -1.36389
       -1.39245
       -1.35619
       -1.36806
       -1.39363
       -1.35023
       -1.33974
       -1.36503
       -1.09911
       -1.41125
       -1.10828
       -1.41167
       -1.37880
       -1.02298
       -1.37741
       -1.35536
       -1.39826
       -1.39687
       -1.39855
       -1.12191
       -1.38101
       -1.40289
       -1.38349
       -1.37989
       -1.40962
       -1.34863
       -1.16477
       -1.38756
       -1.39535
       -1.41950
       -1.36702
       -1.34164
       -1.40123
       -1.34950
       -1.04828
       -1.04934
       -1.13373
       -1.40158
       -1.35259
       -1.11699
       -1.10849
       -1.37215
       -1.37411
       -1.35816
       -1.39478
       -1.40190
       -1.14045
       -1.35642
       -1.11727
       -1.35223
       -1.12737
       -1.13401
       -1.35711
       -1.04155
       -1.32890
       -1.36020
       -1.35026
       -1.05655
       -1.37199
       -1.38296
       -1.35820
       -1.38212
       -1.37613
       -1.39353
       -1.37188
       -1.08355
       -1.38818
       -1.14443
       -1.37080
       -1.38560
       -1.33619
       -1.05538
       -1.37868
       -1.08405
       -1.09211
       -1.11385
       -1.03594
       -1.01573
       -1.36681
       -1.39570
       -1.40505
       -1.34625
       -1.38171
       -1.34229
       -1.35959
       -1.36283
       -1.36248
       -1.13718
       -1.14931
       -1.08355
       -1.08976
       -1.10209
       -1.41311
       -1.36798
       -1.34244
       -1.40952
       -1.39446
       -1.07610
       -1.37724
       -1.14157
       -1.09928
       -1.12332
       -1.20217
       -1.10557
       -1.35028
       -1.10229
       -1.36167
       -1.35429
       -1.37471
       -1.39824
       -1.35080
       -1.35534
       -1.37872
       -1.35898
       -1.34163
       -1.38007
       -1.37252
       -1.34941
       -1.36751
       -1.35886
       -1.37610
       -1.35546
       -1.34922
       -1.37171
       -1.41321
       -1.16870
       -1.33694
       -1.34716
       -1.33260
       -1.32796
       -1.35047
       -1.37784
       -1.41382
       -1.36406
       -1.37270
       -1.36063
       -1.40743
       -1.39056
       -1.38572
       -1.36644
       -1.36903
       -1.34601
       -1.36161
       -1.36192
       -1.34237
       -1.40807
       -1.41076
       -1.40328
       -1.36317
       -1.37069
       -1.34804
       -1.36235
       -1.37972
       -1.35018
       -1.35292
       -1.34377
       -1.37285
       -1.37649
       -1.36868
       -1.33541
       -1.36603
       -1.41856
       -1.35920
       -1.37416
       -1.37336
       -1.35132
       -1.35603
       -1.38727
       -1.08619
       -1.39242
       -1.09412
       -1.37543
       -1.38423
       -1.04013
       -1.38306
       -1.34917
       -1.41396
       -1.37241
       -1.37616
       -1.12570
       -1.36084
       -1.37298
       -1.37728
       -1.36213
       -1.39535
       -1.37307
       -1.15245
       -1.41697
       -1.42092
       -1.39133
       -1.39703
       -1.35421
       -1.37833
       -1.30458
       -1.09174
       -1.04925
       -1.13837
       -1.40478
       -1.35572
       -1.12099
       -1.09349
       -1.37766
       -1.37894
       -1.36332
       -1.38026
       -1.37961
       -1.10743
       -1.32270
       -1.13055
       -1.36908
       -1.08070
       -1.14228
       -1.36769
       -1.04825
       -1.34019
       -1.34771
       -1.36934
       -1.04639
       -1.35881
       -1.38162
       -1.33077
       -1.37467
       -1.37483
       -1.39629
       -1.35372
       -1.08536
       -1.40502
       -1.13398
       -1.32997
       -1.37164
       -1.35004
       -1.04471
       -1.37471
       -1.08588
       -1.09962
       -1.13291
       -1.03254
       -1.02387
       -1.35979
       -1.38483
       -1.41970
       -1.37224
       -1.35677
       -1.34071
       -1.37460
       -1.36674
       -1.34185
       -1.11478
       -1.16235
       -1.07437
       -1.08890
       -1.09927
       -1.39510
       -1.38445
       -1.36506
       -1.39867
       -1.40567
       -1.05297
       -1.40346
       -1.13579
       -1.09055
       -1.09290
       -1.17660
       -1.10183
       -1.34946
       -1.11111
       -1.35942
       -1.37215
       -1.40229
       -1.39235
       -1.35496
       -1.34984
       -1.39179
       -1.35765
       -1.33865
       -1.38929
       -1.38808
       -1.33759
       -1.36237
       -1.34738
       -1.41521
       -1.35806
       -1.33843
       -1.33254
       -1.37412
       -1.13922
       -1.35771
       -1.32596
       -1.32315
       -1.35017
       -1.40067
       -1.36890
       -1.41451
       -1.37798
       -1.36562
       -1.35498
       -1.40012
       -1.41561
       -1.36850
       -1.35896
       -1.38057
       -1.35508
       -1.32967
       -1.33823
       -1.35118
       -1.38975
       -1.41173
       -1.38709
       -1.36578
       -1.36178
       -1.34769
       -1.35080
       -1.36709
       -1.34720
       -1.37168
       -1.32706
       -1.39120
       -1.36385
       -1.34634
       -1.32914
       -1.37756
       -1.44636
       -1.37042
       -1.39772
       -1.37802
       -1.36189
       -1.37847
       -1.38360
       -1.11381
       -1.38650
       -1.09604
       -1.36351
       -1.35882
       -1.02298
       -1.40500
       -1.34401
       -1.40516
       -1.35822
       -1.38351
       -1.12839
       -1.36787
       -1.33850
       -1.38387
       -1.38214
       -1.41096
       -1.41086
       -1.14645
       -1.40247
       -1.37664
       -1.40675
       -1.38185
       -1.35226
       -1.36768
       -1.30600
       -1.11890
       -1.07348
       -1.13114
       -1.40681
       -1.36131
       -1.13014
       -1.10132
       -1.35206
       -1.39241
       -1.36630
       -1.34751
       -1.39049
       -1.08894
       -1.34079
       -1.11530
       -1.35767
       -1.07679
       -1.10666
       -1.38390
       -1.00472
       -1.34664
       -1.36286
       -1.35468
       -1.05046
       -1.38200
       -1.37721
       -1.33644
       -1.39166
       -1.38649
       -1.38778
       -1.31858
       -1.07919
       -1.36225
       -1.12401
       -1.34038
       -1.38781
       -1.37089
       -1.04669
       -1.38626
       -1.12074
       -1.10630
       -1.12037
       -1.04408
       -0.99938
       -1.37882
       -1.38625
       -1.39928
       -1.36124
       -1.34392
       -1.35742
       -1.34292
       -1.34817
       -1.34057
       -1.13005
       -1.14724
       -1.06097
       -1.09475
       -1.09846
       -1.39101
       -1.38484
       -1.36333
       -1.35455
       -1.39979
       -1.05853
       -1.37115
       -1.17366
       -1.09481
       -1.10470
       -1.16308
       -1.08694
       -1.37220
       -1.12137
       -1.38212
       -1.37024
       -1.38638
       -1.38797
       -1.37108
       -1.33113
       -1.35778
       -1.36900
       -1.33096
       -1.39020
       -1.35055
       -1.33432
       -1.36727
       -1.31810
       -1.38734
       -1.36067
       -1.32890
       -1.34422
       -1.39080
       -1.12300
       -1.37139
       -1.33467
       -1.35600
       -1.36749
       -1.38924
       -1.39633
       -1.37782
       -1.38676
       -1.38818
       -1.34157
       -1.38466
       -1.42246
       -1.37082
       -1.36636
       -1.36012
       -1.36788
       -1.33493
       -1.34624
       -1.38651
       -1.39444
       -1.39682
       -1.39756
       -1.40252
       -1.34314
       -1.33911
       -1.38752
       -1.34909
       -1.33900
       -1.35271
       -1.34799
       -1.38432
       -1.37117
       -1.35998
       -1.32052
       -1.36932
       -1.39239
       -1.34212
       -1.38213
       -1.34553
       -1.35014
       -1.41451
       -1.37695
       -1.11661
       -1.37408
       -1.09411
       -1.37961
       -1.37947
       -1.00058
       -1.38954
       -1.39686
       -1.38678
       -1.38570
       -1.36447
       -1.12444
       -1.37142
       -1.30734
       -1.35300
       -1.35019
       -1.39194
       -1.40137
       -1.13823
       -1.42980
       -1.36561
       -1.40735
       -1.39628
       -1.32947
       -1.39215
       -1.33310
       -1.11993
       -1.09393
       -1.09983
       -1.39190
       -1.36859
       -1.13589
       -1.10654
       -1.36068
       -1.40066
       -1.35328
       -1.33660
       -1.36681
       -1.09934
       -1.33060
       -1.12205
       -1.37544
       -1.05180
       -1.11665
       -1.37067
       -1.01728
       -1.35617
       -1.38065
       -1.33975
       -1.02151
       -1.36267
       -1.37399
       -1.33317
       -1.36414
       -1.37596
       -1.40303
       -1.32260
       -1.06984
       -1.37039
       -1.14178
       -1.36953
       -1.34524
       -1.37244
       -1.04997
       -1.40160
       -1.11167
       -1.09692
       -1.09791
       -1.05579
       -0.98573
       -1.37827
       -1.36985
       -1.39064
       -1.36937
       -1.33624
       -1.37564
       -1.35744
       -1.36024
       -1.32696
       -1.13494
       -1.13118
       -1.03531
       -1.09778
       -1.07582
       -1.36357
       -1.38351
       -1.34684
       -1.36444
       -1.39412
       -1.06752
       -1.36200
       -1.13441
       -1.08258
       -1.09933
       -1.13563
       -1.09970
       -1.35932
       -1.11115
       -1.39974
       -1.34158
       -1.38030
       -1.35990
       -1.37798
       -1.34846
       -1.35523
       -1.36598
       -1.38746
       -1.37271
       -1.35630
       -1.36282
       -1.37873
       -1.32875
       -1.39347
       -1.32559
       -1.34722
       -1.37927
       -1.37500
       -1.12711
       -1.40088
       -1.33301
       -1.40099
       -1.33278
       -1.41930
       -1.34190
       -1.39223
       -1.36933
       -1.40277
       -1.37302
       -1.39393
       -1.44725
       -1.34782
       -1.36553
       -1.37257
       -1.37288
       -1.33241
       -1.35828
       -1.38753
       -1.40532
       -1.40594
       -1.39243
       -1.37441
       -1.34793
       -1.33743
       -1.36134
       -1.34659
       -1.33313
       -1.35009
       -1.32369
       -1.39021
       -1.37641
       -1.38478
       -1.35009
       -1.35573
       -1.40407
       -1.36681
       -1.38383
       -1.38130
       -1.39080
       -1.38148
       -1.37702
       -1.15100
       -1.37010
       -1.10064
       -1.38223
       -1.37545
       -1.01190
       -1.37217
       -1.36629
       -1.41085
       -1.35288
       -1.36998
       -1.13521
       -1.36588
       -1.35113
       -1.38381
       -1.35822
       -1.37389
       -1.38910
       -1.12648
       -1.42887
       -1.37095
       -1.37908
       -1.38228
       -1.34296
       -1.41386
       -1.32731
       -1.10286
       -1.07680
       -1.10263
       -1.40574
       -1.34299
       -1.14874
       -1.09561
       -1.35060
       -1.42626
       -1.37426
       -1.30529
       -1.35186
       -1.09688
       -1.32739
       -1.07736
       -1.36068
       -1.03845
       -1.08755
       -1.36466
       -1.03275
       -1.36438
       -1.35260
       -1.35534
       -0.98470
       -1.38214
       -1.35587
       -1.34456
       -1.36961
       -1.36559
       -1.41292
       -1.34033
       -1.10170
       -1.34687
       -1.14893
       -1.37429
       -1.33162
       -1.37916
       -1.02683
       -1.37882
       -1.15216
       -1.08110
       -1.08663
       -1.08326
       -0.99654
       -1.37678
       -1.37036
       -1.38692
       -1.36183
       -1.31904
       -1.36313
       -1.36473
       -1.38430
       -1.31190
       -1.11747
       -1.11135
       -1.04916
       -1.11557
       -1.06540
       -1.37900
       -1.36142
       -1.37249
       -1.37163
       -1.40680
       -1.05114
       -1.36654
       -1.15233
       -1.08891
       -1.12072
       -1.12256
       -1.07625
       -1.32405
       -1.11581
       -1.42152
       -1.36823
       -1.36266
       -1.36909
       -1.40094
       -1.36029
       -1.34382
       -1.38488
       -1.36232
       -1.35173
       -1.34804
       -1.36191
       -1.39478
       -1.32219
       -1.39432
       -1.37047
       -1.32839
       -1.36122
       -1.36878
       -1.15406
       -1.38757
       -1.32134
       -1.39590
       -1.32073
       -1.42231
       -1.33590
       -1.39710
       -1.35701
       -1.39151
       -1.35602
       -1.40081
       -1.41996
       -1.36965
       -1.35538
       -1.36999
       -1.37509
       -1.39138
       -1.37410
       -1.41373
       -1.40948
       -1.38785
       -1.36490
       -1.36912
       -1.30986
       -1.35387
       -1.36938
       -1.34513
       -1.37757
       -1.33688
       -1.34792
       -1.35841
       -1.38910
       -1.35744
       -1.36034
       -1.33948
       -1.39920
       -1.35729
       -1.38370
       -1.37916
       -1.36439
       -1.36515
       -1.38666
       -1.13759
       -1.36009
       -1.10065
       -1.39528
       -1.36973
       -1.01106
       -1.36483
       -1.36306
       -1.35325
       -1.35700
       -1.39276
       -1.13595
       -1.36514
       -1.37205
       -1.38595
       -1.34929
       -1.38670
       -1.34463
       -1.14699
       -1.42767
       -1.36618
       -1.40005
       -1.38360
       -1.36020
       -1.37160
       -1.36542
       -1.07720
       -1.06764
       -1.08973
       -1.36191
       -1.31708
       -1.15361
       -1.10977
       -1.36698
       -1.42201
       -1.41617
       -1.31500
       -1.35395
       -1.11274
       -1.36695
       -1.05926
       -1.34137
       -1.03987
       -1.08657
       -1.36627
       -1.07798
       -1.35227
       -1.38369
       -1.38650
       -1.02287
       -1.38609
       -1.34880
       -1.33487
       -1.37953
       -1.36571
       -1.39997
       -1.34602
       -1.11860
       -1.37882
       -1.15002
       -1.37711
       -1.34059
       -1.37097
       -1.01358
       -1.36568
       -1.14074
       -1.07290
       -1.12126
       -1.08282
       -0.99567
       -1.35473
       -1.34584
       -1.35298
       -1.33948
       -1.31477
       -1.35881
       -1.32169
       -1.37550
       -1.36517
       -1.12784
       -1.11920
       -1.05757
       -1.12888
       -1.05839
       -1.32188
       -1.36948
       -1.36390
       -1.35595
       -1.37901
       -1.07719
       -1.36466
       -1.15612
       -1.10222
       -1.07886
       -1.09694
       -1.08777
       -1.32856
       -1.11377
       -1.41095
       -1.36885
       -1.36254
       -1.35255
       -1.36545
       -1.33343
       -1.34126
       -1.37367
       -1.38620
       -1.36164
       -1.36656
       -1.37394
       -1.36250
       -1.30312
       -1.37265
       -1.35525
       -1.34812
       -1.33478
       -1.36160
       -1.10877
       -1.38667
       -1.33251
       -1.35748
       -1.32556
       -1.40462
       -1.34610
       -1.36253
       -1.35989
       -1.39333
       -1.35916
       -1.38790
       -1.42624
       -1.35557
       -1.37706
       -1.38443
       -1.35746
       -1.37250
       -1.37301
       -1.40865
       -1.38014
       -1.35616
       -1.37111
       -1.35342
       -1.33592
       -1.35987
       -1.38661
       -1.34617
       -1.34965
       -1.35232
       -1.35074
       -1.36437
       -1.38226
       -1.36400
       -1.36394
       -1.38454
       -1.38173
       -1.36048
       -1.35512
       -1.39099
       -1.37711
       -1.39216
       -1.37635
       -1.12203
       -1.35800
       -1.11901
       -1.40426
       -1.39517
       -1.02165
       -1.41825
       -1.35796
       -1.38588
       -1.34503
       -1.40024
       -1.14457
       -1.31314
       -1.38623
       -1.37760
       -1.35756
       -1.37549
       -1.36368
       -1.18844
       -1.38762
       -1.35316
       -1.35445
       -1.38097
       -1.34003
       -1.37129
       -1.32859
       -1.07838
       -1.06251
       -1.08741
       -1.36240
       -1.33122
       -1.12286
       -1.09438
       -1.37266
       -1.41660
       -1.38801
       -1.29727
       -1.36780
       -1.11483
       -1.36153
       -1.09804
       -1.34719
       -1.03266
       -1.11339
       -1.38649
       -1.06099
       -1.34289
       -1.41176
       -1.37858
       -1.01072
       -1.33472
       -1.38471
       -1.32751
       -1.35871
       -1.36799
       -1.40679
       -1.34819
       -1.13249
       -1.34860
       -1.11875
       -1.35508
       -1.35175
       -1.37037
       -1.01914
       -1.35985
       -1.09489
       -1.07781
       -1.13983
       -1.08596
       -0.97593
       -1.32924
       -1.37492
       -1.36842
       -1.32151
       -1.37139
       -1.35039
       -1.34493
       -1.36550
       -1.38269
       -1.17844
       -1.13043
       -1.05891
       -1.11030
       -1.05876
       -1.30799
       -1.38504
       -1.38089
       -1.33102
       -1.38451
       -1.08032
       -1.36400
       -1.13126
       -1.11579
       -1.07774
       -1.08417
       -1.10373
       -1.32214
       -1.10747
       -1.40907
       -1.37219
       -1.39396
       -1.34428
       -1.37347
       -1.31897
       -1.38256
       -1.33614
       -1.36877
       -1.35119
       -1.38785
       -1.36690
       -1.38036
       -1.34494
       -1.33587
       -1.33046
       -1.37368
       -1.34481
       -1.35188
       -1.09966
       -1.36277
       -1.34663
       -1.33810
       -1.33090
       -1.38087
       -1.34417
       -1.34250
       -1.34582
       -1.35603
       -1.38009
       -1.36091
       -1.41962
       -1.37592
       -1.39381
       -1.33413
       -1.34869
       -1.36786
       -1.33949
       -1.40940
       -1.37475
       -1.38815
       -1.36482
       -1.34365
       -1.34408
       -1.39099
       -1.38829
       -1.32994
       -1.35425
       -1.35090
       -1.35007
       -1.32980
       -1.37687
       -1.36127
       -1.34589
       -1.34199
       -1.36321
       -1.35472
       -1.33875
       -1.39525
       -1.34203
       -1.37277
       -1.40791
       -1.13108
       -1.35954
       -1.14177
       -1.41206
       -1.38620
       -1.01565
       -1.42118
       -1.35109
       -1.34510
       -1.32249
       -1.41269
       -1.14684
       -1.36112
       -1.41963
       -1.37841
       -1.38281
       -1.38741
       -1.38586
       -1.16007
       -1.39779
       -1.38758
       -1.33568
       -1.35774
       -1.33446
       -1.38974
       -1.35739
       -1.09528
       -1.07566
       -1.10230
       -1.34815
       -1.37671
       -1.11862
       -1.07655
       -1.36768
       -1.38154
       -1.33934
       -1.32526
       -1.32935
       -1.13967
       -1.37115
       -1.10702
       -1.35152
       -1.03772
       -1.13286
       -1.36227
       -1.05801
       -1.30230
       -1.39836
       -1.36884
       -1.01111
       -1.34525
       -1.34212
       -1.35024
       -1.35273
       -1.36971
       -1.39338
       -1.35584
       -1.11447
       -1.35414
       -1.12166
       -1.36793
       -1.33773
       -1.37025
       -1.01291
       -1.33201
       -1.10248
       -1.07802
       -1.09667
       -1.09971
       -1.01286
       -1.36380
       -1.37476
       -1.35143
       -1.37355
       -1.34727
       -1.35870
       -1.36039
       -1.37991
       -1.33568
       -1.14632
       -1.15277
       -1.08791
       -1.07144
       -1.07535
       -1.32465
       -1.36777
       -1.37926
       -1.33292
       -1.39395
       -1.07645
       -1.36230
       -1.12155
       -1.11251
       -1.08249
       -1.05680
       -1.10816
       -1.36439
       -1.10336
       -1.37944
       -1.38160
       -1.36951
       -1.35670
       -1.32934
       -1.31937
       -1.38720
       -1.36482
       -1.38457
       -1.37819
       -1.40667
       -1.37668
       -1.35286
       -1.34287
       -1.34005
       -1.34587
       -1.36286
       -1.33980
       -1.35561
       -1.07102
       -1.36702
       -1.34250
       -1.40146
       -1.32802
       -1.37028
       -1.36852
       -1.32999
       -1.34092
       -1.39195
       -1.36812
       -1.37614
       -1.36724
       -1.35217
       -1.39288
       -1.35662
       -1.34954
       -1.34849
       -1.37703
       -1.39342
       -1.37446
       -1.37722
       -1.34724
       -1.35814
       -1.39104
       -1.39420
       -1.36533
       -1.33482
       -1.32673
       -1.36058
       -1.31398
       -1.31897
       -1.40874
       -1.37310
       -1.34083
       -1.36742
       -1.35392
       -1.33347
       -1.35560
       -1.38305
       -1.30980
       -1.36708
       -1.39677
       -1.15908
       -1.34046
       -1.14156
       -1.37922
       -1.39274
       -1.01843
       -1.41046
       -1.37638
       -1.37383
       -1.33709
       -1.42757
       -1.09904
       -1.35126
       -1.39758
       -1.36604
       -1.40872
       -1.37304
       -1.36521
       -1.16363
       -1.39957
       -1.37985
       -1.33927
       -1.34426
       -1.33304
       -1.40627
       -1.37468
       -1.09610
       -1.10617
       -1.09562
       -1.36049
       -1.36177
       -1.11543
       -1.07925
       -1.35578
       -1.37189
       -1.33617
       -1.34985
       -1.35776
       -1.10752
       -1.34201
       -1.16263
       -1.33014
       -1.10312
       -1.12868
       -1.36875
       -1.06751
       -1.32891
       -1.38850
       -1.36943
       -0.99707
       -1.38353
       -1.34860
       -1.36958
       -1.35716
       -1.37521
       -1.39028
       -1.34820
       -1.07920
       -1.38307
       -1.11956
       -1.38679
       -1.35215
       -1.37499
       -1.03439
       -1.35045
       -1.11409
       -1.04752
       -1.09073
       -1.06974
       -1.02656
       -1.35253
       -1.35672
       -1.37438
       -1.33577
       -1.35301
       -1.39349
       -1.35877
       -1.34071
       -1.34791
       -1.11676
       -1.13361
       -1.09507
       -1.09870
       -1.09253
       -1.36334
       -1.38741
       -1.37978
       -1.35243
       -1.36094
       -1.05285
       -1.38048
       -1.10961
       -1.10549
       -1.09960
       -1.06851
       -1.12250
       -1.30307
       -1.10674
       -1.38747
       -1.35525
       -1.39341
       -1.33120
       -1.31519
       -1.31340
       -1.36316
       -1.34550
       -1.40023
       -1.40590
       -1.38783
       -1.37798
       -1.38071
       -1.31888
       -1.33094
       -1.36752
       -1.36269
       -1.37300
       -1.36286
       -1.03936
       -1.36093
       -1.31829
       -1.39788
       -1.34362
       -1.35411
       -1.35905
       -1.33720
       -1.34584
       -1.36554
       -1.34591
       -1.36380
       -1.36922
       -1.34840
       -1.39312
       -1.37153
       -1.31656
       -1.38758
       -1.38405
       -1.37187
       -1.34044
       -1.37709
       -1.37689
       -1.33433
       -1.36505
       -1.42013
       -1.35560
       -1.35123
       -1.34441
       -1.38221
       -1.34503
       -1.36339
       -1.39899
       -1.39287
       -1.37028
       -1.37172
       -1.37383
       -1.36473
       -1.35222
       -1.37742
       -1.32414
       -1.33285
       -1.40279
       -1.13978
       -1.34275
       -1.05648
       -1.36122
       -1.36957
       -1.05832
       -1.39283
       -1.36662
       -1.37232
       -1.34786
       -1.39203
       -1.10828
       -1.35447
       -1.37535
       -1.36088
       -1.39016
       -1.37220
       -1.37474
       -1.13574
       -1.37364
       -1.35989
       -1.31544
       -1.33501
       -1.32332
       -1.41171
       -1.35641
       -1.07849
       -1.07639
       -1.10015
       -1.35316
       -1.35142
       -1.09166
       -1.06486
       -1.37093
       -1.35389
       -1.34405
       -1.32439
       -1.35588
       -1.13154
       -1.33280
       -1.13893
       -1.33631
       -1.09407
       -1.12824
       -1.34608
       -1.06070
       -1.36143
       -1.36722
       -1.36383
       -1.01684
       -1.35606
       -1.34376
       -1.35674
       -1.36344
       -1.36263
       -1.40709
       -1.32240
       -1.05908
       -1.38913
       -1.10075
       -1.37262
       -1.34413
       -1.35521
       -1.03726
       -1.35916
       -1.10179
       -1.04759
       -1.06321
       -1.04028
       -1.07119
       -1.33027
       -1.38060
       -1.39036
       -1.36487
       -1.37454
       -1.38116
       -1.33304
       -1.32278
       -1.36540
       -1.10248
       -1.14005
       -1.08779
       -1.10036
       -1.10300
       -1.35900
       -1.38894
       -1.37417
       -1.35191
       -1.35528
       -1.08285
       -1.36002
       -1.11462
       -1.09234
       -1.08367
       -1.07509
       -1.14900
       -1.29452
       -1.12144
       -1.37084
       -1.31983
       -1.39488
       -1.34359
       -1.31831
       -1.32188
       -1.37883
       -1.33342
       -1.34634
       -1.38736
       -1.40705
       -1.36150
       -1.37361
       -1.33267
       -1.29746
       -1.38165
       -1.37133
       -1.33978
       -1.34569
       -1.06070
       -1.33606
       -1.33102
       -1.38196
       -1.40761
       -1.35920
       -1.37526
       -1.33259
       -1.37978
       -1.40022
       -1.36749
       -1.38985
       -1.38315
       -1.35631
       -1.36048
       -1.32892
       -1.32082
       -1.38474
       -1.37040
       -1.36587
       -1.35034
       -1.38764
       -1.34040
       -1.30610
       -1.36348
       -1.37416
       -1.34368
       -1.39524
       -1.34069
       -1.38823
       -1.29207
       -1.36882
       -1.38459
       -1.35515
       -1.37808
       -1.36438
       -1.35491
       -1.34509
       -1.35365
       -1.32987
       -1.34508
       -1.34162
       -1.36675
       -1.14561
       -1.30988
       -1.07356
       -1.37633
       -1.37865
       -1.05500
       -1.35751
       -1.36800
       -1.36609
       -1.34508
       -1.39335
       -1.09698
       -1.34733
       -1.37746
       -1.34432
       -1.38907
       -1.39234
       -1.38662
       -1.13797
       -1.36597
       -1.35808
       -1.33355
       -1.35488
       -1.34573
       -1.42180
       -1.36108
       -1.09292
       -1.06107
       -1.10692
       -1.39833
       -1.37225
       -1.10815
       -1.06750
       -1.36352
       -1.38260
       -1.34641
       -1.36504
       -1.37798
       -1.10792
       -1.31046
       -1.15459
       -1.35641
       -1.09256
       -1.10955
       -1.34797
       -1.06208
       -1.36148
       -1.37747
       -1.33443
       -1.02848
       -1.36076
       -1.36263
       -1.36077
       -1.37374
       -1.36323
       -1.38269
       -1.33715
       -1.06766
       -1.38010
       -1.07262
       -1.33302
       -1.34013
       -1.37190
       -1.05069
       -1.34385
       -1.10666
       -1.05285
       -1.07728
       -1.05172
       -1.05467
       -1.34777
       -1.38495
       -1.40018
       -1.36423
       -1.38048
       -1.38987
       -1.34581
       -1.35318
       -1.36440
       -1.11637
       -1.13306
       -1.07390
       -1.06522
       -1.09887
       -1.36997
       -1.36568
       -1.39155
       -1.35352
       -1.34377
       -1.08799
       -1.34540
       -1.10848
       -1.09285
       -1.09535
       -1.06019
       -1.15003
       -1.28809
       -1.09379
       -1.36742
       -1.32566
       -1.36087
       -1.37187
       -1.31039
       -1.34594
       -1.36714
       -1.36168
       -1.33373
       -1.37910
       -1.41867
       -1.36457
       -1.36755
       -1.34242
       -1.30861
       -1.32873
       -1.35804
       -1.33762
       -1.35141
       -1.06783
       -1.33348
       -1.35315
       -1.35436
       -1.39020
       -1.33944
       -1.37717
       -1.34171
       -1.35237
       -1.45914
       -1.34312
       -1.39758
       -1.37738
       -1.35718
       -1.36917
       -1.34529
       -1.33662
       -1.35567
       -1.35484
       -1.34491
       -1.36321
       -1.36940
       -1.33391
       -1.31845
       -1.34554
       -1.40676
       -1.32380
       -1.39460
       -1.31752
       -1.38738
       -1.28645
       -1.36093
       -1.35714
       -1.33636
       -1.36487
       -1.36462
       -1.34900
       -1.30259
       -1.35422
       -1.33221
       -1.34871
       -1.36160
       -1.40523
       -1.09280
       -1.33496
       -1.09109
       -1.37038
       -1.40413
       -1.05956
       -1.33602
       -1.39349
       -1.37902
       -1.35933
       -1.39440
       -1.09664
       -1.31615
       -1.38296
       -1.36985
       -1.36830
       -1.40019
       -1.41328
       -1.14566
       -1.36670
       -1.35589
       -1.33467
       -1.34493
       -1.31530
       -1.41558
       -1.39430
       -1.13018
       -1.09081
       -1.11251
       -1.40741
       -1.35128
       -1.08514
       -1.05754
       -1.36109
       -1.38392
       -1.35814
       -1.32667
       -1.38321
       -1.09483
       -1.32454
       -1.16242
       -1.35580
       -1.10892
       -1.11171
       -1.34600
       -1.00877
       -1.33793
       -1.35952
       -1.35733
       -1.00698
       -1.35107
       -1.36916
       -1.32158
       -1.38939
       -1.38057
       -1.38623
       -1.30305
       -1.07791
       -1.36495
       -1.11495
       -1.33203
       -1.36340
       -1.31722
       -1.03056
       -1.37512
       -1.10285
       -1.05782
       -1.07994
       -1.02359
       -1.06378
       -1.37200
       -1.38009
       -1.38479
       -1.37571
       -1.35231
       -1.37116
       -1.31094
       -1.34709
       -1.35133
       -1.12945
       -1.12138
       -1.09360
       -1.08113
       -1.10244
       -1.36341
       -1.37039
       -1.38914
       -1.33684
       -1.35666
       -1.10460
       -1.30323
       -1.11097
       -1.09237
       -1.07090
       -1.05634
       -1.13945
       -1.30750
       -1.06867
       -1.36751
       -1.32193
       -1.34062
       -1.34311
       -1.29131
       -1.32702
       -1.33003
       -1.36804
       -1.31167
       -1.39318
       -1.36951
       -1.35514
       -1.39611
       -1.33471
       -1.30800
       -1.34684
       -1.35815
       -1.33493
       -1.36354
       -1.07120
       -1.34044
       -1.35742
       -1.38580
       -1.39066
       -1.33885
       -1.37706
       -1.33619
       -1.36721
       -1.42959
       -1.39254
       -1.36327
       -1.37841
       -1.31800
       -1.38265
       -1.36151
       -1.36970
       -1.35139
       -1.34440
       -1.30604
       -1.38631
       -1.37804
       -1.32875
       -1.31753
       -1.34447
       -1.38905
       -1.33338
       -1.37571
       -1.29032
       -1.37166
       -1.28646
       -1.35769
       -1.36651
       -1.35469
       -1.37309
       -1.37343
       -1.37140
       -1.31949
       -1.36066
       -1.33915
       -1.35382
       -1.37545
       -1.39058
       -1.13891
       -1.34838
       -1.09907
       -1.38002
       -1.41410
       -1.07154
       -1.34543
       -1.34985
       -1.34382
       -1.39177
       -1.41558
       -1.07503
       -1.32016
       -1.38456
       -1.37934
       -1.34954
       -1.37502
       -1.33235
       -1.16963
       -1.38449
       -1.36997
       -1.33377
       -1.31753
       -1.32618
       -1.37500
       -1.34155
       -1.11685
       -1.10934
       -1.09737
       -1.38807
       -1.36549
       -1.07589
       -1.06690
       -1.36551
       -1.38856
       -1.37952
       -1.34215
       -1.36233
       -1.09027
       -1.32660
       -1.12970
       -1.35090
       -1.12036
       -1.10874
       -1.36225
       -1.02457
       -1.36433
       -1.35267
       -1.38301
       -1.00488
       -1.39641
       -1.36617
       -1.36547
       -1.41210
       -1.38553
       -1.38472
       -1.31189
       -1.05174
       -1.36051
       -1.11866
       -1.34209
       -1.39004
       -1.32951
       -1.04946
       -1.36456
       -1.10469
       -1.05575
       -1.06902
       -1.03755
       -1.05962
       -1.36630
       -1.38707
       -1.36493
       -1.37652
       -1.36364
       -1.37672
       -1.31402
       -1.33672
       -1.36690
       -1.13674
       -1.10075
       -1.04248
       -1.08574
       -1.09242
       -1.36687
       -1.38877
       -1.35094
       -1.35620
       -1.32597
       -1.07616
       -1.30588
       -1.11266
       -1.10144
       -1.04087
       -1.05543
       -1.09984
       -1.30441
       -1.07076
       -1.35279
       -1.30023
       -1.35866
       -1.36145
       -1.30329
       -1.38345
       -1.37188
       -1.39563
       -1.36034
       -1.38885
       -1.32158
       -1.32368
       -1.36046
       -1.35811
       -1.33509
       -1.34745
       -1.35466
       -1.39640
       -1.38152
       -1.06748
       -1.35207
       -1.36805
       -1.35660
       -1.38837
       -1.33567
       -1.36600
       -1.33634
       -1.37830
       -1.40287
       -1.38190
       -1.36673
       -1.39078
       -1.34952
       -1.36909
       -1.36917
       -1.36230
       -1.31913
       -1.32892
       -1.31035
       -1.37865
       -1.37376
       -1.33948
       -1.34784
       -1.33863
       -1.36084
       -1.34639
       -1.39451
       -1.29297
       -1.35929
       -1.30744
       -1.36590
       -1.37693
       -1.35373
       -1.33964
       -1.34777
       -1.37862
       -1.34063
       -1.34951
       -1.30106
       -1.34638
       -1.34618
       -1.40317
       -1.13255
       -1.35121
       -1.09278
       -1.36511
       -1.37432
       -1.06474
       -1.34188
       -1.35005
       -1.36428
       -1.39670
       -1.38776
       -1.07039
       -1.32338
       -1.39099
       -1.32050
       -1.38056
       -1.38263
       -1.37015
       -1.14673
       -1.35845
       -1.35999
       -1.31277
       -1.31636
       -1.32345
       -1.37917
       -1.33952
       -1.13074
       -1.10537
       -1.10624
       -1.38913
       -1.34637
       -1.11783
       -1.06666
       -1.37207
       -1.41055
       -1.35940
       -1.36029
       -1.37676
       -1.06912
       -1.32233
       -1.12825
       -1.36318
       -1.09554
       -1.12605
       -1.35998
       -1.01094
       -1.37391
       -1.32987
       -1.37274
       -1.01537
       -1.39844
       -1.35535
       -1.36640
       -1.41391
       -1.37503
       -1.34178
       -1.31993
       -1.06125
       -1.35233
       -1.14405
       -1.35464
       -1.37134
       -1.35139
       -1.08537
       -1.36372
       -1.06183
       -1.03207
       -1.01969
       -1.04890
       -1.05986
       -1.36191
       -1.40096
       -1.37367
       -1.34673
       -1.37193
       -1.37421
       -1.32918
       -1.35038
       -1.36086
       -1.13292
       -1.11526
       -1.01244
       -1.09480
       -1.08830
       -1.38426
       -1.35699
       -1.32068
       -1.34050
       -1.31344
       -1.08563
       -1.30529
       -1.14648
       -1.10649
       -1.04536
       -1.07864
       -1.09344
       -1.32999
       -1.06878
       -1.33806
       -1.29769
       -1.32937
       -1.34202
       -1.31787
       -1.36749
       -1.34741
       -1.39912
       -1.37801
       -1.37046
       -1.31858
       -1.33205
       -1.37140
       -1.33233
       -1.34480
       -1.34594
       -1.33468
       -1.37782
       -1.36746
       -1.09267
       -1.38365
       -1.38399
       -1.32278
       -1.39086
       -1.35877
       -1.34137
       -1.37129
       -1.34652
       -1.40345
       -1.40824
       -1.37009
       -1.38715
       -1.33589
       -1.36223
       -1.38185
       -1.40843
       -1.31073
       -1.30343
       -1.31929
       -1.37019
       -1.35354
       -1.34897
       -1.33037
       -1.32756
       -1.33195
       -1.35022
       -1.37671
       -1.29549
       -1.35090
       -1.31567
       -1.39815
       -1.35814
       -1.34562
       -1.33289
       -1.33869
       -1.37034
       -1.34507
       -1.33257
       -1.31625
       -1.32652
       -1.35076
       -1.37910
       -1.12882
       -1.32087
       -1.10615
       -1.41232
       -1.37772
       -1.05290
       -1.33601
       -1.35603
       -1.34752
       -1.37942
       -1.37004
       -1.06822
       -1.35215
       -1.34876
       -1.35028
       -1.38815
       -1.36359
       -1.37417
       -1.14713
       -1.37159
       -1.37844
       -1.34130
       -1.32418
       -1.32747
       -1.38302
       -1.34378
       -1.12194
       -1.07417
       -1.09806
       -1.38054
       -1.32263
       -1.10555
       -1.06798
       -1.37227
       -1.41006
       -1.35720
       -1.32555
       -1.34355
       -1.05444
       -1.31961
       -1.11480
       -1.34931
       -1.08771
       -1.09238
       -1.34930
       -1.01998
       -1.37939
       -1.36966
       -1.34072
       -1.05419
       -1.38934
       -1.34917
       -1.35964
       -1.40030
       -1.37524
       -1.36702
       -1.34820
       -1.04193
       -1.34005
       -1.14672
       -1.33681
       -1.33363
       -1.35943
       -1.07390
       -1.39767
       -1.04465
       -1.06939
       -1.02000
       -1.00019
       -1.04197
       -1.36664
       -1.38034
       -1.40995
       -1.30744
       -1.36644
       -1.39444
       -1.32535
       -1.36372
       -1.33659
       -1.11475
       -1.08516
       -0.97243
       -1.11950
       -1.12187
       -1.37277
       -1.38193
       -1.31097
       -1.31564
       -1.32164
       -1.10273
       -1.30818
       -1.13387
       -1.08528
       -1.04444
       -1.07365
       -1.10914
       -1.32409
       -1.07960
       -1.37067
       -1.31258
       -1.36932
       -1.33491
       -1.31814
       -1.32622
       -1.36428
       -1.39474
       -1.37768
       -1.35401
       -1.34023
       -1.33953
       -1.36555
       -1.32125
       -1.36272
       -1.34842
       -1.36323
       -1.37666
       -1.36970
       -1.10458
       -1.38018
       -1.36628
       -1.34272
       -1.36226
       -1.33238
       -1.32570
       -1.37010
       -1.38221
       -1.37517
       -1.38443
       -1.39679
       -1.36478
       -1.35709
       -1.36486
       -1.39961
       -1.38543
       -1.33852
       -1.30486
       -1.34858
       -1.36132
       -1.37664
       -1.33502
       -1.37564
       -1.30809
       -1.32595
       -1.33966
       -1.37099
       -1.30674
       -1.35505
       -1.28549
       -1.36683
       -1.34942
       -1.34300
       -1.32374
       -1.35765
       -1.39265
       -1.32396
       -1.32197
       -1.31290
       -1.35212
       -1.35232
       -1.35887
       -1.12047
       -1.31227
       -1.10587
       -1.36711
       -1.36527
       -1.08196
       -1.36951
       -1.35376
       -1.34693
       -1.36342
       -1.36197
       -1.02611
       -1.34073
       -1.37950
       -1.37376
       -1.38257
       -1.32638
       -1.36226
       -1.13119
       -1.35539
       -1.36480
       -1.30620
       -1.28725
       -1.30527
       -1.36254
       -1.34330
       -1.14067
       -1.06620
       -1.14829
       -1.38394
       -1.33969
       -1.09568
       -1.07514
       -1.31412
       -1.32927
       -1.36615
       -1.36324
       -1.36391
       -1.02160
       -1.33355
       -1.12241
       -1.32684
       -1.07064
       -1.08611
       -1.34171
       -0.99950
       -1.35394
       -1.37243
       -1.40102
       -1.10963
       -1.36215
       -1.35470
       -1.33757
       -1.38122
       -1.40210
       -1.33938
       -1.36002
       -1.03252
       -1.32319
       -1.14352
       -1.33765
       -1.35873
       -1.31607
       -1.05548
       -1.36275
       -1.01057
       -1.09940
       -1.02111
       -0.98923
       -1.04427
       -1.37606
       -1.36096
       -1.39836
       -1.30847
       -1.35605
       -1.38549
       -1.35433
       -1.35619
       -1.34636
       -1.12448
       -1.07724
       -0.99009
       -1.11738
       -1.10299
       -1.38726
       -1.37540
       -1.33355
       -1.34884
       -1.32271
       -1.07344
       -1.32536
       -1.13532
       -1.12006
       -1.03392
       -1.06440
       -1.11630
       -1.34217
       -1.07488
       -1.35138
       -1.31682
       -1.34293
       -1.33921
       -1.33560
       -1.31297
       -1.34981
       -1.36889
       -1.39611
       -1.35978
       -1.35558
       -1.38402
       -1.35125
       -1.34436
       -1.35748
       -1.36458
       -1.37732
       -1.35739
       -1.39199
       -1.11790
       -1.36624
       -1.35309
       -1.34910
       -1.33904
       -1.35637
       -1.32517
       -1.38167
       -1.38093
       -1.38549
       -1.35957
       -1.38486
       -1.36455
       -1.32889
       -1.36524
       -1.35374
       -1.38643
       -1.35533
       -1.32036
       -1.33082
       -1.34001
       -1.38634
       -1.32742
       -1.34920
       -1.30932
       -1.34263
       -1.36485
       -1.35572
       -1.27969
       -1.34155
       -1.32713
       -1.37377
       -1.31700
       -1.34423
       -1.29679
       -1.36370
       -1.41017
       -1.32832
       -1.32327
       -1.32876
       -1.31894
       -1.37604
       -1.35703
       -1.13177
       -1.34038
       -1.07708
       -1.35572
       -1.38034
       -1.10417
       -1.36981
       -1.35482
       -1.33170
       -1.36584
       -1.37231
       -1.03870
       -1.37162
       -1.34464
       -1.37521
       -1.37185
       -1.34880
       -1.37860
       -1.13782
       -1.35808
       -1.37795
       -1.33899
       -1.33233
       -1.29914
       -1.40398
       -1.34868
       -1.14041
       -1.08906
       -1.15358
       -1.43249
       -1.36904
       -1.08952
       -1.08326
       -1.30325
       -1.33350
       -1.35511
       -1.34426
       -1.38453
       -1.00467
       -1.30772
       -1.13069
       -1.34315
       -1.09345
       -1.08420
       -1.31433
       -0.99081
       -1.35737
       -1.37837
       -1.41227
       -1.11352
       -1.36336
       -1.34514
       -1.38625
       -1.36385
       -1.37411
       -1.32400
       -1.35466
       -1.02684
       -1.33697
       -1.13338
       -1.33536
       -1.35166
       -1.31663
       -1.02674
       -1.37650
       -0.99849
       -1.08602
       -1.01626
       -1.00743
       -1.03530
       -1.40245
       -1.37824
       -1.42314
       -1.31110
       -1.34883
       -1.36752
       -1.35147
       -1.33970
       -1.34162
       -1.11668
       -1.10124
       -0.99294
       -1.11499
       -1.09089
       -1.35334
       -1.33525
       -1.34813
       -1.33033
       -1.33321
       -1.08159
       -1.32126
       -1.13395
       -1.13008
       -1.02784
       -1.09031
       -1.12773
       -1.33841
       -1.03166
       -1.38486
       -1.29978
       -1.35763
       -1.35667
       -1.33266
       -1.32502
       -1.35511
       -1.37077
       -1.36676
       -1.34825
       -1.35799
       -1.37277
       -1.37764
       -1.34261
       -1.32136
       -1.34383
       -1.33906
       -1.35809
       -1.35670
       -1.12915
       -1.37067
       -1.36953
       -1.34847
       -1.33014
       -1.33426
       -1.30567
       -1.38373
       -1.39563
       -1.37695
       -1.35052
       -1.41658
       -1.37981
       -1.38602
       -1.39999
       -1.34426
       -1.38358
       -1.35377
       -1.30336
       -1.30766
       -1.34715
       -1.39733
       -1.31432
       -1.35258
       -1.33895
       -1.33874
       -1.37398
       -1.40299
       -1.28431
       -1.32444
       -1.29653
       -1.36207
       -1.31776
       -1.34968
       -1.27702
       -1.33850
       -1.37149
       -1.31559
       -1.33948
       -1.33614
       -1.31989
       -1.35054
       -1.39254
       -1.15008
       -1.35899
       -1.07984
       -1.37039
       -1.35952
       -1.11251
       -1.34984
       -1.35825
       -1.33837
       -1.34991
       -1.37933
       -1.03763
       -1.33315
       -1.34227
       -1.38294
       -1.36883
       -1.33131
       -1.39203
       -1.12676
       -1.37252
       -1.35055
       -1.34006
       -1.36157
       -1.30763
       -1.37088
       -1.34414
       -1.14579
       -1.09132
       -1.13932
       -1.41371
       -1.37079
       -1.07340
       -1.07148
       -1.29884
       -1.35784
       -1.34333
       -1.33942
       -1.33932
       -1.03298
       -1.27937
       -1.10520
       -1.37845
       -1.07165
       -1.08651
       -1.27793
       -1.00219
       -1.36863
       -1.37913
       -1.42909
       -1.12689
       -1.36783
       -1.36129
       -1.33203
       -1.36208
       -1.36481
       -1.33336
       -1.32859
       -1.04838
       -1.34962
       -1.15695
       -1.35693
       -1.34749
       -1.32568
       -1.01961
       -1.37987
       -1.03288
       -1.06294
       -1.00715
       -1.01892
       -1.03978
       -1.36392
       -1.35247
       -1.38279
       -1.34333
       -1.35910
       -1.29988
       -1.34124
       -1.35159
       -1.30572
       -1.09374
       -1.10478
       -1.00601
       -1.11192
       -1.07121
       -1.33092
       -1.36194
       -1.36239
       -1.35547
       -1.35859
       -1.08610
       -1.29993
       -1.10789
       -1.13348
       -1.03307
       -1.07546
       -1.10580
       -1.31971
       -1.01728
       -1.35456
       -1.32228
       -1.34567
       -1.37132
       -1.31039
       -1.32982
       -1.39321
       -1.37224
       -1.35597
       -1.35841
       -1.35550
       -1.40310
       -1.37148
       -1.37020
       -1.33084
       -1.37525
       -1.36628
       -1.35236
       -1.36699
       -1.14024
       -1.38719
       -1.33202
       -1.34035
       -1.33305
       -1.31772
       -1.32685
       -1.38000
       -1.35355
       -1.37249
       -1.34230
       -1.39958
       -1.41540
       -1.40391
       -1.39999
       -1.33379
       -1.37644
       -1.36340
       -1.34083
       -1.32327
       -1.35598
       -1.40283
       -1.29971
       -1.37128
       -1.34771
       -1.32151
       -1.36389
       -1.36357
       -1.30959
       -1.32612
       -1.28459
       -1.35139
       -1.31569
       -1.36224
       -1.30501
       -1.32557
       -1.33557
       -1.30883
       -1.35263
       -1.32227
       -1.33348
       -1.32637
       -1.40525
       -1.11781
       -1.36605
       -1.08562
       -1.36316
       -1.39110
       -1.13479
       -1.32234
       -1.34570
       -1.35645
       -1.33327
       -1.36293
       -1.04987
       -1.34072
       -1.35784
       -1.35135
       -1.38978
       -1.35653
       -1.36845
       -1.12823
       -1.35693
       -1.36235
       -1.35165
       -1.36898
       -1.30874
       -1.35953
       -1.34488
       -1.13353
       -1.05934
       -1.13592
       -1.43606
       -1.39065
       -1.04454
       -1.07364
       -1.32156
       -1.35511
       -1.32772
       -1.35052
       -1.33853
       -1.03287
       -1.30250
       -1.08600
       -1.35966
       -1.10245
       -1.06216
       -1.29087
       -1.01225
       -1.36094
       -1.36017
       -1.40679
       -1.10914
       -1.32460
       -1.34409
       -1.32403
       -1.37033
       -1.36740
       -1.35572
       -1.33582
       -1.03395
       -1.34834
       -1.15445
       -1.33512
       -1.33058
       -1.33637
       -1.02632
       -1.38606
       -1.06287
       -1.06318
       -1.00677
       -0.98962
       -1.04405
       -1.36167
       -1.36512
       -1.36060
       -1.36331
       -1.35539
       -1.33952
       -1.34768
       -1.32072
       -1.30478
       -1.09033
       -1.10012
       -0.99057
       -1.12932
       -1.05843
       -1.31942
       -1.32351
       -1.33903
       -1.36939
       -1.36210
       -1.10697
       -1.30529
       -1.08789
       -1.13592
       -1.01761
       -1.06285
       -1.08334
       -1.32298
       -1.04140
       -1.36648
       -1.31298
       -1.34098
       -1.35311
       -1.32999
       -1.31419
       -1.37603
       -1.34796
       -1.37395
       -1.33224
       -1.35664
       -1.40743
       -1.36042
       -1.37576
       -1.35075
       -1.35334
       -1.31531
       -1.38971
       -1.34021
       -1.13820
       -1.36926
       -1.30308
       -1.33648
       -1.37271
       -1.31737
       -1.34721
       -1.37639
       -1.33008
       -1.36899
       -1.34319
       -1.37942
       -1.40453
       -1.41359
       -1.38736
       -1.34737
       -1.38036
       -1.40159
       -1.32725
       -1.35374
       -1.37123
       -1.37856
       -1.32196
       -1.36439
       -1.32799
       -1.28921
       -1.32353
       -1.32906
       -1.31693
       -1.36261
       -1.30810
       -1.35193
       -1.31302
       -1.32124
       -1.31915
       -1.33702
       -1.33966
       -1.33308
       -1.33101
       -1.33461
       -1.36297
       -1.35174
       -1.37757
       -1.10616
       -1.32840
       -1.09286
       -1.34686
       -1.37976
       -1.12341
       -1.30441
       -1.36827
       -1.34761
       -1.33773
       -1.37111
       -1.02340
       -1.33957
       -1.34847
       -1.38107
       -1.34767
       -1.34167
       -1.36997
       -1.14280
       -1.36612
       -1.36947
       -1.35890
       -1.35139
       -1.31869
       -1.34089
       -1.36576
       -1.13444
       -1.06672
       -1.15217
       -1.42155
       -1.37236
       -1.03092
       -1.09678
       -1.31402
       -1.37853
       -1.36461
       -1.35416
       -1.36594
       -1.03880
       -1.31268
       -1.08955
       -1.36138
       -1.06149
       -1.07571
       -1.30662
       -0.94077
       -1.34839
       -1.37372
       -1.39979
       -1.12298
       -1.34447
       -1.33097
       -1.34299
       -1.39264
       -1.37334
       -1.33925
       -1.32750
       -1.03197
       -1.32442
       -1.13477
       -1.33673
       -1.32834
       -1.33150
       -1.02338
       -1.35092
       -1.01900
       -1.02316
       -0.98063
       -0.99372
       -1.04455
       -1.34900
       -1.36811
       -1.36251
       -1.37274
       -1.31963
       -1.34862
       -1.33692
       -1.30517
       -1.32195
       -1.08285
       -1.10745
       -0.98229
       -1.10672
       -1.05781
       -1.31110
       -1.32394
       -1.32455
       -1.36604
       -1.31395
       -1.10778
       -1.29811
       -1.09747
       -1.13513
       -1.03131
       -1.04760
       -1.06616
       -1.32207
       -1.07213
       -1.39614
       -1.29433
       -1.34541
       -1.34364
       -1.33097
       -1.32885
       -1.38423
       -1.32699
       -1.37977
       -1.33036
       -1.36048
       -1.38879
       -1.35709
       -1.36112
       -1.35529
       -1.32996
       -1.33475
       -1.38038
       -1.33342
       -1.11873
       -1.36742
       -1.28878
       -1.34061
       -1.38544
       -1.32387
       -1.34624
       -1.36932
       -1.35806
       -1.38318
       -1.35562
       -1.38500
       -1.37763
       -1.37630
       -1.37163
       -1.35685
       -1.36799
       -1.39392
       -1.34599
       -1.32605
       -1.34049
       -1.39746
       -1.34193
       -1.35513
       -1.32503
       -1.32878
       -1.34415
       -1.31278
       -1.36654
       -1.37475
       -1.32253
       -1.37157
       -1.32512
       -1.32679
       -1.33140
       -1.31750
       -1.34938
       -1.31672
       -1.32247
       -1.37186
       -1.34808
       -1.34462
       -1.39636
       -1.09474
       -1.31212
       -1.08496
       -1.36295
       -1.37215
       -1.14107
       -1.34835
       -1.34405
       -1.34562
       -1.34833
       -1.36050
       -1.03234
       -1.32643
       -1.38148
       -1.36720
       -1.34191
       -1.34424
       -1.35440
       -1.13364
       -1.35037
       -1.38616
       -1.35357
       -1.36058
       -1.30243
       -1.34083
       -1.34809
       -1.10683
       -1.06435
       -1.12299
       -1.38426
       -1.36229
       -1.03781
       -1.08090
       -1.32651
       -1.38056
       -1.36465
       -1.31066
       -1.37266
       -1.02879
       -1.33930
       -1.06005
       -1.34773
       -1.09249
       -1.11193
       -1.32411
       -0.94786
       -1.33382
       -1.35222
       -1.41071
       -1.07532
       -1.33466
       -1.34331
       -1.34739
       -1.40159
       -1.36818
       -1.35772
       -1.31590
       -1.03815
       -1.33226
       -1.11990
       -1.36205
       -1.37821
       -1.31143
       -1.04258
       -1.32211
       -1.03838
       -1.03505
       -0.94554
       -0.99719
       -1.04671
       -1.33088
       -1.36969
       -1.33968
       -1.37041
       -1.32500
       -1.36812
       -1.34738
       -1.31946
       -1.33515
       -1.08669
       -1.12588
       -0.96810
       -1.09316
       -1.06437
       -1.33741
       -1.33628
       -1.33144
       -1.37278
       -1.29550
       -1.12763
       -1.33222
       -1.09010
       -1.12761
       -1.01667
       -1.03469
       -1.10134
       -1.30260
       -1.08315
       -1.37694
       -1.30111
       -1.35500
       -1.33760
       -1.34480
       -1.33146
       -1.35225
       -1.35395
       -1.35704
       -1.33315
       -1.37171
       -1.35019
       -1.33887
       -1.35785
       -1.32400
       -1.37261
       -1.33413
       -1.37745
       -1.36024
       -1.14859
       -1.33037
       -1.30052
       -1.32725
       -1.39968
       -1.37693
       -1.33303
       -1.34996
       -1.36165
       -1.36555
       -1.33979
       -1.41564
       -1.38708
       -1.37426
       -1.37314
       -1.37317
       -1.35441
       -1.37941
       -1.32501
       -1.32755
       -1.31829
       -1.36695
       -1.35502
       -1.35451
       -1.31302
       -1.33123
       -1.36276
       -1.33706
       -1.36107
       -1.36082
       -1.31810
       -1.34785
       -1.29449
       -1.32006
       -1.37425
       -1.37382
       -1.32458
       -1.32815
       -1.35755
       -1.37795
       -1.34269
       -1.36526
       -1.40943
       -1.09912
       -1.32741
       -1.07798
       -1.33758
       -1.36877
       -1.17780
       -1.37239
       -1.34609
       -1.33990
       -1.37674
       -1.38026
       -1.03863
       -1.29542
       -1.38586
       -1.39196
       -1.36234
       -1.37054
       -1.35782
       -1.11678
       -1.35527
       -1.36517
       -1.35056
       -1.35906
       -1.31995
       -1.34036
       -1.32554
       -1.08969
       -1.08305
       -1.09215
       -1.41190
       -1.35825
       -1.04882
       -1.11328
       -1.34841
       -1.39760
       -1.32008
       -1.32790
       -1.34404
       -1.04232
       -1.31792
       -1.04784
       -1.31304
       -1.09456
       -1.11670
       -1.31118
       -0.94167
       -1.31653
       -1.37315
       -1.36147
       -1.06312
       -1.37106
       -1.34044
       -1.33325
       -1.39121
       -1.37342
       -1.35388
       -1.31386
       -1.05030
       -1.35382
       -1.14410
       -1.33388
       -1.36502
       -1.30882
       -1.05559
       -1.37186
       -1.03809
       -1.04095
       -0.96149
       -0.98729
       -1.04656
       -1.32030
       -1.35771
       -1.32085
       -1.37191
       -1.31882
       -1.34306
       -1.34242
       -1.37977
       -1.33597
       -1.11974
       -1.11798
       -0.95971
       -1.05314
       -1.09620
       -1.32307
       -1.35726
       -1.35373
       -1.37925
       -1.31775
       -1.15282
       -1.33482
       -1.06107
       -1.12527
       -1.00075
       -1.03979
       -1.10797
       -1.30493
       -1.07358
       -1.36728
       -1.27972
       -1.34473
       -1.32777
       -1.35136
       -1.33438
       -1.36576
       -1.37082
       -1.34555
       -1.32624
       -1.36445
       -1.37528
       -1.32324
       -1.34868
       -1.32171
       -1.37200
       -1.35090
       -1.39564
       -1.37631
       -1.14239
       -1.34608
       -1.31425
       -1.34254
       -1.35994
       -1.38203
       -1.32974
       -1.37246
       -1.34935
       -1.34364
       -1.35243
       -1.38957
       -1.36893
       -1.35851
       -1.35955
       -1.37698
       -1.30617
       -1.40517
       -1.32885
       -1.34895
       -1.34356
       -1.36125
       -1.36213
       -1.33116
       -1.32935
       -1.32982
       -1.36248
       -1.34258
       -1.33839
       -1.34719
       -1.32692
       -1.36699
       -1.31184
       -1.35532
       -1.35940
       -1.38383
       -1.33764
       -1.33135
       -1.34627
       -1.36293
       -1.34789
       -1.32218
       -1.38317
       -1.13658
       -1.33849
       -1.10052
       -1.33581
       -1.37294
       -1.19151
       -1.35374
       -1.33439
       -1.35290
       -1.35392
       -1.38634
       -1.05738
       -1.30039
       -1.40851
       -1.34640
       -1.36515
       -1.38003
       -1.34032
       -1.12283
       -1.37180
       -1.35891
       -1.34642
       -1.34500
       -1.31440
       -1.35881
       -1.31651
       -1.10524
       -1.06082
       -1.10492
       -1.42225
       -1.35008
       -1.05814
       -1.13340
       -1.35589
       -1.41902
       -1.32377
       -1.32998
       -1.34950
       -1.05071
       -1.33396
       -1.04858
       -1.32849
       -1.10675
       -1.11863
       -1.31484
       -0.95894
       -1.30701
       -1.36384
       -1.38086
       -1.06004
       -1.35753
       -1.35407
       -1.34769
       -1.35180
       -1.36279
       -1.32049
       -1.30949
       -1.00407
       -1.37605
       -1.11294
       -1.35646
       -1.35259
       -1.29811
       -1.07107
       -1.34906
       -1.06219
       -1.04790
       -0.97121
       -0.98329
       -1.05495
       -1.33656
       -1.37284
       -1.29537
       -1.33714
       -1.34678
       -1.32082
       -1.34139
       -1.37774
       -1.32897
       -1.09268
       -1.11273
       -1.00846
       -1.06215
       -1.11176
       -1.35276
       -1.36168
       -1.34619
       -1.34672
       -1.33185
       -1.13878
       -1.32772
       -1.06191
       -1.10823
       -1.01521
       -1.04410
       -1.08439
       -1.32963
       -1.06991
       -1.32644
       -1.31012
       -1.35530
       -1.34646
       -1.35065
       -1.37506
       -1.35958
       -1.35698
       -1.33859
       -1.34124
       -1.35132
       -1.36115
       -1.31019
       -1.36289
       -1.34768
       -1.36158
       -1.36535
       -1.40113
       -1.36905
       -1.17670
       -1.35248
       -1.29672
       -1.33682
       -1.33894
       -1.36952
       -1.33903
       -1.33680
       -1.38934
       -1.36423
       -1.35433
       -1.41094
       -1.35487
       -1.32539
       -1.33288
       -1.36247
       -1.32888
       -1.40065
       -1.32903
       -1.32301
       -1.32963
       -1.37161
       -1.35721
       -1.29861
       -1.29075
       -1.33681
       -1.38645
       -1.33493
       -1.34829
       -1.34419
       -1.30385
       -1.36295
       -1.34803
       -1.35109
       -1.38996
       -1.37749
       -1.36260
       -1.32640
       -1.36530
       -1.37941
       -1.36824
       -1.32413
       -1.34166
       -1.12226
       -1.31473
       -1.10642
       -1.33714
       -1.38282
       -1.19024
       -1.32232
       -1.31901
       -1.33789
       -1.37639
       -1.40417
       -1.08006
       -1.30656
       -1.38361
       -1.30699
       -1.36493
       -1.34270
       -1.33509
       -1.13704
       -1.37779
       -1.36298
       -1.33975
       -1.35459
       -1.27191
       -1.37090
       -1.32406
       -1.13391
       -1.08068
       -1.10157
       -1.43834
       -1.35194
       -1.06711
       -1.14708
       -1.36822
       -1.39052
       -1.34593
       -1.32106
       -1.34698
       -1.05537
       -1.33734
       -1.04395
       -1.36266
       -1.08788
       -1.10602
       -1.28981
       -0.99722
       -1.31296
       -1.35681
       -1.35336
       -1.05709
       -1.37961
       -1.34347
       -1.33590
       -1.35283
       -1.34839
       -1.34340
       -1.29715
       -0.98758
       -1.34595
       -1.09088
       -1.36326
       -1.36295
       -1.28142
       -1.07623
       -1.33019
       -1.04044
       -1.04573
       -0.98221
       -0.96073
       -1.03831
       -1.32507
       -1.36167
       -1.32645
       -1.34187
       -1.36373
       -1.34412
       -1.37020
       -1.34232
       -1.33499
       -1.09951
       -1.06540
       -1.01842
       -1.07076
       -1.11044
       -1.31744
       -1.31854
       -1.35452
       -1.33279
       -1.32473
       -1.12356
       -1.34842
       -1.07605
       -1.09978
       -1.01198
       -1.04415
       -1.11997
       -1.33034
       -1.07546
       -1.33733
       -1.33121
       -1.34128
       -1.33966
       -1.37037
       -1.36720
       -1.35503
       -1.35297
       -1.33968
       -1.32705
       -1.33720
       -1.32831
       -1.28828
       -1.35944
       -1.37883
       -1.33209
       -1.34898
       -1.42478
       -1.36921
       -1.17252
       -1.35785
       -1.34376
       -1.34765
       -1.35238
       -1.36777
       -1.35251
       -1.32149
       -1.36916
       -1.33318
       -1.34923
       -1.40489
       -1.36304
       -1.33918
       -1.32010
       -1.35958
       -1.31932
       -1.42670
       -1.32357
       -1.33791
       -1.32050
       -1.34774
       -1.34072
       -1.29020
       -1.27263
       -1.34852
       -1.34311
       -1.34727
       -1.35957
       -1.34662
       -1.28578
       -1.34735
       -1.30428
       -1.31189
       -1.39206
       -1.37131
       -1.37522
       -1.32387
       -1.34703
       -1.37376
       -1.34946
       -1.32372
       -1.38219
       -1.14235
       -1.33300
       -1.10965
       -1.33578
       -1.37737
       -1.12294
       -1.30795
       -1.34677
       -1.36408
       -1.34848
       -1.37156
       -1.07593
       -1.31347
       -1.40875
       -1.30793
       -1.34647
       -1.35373
       -1.33596
       -1.10885
       -1.36615
       -1.33607
       -1.34249
       -1.37177
       -1.27812
       -1.33173
       -1.31784
       -1.11068
       -1.10236
       -1.08761
       -1.40607
       -1.33054
       -1.05249
       -1.14468
       -1.32809
       -1.36546
       -1.37507
       -1.30784
       -1.35284
       -1.04779
       -1.32727
       -1.04351
       -1.33973
       -1.08011
       -1.09833
       -1.30714
       -1.05464
       -1.29224
       -1.35933
       -1.36963
       -1.03360
       -1.34596
       -1.35815
       -1.33214
       -1.32453
       -1.35248
       -1.34288
       -1.32597
       -1.01756
       -1.35676
       -1.08198
       -1.37231
       -1.37151
       -1.28592
       -1.06852
       -1.32257
       -1.07600
       -1.05202
       -0.98650
       -0.96071
       -1.01290
       -1.27967
       -1.34338
       -1.36356
       -1.35281
       -1.37027
       -1.33061
       -1.32545
       -1.34182
       -1.31216
       -1.06646
       -1.01353
       -1.03637
       -1.07088
       -1.09421
       -1.34919
       -1.34997
       -1.34975
       -1.33978
       -1.35080
       -1.12366
       -1.34628
       -1.10045
       -1.06457
       -0.99190
       -1.04909
       -1.11939
       -1.32870
       -1.07724
       -1.34282
       -1.32604
       -1.33529
       -1.33882
       -1.36218
       -1.36053
       -1.38862
       -1.33350
       -1.33664
       -1.30344
       -1.33303
       -1.35697
       -1.31791
       -1.35077
       -1.37092
       -1.36520
       -1.35356
       -1.40059
       -1.35913
       -1.18423
       -1.38131
       -1.33014
       -1.35258
       -1.34429
       -1.37416
       -1.33068
       -1.31716
       -1.37479
       -1.33564
       -1.36342
       -1.38815
       -1.38964
       -1.36176
       -1.35602
       -1.33689
       -1.36114
       -1.38596
       -1.33072
       -1.33820
       -1.34936
       -1.36125
       -1.36698
       -1.31685
       -1.26224
       -1.35493
       -1.32283
       -1.33909
       -1.37488
       -1.33599
       -1.29200
       -1.32975
       -1.31661
       -1.33120
       -1.36685
       -1.31669
       -1.38708
       -1.33802
       -1.36073
       -1.37860
       -1.33503
       -1.34770
       -1.37980
       -1.14271
       -1.34761
       -1.12328
       -1.34699
       -1.37202
       -1.13529
       -1.30270
       -1.34863
       -1.35058
       -1.35244
       -1.38557
       -1.08061
       -1.32566
       -1.38860
       -1.33785
       -1.34235
       -1.36121
       -1.33760
       -1.09176
       -1.34191
       -1.33269
       -1.32421
       -1.33274
       -1.30293
       -1.37590
       -1.32617
       -1.10318
       -1.07937
       -1.10726
       -1.40110
       -1.35414
       -1.07908
       -1.14089
       -1.29763
       -1.36724
       -1.37170
       -1.29353
       -1.33384
       -1.01992
       -1.33303
       -1.07214
       -1.33176
       -1.11331
       -1.08062
       -1.32195
       -1.04907
       -1.28868
       -1.33286
       -1.38206
       -1.02168
       -1.34415
       -1.34956
       -1.30009
       -1.33859
       -1.33410
       -1.31841
       -1.32834
       -1.01532
       -1.36418
       -1.07868
       -1.32751
       -1.31154
       -1.28248
       -1.05768
       -1.33447
       -1.09048
       -1.07291
       -0.96250
       -0.98308
       -0.99315
       -1.28080
       -1.33471
       -1.35545
       -1.37557
       -1.34828
       -1.32229
       -1.35234
       -1.35175
       -1.29590
       -1.05796
       -1.01822
       -1.05346
       -1.08064
       -1.12704
       -1.36075
       -1.35438
       -1.37448
       -1.31527
       -1.33116
       -1.09982
       -1.35280
       -1.08928
       -1.06891
       -0.98502
       -1.07590
       -1.14277
       -1.35266
       -1.09663
       -1.34763
       -1.32017
       -1.34937
       -1.32951
       -1.34758
       -1.33955
       -1.40163
       -1.30781
       -1.34586
       -1.31380
       -1.34457
       -1.35112
       -1.33989
       -1.31400
       -1.36463
       -1.38492
       -1.33254
       -1.36703
       -1.37799
       -1.17038
       -1.39874
       -1.31846
       -1.33419
       -1.35267
       -1.36914
       -1.32554
       -1.34610
       -1.34411
       -1.32481
       -1.32054
       -1.38768
       -1.34305
       -1.34093
       -1.37540
       -1.34239
       -1.34327
       -1.35572
       -1.32057
       -1.33348
       -1.35453
       -1.37240
       -1.38554
       -1.32652
       -1.29351
       -1.35248
       -1.35875
       -1.32820
       -1.37794
       -1.33463
       -1.28458
       -1.33869
       -1.32200
       -1.34661
       -1.37224
       -1.33731
       -1.36332
       -1.31239
       -1.37738
       -1.36234
       -1.32091
       -1.34826
       -1.38550
       -1.13367
       -1.34904
       -1.08427
       -1.35237
       -1.37740
       -1.12040
       -1.33271
       -1.34668
       -1.34531
       -1.34846
       -1.39981
       -1.07936
       -1.34902
       -1.40071
       -1.31952
       -1.37964
       -1.34810
       -1.37935
       -1.09881
       -1.33844
       -1.31724
       -1.33105
       -1.33157
       -1.32828
       -1.37383
       -1.31759
       -1.08347
       -1.06457
       -1.13155
       -1.36270
       -1.36510
       -1.09752
       -1.12826
       -1.31114
       -1.33264
       -1.37154
       -1.28510
       -1.32583
       -1.02824
       -1.32564
       -1.07643
       -1.30699
       -1.08579
       -1.06272
       -1.33982
       -1.09051
       -1.32124
       -1.34117
       -1.37164
       -1.02837
       -1.34699
       -1.33598
       -1.31816
       -1.35344
       -1.34392
       -1.34437
       -1.31413
       -1.02316
       -1.36839
       -1.07929
       -1.34931
       -1.33731
       -1.28969
       -1.01970
       -1.33561
       -1.09375
       -1.08971
       -0.95050
       -1.01869
       -0.98214
       -1.28908
       -1.33525
       -1.36513
       -1.35614
       -1.35219
       -1.35597
       -1.33145
       -1.33015
       -1.31777
       -1.09899
       -1.04741
       -1.08213
       -1.09249
       -1.14879
       -1.35487
       -1.37236
       -1.34660
       -1.31403
       -1.31826
       -1.06988
       -1.34145
       -1.09974
       -1.05132
       -1.01699
       -1.07059
       -1.14155
       -1.34826
       -1.08080
       -1.34470
       -1.31794
       -1.32450
       -1.34499
       -1.37043
       -1.32429
       -1.36319
       -1.29742
       -1.35021
       -1.32995
       -1.35931
       -1.34482
       -1.31151
       -1.30482
       -1.37820
       -1.39118
       -1.33232
       -1.36460
       -1.38151
       -1.15147
       -1.40747
       -1.31543
       -1.36681
       -1.36448
       -1.37322
       -1.32880
       -1.32887
       -1.34890
       -1.34998
       -1.31046
       -1.39305
       -1.34712
       -1.34461
       -1.36907
       -1.33465
       -1.37506
       -1.37680
       -1.35217
       -1.33280
       -1.36205
       -1.39465
       -1.36366
       -1.29920
       -1.32756
       -1.37495
       -1.34070
       -1.31198
       -1.37850
       -1.33452
       -1.32260
       -1.35523
       -1.33586
       -1.34783
       -1.36303
       -1.30867
       -1.34983
       -1.29471
       -1.34072
       -1.35683
       -1.33201
       -1.33444
       -1.38866
       -1.13709
       -1.32387
       -1.07830
       -1.38730
       -1.39159
       -1.11843
       -1.31640
       -1.35667
       -1.34923
       -1.34872
       -1.35419
       -1.07779
       -1.34136
       -1.34918
       -1.33909
       -1.35805
       -1.40280
       -1.37640
       -1.11319
       -1.33146
       -1.33824
       -1.34588
       -1.36062
       -1.32869
       -1.37413
       -1.33236
       -1.11955
       -1.04862
       -1.13828
       -1.37933
       -1.37937
       -1.07009
       -1.11813
       -1.32443
       -1.32351
       -1.38849
       -1.27448
       -1.33284
       -1.03217
       -1.30992
       -1.06641
       -1.32997
       -1.07188
       -1.07476
       -1.31487
       -1.11066
       -1.34120
       -1.33052
       -1.34469
       -1.04335
       -1.35459
       -1.33735
       -1.30797
       -1.37585
       -1.34948
       -1.32199
       -1.32432
       -1.07078
       -1.34480
       -1.09192
       -1.34823
       -1.35753
       -1.30045
       -1.03956
       -1.33214
       -1.07683
       -1.08790
       -0.96902
       -0.99478
       -1.00129
       -1.30030
       -1.32483
       -1.33643
       -1.35166
       -1.36513
       -1.34358
       -1.34494
       -1.32616
       -1.32115
       -1.07837
       -1.06191
       -1.07688
       -1.10815
       -1.14216
       -1.34592
       -1.33673
       -1.37164
       -1.31861
       -1.32224
       -1.05750
       -1.32612
       -1.08276
       -1.06689
       -1.03945
       -1.07667
       -1.13751
       -1.33329
       -1.08645
       -1.31376
       -1.35655
       -1.35067
       -1.35779
       -1.37656
       -1.32651
       -1.35838
       -1.31021
       -1.32482
       -1.33863
       -1.34716
       -1.34197
       -1.33546
       -1.28777
       -1.36428
       -1.34532
       -1.30759
       -1.34705
       -1.34637
       -1.13253
       -1.38507
       -1.31323
       -1.34486
       -1.35935
       -1.36057
       -1.32512
       -1.35322
       -1.35900
       -1.32658
       -1.32521
       -1.36132
       -1.34905
       -1.35390
       -1.36677
       -1.32316
       -1.37533
       -1.33552
       -1.34752
       -1.34996
       -1.32166
       -1.40143
       -1.32655
       -1.30580
       -1.35904
       -1.36550
       -1.34720
       -1.30587
       -1.34435
       -1.34102
       -1.31738
       -1.32200
       -1.30952
       -1.35228
       -1.34647
       -1.32906
       -1.34012
       -1.34283
       -1.33175
       -1.33602
       -1.32545
       -1.31561
       -1.37372
       -1.13105
       -1.33247
       -1.06052
       -1.38360
       -1.37886
       -1.11462
       -1.34424
       -1.33253
       -1.35801
       -1.35997
       -1.36427
       -1.07851
       -1.37414
       -1.37134
       -1.37157
       -1.36102
       -1.39678
       -1.35746
       -1.07055
       -1.34866
       -1.30045
       -1.32348
       -1.36460
       -1.31318
       -1.34527
       -1.31176
       -1.06890
       -1.07751
       -1.11800
       -1.37030
       -1.37389
       -1.09143
       -1.13432
       -1.31537
       -1.30819
       -1.37405
       -1.30264
       -1.35038
       -1.04511
       -1.28430
       -1.05823
       -1.36084
       -1.08584
       -1.07525
       -1.31600
       -1.12529
       -1.34916
       -1.32268
       -1.31152
       -1.06910
       -1.34972
       -1.31528
       -1.29784
       -1.37256
       -1.39606
       -1.35098
       -1.33861
       -1.04836
       -1.37148
       -1.09349
       -1.34408
       -1.33170
       -1.33440
       -1.02468
       -1.34835
       -1.06925
       -1.10231
       -0.98737
       -1.00615
       -1.01080
       -1.32620
       -1.33601
       -1.33971
       -1.36243
       -1.34978
       -1.33479
       -1.35531
       -1.33186
       -1.31454
       -1.06822
       -1.07828
       -1.08229
       -1.13189
       -1.15878
       -1.34993
       -1.34318
       -1.34450
       -1.33968
       -1.34511
       -1.04259
       -1.31762
       -1.07566
       -1.07584
       -1.02285
       -1.07680
       -1.13902
       -1.33173
       -1.09193
       -1.32834
       -1.33119
       -1.33610
       -1.35367
       -1.34853
       -1.32221
       -1.36843
       -1.34007
       -1.35494
       -1.34013
       -1.31051
       -1.38056
       -1.33427
       -1.28483
       -1.34061
       -1.34365
       -1.31086
       -1.33142
       -1.35971
       -1.09835
       -1.36578
       -1.33012
       -1.34841
       -1.37597
       -1.37899
       -1.33792
       -1.35550
       -1.35998
       -1.33544
       -1.32444
       -1.37176
       -1.35276
       -1.31101
       -1.33640
       -1.32701
       -1.36136
       -1.34293
       -1.36522
       -1.34335
       -1.36892
       -1.36811
       -1.36635
       -1.30858
       -1.35594
       -1.37708
       -1.35401
       -1.34322
       -1.31341
       -1.32334
       -1.30664
       -1.36368
       -1.30916
       -1.32539
       -1.33945
       -1.30792
       -1.32332
       -1.35262
       -1.34301
       -1.33135
       -1.31258
       -1.31951
       -1.36440
       -1.11993
       -1.33556
       -1.03799
       -1.38189
       -1.34420
       -1.10021
       -1.34355
       -1.33591
       -1.36693
       -1.34837
       -1.35999
       -1.05086
       -1.33262
       -1.34878
       -1.36095
       -1.36268
       -1.37644
       -1.36276
       -1.10943
       -1.35681
       -1.30489
       -1.36270
       -1.35651
       -1.33774
       -1.35213
       -1.32382
       -1.05561
       -1.07470
       -1.14573
       -1.36258
       -1.36213
       -1.11580
       -1.12025
       -1.30696
       -1.34454
       -1.36040
       -1.31185
       -1.31917
       -1.03960
       -1.32338
       -1.06749
       -1.35112
       -1.07334
       -1.09520
       -1.32860
       -1.12816
       -1.34961
       -1.38018
       -1.32924
       -1.08794
       -1.34604
       -1.33909
       -1.27055
       -1.40827
       -1.40847
       -1.34211
       -1.32026
       -1.08355
       -1.35348
       -1.08927
       -1.35272
       -1.34225
       -1.31805
       -1.01738
       -1.34241
       -1.07471
       -1.11324
       -1.01083
       -0.98719
       -0.98897
       -1.32825
       -1.35757
       -1.33931
       -1.40757
       -1.34250
       -1.38101
       -1.36294
       -1.31934
       -1.31798
       -1.09541
       -1.07646
       -1.06588
       -1.11772
       -1.14886
       -1.33789
       -1.31924
       -1.36599
       -1.34474
       -1.37907
       -1.03229
       -1.32948
       -1.04670
       -1.08095
       -1.02370
       -1.06863
       -1.14588
       -1.29173
       -1.07811
       -1.34814
       -1.31100
       -1.31072
       -1.32478
       -1.33219
       -1.28275
       -1.39147
       -1.29998
       -1.32310
       -1.34388
       -1.32131
       -1.34199
       -1.33282
       -1.30414
       -1.33634
       -1.35746
       -1.31234
       -1.32834
       -1.31363
       -1.08633
       -1.33622
       -1.31819
       -1.36780
       -1.36257
       -1.37384
       -1.32874
       -1.34682
       -1.34865
       -1.30397
       -1.34280
       -1.39691
       -1.36791
       -1.34103
       -1.36440
       -1.32108
       -1.34447
       -1.33604
       -1.34726
       -1.35129
       -1.36821
       -1.35960
       -1.37116
       -1.30880
       -1.34920
       -1.38162
       -1.33025
       -1.37398
       -1.32133
       -1.34999
       -1.32870
       -1.34689
       -1.32336
       -1.34347
       -1.33994
       -1.30435
       -1.33205
       -1.33017
       -1.30671
       -1.34606
       -1.31834
       -1.33306
       -1.34097
       -1.08772
       -1.33718
       -1.03513
       -1.34858
       -1.33966
       -1.09505
       -1.37461
       -1.36582
       -1.39056
       -1.37063
       -1.39692
       -1.07731
       -1.34117
       -1.34472
       -1.36769
       -1.35000
       -1.36205
       -1.35725
       -1.11475
       -1.38521
       -1.28149
       -1.34652
       -1.33165
       -1.36387
       -1.33770
       -1.29716
       -1.05859
       -1.05928
       -1.14703
       -1.37959
       -1.37854
       -1.10258
       -1.10403
       -1.36366
       -1.33070
       -1.36175
       -1.31811
       -1.33399
       -1.05095
       -1.33311
       -1.07795
       -1.35463
       -1.03451
       -1.08042
       -1.31622
       -1.12017
       -1.34278
       -1.39548
       -1.31830
       -1.07787
       -1.32665
       -1.33061
       -1.28803
       -1.41078
       -1.36605
       -1.34441
       -1.32410
       -1.07476
       -1.35784
       -1.04732
       -1.35717
       -1.34540
       -1.33052
       -1.03037
       -1.38088
       -1.06108
       -1.05671
       -1.01601
       -0.98693
       -1.00103
       -1.34485
       -1.38329
       -1.37370
       -1.37512
       -1.34477
       -1.36779
       -1.35082
       -1.27696
       -1.32539
       -1.10595
       -1.07648
       -1.08065
       -1.12289
       -1.15448
       -1.33419
       -1.32803
       -1.34640
       -1.32980
       -1.35595
       -1.03627
       -1.34234
       -1.01984
       -1.09699
       -1.00331
       -1.07146
       -1.12470
       -1.30698
       -1.07402
       -1.35799
       -1.31454
       -1.32161
       -1.38113
       -1.34224
       -1.31563
       -1.38017
       -1.28276
       -1.33216
       -1.34234
       -1.28754
       -1.33463
       -1.31706
       -1.32080
       -1.32952
       -1.33336
       -1.33627
       -1.32573
       -1.33750
       -1.06691
       -1.32026
       -1.32278
       -1.37131
       -1.38602
       -1.37842
       -1.32361
       -1.34843
       -1.39105
       -1.35158
       -1.30733
       -1.39265
       -1.36518
       -1.34340
       -1.33490
       -1.32610
       -1.35263
       -1.35808
       -1.34243
       -1.34657
       -1.36702
       -1.35908
       -1.35328
       -1.29662
       -1.34205
       -1.35067
       -1.32660
       -1.35601
       -1.30233
       -1.36533
       -1.33288
       -1.34531
       -1.30549
       -1.31210
       -1.30471
       -1.30797
       -1.35955
       -1.32932
       -1.29778
       -1.31925
       -1.36694
       -1.33345
       -1.36675
       -1.10606
       -1.31905
       -1.03239
       -1.35365
       -1.30006
       -1.09034
       -1.38753
       -1.34186
       -1.36455
       -1.34589
       -1.39447
       -1.06825
       -1.35145
       -1.32057
       -1.36066
       -1.36969
       -1.37690
       -1.34720
       -1.11823
       -1.36326
       -1.28487
       -1.33662
       -1.32132
       -1.30973
       -1.34292
       -1.31086
       -1.06727
       -1.07426
       -1.17017
       -1.38508
       -1.37412
       -1.08726
       -1.07913
       -1.32797
       -1.33439
       -1.36821
       -1.30524
       -1.31205
       -1.04176
       -1.33684
       -1.10449
       -1.35611
       -1.06191
       -1.06008
       -1.32666
       -1.07796
       -1.33846
       -1.35538
       -1.31438
       -1.07019
       -1.36119
       -1.33388
       -1.29948
       -1.41490
       -1.37364
       -1.35689
       -1.32445
       -1.06611
       -1.35357
       -1.03936
       -1.37037
       -1.31105
       -1.35997
       -1.02623
       -1.35253
       -1.06326
       -1.05207
       -1.03605
       -0.98062
       -0.99353
       -1.35354
       -1.39973
       -1.35502
       -1.36988
       -1.32458
       -1.37805
       -1.31409
       -1.30460
       -1.32529
       -1.09603
       -1.07162
       -1.09564
       -1.11399
       -1.15132
       -1.34781
       -1.31687
       -1.31677
       -1.31823
       -1.33235
       -1.05085
       -1.30919
       -1.04465
       -1.07807
       -1.01909
       -1.06630
       -1.13481
       -1.33864
       -1.08190
       -1.37520
       -1.34318
       -1.31201
       -1.38412
       -1.34108
       -1.33622
       -1.36683
       -1.28241
       -1.35338
       -1.33907
       -1.25756
       -1.35015
       -1.33908
       -1.32697
       -1.34627
       -1.33552
       -1.33127
       -1.31029
       -1.32410
       -1.07111
       -1.34866
       -1.30632
       -1.37371
       -1.38774
       -1.34738
       -1.31874
       -1.37028
       -1.37755
       -1.37824
       -1.32956
       -1.36905
       -1.35778
       -1.31233
       -1.32654
       -1.32080
       -1.37146
       -1.34857
       -1.35586
       -1.34499
       -1.36461
       -1.35993
       -1.32893
       -1.30063
       -1.32727
       -1.32973
       -1.33751
       -1.36647
       -1.30248
       -1.36631
       -1.31831
       -1.35223
       -1.33103
       -1.32676
       -1.29784
       -1.32856
       -1.31875
       -1.32291
       -1.30349
       -1.30743
       -1.35930
       -1.36430
       -1.33341
       -1.11801
       -1.28876
       -1.05576
       -1.34601
       -1.31125
       -1.06300
       -1.38322
       -1.31953
       -1.33312
       -1.35754
       -1.38419
       -1.04691
       -1.34172
       -1.34448
       -1.35786
       -1.35111
       -1.40156
       -1.36112
       -1.09626
       -1.37252
       -1.29472
       -1.33244
       -1.30640
       -1.32649
       -1.33232
       -1.31974
       -1.08134
       -1.06646
       -1.14561
       -1.38156
       -1.35244
       -1.09948
       -1.05320
       -1.32490
       -1.34828
       -1.35864
       -1.33917
       -1.32679
       -1.04597
       -1.31401
       -1.09465
       -1.34582
       -1.07732
       -1.07299
       -1.31681
       -1.04936
       -1.30803
       -1.35401
       -1.29568
       -1.07112
       -1.38265
       -1.33904
       -1.32350
       -1.39751
       -1.33834
       -1.35709
       -1.32483
       -1.06758
       -1.33342
       -1.02238
       -1.33463
       -1.30975
       -1.32928
       -1.03127
       -1.33335
       -1.05402
       -1.06304
       -1.01023
       -0.97797
       -0.93986
       -1.34423
       -1.38559
       -1.33846
       -1.37082
       -1.29281
       -1.36818
       -1.33863
       -1.32502
       -1.32965
       -1.12310
       -1.06474
       -1.11315
       -1.11175
       -1.14240
       -1.33362
       -1.33744
       -1.30616
       -1.34091
       -1.34490
       -1.04289
       -1.31512
       -1.06705
       -1.06492
       -1.03904
       -1.07725
       -1.10967
       -1.32189
       -1.10469
       -1.34574
       -1.33545
       -1.30183
       -1.37310
       -1.33341
       -1.30977
       -1.36984
       -1.29971
       -1.34418
       -1.33455
       -1.28340
       -1.35758
       -1.28695
       -1.28669
       -1.35743
       -1.37648
       -1.30535
       -1.32950
       -1.35013
       -1.05791
       -1.34565
       -1.30949
       -1.34546
       -1.37681
       -1.36478
       -1.32559
       -1.37309
       -1.34411
       -1.34081
       -1.32330
       -1.34958
       -1.33975
       -1.32168
       -1.31725
       -1.32330
       -1.33838
       -1.36638
       -1.33951
       -1.37298
       -1.35181
       -1.36129
       -1.31080
       -1.30593
       -1.32136
       -1.32552
       -1.30726
       -1.35125
       -1.33055
       -1.33118
       -1.30507
       -1.30770
       -1.35837
       -1.33186
       -1.31618
       -1.32609
       -1.32539
       -1.34128
       -1.33307
       -1.29610
       -1.33408
       -1.34870
       -1.31383
       -1.10063
       -1.28893
       -1.07806
       -1.36386
       -1.32927
       -1.06229
       -1.37212
       -1.34317
       -1.33191
       -1.34903
       -1.32820
       -1.07360
       -1.36247
       -1.33817
       -1.35083
       -1.32293
       -1.40826
       -1.37018
       -1.08892
       -1.36696
       -1.34105
       -1.32193
       -1.32430
       -1.32439
       -1.34312
       -1.35992
       -1.07102
       -1.06579
       -1.13167
       -1.35107
       -1.32494
       -1.09693
       -1.05897
       -1.33827
       -1.33746
       -1.34899
       -1.33642
       -1.31498
       -1.05702
       -1.30735
       -1.11059
       -1.32978
       -1.07534
       -1.06459
       -1.29523
       -1.07232
       -1.30376
       -1.33975
       -1.30577
       -1.07901
       -1.37509
       -1.34038
       -1.34100
       -1.36276
       -1.33176
       -1.33175
       -1.34455
       -1.09685
       -1.35326
       -1.06817
       -1.31767
       -1.28970
       -1.32534
       -1.03899
       -1.32156
       -1.05522
       -1.03523
       -1.01555
       -0.95164
       -0.91237
       -1.31935
       -1.34745
       -1.33096
       -1.35449
       -1.32191
       -1.35031
       -1.33223
       -1.28662
       -1.33524
       -1.13762
       -1.05775
       -1.09753
       -1.09852
       -1.15015
       -1.35785
       -1.33757
       -1.31691
       -1.31803
       -1.33183
       -1.07144
       -1.32839
       -1.06021
       -1.05881
       -1.05530
       -1.07154
       -1.08892
       -1.32994
       -1.08025
       -1.35629
       -1.30855
       -1.30964
       -1.32995
       -1.35634
       -1.31776
       -1.37672
       -1.29006
       -1.34027
       -1.33120
       -1.28988
       -1.40047
       -1.31113
       -1.29657
       -1.33574
       -1.37836
       -1.31011
       -1.33276
       -1.36307
       -1.05017
       -1.35906
       -1.30324
       -1.35265
       -1.37317
       -1.37207
       -1.34765
       -1.34867
       -1.35484
       -1.36686
       -1.35301
       -1.34336
       -1.36919
       -1.35694
       -1.35506
       -1.31930
       -1.31987
       -1.38014
       -1.30336
       -1.35205
       -1.34684
       -1.34316
       -1.34014
       -1.31930
       -1.35221
       -1.32175
       -1.32381
       -1.32618
       -1.35903
       -1.33003
       -1.31131
       -1.30508
       -1.34210
       -1.33971
       -1.32092
       -1.31000
       -1.34698
       -1.32157
       -1.34192
       -1.33726
       -1.37693
       -1.34041
       -1.33633
       -1.12981
       -1.28112
       -1.06933
       -1.35446
       -1.33033
       -1.06175
       -1.34526
       -1.33119
       -1.34173
       -1.38747
       -1.33936
       -1.07198
       -1.34981
       -1.35716
       -1.34692
       -1.32818
       -1.39339
       -1.37480
       -1.04931
       -1.34745
       -1.30965
       -1.34549
       -1.29647
       -1.30059
       -1.36689
       -1.35867
       -1.08571
       -1.05816
       -1.11475
       -1.32248
       -1.30689
       -1.12464
       -1.04727
       -1.37385
       -1.32784
       -1.32848
       -1.36673
       -1.31891
       -1.06892
       -1.35268
       -1.09143
       -1.34044
       -1.09172
       -1.06109
       -1.31790
       -1.06633
       -1.32023
       -1.35586
       -1.31046
       -1.07943
       -1.35901
       -1.32829
       -1.31318
       -1.37097
       -1.33323
       -1.30072
       -1.35998
       -1.12317
       -1.33913
       -1.08090
       -1.32106
       -1.26770
       -1.32355
       -1.02249
       -1.33538
       -1.07865
       -1.05648
       -1.02850
       -0.94901
       -0.90944
       -1.31259
       -1.30295
       -1.34875
       -1.33311
       -1.34317
       -1.29861
       -1.31728
       -1.30614
       -1.32302
       -1.11173
       -1.06790
       -1.07098
       -1.12695
       -1.15824
       -1.33359
       -1.34347
       -1.34686
       -1.34122
       -1.32918
       -1.08664
       -1.29574
       -1.07785
       -1.06920
       -1.04522
       -1.06671
       -1.07181
       -1.35671
       -1.05843
       -1.31005
       -1.33547
       -1.32792
       -1.32763
       -1.34585
       -1.29465
       -1.38777
       -1.31055
       -1.34058
       -1.33485
       -1.28713
       -1.36400
       -1.33436
       -1.34435
       -1.34486
       -1.36307
       -1.33248
       -1.31630
       -1.35932
       -1.07419
       -1.37383
       -1.29857
       -1.34871
       -1.36897
       -1.38718
       -1.31073
       -1.34012
       -1.35946
       -1.34301
       -1.32351
       -1.36068
       -1.33985
       -1.32564
       -1.31027
       -1.29261
       -1.32020
       -1.36966
       -1.27945
       -1.32833
       -1.35348
       -1.32051
       -1.35327
       -1.29793
       -1.32201
       -1.31879
       -1.33479
       -1.35594
       -1.32509
       -1.33721
       -1.29046
       -1.31940
       -1.34505
       -1.33151
       -1.33418
       -1.31404
       -1.31778
       -1.25953
       -1.31562
       -1.32142
       -1.33805
       -1.33517
       -1.32574
       -1.13598
       -1.29876
       -1.07284
       -1.32937
       -1.33578
       -1.01435
       -1.35798
       -1.32468
       -1.32301
       -1.38901
       -1.35530
       -1.07397
       -1.34006
       -1.32545
       -1.34187
       -1.36378
       -1.35582
       -1.36652
       -1.09429
       -1.34777
       -1.33739
       -1.36598
       -1.34273
       -1.28823
       -1.35212
       -1.31209
       -1.07705
       -1.06792
       -1.08422
       -1.32845
       -1.31268
       -1.15404
       -1.05907
       -1.38400
       -1.30471
       -1.29758
       -1.37454
       -1.32845
       -1.08585
       -1.34739
       -1.09257
       -1.35951
       -1.08204
       -1.03360
       -1.31381
       -1.06268
       -1.30998
       -1.38047
       -1.30817
       -1.05851
       -1.33282
       -1.32490
       -1.32537
       -1.36502
       -1.29970
       -1.30649
       -1.34142
       -1.13752
       -1.35649
       -1.06710
       -1.31255
       -1.28115
       -1.29062
       -1.01060
       -1.30560
       -1.09346
       -1.05482
       -1.02998
       -0.93646
       -0.91951
       -1.33765
       -1.33132
       -1.37354
       -1.35334
       -1.35219
       -1.30044
       -1.29517
       -1.30346
       -1.34923
       -1.09723
       -1.04365
       -1.10266
       -1.14254
       -1.14820
       -1.36583
       -1.31936
       -1.33414
       -1.33620
       -1.34416
       -1.08833
       -1.32945
       -1.09707
       -1.08383
       -1.03054
       -1.05759
       -1.07267
       -1.31961
       -1.07910
       -1.30481
       -1.32416
       -1.30230
       -1.31888
       -1.36488
       -1.29189
       -1.39433
       -1.30340
       -1.31511
       -1.34677
       -1.30848
       -1.36494
       -1.32384
       -1.35282
       -1.33476
       -1.31773
       -1.29678
       -1.29759
       -1.34994
       -1.05751
       -1.38542
       -1.33822
       -1.32634
       -1.37831
       -1.39105
       -1.31560
       -1.32608
       -1.36288
       -1.33001
       -1.32646
       -1.39126
       -1.35431
       -1.34164
       -1.30304
       -1.31224
       -1.33685
       -1.35105
       -1.29096
       -1.33160
       -1.37573
       -1.30960
       -1.36830
       -1.29270
       -1.33943
       -1.33374
       -1.33322
       -1.34349
       -1.28342
       -1.31334
       -1.29758
       -1.36371
       -1.32813
       -1.34842
       -1.30311
       -1.32065
       -1.32224
       -1.30214
       -1.31758
       -1.34257
       -1.33199
       -1.32650
       -1.34957
       -1.12951
       -1.33245
       -1.09899
       -1.34072
       -1.32481
       -1.02196
       -1.33611
       -1.32466
       -1.31693
       -1.37149
       -1.36056
       -1.07947
       -1.33355
       -1.35577
       -1.32575
       -1.32494
       -1.33642
       -1.34396
       -1.07986
       -1.31793
       -1.35074
       -1.35844
       -1.32758
       -1.31911
       -1.36019
       -1.35857
       -1.08317
       -1.02356
       -1.11301
       -1.33208
       -1.29654
       -1.14809
       -1.04698
       -1.33728
       -1.30045
       -1.32299
       -1.35737
       -1.28924
       -1.06487
       -1.33912
       -1.07881
       -1.36569
       -1.05729
       -1.04547
       -1.34307
       -1.06801
       -1.31551
       -1.37374
       -1.32063
       -1.04601
       -1.33732
       -1.36278
       -1.33924
       -1.37238
       -1.33034
       -1.32590
       -1.32909
       -1.13116
       -1.36000
       -1.06753
       -1.31643
       -1.28960
       -1.28259
       -0.98862
       -1.35432
       -1.08237
       -1.05408
       -1.03122
       -0.93621
       -0.95525
       -1.31943
       -1.33985
       -1.37189
       -1.33472
       -1.37155
       -1.31059
       -1.33445
       -1.29917
       -1.31183
       -1.10486
       -1.06585
       -1.09881
       -1.12125
       -1.15986
       -1.35915
       -1.33420
       -1.32807
       -1.34333
       -1.35342
       -1.10247
       -1.35209
       -1.08422
       -1.07539
       -1.04294
       -1.05924
       -1.04145
       -1.34081
       -1.06437
       -1.33035
       -1.32451
       -1.33294
       -1.35876
       -1.36202
       -1.30002
       -1.40848
       -1.27867
       -1.32192
       -1.33443
       -1.32115
       -1.32267
       -1.30157
       -1.30408
       -1.31224
       -1.28402
       -1.29368
       -1.32480
       -1.34071
       -1.04223
       -1.31863
       -1.35221
       -1.35408
       -1.33384
       -1.38820
       -1.30336
       -1.33917
       -1.36219
       -1.33026
       -1.33610
       -1.35135
       -1.32414
       -1.36289
       -1.33470
       -1.32308
       -1.33820
       -1.37845
       -1.32007
       -1.34022
       -1.34187
       -1.32632
       -1.39251
       -1.29642
       -1.37107
       -1.34141
       -1.32791
       -1.34302
       -1.30596
       -1.32466
       -1.30829
       -1.35454
       -1.31001
       -1.32696
       -1.29539
       -1.31821
       -1.32234
       -1.32616
       -1.32428
       -1.32299
       -1.27085
       -1.30170
       -1.33072
       -1.14192
       -1.32704
       -1.08364
       -1.35588
       -1.34346
       -1.02654
       -1.32452
       -1.35488
       -1.32922
       -1.33778
       -1.35265
       -1.05738
       -1.32317
       -1.32564
       -1.29275
       -1.34004
       -1.35368
       -1.33364
       -1.09864
       -1.34049
       -1.31610
       -1.41188
       -1.31130
       -1.26498
       -1.34756
       -1.37534
       -1.08699
       -0.99087
       -1.11068
       -1.32383
       -1.35051
       -1.11919
       -1.04515
       -1.31616
       -1.30241
       -1.31043
       -1.35208
       -1.30523
       -1.01936
       -1.33049
       -1.08362
       -1.34338
       -1.05413
       -1.07079
       -1.34306
       -1.06126
       -1.31988
       -1.37256
       -1.33979
       -1.03937
       -1.31676
       -1.36929
       -1.34876
       -1.40902
       -1.33082
       -1.30985
       -1.28140
       -1.13111
       -1.33446
       -1.09213
       -1.31488
       -1.27741
       -1.31746
       -0.99445
       -1.34190
       -1.05037
       -1.05634
       -1.04026
       -0.96472
       -0.98761
       -1.34997
       -1.31268
       -1.37047
       -1.30733
       -1.36782
       -1.32366
       -1.35302
       -1.29352
       -1.30777
       -1.11337
       -1.07859
       -1.11435
       -1.10419
       -1.15961
       -1.36105
       -1.33020
       -1.33909
       -1.32797
       -1.33183
       -1.09896
       -1.33251
       -1.09155
       -1.10090
       -1.03111
       -1.05119
       -0.99908
       -1.33163
       -1.08134
       -1.30746
       -1.30099
       -1.32542
       -1.35417
       -1.34441
       -1.30538
       -1.38461
       -1.27455
       -1.31472
       -1.34242
       -1.32838
       -1.32558
       -1.30629
       -1.31308
       -1.31426
       -1.31136
       -1.32079
       -1.33166
       -1.32270
       -1.06986
       -1.32587
       -1.32964
       -1.35173
       -1.33340
       -1.38444
       -1.31244
       -1.37641
       -1.37515
       -1.35286
       -1.33414
       -1.34715
       -1.34187
       -1.36333
       -1.32020
       -1.37216
       -1.35692
       -1.36089
       -1.31479
       -1.34048
       -1.34274
       -1.32218
       -1.37296
       -1.31846
       -1.36521
       -1.33705
       -1.32450
       -1.33371
       -1.31324
       -1.31398
       -1.30162
       -1.36415
       -1.31929
       -1.31617
       -1.29259
       -1.33761
       -1.30559
       -1.33106
       -1.35889
       -1.36647
       -1.27959
       -1.30224
       -1.34952
       -1.12081
       -1.33182
       -1.08045
       -1.39360
       -1.35044
       -1.02753
       -1.32459
       -1.34787
       -1.34571
       -1.33649
       -1.34700
       -1.05839
       -1.31511
       -1.33713
       -1.31735
       -1.36426
       -1.35167
       -1.35388
       -1.11791
       -1.32421
       -1.33639
       -1.35142
       -1.29213
       -1.28276
       -1.35727
       -1.33113
       -1.09679
       -0.99411
       -1.13144
       -1.30566
       -1.31664
       -1.12968
       -1.06259
       -1.34047
       -1.30245
       -1.32923
       -1.34545
       -1.31325
       -1.03556
       -1.28990
       -1.06114
       -1.33987
       -1.01405
       -1.01800
       -1.33576
       -1.02471
       -1.34407
       -1.34221
       -1.35648
       -1.04051
       -1.32282
       -1.31731
       -1.31421
       -1.38988
       -1.35838
       -1.29900
       -1.29001
       -1.12953
       -1.34380
       -1.09710
       -1.30821
       -1.28468
       -1.31325
       -1.00531
       -1.32698
       -1.01140
       -1.06800
       -1.04363
       -0.96076
       -0.99565
       -1.31685
       -1.29984
       -1.36398
       -1.30299
       -1.32523
       -1.34260
       -1.32171
       -1.30853
       -1.30546
       -1.12156
       -1.08063
       -1.07733
       -1.06924
       -1.12629
       -1.35684
       -1.34469
       -1.35219
       -1.33439
       -1.29875
       -1.08686
       -1.35268
       -1.09535
       -1.09826
       -1.05378
       -1.01761
       -0.99950
       -1.30674
       -1.06312
       -1.30499
       -1.31449
       -1.31793
       -1.33550
       -1.29785
       -1.31487
       -1.37322
       -1.28906
       -1.29826
       -1.36913
       -1.34041
       -1.31809
       -1.31409
       -1.30733
       -1.31423
       -1.33652
       -1.35504
       -1.30890
       -1.33485
       -1.08210
       -1.33096
       -1.33165
       -1.34196
       -1.35491
       -1.36296
       -1.31598
       -1.34528
       -1.35237
       -1.34215
       -1.32148
       -1.37305
       -1.36564
       -1.37602
       -1.33672
       -1.37744
       -1.37889
       -1.35144
       -1.34623
       -1.36707
       -1.35568
       -1.36268
       -1.37400
       -1.33546
       -1.36499
       -1.29891
       -1.33724
       -1.32683
       -1.29920
       -1.30786
       -1.32314
       -1.37247
       -1.31706
       -1.31839
       -1.29592
       -1.32880
       -1.31010
       -1.29992
       -1.34131
       -1.33719
       -1.28018
       -1.28985
       -1.33278
       -1.08077
       -1.31330
       -1.08436
       -1.38259
       -1.35115
       -1.00699
       -1.33457
       -1.33641
       -1.36034
       -1.33500
       -1.33345
       -1.04202
       -1.29975
       -1.34691
       -1.33676
       -1.32216
       -1.35403
       -1.34864
       -1.13558
       -1.35094
       -1.30139
       -1.32884
       -1.31123
       -1.29357
       -1.36731
       -1.33025
       -1.07477
       -0.98594
       -1.15050
       -1.29643
       -1.28555
       -1.11779
       -1.03554
       -1.31353
       -1.29708
       -1.33718
       -1.34898
       -1.32074
       -1.03360
       -1.28288
       -1.05320
       -1.32843
       -1.04126
       -1.01489
       -1.32567
       -1.01744
       -1.32569
       -1.34613
       -1.35310
       -1.05111
       -1.34181
       -1.34059
       -1.31705
       -1.36222
       -1.33838
       -1.31674
       -1.31227
       -1.09517
       -1.33206
       -1.08936
       -1.32091
       -1.32186
       -1.28762
       -1.00331
       -1.31736
       -0.99011
       -1.05254
       -1.02658
       -0.98214
       -1.00920
       -1.32898
       -1.33985
       -1.35187
       -1.31894
       -1.29935
       -1.33258
       -1.31731
       -1.33065
       -1.29584
       -1.11823
       -1.11929
       -1.07721
       -1.04921
       -1.13547
       -1.34293
       -1.33534
       -1.33813
       -1.35275
       -1.28755
       -1.10955
       -1.38191
       -1.11431
       -1.08862
       -1.05729
       -1.02149
       -1.02450
       -1.30145
       -1.08134
       -1.29854
       -1.28941
       -1.33482
       -1.32934
       -1.29933
       -1.33518
       -1.36660
       -1.28184
       -1.32167
       -1.36430
       -1.31267
       -1.33436
       -1.31426
       -1.29934
       -1.30334
       -1.35494
       -1.30784
       -1.28997
       -1.31497
       -1.07795
       -1.33571
       -1.31382
       -1.33836
       -1.35167
       -1.36118
       -1.32684
       -1.30657
       -1.32864
       -1.36953
       -1.31107
       -1.36643
       -1.34736
       -1.37696
       -1.31443
       -1.36374
       -1.36644
       -1.38523
       -1.34464
       -1.37643
       -1.36579
       -1.33380
       -1.36161
       -1.32539
       -1.32580
       -1.30433
       -1.34829
       -1.29456
       -1.30847
       -1.28045
       -1.32017
       -1.35256
       -1.33410
       -1.33833
       -1.30745
       -1.31205
       -1.31344
       -1.28192
       -1.34451
       -1.33606
       -1.27655
       -1.28650
       -1.30478
       -1.10402
       -1.32503
       -1.05252
       -1.36524
       -1.35747
       -1.00237
       -1.34522
       -1.33552
       -1.35346
       -1.33286
       -1.34780
       -1.04263
       -1.31164
       -1.35211
       -1.34302
       -1.29088
       -1.35272
       -1.33848
       -1.11716
       -1.34833
       -1.32612
       -1.28408
       -1.31836
       -1.30530
       -1.38332
       -1.31828
       -1.10233
       -0.98407
       -1.14577
       -1.33189
       -1.29220
       -1.10463
       -1.04640
       -1.34291
       -1.31766
       -1.35770
       -1.34452
       -1.30974
       -1.04515
       -1.27538
       -1.03609
       -1.32416
       -1.04244
       -1.02276
       -1.32125
       -1.00970
       -1.31528
       -1.33242
       -1.34088
       -1.03579
       -1.31275
       -1.32279
       -1.33006
       -1.43379
       -1.36993
       -1.29874
       -1.34283
       -1.09400
       -1.30826
       -1.10058
       -1.33144
       -1.34519
       -1.27088
       -0.98138
       -1.31645
       -0.97473
       -1.07124
       -1.01370
       -0.97833
       -1.03744
       -1.33471
       -1.33647
       -1.34127
       -1.30231
       -1.28804
       -1.35520
       -1.30510
       -1.31833
       -1.30149
       -1.08219
       -1.09539
       -1.09383
       -1.06621
       -1.11767
       -1.33087
       -1.33157
       -1.37491
       -1.35750
       -1.31120
       -1.09533
       -1.37425
       -1.11012
       -1.09276
       -1.04797
       -1.01632
       -1.03992
       -1.30591
       -1.07636
       -1.33517
       -1.33882
       -1.30625
       -1.34049
       -1.31262
       -1.33365
       -1.34221
       -1.29035
       -1.36252
       -1.37925
       -1.34722
       -1.34762
       -1.30928
       -1.31062
       -1.29500
       -1.36874
       -1.30958
       -1.31023
       -1.30593
       -1.07717
       -1.32328
       -1.31846
       -1.32958
       -1.35298
       -1.34107
       -1.33469
       -1.33072
       -1.30834
       -1.35893
       -1.34600
       -1.39149
       -1.37371
       -1.34029
       -1.30258
       -1.32034
       -1.35068
       -1.34256
       -1.30921
       -1.37008
       -1.35217
       -1.35266
       -1.34926
       -1.33805
       -1.31294
       -1.27578
       -1.34516
       -1.33612
       -1.33441
       -1.26544
       -1.31136
       -1.33463
       -1.33548
       -1.32231
       -1.30550
       -1.33609
       -1.34066
       -1.26043
       -1.36371
       -1.33092
       -1.28074
       -1.31332
       -1.32848
       -1.09029
       -1.34828
       -1.07723
       -1.37819
       -1.33288
       -1.05882
       -1.32602
       -1.35408
       -1.33504
       -1.32992
       -1.36174
       -1.04643
       -1.32762
       -1.33278
       -1.32604
       -1.32195
       -1.36705
       -1.35650
       -1.12933
       -1.34371
       -1.32178
       -1.27323
       -1.30775
       -1.29589
       -1.33507
       -1.32100
       -1.09590
       -0.97175
       -1.14960
       -1.34596
       -1.29552
       -1.07492
       -1.04743
       -1.34465
       -1.31880
       -1.34888
       -1.35285
       -1.30886
       -1.07367
       -1.30982
       -1.05534
       -1.34454
       -1.03869
       -1.01326
       -1.31375
       -1.01293
       -1.33250
       -1.34470
       -1.33431
       -1.01623
       -1.30780
       -1.33960
       -1.33980
       -1.41499
       -1.39766
       -1.28303
       -1.33163
       -1.05967
       -1.32461
       -1.08975
       -1.31389
       -1.31357
       -1.30657
       -0.95090
       -1.31880
       -0.96275
       -1.06266
       -0.99113
       -0.97118
       -1.01274
       -1.31072
       -1.34179
       -1.34138
       -1.35713
       -1.30045
       -1.32675
       -1.28818
       -1.35111
       -1.29666
       -1.09617
       -1.09038
       -1.09547
       -1.06086
       -1.12618
       -1.32970
       -1.31911
       -1.38356
       -1.35733
       -1.31618
       -1.09671
       -1.35928
       -1.11600
       -1.11481
       -1.07006
       -1.03527
       -1.02947
       -1.29675
       -1.09203
       -1.35152
       -1.34347
       -1.33048
       -1.34217
       -1.32284
       -1.29452
       -1.36954
       -1.30184
       -1.32867
       -1.38311
       -1.35702
       -1.31918
       -1.29701
       -1.29648
       -1.30155
       -1.34105
       -1.28984
       -1.29182
       -1.29632
       -1.07900
       -1.32555
       -1.29318
       -1.34343
       -1.34104
       -1.34411
       -1.31672
       -1.33281
       -1.30770
       -1.35848
       -1.33645
       -1.34866
       -1.37132
       -1.32832
       -1.30505
       -1.32838
       -1.34754
       -1.40094
       -1.33069
       -1.35658
       -1.35234
       -1.33909
       -1.32673
       -1.31915
       -1.27135
       -1.29966
       -1.32662
       -1.33975
       -1.34697
       -1.29507
       -1.29496
       -1.34936
       -1.35588
       -1.32259
       -1.31891
       -1.32925
       -1.32688
       -1.29757
       -1.37569
       -1.33845
       -1.29316
       -1.31840
       -1.32091
       -1.11121
       -1.32973
       -1.08443
       -1.40327
       -1.32150
       -1.04154
       -1.34625
       -1.38129
       -1.32223
       -1.32640
       -1.36327
       -1.03914
       -1.35618
       -1.35483
       -1.32747
       -1.31754
       -1.36367
       -1.32451
       -1.11486
       -1.35598
       -1.31871
       -1.27970
       -1.29042
       -1.33538
       -1.37442
       -1.33096
       -1.10004
       -0.94863
       -1.12358
       -1.34383
       -1.29462
       -1.04411
       -1.01243
       -1.34033
       -1.33064
       -1.33140
       -1.35349
       -1.33486
       -1.05646
       -1.30705
       -1.04479
       -1.32674
       -1.04896
       -1.01259
       -1.32561
       -1.00939
       -1.31309
       -1.32474
       -1.33342
       -1.02874
       -1.34223
       -1.39309
       -1.32171
       -1.36336
       -1.39434
       -1.31819
       -1.31671
       -1.07751
       -1.30677
       -1.11112
       -1.28046
       -1.32922
       -1.33028
       -0.96074
       -1.31218
       -0.95388
       -1.08740
       -1.01854
       -1.00445
       -1.01624
       -1.30651
       -1.36915
       -1.33866
       -1.34242
       -1.31408
       -1.33854
       -1.30709
       -1.33797
       -1.32135
       -1.08733
       -1.06239
       -1.08114
       -1.05201
       -1.10596
       -1.32027
       -1.33488
       -1.34872
       -1.33808
       -1.33321
       -1.10943
       -1.31413
       -1.11316
       -1.10100
       -1.08092
       -1.02505
       -1.03537
       -1.32550
       -1.07223
       -1.34592
       -1.32624
       -1.33891
       -1.35261
       -1.34500
       -1.29330
       -1.34668
       -1.28225
       -1.32275
       -1.35691
       -1.35721
       -1.31209
       -1.25863
       -1.32121
       -1.30904
       -1.30764
       -1.27919
       -1.28753
       -1.30966
       -1.09918
       -1.34599
       -1.31986
       -1.34452
       -1.33259
       -1.32054
       -1.33814
       -1.32111
       -1.30610
       -1.38392
       -1.35159
       -1.33953
       -1.33114
       -1.34134
       -1.29630
       -1.37301
       -1.34139
       -1.36216
       -1.34284
       -1.36397
       -1.35613
       -1.33544
       -1.32698
       -1.31111
       -1.27819
       -1.32705
       -1.33445
       -1.32996
       -1.33284
       -1.30495
       -1.29548
       -1.36552
       -1.33216
       -1.29729
       -1.32232
       -1.33287
       -1.34755
       -1.27797
       -1.33204
       -1.33553
       -1.30895
       -1.29551
       -1.28646
       -1.09097
       -1.36642
       -1.09302
       -1.39232
       -1.30017
       -1.07326
       -1.35627
       -1.36140
       -1.32386
       -1.31316
       -1.34023
       -1.00923
       -1.31303
       -1.36153
       -1.32710
       -1.29501
       -1.35087
       -1.32764
       -1.08621
       -1.33557
       -1.33874
       -1.27299
       -1.30172
       -1.33675
       -1.35544
       -1.33091
       -1.06137
       -0.96894
       -1.10674
       -1.34738
       -1.30858
       -1.01393
       -1.00843
       -1.31482
       -1.32040
       -1.34499
       -1.34060
       -1.30150
       -1.06348
       -1.28077
       -1.02357
       -1.32401
       -0.99618
       -1.05271
       -1.28972
       -1.00546
       -1.28893
       -1.32352
       -1.33763
       -1.01049
       -1.34651
       -1.36949
       -1.32479
       -1.35937
       -1.37656
       -1.33333
       -1.31678
       -1.05157
       -1.32291
       -1.08112
       -1.28544
       -1.33689
       -1.31222
       -0.96430
       -1.31238
       -0.96563
       -1.07090
       -0.99727
       -0.99995
       -1.02696
       -1.33071
       -1.35601
       -1.34259
       -1.32947
       -1.32220
       -1.31946
       -1.29990
       -1.32071
       -1.31095
       -1.09055
       -1.07703
       -1.08107
       -1.07288
       -1.09409
       -1.30690
       -1.32997
       -1.33818
       -1.35151
       -1.31728
       -1.11238
       -1.30446
       -1.07695
       -1.11948
       -1.07339
       -1.04663
       -1.04913
       -1.33684
       -1.13404
       -1.36067
       -1.34590
       -1.34765
       -1.33671
       -1.33222
       -1.31813
       -1.36161
       -1.29740
       -1.32241
       -1.39136
       -1.35181
       -1.32978
       -1.29164
       -1.32383
       -1.30653
       -1.27145
       -1.26807
       -1.30178
       -1.33360
       -1.08026
       -1.33487
       -1.28056
       -1.33865
       -1.32767
       -1.33124
       -1.30429
       -1.36376
       -1.28135
       -1.35916
       -1.36621
       -1.35169
       -1.35379
       -1.32509
       -1.30274
       -1.38865
       -1.35271
       -1.35459
       -1.31167
       -1.34833
       -1.39002
       -1.35029
       -1.32142
       -1.30768
       -1.30865
       -1.34286
       -1.35797
       -1.32475
       -1.29213
       -1.34732
       -1.27896
       -1.34479
       -1.33677
       -1.33182
       -1.30849
       -1.30441
       -1.35429
       -1.26216
       -1.30968
       -1.34504
       -1.31399
       -1.27577
       -1.28127
       -1.10084
       -1.33945
       -1.08475
       -1.39213
       -1.26990
       -1.06962
       -1.35590
       -1.35137
       -1.33644
       -1.31748
       -1.35741
       -0.99220
       -1.31236
       -1.35751
       -1.32161
       -1.30138
       -1.35407
       -1.32055
       -1.08657
       -1.34566
       -1.33677
       -1.26098
       -1.27973
       -1.35753
       -1.31569
       -1.35156
       -1.06944
       -0.93016
       -1.08433
       -1.36634
       -1.28837
       -1.02048
       -1.01252
       -1.27986
       -1.33507
       -1.32110
       -1.34939
       -1.29962
       -1.05425
       -1.30754
       -1.00539
       -1.30948
       -0.99396
       -1.06928
       -1.31560
       -0.98660
       -1.29904
       -1.30807
       -1.34974
       -0.98422
       -1.35799
       -1.36896
       -1.28688
       -1.35549
       -1.33728
       -1.30256
       -1.30111
       -1.05951
       -1.31289
       -1.08139
       -1.28445
       -1.33342
       -1.31438
       -0.93830
       -1.31780
       -0.97014
       -1.05010
       -1.00943
       -1.02472
       -1.03409
       -1.34570
       -1.33768
       -1.33041
       -1.34355
       -1.32769
       -1.30340
       -1.32535
       -1.30668
       -1.31196
       -1.08060
       -1.07167
       -1.03552
       -1.05236
       -1.11276
       -1.32214
       -1.33044
       -1.36352
       -1.35705
       -1.30157
       -1.08790
       -1.31443
       -1.10002
       -1.08774
       -1.07480
       -1.05341
       -1.02123
       -1.32144
       -1.09409
       -1.32443
       -1.35276
       -1.34802
       -1.28782
       -1.29937
       -1.32485
       -1.33487
       -1.27166
       -1.31521
       -1.35386
       -1.32762
       -1.34127
       -1.27571
       -1.33938
       -1.28292
       -1.29284
       -1.27894
       -1.30155
       -1.32390
       -1.07547
       -1.34537
       -1.30914
       -1.35954
       -1.35440
       -1.34609
       -1.29694
       -1.37181
       -1.34425
       -1.32512
       -1.34226
       -1.34105
       -1.33824
       -1.35053
       -1.31458
       -1.34922
       -1.34573
       -1.34270
       -1.30348
       -1.32258
       -1.37652
       -1.34460
       -1.31301
       -1.31411
       -1.31053
       -1.33346
       -1.33994
       -1.32674
       -1.29382
       -1.32685
       -1.28482
       -1.32604
       -1.32655
       -1.29634
       -1.29913
       -1.29989
       -1.32547
       -1.26143
       -1.30406
       -1.35306
       -1.29262
       -1.28587
       -1.26931
       -1.09670
       -1.35091
       -1.06061
       -1.38718
       -1.27483
       -1.08790
       -1.32294
       -1.32259
       -1.33320
       -1.33223
       -1.35875
       -0.99124
       -1.30584
       -1.33519
       -1.32391
       -1.30260
       -1.34847
       -1.30042
       -1.07803
       -1.31601
       -1.33875
       -1.28416
       -1.30162
       -1.33785
       -1.35068
       -1.33197
       -1.06840
       -0.92243
       -1.10129
       -1.37007
       -1.32777
       -0.99649
       -1.01617
       -1.34068
       -1.32274
       -1.31142
       -1.32777
       -1.27993
       -1.05703
       -1.27669
       -1.03735
       -1.31529
       -1.02359
       -1.08242
       -1.35333
       -0.95837
       -1.29204
       -1.31768
       -1.35138
       -0.96872
       -1.35952
       -1.33587
       -1.26562
       -1.35981
       -1.33997
       -1.31336
       -1.29282
       -1.07023
       -1.28959
       -1.13576
       -1.28465
       -1.34166
       -1.32422
       -0.91554
       -1.30919
       -0.99410
       -1.05598
       -1.03375
       -1.01752
       -1.07325
       -1.32949
       -1.33317
       -1.33348
       -1.34705
       -1.31991
       -1.31437
       -1.31489
       -1.28760
       -1.32114
       -1.09579
       -1.06434
       -0.99990
       -1.05104
       -1.09117
       -1.37410
       -1.32168
       -1.38156
       -1.36539
       -1.30659
       -1.09257
       -1.28835
       -1.10748
       -1.07704
       -1.10832
       -1.04203
       -1.01536
       -1.32203
       -1.07482
       -1.32203
       -1.32403
       -1.33958
       -1.32843
       -1.28391
       -1.30988
       -1.34475
       -1.29023
       -1.33394
       -1.33473
       -1.30807
       -1.33094
       -1.30714
       -1.30826
       -1.28855
       -1.29217
       -1.31104
       -1.31974
       -1.30289
       -1.05619
       -1.33573
       -1.28816
       -1.33932
       -1.33324
       -1.34743
       -1.31437
       -1.36258
       -1.33295
       -1.30964
       -1.36036
       -1.32015
       -1.33261
       -1.34850
       -1.35282
       -1.33755
       -1.30118
       -1.34085
       -1.32928
       -1.32189
       -1.34148
       -1.32652
       -1.31626
       -1.32397
       -1.32877
       -1.35315
       -1.32319
       -1.33333
       -1.31928
       -1.33889
       -1.27996
       -1.30962
       -1.30621
       -1.29653
       -1.29554
       -1.31860
       -1.34522
       -1.26455
       -1.30236
       -1.31354
       -1.27988
       -1.27996
       -1.29206
       -1.07450
       -1.32718
       -1.04574
       -1.34800
       -1.28445
       -1.09178
       -1.33435
       -1.34764
       -1.30655
       -1.33042
       -1.33958
       -0.97314
       -1.31118
       -1.32370
       -1.32099
       -1.28890
       -1.33781
       -1.31882
       -1.07147
       -1.30854
       -1.32112
       -1.29963
       -1.32481
       -1.33909
       -1.34240
       -1.30848
       -1.05256
       -0.93916
       -1.06808
       -1.35838
       -1.33512
       -1.03605
       -1.02797
       -1.32426
       -1.32510
       -1.30090
       -1.35679
       -1.27080
       -1.05136
       -1.31498
       -1.07550
       -1.30461
       -1.05976
       -1.05732
       -1.33217
       -0.94509
       -1.29279
       -1.33048
       -1.35564
       -0.99501
       -1.33217
       -1.31466
       -1.28297
       -1.33418
       -1.32432
       -1.35735
       -1.31991
       -1.03836
       -1.30159
       -1.10504
       -1.31285
       -1.33283
       -1.32464
       -0.89319
       -1.29575
       -0.97747
       -1.06257
       -1.07526
       -0.98762
       -1.06602
       -1.31843
       -1.34801
       -1.31278
       -1.33598
       -1.30651
       -1.31766
       -1.35423
       -1.28039
       -1.34018
       -1.08640
       -1.10573
       -1.00131
       -1.06392
       -1.10521
       -1.35921
       -1.29276
       -1.35313
       -1.33246
       -1.28233
       -1.08268
       -1.26783
       -1.08819
       -1.09372
       -1.12160
       -1.00132
       -1.02255
       -1.28320
       -1.08027
       -1.31308
       -1.34649
       -1.33355
       -1.31256
       -1.29682
       -1.30389
       -1.34698
       -1.27916
       -1.34579
       -1.30479
       -1.30551
       -1.32759
       -1.32007
       -1.32092
       -1.30364
       -1.28915
       -1.30792
       -1.32040
       -1.26161
       -1.04599
       -1.30072
       -1.26533
       -1.34288
       -1.32174
       -1.34114
       -1.31709
       -1.34137
       -1.33320
       -1.34370
       -1.35539
       -1.32379
       -1.31187
       -1.32164
       -1.33920
       -1.32916
       -1.32554
       -1.30798
       -1.32477
       -1.31483
       -1.37714
       -1.34456
       -1.33234
       -1.32354
       -1.31600
       -1.34261
       -1.35609
       -1.33779
       -1.31172
       -1.31102
       -1.26915
       -1.32862
       -1.26279
       -1.31309
       -1.30203
       -1.32598
       -1.35138
       -1.26822
       -1.31535
       -1.31236
       -1.27717
       -1.30223
       -1.30758
       -1.08575
       -1.33338
       -1.05539
       -1.34067
       -1.30801
       -1.06632
       -1.33363
       -1.34438
       -1.33680
       -1.36946
       -1.34948
       -0.94926
       -1.31238
       -1.31351
       -1.32426
       -1.27482
       -1.33986
       -1.34527
       -1.06520
       -1.33196
       -1.33901
       -1.30926
       -1.33226
       -1.33615
       -1.34985
       -1.28862
       -1.07665
       -0.94948
       -1.08237
       -1.33027
       -1.35885
       -1.04783
       -1.02729
       -1.33020
       -1.35262
       -1.27887
       -1.31214
       -1.29318
       -1.06312
       -1.29745
       -1.07745
       -1.31440
       -1.05521
       -1.06958
       -1.34447
       -0.93137
       -1.29297
       -1.31475
       -1.35716
       -1.01472
       -1.31713
       -1.33448
       -1.32024
       -1.32980
       -1.32508
       -1.31665
       -1.30734
       -1.04817
       -1.27824
       -1.10652
       -1.30305
       -1.34103
       -1.34179
       -0.90299
       -1.32203
       -0.96660
       -1.09884
       -1.07752
       -1.01271
       -1.03950
       -1.31625
       -1.33040
       -1.32348
       -1.36287
       -1.34250
       -1.29812
       -1.34058
       -1.32687
       -1.31573
       -1.08742
       -1.05837
       -0.98633
       -1.04371
       -1.11925
       -1.34552
       -1.31603
       -1.32860
       -1.29700
       -1.28846
       -1.10073
       -1.26183
       -1.09409
       -1.05484
       -1.14084
       -0.97977
       -1.02354
       -1.27467
       -1.07544
       -1.29974
       -1.32284
       -1.34735
       -1.29542
       -1.30984
       -1.31353
       -1.31808
       -1.30408
       -1.33033
       -1.32013
       -1.29998
       -1.29305
       -1.32791
       -1.33954
       -1.28407
       -1.33081
       -1.27799
       -1.32604
       -1.32028
       -1.04579
       -1.27887
       -1.28163
       -1.35073
       -1.31356
       -1.32717
       -1.31578
       -1.33321
       -1.31813
       -1.32515
       -1.33714
       -1.34165
       -1.31184
       -1.33787
       -1.31793
       -1.34504
       -1.31247
       -1.31471
       -1.31891
       -1.29990
       -1.33793
       -1.35635
       -1.34180
       -1.28800
       -1.29224
       -1.32096
       -1.37223
       -1.34173
       -1.31592
       -1.27345
       -1.27229
       -1.33477
       -1.28893
       -1.32816
       -1.32780
       -1.33704
       -1.34007
       -1.28757
       -1.27912
       -1.29848
       -1.29502
       -1.32508
       -1.29866
       -1.10262
       -1.31934
       -1.05466
       -1.34838
       -1.31896
       -1.04895
       -1.33383
       -1.32240
       -1.34169
       -1.32263
       -1.32945
       -0.93585
       -1.34419
       -1.30806
       -1.32450
       -1.30046
       -1.33936
       -1.37427
       -1.04510
       -1.30935
       -1.33320
       -1.31405
       -1.29487
       -1.29263
       -1.36519
       -1.31787
       -1.07787
       -0.94877
       -1.10331
       -1.34695
       -1.33631
       -1.02325
       -1.01406
       -1.29021
       -1.33469
       -1.29295
       -1.31414
       -1.28560
       -1.07186
       -1.24060
       -1.07467
       -1.31224
       -1.04976
       -1.06927
       -1.30924
       -0.94231
       -1.28711
       -1.30097
       -1.33816
       -1.02543
       -1.31980
       -1.31682
       -1.31148
       -1.32262
       -1.29648
       -1.31416
       -1.28523
       -1.07609
       -1.30058
       -1.06222
       -1.32297
       -1.32935
       -1.29970
       -0.91858
       -1.31651
       -0.98977
       -1.11752
       -1.06865
       -0.99368
       -1.02368
       -1.35803
       -1.30914
       -1.32539
       -1.31215
       -1.29342
       -1.33742
       -1.31183
       -1.28925
       -1.30797
       -1.09221
       -1.05968
       -0.97531
       -1.05075
       -1.10521
       -1.32111
       -1.33591
       -1.32367
       -1.29995
       -1.27340
       -1.09150
       -1.27260
       -1.07457
       -1.06771
       -1.10291
       -0.96461
       -1.04186
       -1.32791
       -1.10245
       -1.32095
       -1.33135
       -1.33641
       -1.29635
       -1.31309
       -1.31147
       -1.30321
       -1.32272
       -1.30965
       -1.33322
       -1.33307
       -1.27386
       -1.31980
       -1.32691
       -1.28630
       -1.31349
       -1.26264
       -1.33688
       -1.30651
       -1.05750
       -1.28688
       -1.27904
       -1.34942
       -1.32169
       -1.33837
       -1.29961
       -1.31364
       -1.31987
       -1.31875
       -1.31711
       -1.33928
       -1.32600
       -1.32810
       -1.33385
       -1.33358
       -1.31289
       -1.30900
       -1.33556
       -1.34781
       -1.32312
       -1.32677
       -1.35529
       -1.29197
       -1.30268
       -1.30597
       -1.34849
       -1.30429
       -1.31428
       -1.25705
       -1.28037
       -1.30347
       -1.32556
       -1.32447
       -1.32428
       -1.31150
       -1.30511
       -1.26237
       -1.27162
       -1.30360
       -1.29989
       -1.28604
       -1.29700
       -1.08862
       -1.32489
       -1.06593
       -1.32312
       -1.32810
       -1.03338
       -1.32927
       -1.32657
       -1.34515
       -1.31490
       -1.31825
       -0.93996
       -1.33098
       -1.32436
       -1.33964
       -1.31926
       -1.37331
       -1.35023
       -1.03385
       -1.33775
       -1.33757
       -1.31512
       -1.30592
       -1.28644
       -1.35014
       -1.33214
       -1.11465
       -0.95444
       -1.11268
       -1.33325
       -1.32232
       -1.03476
       -0.99758
       -1.35864
       -1.32746
       -1.29653
       -1.32248
       -1.28971
       -1.04409
       -1.24755
       -1.07393
       -1.33485
       -1.06180
       -1.05095
       -1.30795
       -0.92045
       -1.29747
       -1.33484
       -1.31309
       -1.01468
       -1.36194
       -1.31181
       -1.33661
       -1.27345
       -1.31696
       -1.31438
       -1.29606
       -1.09097
       -1.30247
       -1.05629
       -1.36417
       -1.32458
       -1.33010
       -0.91331
       -1.29524
       -1.01829
       -1.09580
       -1.09501
       -0.98459
       -1.00439
       -1.34051
       -1.32302
       -1.33980
       -1.31126
       -1.30545
       -1.35545
       -1.31661
       -1.32980
       -1.32326
       -1.09189
       -1.06192
       -0.98276
       -1.04299
       -1.12526
       -1.32358
       -1.34724
       -1.33863
       -1.30259
       -1.28665
       -1.07252
       -1.28074
       -1.07703
       -1.08116
       -1.05447
       -0.95608
       -1.04678
       -1.31353
       -1.07071
       -1.31736
       -1.32889
       -1.32575
       -1.34718
       -1.31395
       -1.32903
       -1.31150
       -1.34886
       -1.32653
       -1.32775
       -1.32102
       -1.29224
       -1.31593
       -1.29485
       -1.27896
       -1.33660
       -1.25387
       -1.33737
       -1.32751
       -1.06015
       -1.31282
       -1.27869
       -1.35273
       -1.34236
       -1.31844
       -1.29667
       -1.34308
       -1.36462
       -1.31372
       -1.27757
       -1.35451
       -1.33218
       -1.36456
       -1.34114
       -1.34611
       -1.32098
       -1.28180
       -1.30171
       -1.34770
       -1.32941
       -1.29370
       -1.33396
       -1.28526
       -1.29532
       -1.29307
       -1.34394
       -1.33404
       -1.30047
       -1.28957
       -1.25705
       -1.32754
       -1.32538
       -1.31661
       -1.28453
       -1.32503
       -1.29586
       -1.28948
       -1.29553
       -1.30256
       -1.32097
       -1.27308
       -1.29042
       -1.09202
       -1.32574
       -1.06838
       -1.33018
       -1.32297
       -1.04743
       -1.32195
       -1.27609
       -1.34736
       -1.31114
       -1.32753
       -0.94931
       -1.31314
       -1.29136
       -1.34657
       -1.30412
       -1.36183
       -1.31366
       -1.05872
       -1.33488
       -1.33357
       -1.30288
       -1.30054
       -1.29132
       -1.28218
       -1.32359
       -1.12034
       -0.93474
       -1.09401
       -1.34542
       -1.32610
       -1.02863
       -0.99104
       -1.32985
       -1.35425
       -1.26492
       -1.33015
       -1.30638
       -1.05972
       -1.24887
       -1.03020
       -1.32343
       -1.02797
       -1.06655
       -1.29485
       -0.92106
       -1.29424
       -1.33353
       -1.29779
       -1.02094
       -1.30617
       -1.31856
       -1.34692
       -1.30642
       -1.31243
       -1.30414
       -1.32880
       -1.10570
       -1.29951
       -1.01472
       -1.37078
       -1.32937
       -1.33619
       -0.91569
       -1.28211
       -1.00838
       -1.09567
       -1.06828
       -0.95712
       -0.99277
       -1.32945
       -1.33427
       -1.30966
       -1.33145
       -1.30904
       -1.33280
       -1.33838
       -1.30024
       -1.29642
       -1.09005
       -1.02874
       -0.99351
       -1.07036
       -1.11836
       -1.32289
       -1.35717
       -1.35401
       -1.29929
       -1.28602
       -1.03557
       -1.30025
       -1.07204
       -1.09655
       -1.03287
       -0.96855
       -1.04104
       -1.26842
       -1.06841
       -1.34834
       -1.28111
       -1.33069
       -1.36272
       -1.30407
       -1.32617
       -1.29287
       -1.35247
       -1.33096
       -1.32253
       -1.32604
       -1.28537
       -1.32725
       -1.30366
       -1.28286
       -1.29050
       -1.27389
       -1.34679
       -1.29875
       -1.05213
       -1.31585
       -1.31700
       -1.34739
       -1.35101
       -1.29241
       -1.32052
       -1.32883
       -1.38252
       -1.33600
       -1.28675
       -1.37457
       -1.34120
       -1.33103
       -1.33218
       -1.34055
       -1.32754
       -1.26848
       -1.29124
       -1.34616
       -1.33940
       -1.29889
       -1.36714
       -1.29639
       -1.33815
       -1.32052
       -1.33423
       -1.31629
       -1.28892
       -1.29800
       -1.26655
       -1.32289
       -1.31979
       -1.33182
       -1.31138
       -1.32701
       -1.29553
       -1.30881
       -1.28694
       -1.27743
       -1.32399
       -1.29713
       -1.30809
       -1.07885
       -1.34058
       -1.10948
       -1.30894
       -1.30477
       -1.03075
       -1.34330
       -1.29886
       -1.32940
       -1.30702
       -1.30794
       -0.93538
       -1.30069
       -1.30803
       -1.36117
       -1.31425
       -1.36221
       -1.29859
       -1.04896
       -1.32310
       -1.31552
       -1.30536
       -1.30738
       -1.28012
       -1.32730
       -1.28338
       -1.11996
       -0.93795
       -1.10452
       -1.35065
       -1.34235
       -1.01794
       -0.99279
       -1.34629
       -1.35909
       -1.26874
       -1.29110
       -1.33270
       -1.06357
       -1.25788
       -1.02757
       -1.32129
       -1.03900
       -1.09300
       -1.30940
       -0.90269
       -1.27751
       -1.31289
       -1.30196
       -1.00984
       -1.32597
       -1.33573
       -1.33669
       -1.32515
       -1.33975
       -1.32189
       -1.33010
       -1.11795
       -1.31857
       -1.03380
       -1.33323
       -1.30833
       -1.32993
       -0.91521
       -1.31767
       -1.02442
       -1.05400
       -1.07954
       -0.95764
       -0.99008
       -1.32765
       -1.35741
       -1.26480
       -1.32894
       -1.30683
       -1.32150
       -1.31840
       -1.29143
       -1.27877
       -1.08842
       -1.04857
       -0.99168
       -1.07814
       -1.11816
       -1.33597
       -1.33558
       -1.34166
       -1.31277
       -1.30026
       -1.03976
       -1.34059
       -1.07948
       -1.11024
       -1.05657
       -0.98663
       -1.05147
       -1.27551
       -1.05824
       -1.33995
       -1.28915
       -1.36176
       -1.36046
       -1.30056
       -1.28286
       -1.31419
       -1.32604
       -1.36104
       -1.36942
       -1.30545
       -1.28608
       -1.31813
       -1.29909
       -1.31108
       -1.32856
       -1.27051
       -1.33670
       -1.29414
       -1.06257
       -1.31033
       -1.29972
       -1.33408
       -1.36988
       -1.30374
       -1.32621
       -1.33478
       -1.35180
       -1.30514
       -1.34808
       -1.40822
       -1.34180
       -1.33052
       -1.35742
       -1.34485
       -1.33855
       -1.28048
       -1.25789
       -1.33825
       -1.34630
       -1.32069
       -1.33394
       -1.28985
       -1.32321
       -1.31460
       -1.30695
       -1.33706
       -1.28359
       -1.31739
       -1.28363
       -1.30508
       -1.31253
       -1.33043
       -1.27831
       -1.32681
       -1.29118
       -1.31165
       -1.28216
       -1.32659
       -1.33345
       -1.30647
       -1.29445
       -1.07355
       -1.32211
       -1.07666
       -1.30712
       -1.32534
       -1.04820
       -1.34001
       -1.27536
       -1.34662
       -1.31481
       -1.30609
       -0.95398
       -1.32174
       -1.28818
       -1.36402
       -1.30578
       -1.38185
       -1.30765
       -1.05649
       -1.32473
       -1.34349
       -1.31061
       -1.31365
       -1.27090
       -1.31722
       -1.30779
       -1.09318
       -0.91778
       -1.07715
       -1.38938
       -1.34445
       -1.01388
       -0.99324
       -1.31276
       -1.35279
       -1.26848
       -1.28386
       -1.34565
       -1.05652
       -1.24285
       -1.00113
       -1.32255
       -1.08003
       -1.03223
       -1.29646
       -0.91248
       -1.26239
       -1.31911
       -1.31211
       -0.99273
       -1.33903
       -1.35568
       -1.34015
       -1.34002
       -1.33926
       -1.34423
       -1.33354
       -1.08587
       -1.30534
       -1.02725
       -1.30047
       -1.32350
       -1.32040
       -0.89344
       -1.31906
       -1.05003
       -1.03723
       -1.07578
       -0.96427
       -0.95683
       -1.31139
       -1.33321
       -1.28184
       -1.31431
       -1.31638
       -1.29873
       -1.33723
       -1.29302
       -1.26435
       -1.05202
       -1.04909
       -0.99033
       -1.08642
       -1.10960
       -1.33627
       -1.32532
       -1.34413
       -1.31970
       -1.33539
       -1.06461
       -1.32501
       -1.07471
       -1.09779
       -1.03050
       -0.98112
       -1.08317
       -1.23191
       -1.02211
       -1.32321
       -1.31583
       -1.34959
       -1.31825
       -1.33012
       -1.26137
       -1.30678
       -1.32249
       -1.35182
       -1.38840
       -1.32045
       -1.31229
       -1.31193
       -1.30865
       -1.31622
       -1.35365
       -1.27469
       -1.29434
       -1.32331
       -1.07408
       -1.30979
       -1.33807
       -1.33363
       -1.34889
       -1.32090
       -1.32118
       -1.35123
       -1.36880
       -1.31715
       -1.33530
       -1.38043
       -1.34553
       -1.29737
       -1.33413
       -1.32275
       -1.32910
       -1.28515
       -1.27032
       -1.31433
       -1.33376
       -1.33018
       -1.28895
       -1.28445
       -1.33337
       -1.31552
       -1.32251
       -1.31843
       -1.30091
       -1.33138
       -1.25110
       -1.32757
       -1.30420
       -1.30007
       -1.28866
       -1.31907
       -1.33085
       -1.29266
       -1.29660
       -1.34736
       -1.33897
       -1.28557
       -1.30425
       -1.05769
       -1.33531
       -1.06171
       -1.32844
       -1.32398
       -1.03215
       -1.32318
       -1.27725
       -1.35519
       -1.32650
       -1.30867
       -0.99238
       -1.33378
       -1.28254
       -1.38399
       -1.26900
       -1.35812
       -1.28110
       -1.04697
       -1.32238
       -1.36391
       -1.32899
       -1.30582
       -1.30756
       -1.34917
       -1.31856
       -1.09234
       -0.95622
       -1.08722
       -1.35961
       -1.33946
       -1.00941
       -0.97938
       -1.30971
       -1.33896
       -1.27793
       -1.27296
       -1.36772
       -1.06604
       -1.24219
       -1.01387
       -1.30936
       -1.07364
       -1.02592
       -1.29042
       -0.92334
       -1.23176
       -1.31165
       -1.33477
       -0.94812
       -1.30983
       -1.32998
       -1.33437
       -1.31782
       -1.32934
       -1.37915
       -1.32614
       -1.08795
       -1.29816
       -1.03027
       -1.30081
       -1.32391
       -1.29100
       -0.88315
       -1.32320
       -1.04990
       -1.06160
       -1.09080
       -1.00052
       -0.94107
       -1.27309
       -1.33629
       -1.27906
       -1.30754
       -1.31777
       -1.31916
       -1.31140
       -1.27912
       -1.27457
       -1.08338
       -1.04886
       -0.97114
       -1.07512
       -1.09515
       -1.33154
       -1.32966
       -1.33194
       -1.29526
       -1.32374
       -1.05425
       -1.28240
       -1.11375
       -1.07538
       -1.04535
       -0.98455
       -1.10942
       -1.24791
       -1.04164
       -1.31796
       -1.30607
       -1.30341
       -1.31505
       -1.31306
       -1.27872
       -1.33803
       -1.33319
       -1.35678
       -1.37917
       -1.26601
       -1.28196
       -1.30024
       -1.31117
       -1.33267
       -1.34223
       -1.29438
       -1.28587
       -1.33649
       -1.10526
       -1.32231
       -1.31030
       -1.33686
       -1.33618
       -1.33634
       -1.31642
       -1.37921
       -1.36260
       -1.35422
       -1.31871
       -1.34728
       -1.34231
       -1.33807
       -1.30304
       -1.33364
       -1.35677
       -1.27199
       -1.28361
       -1.29966
       -1.32129
       -1.32949
       -1.34273
       -1.27776
       -1.31248
       -1.34467
       -1.30167
       -1.30480
       -1.30314
       -1.32425
       -1.26292
       -1.29522
       -1.31993
       -1.30260
       -1.28297
       -1.30840
       -1.34448
       -1.24343
       -1.30105
       -1.31412
       -1.29457
       -1.31945
       -1.30742
       -1.03489
       -1.32664
       -1.08021
       -1.33118
       -1.30215
       -1.05994
       -1.30765
       -1.29144
       -1.35397
       -1.34406
       -1.28734
       -1.01418
       -1.29850
       -1.30847
       -1.30683
       -1.28615
       -1.34461
       -1.28731
       -1.03265
       -1.33495
       -1.34398
       -1.32924
       -1.31984
       -1.31310
       -1.36038
       -1.31875
       -1.06617
       -0.96950
       -1.09350
       -1.33157
       -1.31647
       -1.05455
       -1.01552
       -1.29360
       -1.30580
       -1.27264
       -1.25369
       -1.34472
       -1.04998
       -1.27965
       -1.05377
       -1.30732
       -1.08229
       -1.03354
       -1.32503
       -0.92193
       -1.23847
       -1.33659
       -1.34270
       -0.98474
       -1.29733
       -1.30550
       -1.34048
       -1.34503
       -1.28963
       -1.33774
       -1.28870
       -1.09609
       -1.32135
       -1.02642
       -1.31600
       -1.33880
       -1.30115
       -0.85876
       -1.32802
       -1.01569
       -1.07001
       -1.08272
       -1.02234
       -0.93314
       -1.29261
       -1.35396
       -1.28376
       -1.31034
       -1.29298
       -1.30021
       -1.32648
       -1.28639
       -1.25851
       -1.07036
       -1.06842
       -0.96641
       -1.08405
       -1.06174
       -1.28111
       -1.34495
       -1.35400
       -1.25933
       -1.35701
       -1.03157
       -1.29331
       -1.12573
       -1.04726
       -1.04925
       -0.98704
       -1.09660
       -1.25441
       -1.03925
       -1.31932
       -1.27899
       -1.30877
       -1.34562
       -1.29837
       -1.29225
       -1.32469
       -1.33940
       -1.34761
       -1.34594
       -1.28910
       -1.31108
       -1.32448
       -1.31656
       -1.32790
       -1.34037
       -1.26888
       -1.30485
       -1.33326
       -1.11487
       -1.33449
       -1.31394
       -1.31287
       -1.32041
       -1.34181
       -1.31127
       -1.36448
       -1.33408
       -1.32853
       -1.31106
       -1.36820
       -1.35039
       -1.34442
       -1.29355
       -1.34579
       -1.34685
       -1.30152
       -1.30884
       -1.29486
       -1.31876
       -1.32936
       -1.33064
       -1.28622
       -1.31698
       -1.33722
       -1.28199
       -1.29761
       -1.30846
       -1.30879
       -1.24762
       -1.27799
       -1.28593
       -1.30512
       -1.26493
       -1.32504
       -1.34786
       -1.26948
       -1.29055
       -1.31545
       -1.28983
       -1.31438
       -1.31864
       -1.04765
       -1.33188
       -1.09372
       -1.37112
       -1.30175
       -1.10404
       -1.29486
       -1.25896
       -1.33368
       -1.30339
       -1.30140
       -1.00886
       -1.27704
       -1.29388
       -1.31735
       -1.31747
       -1.34510
       -1.32504
       -1.02619
       -1.33353
       -1.32723
       -1.30093
       -1.30693
       -1.31571
       -1.33872
       -1.34266
       -1.08549
       -0.98036
       -1.09184
       -1.32130
       -1.32980
       -1.04176
       -1.00424
       -1.27571
       -1.30948
       -1.27332
       -1.27659
       -1.34005
       -1.05691
       -1.26490
       -1.06624
       -1.30489
       -1.11377
       -1.00493
       -1.30467
       -0.93338
       -1.24079
       -1.33140
       -1.37218
       -0.97268
       -1.32065
       -1.28012
       -1.32442
       -1.33330
       -1.32677
       -1.31490
       -1.28307
       -1.12469
       -1.33314
       -1.03786
       -1.29829
       -1.31237
       -1.27387
       -0.87100
       -1.31562
       -1.02818
       -1.05823
       -1.07270
       -1.01227
       -0.92848
       -1.28188
       -1.34672
       -1.29650
       -1.32765
       -1.29550
       -1.32108
       -1.33573
       -1.31794
       -1.26957
       -1.05522
       -1.07170
       -0.97248
       -1.06517
       -1.06280
       -1.27995
       -1.32110
       -1.35483
       -1.28120
       -1.33488
       -1.02145
       -1.27123
       -1.09782
       -1.07599
       -1.05972
       -0.98028
       -1.11239
       -1.30437
       -1.07287
       -1.31512
       -1.29821
       -1.30719
       -1.32609
       -1.31164
       -1.30989
       -1.32788
       -1.34406
       -1.32049
       -1.34717
       -1.31763
       -1.31725
       -1.31062
       -1.31090
       -1.32755
       -1.32269
       -1.28758
       -1.28464
       -1.32621
       -1.09883
       -1.34420
       -1.29158
       -1.31135
       -1.31157
       -1.34555
       -1.30899
       -1.33287
       -1.30154
       -1.31779
       -1.30025
       -1.36850
       -1.32325
       -1.35120
       -1.31264
       -1.33203
       -1.29906
       -1.31528
       -1.31324
       -1.28128
       -1.31575
       -1.33499
       -1.32133
       -1.29606
       -1.31470
       -1.32165
       -1.25136
       -1.30302
       -1.32046
       -1.32037
       -1.26798
       -1.30181
       -1.28161
       -1.28711
       -1.26091
       -1.32757
       -1.32948
       -1.23979
       -1.28783
       -1.35819
       -1.28581
       -1.33376
       -1.28250
       -1.06388
       -1.33768
       -1.09327
       -1.35728
       -1.30649
       -1.10002
       -1.26683
       -1.28068
       -1.34344
       -1.28219
       -1.31730
       -1.01771
       -1.28640
       -1.33464
       -1.32301
       -1.31968
       -1.33530
       -1.32381
       -1.02857
       -1.33776
       -1.35232
       -1.29453
       -1.30350
       -1.28392
       -1.31832
       -1.34126
       -1.05283
       -0.94595
       -1.09898
       -1.31053
       -1.33454
       -1.04972
       -1.02343
       -1.29000
       -1.30723
       -1.27649
       -1.23672
       -1.33833
       -1.04526
       -1.22733
       -1.05009
       -1.31868
       -1.12759
       -0.99966
       -1.31346
       -0.93353
       -1.29782
       -1.33932
       -1.35274
       -0.96993
       -1.35237
       -1.30903
       -1.29150
       -1.30325
       -1.32972
       -1.32974
       -1.27302
       -1.14170
       -1.30121
       -1.05284
       -1.29733
       -1.32507
       -1.33950
       -0.87663
       -1.33240
       -1.04115
       -1.00982
       -1.09188
       -1.00762
       -0.90943
       -1.27019
       -1.33815
       -1.30461
       -1.30913
       -1.29648
       -1.30641
       -1.35796
       -1.31182
       -1.29574
       -1.04875
       -1.07837
       -0.98223
       -1.02732
       -1.07585
       -1.32406
       -1.28265
       -1.34705
       -1.28965
       -1.37720
       -1.05208
       -1.29059
       -1.07640
       -1.06836
       -1.06888
       -0.98767
       -1.11041
       -1.30658
       -1.08524
       -1.33937
       -1.28262
       -1.32640
       -1.31945
       -1.32532
       -1.32023
       -1.30824
       -1.34944
       -1.33071
       -1.31427
       -1.31756
       -1.28625
       -1.31506
       -1.30063
       -1.34307
       -1.32424
       -1.30762
       -1.31912
       -1.34386
       -1.10572
       -1.32809
       -1.30358
       -1.29631
       -1.32915
       -1.36804
       -1.30114
       -1.33290
       -1.28597
       -1.30343
       -1.31612
       -1.36532
       -1.32666
       -1.33483
       -1.32402
       -1.32772
       -1.30147
       -1.30505
       -1.30631
       -1.28474
       -1.31086
       -1.31204
       -1.32850
       -1.27151
       -1.30739
       -1.31109
       -1.22822
       -1.31239
       -1.31143
       -1.30695
       -1.30109
       -1.27527
       -1.29746
       -1.28572
       -1.26028
       -1.31316
       -1.32754
       -1.25309
       -1.28166
       -1.33605
       -1.27596
       -1.35154
       -1.31874
       -1.03246
       -1.31941
       -1.09603
       -1.38921
       -1.31870
       -1.08720
       -1.26723
       -1.28018
       -1.34141
       -1.27286
       -1.30305
       -1.02886
       -1.28265
       -1.31963
       -1.30415
       -1.28711
       -1.34555
       -1.33665
       -1.03955
       -1.33740
       -1.32500
       -1.24616
       -1.27611
       -1.27125
       -1.30863
       -1.33723
       -1.07086
       -0.93429
       -1.10332
       -1.30698
       -1.30404
       -1.03714
       -1.02536
       -1.32599
       -1.27034
       -1.28066
       -1.27406
       -1.31643
       -1.03528
       -1.26699
       -1.05788
       -1.30395
       -1.09328
       -0.99481
       -1.28174
       -0.92774
       -1.30729
       -1.32457
       -1.35061
       -0.98775
       -1.32052
       -1.33072
       -1.24052
       -1.31294
       -1.33818
       -1.33252
       -1.29943
       -1.09982
       -1.30251
       -1.07146
       -1.29475
       -1.31888
       -1.33951
       -0.88285
       -1.30376
       -1.03802
       -1.00386
       -1.09679
       -1.04994
       -0.90900
       -1.30891
       -1.31994
       -1.30204
       -1.30641
       -1.31756
       -1.29795
       -1.33561
       -1.34734
       -1.31779
       -1.05218
       -1.10219
       -0.99677
       -1.02881
       -1.06828
       -1.31224
       -1.27952
       -1.32893
       -1.30082
       -1.35368
       -1.06536
       -1.29549
       -1.07485
       -1.05640
       -1.08506
       -0.97276
       -1.13689
       -1.28935
       -1.08657
       -1.32338
       -1.30983
       -1.29947
       -1.32898
       -1.31747
       -1.32161
       -1.30766
       -1.35356
       -1.29211
       -1.32992
       -1.32179
       -1.31139
       -1.30611
       -1.29482
       -1.34791
       -1.36716
       -1.29709
       -1.31839
       -1.32780
       -1.07546
       -1.33927
       -1.33145
       -1.33252
       -1.32243
       -1.33982
       -1.30400
       -1.32186
       -1.29767
       -1.31300
       -1.32066
       -1.34667
       -1.34600
       -1.33466
       -1.27476
       -1.33865
       -1.32735
       -1.29796
       -1.31717
       -1.24998
       -1.29603
       -1.30641
       -1.32928
       -1.25997
       -1.26288
       -1.26688
       -1.28694
       -1.28757
       -1.29637
       -1.31665
       -1.25289
       -1.29744
       -1.30227
       -1.26608
       -1.31381
       -1.34061
       -1.31616
       -1.28165
       -1.32105
       -1.33371
       -1.26558
       -1.34569
       -1.29865
       -1.04308
       -1.31301
       -1.11802
       -1.35793
       -1.30812
       -1.05882
       -1.27872
       -1.27326
       -1.36224
       -1.30483
       -1.32516
       -0.98949
       -1.28328
       -1.30816
       -1.28866
       -1.30524
       -1.33142
       -1.34124
       -1.06310
       -1.35483
       -1.31194
       -1.27578
       -1.29440
       -1.26933
       -1.30511
       -1.33734
       -1.07418
       -0.93936
       -1.08939
       -1.34210
       -1.33471
       -1.02029
       -1.01621
       -1.28453
       -1.28442
       -1.28218
       -1.29065
       -1.35314
       -1.02949
       -1.25387
       -1.05761
       -1.29780
       -1.07478
       -1.00683
       -1.30624
       -0.89106
       -1.31207
       -1.32727
       -1.32239
       -1.03475
       -1.33433
       -1.31406
       -1.25906
       -1.31679
       -1.32295
       -1.32879
       -1.28368
       -1.10595
       -1.29440
       -1.08357
       -1.30974
       -1.31805
       -1.33608
       -0.91243
       -1.31165
       -1.03338
       -1.03150
       -1.08887
       -1.06405
       -0.90908
       -1.29677
       -1.32171
       -1.31814
       -1.31636
       -1.29463
       -1.30054
       -1.33820
       -1.32772
       -1.32926
       -1.07650
       -1.07247
       -1.03137
       -1.04830
       -1.05810
       -1.33394
       -1.28973
       -1.32634
       -1.29346
       -1.33030
       -1.05733
       -1.31742
       -1.09005
       -1.04692
       -1.08161
       -0.97848
       -1.11821
       -1.28968
       -1.07471
       -1.33837
       -1.30400
       -1.29104
       -1.32780
       -1.29132
       -1.31873
       -1.36088
       -1.29131
       -1.29125
       -1.33543
       -1.31908
       -1.31054
       -1.32331
       -1.29286
       -1.33186
       -1.33003
       -1.30848
       -1.31873
       -1.35023
       -1.06900
       -1.31521
       -1.29823
       -1.31730
       -1.30060
       -1.32421
       -1.29110
       -1.28824
       -1.32893
       -1.29184
       -1.31227
       -1.32740
       -1.35158
       -1.30807
       -1.25714
       -1.31958
       -1.30269
       -1.29577
       -1.31494
       -1.28005
       -1.31439
       -1.33164
       -1.32645
       -1.25540
       -1.25454
       -1.25962
       -1.26857
       -1.22313
       -1.26475
       -1.30814
       -1.22888
       -1.32552
       -1.27241
       -1.31520
       -1.28664
       -1.28152
       -1.33145
       -1.27324
       -1.30139
       -1.33295
       -1.25515
       -1.31635
       -1.27382
       -1.06108
       -1.34257
       -1.11600
       -1.35463
       -1.32848
       -1.07921
       -1.26318
       -1.26780
       -1.34518
       -1.29906
       -1.32868
       -1.00789
       -1.33132
       -1.29939
       -1.29409
       -1.29962
       -1.31969
       -1.32210
       -1.05764
       -1.33258
       -1.31490
       -1.26268
       -1.30344
       -1.27376
       -1.29010
       -1.32791
       -1.04607
       -0.96018
       -1.08714
       -1.29302
       -1.32513
       -1.02416
       -1.02917
       -1.30038
       -1.30829
       -1.30822
       -1.27808
       -1.31845
       -1.00888
       -1.23320
       -1.06007
       -1.34504
       -1.03634
       -0.99549
       -1.29907
       -0.88510
       -1.29103
       -1.32273
       -1.29955
       -1.03988
       -1.32422
       -1.31888
       -1.27005
       -1.28811
       -1.30339
       -1.31534
       -1.28738
       -1.11082
       -1.30167
       -1.08205
       -1.29987
       -1.31073
       -1.31270
       -0.91549
       -1.30352
       -1.03363
       -1.02163
       -1.09654
       -1.05907
       -0.90611
       -1.30266
       -1.31260
       -1.30536
       -1.32298
       -1.32180
       -1.28675
       -1.33276
       -1.33000
       -1.33297
       -1.07353
       -1.08653
       -1.03583
       -1.03928
       -1.03290
       -1.31151
       -1.28973
       -1.34751
       -1.28849
       -1.34065
       -1.03057
       -1.31927
       -1.08201
       -1.05642
       -1.09297
       -0.99420
       -1.13435
       -1.27388
       -1.04075
       -1.34962
       -1.30851
       -1.27853
       -1.33485
       -1.27907
       -1.32063
       -1.34110
       -1.27869
       -1.32078
       -1.29109
       -1.34692
       -1.29319
       -1.31880
       -1.30368
       -1.33940
       -1.33894
       -1.29925
       -1.32062
       -1.31432
       -1.05804
       -1.30434
       -1.31930
       -1.30892
       -1.29712
       -1.32062
       -1.30710
       -1.28861
       -1.33572
       -1.27729
       -1.30910
       -1.32131
       -1.36844
       -1.29915
       -1.26821
       -1.31695
       -1.32042
       -1.32363
       -1.30966
       -1.29830
       -1.32744
       -1.29176
       -1.33213
       -1.24138
       -1.25250
       -1.27069
       -1.30219
       -1.26247
       -1.30808
       -1.32464
       -1.20701
       -1.29247
       -1.24654
       -1.27675
       -1.29822
       -1.27632
       -1.31775
       -1.26246
       -1.32017
       -1.32142
       -1.27980
       -1.29728
       -1.28551
       -1.05467
       -1.32885
       -1.13607
       -1.32983
       -1.30902
       -1.05115
       -1.24743
       -1.29757
       -1.33179
       -1.27845
       -1.31517
       -0.97773
       -1.32941
       -1.32355
       -1.32621
       -1.33136
       -1.32659
       -1.29507
       -1.05847
       -1.35071
       -1.30553
       -1.28032
       -1.30875
       -1.28957
       -1.32417
       -1.32376
       -1.05312
       -0.96990
       -1.09568
       -1.32257
       -1.32640
       -1.01224
       -1.01732
       -1.31456
       -1.27805
       -1.29808
       -1.29106
       -1.31310
       -1.00815
       -1.23087
       -1.08320
       -1.32420
       -1.04965
       -1.00276
       -1.32455
       -0.87790
       -1.25896
       -1.32996
       -1.31608
       -1.10097
       -1.31158
       -1.31937
       -1.27161
       -1.28481
       -1.31237
       -1.31036
       -1.29572
       -1.12966
       -1.31207
       -1.07533
       -1.30677
       -1.32238
       -1.33358
       -0.90973
       -1.31780
       -1.05842
       -0.97969
       -1.10319
       -1.04792
       -0.90668
       -1.30348
       -1.28908
       -1.29427
       -1.30671
       -1.26445
       -1.27362
       -1.29025
       -1.29484
       -1.30728
       -1.07998
       -1.10223
       -1.06647
       -1.06853
       -1.05326
       -1.31182
       -1.27608
       -1.33619
       -1.31385
       -1.32309
       -1.00764
       -1.31114
       -1.08848
       -1.04598
       -1.11883
       -0.99779
       -1.12875
       -1.27144
       -1.03212
       -1.33855
       -1.32735
       -1.28984
       -1.31359
       -1.27231
       -1.36095
       -1.33520
       -1.30334
       -1.32039
       -1.28091
       -1.31105
       -1.29040
       -1.30499
       -1.30475
       -1.33291
       -1.33770
       -1.27842
       -1.28284
       -1.33226
       -1.04717
       -1.28811
       -1.30578
       -1.25037
       -1.30942
       -1.33679
       -1.33705
       -1.33186
       -1.35171
       -1.33022
       -1.31313
       -1.32754
       -1.36050
       -1.28858
       -1.33349
       -1.27481
       -1.34672
       -1.33851
       -1.29881
       -1.28206
       -1.30316
       -1.29493
       -1.31120
       -1.25848
       -1.30049
       -1.26193
       -1.29879
       -1.28290
       -1.29126
       -1.29876
       -1.20545
       -1.30646
       -1.24108
       -1.27520
       -1.29741
       -1.26865
       -1.31487
       -1.28322
       -1.29378
       -1.32801
       -1.30645
       -1.31238
       -1.28600
       -1.06616
       -1.33326
       -1.08490
       -1.32699
       -1.27908
       -1.01816
       -1.26895
       -1.28067
       -1.33947
       -1.29238
       -1.32238
       -0.98008
       -1.30627
       -1.29334
       -1.33082
       -1.32595
       -1.32741
       -1.28393
       -1.07347
       -1.35527
       -1.32779
       -1.30946
       -1.30015
       -1.28453
       -1.32786
       -1.29800
       -1.00872
       -0.96715
       -1.10276
       -1.35777
       -1.34107
       -1.01632
       -1.04689
       -1.33732
       -1.27013
       -1.30408
       -1.28072
       -1.32592
       -1.04189
       -1.27087
       -1.04867
       -1.31309
       -1.03097
       -0.99234
       -1.31939
       -0.88190
       -1.26666
       -1.31922
       -1.31793
       -1.11793
       -1.29689
       -1.28079
       -1.29768
       -1.30003
       -1.33653
       -1.33720
       -1.28914
       -1.11525
       -1.31814
       -1.09585
       -1.25717
       -1.32335
       -1.34261
       -0.93657
       -1.33060
       -1.06250
       -0.95689
       -1.12782
       -1.04929
       -0.86630
       -1.32269
       -1.29525
       -1.32653
       -1.30559
       -1.28403
       -1.23744
       -1.28318
       -1.31196
       -1.28430
       -1.07317
       -1.09813
       -1.05953
       -1.09242
       -1.05031
       -1.29282
       -1.27927
       -1.31657
       -1.32511
       -1.31854
       -1.02816
       -1.28984
       -1.07381
       -1.06465
       -1.13047
       -1.05163
       -1.12945
       -1.26163
       -1.02437
       -1.34150
       -1.31741
       -1.27759
       -1.30734
       -1.27173
       -1.35474
       -1.34175
       -1.27395
       -1.33101
       -1.28291
       -1.35834
       -1.29011
       -1.32433
       -1.30794
       -1.32239
       -1.31019
       -1.27778
       -1.29582
       -1.32982
       -1.05120
       -1.30604
       -1.31976
       -1.29417
       -1.32832
       -1.30971
       -1.31742
       -1.34593
       -1.33763
       -1.31743
       -1.30705
       -1.29794
       -1.33268
       -1.29498
       -1.35002
       -1.28567
       -1.31742
       -1.32399
       -1.26282
       -1.31844
       -1.30994
       -1.29698
       -1.31506
       -1.21549
       -1.30564
       -1.28995
       -1.26771
       -1.29623
       -1.32085
       -1.31444
       -1.23085
       -1.30316
       -1.27537
       -1.32915
       -1.27555
       -1.25504
       -1.28520
       -1.28961
       -1.25807
       -1.30678
       -1.30017
       -1.29565
       -1.33369
       -1.08573
       -1.34067
       -1.09912
       -1.32928
       -1.27269
       -1.01551
       -1.28703
       -1.26209
       -1.32584
       -1.31977
       -1.32633
       -0.96785
       -1.28139
       -1.30850
       -1.34819
       -1.31430
       -1.32068
       -1.32827
       -1.04195
       -1.36813
       -1.37976
       -1.30282
       -1.31554
       -1.27563
       -1.30516
       -1.30850
       -1.03586
       -0.94010
       -1.08800
       -1.34005
       -1.29796
       -1.02724
       -1.02084
       -1.32433
       -1.32655
       -1.31195
       -1.27589
       -1.33145
       -1.01646
       -1.24602
       -1.00157
       -1.30233
       -1.01869
       -1.00233
       -1.31724
       -0.87597
       -1.27251
       -1.31136
       -1.33537
       -1.11322
       -1.32188
       -1.33607
       -1.29712
       -1.29590
       -1.34144
       -1.31746
       -1.27882
       -1.11417
       -1.28347
       -1.14637
       -1.22009
       -1.31210
       -1.32906
       -0.91223
       -1.28819
       -1.04507
       -0.94469
       -1.10617
       -1.04342
       -0.86332
       -1.30290
       -1.31862
       -1.32480
       -1.28039
       -1.29202
       -1.27180
       -1.31040
       -1.32016
       -1.29850
       -1.09967
       -1.08921
       -1.03886
       -1.07629
       -1.07045
       -1.30227
       -1.26598
       -1.30232
       -1.29490
       -1.28317
       -1.06321
       -1.27530
       -1.07840
       -1.05249
       -1.12318
       -1.07781
       -1.08608
       -1.27085
       -1.04268
       -1.32865
       -1.32712
       -1.30185
       -1.31930
       -1.28701
       -1.34900
       -1.35417
       -1.26425
       -1.32460
       -1.32169
       -1.30541
       -1.31001
       -1.36491
       -1.28892
       -1.32702
       -1.31309
       -1.29770
       -1.30792
       -1.34621
       -1.04495
       -1.32067
       -1.32542
       -1.31868
       -1.33493
       -1.32936
       -1.30641
       -1.31513
       -1.35292
       -1.32619
       -1.29876
       -1.28336
       -1.31052
       -1.30050
       -1.34807
       -1.25901
       -1.31131
       -1.34217
       -1.31154
       -1.30584
       -1.28668
       -1.33590
       -1.32048
       -1.21817
       -1.30941
       -1.26385
       -1.27925
       -1.27069
       -1.32071
       -1.35626
       -1.24444
       -1.25850
       -1.27655
       -1.32868
       -1.28232
       -1.28807
       -1.30670
       -1.27714
       -1.26817
       -1.33236
       -1.26539
       -1.28737
       -1.31346
       -1.07485
       -1.33422
       -1.07567
       -1.31402
       -1.29554
       -1.01412
       -1.30442
       -1.29296
       -1.32672
       -1.33568
       -1.32322
       -0.96815
       -1.26282
       -1.29308
       -1.34658
       -1.31258
       -1.31676
       -1.33602
       -1.03175
       -1.36770
       -1.35509
       -1.28393
       -1.30893
       -1.29079
       -1.31197
       -1.32970
       -1.00146
       -0.94739
       -1.07550
       -1.33266
       -1.31911
       -1.02335
       -1.01340
       -1.35064
       -1.34314
       -1.29075
       -1.30111
       -1.34255
       -1.03578
       -1.27188
       -1.00698
       -1.29699
       -1.00664
       -0.98058
       -1.30833
       -0.91111
       -1.29484
       -1.32232
       -1.33642
       -1.08334
       -1.34425
       -1.33688
       -1.30357
       -1.32616
       -1.33504
       -1.30935
       -1.29212
       -1.12105
       -1.28209
       -1.11018
       -1.24758
       -1.33345
       -1.30965
       -0.90820
       -1.27712
       -1.03273
       -0.93808
       -1.12563
       -1.04229
       -0.84793
       -1.29680
       -1.31899
       -1.31656
       -1.29267
       -1.28092
       -1.32381
       -1.31798
       -1.28806
       -1.28795
       -1.08898
       -1.09068
       -1.03699
       -1.05282
       -1.04673
       -1.31021
       -1.26933
       -1.32167
       -1.30238
       -1.30945
       -1.09482
       -1.28155
       -1.07071
       -1.03530
       -1.11747
       -1.05569
       -1.07642
       -1.24727
       -1.05214
       -1.34458
       -1.32449
       -1.32969
       -1.29245
       -1.32258
       -1.31766
       -1.34845
       -1.26699
       -1.32487
       -1.32255
       -1.29052
       -1.31417
       -1.31260
       -1.29613
       -1.31551
       -1.30453
       -1.28381
       -1.27054
       -1.31907
       -1.05256
       -1.31509
       -1.30814
       -1.31375
       -1.32929
       -1.31322
       -1.30539
       -1.28291
       -1.33774
       -1.32507
       -1.29708
       -1.28267
       -1.34011
       -1.28812
       -1.35158
       -1.25330
       -1.30944
       -1.32422
       -1.32705
       -1.30813
       -1.28841
       -1.34291
       -1.26552
       -1.23261
       -1.29484
       -1.29307
       -1.26239
       -1.29992
       -1.30502
       -1.34059
       -1.25831
       -1.26043
       -1.28464
       -1.29893
       -1.29984
       -1.24798
       -1.29051
       -1.28808
       -1.29747
       -1.32231
       -1.27411
       -1.29983
       -1.31540
       -1.06887
       -1.32109
       -1.07230
       -1.29130
       -1.31018
       -0.99458
       -1.31071
       -1.28367
       -1.33945
       -1.32470
       -1.30843
       -1.02167
       -1.25615
       -1.30338
       -1.35008
       -1.32580
       -1.33921
       -1.33569
       -1.02572
       -1.34589
       -1.34554
       -1.29918
       -1.32726
       -1.28474
       -1.33508
       -1.32512
       -0.99305
       -0.94290
       -1.08084
       -1.31984
       -1.30099
       -1.00801
       -1.01675
       -1.31912
       -1.32898
       -1.30588
       -1.28459
       -1.31539
       -1.01916
       -1.28191
       -0.98585
       -1.31461
       -1.01951
       -0.99772
       -1.29563
       -0.91388
       -1.30256
       -1.30485
       -1.30909
       -1.05111
       -1.34444
       -1.32387
       -1.29863
       -1.30359
       -1.32778
       -1.32961
       -1.27606
       -1.15177
       -1.32517
       -1.11234
       -1.26179
       -1.29522
       -1.31904
       -0.91976
       -1.28899
       -1.01712
       -0.92642
       -1.13386
       -1.03350
       -0.85423
       -1.27098
       -1.33912
       -1.34682
       -1.28281
       -1.29960
       -1.32686
       -1.29825
       -1.30918
       -1.28371
       -1.06324
       -1.09849
       -1.02380
       -1.06530
       -1.07827
       -1.29677
       -1.27372
       -1.32678
       -1.34222
       -1.32457
       -1.08580
       -1.26050
       -1.05774
       -1.03221
       -1.08934
       -1.03273
       -1.05224
       -1.23222
       -1.04253
       -1.30287
       -1.32503
       -1.30149
       -1.27858
       -1.30530
       -1.26865
       -1.33965
       -1.27997
       -1.27619
       -1.31563
       -1.29348
       -1.29703
       -1.32393
       -1.28753
       -1.29426
       -1.30729
       -1.29044
       -1.30267
       -1.30732
       -1.07114
       -1.31932
       -1.29523
       -1.36146
       -1.31213
       -1.30210
       -1.32554
       -1.30078
       -1.33729
       -1.30126
       -1.27403
       -1.30404
       -1.34456
       -1.32086
       -1.32894
       -1.23774
       -1.31539
       -1.33227
       -1.31343
       -1.27514
       -1.28550
       -1.32462
       -1.27967
       -1.23915
       -1.32084
       -1.32046
       -1.25132
       -1.33887
       -1.28972
       -1.32056
       -1.24362
       -1.26539
       -1.27647
       -1.29305
       -1.29167
       -1.25786
       -1.29599
       -1.27602
       -1.29216
       -1.31680
       -1.26331
       -1.32610
       -1.30486
       -1.08271
       -1.30908
       -1.06241
       -1.31883
       -1.30985
       -0.99293
       -1.34521
       -1.30012
       -1.30634
       -1.31105
       -1.29122
       -1.01045
       -1.28944
       -1.31196
       -1.32715
       -1.31640
       -1.34271
       -1.33576
       -1.02627
       -1.34121
       -1.33562
       -1.26997
       -1.26905
       -1.29881
       -1.32944
       -1.33993
       -0.97965
       -0.91981
       -1.11148
       -1.31382
       -1.30167
       -1.00771
       -1.02487
       -1.33579
       -1.31141
       -1.32860
       -1.31976
       -1.28653
       -1.02073
       -1.27062
       -0.99056
       -1.33570
       -1.01112
       -1.03786
       -1.28347
       -0.93900
       -1.27266
       -1.30471
       -1.30094
       -1.06475
       -1.34178
       -1.31530
       -1.29952
       -1.29149
       -1.30753
       -1.33718
       -1.29367
       -1.14315
       -1.34242
       -1.08247
       -1.29432
       -1.29669
       -1.29427
       -0.90793
       -1.27763
       -1.00399
       -0.90257
       -1.14648
       -1.00984
       -0.87112
       -1.28365
       -1.33928
       -1.35973
       -1.27227
       -1.33314
       -1.33370
       -1.29396
       -1.31558
       -1.27629
       -1.06079
       -1.06583
       -1.01179
       -1.09090
       -1.01685
       -1.29090
       -1.26552
       -1.33675
       -1.33151
       -1.32930
       -1.03741
       -1.26391
       -1.04163
       -1.04131
       -1.10637
       -1.02774
       -1.05354
       -1.24228
       -1.04240
       -1.31369
       -1.33801
       -1.29557
       -1.29522
       -1.31050
       -1.24442
       -1.35565
       -1.30733
       -1.25216
       -1.28975
       -1.30140
       -1.32868
       -1.33979
       -1.25712
       -1.27589
       -1.32158
       -1.28836
       -1.31083
       -1.30468
       -1.08387
       -1.33558
       -1.29559
       -1.35904
       -1.31788
       -1.29905
       -1.28787
       -1.27809
       -1.32429
       -1.31608
       -1.26469
       -1.32101
       -1.31358
       -1.31911
       -1.35372
       -1.25180
       -1.31104
       -1.32276
       -1.26520
       -1.31206
       -1.30010
       -1.32213
       -1.29983
       -1.26658
       -1.28889
       -1.30602
       -1.27361
       -1.31289
       -1.25894
       -1.30253
       -1.23633
       -1.28013
       -1.29570
       -1.26331
       -1.31248
       -1.25962
       -1.30684
       -1.30086
       -1.32220
       -1.34857
       -1.26614
       -1.31367
       -1.31007
       -1.09418
       -1.31492
       -1.04634
       -1.31773
       -1.32297
       -1.02395
       -1.33617
       -1.29714
       -1.32032
       -1.31287
       -1.33768
       -1.00908
       -1.31711
       -1.32891
       -1.30473
       -1.32562
       -1.32504
       -1.29501
       -1.01024
       -1.31703
       -1.32040
       -1.29878
       -1.26680
       -1.27637
       -1.30419
       -1.30400
       -0.98654
       -0.93483
       -1.08730
       -1.32570
       -1.30930
       -1.01568
       -1.04436
       -1.32391
       -1.31043
       -1.34178
       -1.30829
       -1.31149
       -0.97824
       -1.27058
       -0.97599
       -1.30372
       -0.99264
       -1.02386
       -1.27241
       -0.92911
       -1.26820
       -1.33217
       -1.31181
       -1.02191
       -1.29732
       -1.31396
       -1.25089
       -1.28120
       -1.31844
       -1.32006
       -1.27652
       -1.14179
       -1.29857
       -1.04809
       -1.26022
       -1.27770
       -1.28588
       -0.94550
       -1.26797
       -1.02280
       -0.89653
       -1.15119
       -1.00317
       -0.87892
       -1.28053
       -1.33030
       -1.35189
       -1.31899
       -1.32855
       -1.31490
       -1.29649
       -1.30392
       -1.25321
       -1.06958
       -1.07551
       -0.98896
       -1.10446
       -1.02193
       -1.33658
       -1.26941
       -1.31524
       -1.34553
       -1.32480
       -1.01685
       -1.28507
       -1.02543
       -1.08105
       -1.08451
       -1.03628
       -1.06958
       -1.27929
       -1.03002
       -1.33526
       -1.31388
       -1.30120
       -1.29458
       -1.30729
       -1.25855
       -1.35462
       -1.32165
       -1.23517
       -1.29753
       -1.28677
       -1.31664
       -1.33983
       -1.26273
       -1.28305
       -1.30280
       -1.30097
       -1.32063
       -1.30695
       -1.06533
       -1.34205
       -1.29937
       -1.34250
       -1.37399
       -1.31147
       -1.28226
       -1.27324
       -1.33657
       -1.32602
       -1.27065
       -1.33422
       -1.31992
       -1.34015
       -1.33934
       -1.26363
       -1.30862
       -1.35066
       -1.25938
       -1.30280
       -1.30031
       -1.30058
       -1.28906
       -1.30060
       -1.29074
       -1.29919
       -1.29902
       -1.30306
       -1.28720
       -1.29832
       -1.25596
       -1.27905
       -1.29579
       -1.23475
       -1.26189
       -1.27899
       -1.31265
       -1.28567
       -1.28836
       -1.32942
       -1.29166
       -1.28956
       -1.30516
       -1.10077
       -1.28119
       -1.06818
       -1.28686
       -1.32242
       -1.02083
       -1.35827
       -1.28401
       -1.30273
       -1.34501
       -1.32272
       -1.02696
       -1.32265
       -1.30295
       -1.33861
       -1.29053
       -1.33956
       -1.30772
       -1.02157
       -1.32337
       -1.34578
       -1.32573
       -1.26610
       -1.27600
       -1.28827
       -1.31388
       -1.02589
       -0.94207
       -1.06595
       -1.32832
       -1.28893
       -0.97705
       -1.03366
       -1.28296
       -1.32707
       -1.32002
       -1.27709
       -1.30439
       -0.97835
       -1.26843
       -0.98662
       -1.30724
       -1.02012
       -1.02744
       -1.27481
       -0.95142
       -1.26675
       -1.30477
       -1.30876
       -1.00388
       -1.33053
       -1.29889
       -1.25609
       -1.31073
       -1.31615
       -1.31785
       -1.28053
       -1.14364
       -1.31282
       -1.04040
       -1.25217
       -1.29112
       -1.29305
       -0.94181
       -1.25835
       -1.00504
       -0.87754
       -1.13130
       -1.01216
       -0.87387
       -1.30087
       -1.33688
       -1.35362
       -1.31415
       -1.30134
       -1.28903
       -1.31416
       -1.30413
       -1.26862
       -1.10949
       -1.06842
       -0.98765
       -1.09891
       -1.01317
       -1.34174
       -1.28543
       -1.32613
       -1.32085
       -1.30784
       -1.02240
       -1.29096
       -1.03502
       -1.09439
       -1.07064
       -1.03084
       -1.04412
       -1.27154
       -1.03150
       -1.34898
       -1.30792
       -1.31514
       -1.30261
       -1.30142
       -1.22689
       -1.34947
       -1.30799
       -1.26171
       -1.30438
       -1.28919
       -1.28866
       -1.27116
       -1.28299
       -1.28566
       -1.32857
       -1.29913
       -1.28381
       -1.30402
       -1.07348
       -1.31486
       -1.28825
       -1.32336
       -1.32254
       -1.34621
       -1.29681
       -1.26528
       -1.33271
       -1.34743
       -1.31164
       -1.30131
       -1.32365
       -1.33514
       -1.31255
       -1.26956
       -1.28911
       -1.32867
       -1.26242
       -1.28970
       -1.31093
       -1.29460
       -1.30082
       -1.29205
       -1.29115
       -1.28898
       -1.29604
       -1.28105
       -1.27975
       -1.27962
       -1.24422
       -1.28691
       -1.29259
       -1.25000
       -1.26621
       -1.29226
       -1.29811
       -1.28268
       -1.28827
       -1.37567
       -1.30639
       -1.32745
       -1.29981
       -1.08862
       -1.26811
       -1.06660
       -1.29002
       -1.33306
       -1.03290
       -1.32119
       -1.31660
       -1.28316
       -1.33637
       -1.33554
       -1.06695
       -1.32566
       -1.28349
       -1.34469
       -1.30093
       -1.31050
       -1.34059
       -1.04155
       -1.33928
       -1.33724
       -1.29036
       -1.27806
       -1.28677
       -1.30218
       -1.36061
       -1.02084
       -0.97297
       -1.04577
       -1.35811
       -1.30356
       -0.98076
       -1.05577
       -1.32104
       -1.35859
       -1.32072
       -1.26618
       -1.28523
       -0.97895
       -1.26726
       -0.99098
       -1.31596
       -1.00803
       -0.99081
       -1.27871
       -0.96008
       -1.27190
       -1.27502
       -1.31365
       -1.01128
       -1.31613
       -1.31079
       -1.24334
       -1.29080
       -1.29145
       -1.32700
       -1.29273
       -1.11396
       -1.30129
       -1.04850
       -1.23960
       -1.26385
       -1.26020
       -0.92515
       -1.27767
       -1.01505
       -0.83751
       -1.11931
       -1.02312
       -0.86436
       -1.29214
       -1.32270
       -1.35802
       -1.30282
       -1.29738
       -1.31196
       -1.32098
       -1.28649
       -1.27472
       -1.09566
       -1.05251
       -1.00391
       -1.08016
       -1.01184
       -1.34050
       -1.27708
       -1.33481
       -1.35366
       -1.27433
       -1.05421
       -1.31394
       -1.05395
       -1.10431
       -1.05123
       -0.99167
       -1.01971
       -1.24633
       -1.04672
       -1.34415
       -1.29582
       -1.32009
       -1.30349
       -1.31809
       -1.25783
       -1.35764
       -1.30204
       -1.26808
       -1.29191
       -1.30267
       -1.28906
       -1.26906
       -1.23533
       -1.28858
       -1.29910
       -1.25693
       -1.26113
       -1.26612
       -1.09038
       -1.30037
       -1.27195
       -1.33228
       -1.31678
       -1.33965
       -1.29128
       -1.27793
       -1.35179
       -1.33623
       -1.34065
       -1.28832
       -1.32035
       -1.35418
       -1.33118
       -1.28030
       -1.30176
       -1.34538
       -1.28442
       -1.26565
       -1.29137
       -1.30345
       -1.29435
       -1.27153
       -1.31629
       -1.28531
       -1.29061
       -1.25686
       -1.26586
       -1.28357
       -1.24155
       -1.29978
       -1.29698
       -1.27342
       -1.26712
       -1.28882
       -1.32149
       -1.29298
       -1.29287
       -1.35718
       -1.33951
       -1.35025
       -1.29169
       -1.08192
       -1.26744
       -1.05923
       -1.30473
       -1.33328
       -1.03525
       -1.27413
       -1.32390
       -1.29389
       -1.29642
       -1.33770
       -1.05805
       -1.31647
       -1.28281
       -1.35905
       -1.28732
       -1.32859
       -1.36154
       -1.04307
       -1.30830
       -1.33054
       -1.28948
       -1.29464
       -1.27808
       -1.26939
       -1.32821
       -1.04105
       -0.97977
       -1.04451
       -1.34874
       -1.29783
       -0.98905
       -1.07748
       -1.32198
       -1.33987
       -1.29749
       -1.30114
       -1.30075
       -0.97353
       -1.27047
       -0.98623
       -1.31808
       -1.02626
       -0.98392
       -1.27478
       -0.99943
       -1.27909
       -1.29187
       -1.30137
       -0.99292
       -1.31045
       -1.30180
       -1.23730
       -1.30675
       -1.29613
       -1.29220
       -1.28704
       -1.10172
       -1.27351
       -1.07080
       -1.22505
       -1.25378
       -1.28110
       -0.93845
       -1.28909
       -1.00148
       -0.82524
       -1.11155
       -1.00178
       -0.87026
       -1.33616
       -1.27549
       -1.35444
       -1.28069
       -1.31680
       -1.33117
       -1.31812
       -1.29727
       -1.24264
       -1.09620
       -1.03524
       -1.01465
       -1.09063
       -1.00650
       -1.34873
       -1.27576
       -1.28545
       -1.34050
       -1.27725
       -1.07864
       -1.31503
       -1.04372
       -1.11989
       -1.08698
       -1.02029
       -1.02899
       -1.21940
       -1.05039
       -1.30512
       -1.28117
       -1.30773
       -1.29602
       -1.28417
       -1.27244
       -1.33479
       -1.32000
       -1.26514
       -1.28282
       -1.30448
       -1.29130
       -1.24973
       -1.26727
       -1.30204
       -1.26740
       -1.26668
       -1.30425
       -1.24988
       -1.10194
       -1.27023
       -1.30112
       -1.33191
       -1.32775
       -1.31896
       -1.29660
       -1.27348
       -1.31087
       -1.33280
       -1.33520
       -1.28133
       -1.33655
       -1.31502
       -1.31835
       -1.27215
       -1.27649
       -1.35896
       -1.27770
       -1.26340
       -1.28435
       -1.30039
       -1.28279
       -1.26970
       -1.32759
       -1.28935
       -1.31688
       -1.29020
       -1.25972
       -1.27681
       -1.24794
       -1.27374
       -1.28306
       -1.28229
       -1.28760
       -1.30176
       -1.31032
       -1.25391
       -1.30262
       -1.30748
       -1.30667
       -1.32662
       -1.31984
       -1.09125
       -1.27063
       -1.06502
       -1.32060
       -1.30133
       -1.06654
       -1.26943
       -1.28040
       -1.28985
       -1.32137
       -1.33110
       -1.04485
       -1.31498
       -1.29986
       -1.32928
       -1.27797
       -1.33831
       -1.34901
       -1.06686
       -1.32559
       -1.32451
       -1.31867
       -1.24671
       -1.27804
       -1.27474
       -1.30985
       -1.05171
       -0.99696
       -1.03483
       -1.33768
       -1.31448
       -0.99010
       -1.05926
       -1.32032
       -1.36954
       -1.31768
       -1.28564
       -1.29778
       -0.95480
       -1.29365
       -0.97022
       -1.29290
       -1.01558
       -1.00545
       -1.28631
       -0.98516
       -1.26862
       -1.28773
       -1.32876
       -1.00505
       -1.30209
       -1.28595
       -1.24484
       -1.30436
       -1.28099
       -1.28086
       -1.30153
       -1.08881
       -1.27834
       -1.08895
       -1.25667
       -1.26647
       -1.29242
       -0.96162
       -1.31001
       -1.00705
       -0.81290
       -1.10399
       -1.00899
       -0.88794
       -1.32313
       -1.25747
       -1.36010
       -1.31297
       -1.33353
       -1.35569
       -1.31073
       -1.27497
       -1.22990
       -1.10744
       -1.06994
       -1.00209
       -1.07405
       -1.00239
       -1.34881
       -1.28396
       -1.26156
       -1.31092
       -1.29453
       -1.08493
       -1.32558
       -1.05004
       -1.07292
       -1.09327
       -0.99845
       -1.02111
       -1.22987
       -1.03213
       -1.30742
       -1.25534
       -1.27858
       -1.29184
       -1.29364
       -1.26683
       -1.31342
       -1.30771
       -1.26418
       -1.30209
       -1.31175
       -1.28898
       -1.23433
       -1.26648
       -1.28210
       -1.24458
       -1.26897
       -1.31237
       -1.25392
       -1.10963
       -1.29176
       -1.28995
       -1.33954
       -1.32655
       -1.33004
       -1.31325
       -1.28542
       -1.30036
       -1.32143
       -1.31857
       -1.28426
       -1.35795
       -1.33433
       -1.31120
       -1.27136
       -1.26508
       -1.31118
       -1.30087
       -1.29444
       -1.28509
       -1.27990
       -1.26621
       -1.28678
       -1.30235
       -1.28847
       -1.29629
       -1.29675
       -1.26156
       -1.27302
       -1.23815
       -1.27385
       -1.27659
       -1.25703
       -1.29623
       -1.31163
       -1.35658
       -1.26598
       -1.29628
       -1.32195
       -1.30235
       -1.33348
       -1.30935
       -1.08785
       -1.28067
       -1.05963
       -1.30379
       -1.29739
       -1.03770
       -1.29363
       -1.26692
       -1.29010
       -1.29759
       -1.32476
       -1.06585
       -1.34000
       -1.28745
       -1.32898
       -1.28906
       -1.34383
       -1.31768
       -1.03376
       -1.33428
       -1.31891
       -1.29709
       -1.23842
       -1.27113
       -1.30140
       -1.30680
       -1.04720
       -0.96771
       -1.03734
       -1.33504
       -1.31393
       -0.97371
       -1.07839
       -1.27194
       -1.33991
       -1.34955
       -1.28034
       -1.31403
       -0.98272
       -1.28599
       -1.00020
       -1.30756
       -1.04390
       -0.99045
       -1.30080
       -1.03623
       -1.26581
       -1.32037
       -1.31777
       -1.00336
       -1.29773
       -1.30261
       -1.25778
       -1.32251
       -1.27111
       -1.31041
       -1.30808
       -1.04593
       -1.29506
       -1.09192
       -1.26102
       -1.25535
       -1.26092
       -0.95613
       -1.29435
       -1.01358
       -0.79826
       -1.10510
       -1.00902
       -0.89277
       -1.32344
       -1.30389
       -1.35625
       -1.33323
       -1.33208
       -1.32973
       -1.28346
       -1.25438
       -1.24632
       -1.09346
       -1.02693
       -1.00416
       -1.05433
       -1.00306
       -1.31348
       -1.27147
       -1.27925
       -1.32344
       -1.32133
       -1.05644
       -1.31686
       -1.05648
       -1.04982
       -1.08643
       -1.03619
       -1.00816
       -1.22292
       -1.01894
       -1.31446
       -1.27163
       -1.29004
       -1.28618
       -1.31124
       -1.26722
       -1.31434
       -1.30714
       -1.28756
       -1.30886
       -1.28759
       -1.30419
       -1.23167
       -1.28224
       -1.27970
       -1.25259
       -1.26715
       -1.28879
       -1.25453
       -1.08875
       -1.29929
       -1.26134
       -1.30351
       -1.28916
       -1.31435
       -1.32179
       -1.32054
       -1.28729
       -1.29618
       -1.29727
       -1.29254
       -1.36670
       -1.33365
       -1.33121
       -1.26695
       -1.30472
       -1.27882
       -1.28939
       -1.31115
       -1.27760
       -1.33845
       -1.28440
       -1.25548
       -1.31010
       -1.30788
       -1.30435
       -1.30635
       -1.25725
       -1.29524
       -1.24894
       -1.27806
       -1.27787
       -1.27870
       -1.27512
       -1.29470
       -1.34042
       -1.29517
       -1.28824
       -1.31367
       -1.29517
       -1.30978
       -1.32280
       -1.07505
       -1.28260
       -1.07017
       -1.29493
       -1.29275
       -1.04715
       -1.27115
       -1.28626
       -1.30099
       -1.26850
       -1.29584
       -1.07414
       -1.35502
       -1.30161
       -1.30961
       -1.28238
       -1.33435
       -1.33903
       -1.08182
       -1.31898
       -1.31108
       -1.28265
       -1.25270
       -1.27031
       -1.30708
       -1.28717
       -1.03578
       -0.93760
       -1.04841
       -1.32960
       -1.28987
       -0.96507
       -1.05463
       -1.29799
       -1.34407
       -1.31841
       -1.27644
       -1.32045
       -1.02279
       -1.29981
       -0.97337
       -1.32009
       -1.03861
       -0.99339
       -1.31521
       -1.03348
       -1.28818
       -1.34574
       -1.30226
       -0.99839
       -1.29321
       -1.26784
       -1.27184
       -1.35042
       -1.28653
       -1.30699
       -1.28865
       -1.03021
       -1.30420
       -1.08378
       -1.29294
       -1.26553
       -1.26382
       -0.98071
       -1.29187
       -1.02129
       -0.76577
       -1.08563
       -0.98934
       -0.89846
       -1.33366
       -1.30024
       -1.33823
       -1.30542
       -1.34883
       -1.30071
       -1.30353
       -1.30906
       -1.24920
       -1.07794
       -0.98037
       -0.98054
       -1.04584
       -0.99678
       -1.32961
       -1.23711
       -1.26396
       -1.31207
       -1.32453
       -1.04848
       -1.29657
       -1.02736
       -1.04559
       -1.09464
       -1.05017
       -1.02317
       -1.25539
       -1.01795
       -1.28089
       -1.28691
       -1.29982
       -1.33159
       -1.31480
       -1.25271
       -1.31780
       -1.28749
       -1.32952
       -1.29494
       -1.29264
       -1.29003
       -1.27135
       -1.25815
       -1.27835
       -1.29493
       -1.25121
       -1.28484
       -1.26437
       -1.05385
       -1.29142
       -1.28438
       -1.28643
       -1.28445
       -1.28833
       -1.30250
       -1.32559
       -1.29280
       -1.32348
       -1.30883
       -1.30543
       -1.34011
       -1.32289
       -1.28332
       -1.31164
       -1.31494
       -1.29936
       -1.25463
       -1.31244
       -1.26301
       -1.30068
       -1.29032
       -1.27854
       -1.31916
       -1.33436
       -1.31036
       -1.32274
       -1.27569
       -1.32055
       -1.25862
       -1.26084
       -1.26162
       -1.27832
       -1.25223
       -1.29491
       -1.35343
       -1.29153
       -1.29644
       -1.33873
       -1.27307
       -1.28872
       -1.26413
       -1.07321
       -1.29992
       -1.06782
       -1.27564
       -1.30094
       -1.06899
       -1.28868
       -1.30310
       -1.28517
       -1.28705
       -1.30552
       -1.10476
       -1.32482
       -1.32243
       -1.31903
       -1.28225
       -1.30484
       -1.32894
       -1.07269
       -1.33408
       -1.32313
       -1.25417
       -1.25613
       -1.28042
       -1.26401
       -1.29230
       -1.02745
       -0.91958
       -1.06365
       -1.34770
       -1.30949
       -0.97125
       -1.06303
       -1.30540
       -1.33124
       -1.31479
       -1.30551
       -1.31938
       -1.02466
       -1.27933
       -0.97147
       -1.33184
       -1.04557
       -1.00594
       -1.29584
       -1.02494
       -1.26952
       -1.33478
       -1.27996
       -0.96414
       -1.29367
       -1.26864
       -1.27080
       -1.32546
       -1.28553
       -1.28289
       -1.26820
       -1.03794
       -1.33578
       -1.08467
       -1.30478
       -1.28286
       -1.27446
       -0.97277
       -1.27581
       -0.99833
       -0.76471
       -1.08235
       -1.00428
       -0.88937
       -1.36029
       -1.26089
       -1.33558
       -1.31897
       -1.35195
       -1.33412
       -1.26910
       -1.30731
       -1.25097
       -1.06912
       -0.93993
       -0.99409
       -1.03665
       -0.98359
       -1.29159
       -1.25031
       -1.28028
       -1.27535
       -1.31132
       -1.03407
       -1.28323
       -1.02521
       -1.03879
       -1.08425
       -1.05461
       -1.02937
       -1.23020
       -0.99192
       -1.24784
       -1.31050
       -1.28256
       -1.31077
       -1.30459
       -1.22211
       -1.29300
       -1.28573
       -1.33264
       -1.30653
       -1.31248
       -1.29812
       -1.27728
       -1.26278
       -1.29139
       -1.28043
       -1.26780
       -1.26689
       -1.23546
       -1.04943
       -1.30611
       -1.27634
       -1.31069
       -1.27475
       -1.27469
       -1.33134
       -1.34961
       -1.27421
       -1.31691
       -1.31785
       -1.34117
       -1.33826
       -1.32836
       -1.32348
       -1.31830
       -1.28579
       -1.27366
       -1.29497
       -1.30842
       -1.25296
       -1.30173
       -1.26304
       -1.29599
       -1.32953
       -1.32345
       -1.30380
       -1.30921
       -1.27728
       -1.28738
       -1.25966
       -1.27748
       -1.27123
       -1.30210
       -1.26556
       -1.30382
       -1.36175
       -1.27013
       -1.29303
       -1.33525
       -1.28718
       -1.28486
       -1.25577
       -1.06452
       -1.29641
       -1.05815
       -1.29647
       -1.29960
       -1.05877
       -1.28957
       -1.27715
       -1.28971
       -1.30541
       -1.32338
       -1.07530
       -1.31273
       -1.33336
       -1.32776
       -1.31481
       -1.29691
       -1.29813
       -1.02027
       -1.33443
       -1.33019
       -1.26574
       -1.21545
       -1.24378
       -1.29691
       -1.29632
       -1.02238
       -0.90827
       -1.06969
       -1.36014
       -1.29808
       -0.95935
       -1.04201
       -1.28368
       -1.33779
       -1.28439
       -1.30439
       -1.30606
       -1.06138
       -1.27316
       -0.94846
       -1.30545
       -1.05578
       -0.99215
       -1.30616
       -1.03842
       -1.23986
       -1.35008
       -1.28523
       -0.98023
       -1.27800
       -1.26880
       -1.30067
       -1.31597
       -1.28759
       -1.29316
       -1.24834
       -1.06349
       -1.28782
       -1.07904
       -1.32544
       -1.30231
       -1.24608
       -0.98259
       -1.26721
       -0.99328
       -0.73101
       -1.06934
       -1.00773
       -0.92550
       -1.34264
       -1.27279
       -1.34983
       -1.32617
       -1.32720
       -1.32922
       -1.27453
       -1.30901
       -1.26219
       -1.05591
       -0.95193
       -0.98466
       -1.04796
       -1.01520
       -1.29904
       -1.23473
       -1.25182
       -1.27330
       -1.32546
       -1.04116
       -1.26094
       -1.05286
       -0.98740
       -1.08065
       -1.04498
       -1.07166
       -1.22346
       -0.99450
       -1.22953
       -1.31847
       -1.29434
       -1.28424
       -1.32279
       -1.25438
       -1.29030
       -1.27177
       -1.30145
       -1.29282
       -1.29357
       -1.27217
       -1.26863
       -1.26303
       -1.30053
       -1.31656
       -1.27584
       -1.28685
       -1.25188
       -1.04647
       -1.26960
       -1.27360
       -1.31151
       -1.27697
       -1.27525
       -1.33076
       -1.33095
       -1.30288
       -1.32539
       -1.34836
       -1.33554
       -1.33065
       -1.33854
       -1.33214
       -1.30321
       -1.29109
       -1.30472
       -1.28123
       -1.27739
       -1.25277
       -1.31267
       -1.29296
       -1.27710
       -1.30896
       -1.30969
       -1.32557
       -1.26500
       -1.28044
       -1.30226
       -1.25859
       -1.27747
       -1.28313
       -1.28512
       -1.24555
       -1.29961
       -1.36824
       -1.29343
       -1.28367
       -1.35799
       -1.28144
       -1.26943
       -1.27916
       -1.04712
       -1.28706
       -1.08841
       -1.26580
       -1.26834
       -1.04846
       -1.25575
       -1.22129
       -1.28753
       -1.28898
       -1.33537
       -1.06707
       -1.28711
       -1.30355
       -1.31585
       -1.27885
       -1.32322
       -1.28659
       -1.01368
       -1.31045
       -1.28387
       -1.23841
       -1.20491
       -1.28232
       -1.29504
       -1.29691
       -1.05808
       -0.90904
       -1.08825
       -1.34015
       -1.29797
       -0.96308
       -1.04325
       -1.24519
       -1.33204
       -1.25079
       -1.31056
       -1.30161
       -1.04895
       -1.30194
       -0.98157
       -1.30544
       -1.04832
       -1.00950
       -1.28503
       -1.03469
       -1.24637
       -1.30600
       -1.28037
       -0.97811
       -1.28020
       -1.31354
       -1.28480
       -1.28772
       -1.28576
       -1.30610
       -1.22515
       -1.06740
       -1.29859
       -1.08546
       -1.29028
       -1.28031
       -1.22491
       -0.98001
       -1.28724
       -0.99201
       -0.68626
       -1.05882
       -0.94485
       -0.95261
       -1.31704
       -1.29377
       -1.30110
       -1.30902
       -1.33812
       -1.29705
       -1.29170
       -1.32561
       -1.28326
       -1.04488
       -0.93756
       -0.97410
       -1.06441
       -1.01595
       -1.29027
       -1.23521
       -1.23836
       -1.32214
       -1.30818
       -1.04871
       -1.24151
       -1.10163
       -0.99007
       -1.08184
       -1.04315
       -1.08379
       -1.22780
       -1.03923
       -1.23686
       -1.29150
       -1.31774
       -1.29792
       -1.31952
       -1.25107
       -1.29825
       -1.27688
       -1.29029
       -1.28202
       -1.28012
       -1.29545
       -1.28221
       -1.28966
       -1.28059
       -1.31223
       -1.28041
       -1.28316
       -1.28050
       -1.05119
       -1.26141
       -1.27717
       -1.27082
       -1.29981
       -1.27174
       -1.31078
       -1.32937
       -1.31074
       -1.31481
       -1.36127
       -1.33600
       -1.33319
       -1.30083
       -1.33519
       -1.31717
       -1.30664
       -1.29728
       -1.29736
       -1.28610
       -1.26313
       -1.30673
       -1.27633
       -1.31012
       -1.29211
       -1.28735
       -1.33319
       -1.24231
       -1.24732
       -1.28076
       -1.24471
       -1.28468
       -1.27944
       -1.27593
       -1.23877
       -1.29562
       -1.36579
       -1.28581
       -1.29748
       -1.32801
       -1.30120
       -1.31078
       -1.27508
       -1.06379
       -1.29140
       -1.09538
       -1.30446
       -1.27872
       -1.04987
       -1.26735
       -1.26182
       -1.24903
       -1.31553
       -1.32857
       -1.06739
       -1.30924
       -1.29113
       -1.30495
       -1.27776
       -1.30787
       -1.30627
       -1.03278
       -1.31041
       -1.27324
       -1.27128
       -1.23477
       -1.29630
       -1.32038
       -1.27637
       -1.05013
       -0.91904
       -1.03921
       -1.29717
       -1.29315
       -0.96302
       -1.03166
       -1.26098
       -1.31692
       -1.25788
       -1.29636
       -1.28643
       -1.04893
       -1.29696
       -0.97015
       -1.29336
       -1.05415
       -0.96998
       -1.30172
       -1.06118
       -1.26265
       -1.29698
       -1.29358
       -0.97360
       -1.26407
       -1.31089
       -1.26879
       -1.30643
       -1.27061
       -1.31400
       -1.21113
       -1.06656
       -1.27022
       -1.10864
       -1.29030
       -1.28573
       -1.23215
       -1.00983
       -1.30127
       -0.98773
       -0.63808
       -1.03393
       -0.93253
       -0.96010
       -1.32099
       -1.28516
       -1.31008
       -1.31481
       -1.30871
       -1.30070
       -1.28760
       -1.31442
       -1.27378
       -1.05590
       -0.93545
       -0.97933
       -1.07226
       -0.98915
       -1.28762
       -1.24677
       -1.26093
       -1.27551
       -1.29528
       -1.03524
       -1.25570
       -1.10546
       -0.99912
       -1.06637
       -1.03860
       -1.08035
       -1.26515
       -1.09562
       -1.24814
       -1.28308
       -1.28661
       -1.31149
       -1.31545
       -1.25652
       -1.29231
       -1.27622
       -1.28515
       -1.28593
       -1.31896
       -1.28156
       -1.28069
       -1.28469
       -1.30424
       -1.28580
       -1.29862
       -1.27621
       -1.25853
       -1.03056
       -1.27053
       -1.28196
       -1.26551
       -1.32074
       -1.26495
       -1.28795
       -1.33583
       -1.34172
       -1.30345
       -1.31847
       -1.34360
       -1.28554
       -1.29448
       -1.34944
       -1.30907
       -1.31729
       -1.29860
       -1.29321
       -1.28657
       -1.27235
       -1.31177
       -1.28140
       -1.32381
       -1.26430
       -1.28618
       -1.30539
       -1.25025
       -1.22975
       -1.28704
       -1.25760
       -1.32751
       -1.28008
       -1.23992
       -1.23392
       -1.29971
       -1.32429
       -1.26889
       -1.30196
       -1.29153
       -1.31176
       -1.32142
       -1.26289
       -1.03873
       -1.31974
       -1.08490
       -1.30812
       -1.27157
       -1.02562
       -1.29652
       -1.29020
       -1.26598
       -1.31531
       -1.32074
       -1.07783
       -1.29406
       -1.31409
       -1.29412
       -1.29458
       -1.30249
       -1.30653
       -1.05041
       -1.33807
       -1.27137
       -1.26764
       -1.24706
       -1.28998
       -1.31489
       -1.29345
       -1.05747
       -0.90516
       -1.06154
       -1.29453
       -1.30872
       -0.96183
       -1.02381
       -1.27331
       -1.31144
       -1.29486
       -1.31258
       -1.29457
       -1.03682
       -1.27058
       -0.99840
       -1.29925
       -1.04194
       -0.95791
       -1.28696
       -1.07964
       -1.25337
       -1.32135
       -1.30537
       -0.95529
       -1.27793
       -1.33946
       -1.24686
       -1.28444
       -1.28928
       -1.30099
       -1.22011
       -1.07616
       -1.27130
       -1.12190
       -1.30332
       -1.28912
       -1.25197
       -1.01685
       -1.27628
       -0.97934
       -0.59897
       -1.03040
       -0.95351
       -0.93926
       -1.32855
       -1.28031
       -1.29191
       -1.30182
       -1.32907
       -1.30846
       -1.29073
       -1.29212
       -1.25754
       -1.06142
       -0.94108
       -0.95682
       -1.05976
       -0.97108
       -1.28043
       -1.25651
       -1.26489
       -1.28907
       -1.27565
       -1.04814
       -1.27688
       -1.08733
       -1.00008
       -1.05189
       -1.03887
       -1.07724
       -1.26061
       -1.07162
       -1.24415
       -1.28337
       -1.31659
       -1.31270
       -1.30791
       -1.25788
       -1.30930
       -1.27411
       -1.28220
       -1.28682
       -1.30703
       -1.27961
       -1.28169
       -1.29605
       -1.28861
       -1.29208
       -1.26338
       -1.27098
       -1.25065
       -1.04877
       -1.24873
       -1.27724
       -1.24882
       -1.30783
       -1.25757
       -1.27649
       -1.30288
       -1.35648
       -1.33884
       -1.31243
       -1.32671
       -1.29119
       -1.30288
       -1.34189
       -1.25964
       -1.30317
       -1.29548
       -1.29823
       -1.27206
       -1.28615
       -1.27755
       -1.27075
       -1.26362
       -1.25773
       -1.28505
       -1.32687
       -1.28079
       -1.22696
       -1.28943
       -1.24074
       -1.34419
       -1.31019
       -1.23522
       -1.25214
       -1.30282
       -1.31784
       -1.26116
       -1.29725
       -1.29184
       -1.29389
       -1.28397
       -1.28579
       -1.02334
       -1.32450
       -1.09680
       -1.32775
       -1.28949
       -1.02150
       -1.28168
       -1.30520
       -1.26785
       -1.31266
       -1.33366
       -1.05442
       -1.29796
       -1.32393
       -1.30398
       -1.28098
       -1.27972
       -1.31322
       -1.05454
       -1.33441
       -1.25307
       -1.26988
       -1.25236
       -1.28304
       -1.32973
       -1.30277
       -1.05138
       -0.90530
       -1.07682
       -1.30763
       -1.33639
       -0.96274
       -1.04149
       -1.29468
       -1.27130
       -1.25991
       -1.32975
       -1.28650
       -1.03301
       -1.26783
       -1.00599
       -1.29692
       -1.04512
       -0.95731
       -1.28129
       -1.08204
       -1.26293
       -1.30360
       -1.28302
       -0.92282
       -1.31416
       -1.31645
       -1.26232
       -1.29410
       -1.30743
       -1.27170
       -1.25198
       -1.08864
       -1.29859
       -1.11040
       -1.30372
       -1.29087
       -1.25010
       -1.01168
       -1.26627
       -0.98905
       -0.51160
       -1.01601
       -0.94785
       -0.95027
       -1.33257
       -1.29798
       -1.27200
       -1.28335
       -1.32892
       -1.29989
       -1.28992
       -1.26123
       -1.26537
       -1.06279
       -0.93445
       -0.95208
       -1.05736
       -0.99547
       -1.27302
       -1.25639
       -1.28127
       -1.28006
       -1.30086
       -1.04000
       -1.25735
       -1.08945
       -0.99542
       -1.03417
       -1.01864
       -1.05869
       -1.25561
       -1.05064
       -1.29394
       -1.28275
       -1.30502
       -1.30612
       -1.31616
       -1.26037
       -1.32217
       -1.29012
       -1.29918
       -1.29876
       -1.30035
       -1.29172
       -1.25960
       -1.26692
       -1.28759
       -1.29404
       -1.27642
       -1.26900
       -1.24724
       -1.02254
       -1.25985
       -1.25765
       -1.27006
       -1.33879
       -1.29750
       -1.30084
       -1.28613
       -1.35333
       -1.30921
       -1.31230
       -1.29340
       -1.31207
       -1.30843
       -1.35229
       -1.27794
       -1.32130
       -1.28582
       -1.29305
       -1.30064
       -1.28632
       -1.28404
       -1.28619
       -1.24511
       -1.30322
       -1.29779
       -1.32303
       -1.28909
       -1.27321
       -1.27985
       -1.24498
       -1.33453
       -1.29073
       -1.22760
       -1.25369
       -1.33515
       -1.31664
       -1.28588
       -1.26361
       -1.27391
       -1.29551
       -1.28273
       -1.28681
       -1.04327
       -1.30254
       -1.10152
       -1.30029
       -1.31079
       -1.05070
       -1.25855
       -1.26768
       -1.25105
       -1.34654
       -1.31085
       -1.01951
       -1.31973
       -1.32827
       -1.30762
       -1.31264
       -1.28331
       -1.28524
       -1.05918
       -1.36645
       -1.27452
       -1.28401
       -1.23235
       -1.25377
       -1.30808
       -1.29515
       -1.05968
       -0.90408
       -1.07776
       -1.33989
       -1.34766
       -0.96719
       -1.05289
       -1.28613
       -1.27089
       -1.25512
       -1.33781
       -1.27802
       -1.01402
       -1.25741
       -1.00472
       -1.29879
       -1.03066
       -0.96102
       -1.30509
       -1.07742
       -1.26106
       -1.33014
       -1.28972
       -0.91711
       -1.29388
       -1.32056
       -1.30286
       -1.29415
       -1.29103
       -1.27349
       -1.23671
       -1.10755
       -1.27910
       -1.09154
       -1.31416
       -1.30114
       -1.24319
       -1.00867
       -1.28923
       -1.01305
       -0.47426
       -1.02868
       -0.94419
       -0.92220
       -1.29225
       -1.30761
       -1.27323
       -1.29005
       -1.33978
       -1.28128
       -1.29452
       -1.27358
       -1.28187
       -1.05796
       -0.93956
       -0.94236
       -1.06994
       -0.99898
       -1.26009
       -1.30565
       -1.27746
       -1.27338
       -1.29662
       -1.02400
       -1.26442
       -1.08392
       -0.98911
       -1.00613
       -0.98703
       -1.03571
       -1.23836
       -1.04792
       -1.25453
       -1.29098
       -1.28303
       -1.27333
       -1.30956
       -1.26619
       -1.29119
       -1.30838
       -1.29135
       -1.31674
       -1.31672
       -1.26172
       -1.29429
       -1.25804
       -1.29457
       -1.26780
       -1.28077
       -1.24333
       -1.23210
       -1.03391
       -1.26063
       -1.26706
       -1.25566
       -1.34234
       -1.31255
       -1.31377
       -1.27029
       -1.34471
       -1.28805
       -1.32395
       -1.28538
       -1.32097
       -1.30271
       -1.34241
       -1.24881
       -1.32078
       -1.33009
       -1.28286
       -1.29132
       -1.32939
       -1.29859
       -1.28445
       -1.26426
       -1.30603
       -1.27968
       -1.33749
       -1.29239
       -1.27354
       -1.28781
       -1.22782
       -1.32117
       -1.30250
       -1.22244
       -1.27310
       -1.28722
       -1.30679
       -1.29728
       -1.25923
       -1.29302
       -1.27712
       -1.29520
       -1.30652
       -1.02565
       -1.28307
       -1.06422
       -1.33260
       -1.27244
       -1.07688
       -1.25259
       -1.28405
       -1.28220
       -1.35810
       -1.30968
       -1.01908
       -1.30456
       -1.33699
       -1.30488
       -1.29530
       -1.28898
       -1.26407
       -1.07357
       -1.33713
       -1.28145
       -1.27440
       -1.26319
       -1.28411
       -1.25805
       -1.30235
       -1.03159
       -0.91839
       -1.03964
       -1.34625
       -1.31843
       -0.97222
       -1.07186
       -1.29755
       -1.25674
       -1.25391
       -1.30690
       -1.27798
       -0.99450
       -1.26240
       -1.01466
       -1.30228
       -1.02136
       -0.94993
       -1.32719
       -1.07677
       -1.27148
       -1.32385
       -1.28275
       -0.93030
       -1.28086
       -1.30212
       -1.32852
       -1.31637
       -1.26055
       -1.26269
       -1.23790
       -1.08720
       -1.27782
       -1.07357
       -1.33044
       -1.31049
       -1.23310
       -1.00190
       -1.29014
       -1.02523
       -0.39026
       -1.05142
       -0.94231
       -0.89652
       -1.29927
       -1.34172
       -1.27898
       -1.28480
       -1.31828
       -1.27663
       -1.29134
       -1.30513
       -1.27930
       -1.07859
       -0.92424
       -0.95760
       -1.06313
       -1.00102
       -1.30397
       -1.29942
       -1.28572
       -1.30110
       -1.29490
       -1.01838
       -1.25955
       -1.07105
       -0.97017
       -0.99432
       -1.00202
       -1.01915
       -1.22883
       -1.03295
       -1.26832
       -1.27949
       -1.30662
       -1.30119
       -1.26800
       -1.27513
       -1.32322
       -1.27915
       -1.29395
       -1.30120
       -1.29153
       -1.26024
       -1.29840
       -1.26804
       -1.30161
       -1.26424
       -1.26387
       -1.25074
       -1.25589
       -1.04635
       -1.29471
       -1.26519
       -1.29105
       -1.32289
       -1.28328
       -1.29791
       -1.24452
       -1.32988
       -1.26433
       -1.28764
       -1.28865
       -1.32189
       -1.28928
       -1.29827
       -1.25845
       -1.32433
       -1.29945
       -1.30116
       -1.29633
       -1.30133
       -1.32304
       -1.26940
       -1.26222
       -1.34188
       -1.29700
       -1.31820
       -1.33040
       -1.29307
       -1.29488
       -1.26727
       -1.30158
       -1.30321
       -1.22798
       -1.29768
       -1.28161
       -1.30694
       -1.28700
       -1.25512
       -1.26130
       -1.26419
       -1.30441
       -1.28953
       -1.01449
       -1.30798
       -1.03492
       -1.33978
       -1.27865
       -1.06024
       -1.27565
       -1.28040
       -1.28881
       -1.36076
       -1.30478
       -1.02867
       -1.28893
       -1.28994
       -1.28000
       -1.24776
       -1.26236
       -1.24037
       -1.05314
       -1.31273
       -1.29089
       -1.25977
       -1.27657
       -1.27871
       -1.29143
       -1.30633
       -1.04505
       -0.89027
       -1.05327
       -1.34632
       -1.30560
       -0.96286
       -1.06472
       -1.30790
       -1.30700
       -1.24351
       -1.26816
       -1.30017
       -0.99210
       -1.25105
       -1.02394
       -1.28749
       -1.01804
       -0.94735
       -1.29113
       -1.07056
       -1.26769
       -1.33265
       -1.28756
       -0.92187
       -1.28688
       -1.30104
       -1.30730
       -1.31030
       -1.23990
       -1.28104
       -1.23011
       -1.08178
       -1.24187
       -1.08506
       -1.30881
       -1.33528
       -1.24057
       -1.00976
       -1.27405
       -1.00551
       -0.29537
       -1.03133
       -0.95797
       -0.87967
       -1.31720
       -1.35284
       -1.28232
       -1.32859
       -1.31477
       -1.30499
       -1.30157
       -1.29288
       -1.26779
       -1.05856
       -0.92021
       -0.96463
       -1.04624
       -0.99489
       -1.29038
       -1.28613
       -1.27492
       -1.29708
       -1.27064
       -1.02585
       -1.25687
       -1.02521
       -0.96369
       -0.98979
       -0.99506
       -1.02503
       -1.24415
       -1.03290
       -1.28987
       -1.30184
       -1.31155
       -1.28541
       -1.25483
       -1.26596
       -1.33598
       -1.24528
       -1.30776
       -1.30350
       -1.28797
       -1.26828
       -1.30245
       -1.26811
       -1.29440
       -1.24693
       -1.25194
       -1.24511
       -1.28972
       -1.04255
       -1.29797
       -1.27395
       -1.27999
       -1.30128
       -1.29529
       -1.32880
       -1.24883
       -1.27442
       -1.28762
       -1.28755
       -1.30513
       -1.29800
       -1.26440
       -1.31477
       -1.27236
       -1.30847
       -1.29730
       -1.27316
       -1.27470
       -1.28350
       -1.30557
       -1.29571
       -1.28301
       -1.29726
       -1.29405
       -1.35763
       -1.30122
       -1.31726
       -1.28105
       -1.26849
       -1.31322
       -1.31026
       -1.22214
       -1.29762
       -1.26030
       -1.29669
       -1.29294
       -1.29040
       -1.27856
       -1.25662
       -1.32603
       -1.27664
       -1.01463
       -1.28668
       -1.03778
       -1.34727
       -1.28269
       -1.05532
       -1.30145
       -1.30528
       -1.26557
       -1.32475
       -1.29699
       -1.01320
       -1.25085
       -1.30044
       -1.31967
       -1.24756
       -1.27029
       -1.24794
       -1.04251
       -1.29445
       -1.29868
       -1.24710
       -1.26127
       -1.28545
       -1.28056
       -1.29928
       -1.03979
       -0.91516
       -1.03098
       -1.32662
       -1.33096
       -0.96838
       -1.06259
       -1.31805
       -1.29234
       -1.27745
       -1.28633
       -1.30831
       -1.00421
       -1.26136
       -1.03476
       -1.27710
       -0.98416
       -0.91355
       -1.27262
       -1.05829
       -1.27831
       -1.29177
       -1.30620
       -0.93815
       -1.24855
       -1.28330
       -1.31190
       -1.30721
       -1.27489
       -1.27865
       -1.22685
       -1.06318
       -1.24723
       -1.04561
       -1.28865
       -1.28848
       -1.24920
       -1.03584
       -1.27767
       -0.97782
       -0.17217
       -1.03106
       -0.92056
       -0.85007
       -1.30066
       -1.34287
       -1.28621
       -1.32305
       -1.34344
       -1.28493
       -1.32246
       -1.26917
       -1.26565
       -1.03724
       -0.90901
       -0.99689
       -1.06735
       -1.01914
       -1.28084
       -1.24530
       -1.27591
       -1.28633
       -1.29284
       -1.02964
       -1.25306
       -1.04740
       -0.97177
       -0.98047
       -0.99314
       -1.02383
       -1.23595
       -1.03109
       -1.29776
       -1.28927
       -1.31918
       -1.27568
       -1.24568
       -1.24702
       -1.30513
       -1.25590
       -1.31713
       -1.28893
       -1.27729
       -1.27143
       -1.29175
       -1.31403
       -1.29219
       -1.24913
       -1.26405
       -1.23336
       -1.28955
       -1.02374
       -1.30329
       -1.27096
       -1.30200
       -1.30975
       -1.30329
       -1.31758
       -1.25307
       -1.27108
       -1.27456
       -1.29045
       -1.30605
       -1.29588
       -1.29125
       -1.31374
       -1.26152
       -1.32361
       -1.27236
       -1.26292
       -1.28703
       -1.30201
       -1.29230
       -1.25359
       -1.24710
       -1.31057
       -1.30423
       -1.31380
       -1.30875
       -1.27746
       -1.29097
       -1.26598
       -1.31865
       -1.27016
       -1.24607
       -1.26662
       -1.27606
       -1.31983
       -1.25754
       -1.28373
       -1.26224
       -1.27777
       -1.31612
       -1.27826
       -0.97866
       -1.29593
       -1.01121
       -1.34465
       -1.31362
       -1.05610
       -1.30291
       -1.32413
       -1.28161
       -1.33081
       -1.30329
       -1.03661
       -1.28565
       -1.30196
       -1.32928
       -1.22732
       -1.25913
       -1.30286
       -1.05654
       -1.28752
       -1.29085
       -1.24774
       -1.22670
       -1.24067
       -1.28055
       -1.27228
       -1.04413
       -0.90727
       -1.02088
       -1.28348
       -1.32001
       -0.98765
       -1.03644
       -1.31057
       -1.28949
       -1.27918
       -1.25419
       -1.26389
       -1.01388
       -1.23754
       -1.02252
       -1.27630
       -0.96691
       -0.89331
       -1.25021
       -1.03328
       -1.29219
       -1.30207
       -1.31324
       -0.94660
       -1.24353
       -1.28181
       -1.31087
       -1.29308
       -1.25424
       -1.27677
       -1.27265
       -1.07117
       -1.23389
       -1.04949
       -1.29012
       -1.29867
       -1.24519
       -1.06877
       -1.25753
       -0.95149
       -0.08858
       -1.00579
       -0.91733
       -0.83640
       -1.30240
       -1.30348
       -1.26318
       -1.30649
       -1.32631
       -1.27986
       -1.31472
       -1.27289
       -1.25961
       -1.02819
       -0.87471
       -1.00945
       -1.09165
       -1.00242
       -1.32483
       -1.26386
       -1.27618
       -1.29318
       -1.31163
       -1.00166
       -1.26806
       -1.03456
       -0.99265
       -0.98525
       -1.00118
       -1.03036
       -1.23659
       -1.03206
       -1.27232
       -1.29695
       -1.31440
       -1.28932
       -1.25609
       -1.26703
       -1.32161
       -1.24707
       -1.30739
       -1.26465
       -1.28005
       -1.27687
       -1.28403
       -1.29507
       -1.30645
       -1.25280
       -1.23241
       -1.23670
       -1.29120
       -1.02807
       -1.30698
       -1.22196
       -1.30730
       -1.31480
       -1.30752
       -1.29208
       -1.26177
       -1.28977
       -1.29743
       -1.28659
       -1.26616
       -1.30573
       -1.31194
       -1.30728
       -1.25343
       -1.31520
       -1.27792
       -1.23449
       -1.28670
       -1.28993
       -1.32417
       -1.27672
       -1.24850
       -1.26976
       -1.29629
       -1.31909
       -1.28414
       -1.27646
       -1.28744
       -1.22452
       -1.27174
       -1.26638
       -1.23438
       -1.26202
       -1.27088
       -1.28009
       -1.26445
       -1.25434
       -1.26556
       -1.27906
       -1.30688
       -1.26097
       -0.98809
       -1.27839
       -1.00094
       -1.33198
       -1.28427
       -1.06816
       -1.31926
       -1.29356
       -1.27144
       -1.32797
       -1.30477
       -1.03558
       -1.26627
       -1.28548
       -1.29836
       -1.23269
       -1.28821
       -1.28985
       -1.04658
       -1.32786
       -1.27719
       -1.24288
       -1.23479
       -1.25246
       -1.29002
       -1.27052
       -1.05896
       -0.93622
       -1.01045
       -1.27786
       -1.30424
       -0.97767
       -1.02787
       -1.33214
       -1.32808
       -1.28377
       -1.25886
       -1.26813
       -0.98976
       -1.24908
       -1.02732
       -1.28117
       -0.96037
       -0.89654
       -1.26882
       -1.04332
       -1.23721
       -1.29301
       -1.31778
       -0.91382
       -1.26493
       -1.30978
       -1.30513
       -1.32380
       -1.27799
       -1.28571
       -1.28724
       -1.10194
       -1.22646
       -1.07301
       -1.27727
       -1.29087
       -1.26348
       -1.09081
       -1.25198
       -0.95541
       -0.06699
       -1.02051
       -0.93534
       -0.81533
       -1.31705
       -1.27207
       -1.24279
       -1.31601
       -1.33708
       -1.26277
       -1.31378
       -1.28619
       -1.25424
       -1.02099
       -0.89702
       -1.01832
       -1.07140
       -1.01500
       -1.31981
       -1.26925
       -1.27246
       -1.29378
       -1.28553
       -0.97492
       -1.27979
       -1.05868
       -0.95805
       -0.98205
       -1.00609
       -1.03233
       -1.26557
       -1.06112
       -1.28269
       -1.25890
       -1.29184
       -1.30635
       -1.26030
       -1.26379
       -1.31744
       -1.24784
       -1.29927
       -1.29063
       -1.27852
       -1.26128
       -1.30161
       -1.25533
       -1.28999
       -1.24688
       -1.20941
       -1.23513
       -1.28503
       -1.05461
       -1.28960
       -1.22484
       -1.26526
       -1.31404
       -1.29980
       -1.31180
       -1.27169
       -1.27845
       -1.30151
       -1.30725
       -1.29734
       -1.32600
       -1.29571
       -1.30467
       -1.23922
       -1.32317
       -1.24411
       -1.25518
       -1.28723
       -1.26729
       -1.30558
       -1.27931
       -1.28113
       -1.22175
       -1.28541
       -1.30378
       -1.27517
       -1.28777
       -1.26384
       -1.21224
       -1.29130
       -1.27373
       -1.23953
       -1.26513
       -1.26140
       -1.30424
       -1.28006
       -1.27675
       -1.25190
       -1.28039
       -1.27693
       -1.28300
       -0.99310
       -1.25231
       -1.01159
       -1.27564
       -1.29716
       -1.07688
       -1.28456
       -1.25659
       -1.29125
       -1.30367
       -1.31773
       -1.02828
       -1.28604
       -1.28753
       -1.32666
       -1.25034
       -1.30732
       -1.28278
       -1.05759
       -1.28454
       -1.25627
       -1.21674
       -1.22971
       -1.28629
       -1.28490
       -1.26297
       -1.06447
       -0.92317
       -0.99542
       -1.29260
       -1.33149
       -0.94234
       -1.03786
       -1.32135
       -1.29823
       -1.29078
       -1.25959
       -1.22618
       -1.01436
       -1.26184
       -0.98862
       -1.26781
       -0.97268
       -0.90728
       -1.27596
       -1.05701
       -1.22538
       -1.27985
       -1.29030
       -0.93098
       -1.26263
       -1.28744
       -1.31432
       -1.31212
       -1.26755
       -1.27775
       -1.26310
       -1.09110
       -1.22068
       -1.08088
       -1.28418
       -1.31260
       -1.25839
       -1.08259
       -1.28326
       -0.94489
       -0.03183
       -0.98344
       -0.94311
       -0.79069
       -1.29706
       -1.24987
       -1.25936
       -1.31103
       -1.31215
       -1.24788
       -1.28675
       -1.30192
       -1.24984
       -0.99072
       -0.86783
       -1.01546
       -1.04256
       -1.04070
       -1.32372
       -1.27811
       -1.28673
       -1.28892
       -1.28180
       -0.97509
       -1.27804
       -1.05701
       -0.95143
       -0.97168
       -1.00706
       -1.03857
       -1.28486
       -1.08344
       -1.29233
       -1.28196
       -1.26218
       -1.28386
       -1.25581
       -1.27357
       -1.30474
       -1.29644
       -1.27245
       -1.26209
       -1.26711
       -1.24234
       -1.29640
       -1.26586
       -1.30105
       -1.26750
       -1.21022
       -1.21705
       -1.30681
       -1.07058
       -1.29924
       -1.23410
       -1.26545
       -1.32465
       -1.27199
       -1.28176
       -1.24193
       -1.26249
       -1.30651
       -1.30191
       -1.31844
       -1.28885
       -1.28581
       -1.29768
       -1.29085
       -1.29632
       -1.27511
       -1.28502
       -1.27357
       -1.28574
       -1.29435
       -1.28471
       -1.27447
       -1.20564
       -1.28047
       -1.27406
       -1.28750
       -1.28623
       -1.28266
       -1.22278
       -1.30112
       -1.25230
       -1.20504
       -1.25900
       -1.25729
       -1.28202
       -1.26666
       -1.27685
       -1.26549
       -1.29763
       -1.29403
       -1.30127
       -1.01857
       -1.30488
       -1.02329
       -1.26458
       -1.28557
       -1.07460
       -1.28598
       -1.26030
       -1.28559
       -1.29982
       -1.27888
       -1.03105
       -1.29351
       -1.26078
       -1.29860
       -1.24858
       -1.28569
       -1.28767
       -1.05531
       -1.29898
       -1.30142
       -1.23649
       -1.23165
       -1.27051
       -1.27607
       -1.27602
       -1.07565
       -0.92805
       -1.03042
       -1.32680
       -1.32742
       -0.93768
       -1.05468
       -1.29065
       -1.32506
       -1.29562
       -1.26298
       -1.23458
       -0.99496
       -1.24171
       -1.00817
       -1.22849
       -0.97281
       -0.89277
       -1.27905
       -1.04658
       -1.22004
       -1.26938
       -1.26897
       -0.95726
       -1.30246
       -1.28929
       -1.29783
       -1.31231
       -1.25280
       -1.27899
       -1.25455
       -1.07898
       -1.23808
       -1.05661
       -1.28762
       -1.29017
       -1.24168
       -1.08658
       -1.28133
       -0.94173
       -0.04252
       -0.96135
       -0.95225
       -0.78518
       -1.29365
       -1.29486
       -1.26852
       -1.27613
       -1.30323
       -1.25407
       -1.27790
       -1.25907
       -1.26374
       -0.98223
       -0.89370
       -1.03987
       -1.00957
       -1.06456
       -1.32181
       -1.26684
       -1.25133
       -1.27794
       -1.27460
       -0.99233
       -1.27119
       -1.05223
       -0.97690
       -0.96081
       -0.97108
       -1.04965
       -1.26007
       -1.08680
       -1.28442
       -1.27179
       -1.27423
       -1.30842
       -1.28348
       -1.26920
       -1.32392
       -1.29507
       -1.25952
       -1.26729
       -1.26951
       -1.20493
       -1.26017
       -1.30217
       -1.30907
       -1.24944
       -1.20367
       -1.24629
       -1.30092
       -1.06442
       -1.32094
       -1.22818
       -1.27442
       -1.32899
       -1.23392
       -1.29677
       -1.27974
       -1.25466
       -1.30374
       -1.27958
       -1.30452
       -1.30964
       -1.27043
       -1.32558
       -1.31856
       -1.28062
       -1.24343
       -1.28186
       -1.25194
       -1.28084
       -1.32857
       -1.28025
       -1.26945
       -1.19490
       -1.29183
       -1.25256
       -1.31976
       -1.30458
       -1.28928
       -1.26437
       -1.29263
       -1.28194
       -1.21969
       -1.24395
       -1.22997
       -1.30787
       -1.26609
       -1.26663
       -1.24859
       -1.29890
       -1.29557
       -1.32958
       -1.01847
       -1.25928
       -1.01651
       -1.25886
       -1.24151
       -1.05756
       -1.27930
       -1.25321
       -1.25752
       -1.29698
       -1.29118
       -1.02575
       -1.29056
       -1.26701
       -1.27906
       -1.27508
       -1.28415
       -1.26907
       -1.03464
       -1.29996
       -1.25310
       -1.24793
       -1.21556
       -1.25583
       -1.30043
       -1.29097
       -1.06804
       -0.96491
       -1.02822
       -1.32994
       -1.30593
       -0.93888
       -1.07172
       -1.29747
       -1.30012
       -1.29409
       -1.26536
       -1.21621
       -0.98408
       -1.22420
       -1.02662
       -1.22741
       -0.99141
       -0.88124
       -1.30408
       -1.01468
       -1.24622
       -1.27417
       -1.28734
       -0.95031
       -1.32320
       -1.26917
       -1.27452
       -1.29698
       -1.26059
       -1.28304
       -1.24279
       -1.08162
       -1.22955
       -1.03116
       -1.28303
       -1.27583
       -1.23414
       -1.08197
       -1.22523
       -0.95408
       -0.06586
       -0.97355
       -0.92743
       -0.77754
       -1.29301
       -1.30616
       -1.27315
       -1.28980
       -1.30063
       -1.27224
       -1.26252
       -1.27006
       -1.27139
       -1.03771
       -0.88853
       -1.01414
       -1.01149
       -1.09594
       -1.30439
       -1.25030
       -1.25718
       -1.28307
       -1.26425
       -0.95843
       -1.26989
       -1.08630
       -0.99906
       -0.97500
       -0.98640
       -1.03573
       -1.25378
       -1.09331
       -1.31485
       -1.26455
       -1.26563
       -1.30832
       -1.24336
       -1.25307
       -1.31196
       -1.27052
       -1.29594
       -1.25618
       -1.30342
       -1.23313
       -1.27953
       -1.26944
       -1.29004
       -1.27417
       -1.26850
       -1.23122
       -1.29447
       -1.01431
       -1.28970
       -1.19544
       -1.28131
       -1.31441
       -1.24628
       -1.26308
       -1.30245
       -1.26145
       -1.26600
       -1.24406
       -1.27537
       -1.27661
       -1.29434
       -1.32468
       -1.30959
       -1.25319
       -1.27573
       -1.26537
       -1.25669
       -1.28907
       -1.31420
       -1.29272
       -1.27948
       -1.21977
       -1.27475
       -1.26596
       -1.30228
       -1.28789
       -1.29324
       -1.25140
       -1.29783
       -1.26110
       -1.18800
       -1.26766
       -1.23480
       -1.32631
       -1.26771
       -1.26818
       -1.28245
       -1.27124
       -1.25325
       -1.32049
       -0.99014
       -1.25050
       -1.02624
       -1.26259
       -1.25995
       -1.02154
       -1.28145
       -1.27226
       -1.27502
       -1.31068
       -1.29335
       -1.02892
       -1.28912
       -1.28767
       -1.29446
       -1.28785
       -1.28053
       -1.24636
       -1.02267
       -1.29110
       -1.26947
       -1.27457
       -1.20485
       -1.25166
       -1.30578
       -1.32037
       -1.06103
       -0.96675
       -1.04828
       -1.32405
       -1.31436
       -0.94507
       -1.06940
       -1.26617
       -1.28503
       -1.29001
       -1.22365
       -1.18249
       -1.02022
       -1.24190
       -1.02835
       -1.23212
       -0.97248
       -0.87377
       -1.28781
       -0.98672
       -1.27393
       -1.28092
       -1.28935
       -0.95224
       -1.30859
       -1.28001
       -1.25438
       -1.32572
       -1.26015
       -1.23557
       -1.27427
       -1.09538
       -1.23932
       -1.03346
       -1.29576
       -1.28786
       -1.24802
       -1.09402
       -1.21087
       -0.97691
       -0.01873
       -0.97016
       -0.92829
       -0.74736
       -1.29678
       -1.29886
       -1.26117
       -1.29922
       -1.30110
       -1.26717
       -1.28068
       -1.25676
       -1.29335
       -1.01273
       -0.90728
       -1.02484
       -1.00550
       -1.10293
       -1.31002
       -1.23394
       -1.26001
       -1.29430
       -1.30205
       -0.97072
       -1.25176
       -1.08069
       -0.98083
       -0.97983
       -0.99469
       -1.02863
       -1.28474
       -1.08835
       -1.30595
       -1.25146
       -1.25712
       -1.33061
       -1.23723
       -1.26816
       -1.33502
       -1.25700
       -1.30052
       -1.28183
       -1.28834
       -1.27072
       -1.28160
       -1.24860
       -1.28125
       -1.26482
       -1.29605
       -1.26793
       -1.27379
       -0.97448
       -1.30658
       -1.19883
       -1.29252
       -1.30773
       -1.24436
       -1.28049
       -1.29971
       -1.27926
       -1.29419
       -1.28199
       -1.30007
       -1.29254
       -1.31486
       -1.33709
       -1.33264
       -1.24934
       -1.26163
       -1.24441
       -1.27650
       -1.27613
       -1.30410
       -1.29040
       -1.23616
       -1.23138
       -1.27961
       -1.25773
       -1.30406
       -1.27529
       -1.29419
       -1.24572
       -1.29542
       -1.25841
       -1.20605
       -1.25829
       -1.26017
       -1.34757
       -1.26089
       -1.24721
       -1.31763
       -1.26202
       -1.29422
       -1.28015
       -0.99643
       -1.28404
       -1.02292
       -1.26693
       -1.25721
       -1.00618
       -1.27209
       -1.26792
       -1.28998
       -1.33009
       -1.31575
       -1.04705
       -1.31786
       -1.27951
       -1.30421
       -1.24681
       -1.31140
       -1.29213
       -1.01559
       -1.31075
       -1.25580
       -1.29005
       -1.22407
       -1.21550
       -1.30142
       -1.28582
       -1.06783
       -0.95649
       -1.04121
       -1.33531
       -1.35168
       -0.93438
       -1.06261
       -1.24813
       -1.26990
       -1.28558
       -1.24152
       -1.16631
       -1.00302
       -1.23446
       -1.00911
       -1.23982
       -0.99475
       -0.84765
       -1.25362
       -0.97525
       -1.26164
       -1.27611
       -1.24256
       -0.94032
       -1.28558
       -1.28680
       -1.24440
       -1.33306
       -1.24677
       -1.22044
       -1.27416
       -1.09208
       -1.23033
       -1.02873
       -1.28488
       -1.28005
       -1.23750
       -1.08062
       -1.25451
       -1.01014
       -0.01514
       -0.94720
       -0.91883
       -0.74307
       -1.30553
       -1.29501
       -1.30107
       -1.30798
       -1.29393
       -1.27118
       -1.31195
       -1.23074
       -1.28111
       -1.02828
       -0.90728
       -1.02917
       -1.00198
       -1.10781
       -1.29036
       -1.24250
       -1.26563
       -1.29470
       -1.28279
       -0.98754
       -1.28011
       -1.08198
       -0.98740
       -0.97787
       -0.98682
       -1.01736
       -1.27071
       -1.07421
       -1.31486
       -1.25867
       -1.25131
       -1.29088
       -1.26582
       -1.27976
       -1.33151
       -1.28134
       -1.27311
       -1.27115
       -1.29553
       -1.24507
       -1.29444
       -1.27899
       -1.29750
       -1.26495
       -1.26263
       -1.25419
       -1.25074
       -1.00755
       -1.29316
       -1.21746
       -1.30274
       -1.27933
       -1.26367
       -1.28868
       -1.28896
       -1.24704
       -1.28582
       -1.29262
       -1.30826
       -1.27341
       -1.31860
       -1.28907
       -1.31528
       -1.27899
       -1.28233
       -1.24196
       -1.27023
       -1.26914
       -1.28944
       -1.28844
       -1.27468
       -1.23774
       -1.27027
       -1.25723
       -1.31917
       -1.27449
       -1.27188
       -1.25631
       -1.31235
       -1.23626
       -1.20483
       -1.25390
       -1.24218
       -1.30213
       -1.29867
       -1.24585
       -1.30038
       -1.26524
       -1.28061
       -1.31579
       -0.94782
       -1.28124
       -1.03363
       -1.26653
       -1.26716
       -0.99594
       -1.29549
       -1.26540
       -1.25703
       -1.31059
       -1.33768
       -1.05387
       -1.32445
       -1.26370
       -1.26022
       -1.26941
       -1.28873
       -1.26995
       -1.01010
       -1.30288
       -1.29540
       -1.25268
       -1.24861
       -1.22393
       -1.30173
       -1.28571
       -1.07244
       -0.97530
       -1.02056
       -1.33606
       -1.35216
       -0.94774
       -1.05008
       -1.26220
       -1.28686
       -1.26384
       -1.26480
       -1.18082
       -0.98476
       -1.26745
       -1.02901
       -1.24876
       -0.97025
       -0.85885
       -1.27705
       -1.01067
       -1.24221
       -1.27797
       -1.28769
       -0.92061
       -1.28490
       -1.27098
       -1.23691
       -1.28169
       -1.26814
       -1.23109
       -1.27529
       -1.08993
       -1.21983
       -1.02432
       -1.25931
       -1.29426
       -1.23970
       -1.09191
       -1.26993
       -1.00945
       -0.04998
       -0.96848
       -0.90580
       -0.72734
       -1.29709
       -1.32422
       -1.32502
       -1.29921
       -1.24648
       -1.24940
       -1.30533
       -1.25605
       -1.28754
       -1.03527
       -0.92256
       -1.02971
       -0.98779
       -1.11223
       -1.29671
       -1.22274
       -1.25680
       -1.27315
       -1.28187
       -0.99274
       -1.24283
       -1.08314
       -0.98097
       -0.92937
       -0.99392
       -1.02699
       -1.26159
       -1.07777
       -1.31574
       -1.24955
       -1.26201
       -1.28343
       -1.26582
       -1.29997
       -1.32658
       -1.27046
       -1.29363
       -1.28174
       -1.26756
       -1.25915
       -1.28969
       -1.24309
       -1.28647
       -1.24578
       -1.29868
       -1.22646
       -1.26537
       -0.99774
       -1.27758
       -1.23403
       -1.24953
       -1.28381
       -1.27202
       -1.28989
       -1.26873
       -1.25306
       -1.30868
       -1.28447
       -1.30840
       -1.26772
       -1.28099
       -1.26361
       -1.30649
       -1.25386
       -1.25813
       -1.24129
       -1.25291
       -1.29466
       -1.26977
       -1.25974
       -1.26111
       -1.23203
       -1.22422
       -1.27141
       -1.31575
       -1.28162
       -1.24922
       -1.23144
       -1.33029
       -1.23971
       -1.20890
       -1.25038
       -1.24328
       -1.32225
       -1.27895
       -1.27366
       -1.30273
       -1.26044
       -1.26807
       -1.33093
       -0.94328
       -1.30364
       -1.03557
       -1.26860
       -1.25454
       -1.01595
       -1.29205
       -1.29762
       -1.26904
       -1.30089
       -1.35833
       -1.04060
       -1.26055
       -1.28283
       -1.26149
       -1.27765
       -1.30731
       -1.24861
       -1.01287
       -1.28867
       -1.28483
       -1.25878
       -1.23014
       -1.22977
       -1.29796
       -1.23520
       -1.05452
       -0.97230
       -0.99220
       -1.33799
       -1.35056
       -0.94654
       -1.05188
       -1.27605
       -1.26801
       -1.27459
       -1.28245
       -1.23144
       -0.96832
       -1.29428
       -1.05124
       -1.28205
       -0.98168
       -0.87234
       -1.27426
       -1.03511
       -1.23274
       -1.29726
       -1.29535
       -0.90339
       -1.31354
       -1.24759
       -1.23843
       -1.27764
       -1.27598
       -1.22684
       -1.24457
       -1.08650
       -1.24181
       -1.04877
       -1.27623
       -1.31688
       -1.26411
       -1.12686
       -1.28311
       -0.98949
       -0.02956
       -0.96478
       -0.91250
       -0.71097
       -1.27720
       -1.31107
       -1.29754
       -1.28106
       -1.27380
       -1.27117
       -1.25716
       -1.22626
       -1.28739
       -1.02889
       -0.91488
       -1.02446
       -0.99993
       -1.10116
       -1.27093
       -1.22113
       -1.31363
       -1.25540
       -1.27117
       -0.98882
       -1.25169
       -1.07925
       -0.96450
       -0.92458
       -0.98201
       -1.04245
       -1.28690
       -1.08848
       -1.29349
       -1.25432
       -1.25755
       -1.31048
       -1.27434
       -1.29804
       -1.33942
       -1.27696
       -1.27667
       -1.30870
       -1.25699
       -1.26470
       -1.26561
       -1.24369
       -1.27287
       -1.24847
       -1.27727
       -1.22808
       -1.26989
       -1.03284
       -1.28448
       -1.27726
       -1.25981
       -1.29642
       -1.28751
       -1.29157
       -1.24265
       -1.24558
       -1.31918
       -1.28030
       -1.31439
       -1.26001
       -1.28312
       -1.28550
       -1.29772
       -1.22960
       -1.24047
       -1.24458
       -1.28258
       -1.30568
       -1.24879
       -1.25192
       -1.25483
       -1.25221
       -1.24582
       -1.26885
       -1.30234
       -1.22787
       -1.25477
       -1.24015
       -1.29869
       -1.25071
       -1.20258
       -1.23815
       -1.23995
       -1.28769
       -1.25409
       -1.26520
       -1.27791
       -1.27008
       -1.28062
       -1.31578
       -0.91664
       -1.29645
       -1.01361
       -1.26985
       -1.26143
       -1.03148
       -1.28954
       -1.30538
       -1.26927
       -1.30547
       -1.32989
       -1.04923
       -1.25428
       -1.29489
       -1.25708
       -1.29896
       -1.30899
       -1.26435
       -1.02128
       -1.27271
       -1.29315
       -1.28746
       -1.29332
       -1.20636
       -1.31888
       -1.23092
       -1.04614
       -0.97129
       -0.98750
       -1.28138
       -1.31019
       -0.92932
       -1.03278
       -1.26581
       -1.24757
       -1.28345
       -1.26235
       -1.24537
       -0.97117
       -1.26840
       -1.04435
       -1.28462
       -0.96939
       -0.83780
       -1.28399
       -1.04054
       -1.22343
       -1.25678
       -1.28017
       -0.90569
       -1.31605
       -1.24131
       -1.25340
       -1.27059
       -1.30606
       -1.24049
       -1.23558
       -1.06864
       -1.27681
       -1.04972
       -1.27034
       -1.32276
       -1.24368
       -1.10155
       -1.28014
       -0.96813
       -0.05003
       -0.97057
       -0.92014
       -0.69697
       -1.25732
       -1.31336
       -1.31139
       -1.32186
       -1.26773
       -1.29309
       -1.28098
       -1.26974
       -1.28565
       -1.00431
       -0.92353
       -1.02233
       -0.98084
       -1.07628
       -1.28798
       -1.24322
       -1.28937
       -1.27672
       -1.28083
       -0.92197
       -1.24615
       -1.10231
       -0.97243
       -0.92623
       -0.98133
       -1.03378
       -1.28109
       -1.10357
       -1.31823
       -1.23380
       -1.27139
       -1.30154
       -1.27459
       -1.28731
       -1.28749
       -1.28202
       -1.25098
       -1.30493
       -1.26955
       -1.24433
       -1.25423
       -1.22842
       -1.24968
       -1.27202
       -1.26101
       -1.23900
       -1.25547
       -1.04036
       -1.32598
       -1.28847
       -1.28383
       -1.26987
       -1.26360
       -1.27267
       -1.25684
       -1.26289
       -1.29355
       -1.27086
       -1.31406
       -1.26987
       -1.28048
       -1.29048
       -1.24042
       -1.22195
       -1.24310
       -1.24354
       -1.26289
       -1.29823
       -1.24405
       -1.28309
       -1.24314
       -1.26216
       -1.28576
       -1.22704
       -1.30414
       -1.23110
       -1.25411
       -1.21484
       -1.27808
       -1.24861
       -1.17879
       -1.25117
       -1.26666
       -1.30774
       -1.23914
       -1.26860
       -1.26010
       -1.29142
       -1.26240
       -1.33680
       -0.93676
       -1.23862
       -1.01589
       -1.29719
       -1.27587
       -1.03378
       -1.25438
       -1.29169
       -1.26274
       -1.27639
       -1.34277
       -1.08573
       -1.24486
       -1.28910
       -1.27223
       -1.29384
       -1.29057
       -1.25093
       -1.02896
       -1.29998
       -1.26928
       -1.26757
       -1.27017
       -1.22232
       -1.31946
       -1.23688
       -1.04698
       -0.99155
       -1.02067
       -1.30999
       -1.31899
       -0.95550
       -1.03333
       -1.25356
       -1.24453
       -1.25238
       -1.24649
       -1.26229
       -0.96782
       -1.24610
       -1.01265
       -1.29730
       -0.98299
       -0.80681
       -1.29123
       -1.03467
       -1.24504
       -1.24687
       -1.29416
       -0.90386
       -1.29485
       -1.24390
       -1.27995
       -1.25740
       -1.27513
       -1.25475
       -1.24044
       -1.05187
       -1.30124
       -1.04194
       -1.23529
       -1.29478
       -1.25655
       -1.10208
       -1.29256
       -0.95725
       -0.04402
       -0.96583
       -0.89554
       -0.65056
       -1.23317
       -1.32556
       -1.33426
       -1.33804
       -1.24157
       -1.26811
       -1.27383
       -1.26207
       -1.30483
       -1.01258
       -0.89998
       -1.00094
       -1.00764
       -1.04931
       -1.27180
       -1.22003
       -1.24422
       -1.28404
       -1.28329
       -0.92204
       -1.22469
       -1.08124
       -0.94947
       -0.92654
       -0.99028
       -1.03124
       -1.25808
       -1.10046
       -1.31115
       -1.29842
       -1.27904
       -1.30856
       -1.25012
       -1.27434
       -1.26871
       -1.27606
       -1.25510
       -1.30019
       -1.29664
       -1.26666
       -1.23911
       -1.23270
       -1.24330
       -1.23849
       -1.25800
       -1.25565
       -1.29396
       -0.99932
       -1.31192
       -1.25469
       -1.26533
       -1.28689
       -1.26475
       -1.27621
       -1.28409
       -1.28960
       -1.27079
       -1.28439
       -1.30158
       -1.26696
       -1.25780
       -1.28141
       -1.24774
       -1.22333
       -1.25652
       -1.26823
       -1.25125
       -1.27950
       -1.29044
       -1.28948
       -1.24199
       -1.25626
       -1.27679
       -1.24496
       -1.30321
       -1.25110
       -1.23515
       -1.24748
       -1.25014
       -1.26735
       -1.21654
       -1.26722
       -1.26175
       -1.29466
       -1.24743
       -1.27292
       -1.24105
       -1.28701
       -1.27758
       -1.33884
       -0.96415
       -1.23687
       -1.01825
       -1.31413
       -1.26261
       -1.01594
       -1.24464
       -1.32909
       -1.27483
       -1.28458
       -1.31036
       -1.04824
       -1.27849
       -1.26623
       -1.25941
       -1.30320
       -1.27494
       -1.25798
       -1.03158
       -1.29665
       -1.28209
       -1.25534
       -1.24277
       -1.23890
       -1.30867
       -1.25586
       -1.04851
       -0.97229
       -1.00248
       -1.28488
       -1.28557
       -0.96605
       -0.98459
       -1.23755
       -1.23760
       -1.21933
       -1.24472
       -1.26495
       -0.96840
       -1.21782
       -1.03131
       -1.28905
       -0.97439
       -0.78958
       -1.30937
       -1.01460
       -1.25538
       -1.27661
       -1.26911
       -0.86930
       -1.28870
       -1.25345
       -1.27760
       -1.29051
       -1.29825
       -1.23250
       -1.22988
       -1.05203
       -1.27020
       -1.04503
       -1.27237
       -1.31828
       -1.25039
       -1.06762
       -1.26096
       -0.96600
       -0.02095
       -0.95477
       -0.91853
       -0.59962
       -1.23471
       -1.29792
       -1.30697
       -1.31390
       -1.27754
       -1.26478
       -1.23089
       -1.25546
       -1.29498
       -1.01996
       -0.88078
       -0.99043
       -1.00651
       -1.04461
       -1.27828
       -1.24682
       -1.26124
       -1.23269
       -1.23648
       -0.92618
       -1.20803
       -1.09300
       -0.96424
       -0.91104
       -0.97551
       -1.06069
       -1.26367
       -1.08278
       -1.31582
       -1.32013
       -1.29483
       -1.30969
       -1.24078
       -1.23425
       -1.27504
       -1.28406
       -1.26697
       -1.28301
       -1.27808
       -1.27042
       -1.23991
       -1.24197
       -1.25590
       -1.25961
       -1.25717
       -1.25933
       -1.25692
       -0.98364
       -1.29183
       -1.28237
       -1.27406
       -1.29384
       -1.28671
       -1.26856
       -1.29420
       -1.31526
       -1.28841
       -1.28005
       -1.29301
       -1.27612
       -1.27013
       -1.28379
       -1.27470
       -1.23082
       -1.27912
       -1.26428
       -1.25030
       -1.26525
       -1.31136
       -1.30840
       -1.26977
       -1.26272
       -1.27602
       -1.27233
       -1.26834
       -1.24357
       -1.26001
       -1.24822
       -1.23238
       -1.26887
       -1.21328
       -1.26383
       -1.27112
       -1.27264
       -1.22598
       -1.25313
       -1.25809
       -1.28827
       -1.26738
       -1.34301
       -0.98224
       -1.26570
       -1.03711
       -1.32271
       -1.25518
       -1.03186
       -1.26643
       -1.26583
       -1.25714
       -1.28588
       -1.28853
       -1.03758
       -1.31715
       -1.26887
       -1.28005
       -1.31788
       -1.29298
       -1.29466
       -1.05975
       -1.26902
       -1.32621
       -1.26519
       -1.26706
       -1.22285
       -1.28417
       -1.27986
       -1.03322
       -0.96971
       -0.97895
       -1.28742
       -1.26653
       -0.93890
       -0.97902
       -1.25537
       -1.24906
       -1.20430
       -1.22511
       -1.25741
       -0.97648
       -1.21305
       -1.03955
       -1.29777
       -0.97616
       -0.79514
       -1.31977
       -1.01385
       -1.23575
       -1.29463
       -1.30937
       -0.86593
       -1.27405
       -1.27600
       -1.28728
       -1.32834
       -1.28804
       -1.23613
       -1.23937
       -1.03691
       -1.27073
       -1.02084
       -1.27578
       -1.29796
       -1.25611
       -1.07329
       -1.26468
       -0.92176
       -0.04490
       -0.94095
       -0.91393
       -0.54113
       -1.27988
       -1.31570
       -1.32110
       -1.30576
       -1.26898
       -1.27210
       -1.24174
       -1.22796
       -1.28667
       -1.01439
       -0.89442
       -0.96728
       -0.96849
       -1.08445
       -1.27299
       -1.23321
       -1.24100
       -1.23376
       -1.23057
       -0.93973
       -1.26132
       -1.09664
       -0.97746
       -0.87980
       -0.98377
       -1.05990
       -1.26433
       -1.07613
       -1.27983
       -1.32092
       -1.29799
       -1.27202
       -1.25327
       -1.23934
       -1.27428
       -1.26503
       -1.25981
       -1.27566
       -1.24985
       -1.26559
       -1.21849
       -1.23409
       -1.25317
       -1.28516
       -1.23383
       -1.27509
       -1.26155
       -0.98602
       -1.28954
       -1.26438
       -1.28828
       -1.29942
       -1.31181
       -1.27680
       -1.29661
       -1.30945
       -1.26435
       -1.28340
       -1.27984
       -1.29978
       -1.25110
       -1.28218
       -1.25307
       -1.20880
       -1.26506
       -1.25967
       -1.26491
       -1.27990
       -1.32634
       -1.32049
       -1.24609
       -1.22752
       -1.31200
       -1.29451
       -1.25311
       -1.25522
       -1.26973
       -1.23813
       -1.23093
       -1.24374
       -1.21178
       -1.25541
       -1.24597
       -1.23585
       -1.25361
       -1.24888
       -1.26839
       -1.29360
       -1.26804
       -1.32822
       -0.98677
       -1.26078
       -0.99860
       -1.28976
       -1.27078
       -1.02824
       -1.26271
       -1.26220
       -1.26596
       -1.29974
       -1.31376
       -1.02494
       -1.29087
       -1.28989
       -1.26409
       -1.30560
       -1.28467
       -1.30930
       -1.07823
       -1.27731
       -1.30947
       -1.29141
       -1.25686
       -1.24956
       -1.29426
       -1.29129
       -1.03305
       -0.98015
       -0.99426
       -1.27113
       -1.25564
       -0.93246
       -0.97156
       -1.26344
       -1.24755
       -1.22610
       -1.23699
       -1.25431
       -0.95911
       -1.24199
       -1.01965
       -1.28747
       -0.96219
       -0.78706
       -1.27975
       -1.01584
       -1.24357
       -1.30127
       -1.28972
       -0.84873
       -1.27938
       -1.27278
       -1.26902
       -1.31000
       -1.31639
       -1.23537
       -1.20893
       -1.01898
       -1.27418
       -0.99681
       -1.28496
       -1.29265
       -1.24948
       -1.07430
       -1.27430
       -0.93461
       -0.04845
       -0.93327
       -0.85765
       -0.45576
       -1.29914
       -1.28062
       -1.30538
       -1.26243
       -1.26174
       -1.32048
       -1.22988
       -1.24280
       -1.26486
       -1.00284
       -0.89467
       -0.98288
       -0.96879
       -1.05339
       -1.25218
       -1.23124
       -1.23141
       -1.24425
       -1.23762
       -0.94268
       -1.28009
       -1.07341
       -0.98331
       -0.89844
       -0.95701
       -1.07285
       -1.25004
       -1.06551
       -1.27326
       -1.28496
       -1.29212
       -1.29722
       -1.27507
       -1.24556
       -1.25743
       -1.27265
       -1.26655
       -1.27304
       -1.26090
       -1.28162
       -1.22775
       -1.21123
       -1.24293
       -1.26882
       -1.27466
       -1.28711
       -1.28330
       -0.98519
       -1.28507
       -1.23288
       -1.26857
       -1.28214
       -1.30783
       -1.27960
       -1.29939
       -1.31990
       -1.26324
       -1.29169
       -1.31523
       -1.28780
       -1.24199
       -1.28455
       -1.24410
       -1.21229
       -1.29140
       -1.28347
       -1.28368
       -1.28199
       -1.30159
       -1.27471
       -1.24080
       -1.23078
       -1.29013
       -1.30519
       -1.26350
       -1.24113
       -1.28484
       -1.26335
       -1.24779
       -1.25279
       -1.21703
       -1.23253
       -1.25643
       -1.23904
       -1.21940
       -1.27654
       -1.31889
       -1.24145
       -1.27709
       -1.30238
       -0.96249
       -1.26928
       -1.03768
       -1.29732
       -1.27765
       -1.04212
       -1.28630
       -1.23078
       -1.26780
       -1.33699
       -1.28718
       -1.00231
       -1.26810
       -1.25727
       -1.28161
       -1.28333
       -1.28526
       -1.27902
       -1.06341
       -1.27741
       -1.30605
       -1.25896
       -1.22250
       -1.23657
       -1.27067
       -1.27742
       -1.00406
       -0.93407
       -1.00766
       -1.28227
       -1.22919
       -0.94207
       -0.99654
       -1.28343
       -1.29130
       -1.25346
       -1.22827
       -1.28456
       -0.95675
       -1.24252
       -0.97627
       -1.28147
       -0.96723
       -0.80006
       -1.26636
       -1.02578
       -1.24978
       -1.27824
       -1.27624
       -0.81923
       -1.29197
       -1.26616
       -1.29135
       -1.31751
       -1.32264
       -1.28267
       -1.22547
       -0.99253
       -1.26563
       -1.01940
       -1.25621
       -1.29017
       -1.24498
       -1.06666
       -1.27650
       -0.92965
       -0.03167
       -0.94844
       -0.88079
       -0.36905
       -1.30389
       -1.26400
       -1.31196
       -1.25205
       -1.24595
       -1.30684
       -1.22994
       -1.23718
       -1.26357
       -0.97820
       -0.89547
       -1.01255
       -0.96789
       -1.03428
       -1.23433
       -1.21342
       -1.23638
       -1.25667
       -1.26141
       -0.93224
       -1.27232
       -1.07021
       -0.93060
       -0.90222
       -0.98036
       -1.05108
       -1.26283
       -1.06479
       -1.25754
       -1.31009
       -1.30674
       -1.29170
       -1.26658
       -1.23982
       -1.27127
       -1.25723
       -1.24197
       -1.25284
       -1.26411
       -1.26704
       -1.23164
       -1.22073
       -1.29532
       -1.25787
       -1.26818
       -1.25196
       -1.30031
       -0.97418
       -1.29062
       -1.23490
       -1.26761
       -1.25255
       -1.31399
       -1.27597
       -1.29997
       -1.31597
       -1.26079
       -1.27867
       -1.32561
       -1.31833
       -1.26660
       -1.25935
       -1.24369
       -1.21931
       -1.27574
       -1.27004
       -1.28252
       -1.27427
       -1.31452
       -1.26413
       -1.25884
       -1.20519
       -1.26886
       -1.27710
       -1.30682
       -1.19905
       -1.24068
       -1.23159
       -1.27798
       -1.26077
       -1.23451
       -1.26483
       -1.26017
       -1.23246
       -1.21963
       -1.28801
       -1.33124
       -1.25533
       -1.29111
       -1.27956
       -0.97210
       -1.26073
       -0.98748
       -1.31692
       -1.24474
       -1.01547
       -1.28855
       -1.21055
       -1.28249
       -1.29691
       -1.26851
       -1.02180
       -1.26698
       -1.26382
       -1.27087
       -1.28330
       -1.28100
       -1.27940
       -1.03588
       -1.30419
       -1.26375
       -1.29233
       -1.21392
       -1.19835
       -1.27665
       -1.24697
       -1.01519
       -0.92571
       -1.03226
       -1.27832
       -1.27573
       -0.91204
       -1.02763
       -1.28179
       -1.27790
       -1.24257
       -1.25073
       -1.28376
       -0.96674
       -1.23311
       -0.94872
       -1.25602
       -0.96909
       -0.77099
       -1.28310
       -1.03177
       -1.26298
       -1.28350
       -1.28214
       -0.80863
       -1.31478
       -1.27558
       -1.29115
       -1.30938
       -1.31966
       -1.27686
       -1.21790
       -0.96977
       -1.26127
       -1.03611
       -1.29707
       -1.29305
       -1.25806
       -1.09146
       -1.27183
       -0.93019
       -0.04531
       -0.92864
       -0.85629
       -0.26490
       -1.31557
       -1.27537
       -1.30204
       -1.27074
       -1.24555
       -1.31517
       -1.22761
       -1.20703
       -1.26101
       -0.96485
       -0.87497
       -1.01624
       -0.92851
       -1.01774
       -1.21691
       -1.22704
       -1.26117
       -1.23958
       -1.26834
       -0.94880
       -1.25914
       -1.05325
       -0.93494
       -0.90368
       -0.96294
       -1.04017
       -1.23548
       -1.06794
       -1.21354
       -1.31786
       -1.28025
       -1.28588
       -1.25693
       -1.20817
       -1.29364
       -1.27849
       -1.25726
       -1.24809
       -1.27700
       -1.22986
       -1.22495
       -1.22913
       -1.32231
       -1.24769
       -1.26082
       -1.25761
       -1.28058
       -1.00148
       -1.28036
       -1.23294
       -1.26633
       -1.25301
       -1.30742
       -1.26876
       -1.26239
       -1.28533
       -1.26597
       -1.27518
       -1.31824
       -1.31805
       -1.27117
       -1.23935
       -1.26832
       -1.20570
       -1.25056
       -1.26515
       -1.31260
       -1.28290
       -1.29108
       -1.25254
       -1.25270
       -1.19444
       -1.27009
       -1.27423
       -1.31270
       -1.22201
       -1.26143
       -1.24197
       -1.29119
       -1.24448
       -1.26755
       -1.24906
       -1.22464
       -1.22152
       -1.24818
       -1.28387
       -1.30242
       -1.22850
       -1.25268
       -1.28003
       -0.96112
       -1.26423
       -1.00053
       -1.31052
       -1.23991
       -0.98606
       -1.29268
       -1.23206
       -1.28652
       -1.28666
       -1.29026
       -1.04096
       -1.28612
       -1.27612
       -1.26579
       -1.25723
       -1.28671
       -1.27662
       -1.04372
       -1.30515
       -1.26756
       -1.27221
       -1.21727
       -1.20113
       -1.27416
       -1.23703
       -0.99667
       -0.92191
       -1.04106
       -1.26631
       -1.27049
       -0.90007
       -1.05411
       -1.27445
       -1.28732
       -1.21573
       -1.25784
       -1.29551
       -0.97177
       -1.22966
       -0.95244
       -1.28693
       -0.95169
       -0.79032
       -1.29162
       -1.06596
       -1.25966
       -1.28203
       -1.30676
       -0.81479
       -1.32322
       -1.27819
       -1.31107
       -1.30577
       -1.29596
       -1.25972
       -1.24316
       -0.93573
       -1.27111
       -1.02312
       -1.28121
       -1.29368
       -1.26098
       -1.08409
       -1.29509
       -0.98376
       -0.03718
       -0.94789
       -0.86155
       -0.13245
       -1.32036
       -1.29692
       -1.28044
       -1.29959
       -1.22753
       -1.29842
       -1.22702
       -1.24155
       -1.24093
       -0.98260
       -0.85872
       -1.00053
       -0.91249
       -1.05990
       -1.23673
       -1.18929
       -1.28493
       -1.27688
       -1.26981
       -0.94757
       -1.28150
       -1.03937
       -0.90104
       -0.90341
       -0.91793
       -1.01309
       -1.25106
       -1.07544
       -1.23403
       -1.29741
       -1.27405
       -1.27374
       -1.27492
       -1.22758
       -1.30443
       -1.27576
       -1.25882
       -1.23580
       -1.25750
       -1.24193
       -1.22182
       -1.22431
       -1.31700
       -1.25534
       -1.26708
       -1.27713
       -1.27743
       -0.99242
       -1.27779
       -1.26219
       -1.28728
       -1.24512
       -1.28219
       -1.27364
       -1.24401
       -1.27203
       -1.21853
       -1.24684
       -1.29589
       -1.30260
       -1.24843
       -1.25856
       -1.27791
       -1.25881
       -1.25922
       -1.25935
       -1.30356
       -1.26552
       -1.26443
       -1.27340
       -1.24565
       -1.21450
       -1.29284
       -1.27384
       -1.27547
       -1.23433
       -1.20182
       -1.25212
       -1.30559
       -1.26296
       -1.25030
       -1.23877
       -1.22489
       -1.20648
       -1.26921
       -1.28817
       -1.28231
       -1.24845
       -1.23671
       -1.27034
       -0.93240
       -1.27203
       -1.01731
       -1.31499
       -1.21403
       -0.97555
       -1.28214
       -1.23061
       -1.23590
       -1.27550
       -1.27336
       -1.04528
       -1.27366
       -1.26856
       -1.25139
       -1.27540
       -1.29237
       -1.28376
       -1.06246
       -1.33908
       -1.30287
       -1.24335
       -1.20730
       -1.20777
       -1.26445
       -1.24866
       -1.02182
       -0.93608
       -1.06672
       -1.29164
       -1.30643
       -0.91002
       -1.04023
       -1.26225
       -1.26522
       -1.26237
       -1.26684
       -1.30154
       -1.00769
       -1.26427
       -0.92523
       -1.29625
       -0.92407
       -0.75400
       -1.25881
       -1.09441
       -1.27319
       -1.23648
       -1.26737
       -0.81473
       -1.31808
       -1.29123
       -1.26482
       -1.31672
       -1.30298
       -1.23082
       -1.24657
       -0.93773
       -1.29563
       -1.02941
       -1.28322
       -1.29892
       -1.27952
       -1.10164
       -1.30345
       -0.96135
       -0.04463
       -0.95522
       -0.81968
       -0.05459
       -1.29827
       -1.27582
       -1.29053
       -1.29863
       -1.23705
       -1.26843
       -1.20849
       -1.27950
       -1.24310
       -0.97936
       -0.85551
       -0.96472
       -0.89986
       -1.09711
       -1.22542
       -1.19328
       -1.27862
       -1.29058
       -1.30836
       -0.93625
       -1.24354
       -1.00087
       -0.91312
       -0.92483
       -0.89025
       -1.03511
       -1.27443
       -1.04162
       -1.21907
       -1.28646
       -1.28059
       -1.27323
       -1.29657
       -1.20995
       -1.30044
       -1.27852
       -1.26855
       -1.24990
       -1.25216
       -1.28739
       -1.22297
       -1.22025
       -1.28224
       -1.26189
       -1.28112
       -1.28270
       -1.28042
       -0.99070
       -1.30644
       -1.25396
       -1.29968
       -1.25948
       -1.29829
       -1.27637
       -1.23126
       -1.25173
       -1.23358
       -1.27435
       -1.30260
       -1.32371
       -1.23667
       -1.28684
       -1.28421
       -1.28501
       -1.26130
       -1.29204
       -1.31297
       -1.28062
       -1.26270
       -1.23749
       -1.23072
       -1.21685
       -1.30039
       -1.25919
       -1.28436
       -1.23466
       -1.20345
       -1.24776
       -1.31931
       -1.24216
       -1.24891
       -1.26851
       -1.21200
       -1.22556
       -1.23829
       -1.25459
       -1.28264
       -1.25764
       -1.24176
       -1.25313
       -0.93935
       -1.24670
       -1.00010
       -1.32836
       -1.23862
       -0.96701
       -1.25849
       -1.24691
       -1.21638
       -1.25875
       -1.26609
       -1.04551
       -1.25571
       -1.26922
       -1.27620
       -1.28561
       -1.29117
       -1.26864
       -1.06315
       -1.34415
       -1.28869
       -1.24049
       -1.24148
       -1.24401
       -1.24813
       -1.29914
       -1.03796
       -0.94184
       -1.06992
       -1.29866
       -1.27509
       -0.91019
       -1.04881
       -1.27981
       -1.27945
       -1.22918
       -1.26672
       -1.29103
       -0.98665
       -1.27020
       -0.94550
       -1.25753
       -0.91139
       -0.77095
       -1.24472
       -1.06787
       -1.27439
       -1.25956
       -1.26617
       -0.83367
       -1.29594
       -1.25964
       -1.29090
       -1.29341
       -1.30237
       -1.25676
       -1.24799
       -0.93925
       -1.26803
       -1.04765
       -1.26452
       -1.28294
       -1.23595
       -1.08459
       -1.27078
       -0.97657
       -0.07936
       -0.93424
       -0.81276
       -0.04742
       -1.28071
       -1.26953
       -1.26256
       -1.28616
       -1.24456
       -1.25414
       -1.22959
       -1.27531
       -1.23362
       -0.97617
       -0.85219
       -0.96418
       -0.88011
       -1.07041
       -1.24604
       -1.21766
       -1.28573
       -1.30758
       -1.29989
       -0.92860
       -1.23705
       -1.02707
       -0.90376
       -0.91233
       -0.87604
       -1.05747
       -1.25893
       -1.05428
       -1.22919
       -1.25434
       -1.26716
       -1.27533
       -1.24322
       -1.20138
       -1.29294
       -1.28376
       -1.30053
       -1.26109
       -1.24426
       -1.28952
       -1.24590
       -1.20575
       -1.28968
       -1.23937
       -1.28403
       -1.28087
       -1.26101
       -0.97197
       -1.31515
       -1.24541
       -1.30510
       -1.24459
       -1.25576
       -1.26141
       -1.21520
       -1.26585
       -1.25651
       -1.26857
       -1.31639
       -1.29030
       -1.25512
       -1.30865
       -1.28402
       -1.28728
       -1.24696
       -1.32517
       -1.28431
       -1.25230
       -1.25988
       -1.26048
       -1.24319
       -1.20188
       -1.30471
       -1.23480
       -1.28533
       -1.21543
       -1.17774
       -1.28305
       -1.27147
       -1.22976
       -1.22985
       -1.25565
       -1.22297
       -1.24532
       -1.23314
       -1.23735
       -1.30772
       -1.24468
       -1.27265
       -1.27616
       -0.95606
       -1.26110
       -1.00340
       -1.30534
       -1.25184
       -0.98459
       -1.27125
       -1.25044
       -1.23758
       -1.26352
       -1.27404
       -1.05101
       -1.26588
       -1.25774
       -1.25151
       -1.27466
       -1.29907
       -1.28976
       -1.05519
       -1.32779
       -1.27912
       -1.24696
       -1.23661
       -1.26272
       -1.22524
       -1.30033
       -1.03273
       -0.95683
       -1.07091
       -1.30655
       -1.24974
       -0.91988
       -1.07103
       -1.24829
       -1.30178
       -1.21619
       -1.26446
       -1.29650
       -0.93811
       -1.29460
       -0.93424
       -1.30042
       -0.91493
       -0.78607
       -1.24930
       -1.07485
       -1.25193
       -1.28285
       -1.27854
       -0.79365
       -1.29795
       -1.26156
       -1.30532
       -1.32044
       -1.29232
       -1.25321
       -1.24363
       -0.94016
       -1.26621
       -1.03384
       -1.25129
       -1.27789
       -1.24980
       -1.09752
       -1.27374
       -0.95107
       -0.03484
       -0.89070
       -0.76836
       -0.04775
       -1.28412
       -1.29285
       -1.25346
       -1.28114
       -1.24208
       -1.25722
       -1.21412
       -1.24576
       -1.24719
       -0.98455
       -0.86144
       -0.96534
       -0.88296
       -1.09175
       -1.24996
       -1.26098
       -1.25727
       -1.26651
       -1.29103
       -0.93152
       -1.23261
       -1.02762
       -0.89678
       -0.91089
       -0.89460
       -1.08212
       -1.27023
       -1.06662
       -1.21012
       -1.22463
       -1.25489
       -1.27067
       -1.24791
       -1.23930
       -1.26716
       -1.27176
       -1.26779
       -1.26701
       -1.24090
       -1.27135
       -1.23283
       -1.23878
       -1.27254
       -1.25209
       -1.26672
       -1.26321
       -1.25447
       -0.95360
       -1.30421
       -1.26257
       -1.28736
       -1.23030
       -1.26051
       -1.28831
       -1.22951
       -1.26616
       -1.24783
       -1.27412
       -1.29971
       -1.27598
       -1.24976
       -1.32533
       -1.25883
       -1.27179
       -1.27730
       -1.29373
       -1.26956
       -1.26518
       -1.25447
       -1.24855
       -1.26056
       -1.21422
       -1.27032
       -1.23742
       -1.28560
       -1.23946
       -1.19870
       -1.27708
       -1.28354
       -1.26166
       -1.20706
       -1.21041
       -1.21924
       -1.21673
       -1.23819
       -1.26425
       -1.27952
       -1.26972
       -1.29032
       -1.27428
       -0.95553
       -1.22422
       -0.98031
       -1.29593
       -1.26175
       -0.95290
       -1.25331
       -1.22452
       -1.27747
       -1.25514
       -1.29387
       -1.01006
       -1.25927
       -1.25654
       -1.24805
       -1.23953
       -1.27231
       -1.26805
       -1.04229
       -1.30582
       -1.29699
       -1.25050
       -1.25383
       -1.23474
       -1.21319
       -1.26222
       -1.04474
       -0.99938
       -1.07313
       -1.28799
       -1.27217
       -0.92175
       -1.07472
       -1.23144
       -1.27322
       -1.20902
       -1.24743
       -1.28646
       -0.92949
       -1.28361
       -0.93360
       -1.29623
       -0.88931
       -0.78879
       -1.24679
       -1.08113
       -1.24679
       -1.26513
       -1.26066
       -0.75737
       -1.28833
       -1.24539
       -1.30454
       -1.29616
       -1.26291
       -1.25773
       -1.21781
       -0.93512
       -1.28053
       -1.05111
       -1.26012
       -1.29028
       -1.26769
       -1.11215
       -1.27430
       -0.92412
       -0.04461
       -0.88995
       -0.77497
       -0.07074
       -1.27693
       -1.30361
       -1.27019
       -1.26890
       -1.24811
       -1.27249
       -1.18957
       -1.24061
       -1.20128
       -0.98314
       -0.86200
       -0.96173
       -0.85365
       -1.09367
       -1.24157
       -1.20929
       -1.26052
       -1.27049
       -1.29001
       -0.92969
       -1.22892
       -1.03334
       -0.88919
       -0.89092
       -0.89115
       -1.08957
       -1.25597
       -1.06995
       -1.21341
       -1.21386
       -1.25674
       -1.27045
       -1.25439
       -1.21653
       -1.28468
       -1.28759
       -1.24818
       -1.25874
       -1.23253
       -1.24434
       -1.24042
       -1.22236
       -1.27128
       -1.23717
       -1.25210
       -1.25459
       -1.26786
       -0.95500
       -1.28844
       -1.25304
       -1.29646
       -1.23800
       -1.30253
       -1.26417
       -1.19747
       -1.23488
       -1.24482
       -1.27622
       -1.28635
       -1.26082
       -1.24512
       -1.30878
       -1.21912
       -1.27766
       -1.27945
       -1.28351
       -1.25832
       -1.24277
       -1.27058
       -1.25539
       -1.23373
       -1.20857
       -1.30469
       -1.20594
       -1.26987
       -1.24976
       -1.19870
       -1.23534
       -1.28509
       -1.24853
       -1.21255
       -1.21621
       -1.19423
       -1.21625
       -1.20155
       -1.23544
       -1.26998
       -1.27546
       -1.28759
       -1.26537
       -0.94715
       -1.23370
       -0.95917
       -1.29915
       -1.24671
       -0.96794
       -1.26467
       -1.24204
       -1.27631
       -1.29689
       -1.28613
       -1.00990
       -1.25016
       -1.24094
       -1.22795
       -1.23474
       -1.23872
       -1.26362
       -1.01494
       -1.28819
       -1.25987
       -1.26215
       -1.25717
       -1.26374
       -1.22207
       -1.26517
       -1.03925
       -0.96501
       -1.06805
       -1.33090
       -1.25752
       -0.93273
       -1.05977
       -1.25121
       -1.26875
       -1.21568
       -1.24312
       -1.29705
       -0.90323
       -1.24821
       -0.92225
       -1.28663
       -0.87533
       -0.76975
       -1.23590
       -1.08458
       -1.25388
       -1.24270
       -1.23912
       -0.75888
       -1.28698
       -1.26887
       -1.28971
       -1.28403
       -1.26678
       -1.23352
       -1.20237
       -0.96515
       -1.26220
       -1.04985
       -1.22440
       -1.30303
       -1.24178
       -1.09990
       -1.24584
       -0.92751
       -0.06864
       -0.88480
       -0.72120
       -0.03888
       -1.24944
       -1.28712
       -1.28562
       -1.26184
       -1.25888
       -1.28270
       -1.20779
       -1.23651
       -1.22303
       -0.99341
       -0.85593
       -0.97709
       -0.81306
       -1.07282
       -1.23676
       -1.23415
       -1.26494
       -1.30108
       -1.26219
       -0.94042
       -1.23221
       -1.01765
       -0.88723
       -0.86259
       -0.90419
       -1.06274
       -1.24936
       -1.07967
       -1.20299
       -1.18457
       -1.25078
       -1.28301
       -1.23531
       -1.22262
       -1.25961
       -1.27284
       -1.27231
       -1.24082
       -1.25050
       -1.25066
       -1.22456
       -1.21548
       -1.27883
       -1.24631
       -1.27386
       -1.23330
       -1.25874
       -0.94753
       -1.31993
       -1.25444
       -1.26874
       -1.26259
       -1.29725
       -1.26498
       -1.22148
       -1.25531
       -1.24146
       -1.27839
       -1.28740
       -1.28427
       -1.26835
       -1.31295
       -1.24504
       -1.24974
       -1.29251
       -1.29053
       -1.31062
       -1.25980
       -1.29608
       -1.28112
       -1.22906
       -1.24860
       -1.28635
       -1.18996
       -1.27036
       -1.25164
       -1.20233
       -1.23937
       -1.27969
       -1.26568
       -1.22175
       -1.24334
       -1.19165
       -1.23536
       -1.22458
       -1.25324
       -1.27671
       -1.25116
       -1.24758
       -1.24559
       -0.93207
       -1.22363
       -0.94533
       -1.32730
       -1.25656
       -0.97213
       -1.26893
       -1.24934
       -1.25119
       -1.27535
       -1.27039
       -1.00997
       -1.28784
       -1.23873
       -1.28677
       -1.23634
       -1.21728
       -1.24656
       -1.01707
       -1.27951
       -1.26295
       -1.24002
       -1.27997
       -1.28493
       -1.22360
       -1.24620
       -1.03679
       -0.98890
       -1.06238
       -1.32035
       -1.27726
       -0.92722
       -1.05748
       -1.26414
       -1.24138
       -1.22797
       -1.25076
       -1.27560
       -0.87485
       -1.22864
       -0.92011
       -1.24123
       -0.84238
       -0.78071
       -1.25900
       -1.06393
       -1.24056
       -1.24649
       -1.28164
       -0.74379
       -1.26813
       -1.23905
       -1.26871
       -1.28571
       -1.24548
       -1.25831
       -1.22609
       -0.96329
       -1.25873
       -1.01845
       -1.25383
       -1.29684
       -1.23044
       -1.09862
       -1.28477
       -0.93714
       -0.04707
       -0.85512
       -0.68485
       -0.03953
       -1.26029
       -1.27849
       -1.29599
       -1.28454
       -1.23845
       -1.27676
       -1.21319
       -1.23662
       -1.25706
       -1.00979
       -0.87545
       -0.99760
       -0.80815
       -1.07390
       -1.24482
       -1.25078
       -1.28380
       -1.31010
       -1.28588
       -0.95093
       -1.23753
       -1.03764
       -0.88499
       -0.84963
       -0.86778
       -1.04243
       -1.24292
       -1.04622
       -1.26010
       -1.22692
       -1.25092
       -1.24677
       -1.24479
       -1.24370
       -1.28295
       -1.27120
       -1.24904
       -1.25937
       -1.30118
       -1.23253
       -1.23404
       -1.20292
       -1.25022
       -1.22577
       -1.27125
       -1.23911
       -1.25001
       -0.93632
       -1.29328
       -1.26492
       -1.26780
       -1.23446
       -1.28473
       -1.25077
       -1.22130
       -1.26562
       -1.24386
       -1.27591
       -1.29143
       -1.30696
       -1.24560
       -1.29780
       -1.26493
       -1.22649
       -1.26506
       -1.28118
       -1.29909
       -1.27284
       -1.33303
       -1.27540
       -1.25051
       -1.25676
       -1.27911
       -1.23535
       -1.27950
       -1.26128
       -1.23551
       -1.21978
       -1.28041
       -1.26705
       -1.23857
       -1.24263
       -1.21750
       -1.21642
       -1.22432
       -1.26490
       -1.27222
       -1.23763
       -1.25003
       -1.24802
       -0.91002
       -1.23299
       -0.93658
       -1.30674
       -1.27519
       -0.94472
       -1.27448
       -1.25646
       -1.24933
       -1.27183
       -1.28227
       -0.96207
       -1.27123
       -1.21985
       -1.31022
       -1.28138
       -1.21478
       -1.28817
       -1.04272
       -1.31497
       -1.26866
       -1.21727
       -1.28213
       -1.26300
       -1.20697
       -1.26899
       -1.02181
       -0.97732
       -1.06940
       -1.29884
       -1.26193
       -0.91665
       -1.08663
       -1.24742
       -1.24988
       -1.22032
       -1.27076
       -1.26486
       -0.87003
       -1.20979
       -0.94293
       -1.25961
       -0.86513
       -0.76723
       -1.27026
       -1.06526
       -1.22227
       -1.23203
       -1.26800
       -0.70774
       -1.23808
       -1.24514
       -1.29960
       -1.26215
       -1.27507
       -1.26660
       -1.22539
       -0.95018
       -1.27564
       -1.04356
       -1.25534
       -1.27342
       -1.23363
       -1.08631
       -1.30174
       -0.95416
       -0.07382
       -0.85690
       -0.66674
       -0.04417
       -1.25808
       -1.25127
       -1.29274
       -1.28577
       -1.24124
       -1.24552
       -1.25148
       -1.21090
       -1.28082
       -1.00189
       -0.87861
       -1.03157
       -0.79575
       -1.08900
       -1.24241
       -1.21115
       -1.27235
       -1.27169
       -1.27291
       -0.93979
       -1.23666
       -1.06026
       -0.87743
       -0.87609
       -0.87611
       -1.04144
       -1.24694
       -1.04246
       -1.26267
       -1.23961
       -1.22237
       -1.25435
       -1.23537
       -1.28037
       -1.30294
       -1.24956
       -1.26625
       -1.25368
       -1.31156
       -1.20353
       -1.21281
       -1.21588
       -1.25731
       -1.23918
       -1.26405
       -1.21335
       -1.23370
       -0.94870
       -1.29142
       -1.23473
       -1.25473
       -1.23618
       -1.26614
       -1.27652
       -1.22336
       -1.26495
       -1.24043
       -1.23942
       -1.27247
       -1.29224
       -1.24620
       -1.27187
       -1.26002
       -1.21370
       -1.26151
       -1.27694
       -1.26462
       -1.27999
       -1.30881
       -1.26652
       -1.23736
       -1.25929
       -1.26471
       -1.26963
       -1.26766
       -1.23137
       -1.23238
       -1.20007
       -1.25641
       -1.26553
       -1.23721
       -1.22043
       -1.21924
       -1.18797
       -1.21854
       -1.28950
       -1.23378
       -1.25502
       -1.24828
       -1.23959
       -0.90504
       -1.27520
       -0.98061
       -1.28383
       -1.28462
       -0.96484
       -1.28305
       -1.26057
       -1.21789
       -1.29127
       -1.26721
       -0.97173
       -1.24912
       -1.21160
       -1.29286
       -1.26808
       -1.21961
       -1.26471
       -1.05440
       -1.27869
       -1.26897
       -1.23839
       -1.26356
       -1.25350
       -1.23209
       -1.27579
       -1.03588
       -0.98592
       -1.02627
       -1.26562
       -1.27141
       -0.90327
       -1.08073
       -1.24037
       -1.24606
       -1.22670
       -1.25046
       -1.25564
       -0.84062
       -1.22650
       -0.92758
       -1.27504
       -0.86425
       -0.74902
       -1.27067
       -1.05200
       -1.18336
       -1.27671
       -1.27484
       -0.68136
       -1.26193
       -1.24509
       -1.28643
       -1.26978
       -1.27720
       -1.27494
       -1.21383
       -0.94078
       -1.24583
       -1.04881
       -1.25199
       -1.25684
       -1.21386
       -1.10478
       -1.30239
       -0.95815
       -0.05746
       -0.88913
       -0.62426
       -0.03000
       -1.25203
       -1.25054
       -1.30805
       -1.26659
       -1.24289
       -1.22920
       -1.25013
       -1.22495
       -1.25542
       -0.99576
       -0.87614
       -1.03850
       -0.75709
       -1.06907
       -1.25856
       -1.19708
       -1.23226
       -1.24434
       -1.28049
       -0.98676
       -1.25584
       -1.04888
       -0.90333
       -0.85031
       -0.87110
       -1.03174
       -1.25574
       -1.02544
       -1.27772
       -1.26464
       -1.24761
       -1.25624
       -1.23016
       -1.26787
       -1.29299
       -1.24896
       -1.27786
       -1.21150
       -1.29345
       -1.23882
       -1.19540
       -1.20402
       -1.22789
       -1.25937
       -1.22800
       -1.20740
       -1.28082
       -0.93659
       -1.29759
       -1.22826
       -1.24796
       -1.22890
       -1.25469
       -1.28757
       -1.22054
       -1.25584
       -1.24641
       -1.25819
       -1.30705
       -1.30474
       -1.24843
       -1.26616
       -1.27443
       -1.21843
       -1.24548
       -1.29549
       -1.25384
       -1.27877
       -1.29970
       -1.29138
       -1.22066
       -1.25072
       -1.24376
       -1.24524
       -1.26874
       -1.20381
       -1.23520
       -1.24818
       -1.25280
       -1.26809
       -1.20310
       -1.23262
       -1.25179
       -1.20969
       -1.23978
       -1.29234
       -1.25001
       -1.27361
       -1.24731
       -1.24474
       -0.87079
       -1.23933
       -0.98776
       -1.27518
       -1.26013
       -0.96965
       -1.27828
       -1.21953
       -1.25756
       -1.27056
       -1.25049
       -0.93978
       -1.26492
       -1.20808
       -1.28148
       -1.25291
       -1.24880
       -1.26923
       -1.07342
       -1.28510
       -1.25377
       -1.27352
       -1.26608
       -1.27440
       -1.20620
       -1.28998
       -1.04804
       -0.98563
       -1.04831
       -1.26178
       -1.24118
       -0.91821
       -1.08114
       -1.19845
       -1.25223
       -1.23244
       -1.25257
       -1.27732
       -0.80551
       -1.20334
       -0.90411
       -1.24804
       -0.84660
       -0.76802
       -1.26848
       -1.04830
       -1.20690
       -1.30358
       -1.26319
       -0.64936
       -1.28516
       -1.21211
       -1.26111
       -1.27629
       -1.28624
       -1.26385
       -1.23036
       -0.92185
       -1.26470
       -1.01756
       -1.26946
       -1.20361
       -1.21323
       -1.09738
       -1.29585
       -0.95428
       -0.06852
       -0.86835
       -0.54930
       -0.02868
       -1.23090
       -1.25431
       -1.31025
       -1.24684
       -1.24519
       -1.25985
       -1.29536
       -1.19368
       -1.25303
       -0.99226
       -0.85733
       -1.02787
       -0.72919
       -1.03083
       -1.25409
       -1.25508
       -1.22402
       -1.23377
       -1.28060
       -0.97192
       -1.23833
       -1.04463
       -0.87526
       -0.85806
       -0.89255
       -1.03376
       -1.27808
       -1.02519
       -1.25139
       -1.26104
       -1.20821
       -1.27029
       -1.22043
       -1.26464
       -1.26008
       -1.25442
       -1.26240
       -1.21811
       -1.28297
       -1.24492
       -1.22674
       -1.21031
       -1.21208
       -1.27689
       -1.24716
       -1.23224
       -1.28194
       -0.94700
       -1.31611
       -1.23465
       -1.26229
       -1.25470
       -1.26675
       -1.24035
       -1.22078
       -1.27113
       -1.25397
       -1.25182
       -1.32175
       -1.32523
       -1.25342
       -1.28628
       -1.27928
       -1.21387
       -1.24061
       -1.28355
       -1.25201
       -1.26420
       -1.32857
       -1.27885
       -1.25311
       -1.25796
       -1.22685
       -1.25238
       -1.29321
       -1.18952
       -1.27600
       -1.21004
       -1.22260
       -1.24885
       -1.19870
       -1.20542
       -1.23676
       -1.22426
       -1.23204
       -1.25696
       -1.23764
       -1.26175
       -1.24957
       -1.23796
       -0.86378
       -1.22890
       -1.03079
       -1.26888
       -1.22484
       -0.99275
       -1.25577
       -1.21052
       -1.24549
       -1.26419
       -1.21219
       -0.96315
       -1.25362
       -1.23930
       -1.25163
       -1.22240
       -1.25666
       -1.29664
       -1.07275
       -1.30536
       -1.24926
       -1.25388
       -1.27976
       -1.27203
       -1.21026
       -1.26841
       -1.01486
       -0.98230
       -1.03785
       -1.29121
       -1.22740
       -0.93039
       -1.10600
       -1.21738
       -1.24259
       -1.23594
       -1.27467
       -1.27960
       -0.78211
       -1.25064
       -0.85550
       -1.25222
       -0.82478
       -0.75590
       -1.27208
       -1.05046
       -1.23180
       -1.26503
       -1.28475
       -0.61028
       -1.27801
       -1.22519
       -1.24600
       -1.29068
       -1.33035
       -1.25813
       -1.23222
       -0.92062
       -1.24043
       -1.00227
       -1.24972
       -1.21673
       -1.21699
       -1.06557
       -1.27191
       -0.94665
       -0.07947
       -0.83533
       -0.47049
       -0.07300
       -1.24122
       -1.27109
       -1.29867
       -1.26637
       -1.25782
       -1.22874
       -1.29398
       -1.17864
       -1.23666
       -1.00331
       -0.87683
       -1.00482
       -0.75023
       -1.04028
       -1.24871
       -1.24772
       -1.22694
       -1.22782
       -1.23179
       -0.96675
       -1.24162
       -1.03469
       -0.87324
       -0.87460
       -0.89254
       -1.03395
       -1.26915
       -1.02261
       -1.24419
       -1.27641
       -1.22020
       -1.25886
       -1.22343
       -1.27023
       -1.27370
       -1.21537
       -1.26046
       -1.21537
       -1.26543
       -1.23495
       -1.22786
       -1.20014
       -1.23515
       -1.27315
       -1.23874
       -1.23748
       -1.27052
       -0.93235
       -1.29909
       -1.25412
       -1.25081
       -1.25370
       -1.27157
       -1.22423
       -1.23578
       -1.27541
       -1.24674
       -1.26423
       -1.29481
       -1.29500
       -1.24887
       -1.27996
       -1.28653
       -1.20597
       -1.23565
       -1.22484
       -1.26150
       -1.26083
       -1.29906
       -1.25827
       -1.26373
       -1.23202
       -1.25359
       -1.23768
       -1.27616
       -1.21611
       -1.25217
       -1.22434
       -1.22801
       -1.24496
       -1.22940
       -1.23594
       -1.21906
       -1.23378
       -1.23776
       -1.26978
       -1.27120
       -1.26055
       -1.25302
       -1.25521
       -0.85233
       -1.21386
       -1.07588
       -1.23850
       -1.23922
       -0.97918
       -1.24255
       -1.20139
       -1.21968
       -1.24908
       -1.22428
       -0.96888
       -1.25244
       -1.22723
       -1.23861
       -1.21777
       -1.28971
       -1.29936
       -1.04285
       -1.33222
       -1.25038
       -1.23660
       -1.25648
       -1.27157
       -1.20811
       -1.26710
       -1.02465
       -1.00348
       -1.01854
       -1.31483
       -1.25957
       -0.95471
       -1.10115
       -1.25600
       -1.23228
       -1.21120
       -1.23028
       -1.27151
       -0.80153
       -1.29414
       -0.82447
       -1.25617
       -0.84130
       -0.75648
       -1.22539
       -1.02614
       -1.19978
       -1.26031
       -1.25398
       -0.50867
       -1.26877
       -1.21959
       -1.24863
       -1.30016
       -1.28254
       -1.24616
       -1.23526
       -0.93423
       -1.23887
       -0.99780
       -1.25688
       -1.21006
       -1.21060
       -1.04470
       -1.27066
       -0.97856
       -0.07442
       -0.80377
       -0.36206
       -0.04472
       -1.23646
       -1.26243
       -1.27855
       -1.23247
       -1.23692
       -1.23550
       -1.30030
       -1.17249
       -1.23048
       -1.03387
       -0.90192
       -1.00584
       -0.71578
       -1.01797
       -1.27316
       -1.24914
       -1.22090
       -1.24836
       -1.20268
       -0.95428
       -1.25527
       -1.07334
       -0.91739
       -0.86459
       -0.89820
       -1.00066
       -1.25330
       -1.06799
       -1.21795
       -1.27842
       -1.21723
       -1.24894
       -1.22400
       -1.26557
       -1.28393
       -1.25307
       -1.24398
       -1.21768
       -1.25880
       -1.22044
       -1.24108
       -1.24741
       -1.20288
       -1.29439
       -1.26336
       -1.21864
       -1.28325
       -0.91996
       -1.25308
       -1.28246
       -1.24661
       -1.26581
       -1.28432
       -1.23662
       -1.24775
       -1.28129
       -1.25865
       -1.26260
       -1.29032
       -1.28372
       -1.23251
       -1.27890
       -1.27870
       -1.21746
       -1.23355
       -1.22403
       -1.27412
       -1.28030
       -1.28961
       -1.27251
       -1.23060
       -1.23668
       -1.24797
       -1.25188
       -1.27575
       -1.25615
       -1.22989
       -1.24863
       -1.22461
       -1.26450
       -1.21113
       -1.23801
       -1.20574
       -1.24330
       -1.23302
       -1.24476
       -1.27558
       -1.28555
       -1.24265
       -1.28667
       -0.83535
       -1.21210
       -1.06765
       -1.25817
       -1.23079
       -1.00132
       -1.26997
       -1.20040
       -1.22380
       -1.21270
       -1.25105
       -0.96093
       -1.24926
       -1.24892
       -1.24950
       -1.24954
       -1.25747
       -1.28582
       -1.06052
       -1.31484
       -1.24178
       -1.25428
       -1.22341
       -1.24868
       -1.23167
       -1.26038
       -1.01969
       -1.00637
       -1.00889
       -1.30006
       -1.26780
       -0.95068
       -1.12156
       -1.25239
       -1.24835
       -1.21659
       -1.25182
       -1.25691
       -0.77517
       -1.29390
       -0.83884
       -1.21249
       -0.87017
       -0.74428
       -1.24392
       -1.01243
       -1.20341
       -1.27197
       -1.23955
       -0.44553
       -1.24172
       -1.25095
       -1.25429
       -1.26006
       -1.27927
       -1.25277
       -1.23214
       -0.97616
       -1.21464
       -1.00472
       -1.24800
       -1.20847
       -1.22487
       -1.02451
       -1.24704
       -0.95744
       -0.06723
       -0.77974
       -0.21054
       -0.04628
       -1.21640
       -1.25818
       -1.31269
       -1.22531
       -1.25112
       -1.24226
       -1.27785
       -1.18287
       -1.23511
       -1.04577
       -0.88541
       -1.03589
       -0.70423
       -1.02759
       -1.29787
       -1.24927
       -1.25487
       -1.24523
       -1.22710
       -0.96448
       -1.24623
       -1.06882
       -0.88400
       -0.88980
       -0.92407
       -1.02693
       -1.25508
       -1.02634
       -1.20682
       -1.26474
       -1.23133
       -1.27405
       -1.22988
       -1.28038
       -1.26249
       -1.26829
       -1.22587
       -1.20482
       -1.22793
       -1.19714
       -1.22012
       -1.22584
       -1.19494
       -1.27247
       -1.23753
       -1.21938
       -1.26618
       -0.92432
       -1.25645
       -1.25029
       -1.25120
       -1.28044
       -1.25894
       -1.24012
       -1.27928
       -1.27232
       -1.22669
       -1.27348
       -1.30155
       -1.29712
       -1.24995
       -1.29643
       -1.26436
       -1.20768
       -1.21666
       -1.23380
       -1.24489
       -1.26949
       -1.26360
       -1.26669
       -1.19603
       -1.23098
       -1.28892
       -1.27018
       -1.27574
       -1.23365
       -1.20215
       -1.24432
       -1.21355
       -1.28108
       -1.21041
       -1.25260
       -1.21948
       -1.27693
       -1.22751
       -1.23840
       -1.26743
       -1.30544
       -1.20806
       -1.27435
       -0.80659
       -1.24683
       -1.02877
       -1.27382
       -1.25810
       -1.00772
       -1.27289
       -1.22194
       -1.26187
       -1.21973
       -1.27480
       -0.93998
       -1.25707
       -1.28956
       -1.25933
       -1.26593
       -1.27332
       -1.28270
       -1.03223
       -1.30500
       -1.23992
       -1.26393
       -1.24913
       -1.21200
       -1.26168
       -1.24982
       -1.03549
       -1.00145
       -1.00288
       -1.30810
       -1.27777
       -0.95512
       -1.13026
       -1.25639
       -1.27221
       -1.22100
       -1.22823
       -1.25867
       -0.74704
       -1.27918
       -0.79739
       -1.24236
       -0.85713
       -0.74154
       -1.25661
       -1.02071
       -1.19021
       -1.25696
       -1.24452
       -0.36537
       -1.23337
       -1.23281
       -1.26467
       -1.27787
       -1.29098
       -1.25902
       -1.24925
       -0.96999
       -1.25780
       -1.02743
       -1.25369
       -1.22672
       -1.24567
       -1.04268
       -1.22891
       -0.92425
       -0.04947
       -0.77548
       -0.09529
       -0.04853
       -1.20592
       -1.24598
       -1.26496
       -1.23625
       -1.25536
       -1.25646
       -1.26864
       -1.21029
       -1.24729
       -1.03532
       -0.88656
       -1.02686
       -0.67732
       -1.02207
       -1.25977
       -1.19539
       -1.25316
       -1.28277
       -1.24154
       -0.94156
       -1.25444
       -1.02194
       -0.90909
       -0.89195
       -0.93547
       -1.02250
       -1.25010
       -1.02616
       -1.20835
       -1.25243
       -1.24565
       -1.26513
       -1.23390
       -1.32235
       -1.21931
       -1.26901
       -1.23646
       -1.23789
       -1.22635
       -1.20531
       -1.23281
       -1.22397
       -1.19544
       -1.27099
       -1.24397
       -1.21783
       -1.23905
       -0.93923
       -1.24550
       -1.22952
       -1.24886
       -1.25232
       -1.26453
       -1.23721
       -1.25903
       -1.23983
       -1.21317
       -1.24428
       -1.27259
       -1.29455
       -1.22094
       -1.28676
       -1.31522
       -1.22348
       -1.23827
       -1.23022
       -1.24436
       -1.24198
       -1.30142
       -1.26515
       -1.18775
       -1.23818
       -1.27462
       -1.25145
       -1.22614
       -1.20416
       -1.18380
       -1.23391
       -1.23117
       -1.27552
       -1.19099
       -1.26977
       -1.22449
       -1.26258
       -1.23225
       -1.21383
       -1.27680
       -1.27338
       -1.22001
       -1.25769
       -0.80332
       -1.25451
       -1.01956
       -1.27664
       -1.26500
       -1.02174
       -1.24344
       -1.24332
       -1.24324
       -1.22029
       -1.27417
       -0.90702
       -1.28333
       -1.24623
       -1.24446
       -1.27599
       -1.24412
       -1.27641
       -1.02742
       -1.33338
       -1.26181
       -1.28586
       -1.22063
       -1.22817
       -1.29123
       -1.26689
       -1.05200
       -1.01507
       -1.00356
       -1.33048
       -1.26161
       -0.97126
       -1.10045
       -1.23659
       -1.25332
       -1.21305
       -1.22217
       -1.25800
       -0.72547
       -1.27901
       -0.77889
       -1.24876
       -0.84969
       -0.73497
       -1.26046
       -1.03727
       -1.22217
       -1.23606
       -1.26495
       -0.25424
       -1.28487
       -1.25557
       -1.24001
       -1.28769
       -1.25254
       -1.24446
       -1.24765
       -0.95565
       -1.24357
       -0.98474
       -1.23958
       -1.22712
       -1.24573
       -1.06440
       -1.25689
       -0.93039
       -0.04218
       -0.77680
       -0.05062
       -0.07576
       -1.21596
       -1.23797
       -1.28068
       -1.25523
       -1.23791
       -1.25355
       -1.27487
       -1.22007
       -1.27547
       -1.04465
       -0.87859
       -1.00922
       -0.61197
       -0.98974
       -1.23917
       -1.20813
       -1.25911
       -1.28115
       -1.25717
       -0.95021
       -1.26476
       -1.01548
       -0.88367
       -0.89732
       -0.95947
       -1.01215
       -1.25641
       -1.00692
       -1.23068
       -1.26078
       -1.24543
       -1.26544
       -1.27555
       -1.30032
       -1.25192
       -1.23715
       -1.23304
       -1.20499
       -1.21889
       -1.23301
       -1.22397
       -1.23484
       -1.19435
       -1.23752
       -1.22980
       -1.23440
       -1.24083
       -0.92458
       -1.23770
       -1.25293
       -1.26347
       -1.25891
       -1.24018
       -1.22032
       -1.23391
       -1.23826
       -1.18900
       -1.22967
       -1.26362
       -1.29618
       -1.20987
       -1.28286
       -1.29954
       -1.18250
       -1.24865
       -1.23149
       -1.26340
       -1.27347
       -1.31566
       -1.25965
       -1.21282
       -1.23640
       -1.23884
       -1.25683
       -1.24094
       -1.20500
       -1.18882
       -1.22272
       -1.23975
       -1.22200
       -1.20936
       -1.23446
       -1.20880
       -1.26352
       -1.25689
       -1.22158
       -1.28329
       -1.25895
       -1.25058
       -1.29666
       -0.76556
       -1.27495
       -1.01136
       -1.23512
       -1.26152
       -1.02170
       -1.24318
       -1.23866
       -1.27442
       -1.24102
       -1.23059
       -0.86702
       -1.25552
       -1.24159
       -1.24918
       -1.25071
       -1.23478
       -1.28364
       -1.01685
       -1.28829
       -1.29135
       -1.27013
       -1.24931
       -1.22795
       -1.28696
       -1.27744
       -1.02998
       -1.01861
       -1.00111
       -1.33312
       -1.27038
       -0.96138
       -1.06473
       -1.25873
       -1.26030
       -1.20507
       -1.20801
       -1.23788
       -0.67201
       -1.26453
       -0.74391
       -1.19993
       -0.83621
       -0.70684
       -1.26891
       -1.02920
       -1.22732
       -1.25816
       -1.27293
       -0.14611
       -1.26540
       -1.24278
       -1.25736
       -1.26898
       -1.26443
       -1.23535
       -1.24414
       -0.94012
       -1.23760
       -0.98676
       -1.22235
       -1.25064
       -1.23103
       -1.05004
       -1.27020
       -0.91012
       -0.05019
       -0.77371
       -0.04112
       -0.05466
       -1.23532
       -1.25612
       -1.28974
       -1.24439
       -1.25126
       -1.23348
       -1.25518
       -1.24834
       -1.22971
       -1.05282
       -0.88472
       -1.00777
       -0.58684
       -0.97819
       -1.24060
       -1.21928
       -1.26406
       -1.27511
       -1.24000
       -0.91764
       -1.26682
       -1.01788
       -0.85935
       -0.90492
       -0.95639
       -1.01786
       -1.25115
       -1.04294
       -1.23406
       -1.25669
       -1.25748
       -1.26890
       -1.27946
       -1.25547
       -1.23338
       -1.24162
       -1.19852
       -1.23658
       -1.24317
       -1.24044
       -1.22962
       -1.19800
       -1.19526
       -1.23479
       -1.22525
       -1.26888
       -1.22865
       -0.92250
       -1.25115
       -1.25134
       -1.26850
       -1.26820
       -1.25241
       -1.20478
       -1.24947
       -1.22247
       -1.18297
       -1.25697
       -1.27855
       -1.29016
       -1.21066
       -1.29357
       -1.25939
       -1.21608
       -1.27013
       -1.17673
       -1.25173
       -1.25604
       -1.30161
       -1.28977
       -1.22228
       -1.22547
       -1.25217
       -1.24027
       -1.25231
       -1.19774
       -1.19562
       -1.20383
       -1.23232
       -1.20882
       -1.23351
       -1.24263
       -1.20176
       -1.27032
       -1.25805
       -1.20369
       -1.27934
       -1.23530
       -1.24610
       -1.29690
       -0.72288
       -1.25350
       -1.01139
       -1.19681
       -1.23580
       -1.00619
       -1.23518
       -1.23422
       -1.23178
       -1.22675
       -1.23646
       -0.87941
       -1.25632
       -1.22818
       -1.25370
       -1.24148
       -1.23898
       -1.30166
       -0.99297
       -1.28976
       -1.29910
       -1.24259
       -1.25045
       -1.22847
       -1.34342
       -1.26606
       -1.02714
       -1.02619
       -0.99771
       -1.35042
       -1.27653
       -0.96677
       -1.03196
       -1.25323
       -1.25511
       -1.14336
       -1.20941
       -1.24483
       -0.62502
       -1.22162
       -0.74329
       -1.21353
       -0.85715
       -0.68090
       -1.26717
       -1.03515
       -1.21720
       -1.28870
       -1.29581
       -0.09802
       -1.25142
       -1.25916
       -1.27959
       -1.26922
       -1.29030
       -1.24722
       -1.22960
       -0.88974
       -1.25889
       -0.99571
       -1.22438
       -1.25593
       -1.22816
       -1.01934
       -1.25990
       -0.94098
       -0.05465
       -0.74618
       -0.02416
       -0.02684
       -1.23438
       -1.23765
       -1.27862
       -1.26545
       -1.26965
       -1.25713
       -1.25327
       -1.25017
       -1.23153
       -1.02657
       -0.87795
       -1.02426
       -0.53509
       -0.96522
       -1.26766
       -1.21450
       -1.29084
       -1.26851
       -1.23009
       -0.91436
       -1.25866
       -1.06151
       -0.88695
       -0.89662
       -0.94446
       -1.02495
       -1.22263
       -1.03607
       -1.20291
       -1.26423
       -1.28115
       -1.23035
       -1.25624
       -1.24693
       -1.23719
       -1.27133
       -1.19365
       -1.21608
       -1.25942
       -1.25118
       -1.21530
       -1.20180
       -1.18519
       -1.25206
       -1.19482
       -1.25261
       -1.23285
       -0.93058
       -1.25534
       -1.22244
       -1.23508
       -1.26522
       -1.27316
       -1.16856
       -1.27430
       -1.22820
       -1.19454
       -1.25567
       -1.25029
       -1.27143
       -1.22266
       -1.29525
       -1.26175
       -1.22063
       -1.29922
       -1.19207
       -1.25713
       -1.25208
       -1.29867
       -1.30060
       -1.20987
       -1.21916
       -1.26866
       -1.23247
       -1.24002
       -1.21257
       -1.20096
       -1.20791
       -1.25184
       -1.22581
       -1.21987
       -1.23945
       -1.22980
       -1.24351
       -1.25616
       -1.19930
       -1.27621
       -1.23731
       -1.24298
       -1.30085
       -0.70282
       -1.26059
       -0.97962
       -1.23449
       -1.23394
       -1.01759
       -1.23960
       -1.18751
       -1.23076
       -1.20853
       -1.23883
       -0.86238
       -1.25299
       -1.23333
       -1.26641
       -1.21830
       -1.21921
       -1.28031
       -1.01587
       -1.29650
       -1.30327
       -1.24536
       -1.20573
       -1.21969
       -1.35683
       -1.25437
       -1.02481
       -1.03944
       -1.00515
       -1.31958
       -1.26478
       -0.94734
       -1.02379
       -1.25814
       -1.21970
       -1.17191
       -1.21717
       -1.25357
       -0.55125
       -1.22897
       -0.71883
       -1.22891
       -0.86671
       -0.65148
       -1.26343
       -1.04007
       -1.25003
       -1.27458
       -1.28963
       -0.07027
       -1.25857
       -1.24702
       -1.28554
       -1.27855
       -1.29873
       -1.28377
       -1.26552
       -0.89565
       -1.27429
       -1.00413
       -1.22955
       -1.24870
       -1.22384
       -1.01287
       -1.27698
       -0.91535
       -0.06678
       -0.69450
       -0.05347
       -0.04823
       -1.22379
       -1.24148
       -1.25781
       -1.23700
       -1.28778
       -1.27622
       -1.25319
       -1.25938
       -1.24801
       -1.00842
       -0.87896
       -1.02013
       -0.45856
       -0.94906
       -1.24504
       -1.17644
       -1.29933
       -1.24706
       -1.24547
       -0.91569
       -1.26045
       -1.04636
       -0.89622
       -0.92706
       -0.95421
       -1.01764
       -1.19942
       -1.02715
       -1.23862
       -1.25360
       -1.25548
       -1.24011
       -1.27033
       -1.20848
       -1.24353
       -1.26479
       -1.20461
       -1.18679
       -1.24986
       -1.26117
       -1.21370
       -1.23874
       -1.20448
       -1.27506
       -1.18541
       -1.25960
       -1.23286
       -0.91650
       -1.24490
       -1.23966
       -1.25391
       -1.26159
       -1.26815
       -1.17132
       -1.30153
       -1.23774
       -1.23531
       -1.22770
       -1.26300
       -1.23961
       -1.25411
       -1.29506
       -1.26724
       -1.22966
       -1.26994
       -1.19123
       -1.25271
       -1.25492
       -1.28481
       -1.28114
       -1.21594
       -1.20615
       -1.30496
       -1.23372
       -1.26393
       -1.24220
       -1.23066
       -1.22880
       -1.27760
       -1.23424
       -1.21589
       -1.22314
       -1.24386
       -1.25223
       -1.25097
       -1.20019
       -1.26491
       -1.25924
       -1.21003
       -1.30896
       -0.66316
       -1.23405
       -0.98019
       -1.27369
       -1.21681
       -0.97211
       -1.22575
       -1.16359
       -1.22261
       -1.22472
       -1.22908
       -0.85452
       -1.25173
       -1.22845
       -1.26899
       -1.22736
       -1.22532
       -1.23556
       -1.02143
       -1.28332
       -1.24967
       -1.25241
       -1.20030
       -1.22339
       -1.31297
       -1.23847
       -1.01041
       -1.06899
       -0.98882
       -1.30346
       -1.23412
       -0.94642
       -0.99505
       -1.25053
       -1.22381
       -1.15871
       -1.22246
       -1.26001
       -0.47898
       -1.26510
       -0.69653
       -1.26394
       -0.87250
       -0.60204
       -1.25406
       -1.05369
       -1.25601
       -1.27048
       -1.29479
       -0.04302
       -1.27756
       -1.24976
       -1.26583
       -1.30728
       -1.32676
       -1.27360
       -1.26009
       -0.91146
       -1.23816
       -1.01147
       -1.24727
       -1.22684
       -1.19796
       -1.03040
       -1.26981
       -0.85215
       -0.05800
       -0.65371
       -0.03240
       -0.06130
       -1.21003
       -1.20276
       -1.21986
       -1.22602
       -1.28832
       -1.28301
       -1.22921
       -1.23953
       -1.25215
       -0.99484
       -0.90029
       -0.99674
       -0.39516
       -0.95355
       -1.23794
       -1.17739
       -1.28143
       -1.27110
       -1.26888
       -0.92309
       -1.23226
       -1.04016
       -0.87697
       -0.93795
       -0.94767
       -1.03852
       -1.19950
       -1.02096
       -1.24476
       -1.22131
       -1.24489
       -1.23911
       -1.25966
       -1.17945
       -1.23578
       -1.25375
       -1.18655
       -1.20819
       -1.24031
       -1.25246
       -1.21728
       -1.22152
       -1.23740
       -1.26714
       -1.21423
       -1.25938
       -1.23124
       -0.90461
       -1.27153
       -1.25458
       -1.25987
       -1.23540
       -1.26185
       -1.19228
       -1.26824
       -1.24298
       -1.25677
       -1.24339
       -1.28179
       -1.26546
       -1.25428
       -1.26794
       -1.25483
       -1.22806
       -1.26611
       -1.23954
       -1.24702
       -1.27594
       -1.28166
       -1.28115
       -1.23455
       -1.21002
       -1.29208
       -1.24535
       -1.26853
       -1.22323
       -1.21178
       -1.20568
       -1.25929
       -1.24360
       -1.18861
       -1.20201
       -1.22888
       -1.25915
       -1.23782
       -1.22975
       -1.29847
       -1.22351
       -1.20779
       -1.28556
       -0.64554
       -1.24529
       -0.97253
       -1.25645
       -1.22137
       -0.94263
       -1.24557
       -1.21113
       -1.21397
       -1.20311
       -1.26318
       -0.86280
       -1.25030
       -1.21612
       -1.25226
       -1.22959
       -1.23195
       -1.23906
       -1.00429
       -1.26794
       -1.22647
       -1.23003
       -1.22864
       -1.20318
       -1.29645
       -1.24405
       -1.03292
       -1.08294
       -0.97933
       -1.29830
       -1.21110
       -0.95801
       -0.98936
       -1.22748
       -1.20533
       -1.20886
       -1.22207
       -1.26612
       -0.38143
       -1.26923
       -0.68661
       -1.24282
       -0.88708
       -0.56319
       -1.24899
       -1.04721
       -1.22971
       -1.24682
       -1.27974
       -0.06024
       -1.28967
       -1.25333
       -1.26769
       -1.26846
       -1.33169
       -1.26902
       -1.22184
       -0.92515
       -1.24776
       -0.98147
       -1.21241
       -1.20113
       -1.23660
       -1.04304
       -1.25005
       -0.84574
       -0.07336
       -0.58998
       -0.02513
       -0.05585
       -1.20509
       -1.18927
       -1.22619
       -1.22207
       -1.27683
       -1.28917
       -1.23855
       -1.25835
       -1.25838
       -0.98389
       -0.90736
       -1.04084
       -0.28034
       -0.94065
       -1.27580
       -1.20120
       -1.26753
       -1.23408
       -1.28784
       -0.90845
       -1.23732
       -1.01560
       -0.86220
       -0.94989
       -0.94445
       -1.02620
       -1.21072
       -1.02926
       -1.25002
       -1.20372
       -1.18912
       -1.23143
       -1.24286
       -1.17640
       -1.26196
       -1.25714
       -1.19749
       -1.22826
       -1.25616
       -1.26183
       -1.22568
       -1.20987
       -1.23449
       -1.22683
       -1.24959
       -1.23791
       -1.22163
       -0.90084
       -1.27619
       -1.24432
       -1.24250
       -1.25592
       -1.27860
       -1.19084
       -1.30039
       -1.25486
       -1.24956
       -1.27097
       -1.26516
       -1.25974
       -1.25994
       -1.27374
       -1.24804
       -1.23241
       -1.25745
       -1.20894
       -1.26693
       -1.27395
       -1.26419
       -1.26678
       -1.19352
       -1.20593
       -1.27179
       -1.24707
       -1.26454
       -1.22296
       -1.21974
       -1.19148
       -1.26662
       -1.24408
       -1.21336
       -1.20910
       -1.19866
       -1.25740
       -1.23430
       -1.20369
       -1.29467
       -1.18728
       -1.24889
       -1.24885
       -0.61000
       -1.26371
       -0.94416
       -1.26970
       -1.20899
       -0.93802
       -1.22638
       -1.22360
       -1.22664
       -1.21887
       -1.26519
       -0.89282
       -1.22617
       -1.22373
       -1.26560
       -1.24740
       -1.23664
       -1.24169
       -1.01204
       -1.26235
       -1.21249
       -1.22847
       -1.22465
       -1.21940
       -1.31797
       -1.21133
       -1.05685
       -1.09821
       -1.00952
       -1.29287
       -1.21032
       -0.97313
       -0.98515
       -1.25493
       -1.20813
       -1.20432
       -1.23452
       -1.24289
       -0.25802
       -1.23502
       -0.66758
       -1.23177
       -0.87685
       -0.48899
       -1.23086
       -1.05686
       -1.22746
       -1.22293
       -1.24443
       -0.00409
       -1.29311
       -1.25340
       -1.23653
       -1.26156
       -1.29079
       -1.23302
       -1.21342
       -0.91816
       -1.22683
       -0.99440
       -1.22003
       -1.24832
       -1.24361
       -1.01815
       -1.21603
       -0.86444
       -0.08319
       -0.52614
       -0.02347
       -0.07067
       -1.21316
       -1.18524
       -1.23296
       -1.22981
       -1.23585
       -1.25581
       -1.23513
       -1.26197
       -1.24602
       -0.99974
       -0.89871
       -1.04856
       -0.18501
       -0.92525
       -1.22662
       -1.17830
       -1.24597
       -1.25150
       -1.30057
       -0.89869
       -1.23042
       -1.01278
       -0.84379
       -0.94581
       -0.96611
       -1.00857
       -1.18258
       -1.01016
       -1.19256
       -1.22832
       -1.23267
       -1.21531
       -1.21697
       -1.16332
       -1.26210
       -1.27239
       -1.22600
       -1.21440
       -1.26041
       -1.23123
       -1.23188
       -1.21189
       -1.24633
       -1.20111
       -1.22192
       -1.19983
       -1.23200
       -0.87990
       -1.24861
       -1.22489
       -1.22977
       -1.26962
       -1.29802
       -1.21685
       -1.26532
       -1.23988
       -1.26789
       -1.26908
       -1.27189
       -1.24328
       -1.24594
       -1.28815
       -1.22797
       -1.22447
       -1.25811
       -1.23364
       -1.27487
       -1.25070
       -1.27124
       -1.26931
       -1.19668
       -1.21125
       -1.23963
       -1.20671
       -1.25848
       -1.23381
       -1.21850
       -1.19606
       -1.26245
       -1.23787
       -1.24405
       -1.20881
       -1.21361
       -1.25354
       -1.19790
       -1.24136
       -1.29920
       -1.19298
       -1.23431
       -1.27469
       -0.55575
       -1.24465
       -0.91617
       -1.28759
       -1.22473
       -0.92188
       -1.24534
       -1.24368
       -1.26217
       -1.24365
       -1.26102
       -0.87433
       -1.20726
       -1.21347
       -1.26813
       -1.23797
       -1.25567
       -1.25422
       -0.98227
       -1.26523
       -1.20554
       -1.21685
       -1.22589
       -1.19815
       -1.32010
       -1.21088
       -1.01675
       -1.07482
       -1.01965
       -1.26650
       -1.22684
       -0.96782
       -0.97378
       -1.28223
       -1.21909
       -1.22312
       -1.22868
       -1.23239
       -0.12864
       -1.22369
       -0.60669
       -1.22193
       -0.86917
       -0.39001
       -1.25863
       -1.05069
       -1.22182
       -1.22273
       -1.25768
       -0.06712
       -1.29785
       -1.26059
       -1.24324
       -1.25455
       -1.29595
       -1.22297
       -1.22563
       -0.89231
       -1.22616
       -0.98967
       -1.23026
       -1.26458
       -1.23234
       -1.01955
       -1.26187
       -0.85516
       -0.07958
       -0.45554
       -0.02023
       -0.04341
       -1.21636
       -1.19925
       -1.25316
       -1.27223
       -1.25737
       -1.25693
       -1.25957
       -1.27055
       -1.21363
       -0.96931
       -0.87793
       -1.02780
       -0.08939
       -0.92084
       -1.24783
       -1.19536
       -1.24720
       -1.24538
       -1.30928
       -0.86814
       -1.22786
       -1.01853
       -0.83377
       -0.94197
       -0.97717
       -1.02301
       -1.18837
       -1.01590
       -1.19950
       -1.23517
       -1.22606
       -1.19318
       -1.23133
       -1.15893
       -1.25210
       -1.28371
       -1.22807
       -1.25563
       -1.24708
       -1.23900
       -1.24252
       -1.18887
       -1.23127
       -1.20152
       -1.19841
       -1.21007
       -1.20025
       -0.88683
       -1.24257
       -1.24407
       -1.23913
       -1.29173
       -1.25492
       -1.22620
       -1.23154
       -1.25798
       -1.26367
       -1.26231
       -1.26299
       -1.26551
       -1.23836
       -1.25541
       -1.24001
       -1.24706
       -1.20648
       -1.25108
       -1.25763
       -1.24908
       -1.24892
       -1.26166
       -1.19431
       -1.21741
       -1.21077
       -1.18908
       -1.26553
       -1.20278
       -1.21192
       -1.18665
       -1.24348
       -1.25388
       -1.21558
       -1.18773
       -1.20085
       -1.25077
       -1.18375
       -1.21031
       -1.28357
       -1.20180
       -1.24630
       -1.28894
       -0.47472
       -1.22799
       -0.90311
       -1.28162
       -1.23116
       -0.91969
       -1.28159
       -1.23811
       -1.28562
       -1.24458
       -1.25917
       -0.88892
       -1.23851
       -1.18560
       -1.28657
       -1.22615
       -1.27238
       -1.23234
       -0.94991
       -1.26083
       -1.19845
       -1.21749
       -1.23946
       -1.20264
       -1.32304
       -1.26467
       -1.01458
       -1.05991
       -1.03383
       -1.28376
       -1.24194
       -0.99832
       -0.99274
       -1.28097
       -1.22633
       -1.20016
       -1.25114
       -1.25415
       -0.04736
       -1.17928
       -0.54485
       -1.26036
       -0.85049
       -0.28053
       -1.25311
       -1.02628
       -1.21720
       -1.24665
       -1.26720
       -0.01402
       -1.28081
       -1.26657
       -1.22451
       -1.24886
       -1.28034
       -1.23291
       -1.21765
       -0.87909
       -1.19718
       -1.01234
       -1.27971
       -1.26126
       -1.23131
       -1.01309
       -1.25453
       -0.84730
       -0.07759
       -0.35927
       -0.05701
       -0.05345
       -1.23804
       -1.19373
       -1.23288
       -1.24169
       -1.28126
       -1.25035
       -1.24796
       -1.26786
       -1.20833
       -0.96959
       -0.87659
       -1.00260
       -0.02932
       -0.89089
       -1.22170
       -1.17225
       -1.25831
       -1.28471
       -1.27836
       -0.86682
       -1.25917
       -1.01655
       -0.82536
       -0.94778
       -0.98697
       -1.02038
       -1.17443
       -1.02391
       -1.22478
       -1.23773
       -1.22719
       -1.23142
       -1.24213
       -1.15807
       -1.22360
       -1.27121
       -1.21905
       -1.24394
       -1.23503
       -1.25678
       -1.23527
       -1.17918
       -1.22811
       -1.17644
       -1.21363
       -1.19910
       -1.24403
       -0.88307
       -1.25624
       -1.23622
       -1.25621
       -1.29074
       -1.27379
       -1.25774
       -1.23532
       -1.23997
       -1.26613
       -1.25539
       -1.26862
       -1.26772
       -1.24137
       -1.22826
       -1.25189
       -1.20415
       -1.21744
       -1.24059
       -1.26213
       -1.25804
       -1.24484
       -1.28686
       -1.16761
       -1.20666
       -1.22566
       -1.20500
       -1.25097
       -1.19922
       -1.23034
       -1.19553
       -1.24643
       -1.25312
       -1.24521
       -1.21319
       -1.21995
       -1.24419
       -1.19202
       -1.20766
       -1.29948
       -1.17881
       -1.24705
       -1.29052
       -0.38215
       -1.23875
       -0.90546
       -1.24671
       -1.21308
       -0.90659
       -1.28164
       -1.23933
       -1.26189
       -1.23558
       -1.24797
       -0.90358
       -1.27962
       -1.20198
       -1.27003
       -1.22515
       -1.25992
       -1.24333
       -0.96317
       -1.24258
       -1.20060
       -1.21526
       -1.25918
       -1.23266
       -1.30283
       -1.27696
       -1.00777
       -1.04417
       -1.04382
       -1.28113
       -1.26111
       -0.95923
       -0.96650
       -1.25998
       -1.22390
       -1.20481
       -1.23149
       -1.24662
       -0.06582
       -1.22972
       -0.49720
       -1.24518
       -0.83301
       -0.16421
       -1.25717
       -1.01649
       -1.24783
       -1.26802
       -1.25791
       -0.06131
       -1.26472
       -1.26313
       -1.20962
       -1.24986
       -1.26247
       -1.25574
       -1.19474
       -0.87298
       -1.17260
       -0.98588
       -1.27167
       -1.27307
       -1.24256
       -0.98368
       -1.25126
       -0.83732
       -0.05212
       -0.24091
       -0.02631
       -0.03613
       -1.21650
       -1.18331
       -1.22157
       -1.22463
       -1.26561
       -1.24927
       -1.26295
       -1.28508
       -1.23183
       -0.96398
       -0.86727
       -0.99245
       -0.10517
       -0.87702
       -1.19107
       -1.20527
       -1.27738
       -1.26724
       -1.25923
       -0.87551
       -1.24841
       -1.01903
       -0.84402
       -0.92022
       -0.98968
       -1.04233
       -1.19243
       -1.02353
       -1.21360
       -1.23804
       -1.27973
       -1.23554
       -1.25264
       -1.19781
       -1.25163
       -1.26884
       -1.20970
       -1.25602
       -1.25601
       -1.26576
       -1.24448
       -1.17629
       -1.23596
       -1.20745
       -1.20502
       -1.16647
       -1.23603
       -0.89545
       -1.25699
       -1.24378
       -1.23109
       -1.27768
       -1.26904
       -1.23652
       -1.23542
       -1.22591
       -1.24954
       -1.26421
       -1.27251
       -1.27783
       -1.26310
       -1.23622
       -1.25538
       -1.22263
       -1.24712
       -1.22320
       -1.23615
       -1.27962
       -1.23372
       -1.25658
       -1.19889
       -1.22152
       -1.24012
       -1.19318
       -1.19983
       -1.20012
       -1.21781
       -1.16950
       -1.24626
       -1.22841
       -1.22145
       -1.20108
       -1.22357
       -1.25948
       -1.19775
       -1.18780
       -1.25590
       -1.19217
       -1.22685
       -1.27499
       -0.27035
       -1.26444
       -0.93176
       -1.22396
       -1.20874
       -0.90685
       -1.27568
       -1.24614
       -1.23531
       -1.21601
       -1.21843
       -0.90267
       -1.27734
       -1.19768
       -1.28643
       -1.21293
       -1.27187
       -1.23662
       -0.98052
       -1.24368
       -1.20570
       -1.22000
       -1.24395
       -1.21792
       -1.30618
       -1.26303
       -0.99989
       -1.03209
       -1.02685
       -1.28405
       -1.26270
       -0.96877
       -0.98788
       -1.25236
       -1.24890
       -1.19445
       -1.24256
       -1.25920
       -0.02312
       -1.21543
       -0.41974
       -1.25576
       -0.83293
       -0.11777
       -1.22393
       -1.03670
       -1.23669
       -1.26588
       -1.29146
       -0.04682
       -1.24701
       -1.26793
       -1.21781
       -1.25593
       -1.24324
       -1.26083
       -1.18464
       -0.87494
       -1.19544
       -1.01621
       -1.25017
       -1.28710
       -1.25426
       -0.99852
       -1.23605
       -0.79123
       -0.05317
       -0.13635
       -0.01860
       -0.06399
       -1.20854
       -1.18175
       -1.22300
       -1.21306
       -1.25879
       -1.24845
       -1.25152
       -1.28654
       -1.25289
       -0.95939
       -0.89034
       -0.96609
       -0.07470
       -0.85399
       -1.21146
       -1.20424
       -1.28300
       -1.27761
       -1.25329
       -0.86971
       -1.26015
       -1.03845
       -0.83197
       -0.92146
       -1.02141
       -1.03083
       -1.23197
       -1.02694
       -1.21734
       -1.24426
       -1.29590
       -1.26750
       -1.23679
       -1.20822
       -1.21780
       -1.24330
       -1.25127
       -1.23851
       -1.24686
       -1.23033
       -1.24888
       -1.19348
       -1.25009
       -1.19718
       -1.23288
       -1.14140
       -1.23286
       -0.89126
       -1.24464
       -1.24633
       -1.23926
       -1.23979
       -1.27558
       -1.22947
       -1.22074
       -1.22657
       -1.26055
       -1.24101
       -1.26918
       -1.25416
       -1.25712
       -1.25094
       -1.26262
       -1.23116
       -1.24717
       -1.21521
       -1.24523
       -1.25792
       -1.24489
       -1.24591
       -1.19849
       -1.23480
       -1.23126
       -1.22782
       -1.21607
       -1.19364
       -1.20774
       -1.15217
       -1.24817
       -1.20470
       -1.21642
       -1.22972
       -1.20394
       -1.27580
       -1.20543
       -1.17662
       -1.27332
       -1.17413
       -1.24205
       -1.27924
       -0.16733
       -1.24404
       -0.89769
       -1.23457
       -1.20204
       -0.87784
       -1.26357
       -1.23801
       -1.25715
       -1.24769
       -1.25074
       -0.90985
       -1.26680
       -1.21316
       -1.23970
       -1.19409
       -1.24902
       -1.24681
       -0.97441
       -1.25451
       -1.22284
       -1.22664
       -1.19821
       -1.22975
       -1.32359
       -1.24909
       -1.00490
       -1.03445
       -1.01195
       -1.27649
       -1.26598
       -0.99097
       -0.95472
       -1.24692
       -1.23999
       -1.20784
       -1.25143
       -1.26494
       -0.06467
       -1.21906
       -0.31999
       -1.23646
       -0.83269
       -0.08384
       -1.24788
       -1.03292
       -1.20144
       -1.25886
       -1.26847
       -0.03066
       -1.26281
       -1.25467
       -1.23431
       -1.23005
       -1.21988
       -1.27204
       -1.18491
       -0.86146
       -1.20064
       -1.01439
       -1.22983
       -1.29529
       -1.27290
       -0.99127
       -1.24352
       -0.78741
       -0.06808
       -0.08524
       -0.02837
       -0.02800
       -1.18918
       -1.18646
       -1.21173
       -1.25237
       -1.26474
       -1.25001
       -1.23010
       -1.27935
       -1.26267
       -0.94487
       -0.88842
       -0.94516
       -0.07732
       -0.84729
       -1.20501
       -1.23106
       -1.27542
       -1.23178
       -1.25131
       -0.87325
       -1.23579
       -1.06666
       -0.79097
       -0.91265
       -1.02209
       -1.00147
       -1.24186
       -1.04686
       -1.22405
       -1.25756
       -1.26434
       -1.25444
       -1.25539
       -1.23653
       -1.25522
       -1.24845
       -1.25865
       -1.19477
       -1.24300
       -1.26611
       -1.22383
       -1.22058
       -1.22371
       -1.20364
       -1.23286
       -1.14993
       -1.24404
       -0.88823
       -1.22378
       -1.22322
       -1.23696
       -1.19989
       -1.26054
       -1.21451
       -1.21875
       -1.23109
       -1.29436
       -1.25596
       -1.27316
       -1.25485
       -1.20418
       -1.24098
       -1.26342
       -1.22687
       -1.22230
       -1.24768
       -1.28715
       -1.27551
       -1.24794
       -1.27622
       -1.21849
       -1.21927
       -1.24938
       -1.23550
       -1.22097
       -1.21273
       -1.24131
       -1.15935
       -1.23670
       -1.18822
       -1.18132
       -1.22451
       -1.19589
       -1.24228
       -1.18545
       -1.18689
       -1.27847
       -1.21440
       -1.23120
       -1.25588
       -0.09773
       -1.21039
       -0.88985
       -1.20331
       -1.20360
       -0.83943
       -1.26433
       -1.25006
       -1.23191
       -1.22774
       -1.25766
       -0.89337
       -1.21567
       -1.18268
       -1.26123
       -1.18472
       -1.25523
       -1.24580
       -0.98587
       -1.25872
       -1.22872
       -1.23373
       -1.22709
       -1.27976
       -1.28793
       -1.23758
       -1.00612
       -1.03190
       -1.02234
       -1.25755
       -1.26328
       -0.97798
       -0.96651
       -1.24666
       -1.24915
       -1.21038
       -1.24267
       -1.24147
       -0.05683
       -1.25327
       -0.23746
       -1.23250
       -0.83802
       -0.05726
       -1.26045
       -1.03091
       -1.21200
       -1.25971
       -1.23069
       -0.03842
       -1.26924
       -1.26497
       -1.23458
       -1.22974
       -1.22442
       -1.24358
       -1.20178
       -0.83094
       -1.20094
       -0.98338
       -1.23975
       -1.27814
       -1.25667
       -1.01892
       -1.24139
       -0.74694
       -0.03272
       -0.03623
       -0.04496
       -0.02788
       -1.21773
       -1.18498
       -1.19451
       -1.26195
       -1.23266
       -1.22978
       -1.24467
       -1.21188
       -1.27165
       -0.89592
       -0.90411
       -0.95639
       -0.06465
       -0.85345
       -1.22693
       -1.22828
       -1.25317
       -1.26021
       -1.25941
       -0.83811
       -1.21263
       -1.07799
       -0.79270
       -0.93081
       -1.05011
       -1.01240
       -1.23902
       -1.01871
       -1.20128
       -1.23505
       -1.28097
       -1.28368
       -1.24571
       -1.22338
       -1.28191
       -1.25036
       -1.26148
       -1.20285
       -1.23431
       -1.26800
       -1.24896
       -1.21907
       -1.24649
       -1.23018
       -1.21509
       -1.16613
       -1.23949
       -0.91844
       -1.24645
       -1.23680
       -1.25389
       -1.21860
       -1.28994
       -1.21667
       -1.20971
       -1.25209
       -1.27112
       -1.25005
       -1.25610
       -1.25477
       -1.20486
       -1.25139
       -1.24548
       -1.19481
       -1.21488
       -1.24019
       -1.26275
       -1.24397
       -1.23972
       -1.23527
       -1.21152
       -1.19853
       -1.23961
       -1.25090
       -1.24034
       -1.24337
       -1.24156
       -1.16574
       -1.21119
       -1.21609
       -1.19589
       -1.25095
       -1.23529
       -1.25910
       -1.17172
       -1.21136
       -1.25559
       -1.16131
       -1.21305
       -1.25070
       -0.07845
       -1.15957
       -0.88987
       -1.23416
       -1.19838
       -0.84089
       -1.25691
       -1.27549
       -1.22393
       -1.24809
       -1.22998
       -0.86988
       -1.23531
       -1.21316
       -1.24429
       -1.21738
       -1.28174
       -1.24654
       -0.96639
       -1.24853
       -1.23767
       -1.21987
       -1.21203
       -1.27355
       -1.27748
       -1.22185
       -0.97217
       -1.04734
       -1.02367
       -1.25319
       -1.23840
       -0.97619
       -0.97361
       -1.23889
       -1.27677
       -1.23687
       -1.24309
       -1.25517
       -0.00354
       -1.23800
       -0.12758
       -1.24661
       -0.81816
       -0.07556
       -1.22663
       -1.03884
       -1.22237
       -1.27056
       -1.22479
       -0.05571
       -1.26840
       -1.23067
       -1.21833
       -1.23363
       -1.24110
       -1.24389
       -1.19447
       -0.84895
       -1.18598
       -0.94454
       -1.25314
       -1.26696
       -1.26584
       -1.01571
       -1.23566
       -0.72104
       -0.05527
       -0.02590
       -0.05462
       -0.04406
       -1.20199
       -1.20293
       -1.19095
       -1.22162
       -1.22249
       -1.22880
       -1.23489
       -1.18013
       -1.27192
       -0.91334
       -0.87747
       -0.94417
       -0.06226
       -0.82655
       -1.22700
       -1.24262
       -1.24672
       -1.25687
       -1.27927
       -0.81047
       -1.21286
       -1.04580
       -0.75926
       -0.95716
       -1.06202
       -1.01621
       -1.23885
       -0.99377
       -1.22896
       -1.20921
       -1.27830
       -1.28924
       -1.20372
       -1.18380
       -1.24569
       -1.22792
       -1.26481
       -1.21263
       -1.24739
       -1.27821
       -1.24908
       -1.25189
       -1.22819
       -1.21333
       -1.20205
       -1.15079
       -1.22305
       -0.96875
       -1.24291
       -1.27509
       -1.22405
       -1.21497
       -1.28289
       -1.19791
       -1.21773
       -1.27537
       -1.25734
       -1.26108
       -1.25799
       -1.22369
       -1.23584
       -1.25915
       -1.24291
       -1.22125
       -1.23895
       -1.24887
       -1.23427
       -1.22631
       -1.23398
       -1.22840
       -1.19505
       -1.20703
       -1.23091
       -1.25167
       -1.25755
       -1.21462
       -1.23051
       -1.12861
       -1.20647
       -1.22016
       -1.19044
       -1.25097
       -1.24660
       -1.28022
       -1.16914
       -1.19735
       -1.26549
       -1.18626
       -1.23181
       -1.27429
       -0.09355
       -1.14209
       -0.86317
       -1.21064
       -1.20001
       -0.79934
       -1.24488
       -1.24502
       -1.21053
       -1.25740
       -1.24028
       -0.84774
       -1.24000
       -1.19431
       -1.27246
       -1.22183
       -1.24131
       -1.29848
       -0.97345
       -1.24526
       -1.24006
       -1.20718
       -1.19414
       -1.26483
       -1.29449
       -1.21639
       -0.92394
       -1.02578
       -1.04703
       -1.27104
       -1.22813
       -0.95782
       -0.97965
       -1.26763
       -1.25668
       -1.22710
       -1.22293
       -1.22518
       -0.02507
       -1.21704
       -0.04219
       -1.25130
       -0.81636
       -0.07375
       -1.20640
       -1.06020
       -1.21588
       -1.26365
       -1.23538
       -0.04908
       -1.26514
       -1.25832
       -1.23559
       -1.26531
       -1.29223
       -1.23277
       -1.21117
       -0.85331
       -1.20601
       -0.92326
       -1.26415
       -1.26477
       -1.25738
       -1.00581
       -1.23024
       -0.69979
       -0.06052
       -0.03756
       -0.02433
       -0.07107
       -1.21601
       -1.20082
       -1.21677
       -1.21036
       -1.25346
       -1.24533
       -1.22495
       -1.17728
       -1.25722
       -0.92898
       -0.85509
       -0.94691
       -0.05925
       -0.84773
       -1.21935
       -1.20786
       -1.22862
       -1.26576
       -1.28273
       -0.77365
       -1.19534
       -1.03978
       -0.73496
       -0.99126
       -1.04593
       -1.05095
       -1.22815
       -1.03194
       -1.24819
       -1.23112
       -1.26297
       -1.28109
       -1.22244
       -1.22454
       -1.25497
       -1.20959
       -1.24428
       -1.22935
       -1.25260
       -1.26629
       -1.26367
       -1.20742
       -1.21454
       -1.19226
       -1.20673
       -1.16702
       -1.23653
       -0.98050
       -1.23207
       -1.26392
       -1.20716
       -1.22593
       -1.27676
       -1.21164
       -1.21790
       -1.27727
       -1.24985
       -1.24030
       -1.22175
       -1.21958
       -1.25527
       -1.22004
       -1.22824
       -1.21891
       -1.24097
       -1.21891
       -1.27731
       -1.21809
       -1.24600
       -1.23777
       -1.20749
       -1.18800
       -1.23784
       -1.22469
       -1.29437
       -1.21527
       -1.18945
       -1.15196
       -1.23188
       -1.23868
       -1.17568
       -1.25364
       -1.22059
       -1.26481
       -1.18661
       -1.18940
       -1.28304
       -1.18637
       -1.19503
       -1.27383
       -0.06628
       -1.14138
       -0.85626
       -1.26036
       -1.22125
       -0.79907
       -1.22862
       -1.24191
       -1.20033
       -1.25379
       -1.24980
       -0.84479
       -1.25252
       -1.24178
       -1.29751
       -1.22282
       -1.24660
       -1.25932
       -0.94977
       -1.20883
       -1.26207
       -1.21111
       -1.23671
       -1.23656
       -1.29586
       -1.21094
       -0.91564
       -1.02692
       -1.02965
       -1.26984
       -1.22989
       -0.97910
       -0.99626
       -1.22014
       -1.27073
       -1.23225
       -1.20512
       -1.24318
       -0.04009
       -1.23462
       -0.01380
       -1.23102
       -0.80298
       -0.05301
       -1.21560
       -1.04740
       -1.18869
       -1.25447
       -1.24379
       -0.07027
       -1.23517
       -1.25792
       -1.21525
       -1.26805
       -1.28387
       -1.23405
       -1.22686
       -0.84199
       -1.22274
       -0.90538
       -1.26498
       -1.29063
       -1.27131
       -1.00719
       -1.22983
       -0.69185
       -0.07566
       -0.03098
       -0.04543
       -0.03638
       -1.23189
       -1.20856
       -1.20916
       -1.21367
       -1.23562
       -1.23470
       -1.21963
       -1.16652
       -1.22319
       -0.97930
       -0.83349
       -0.95186
       -0.06118
       -0.82958
       -1.23388
       -1.19245
       -1.21502
       -1.26397
       -1.25284
       -0.77846
       -1.20427
       -1.03785
       -0.74315
       -0.98593
       -1.04884
       -1.08962
       -1.21814
       -1.04096
       -1.21880
       -1.26751
       -1.22146
       -1.26101
       -1.20705
       -1.25238
       -1.24971
       -1.22744
       -1.23952
       -1.21057
       -1.25585
       -1.25934
       -1.23772
       -1.21960
       -1.23545
       -1.20584
       -1.21525
       -1.15328
       -1.22188
       -0.96309
       -1.21732
       -1.26985
       -1.23227
       -1.24915
       -1.26747
       -1.21464
       -1.23025
       -1.25460
       -1.21580
       -1.23295
       -1.24858
       -1.20753
       -1.27272
       -1.21553
       -1.19735
       -1.22341
       -1.20649
       -1.22344
       -1.24376
       -1.21795
       -1.22617
       -1.23249
       -1.20748
       -1.16250
       -1.21908
       -1.24386
       -1.31079
       -1.20877
       -1.22196
       -1.14743
       -1.21175
       -1.20873
       -1.17176
       -1.23635
       -1.21120
       -1.26008
       -1.21125
       -1.21034
       -1.27574
       -1.21454
       -1.16950
       -1.26669
       -0.09278
       -1.14988
       -0.85019
       -1.25595
       -1.20183
       -0.78063
       -1.16987
       -1.24150
       -1.25953
       -1.24166
       -1.23748
       -0.84717
       -1.21367
       -1.24173
       -1.27521
       -1.21091
       -1.22529
       -1.24561
       -0.95022
       -1.24040
       -1.24390
       -1.19639
       -1.23387
       -1.24912
       -1.28336
       -1.21293
       -0.91274
       -1.03347
       -1.02571
       -1.25280
       -1.24624
       -0.98398
       -0.99272
       -1.20582
       -1.27742
       -1.25620
       -1.24120
       -1.22835
       -0.05461
       -1.22856
       -0.00432
       -1.20331
       -0.82116
       -0.04908
       -1.20164
       -1.04969
       -1.17876
       -1.27131
       -1.27749
       -0.07402
       -1.26672
       -1.24225
       -1.19764
       -1.22874
       -1.26653
       -1.24789
       -1.20696
       -0.85093
       -1.19401
       -0.89850
       -1.24455
       -1.26162
       -1.23887
       -1.03044
       -1.22016
       -0.66319
       -0.09198
       -0.03609
       -0.06513
       -0.06683
       -1.21631
       -1.23280
       -1.21516
       -1.19957
       -1.23300
       -1.23247
       -1.23573
       -1.18112
       -1.20317
       -0.96688
       -0.80716
       -0.94044
       -0.07311
       -0.79299
       -1.24727
       -1.18482
       -1.19908
       -1.27671
       -1.25509
       -0.77746
       -1.18100
       -1.01454
       -0.72337
       -0.99423
       -1.02748
       -1.07452
       -1.19016
       -1.02518
       -1.23229
       -1.26213
       -1.24887
       -1.27109
       -1.19970
       -1.23968
       -1.26033
       -1.21107
       -1.24175
       -1.20085
       -1.25430
       -1.25123
       -1.24122
       -1.17077
       -1.22879
       -1.23119
       -1.20961
       -1.22198
       -1.21548
       -0.96565
       -1.19653
       -1.24181
       -1.21281
       -1.24256
       -1.29654
       -1.23679
       -1.25364
       -1.25893
       -1.22058
       -1.20539
       -1.23288
       -1.20319
       -1.25838
       -1.23688
       -1.20932
       -1.27437
       -1.20281
       -1.20524
       -1.20459
       -1.23032
       -1.23191
       -1.21670
       -1.21664
       -1.18730
       -1.22561
       -1.24441
       -1.28624
       -1.20876
       -1.24000
       -1.14256
       -1.18839
       -1.19666
       -1.17901
       -1.25680
       -1.21026
       -1.25586
       -1.21652
       -1.19163
       -1.24920
       -1.24059
       -1.16201
       -1.24852
       -0.05822
       -1.12911
       -0.81744
       -1.25721
       -1.22322
       -0.75545
       -1.18808
       -1.22934
       -1.28868
       -1.24384
       -1.24689
       -0.83255
       -1.21191
       -1.26024
       -1.28662
       -1.20800
       -1.16546
       -1.23024
       -0.93775
       -1.25191
       -1.19294
       -1.20586
       -1.25375
       -1.23122
       -1.28917
       -1.17232
       -0.95428
       -1.02702
       -1.02625
       -1.25721
       -1.25819
       -0.99930
       -1.01154
       -1.23526
       -1.29379
       -1.26930
       -1.25553
       -1.22362
       -0.02384
       -1.24673
       -0.03234
       -1.19929
       -0.81804
       -0.05423
       -1.19497
       -0.99662
       -1.20445
       -1.26888
       -1.25756
       -0.07873
       -1.25006
       -1.26359
       -1.22349
       -1.22875
       -1.26067
       -1.22127
       -1.17957
       -0.87072
       -1.18298
       -0.86660
       -1.24383
       -1.21759
       -1.20736
       -1.03086
       -1.22078
       -0.57970
       -0.07857
       -0.07389
       -0.04690
       -0.06835
       -1.21845
       -1.20658
       -1.20947
       -1.21976
       -1.19803
       -1.22392
       -1.26600
       -1.21793
       -1.17907
       -0.99181
       -0.78991
       -0.94992
       -0.04136
       -0.77450
       -1.26432
       -1.18418
       -1.19695
       -1.24957
       -1.22474
       -0.75700
       -1.19778
       -1.00019
       -0.70068
       -1.00058
       -1.00783
       -1.08144
       -1.19551
       -0.98420
       -1.26379
       -1.24806
       -1.26779
       -1.25996
       -1.22842
       -1.25980
       -1.28648
       -1.22521
       -1.20425
       -1.17688
       -1.24319
       -1.22551
       -1.24190
       -1.18011
       -1.21888
       -1.20288
       -1.19528
       -1.24549
       -1.21014
       -0.98578
       -1.21729
       -1.22581
       -1.22490
       -1.24569
       -1.27149
       -1.22823
       -1.26770
       -1.26116
       -1.22113
       -1.23380
       -1.25079
       -1.21607
       -1.25881
       -1.26083
       -1.21345
       -1.24549
       -1.22551
       -1.19392
       -1.23053
       -1.21031
       -1.23768
       -1.22398
       -1.20244
       -1.19208
       -1.20631
       -1.23981
       -1.25661
       -1.22462
       -1.25152
       -1.16048
       -1.17611
       -1.17220
       -1.17690
       -1.22398
       -1.21250
       -1.22549
       -1.18849
       -1.17870
       -1.20845
       -1.19851
       -1.16084
       -1.24230
       -0.04758
       -1.15864
       -0.77210
       -1.24564
       -1.21650
       -0.72142
       -1.19307
       -1.19498
       -1.28202
       -1.25726
       -1.25233
       -0.82612
       -1.19684
       -1.24759
       -1.28557
       -1.21144
       -1.18063
       -1.25942
       -0.92864
       -1.23828
       -1.19262
       -1.22789
       -1.24963
       -1.25473
       -1.25163
       -1.23303
       -0.94260
       -1.02317
       -1.01234
       -1.25379
       -1.27445
       -1.00203
       -1.03457
       -1.23096
       -1.25945
       -1.24529
       -1.26182
       -1.20667
       -0.03892
       -1.21286
       -0.03099
       -1.18640
       -0.79760
       -0.05016
       -1.18802
       -0.99447
       -1.19643
       -1.27692
       -1.26349
       -0.05074
       -1.23864
       -1.26694
       -1.24727
       -1.19658
       -1.24652
       -1.21827
       -1.18104
       -0.85466
       -1.17810
       -0.84282
       -1.23306
       -1.21307
       -1.23275
       -1.01701
       -1.23104
       -0.49495
       -0.07025
       -0.06675
       -0.03089
       -0.07868
       -1.20856
       -1.23677
       -1.16410
       -1.25277
       -1.20340
       -1.21909
       -1.26503
       -1.22599
       -1.16134
       -1.02302
       -0.77000
       -0.94407
       -0.04937
       -0.74870
       -1.23846
       -1.16566
       -1.18398
       -1.22397
       -1.20618
       -0.74390
       -1.20655
       -1.04560
       -0.67457
       -1.01061
       -1.03490
       -1.03688
       -1.17783
       -1.01396
       -1.29160
       -1.23124
       -1.27289
       -1.26170
       -1.26887
       -1.25724
       -1.31590
       -1.22783
       -1.19765
       -1.18539
       -1.21737
       -1.22827
       -1.25805
       -1.19632
       -1.22446
       -1.21398
       -1.16126
       -1.24325
       -1.22260
       -0.97854
       -1.22790
       -1.23433
       -1.21629
       -1.23458
       -1.28674
       -1.21745
       -1.25207
       -1.25885
       -1.17002
       -1.21555
       -1.25480
       -1.18090
       -1.26089
       -1.27075
       -1.24728
       -1.23593
       -1.19924
       -1.18220
       -1.24482
       -1.22549
       -1.21490
       -1.22736
       -1.20733
       -1.17749
       -1.24166
       -1.26584
       -1.25213
       -1.18677
       -1.22915
       -1.17005
       -1.20492
       -1.19787
       -1.16787
       -1.19292
       -1.22392
       -1.25673
       -1.18079
       -1.20938
       -1.22820
       -1.22696
       -1.17652
       -1.19590
       -0.04613
       -1.16757
       -0.76237
       -1.21663
       -1.22477
       -0.70484
       -1.16326
       -1.20417
       -1.28481
       -1.22759
       -1.26783
       -0.79683
       -1.17309
       -1.27408
       -1.25649
       -1.23316
       -1.18748
       -1.24398
       -0.91392
       -1.22701
[truncated: 17,520,311 more chars]
