# Supplementary material for: Partial coupling delay induced multiple spatiotemporal orders in a modular neuronal network
Source: PLoS One. 2017 Jun 1;12(6):e0177918. doi: 10.1371/journal.pone.0177918 (PMC5453483; doi:10.1371/journal.pone.0177918)
Supplement: S1 Dataset — (ZIP) [file pone.0177918.s001.zip › S1_Dataset.zip/S1e.m]

% Following is the data for Fig 1(e) in the revised manuscript. 
 Q=[
       -0.05589
       -0.06551
       -0.13471
       -0.06957
       -0.10823
       -0.06917
       -0.05576
       -0.07484
       -0.05529
       -0.08172
       -0.10054
       -0.06513
       -0.07025
       -0.07437
       -0.07758
       -0.10039
       -0.07891
       -0.04934
       -0.05790
       -0.07123
       -0.06691
       -0.04670
       -0.04511
       -0.06905
       -0.10216
       -0.08605
       -0.08987
       -0.06344
       -0.08209
       -0.04022
       -0.10418
       -0.11027
       -0.06435
       -0.02136
       -0.11093
       -0.07653
       -0.06270
       -0.11947
       -0.10383
       -0.06132
       -0.06821
       -0.06458
       -0.03660
       -0.09335
       -0.03466
       -0.14807
       -0.12937
       -0.05679
       -0.08296
       -0.05671
       -0.04188
       -0.06240
       -0.05858
       -0.03585
       -0.08023
       -0.07926
       -0.10345
       -0.07128
       -0.07863
       -0.03294
       -0.07681
       -0.10222
       -0.06325
       -0.05263
       -0.07444
       -0.11737
       -0.10657
       -0.08782
       -0.08271
       -0.12963
       -0.05700
       -0.03095
       -0.10804
       -0.05656
       -0.08244
       -0.08449
       -0.11092
       -0.08327
       -0.07652
       -0.07311
       -0.07473
       -0.10071
       -0.05993
       -0.08893
       -0.06341
       -0.02410
       -0.05193
       -0.07617
       -0.08408
       -0.06950
       -0.07509
       -0.07162
       -0.03987
       -0.04995
       -0.09596
       -0.07394
       -0.11309
       -0.05744
       -0.06480
       -0.07265
       -0.06884
       -0.04188
       -0.07506
       -0.07744
       -0.08888
       -0.09227
       -0.09823
       -0.08739
       -0.12180
       -0.05492
       -0.06427
       -0.08560
       -0.07809
       -0.09302
       -0.10086
       -0.11172
       -0.07815
       -0.12082
       -0.07614
       -0.05772
       -0.02340
       -0.04970
       -0.07622
       -0.07085
       -0.08284
       -0.09684
       -0.09807
       -0.06831
       -0.05551
       -0.07831
       -0.06105
       -0.07149
       -0.05420
       -0.09054
       -0.07863
       -0.12949
       -0.02496
       -0.09754
       -0.07595
       -0.10322
       -0.05328
       -0.08133
       -0.06695
       -0.05986
       -0.09351
       -0.05173
       -0.04968
       -0.06560
       -0.04663
       -0.08728
       -0.06694
       -0.09430
       -0.08728
       -0.06560
       -0.12801
       -0.08064
       -0.11122
       -0.04089
       -0.06104
       -0.07402
       -0.05843
       -0.09785
       -0.09727
       -0.07957
       -0.09010
       -0.10554
       -0.12316
       -0.09523
       -0.06515
       -0.08354
       -0.08121
       -0.08146
       -0.04072
       -0.06507
       -0.11131
       -0.09991
       -0.09585
       -0.06202
       -0.07986
       -0.07556
       -0.05924
       -0.06313
       -0.05649
       -0.06326
       -0.10834
       -0.07344
       -0.07381
       -0.09979
       -0.03563
       -0.06890
       -0.11173
       -0.08334
       -0.07663
       -0.06667
       -0.10426
       -0.06084
       -0.06194
       -0.13243
       -0.08545
       -0.06514
       -0.06794
       -0.09680
       -0.11947
       -0.05858
       -0.08119
       -0.12010
       -0.12999
       -0.05271
       -0.08351
       -0.06443
       -0.07230
       -0.04485
       -0.11418
       -0.03316
       -0.07817
       -0.05435
       -0.07801
       -0.07741
       -0.08836
       -0.04922
       -0.05264
       -0.12872
       -0.09959
       -0.08979
       -0.09681
       -0.10162
       -0.14019
       -0.08766
       -0.07712
       -0.10064
       -0.09348
       -0.04050
       -0.08537
       -0.08828
       -0.07117
       -0.05901
       -0.10094
       -0.09775
       -0.08585
       -0.07839
       -0.08485
       -0.07543
       -0.06126
       -0.05307
       -0.08902
       -0.02087
       -0.06528
       -0.08266
       -0.06233
       -0.06127
       -0.03818
       -0.10282
       -0.06591
       -0.07088
       -0.11665
       -0.09200
       -0.10735
       -0.09077
       -0.06283
       -0.10297
       -0.04271
       -0.05409
       -0.10856
       -0.05477
       -0.13105
       -0.12578
       -0.14070
       -0.07028
       -0.12543
       -0.06752
       -0.07221
       -0.09304
       -0.06944
       -0.06922
       -0.11465
       -0.09762
       -0.08250
       -0.10401
       -0.05504
       -0.07568
       -0.07416
       -0.06510
       -0.08618
       -0.07225
       -0.04166
       -0.05512
       -0.07954
       -0.05304
       -0.09277
       -0.06979
       -0.03046
       -0.08136
       -0.08389
       -0.08531
       -0.06585
       -0.15969
       -0.08074
       -0.08218
       -0.07043
       -0.11505
       -0.06916
       -0.09957
       -0.06307
       -0.08339
       -0.06886
       -0.08824
       -0.01916
       -0.05535
       -0.10159
       -0.04936
       -0.07365
       -0.09755
       -0.05676
       -0.05666
       -0.10665
       -0.06195
       -0.08553
       -0.07465
       -0.07038
       -0.03390
       -0.10238
       -0.11115
       -0.10371
       -0.05595
       -0.08791
       -0.05591
       -0.10102
       -0.10054
       -0.10059
       -0.04777
       -0.07039
       -0.09537
       -0.08221
       -0.09327
       -0.10637
       -0.11884
       -0.08613
       -0.07362
       -0.08693
       -0.10921
       -0.07508
       -0.05623
       -0.09389
       -0.05821
       -0.12708
       -0.08736
       -0.06174
       -0.04097
       -0.07245
       -0.07817
       -0.12114
       -0.10776
       -0.11974
       -0.09180
       -0.08233
       -0.07877
       -0.03620
       -0.10562
       -0.08091
       -0.03597
       -0.10491
       -0.06021
       -0.11536
       -0.06367
       -0.09647
       -0.12547
       -0.12710
       -0.04719
       -0.08322
       -0.08440
       -0.07134
       -0.04477
       -0.06335
       -0.05909
       -0.09912
       -0.04461
       -0.09699
       -0.11707
       -0.08709
       -0.04247
       -0.09391
       -0.06219
       -0.07642
       -0.06961
       -0.11329
       -0.05219
       -0.14097
       -0.10762
       -0.04972
       -0.10413
       -0.03871
       -0.03768
       -0.09439
       -0.09314
       -0.06609
       -0.09032
       -0.07171
       -0.06932
       -0.09128
       -0.07767
       -0.11223
       -0.10151
       -0.08652
       -0.07959
       -0.07650
       -0.10128
       -0.06197
       -0.10442
       -0.09305
       -0.04764
       -0.06384
       -0.07820
       -0.11274
       -0.08029
       -0.10086
       -0.10510
       -0.10066
       -0.10287
       -0.06977
       -0.06829
       -0.06031
       -0.04832
       -0.09315
       -0.08410
       -0.10702
       -0.10368
       -0.15075
       -0.07285
       -0.13020
       -0.08979
       -0.10008
       -0.10105
       -0.07629
       -0.08901
       -0.09113
       -0.08324
       -0.09890
       -0.08032
       -0.06674
       -0.08059
       -0.08836
       -0.07527
       -0.09511
       -0.05376
       -0.06631
       -0.06763
       -0.10786
       -0.06139
       -0.04079
       -0.09747
       -0.07324
       -0.06618
       -0.08517
       -0.10454
       -0.08567
       -0.19710
       -0.12128
       -0.10730
       -0.08341
       -0.12633
       -0.03135
       -0.11581
       -0.07040
       -0.08978
       -0.05623
       -0.04359
       -0.03179
       -0.07768
       -0.07014
       -0.06396
       -0.05363
       -0.06169
       -0.05672
       -0.07176
       -0.07555
       -0.05829
       -0.05407
       -0.05467
       -0.08331
       -0.05066
       -0.09611
       -0.04484
       -0.07380
       -0.05963
       -0.09397
       -0.08014
       -0.10799
       -0.07068
       -0.09706
       -0.08343
       -0.06439
       -0.08609
       -0.07361
       -0.02691
       -0.12101
       -0.10881
       -0.08588
       -0.06625
       -0.10157
       -0.08277
       -0.09015
       -0.05891
       -0.10803
       -0.05078
       -0.09732
       -0.09151
       -0.07669
       -0.06781
       -0.11572
       -0.07622
       -0.11512
       -0.12940
       -0.11115
       -0.07582
       -0.10364
       -0.06738
       -0.04648
       -0.09340
       -0.08651
       -0.09410
       -0.07723
       -0.08166
       -0.10968
       -0.06061
       -0.05107
       -0.10721
       -0.12380
       -0.04884
       -0.06757
       -0.06734
       -0.06883
       -0.04130
       -0.08906
       -0.06064
       -0.08641
       -0.04552
       -0.09702
       -0.12593
       -0.10717
       -0.07437
       -0.10971
       -0.08377
       -0.05103
       -0.09563
       -0.12772
       -0.08027
       -0.16843
       -0.06986
       -0.08802
       -0.10883
       -0.11423
       -0.07063
       -0.09938
       -0.09859
       -0.08013
       -0.10528
       -0.09157
       -0.07268
       -0.09342
       -0.06117
       -0.08029
       -0.10749
       -0.07132
       -0.06178
       -0.05031
       -0.01611
       -0.05103
       -0.12739
       -0.08917
       -0.05912
       -0.08964
       -0.07453
       -0.08255
       -0.06550
       -0.11604
       -0.06596
       -0.08280
       -0.09107
       -0.06231
       -0.12401
       -0.06507
       -0.09283
       -0.10873
       -0.10905
       -0.13290
       -0.10426
       -0.16109
       -0.07801
       -0.13061
       -0.06795
       -0.10388
       -0.06574
       -0.07697
       -0.09053
       -0.12062
       -0.09498
       -0.11140
       -0.09445
       -0.07325
       -0.07540
       -0.10562
       -0.06836
       -0.10332
       -0.03239
       -0.08514
       -0.08555
       -0.06420
       -0.06877
       -0.08264
       -0.05516
       -0.05963
       -0.06840
       -0.11841
       -0.11468
       -0.09902
       -0.20059
       -0.10541
       -0.11494
       -0.08577
       -0.09544
       -0.04691
       -0.08228
       -0.05695
       -0.11442
       -0.06976
       -0.05379
       -0.09513
       -0.07443
       -0.06857
       -0.09532
       -0.07746
       -0.06190
       -0.05588
       -0.08181
       -0.07114
       -0.11283
       -0.06545
       -0.06508
       -0.04556
       -0.06688
       -0.05549
       -0.06673
       -0.07055
       -0.07198
       -0.11255
       -0.09206
       -0.08026
       -0.07451
       -0.06689
       -0.05287
       -0.09052
       -0.07694
       -0.07874
       -0.08074
       -0.10268
       -0.09327
       -0.08529
       -0.06249
       -0.07682
       -0.08895
       -0.05833
       -0.06053
       -0.06920
       -0.05536
       -0.07646
       -0.06556
       -0.06109
       -0.05551
       -0.07848
       -0.06508
       -0.10119
       -0.11898
       -0.07870
       -0.06532
       -0.07876
       -0.05897
       -0.06968
       -0.10967
       -0.10305
       -0.08493
       -0.12111
       -0.06429
       -0.11155
       -0.08127
       -0.04509
       -0.19006
       -0.12734
       -0.03582
       -0.04669
       -0.08326
       -0.04128
       -0.05853
       -0.07742
       -0.07362
       -0.09499
       -0.06517
       -0.08029
       -0.11233
       -0.07387
       -0.04351
       -0.07880
       -0.09192
       -0.11036
       -0.07700
       -0.13630
       -0.09303
       -0.13682
       -0.10609
       -0.10635
       -0.09891
       -0.08147
       -0.06716
       -0.10541
       -0.07163
       -0.09500
       -0.11397
       -0.10664
       -0.03699
       -0.05749
       -0.07085
       -0.04911
       -0.07665
       -0.06940
       -0.03678
       -0.07779
       -0.06213
       -0.05054
       -0.08958
       -0.10183
       -0.05461
       -0.07987
       -0.10929
       -0.09157
       -0.07043
       -0.11294
       -0.06346
       -0.09863
       -0.08545
       -0.07222
       -0.09521
       -0.10526
       -0.09167
       -0.08355
       -0.11022
       -0.10122
       -0.11099
       -0.17007
       -0.09809
       -0.10152
       -0.12006
       -0.07589
       -0.05507
       -0.06546
       -0.09465
       -0.09713
       -0.08532
       -0.06381
       -0.09585
       -0.07366
       -0.05853
       -0.09896
       -0.06334
       -0.04675
       -0.07018
       -0.08956
       -0.09380
       -0.10401
       -0.06681
       -0.07215
       -0.05146
       -0.09639
       -0.05092
       -0.10899
       -0.10286
       -0.13527
       -0.17761
       -0.13693
       -0.09500
       -0.06349
       -0.09758
       -0.07045
       -0.09315
       -0.01631
       -0.09110
       -0.05968
       -0.09324
       -0.07349
       -0.06547
       -0.08485
       -0.07840
       -0.11053
       -0.05942
       -0.05982
       -0.06259
       -0.07047
       -0.09017
       -0.04871
       -0.06155
       -0.08582
       -0.06890
       -0.10922
       -0.05503
       -0.10714
       -0.07761
       -0.06438
       -0.09692
       -0.06684
       -0.06332
       -0.10037
       -0.11006
       -0.07062
       -0.07071
       -0.05166
       -0.06794
       -0.16097
       -0.08635
       -0.06467
       -0.13042
       -0.08594
       -0.07553
       -0.07643
       -0.03676
       -0.07121
       -0.09983
       -0.10364
       -0.10641
       -0.07449
       -0.04993
       -0.10652
       -0.08784
       -0.06891
       -0.10588
       -0.07982
       -0.07879
       -0.06072
       -0.07120
       -0.07091
       -0.09845
       -0.09591
       -0.10281
       -0.12413
       -0.05077
       -0.09293
       -0.09370
       -0.02977
       -0.15209
       -0.12703
       -0.04950
       -0.09813
       -0.06937
       -0.03250
       -0.07009
       -0.06759
       -0.08947
       -0.07340
       -0.06704
       -0.08365
       -0.09713
       -0.07668
       -0.05954
       -0.08936
       -0.07750
       -0.09449
       -0.06811
       -0.13996
       -0.10604
       -0.13184
       -0.12141
       -0.10305
       -0.07564
       -0.08575
       -0.08327
       -0.08272
       -0.07373
       -0.07569
       -0.12392
       -0.07714
       -0.06830
       -0.10033
       -0.08515
       -0.11031
       -0.07594
       -0.04725
       -0.06026
       -0.04884
       -0.06212
       -0.05528
       -0.07826
       -0.11591
       -0.06206
       -0.06606
       -0.06951
       -0.08448
       -0.06162
       -0.11454
       -0.09829
       -0.09303
       -0.09648
       -0.06644
       -0.05792
       -0.08747
       -0.10901
       -0.12058
       -0.08995
       -0.09516
       -0.14706
       -0.14204
       -0.10311
       -0.08623
       -0.10893
       -0.09420
       -0.04341
       -0.10263
       -0.09097
       -0.08070
       -0.07735
       -0.08671
       -0.08917
       -0.04703
       -0.06469
       -0.07475
       -0.09102
       -0.11762
       -0.06518
       -0.07090
       -0.07276
       -0.09703
       -0.05016
       -0.04491
       -0.07401
       -0.08575
       -0.08398
       -0.10564
       -0.08523
       -0.11778
       -0.17980
       -0.12905
       -0.09598
       -0.09066
       -0.07489
       -0.10686
       -0.06368
       -0.06650
       -0.09001
       -0.09827
       -0.06226
       -0.03989
       -0.05828
       -0.06631
       -0.09724
       -0.09752
       -0.05958
       -0.08371
       -0.08587
       -0.07988
       -0.08620
       -0.05225
       -0.04488
       -0.06194
       -0.08560
       -0.09347
       -0.08846
       -0.06577
       -0.04006
       -0.06251
       -0.10029
       -0.08875
       -0.08296
       -0.10532
       -0.10769
       -0.09873
       -0.05600
       -0.07881
       -0.08761
       -0.12878
       -0.11665
       -0.11251
       -0.10670
       -0.07943
       -0.08592
       -0.05841
       -0.05890
       -0.08560
       -0.09612
       -0.11429
       -0.10784
       -0.10897
       -0.05230
       -0.12030
       -0.08159
       -0.10147
       -0.11624
       -0.09683
       -0.09001
       -0.08879
       -0.06349
       -0.06414
       -0.09586
       -0.08234
       -0.09107
       -0.12517
       -0.02644
       -0.09360
       -0.06670
       -0.06264
       -0.14322
       -0.15113
       -0.08315
       -0.09082
       -0.07158
       -0.07817
       -0.08385
       -0.06867
       -0.07789
       -0.06200
       -0.07646
       -0.07124
       -0.09069
       -0.09839
       -0.03793
       -0.09072
       -0.11678
       -0.09762
       -0.07190
       -0.12910
       -0.11683
       -0.14686
       -0.06782
       -0.13706
       -0.10641
       -0.10418
       -0.05563
       -0.06112
       -0.04858
       -0.03699
       -0.13054
       -0.10419
       -0.06313
       -0.10802
       -0.06460
       -0.08632
       -0.05149
       -0.08736
       -0.06119
       -0.06736
       -0.07614
       -0.08403
       -0.09333
       -0.10100
       -0.06641
       -0.10148
       -0.06970
       -0.10532
       -0.04425
       -0.10418
       -0.07956
       -0.10564
       -0.11080
       -0.10758
       -0.04884
       -0.07605
       -0.11951
       -0.09398
       -0.08249
       -0.13507
       -0.09792
       -0.15879
       -0.08524
       -0.10854
       -0.06673
       -0.08626
       -0.10966
       -0.08920
       -0.08173
       -0.07837
       -0.10122
       -0.10025
       -0.10902
       -0.08077
       -0.04754
       -0.08121
       -0.05736
       -0.09459
       -0.06859
       -0.10876
       -0.07104
       -0.09645
       -0.04629
       -0.06472
       -0.03713
       -0.08264
       -0.07345
       -0.08063
       -0.14921
       -0.07817
       -0.17892
       -0.07062
       -0.11779
       -0.07921
       -0.10844
       -0.07686
       -0.07099
       -0.08536
       -0.09725
       -0.08558
       -0.09389
       -0.05981
       -0.10632
       -0.08987
       -0.09416
       -0.10229
       -0.07242
       -0.09563
       -0.11093
       -0.06057
       -0.06847
       -0.07451
       -0.04576
       -0.10087
       -0.04189
       -0.08170
       -0.09433
       -0.09104
       -0.05764
       -0.07663
       -0.09903
       -0.11650
       -0.06091
       -0.06101
       -0.10233
       -0.09818
       -0.05250
       -0.09186
       -0.08973
       -0.13101
       -0.10557
       -0.07073
       -0.11891
       -0.11478
       -0.09749
       -0.07752
       -0.06913
       -0.06584
       -0.04800
       -0.12986
       -0.13323
       -0.09727
       -0.04347
       -0.10284
       -0.07050
       -0.12926
       -0.10413
       -0.08338
       -0.05975
       -0.07520
       -0.06030
       -0.07060
       -0.12211
       -0.08949
       -0.09271
       -0.10824
       -0.04887
       -0.07344
       -0.09259
       -0.05388
       -0.15831
       -0.13998
       -0.05017
       -0.09269
       -0.08323
       -0.07477
       -0.07138
       -0.10220
       -0.06372
       -0.09585
       -0.07390
       -0.06668
       -0.09758
       -0.07474
       -0.04288
       -0.08464
       -0.11934
       -0.06318
       -0.06985
       -0.13752
       -0.10748
       -0.16824
       -0.10484
       -0.12426
       -0.11599
       -0.07810
       -0.05942
       -0.09371
       -0.07871
       -0.06299
       -0.13438
       -0.08360
       -0.10056
       -0.11514
       -0.09144
       -0.08777
       -0.07759
       -0.07490
       -0.06347
       -0.04688
       -0.07922
       -0.07271
       -0.10516
       -0.09892
       -0.07544
       -0.11129
       -0.05759
       -0.09439
       -0.03568
       -0.10219
       -0.09745
       -0.06498
       -0.10319
       -0.09343
       -0.07154
       -0.07243
       -0.05617
       -0.07245
       -0.07834
       -0.10135
       -0.10629
       -0.18209
       -0.09335
       -0.09136
       -0.09162
       -0.10510
       -0.07993
       -0.06160
       -0.09854
       -0.06242
       -0.10366
       -0.10547
       -0.11311
       -0.09038
       -0.06180
       -0.08598
       -0.06528
       -0.10162
       -0.10249
       -0.07736
       -0.06325
       -0.06248
       -0.05266
       -0.06530
       -0.09324
       -0.06023
       -0.10403
       -0.09878
       -0.11445
       -0.07763
       -0.16561
       -0.12529
       -0.11928
       -0.08700
       -0.07756
       -0.06695
       -0.12366
       -0.09582
       -0.05234
       -0.09666
       -0.05659
       -0.08113
       -0.08392
       -0.08469
       -0.08750
       -0.08324
       -0.06078
       -0.05966
       -0.09640
       -0.11690
       -0.06200
       -0.10065
       -0.07211
       -0.09626
       -0.09415
       -0.09667
       -0.12579
       -0.08651
       -0.06467
       -0.08403
       -0.09020
       -0.07667
       -0.08426
       -0.04011
       -0.07459
       -0.10874
       -0.07045
       -0.06860
       -0.08681
       -0.13398
       -0.11136
       -0.05748
       -0.09783
       -0.09405
       -0.05495
       -0.05334
       -0.08201
       -0.08696
       -0.09231
       -0.11930
       -0.09355
       -0.08105
       -0.09122
       -0.09484
       -0.04680
       -0.11294
       -0.11628
       -0.07369
       -0.09204
       -0.09190
       -0.07185
       -0.08116
       -0.05575
       -0.06470
       -0.08296
       -0.08631
       -0.08557
       -0.11985
       -0.07227
       -0.06770
       -0.14897
       -0.12096
       -0.06874
       -0.09866
       -0.08400
       -0.05783
       -0.06847
       -0.04928
       -0.09522
       -0.09205
       -0.08588
       -0.07427
       -0.09960
       -0.08611
       -0.07844
       -0.09714
       -0.10516
       -0.09346
       -0.08479
       -0.14164
       -0.12606
       -0.15524
       -0.08844
       -0.08997
       -0.11757
       -0.04344
       -0.05010
       -0.09000
       -0.09145
       -0.07677
       -0.12228
       -0.10167
       -0.05594
       -0.11849
       -0.08541
       -0.09602
       -0.05769
       -0.10929
       -0.05421
       -0.05758
       -0.08416
       -0.07199
       -0.08758
       -0.07183
       -0.07934
       -0.09915
       -0.09916
       -0.09823
       -0.09232
       -0.12805
       -0.07984
       -0.09361
       -0.09490
       -0.08856
       -0.08774
       -0.09102
       -0.05787
       -0.06090
       -0.10560
       -0.08322
       -0.11033
       -0.17112
       -0.10127
       -0.12644
       -0.07799
       -0.08605
       -0.09591
       -0.05980
       -0.09456
       -0.08420
       -0.06245
       -0.11092
       -0.11095
       -0.06041
       -0.06722
       -0.08120
       -0.06331
       -0.07348
       -0.07332
       -0.06741
       -0.09184
       -0.06629
       -0.05822
       -0.03608
       -0.09098
       -0.11818
       -0.10158
       -0.07928
       -0.12055
       -0.09427
       -0.15775
       -0.11936
       -0.10564
       -0.08815
       -0.14150
       -0.05510
       -0.09701
       -0.08328
       -0.08884
       -0.08065
       -0.08046
       -0.10712
       -0.06908
       -0.07557
       -0.08685
       -0.09868
       -0.07399
       -0.01876
       -0.06855
       -0.12956
       -0.06368
       -0.07643
       -0.08014
       -0.08100
       -0.08005
       -0.07031
       -0.10564
       -0.07936
       -0.05822
       -0.10255
       -0.09983
       -0.06429
       -0.11478
       -0.09123
       -0.06946
       -0.09807
       -0.06757
       -0.07792
       -0.07392
       -0.13300
       -0.10904
       -0.07902
       -0.10001
       -0.14193
       -0.06385
       -0.05047
       -0.09481
       -0.06819
       -0.04148
       -0.12446
       -0.08012
       -0.08040
       -0.07998
       -0.09019
       -0.08246
       -0.10945
       -0.11517
       -0.10304
       -0.10427
       -0.10329
       -0.08052
       -0.08040
       -0.08723
       -0.09013
       -0.10305
       -0.09320
       -0.05909
       -0.13234
       -0.03414
       -0.06214
       -0.13641
       -0.13331
       -0.08335
       -0.08484
       -0.07106
       -0.05521
       -0.10318
       -0.04151
       -0.06433
       -0.12500
       -0.10246
       -0.05688
       -0.13318
       -0.05763
       -0.05682
       -0.08988
       -0.10454
       -0.08789
       -0.08614
       -0.13341
       -0.12124
       -0.14842
       -0.09290
       -0.11088
       -0.15095
       -0.08711
       -0.06320
       -0.09843
       -0.07904
       -0.11220
       -0.11501
       -0.14062
       -0.03362
       -0.08563
       -0.08606
       -0.10800
       -0.09290
       -0.11012
       -0.06226
       -0.08817
       -0.07793
       -0.09024
       -0.05582
       -0.10292
       -0.06659
       -0.06739
       -0.07839
       -0.07720
       -0.05350
       -0.11641
       -0.08544
       -0.11303
       -0.07619
       -0.10438
       -0.09089
       -0.09749
       -0.09294
       -0.07898
       -0.08152
       -0.10771
       -0.14072
       -0.17507
       -0.07969
       -0.13428
       -0.11435
       -0.08520
       -0.06033
       -0.08814
       -0.10466
       -0.08028
       -0.10162
       -0.13231
       -0.09907
       -0.04787
       -0.08950
       -0.08214
       -0.08698
       -0.08977
       -0.08095
       -0.07528
       -0.09242
       -0.06887
       -0.04539
       -0.07244
       -0.07041
       -0.12569
       -0.06887
       -0.12665
       -0.10659
       -0.10942
       -0.14075
       -0.11575
       -0.10667
       -0.10006
       -0.13190
       -0.09724
       -0.11411
       -0.08270
       -0.05912
       -0.10388
       -0.08193
       -0.08595
       -0.08311
       -0.08315
       -0.06885
       -0.07763
       -0.07390
       -0.05584
       -0.04648
       -0.08937
       -0.04939
       -0.07697
       -0.09019
       -0.07609
       -0.06788
       -0.06410
       -0.07996
       -0.08100
       -0.08908
       -0.06682
       -0.09367
       -0.08147
       -0.08594
       -0.06636
       -0.12564
       -0.09098
       -0.08745
       -0.07112
       -0.08009
       -0.14271
       -0.09154
       -0.10364
       -0.08821
       -0.10164
       -0.07766
       -0.07950
       -0.09234
       -0.08235
       -0.05742
       -0.11565
       -0.10914
       -0.06627
       -0.06068
       -0.09145
       -0.07755
       -0.12756
       -0.10550
       -0.09959
       -0.09390
       -0.08875
       -0.06252
       -0.05925
       -0.10967
       -0.11499
       -0.09637
       -0.08392
       -0.04442
       -0.10365
       -0.08303
       -0.06072
       -0.12671
       -0.11832
       -0.06110
       -0.10983
       -0.08156
       -0.06790
       -0.07918
       -0.08148
       -0.08428
       -0.10191
       -0.07995
       -0.09520
       -0.09181
       -0.09695
       -0.05014
       -0.12740
       -0.10237
       -0.09616
       -0.07674
       -0.12556
       -0.11795
       -0.16197
       -0.11489
       -0.13563
       -0.11316
       -0.08782
       -0.08037
       -0.12790
       -0.09887
       -0.10281
       -0.11393
       -0.11940
       -0.08041
       -0.12057
       -0.09661
       -0.12129
       -0.09832
       -0.09778
       -0.08563
       -0.06628
       -0.07491
       -0.09626
       -0.07408
       -0.08054
       -0.04924
       -0.05076
       -0.08741
       -0.09298
       -0.08144
       -0.11055
       -0.07903
       -0.10583
       -0.10093
       -0.12330
       -0.09712
       -0.10548
       -0.06428
       -0.09378
       -0.09241
       -0.10325
       -0.15268
       -0.17107
       -0.10949
       -0.15433
       -0.10667
       -0.10032
       -0.10136
       -0.08334
       -0.08368
       -0.09082
       -0.08861
       -0.11141
       -0.10365
       -0.05705
       -0.04890
       -0.06974
       -0.07333
       -0.12515
       -0.09161
       -0.08765
       -0.08844
       -0.07863
       -0.06334
       -0.04875
       -0.06202
       -0.10472
       -0.08681
       -0.12721
       -0.11572
       -0.09559
       -0.16031
       -0.10499
       -0.09816
       -0.08725
       -0.11277
       -0.11553
       -0.10287
       -0.07697
       -0.04551
       -0.10063
       -0.06255
       -0.04236
       -0.08871
       -0.07660
       -0.06968
       -0.08987
       -0.09705
       -0.07232
       -0.10462
       -0.07448
       -0.05761
       -0.08812
       -0.08145
       -0.09677
       -0.07436
       -0.07033
       -0.10457
       -0.12018
       -0.04860
       -0.09160
       -0.10032
       -0.10962
       -0.10879
       -0.09076
       -0.09738
       -0.05313
       -0.06420
       -0.06805
       -0.09942
       -0.13149
       -0.07965
       -0.08565
       -0.08805
       -0.07575
       -0.05080
       -0.07126
       -0.06724
       -0.06878
       -0.06582
       -0.09293
       -0.10752
       -0.06759
       -0.08692
       -0.08082
       -0.06885
       -0.09654
       -0.13726
       -0.10163
       -0.08980
       -0.09250
       -0.08362
       -0.08409
       -0.12907
       -0.11821
       -0.08831
       -0.09365
       -0.05785
       -0.10641
       -0.05892
       -0.07908
       -0.12891
       -0.13387
       -0.05650
       -0.07582
       -0.14074
       -0.05685
       -0.04539
       -0.08209
       -0.08788
       -0.10759
       -0.10385
       -0.10336
       -0.10634
       -0.06872
       -0.06703
       -0.09634
       -0.10987
       -0.06076
       -0.05295
       -0.12949
       -0.13029
       -0.14339
       -0.09229
       -0.10150
       -0.12029
       -0.08828
       -0.09458
       -0.11269
       -0.05026
       -0.09992
       -0.13065
       -0.09798
       -0.08519
       -0.09703
       -0.06433
       -0.09700
       -0.09279
       -0.11981
       -0.10204
       -0.06560
       -0.07003
       -0.09584
       -0.07949
       -0.10395
       -0.08300
       -0.09023
       -0.09127
       -0.10967
       -0.07246
       -0.10364
       -0.11288
       -0.07649
       -0.09627
       -0.07579
       -0.08289
       -0.08321
       -0.08768
       -0.11162
       -0.11060
       -0.09134
       -0.11913
       -0.18368
       -0.12336
       -0.17945
       -0.12369
       -0.10429
       -0.12261
       -0.11554
       -0.07599
       -0.13197
       -0.08603
       -0.09309
       -0.12874
       -0.08787
       -0.09029
       -0.09085
       -0.06718
       -0.11409
       -0.07472
       -0.09332
       -0.06620
       -0.11516
       -0.06236
       -0.09159
       -0.07807
       -0.13646
       -0.04370
       -0.12780
       -0.09687
       -0.12455
       -0.20439
       -0.04237
       -0.10891
       -0.08144
       -0.08198
       -0.09623
       -0.11681
       -0.06686
       -0.09989
       -0.08962
       -0.09279
       -0.05287
       -0.07470
       -0.06400
       -0.10301
       -0.08041
       -0.08319
       -0.09467
       -0.09944
       -0.09258
       -0.06611
       -0.05531
       -0.08010
       -0.07769
       -0.07298
       -0.07990
       -0.09854
       -0.09088
       -0.11439
       -0.10731
       -0.09532
       -0.12842
       -0.11285
       -0.06299
       -0.10738
       -0.09395
       -0.05571
       -0.08177
       -0.09159
       -0.13353
       -0.12694
       -0.07796
       -0.08515
       -0.11312
       -0.08284
       -0.07132
       -0.07221
       -0.06525
       -0.08852
       -0.08662
       -0.13051
       -0.07742
       -0.06225
       -0.07567
       -0.06942
       -0.10668
       -0.13994
       -0.10371
       -0.07678
       -0.08627
       -0.10910
       -0.06344
       -0.12265
       -0.11407
       -0.09496
       -0.11710
       -0.06391
       -0.11412
       -0.10592
       -0.02948
       -0.11194
       -0.13097
       -0.07738
       -0.11467
       -0.11153
       -0.03274
       -0.11551
       -0.08880
       -0.11812
       -0.09557
       -0.06975
       -0.09030
       -0.08669
       -0.07655
       -0.05247
       -0.08638
       -0.11047
       -0.08804
       -0.09271
       -0.11455
       -0.14115
       -0.12022
       -0.07845
       -0.10203
       -0.11071
       -0.10800
       -0.06510
       -0.11399
       -0.07073
       -0.10995
       -0.12626
       -0.09314
       -0.09003
       -0.08583
       -0.10539
       -0.10843
       -0.08565
       -0.10421
       -0.07645
       -0.06661
       -0.09185
       -0.10153
       -0.10707
       -0.12717
       -0.07390
       -0.08872
       -0.07184
       -0.08805
       -0.07894
       -0.12620
       -0.09994
       -0.07519
       -0.10412
       -0.06549
       -0.07544
       -0.11083
       -0.07091
       -0.08953
       -0.10685
       -0.12203
       -0.10872
       -0.19979
       -0.07359
       -0.17338
       -0.12149
       -0.10789
       -0.08659
       -0.12758
       -0.11844
       -0.12049
       -0.10791
       -0.09552
       -0.06054
       -0.11509
       -0.09144
       -0.08999
       -0.09133
       -0.08320
       -0.07936
       -0.10137
       -0.03450
       -0.08721
       -0.08782
       -0.06683
       -0.05322
       -0.12340
       -0.05929
       -0.10246
       -0.11093
       -0.14235
       -0.22214
       -0.10259
       -0.11550
       -0.10981
       -0.14219
       -0.10240
       -0.06709
       -0.08722
       -0.10309
       -0.07125
       -0.06411
       -0.07222
       -0.08478
       -0.07310
       -0.07353
       -0.08129
       -0.05235
       -0.09409
       -0.10144
       -0.09446
       -0.08507
       -0.11459
       -0.06111
       -0.09071
       -0.09468
       -0.10555
       -0.07374
       -0.08305
       -0.08281
       -0.10126
       -0.12289
       -0.10967
       -0.04427
       -0.06503
       -0.09772
       -0.11038
       -0.11149
       -0.10672
       -0.09186
       -0.11226
       -0.11573
       -0.10090
       -0.09659
       -0.09843
       -0.10012
       -0.10265
       -0.09089
       -0.09907
       -0.11130
       -0.09469
       -0.13074
       -0.08352
       -0.09045
       -0.06889
       -0.09111
       -0.10691
       -0.11415
       -0.12911
       -0.06884
       -0.09393
       -0.10505
       -0.06362
       -0.10098
       -0.09719
       -0.09655
       -0.09768
       -0.06504
       -0.12117
       -0.09636
       -0.06694
       -0.13626
       -0.12001
       -0.07606
       -0.09458
       -0.08749
       -0.08105
       -0.10975
       -0.09669
       -0.07994
       -0.09758
       -0.05902
       -0.08053
       -0.09649
       -0.08616
       -0.07868
       -0.10717
       -0.10803
       -0.09656
       -0.02684
       -0.12845
       -0.13803
       -0.15877
       -0.08076
       -0.06100
       -0.11241
       -0.08248
       -0.07279
       -0.11711
       -0.05434
       -0.10663
       -0.11653
       -0.10408
       -0.05234
       -0.09996
       -0.11045
       -0.10185
       -0.10761
       -0.11678
       -0.10271
       -0.07101
       -0.09526
       -0.08990
       -0.11721
       -0.10179
       -0.09409
       -0.09874
       -0.08920
       -0.08135
       -0.06773
       -0.12003
       -0.08846
       -0.11639
       -0.11838
       -0.07122
       -0.12311
       -0.13212
       -0.09393
       -0.09327
       -0.07442
       -0.13321
       -0.11688
       -0.21974
       -0.07239
       -0.15511
       -0.13129
       -0.11645
       -0.05062
       -0.11881
       -0.07103
       -0.08325
       -0.08861
       -0.07946
       -0.07447
       -0.11379
       -0.10261
       -0.07903
       -0.10011
       -0.09183
       -0.08112
       -0.08430
       -0.08462
       -0.10670
       -0.09974
       -0.11266
       -0.08175
       -0.10973
       -0.06008
       -0.11194
       -0.11606
       -0.12409
       -0.20807
       -0.09593
       -0.08471
       -0.06870
       -0.12953
       -0.10039
       -0.06911
       -0.09631
       -0.08361
       -0.07468
       -0.07376
       -0.04814
       -0.08515
       -0.11604
       -0.07435
       -0.06785
       -0.07076
       -0.10078
       -0.10452
       -0.12240
       -0.10119
       -0.11987
       -0.02738
       -0.06779
       -0.11503
       -0.09409
       -0.09796
       -0.10223
       -0.06875
       -0.10547
       -0.09216
       -0.06269
       -0.11209
       -0.07781
       -0.14665
       -0.12576
       -0.07085
       -0.11929
       -0.08021
       -0.12210
       -0.10123
       -0.09083
       -0.11916
       -0.10998
       -0.08020
       -0.08005
       -0.07455
       -0.07230
       -0.08928
       -0.11272
       -0.09422
       -0.07515
       -0.09841
       -0.11531
       -0.08386
       -0.09094
       -0.14219
       -0.15046
       -0.07046
       -0.09712
       -0.10490
       -0.05311
       -0.10473
       -0.10328
       -0.10220
       -0.09954
       -0.08119
       -0.10356
       -0.11657
       -0.05957
       -0.13282
       -0.13546
       -0.09066
       -0.10040
       -0.08959
       -0.06328
       -0.09432
       -0.10178
       -0.09142
       -0.10200
       -0.11527
       -0.08196
       -0.09767
       -0.09904
       -0.05181
       -0.10262
       -0.11331
       -0.08243
       -0.06351
       -0.14564
       -0.14515
       -0.17584
       -0.07975
       -0.07733
       -0.11090
       -0.09845
       -0.06161
       -0.13391
       -0.06058
       -0.08770
       -0.13402
       -0.11137
       -0.08843
       -0.11924
       -0.07673
       -0.10755
       -0.06997
       -0.08337
       -0.08145
       -0.08579
       -0.09417
       -0.08684
       -0.11320
       -0.09610
       -0.07695
       -0.08787
       -0.09001
       -0.07378
       -0.07440
       -0.15737
       -0.11187
       -0.12995
       -0.13149
       -0.08655
       -0.10041
       -0.12409
       -0.09790
       -0.07486
       -0.05993
       -0.13237
       -0.12958
       -0.20314
       -0.11947
       -0.14555
       -0.11622
       -0.11743
       -0.06415
       -0.10378
       -0.10942
       -0.12597
       -0.10767
       -0.07373
       -0.12306
       -0.07909
       -0.07135
       -0.10112
       -0.05551
       -0.09797
       -0.08114
       -0.09559
       -0.07907
       -0.10603
       -0.10592
       -0.09907
       -0.07427
       -0.13230
       -0.09113
       -0.10973
       -0.12599
       -0.14832
       -0.19299
       -0.10165
       -0.09846
       -0.10806
       -0.14264
       -0.12210
       -0.10691
       -0.09141
       -0.09646
       -0.09008
       -0.05328
       -0.10626
       -0.06922
       -0.11273
       -0.08299
       -0.08845
       -0.06907
       -0.07473
       -0.09945
       -0.07713
       -0.09728
       -0.09434
       -0.05348
       -0.09058
       -0.06952
       -0.10563
       -0.10508
       -0.15217
       -0.06868
       -0.06814
       -0.10237
       -0.11194
       -0.12303
       -0.05127
       -0.12131
       -0.09992
       -0.09154
       -0.11353
       -0.05335
       -0.12753
       -0.15372
       -0.06719
       -0.11978
       -0.12363
       -0.09256
       -0.07404
       -0.08845
       -0.07850
       -0.08772
       -0.10312
       -0.09280
       -0.08143
       -0.07622
       -0.09973
       -0.09214
       -0.10365
       -0.12311
       -0.13810
       -0.09566
       -0.11701
       -0.07617
       -0.08893
       -0.09692
       -0.09890
       -0.10814
       -0.10395
       -0.10176
       -0.09147
       -0.11936
       -0.09714
       -0.16859
       -0.16849
       -0.10069
       -0.09467
       -0.11985
       -0.08485
       -0.07921
       -0.09208
       -0.06067
       -0.11377
       -0.09638
       -0.08922
       -0.06184
       -0.10452
       -0.08342
       -0.09495
       -0.11049
       -0.11981
       -0.09531
       -0.16856
       -0.14136
       -0.15998
       -0.07718
       -0.09410
       -0.11867
       -0.09453
       -0.10778
       -0.13379
       -0.08656
       -0.07676
       -0.13167
       -0.11915
       -0.07655
       -0.09250
       -0.06233
       -0.08031
       -0.10659
       -0.06956
       -0.09119
       -0.05907
       -0.08016
       -0.12193
       -0.09597
       -0.11292
       -0.08080
       -0.06132
       -0.11467
       -0.10193
       -0.06703
       -0.14041
       -0.12006
       -0.12036
       -0.09983
       -0.10186
       -0.08263
       -0.11831
       -0.08000
       -0.07791
       -0.08963
       -0.12828
       -0.11422
       -0.18112
       -0.12273
       -0.12619
       -0.11308
       -0.15035
       -0.08948
       -0.12471
       -0.11824
       -0.11981
       -0.12992
       -0.07962
       -0.09522
       -0.08952
       -0.07142
       -0.11459
       -0.07249
       -0.14199
       -0.10242
       -0.06759
       -0.08644
       -0.10872
       -0.09434
       -0.09750
       -0.07947
       -0.10528
       -0.11419
       -0.13480
       -0.11018
       -0.13697
       -0.21058
       -0.12568
       -0.11939
       -0.10842
       -0.13118
       -0.07530
       -0.13951
       -0.07996
       -0.07189
       -0.10293
       -0.07604
       -0.09255
       -0.08172
       -0.13545
       -0.07973
       -0.08454
       -0.07850
       -0.09886
       -0.08090
       -0.13260
       -0.11664
       -0.09282
       -0.05323
       -0.11283
       -0.09238
       -0.10758
       -0.07049
       -0.10290
       -0.08376
       -0.12303
       -0.08996
       -0.11061
       -0.09782
       -0.07564
       -0.10769
       -0.06691
       -0.08659
       -0.09577
       -0.09676
       -0.12947
       -0.12090
       -0.09268
       -0.10189
       -0.12088
       -0.11376
       -0.10248
       -0.07740
       -0.08787
       -0.06261
       -0.09185
       -0.09861
       -0.08523
       -0.06122
       -0.07110
       -0.06095
       -0.12007
       -0.12956
       -0.11368
       -0.10823
       -0.11479
       -0.07824
       -0.07565
       -0.10209
       -0.10896
       -0.10884
       -0.08907
       -0.08782
       -0.12450
       -0.10009
       -0.08421
       -0.16330
       -0.16995
       -0.09590
       -0.09205
       -0.12263
       -0.08207
       -0.08287
       -0.12110
       -0.06200
       -0.12985
       -0.09811
       -0.10060
       -0.11152
       -0.12388
       -0.07696
       -0.07355
       -0.13398
       -0.13762
       -0.08406
       -0.15444
       -0.12878
       -0.18770
       -0.07626
       -0.09404
       -0.10347
       -0.09739
       -0.07821
       -0.11969
       -0.07204
       -0.09021
       -0.13935
       -0.12344
       -0.06281
       -0.12072
       -0.08742
       -0.07977
       -0.12619
       -0.08147
       -0.09604
       -0.10433
       -0.08044
       -0.08430
       -0.14552
       -0.08877
       -0.07996
       -0.10560
       -0.12403
       -0.07923
       -0.06368
       -0.14598
       -0.09697
       -0.12866
       -0.08448
       -0.12398
       -0.04831
       -0.09166
       -0.10317
       -0.07682
       -0.07843
       -0.14444
       -0.13145
       -0.16732
       -0.12038
       -0.14734
       -0.13622
       -0.12531
       -0.05461
       -0.07119
       -0.13353
       -0.10847
       -0.10640
       -0.14231
       -0.12583
       -0.10349
       -0.06457
       -0.09029
       -0.10748
       -0.10758
       -0.08991
       -0.06428
       -0.08690
       -0.14029
       -0.11426
       -0.11252
       -0.09384
       -0.09127
       -0.09844
       -0.12839
       -0.12858
       -0.15159
       -0.21459
       -0.11014
       -0.11618
       -0.09425
       -0.12381
       -0.09126
       -0.10020
       -0.07168
       -0.06419
       -0.09859
       -0.10373
       -0.07943
       -0.07038
       -0.10553
       -0.08416
       -0.09738
       -0.11534
       -0.11540
       -0.06172
       -0.12343
       -0.10338
       -0.09273
       -0.06661
       -0.09145
       -0.10351
       -0.10842
       -0.08955
       -0.11189
       -0.06447
       -0.10005
       -0.11114
       -0.13254
       -0.10247
       -0.07088
       -0.10684
       -0.07985
       -0.09575
       -0.07517
       -0.06526
       -0.12729
       -0.13651
       -0.08466
       -0.10093
       -0.08674
       -0.10631
       -0.09540
       -0.10010
       -0.08430
       -0.10187
       -0.09003
       -0.10636
       -0.04244
       -0.07012
       -0.06991
       -0.08099
       -0.10027
       -0.16062
       -0.09129
       -0.09594
       -0.10672
       -0.08194
       -0.06281
       -0.09085
       -0.10343
       -0.12983
       -0.07818
       -0.08221
       -0.11087
       -0.08769
       -0.07835
       -0.14060
       -0.13837
       -0.07549
       -0.11657
       -0.10451
       -0.03488
       -0.13596
       -0.11050
       -0.08542
       -0.13994
       -0.08246
       -0.10974
       -0.10581
       -0.09474
       -0.06503
       -0.09886
       -0.13129
       -0.12041
       -0.08919
       -0.17998
       -0.09547
       -0.14984
       -0.08974
       -0.11455
       -0.09788
       -0.09208
       -0.05419
       -0.10353
       -0.08400
       -0.13151
       -0.15499
       -0.11114
       -0.07505
       -0.13324
       -0.11274
       -0.10052
       -0.10790
       -0.07256
       -0.07945
       -0.10342
       -0.07545
       -0.08827
       -0.13365
       -0.07393
       -0.10458
       -0.12447
       -0.09050
       -0.09881
       -0.09065
       -0.13577
       -0.12221
       -0.13086
       -0.10491
       -0.10952
       -0.09970
       -0.07887
       -0.07508
       -0.09876
       -0.05660
       -0.12040
       -0.12714
       -0.19233
       -0.11296
       -0.13692
       -0.15775
       -0.12842
       -0.08038
       -0.10886
       -0.10583
       -0.10662
       -0.09898
       -0.12174
       -0.09459
       -0.10453
       -0.04770
       -0.12625
       -0.09874
       -0.10850
       -0.13478
       -0.10009
       -0.07594
       -0.11564
       -0.12548
       -0.07841
       -0.06252
       -0.09732
       -0.12247
       -0.15775
       -0.13072
       -0.13656
       -0.18778
       -0.14725
       -0.07783
       -0.11309
       -0.13175
       -0.09212
       -0.09795
       -0.11231
       -0.08068
       -0.10038
       -0.05191
       -0.04748
       -0.07811
       -0.12319
       -0.09757
       -0.08307
       -0.13297
       -0.06919
       -0.08388
       -0.08302
       -0.09969
       -0.08826
       -0.06934
       -0.08430
       -0.10712
       -0.08172
       -0.07645
       -0.13420
       -0.07360
       -0.11974
       -0.11368
       -0.08798
       -0.09755
       -0.06932
       -0.10156
       -0.11158
       -0.08601
       -0.08464
       -0.10980
       -0.10219
       -0.12486
       -0.10140
       -0.09186
       -0.07683
       -0.10782
       -0.09969
       -0.11578
       -0.08283
       -0.10314
       -0.10700
       -0.11240
       -0.09519
       -0.07196
       -0.08339
       -0.10659
       -0.11748
       -0.15239
       -0.12155
       -0.09109
       -0.10718
       -0.10833
       -0.08681
       -0.11381
       -0.11365
       -0.12698
       -0.12155
       -0.07849
       -0.10707
       -0.08373
       -0.10434
       -0.15592
       -0.14234
       -0.07853
       -0.13336
       -0.10118
       -0.09071
       -0.09751
       -0.10305
       -0.09229
       -0.13190
       -0.08941
       -0.12016
       -0.08374
       -0.10168
       -0.10496
       -0.09087
       -0.13270
       -0.11934
       -0.08919
       -0.17351
       -0.11646
       -0.14553
       -0.09905
       -0.14042
       -0.11219
       -0.06950
       -0.10498
       -0.09339
       -0.09353
       -0.09452
       -0.14379
       -0.08573
       -0.09860
       -0.13542
       -0.09010
       -0.13873
       -0.10190
       -0.11089
       -0.08386
       -0.07899
       -0.06857
       -0.12765
       -0.11538
       -0.10199
       -0.09323
       -0.10952
       -0.08862
       -0.10653
       -0.07853
       -0.14786
       -0.11515
       -0.13751
       -0.08869
       -0.08504
       -0.11186
       -0.10665
       -0.09599
       -0.11566
       -0.05725
       -0.11289
       -0.10731
       -0.20266
       -0.08367
       -0.14274
       -0.14394
       -0.12586
       -0.10792
       -0.08421
       -0.11025
       -0.09445
       -0.13083
       -0.11030
       -0.10479
       -0.10208
       -0.06098
       -0.13666
       -0.07894
       -0.10442
       -0.11650
       -0.08258
       -0.07288
       -0.14437
       -0.09101
       -0.05921
       -0.07460
       -0.10578
       -0.06314
       -0.16939
       -0.11855
       -0.09373
       -0.22173
       -0.18176
       -0.11416
       -0.10603
       -0.10750
       -0.06989
       -0.08990
       -0.10851
       -0.08018
       -0.09394
       -0.05391
       -0.05433
       -0.08064
       -0.08479
       -0.09255
       -0.10642
       -0.11091
       -0.07722
       -0.07849
       -0.09652
       -0.10143
       -0.09987
       -0.07587
       -0.10559
       -0.12514
       -0.07914
       -0.08516
       -0.13222
       -0.11204
       -0.10161
       -0.10354
       -0.13758
       -0.09201
       -0.06448
       -0.11480
       -0.09732
       -0.09914
       -0.10910
       -0.09189
       -0.16907
       -0.10024
       -0.09336
       -0.09694
       -0.10513
       -0.13167
       -0.10562
       -0.10152
       -0.10677
       -0.10843
       -0.13943
       -0.11640
       -0.11786
       -0.09323
       -0.12402
       -0.07901
       -0.12027
       -0.10967
       -0.08666
       -0.11184
       -0.10444
       -0.06996
       -0.08928
       -0.10531
       -0.13034
       -0.13425
       -0.10303
       -0.09060
       -0.11197
       -0.10968
       -0.08063
       -0.17886
       -0.15077
       -0.10886
       -0.12610
       -0.10493
       -0.08477
       -0.09301
       -0.08440
       -0.07324
       -0.10550
       -0.11332
       -0.11540
       -0.12943
       -0.10664
       -0.11427
       -0.07053
       -0.13005
       -0.12088
       -0.08365
       -0.15432
       -0.10317
       -0.13553
       -0.10277
       -0.14648
       -0.12441
       -0.10823
       -0.10177
       -0.08698
       -0.09299
       -0.08156
       -0.15358
       -0.07164
       -0.08220
       -0.11130
       -0.11078
       -0.11426
       -0.11127
       -0.09862
       -0.05079
       -0.07556
       -0.08184
       -0.10493
       -0.14576
       -0.11001
       -0.09275
       -0.07933
       -0.09012
       -0.13444
       -0.11062
       -0.16525
       -0.11146
       -0.12387
       -0.10920
       -0.11245
       -0.09721
       -0.09160
       -0.08599
       -0.11810
       -0.09535
       -0.12729
       -0.12807
       -0.21704
       -0.12300
       -0.15253
       -0.17852
       -0.11540
       -0.09846
       -0.05848
       -0.08841
       -0.06203
       -0.09509
       -0.10744
       -0.10294
       -0.12555
       -0.10867
       -0.10005
       -0.10553
       -0.08398
       -0.08486
       -0.07405
       -0.08808
       -0.11827
       -0.07772
       -0.08144
       -0.09855
       -0.07177
       -0.11858
       -0.14110
       -0.09784
       -0.08247
       -0.18911
       -0.12473
       -0.09111
       -0.10895
       -0.14626
       -0.09905
       -0.08807
       -0.11942
       -0.07933
       -0.10715
       -0.09563
       -0.08702
       -0.10806
       -0.10140
       -0.10885
       -0.10165
       -0.05287
       -0.09019
       -0.12356
       -0.11643
       -0.10411
       -0.07663
       -0.07237
       -0.11059
       -0.10600
       -0.13114
       -0.08720
       -0.15308
       -0.09300
       -0.13681
       -0.12667
       -0.12389
       -0.11834
       -0.11025
       -0.12902
       -0.09810
       -0.07872
       -0.08732
       -0.11696
       -0.16339
       -0.10476
       -0.10325
       -0.09373
       -0.10713
       -0.15722
       -0.08999
       -0.10695
       -0.10028
       -0.09220
       -0.12989
       -0.11548
       -0.07846
       -0.08166
       -0.12500
       -0.07585
       -0.11784
       -0.15524
       -0.08350
       -0.12779
       -0.11903
       -0.07977
       -0.07633
       -0.11321
       -0.09258
       -0.15134
       -0.13073
       -0.12245
       -0.12736
       -0.11258
       -0.04856
       -0.16403
       -0.13652
       -0.08023
       -0.14344
       -0.08402
       -0.07992
       -0.11340
       -0.09476
       -0.08968
       -0.13974
       -0.09650
       -0.08343
       -0.15811
       -0.10491
       -0.09078
       -0.07575
       -0.11632
       -0.11000
       -0.07580
       -0.10506
       -0.12782
       -0.12592
       -0.11540
       -0.14741
       -0.15506
       -0.12006
       -0.11840
       -0.11228
       -0.10450
       -0.08924
       -0.16843
       -0.07448
       -0.09351
       -0.11421
       -0.11376
       -0.14422
       -0.09789
       -0.11033
       -0.07697
       -0.07483
       -0.04878
       -0.08508
       -0.12651
       -0.12577
       -0.10331
       -0.08298
       -0.08723
       -0.12754
       -0.11026
       -0.12370
       -0.11372
       -0.12289
       -0.11028
       -0.10588
       -0.15739
       -0.08677
       -0.07768
       -0.12189
       -0.08759
       -0.13863
       -0.10868
       -0.17906
       -0.16366
       -0.14591
       -0.14503
       -0.11624
       -0.11021
       -0.12155
       -0.11627
       -0.10187
       -0.12511
       -0.09345
       -0.09730
       -0.12668
       -0.13099
       -0.12416
       -0.08494
       -0.11535
       -0.11190
       -0.08416
       -0.08753
       -0.12952
       -0.06302
       -0.10124
       -0.09098
       -0.11955
       -0.06470
       -0.17232
       -0.10235
       -0.13388
       -0.19121
       -0.10924
       -0.12654
       -0.11239
       -0.13006
       -0.11663
       -0.07751
       -0.08830
       -0.09190
       -0.08060
       -0.09039
       -0.10983
       -0.12415
       -0.11210
       -0.08548
       -0.10880
       -0.08458
       -0.08151
       -0.11216
       -0.13381
       -0.09462
       -0.06602
       -0.09382
       -0.11482
       -0.08421
       -0.12652
       -0.10593
       -0.08513
       -0.10146
       -0.12709
       -0.13286
       -0.08072
       -0.09066
       -0.11385
       -0.12356
       -0.11275
       -0.12234
       -0.09566
       -0.09513
       -0.13625
       -0.14034
       -0.09885
       -0.11974
       -0.10541
       -0.11550
       -0.08584
       -0.11206
       -0.10761
       -0.10559
       -0.13502
       -0.10201
       -0.09534
       -0.09344
       -0.15001
       -0.08911
       -0.13370
       -0.14387
       -0.09585
       -0.12965
       -0.11539
       -0.06619
       -0.10003
       -0.13181
       -0.11203
       -0.12624
       -0.11932
       -0.07845
       -0.12159
       -0.12781
       -0.08728
       -0.15091
       -0.13191
       -0.08322
       -0.14988
       -0.08888
       -0.06689
       -0.12339
       -0.12318
       -0.09227
       -0.12772
       -0.10423
       -0.07775
       -0.13984
       -0.09994
       -0.10795
       -0.08520
       -0.14881
       -0.12253
       -0.08703
       -0.14967
       -0.11969
       -0.15950
       -0.09137
       -0.15063
       -0.15823
       -0.09174
       -0.10216
       -0.13220
       -0.06989
       -0.07317
       -0.13900
       -0.12155
       -0.11091
       -0.12033
       -0.11180
       -0.09706
       -0.09414
       -0.14119
       -0.09867
       -0.05619
       -0.11232
       -0.08556
       -0.10182
       -0.11016
       -0.10500
       -0.09241
       -0.10590
       -0.13030
       -0.09278
       -0.12198
       -0.10685
       -0.13775
       -0.12329
       -0.11005
       -0.12172
       -0.13230
       -0.06476
       -0.12179
       -0.10570
       -0.11628
       -0.11580
       -0.18437
       -0.11375
       -0.17240
       -0.13381
       -0.08579
       -0.12066
       -0.12129
       -0.09771
       -0.11435
       -0.12534
       -0.10723
       -0.12927
       -0.12607
       -0.08594
       -0.12440
       -0.05179
       -0.13775
       -0.11051
       -0.06304
       -0.07707
       -0.09827
       -0.09990
       -0.12654
       -0.11290
       -0.08473
       -0.09173
       -0.13576
       -0.14040
       -0.09880
       -0.20881
       -0.11453
       -0.09722
       -0.07636
       -0.12813
       -0.12753
       -0.09969
       -0.11534
       -0.07435
       -0.08068
       -0.10440
       -0.06204
       -0.08187
       -0.11987
       -0.09724
       -0.09404
       -0.09702
       -0.10273
       -0.11727
       -0.11292
       -0.09631
       -0.09953
       -0.11738
       -0.07779
       -0.09894
       -0.13654
       -0.10363
       -0.08174
       -0.11823
       -0.11106
       -0.12678
       -0.10458
       -0.09467
       -0.08722
       -0.13014
       -0.07844
       -0.12469
       -0.10575
       -0.11061
       -0.11164
       -0.13045
       -0.10682
       -0.09583
       -0.09650
       -0.12374
       -0.07477
       -0.09183
       -0.12028
       -0.09378
       -0.14721
       -0.15629
       -0.11400
       -0.07478
       -0.13305
       -0.07141
       -0.13628
       -0.15802
       -0.08926
       -0.11711
       -0.07809
       -0.08005
       -0.11689
       -0.12728
       -0.12311
       -0.12440
       -0.13281
       -0.08865
       -0.14546
       -0.10547
       -0.11794
       -0.17048
       -0.15161
       -0.08594
       -0.13961
       -0.11641
       -0.10086
       -0.10282
       -0.08783
       -0.12661
       -0.13906
       -0.08270
       -0.12075
       -0.10340
       -0.12737
       -0.08529
       -0.08177
       -0.15399
       -0.11979
       -0.10672
       -0.16540
       -0.13775
       -0.16937
       -0.07082
       -0.13678
       -0.11954
       -0.09783
       -0.11089
       -0.14883
       -0.08390
       -0.08405
       -0.15700
       -0.11120
       -0.10009
       -0.11811
       -0.11592
       -0.11172
       -0.08514
       -0.11732
       -0.08005
       -0.03574
       -0.09304
       -0.08768
       -0.10353
       -0.14099
       -0.10622
       -0.09546
       -0.09772
       -0.14737
       -0.07216
       -0.13727
       -0.12845
       -0.12165
       -0.11357
       -0.11113
       -0.12004
       -0.10365
       -0.09693
       -0.14373
       -0.07929
       -0.11030
       -0.12280
       -0.19047
       -0.09384
       -0.14503
       -0.12849
       -0.11226
       -0.11696
       -0.12319
       -0.09635
       -0.10174
       -0.11165
       -0.14007
       -0.13607
       -0.13712
       -0.11180
       -0.10513
       -0.06644
       -0.14112
       -0.11944
       -0.05378
       -0.10024
       -0.10514
       -0.12325
       -0.11052
       -0.08984
       -0.07202
       -0.11251
       -0.13754
       -0.12397
       -0.13876
       -0.15879
       -0.09494
       -0.13336
       -0.08838
       -0.14088
       -0.12875
       -0.09149
       -0.12095
       -0.07589
       -0.08899
       -0.12404
       -0.12017
       -0.06081
       -0.12189
       -0.10888
       -0.09134
       -0.08290
       -0.08145
       -0.11131
       -0.07630
       -0.09558
       -0.13199
       -0.06364
       -0.09817
       -0.12268
       -0.13986
       -0.11372
       -0.13137
       -0.13831
       -0.11018
       -0.14893
       -0.10019
       -0.11031
       -0.06899
       -0.14916
       -0.11502
       -0.10816
       -0.10359
       -0.09571
       -0.13004
       -0.13533
       -0.11379
       -0.10890
       -0.13566
       -0.10970
       -0.05786
       -0.08195
       -0.10494
       -0.09351
       -0.13745
       -0.15030
       -0.11165
       -0.12112
       -0.12767
       -0.09400
       -0.13190
       -0.16772
       -0.08910
       -0.11022
       -0.09460
       -0.09705
       -0.13681
       -0.14556
       -0.12152
       -0.11523
       -0.12151
       -0.07952
       -0.11012
       -0.10492
       -0.09629
       -0.14761
       -0.15106
       -0.10787
       -0.12588
       -0.13929
       -0.06242
       -0.12663
       -0.14554
       -0.11912
       -0.13763
       -0.09895
       -0.10926
       -0.10323
       -0.08996
       -0.08608
       -0.12688
       -0.14000
       -0.12799
       -0.08008
       -0.13075
       -0.12820
       -0.14892
       -0.10395
       -0.13253
       -0.13884
       -0.11471
       -0.09164
       -0.13005
       -0.07762
       -0.12702
       -0.13899
       -0.12823
       -0.07371
       -0.13708
       -0.09517
       -0.07288
       -0.08635
       -0.13015
       -0.06911
       -0.06903
       -0.10560
       -0.11158
       -0.13712
       -0.13719
       -0.12679
       -0.10255
       -0.10536
       -0.12767
       -0.06742
       -0.17999
       -0.11844
       -0.08018
       -0.10440
       -0.14004
       -0.09916
       -0.07480
       -0.07813
       -0.12424
       -0.10960
       -0.10846
       -0.11423
       -0.20839
       -0.11045
       -0.12809
       -0.18113
       -0.11607
       -0.09199
       -0.09302
       -0.13974
       -0.11439
       -0.08375
       -0.13756
       -0.09984
       -0.12207
       -0.06486
       -0.10115
       -0.11081
       -0.12418
       -0.12637
       -0.08451
       -0.11814
       -0.10969
       -0.06729
       -0.08046
       -0.09695
       -0.11548
       -0.13279
       -0.13200
       -0.12202
       -0.14596
       -0.16090
       -0.11117
       -0.09174
       -0.12481
       -0.18783
       -0.10657
       -0.09188
       -0.09847
       -0.11686
       -0.09294
       -0.10786
       -0.08081
       -0.08120
       -0.09787
       -0.07572
       -0.08351
       -0.08020
       -0.11752
       -0.10119
       -0.11860
       -0.10404
       -0.11794
       -0.05950
       -0.10037
       -0.10233
       -0.09619
       -0.12930
       -0.11623
       -0.12197
       -0.10490
       -0.10808
       -0.12448
       -0.11658
       -0.11578
       -0.11432
       -0.12250
       -0.10163
       -0.09793
       -0.06791
       -0.13871
       -0.09661
       -0.14481
       -0.08317
       -0.14892
       -0.10328
       -0.10486
       -0.09289
       -0.09545
       -0.12335
       -0.14218
       -0.13352
       -0.09743
       -0.10440
       -0.11399
       -0.10752
       -0.13902
       -0.16665
       -0.10499
       -0.11945
       -0.12000
       -0.10533
       -0.14368
       -0.12529
       -0.09075
       -0.12142
       -0.09368
       -0.06252
       -0.11197
       -0.10971
       -0.09726
       -0.14843
       -0.16661
       -0.07318
       -0.11096
       -0.10693
       -0.09093
       -0.10971
       -0.14541
       -0.10253
       -0.12787
       -0.09924
       -0.10013
       -0.14241
       -0.11040
       -0.08847
       -0.11827
       -0.10277
       -0.09511
       -0.06884
       -0.12988
       -0.12937
       -0.17553
       -0.10261
       -0.11683
       -0.12419
       -0.11985
       -0.09997
       -0.10806
       -0.13512
       -0.13918
       -0.13378
       -0.12199
       -0.08688
       -0.10594
       -0.11648
       -0.11525
       -0.11107
       -0.10875
       -0.07233
       -0.08387
       -0.08606
       -0.11944
       -0.15027
       -0.09164
       -0.10757
       -0.07941
       -0.09875
       -0.10109
       -0.10609
       -0.15525
       -0.11905
       -0.11481
       -0.10963
       -0.11909
       -0.13458
       -0.13852
       -0.08420
       -0.12726
       -0.13108
       -0.10855
       -0.16410
       -0.23273
       -0.13400
       -0.17794
       -0.18822
       -0.11100
       -0.10966
       -0.09977
       -0.10814
       -0.12975
       -0.12475
       -0.12903
       -0.10408
       -0.09584
       -0.10119
       -0.09476
       -0.08097
       -0.11179
       -0.10748
       -0.10204
       -0.10999
       -0.13128
       -0.09777
       -0.08394
       -0.10361
       -0.11578
       -0.14313
       -0.13489
       -0.09421
       -0.12602
       -0.16399
       -0.08743
       -0.09358
       -0.13248
       -0.15699
       -0.07864
       -0.11097
       -0.08800
       -0.11426
       -0.10810
       -0.09371
       -0.08524
       -0.10413
       -0.06424
       -0.09591
       -0.10113
       -0.06537
       -0.12509
       -0.12531
       -0.13767
       -0.11427
       -0.10612
       -0.07241
       -0.08649
       -0.09418
       -0.10522
       -0.10056
       -0.13843
       -0.10602
       -0.13414
       -0.11373
       -0.10186
       -0.12069
       -0.13679
       -0.12539
       -0.12810
       -0.08551
       -0.10480
       -0.09869
       -0.16192
       -0.10133
       -0.12258
       -0.08606
       -0.11152
       -0.11524
       -0.12036
       -0.10181
       -0.09448
       -0.13573
       -0.12082
       -0.11464
       -0.10419
       -0.08442
       -0.08952
       -0.09816
       -0.12431
       -0.15243
       -0.13026
       -0.11010
       -0.14639
       -0.12884
       -0.11390
       -0.15902
       -0.11164
       -0.10013
       -0.05923
       -0.12568
       -0.12093
       -0.11918
       -0.10258
       -0.15638
       -0.16936
       -0.07019
       -0.12425
       -0.11614
       -0.09412
       -0.10048
       -0.12197
       -0.07311
       -0.09551
       -0.11705
       -0.12249
       -0.08734
       -0.12137
       -0.10283
       -0.11953
       -0.12474
       -0.09287
       -0.09452
       -0.13269
       -0.11962
       -0.17813
       -0.07637
       -0.11383
       -0.13017
       -0.12322
       -0.08610
       -0.12089
       -0.14416
       -0.11550
       -0.09733
       -0.10774
       -0.10584
       -0.10663
       -0.11392
       -0.11652
       -0.11789
       -0.13346
       -0.08135
       -0.09226
       -0.08448
       -0.10837
       -0.16145
       -0.12640
       -0.08725
       -0.08886
       -0.11925
       -0.11729
       -0.07778
       -0.13520
       -0.13324
       -0.11256
       -0.11450
       -0.11118
       -0.11420
       -0.14480
       -0.10761
       -0.11965
       -0.13808
       -0.09643
       -0.18477
       -0.22754
       -0.12135
       -0.14481
       -0.16014
       -0.11592
       -0.10967
       -0.11507
       -0.10916
       -0.14633
       -0.15031
       -0.12525
       -0.11533
       -0.09809
       -0.11236
       -0.10063
       -0.08257
       -0.12744
       -0.13003
       -0.08312
       -0.10521
       -0.11913
       -0.13683
       -0.09205
       -0.09551
       -0.07562
       -0.10329
       -0.11123
       -0.12411
       -0.10667
       -0.15709
       -0.11840
       -0.14988
       -0.12008
       -0.15838
       -0.10621
       -0.09952
       -0.09011
       -0.10592
       -0.13058
       -0.08320
       -0.08165
       -0.11120
       -0.08967
       -0.06603
       -0.07780
       -0.08602
       -0.10421
       -0.12452
       -0.11795
       -0.11703
       -0.10033
       -0.07441
       -0.07905
       -0.08909
       -0.10774
       -0.12657
       -0.11957
       -0.12837
       -0.11937
       -0.09808
       -0.10182
       -0.13401
       -0.16000
       -0.13938
       -0.15072
       -0.09695
       -0.11628
       -0.11943
       -0.15947
       -0.14089
       -0.12264
       -0.10276
       -0.10658
       -0.09149
       -0.09182
       -0.12599
       -0.09727
       -0.12473
       -0.11519
       -0.12778
       -0.10752
       -0.09870
       -0.06537
       -0.10762
       -0.15087
       -0.17010
       -0.16322
       -0.11014
       -0.13059
       -0.08094
       -0.13564
       -0.14404
       -0.11243
       -0.09873
       -0.08317
       -0.13619
       -0.14996
       -0.11296
       -0.10561
       -0.16458
       -0.17907
       -0.09232
       -0.10180
       -0.13394
       -0.09711
       -0.07333
       -0.13762
       -0.07282
       -0.12523
       -0.09701
       -0.11168
       -0.10349
       -0.08369
       -0.11691
       -0.07132
       -0.13412
       -0.11510
       -0.08136
       -0.14840
       -0.14808
       -0.17619
       -0.09192
       -0.13556
       -0.14290
       -0.11462
       -0.05815
       -0.11926
       -0.09853
       -0.10478
       -0.12128
       -0.12956
       -0.12175
       -0.11963
       -0.12716
       -0.15129
       -0.12041
       -0.11436
       -0.09962
       -0.06449
       -0.10906
       -0.11276
       -0.14244
       -0.11648
       -0.08373
       -0.10801
       -0.08657
       -0.10404
       -0.08437
       -0.16139
       -0.11699
       -0.10709
       -0.12412
       -0.11288
       -0.11430
       -0.13976
       -0.10229
       -0.07986
       -0.12995
       -0.12013
       -0.15080
       -0.26827
       -0.13108
       -0.16461
       -0.14895
       -0.10653
       -0.13304
       -0.12406
       -0.13547
       -0.14109
       -0.12930
       -0.12598
       -0.13388
       -0.08637
       -0.07441
       -0.11479
       -0.07751
       -0.12898
       -0.09163
       -0.08154
       -0.11157
       -0.09199
       -0.10407
       -0.09822
       -0.09153
       -0.10088
       -0.12603
       -0.10840
       -0.13747
       -0.12086
       -0.19404
       -0.13582
       -0.13506
       -0.14707
       -0.12492
       -0.11559
       -0.12367
       -0.08087
       -0.09261
       -0.13344
       -0.09251
       -0.09527
       -0.08757
       -0.10640
       -0.08606
       -0.09390
       -0.12613
       -0.11428
       -0.11105
       -0.13058
       -0.15628
       -0.08642
       -0.06801
       -0.12388
       -0.07614
       -0.10181
       -0.11057
       -0.14750
       -0.12016
       -0.12782
       -0.11964
       -0.10005
       -0.12455
       -0.10528
       -0.11370
       -0.13505
       -0.06821
       -0.10359
       -0.15097
       -0.15375
       -0.13794
       -0.11306
       -0.10460
       -0.12693
       -0.12067
       -0.07386
       -0.10728
       -0.15054
       -0.10951
       -0.14776
       -0.11111
       -0.10464
       -0.10494
       -0.05182
       -0.07574
       -0.11947
       -0.15442
       -0.14948
       -0.10441
       -0.15768
       -0.08058
       -0.13596
       -0.16137
       -0.09345
       -0.12951
       -0.11430
       -0.12011
       -0.16377
       -0.08418
       -0.09082
       -0.17425
       -0.18309
       -0.09952
       -0.11901
       -0.14063
       -0.08456
       -0.07563
       -0.11462
       -0.10012
       -0.11474
       -0.11128
       -0.13070
       -0.08937
       -0.11103
       -0.10345
       -0.10933
       -0.14378
       -0.13275
       -0.07115
       -0.12538
       -0.12960
       -0.17673
       -0.09081
       -0.11124
       -0.13248
       -0.13557
       -0.07935
       -0.11824
       -0.11106
       -0.12737
       -0.15484
       -0.09018
       -0.12130
       -0.12611
       -0.14384
       -0.13200
       -0.10847
       -0.09961
       -0.10768
       -0.06881
       -0.10647
       -0.09888
       -0.13585
       -0.12737
       -0.08593
       -0.12373
       -0.11231
       -0.12052
       -0.07344
       -0.16886
       -0.10636
       -0.08927
       -0.12599
       -0.09508
       -0.09386
       -0.14160
       -0.08591
       -0.10436
       -0.12682
       -0.13401
       -0.14829
       -0.23245
       -0.11925
       -0.16101
       -0.12810
       -0.12747
       -0.11893
       -0.11207
       -0.15302
       -0.11485
       -0.12597
       -0.09997
       -0.14043
       -0.11340
       -0.08316
       -0.11012
       -0.13886
       -0.11455
       -0.10666
       -0.11468
       -0.12507
       -0.11377
       -0.11413
       -0.06344
       -0.11323
       -0.13667
       -0.11081
       -0.12730
       -0.16541
       -0.12340
       -0.24145
       -0.09977
       -0.16523
       -0.09094
       -0.14466
       -0.09768
       -0.13652
       -0.11991
       -0.10767
       -0.15743
       -0.07378
       -0.09262
       -0.10712
       -0.11023
       -0.08569
       -0.10704
       -0.11783
       -0.12505
       -0.12372
       -0.12750
       -0.12261
       -0.10405
       -0.07168
       -0.09269
       -0.08417
       -0.10160
       -0.11079
       -0.11971
       -0.12934
       -0.13321
       -0.14600
       -0.13320
       -0.11727
       -0.12141
       -0.14417
       -0.14018
       -0.11756
       -0.14954
       -0.11435
       -0.15609
       -0.17164
       -0.11244
       -0.11359
       -0.13138
       -0.11546
       -0.10263
       -0.09389
       -0.11423
       -0.14214
       -0.11638
       -0.12664
       -0.11909
       -0.09958
       -0.11425
       -0.11826
       -0.13259
       -0.14119
       -0.13652
       -0.10019
       -0.15594
       -0.09259
       -0.10768
       -0.15001
       -0.11301
       -0.15132
       -0.10282
       -0.09615
       -0.13933
       -0.10406
       -0.11120
       -0.15103
       -0.19443
       -0.08657
       -0.11016
       -0.16964
       -0.11173
       -0.05716
       -0.10459
       -0.09868
       -0.11642
       -0.06711
       -0.11288
       -0.09168
       -0.08400
       -0.10004
       -0.12754
       -0.15453
       -0.10226
       -0.09457
       -0.10660
       -0.15150
       -0.16248
       -0.10497
       -0.12499
       -0.12484
       -0.14410
       -0.10204
       -0.15476
       -0.09048
       -0.13227
       -0.15866
       -0.08603
       -0.12553
       -0.10405
       -0.12013
       -0.17182
       -0.09727
       -0.10094
       -0.12805
       -0.09293
       -0.10654
       -0.10645
       -0.13520
       -0.12079
       -0.07421
       -0.10777
       -0.11968
       -0.14311
       -0.06706
       -0.14946
       -0.09768
       -0.12262
       -0.14445
       -0.10054
       -0.11929
       -0.12106
       -0.11687
       -0.11577
       -0.13846
       -0.11706
       -0.15452
       -0.25282
       -0.13350
       -0.18457
       -0.12695
       -0.10038
       -0.08352
       -0.11960
       -0.17470
       -0.14861
       -0.11349
       -0.11934
       -0.16237
       -0.12282
       -0.07724
       -0.13175
       -0.10242
       -0.09758
       -0.10501
       -0.10922
       -0.13993
       -0.10677
       -0.11788
       -0.12282
       -0.09309
       -0.11199
       -0.10919
       -0.15831
       -0.15165
       -0.11704
       -0.24412
       -0.09363
       -0.16491
       -0.09660
       -0.15293
       -0.09122
       -0.12144
       -0.10199
       -0.11587
       -0.13080
       -0.10276
       -0.08477
       -0.10377
       -0.11105
       -0.14621
       -0.12111
       -0.14222
       -0.13097
       -0.10693
       -0.10213
       -0.12179
       -0.06909
       -0.09011
       -0.10550
       -0.08743
       -0.14974
       -0.10414
       -0.14723
       -0.09878
       -0.14948
       -0.11840
       -0.14214
       -0.10520
       -0.11978
       -0.13706
       -0.14247
       -0.11208
       -0.11837
       -0.10251
       -0.16829
       -0.15108
       -0.10794
       -0.11165
       -0.14562
       -0.11320
       -0.10070
       -0.09348
       -0.11687
       -0.08291
       -0.12549
       -0.15020
       -0.11645
       -0.10481
       -0.12548
       -0.11557
       -0.12851
       -0.15848
       -0.09365
       -0.13267
       -0.15568
       -0.09035
       -0.13560
       -0.15649
       -0.13448
       -0.10720
       -0.14151
       -0.07276
       -0.13112
       -0.09825
       -0.06907
       -0.12970
       -0.19747
       -0.10577
       -0.13178
       -0.16662
       -0.15122
       -0.08075
       -0.11311
       -0.11497
       -0.15871
       -0.07490
       -0.10133
       -0.11133
       -0.09993
       -0.10655
       -0.16697
       -0.14319
       -0.14019
       -0.12377
       -0.17008
       -0.15707
       -0.15832
       -0.09432
       -0.13581
       -0.12969
       -0.13369
       -0.10373
       -0.16430
       -0.13037
       -0.12993
       -0.16212
       -0.10438
       -0.11949
       -0.10751
       -0.11371
       -0.15062
       -0.10121
       -0.14907
       -0.11346
       -0.09107
       -0.08588
       -0.08312
       -0.10465
       -0.10273
       -0.08059
       -0.10604
       -0.07448
       -0.13635
       -0.13156
       -0.16348
       -0.12021
       -0.13488
       -0.15400
       -0.10570
       -0.06269
       -0.13619
       -0.10466
       -0.10301
       -0.11259
       -0.14982
       -0.15462
       -0.25779
       -0.14771
       -0.14108
       -0.11289
       -0.12534
       -0.10217
       -0.11784
       -0.16462
       -0.14712
       -0.11770
       -0.10269
       -0.12487
       -0.09652
       -0.08135
       -0.12057
       -0.12959
       -0.11720
       -0.12855
       -0.11882
       -0.11004
       -0.09495
       -0.09798
       -0.10083
       -0.12079
       -0.09020
       -0.10623
       -0.10919
       -0.15340
       -0.13260
       -0.21518
       -0.10568
       -0.14838
       -0.11812
       -0.11969
       -0.09999
       -0.12796
       -0.10748
       -0.10142
       -0.14033
       -0.09093
       -0.11367
       -0.12115
       -0.09526
       -0.12222
       -0.11877
       -0.13144
       -0.10255
       -0.08039
       -0.11718
       -0.11409
       -0.10811
       -0.09420
       -0.12622
       -0.09120
       -0.11751
       -0.12290
       -0.15253
       -0.11395
       -0.14291
       -0.13026
       -0.14279
       -0.15321
       -0.10351
       -0.14476
       -0.11658
       -0.12294
       -0.13528
       -0.13548
       -0.16035
       -0.13834
       -0.11217
       -0.13118
       -0.15518
       -0.14153
       -0.11058
       -0.15181
       -0.11232
       -0.12914
       -0.11738
       -0.15632
       -0.12414
       -0.05374
       -0.13281
       -0.10874
       -0.13907
       -0.14847
       -0.12635
       -0.16810
       -0.11902
       -0.07919
       -0.09201
       -0.15577
       -0.11030
       -0.11360
       -0.09856
       -0.09394
       -0.13266
       -0.10495
       -0.08312
       -0.15218
       -0.16519
       -0.08748
       -0.13704
       -0.16060
       -0.11528
       -0.06352
       -0.13136
       -0.11277
       -0.15312
       -0.13300
       -0.10963
       -0.10943
       -0.13223
       -0.12868
       -0.12793
       -0.13684
       -0.16651
       -0.10786
       -0.15319
       -0.10987
       -0.20262
       -0.09048
       -0.11672
       -0.13529
       -0.14214
       -0.10512
       -0.17034
       -0.09833
       -0.09788
       -0.14353
       -0.11682
       -0.12280
       -0.12691
       -0.11180
       -0.10176
       -0.11141
       -0.15854
       -0.10974
       -0.07132
       -0.06854
       -0.12406
       -0.12947
       -0.09031
       -0.14436
       -0.10347
       -0.11405
       -0.12821
       -0.13716
       -0.21672
       -0.13597
       -0.13516
       -0.12924
       -0.11565
       -0.06747
       -0.14958
       -0.12363
       -0.08155
       -0.12512
       -0.14798
       -0.15680
       -0.23730
       -0.15226
       -0.15279
       -0.11424
       -0.14189
       -0.10187
       -0.11677
       -0.16503
       -0.15085
       -0.15347
       -0.10168
       -0.13782
       -0.09163
       -0.12547
       -0.08504
       -0.10841
       -0.10905
       -0.14649
       -0.11045
       -0.13356
       -0.14355
       -0.06500
       -0.07747
       -0.14182
       -0.10631
       -0.10035
       -0.11550
       -0.13096
       -0.14657
       -0.19475
       -0.11597
       -0.12861
       -0.11585
       -0.10578
       -0.08898
       -0.09224
       -0.13121
       -0.07982
       -0.13616
       -0.11443
       -0.12398
       -0.06988
       -0.09136
       -0.11431
       -0.08628
       -0.13442
       -0.10386
       -0.12494
       -0.11133
       -0.10404
       -0.11381
       -0.12580
       -0.12492
       -0.07663
       -0.12697
       -0.12447
       -0.15294
       -0.08142
       -0.14212
       -0.12873
       -0.12263
       -0.11281
       -0.09220
       -0.14141
       -0.10404
       -0.12571
       -0.10064
       -0.11805
       -0.19616
       -0.15078
       -0.11771
       -0.14673
       -0.16292
       -0.13094
       -0.10285
       -0.15033
       -0.10666
       -0.08518
       -0.09848
       -0.16914
       -0.12473
       -0.12385
       -0.16200
       -0.11448
       -0.16981
       -0.16309
       -0.15164
       -0.12784
       -0.13622
       -0.12083
       -0.08836
       -0.13303
       -0.11074
       -0.13754
       -0.13807
       -0.11741
       -0.15114
       -0.12644
       -0.07463
       -0.20128
       -0.16749
       -0.07748
       -0.13236
       -0.12849
       -0.06823
       -0.10031
       -0.09191
       -0.13602
       -0.16339
       -0.12917
       -0.11811
       -0.12036
       -0.14259
       -0.10393
       -0.12229
       -0.10267
       -0.15365
       -0.09823
       -0.15763
       -0.12773
       -0.16374
       -0.11806
       -0.11472
       -0.13945
       -0.13203
       -0.11013
       -0.14587
       -0.10895
       -0.11609
       -0.15805
       -0.10063
       -0.12243
       -0.12527
       -0.09036
       -0.12741
       -0.11391
       -0.10626
       -0.12027
       -0.12279
       -0.11599
       -0.12002
       -0.11601
       -0.15662
       -0.10843
       -0.11741
       -0.12761
       -0.14348
       -0.08385
       -0.17916
       -0.15534
       -0.16348
       -0.09073
       -0.13247
       -0.09669
       -0.13507
       -0.12464
       -0.09391
       -0.13783
       -0.13999
       -0.15775
       -0.23172
       -0.14481
       -0.16321
       -0.10255
       -0.14002
       -0.14657
       -0.11791
       -0.13746
       -0.16250
       -0.12565
       -0.11936
       -0.09607
       -0.09744
       -0.12427
       -0.12596
       -0.12641
       -0.14163
       -0.16356
       -0.12127
       -0.10752
       -0.13700
       -0.08697
       -0.10523
       -0.12909
       -0.10548
       -0.10930
       -0.09938
       -0.13997
       -0.14144
       -0.25753
       -0.11339
       -0.12471
       -0.14216
       -0.10248
       -0.09097
       -0.13993
       -0.11641
       -0.10763
       -0.08552
       -0.08800
       -0.11980
       -0.10701
       -0.09793
       -0.09611
       -0.13446
       -0.11767
       -0.11060
       -0.11391
       -0.09794
       -0.12586
       -0.15537
       -0.12103
       -0.10047
       -0.08994
       -0.10227
       -0.13349
       -0.11944
       -0.08331
       -0.17686
       -0.14553
       -0.12269
       -0.14165
       -0.09205
       -0.12264
       -0.13260
       -0.11489
       -0.07779
       -0.11497
       -0.18899
       -0.17908
       -0.09861
       -0.13744
       -0.13108
       -0.14046
       -0.10758
       -0.14014
       -0.13923
       -0.12672
       -0.12241
       -0.18752
       -0.07650
       -0.10353
       -0.13711
       -0.10416
       -0.19388
       -0.15224
       -0.12849
       -0.13508
       -0.13991
       -0.11013
       -0.09946
       -0.12895
       -0.11295
       -0.15327
       -0.15198
       -0.11157
       -0.17825
       -0.11528
       -0.09415
       -0.18789
       -0.17054
       -0.09407
       -0.12266
       -0.12382
       -0.08026
       -0.11997
       -0.13311
       -0.09267
       -0.13453
       -0.17615
       -0.10028
       -0.18506
       -0.12992
       -0.11754
       -0.13490
       -0.14261
       -0.14393
       -0.10260
       -0.14670
       -0.16891
       -0.17163
       -0.13546
       -0.12500
       -0.14717
       -0.13245
       -0.10288
       -0.11380
       -0.13960
       -0.11897
       -0.17944
       -0.12057
       -0.13210
       -0.15161
       -0.11787
       -0.14067
       -0.08628
       -0.11362
       -0.08643
       -0.11935
       -0.09957
       -0.10119
       -0.14535
       -0.11092
       -0.11582
       -0.15519
       -0.12593
       -0.10721
       -0.10576
       -0.15298
       -0.13059
       -0.16092
       -0.14030
       -0.14585
       -0.13297
       -0.15920
       -0.12413
       -0.11736
       -0.10555
       -0.11621
       -0.17944
       -0.22563
       -0.14038
       -0.18452
       -0.13427
       -0.14856
       -0.08054
       -0.12574
       -0.15013
       -0.13821
       -0.15358
       -0.09284
       -0.09276
       -0.09429
       -0.09595
       -0.10897
       -0.14138
       -0.16752
       -0.14434
       -0.12412
       -0.14223
       -0.11166
       -0.08120
       -0.12534
       -0.13188
       -0.13869
       -0.12341
       -0.08460
       -0.13649
       -0.12064
       -0.26251
       -0.13173
       -0.11128
       -0.12975
       -0.11751
       -0.09938
       -0.11204
       -0.09603
       -0.09350
       -0.10101
       -0.08988
       -0.12161
       -0.12138
       -0.06926
       -0.14245
       -0.13810
       -0.09970
       -0.07759
       -0.11604
       -0.13418
       -0.10492
       -0.12183
       -0.14562
       -0.09629
       -0.10727
       -0.12413
       -0.15457
       -0.15799
       -0.13874
       -0.16640
       -0.16318
       -0.15758
       -0.14223
       -0.11980
       -0.15795
       -0.12978
       -0.11056
       -0.10638
       -0.08290
       -0.19737
       -0.15561
       -0.10847
       -0.04804
       -0.11813
       -0.11802
       -0.14990
       -0.12226
       -0.13104
       -0.12028
       -0.13828
       -0.15676
       -0.10981
       -0.10856
       -0.11696
       -0.10285
       -0.17771
       -0.15504
       -0.14104
       -0.10997
       -0.11629
       -0.09052
       -0.07609
       -0.12387
       -0.10395
       -0.15969
       -0.13012
       -0.09374
       -0.14161
       -0.12172
       -0.08501
       -0.17895
       -0.15094
       -0.08643
       -0.14341
       -0.11018
       -0.09614
       -0.08677
       -0.12938
       -0.12881
       -0.12975
       -0.13296
       -0.11328
       -0.15411
       -0.12789
       -0.09640
       -0.12414
       -0.17357
       -0.12490
       -0.10191
       -0.17454
       -0.14257
       -0.16844
       -0.11830
       -0.13547
       -0.13638
       -0.15427
       -0.07898
       -0.10901
       -0.14253
       -0.10269
       -0.16621
       -0.11243
       -0.11351
       -0.14922
       -0.12614
       -0.13053
       -0.10650
       -0.09627
       -0.07045
       -0.15065
       -0.08045
       -0.12789
       -0.16018
       -0.14450
       -0.13679
       -0.13851
       -0.09849
       -0.09921
       -0.12527
       -0.14758
       -0.13828
       -0.14681
       -0.14046
       -0.15047
       -0.11960
       -0.16125
       -0.11950
       -0.11669
       -0.10752
       -0.15793
       -0.16154
       -0.23804
       -0.13144
       -0.16835
       -0.14497
       -0.17077
       -0.08702
       -0.14040
       -0.13496
       -0.10642
       -0.15709
       -0.11419
       -0.10712
       -0.10916
       -0.11937
       -0.10046
       -0.08804
       -0.14785
       -0.16441
       -0.10784
       -0.13501
       -0.13071
       -0.05303
       -0.13444
       -0.14069
       -0.10549
       -0.10681
       -0.13167
       -0.11579
       -0.13952
       -0.25598
       -0.19658
       -0.12353
       -0.14854
       -0.11772
       -0.13410
       -0.15057
       -0.12711
       -0.12531
       -0.11974
       -0.10195
       -0.08980
       -0.07723
       -0.08653
       -0.13471
       -0.12284
       -0.10157
       -0.09971
       -0.12753
       -0.09923
       -0.08126
       -0.12616
       -0.09978
       -0.09038
       -0.14941
       -0.12242
       -0.16173
       -0.10460
       -0.13753
       -0.15297
       -0.12419
       -0.16587
       -0.13565
       -0.09892
       -0.13865
       -0.13092
       -0.07018
       -0.12832
       -0.10379
       -0.16657
       -0.16441
       -0.08094
       -0.11171
       -0.13968
       -0.13328
       -0.12939
       -0.09187
       -0.13212
       -0.11454
       -0.13297
       -0.16155
       -0.10381
       -0.10137
       -0.12677
       -0.09161
       -0.18030
       -0.17798
       -0.15482
       -0.12624
       -0.11466
       -0.09739
       -0.10554
       -0.14597
       -0.13571
       -0.17124
       -0.13758
       -0.11943
       -0.12936
       -0.12893
       -0.13433
       -0.20186
       -0.18105
       -0.09750
       -0.13920
       -0.15110
       -0.10202
       -0.13346
       -0.15287
       -0.09867
       -0.11374
       -0.14389
       -0.13331
       -0.14425
       -0.10925
       -0.10609
       -0.12748
       -0.17215
       -0.14052
       -0.07625
       -0.18032
       -0.15423
       -0.19238
       -0.12418
       -0.14821
       -0.14079
       -0.13058
       -0.10813
       -0.13302
       -0.13309
       -0.08661
       -0.12830
       -0.11146
       -0.13567
       -0.15870
       -0.11036
       -0.13761
       -0.11727
       -0.12583
       -0.10225
       -0.10896
       -0.10649
       -0.13277
       -0.16974
       -0.14188
       -0.13959
       -0.14660
       -0.11959
       -0.13825
       -0.12116
       -0.17127
       -0.12866
       -0.13271
       -0.10469
       -0.13865
       -0.12892
       -0.13883
       -0.13977
       -0.11707
       -0.10718
       -0.15867
       -0.14873
       -0.23637
       -0.13950
       -0.18599
       -0.13090
       -0.16433
       -0.08952
       -0.10857
       -0.13701
       -0.12652
       -0.12624
       -0.14507
       -0.10242
       -0.13379
       -0.10639
       -0.13341
       -0.09178
       -0.14122
       -0.17918
       -0.11738
       -0.12852
       -0.14102
       -0.08159
       -0.07853
       -0.12785
       -0.10988
       -0.11699
       -0.13938
       -0.12218
       -0.16330
       -0.23731
       -0.17706
       -0.10657
       -0.15051
       -0.13040
       -0.10300
       -0.20994
       -0.10019
       -0.12909
       -0.11554
       -0.10596
       -0.10963
       -0.10722
       -0.10680
       -0.10645
       -0.11178
       -0.08616
       -0.11542
       -0.11206
       -0.09983
       -0.10400
       -0.10718
       -0.13623
       -0.07766
       -0.14311
       -0.10471
       -0.16169
       -0.11219
       -0.12554
       -0.12780
       -0.11402
       -0.15416
       -0.13988
       -0.09669
       -0.09845
       -0.13529
       -0.08990
       -0.12872
       -0.12887
       -0.20713
       -0.11435
       -0.11836
       -0.12990
       -0.13591
       -0.16163
       -0.12787
       -0.08052
       -0.16058
       -0.13364
       -0.14844
       -0.16476
       -0.10984
       -0.07498
       -0.13345
       -0.12297
       -0.16003
       -0.18974
       -0.18107
       -0.13812
       -0.12490
       -0.09818
       -0.10834
       -0.14077
       -0.10427
       -0.16625
       -0.17388
       -0.15340
       -0.16974
       -0.13288
       -0.13475
       -0.18445
       -0.16123
       -0.08993
       -0.13744
       -0.15039
       -0.11365
       -0.08695
       -0.15716
       -0.09575
       -0.13578
       -0.14667
       -0.13373
       -0.15932
       -0.12247
       -0.10593
       -0.07569
       -0.14995
       -0.12627
       -0.11350
       -0.15671
       -0.14300
       -0.19925
       -0.08937
       -0.16287
       -0.16147
       -0.13718
       -0.07396
       -0.15077
       -0.12008
       -0.14776
       -0.13531
       -0.13745
       -0.08306
       -0.13242
       -0.14714
       -0.13847
       -0.12056
       -0.13048
       -0.07679
       -0.11374
       -0.12949
       -0.12797
       -0.16115
       -0.15443
       -0.10949
       -0.12751
       -0.08716
       -0.13100
       -0.10834
       -0.18784
       -0.11928
       -0.15735
       -0.13542
       -0.14152
       -0.12215
       -0.15012
       -0.13829
       -0.10217
       -0.12288
       -0.17108
       -0.11110
       -0.24467
       -0.14394
       -0.16247
       -0.13320
       -0.15250
       -0.11532
       -0.09401
       -0.13990
       -0.12696
       -0.11214
       -0.11404
       -0.08926
       -0.11340
       -0.07191
       -0.13527
       -0.07631
       -0.16066
       -0.13327
       -0.10986
       -0.16030
       -0.13577
       -0.08131
       -0.11067
       -0.13149
       -0.11202
       -0.12945
       -0.14181
       -0.13373
       -0.16981
       -0.26957
       -0.17544
       -0.11328
       -0.15050
       -0.12700
       -0.12439
       -0.18459
       -0.15640
       -0.09344
       -0.11828
       -0.06665
       -0.12339
       -0.12176
       -0.13521
       -0.10865
       -0.10610
       -0.05818
       -0.13764
       -0.12404
       -0.10380
       -0.10694
       -0.11455
       -0.11919
       -0.09917
       -0.12016
       -0.08720
       -0.14898
       -0.11643
       -0.12312
       -0.14630
       -0.13868
       -0.16484
       -0.15206
       -0.12480
       -0.12781
       -0.14350
       -0.10101
       -0.13343
       -0.13918
       -0.19709
       -0.17969
       -0.12950
       -0.13165
       -0.14841
       -0.17201
       -0.13602
       -0.10259
       -0.11593
       -0.09712
       -0.18063
       -0.18717
       -0.09314
       -0.09244
       -0.13735
       -0.12944
       -0.14521
       -0.16977
       -0.10362
       -0.16025
       -0.14522
       -0.11355
       -0.10618
       -0.11542
       -0.12409
       -0.12765
       -0.12263
       -0.12612
       -0.18438
       -0.11686
       -0.11300
       -0.20196
       -0.16073
       -0.10825
       -0.14421
       -0.15412
       -0.13495
       -0.11083
       -0.13721
       -0.10122
       -0.14119
       -0.11228
       -0.13041
       -0.16441
       -0.12256
       -0.12570
       -0.12283
       -0.17877
       -0.12348
       -0.13572
       -0.16187
       -0.19003
       -0.20100
       -0.14579
       -0.18336
       -0.16801
       -0.13785
       -0.09583
       -0.12379
       -0.12206
       -0.14108
       -0.14943
       -0.16298
       -0.11147
       -0.15606
       -0.13412
       -0.14396
       -0.11826
       -0.12133
       -0.10869
       -0.10602
       -0.12086
       -0.13960
       -0.14356
       -0.15818
       -0.13011
       -0.13653
       -0.10043
       -0.12288
       -0.12836
       -0.19712
       -0.10861
       -0.10550
       -0.14204
       -0.13216
       -0.12671
       -0.17092
       -0.10100
       -0.12660
       -0.09199
       -0.13848
       -0.12728
       -0.25224
       -0.15467
       -0.14116
       -0.13583
       -0.11387
       -0.10783
       -0.11421
       -0.12924
       -0.10508
       -0.13949
       -0.13744
       -0.11203
       -0.17136
       -0.12809
       -0.16444
       -0.13503
       -0.15894
       -0.09142
       -0.08479
       -0.12621
       -0.15977
       -0.11117
       -0.11217
       -0.13253
       -0.17527
       -0.14686
       -0.13975
       -0.14739
       -0.18311
       -0.25149
       -0.17291
       -0.11481
       -0.14102
       -0.12960
       -0.13475
       -0.15904
       -0.14118
       -0.10505
       -0.13537
       -0.11447
       -0.11065
       -0.12635
       -0.12526
       -0.08238
       -0.09540
       -0.08377
       -0.12614
       -0.12077
       -0.11686
       -0.13835
       -0.11192
       -0.09402
       -0.11304
       -0.14318
       -0.09925
       -0.14344
       -0.14455
       -0.13374
       -0.16086
       -0.13834
       -0.13246
       -0.12859
       -0.12909
       -0.14963
       -0.13656
       -0.06587
       -0.12628
       -0.11094
       -0.21385
       -0.16785
       -0.13034
       -0.12005
       -0.13564
       -0.13412
       -0.12452
       -0.10068
       -0.12421
       -0.12782
       -0.18706
       -0.16190
       -0.10248
       -0.09963
       -0.14599
       -0.07519
       -0.18231
       -0.18098
       -0.15469
       -0.13436
       -0.11936
       -0.10567
       -0.09008
       -0.12254
       -0.12310
       -0.13755
       -0.12533
       -0.13869
       -0.17602
       -0.13269
       -0.11722
       -0.18636
       -0.21125
       -0.10706
       -0.15382
       -0.17675
       -0.11247
       -0.12721
       -0.15392
       -0.08833
       -0.13741
       -0.12231
       -0.14452
       -0.13490
       -0.14356
       -0.12312
       -0.11059
       -0.18961
       -0.10556
       -0.11974
       -0.17821
       -0.19578
       -0.19502
       -0.14164
       -0.18783
       -0.16128
       -0.09883
       -0.10452
       -0.14503
       -0.11988
       -0.16259
       -0.16223
       -0.14135
       -0.13446
       -0.18869
       -0.13436
       -0.10222
       -0.09750
       -0.07752
       -0.12028
       -0.10791
       -0.11809
       -0.15313
       -0.15684
       -0.12895
       -0.13900
       -0.13626
       -0.11745
       -0.14017
       -0.12015
       -0.19309
       -0.13826
       -0.09774
       -0.15121
       -0.13365
       -0.14632
       -0.14089
       -0.08270
       -0.11099
       -0.08977
       -0.15609
       -0.13143
       -0.29063
       -0.15604
       -0.15852
       -0.16415
       -0.12568
       -0.13460
       -0.11951
       -0.12030
       -0.11324
       -0.11179
       -0.11736
       -0.13044
       -0.15321
       -0.09983
       -0.17000
       -0.14614
       -0.14157
       -0.10122
       -0.10419
       -0.14154
       -0.13411
       -0.11345
       -0.11361
       -0.11997
       -0.15323
       -0.13245
       -0.16873
       -0.17963
       -0.20182
       -0.21842
       -0.17939
       -0.14167
       -0.12063
       -0.16486
       -0.10200
       -0.16064
       -0.16706
       -0.11281
       -0.13169
       -0.09650
       -0.11040
       -0.13901
       -0.16941
       -0.08701
       -0.08184
       -0.09442
       -0.11987
       -0.10586
       -0.12435
       -0.11934
       -0.10746
       -0.07348
       -0.11536
       -0.12425
       -0.10280
       -0.13699
       -0.15244
       -0.16784
       -0.14447
       -0.13682
       -0.13290
       -0.12562
       -0.12105
       -0.15390
       -0.12439
       -0.09625
       -0.11072
       -0.11827
       -0.19513
       -0.16442
       -0.10460
       -0.13636
       -0.18662
       -0.14126
       -0.11323
       -0.09915
       -0.13354
       -0.11315
       -0.17194
       -0.14678
       -0.10853
       -0.12841
       -0.10659
       -0.11817
       -0.19196
       -0.16320
       -0.15743
       -0.14081
       -0.13644
       -0.12663
       -0.12846
       -0.13500
       -0.12629
       -0.14631
       -0.13444
       -0.12516
       -0.14072
       -0.12406
       -0.10982
       -0.16494
       -0.19953
       -0.10795
       -0.15486
       -0.17776
       -0.11335
       -0.09153
       -0.12175
       -0.09018
       -0.13955
       -0.11724
       -0.12925
       -0.13287
       -0.10637
       -0.11316
       -0.12990
       -0.19913
       -0.15411
       -0.08831
       -0.21780
       -0.18966
       -0.18948
       -0.13260
       -0.17668
       -0.16378
       -0.13451
       -0.13256
       -0.13188
       -0.11146
       -0.15755
       -0.14509
       -0.10516
       -0.14067
       -0.16582
       -0.17256
       -0.10628
       -0.15081
       -0.10927
       -0.06655
       -0.08988
       -0.12405
       -0.13254
       -0.19439
       -0.09327
       -0.13471
       -0.16115
       -0.11076
       -0.15640
       -0.10226
       -0.17486
       -0.11009
       -0.08235
       -0.17157
       -0.17209
       -0.13501
       -0.17161
       -0.08931
       -0.09064
       -0.10733
       -0.17410
       -0.13760
       -0.28520
       -0.13540
       -0.16754
       -0.15650
       -0.15291
       -0.12867
       -0.13483
       -0.15817
       -0.13406
       -0.16048
       -0.11511
       -0.12650
       -0.11089
       -0.12280
       -0.16627
       -0.14029
       -0.12743
       -0.13060
       -0.11357
       -0.13953
       -0.13024
       -0.12884
       -0.11669
       -0.15305
       -0.15172
       -0.13794
       -0.17212
       -0.17752
       -0.18625
       -0.23625
       -0.15336
       -0.11618
       -0.11885
       -0.16209
       -0.14402
       -0.13202
       -0.14582
       -0.14052
       -0.11464
       -0.12143
       -0.11539
       -0.15530
       -0.14450
       -0.12462
       -0.09286
       -0.12472
       -0.11512
       -0.13481
       -0.10925
       -0.16345
       -0.09356
       -0.08146
       -0.10455
       -0.12227
       -0.11753
       -0.14193
       -0.11793
       -0.13676
       -0.14030
       -0.13526
       -0.12930
       -0.15331
       -0.14519
       -0.13203
       -0.11799
       -0.09194
       -0.14366
       -0.12179
       -0.17872
       -0.15758
       -0.10196
       -0.13464
       -0.14460
       -0.13318
       -0.14938
       -0.13599
       -0.13377
       -0.11486
       -0.15582
       -0.14078
       -0.07116
       -0.11272
       -0.14515
       -0.13897
       -0.18776
       -0.13118
       -0.14572
       -0.12307
       -0.12247
       -0.11407
       -0.08865
       -0.09720
       -0.10841
       -0.12926
       -0.13566
       -0.14450
       -0.14088
       -0.17480
       -0.11842
       -0.18590
       -0.18986
       -0.11524
       -0.09847
       -0.10034
       -0.12534
       -0.13801
       -0.14894
       -0.06823
       -0.15765
       -0.13537
       -0.10959
       -0.12020
       -0.11330
       -0.10946
       -0.11130
       -0.17644
       -0.15534
       -0.15859
       -0.26405
       -0.16404
       -0.19794
       -0.11399
       -0.16037
       -0.19320
       -0.10731
       -0.13835
       -0.13065
       -0.09880
       -0.14855
       -0.15066
       -0.14176
       -0.09742
       -0.14351
       -0.13878
       -0.08875
       -0.17305
       -0.12431
       -0.08503
       -0.10807
       -0.13641
       -0.11746
       -0.18571
       -0.10882
       -0.12577
       -0.15483
       -0.14045
       -0.15101
       -0.12158
       -0.19054
       -0.11445
       -0.13547
       -0.15832
       -0.14663
       -0.15314
       -0.16763
       -0.11854
       -0.13312
       -0.11277
       -0.14274
       -0.15940
       -0.29476
       -0.18069
       -0.16325
       -0.14809
       -0.15808
       -0.14473
       -0.12815
       -0.13857
       -0.13517
       -0.13155
       -0.12402
       -0.14194
       -0.10361
       -0.10827
       -0.14233
       -0.15987
       -0.13952
       -0.14403
       -0.15829
       -0.13154
       -0.15834
       -0.11872
       -0.13564
       -0.16513
       -0.13397
       -0.16097
       -0.17809
       -0.16636
       -0.17431
       -0.24192
       -0.13471
       -0.14327
       -0.12226
       -0.17525
       -0.14178
       -0.14635
       -0.12343
       -0.12901
       -0.11740
       -0.08871
       -0.11958
       -0.10974
       -0.14512
       -0.13538
       -0.11630
       -0.09882
       -0.09822
       -0.14594
       -0.10604
       -0.13675
       -0.10372
       -0.10527
       -0.13435
       -0.11059
       -0.08984
       -0.13100
       -0.16769
       -0.14864
       -0.11534
       -0.13869
       -0.10602
       -0.15966
       -0.16395
       -0.14143
       -0.12651
       -0.11154
       -0.11178
       -0.14596
       -0.17956
       -0.17177
       -0.13637
       -0.10696
       -0.13582
       -0.15317
       -0.16199
       -0.13298
       -0.13889
       -0.10344
       -0.16149
       -0.15907
       -0.11141
       -0.14435
       -0.10962
       -0.13518
       -0.17954
       -0.15908
       -0.16328
       -0.14295
       -0.13059
       -0.12781
       -0.12896
       -0.15588
       -0.10951
       -0.17500
       -0.14553
       -0.14026
       -0.17527
       -0.17057
       -0.16970
       -0.21822
       -0.19238
       -0.12065
       -0.10105
       -0.11691
       -0.11460
       -0.11580
       -0.17245
       -0.07975
       -0.13188
       -0.14203
       -0.13365
       -0.15437
       -0.12069
       -0.08687
       -0.11425
       -0.18214
       -0.16270
       -0.16487
       -0.25981
       -0.16830
       -0.19241
       -0.16850
       -0.14573
       -0.16788
       -0.09876
       -0.12977
       -0.13319
       -0.12175
       -0.13835
       -0.15208
       -0.13604
       -0.10785
       -0.12034
       -0.15330
       -0.10315
       -0.14596
       -0.12239
       -0.12009
       -0.09943
       -0.16224
       -0.14313
       -0.21134
       -0.11825
       -0.12385
       -0.13905
       -0.13693
       -0.13754
       -0.11738
       -0.18531
       -0.14626
       -0.14072
       -0.15801
       -0.13882
       -0.11994
       -0.13390
       -0.12937
       -0.11168
       -0.12221
       -0.15883
       -0.15507
       -0.30048
       -0.18431
       -0.16333
       -0.17814
       -0.16649
       -0.14143
       -0.08687
       -0.17985
       -0.11992
       -0.14967
       -0.14453
       -0.13674
       -0.12747
       -0.11664
       -0.14768
       -0.13045
       -0.13077
       -0.14605
       -0.14244
       -0.15911
       -0.15763
       -0.08361
       -0.11516
       -0.12773
       -0.13837
       -0.12594
       -0.18272
       -0.17342
       -0.19393
       -0.24365
       -0.12964
       -0.12245
       -0.10621
       -0.18082
       -0.15596
       -0.14150
       -0.12018
       -0.16258
       -0.13509
       -0.15475
       -0.15602
       -0.10861
       -0.14342
       -0.12947
       -0.09436
       -0.07943
       -0.11431
       -0.15797
       -0.09789
       -0.14217
       -0.13602
       -0.09983
       -0.14024
       -0.16529
       -0.10460
       -0.11972
       -0.13534
       -0.13876
       -0.12441
       -0.14958
       -0.10062
       -0.13209
       -0.12786
       -0.13386
       -0.14443
       -0.11260
       -0.11807
       -0.12460
       -0.21696
       -0.19070
       -0.15200
       -0.12232
       -0.15561
       -0.13427
       -0.16085
       -0.11135
       -0.14776
       -0.11563
       -0.14984
       -0.16783
       -0.11342
       -0.10367
       -0.11430
       -0.14324
       -0.17898
       -0.14311
       -0.17890
       -0.13412
       -0.14673
       -0.10089
       -0.12516
       -0.18063
       -0.12151
       -0.14261
       -0.14212
       -0.14626
       -0.17759
       -0.15191
       -0.14977
       -0.22475
       -0.17867
       -0.10878
       -0.10857
       -0.14796
       -0.10645
       -0.11552
       -0.12923
       -0.12692
       -0.11140
       -0.11718
       -0.16931
       -0.12807
       -0.12874
       -0.06334
       -0.13604
       -0.19617
       -0.16432
       -0.18109
       -0.26699
       -0.17443
       -0.21198
       -0.11267
       -0.15001
       -0.16170
       -0.11769
       -0.10408
       -0.16284
       -0.13606
       -0.16530
       -0.17854
       -0.13259
       -0.12334
       -0.12983
       -0.15807
       -0.15290
       -0.11866
       -0.11907
       -0.12780
       -0.11011
       -0.12244
       -0.11833
       -0.17678
       -0.15158
       -0.13905
       -0.07782
       -0.12788
       -0.15212
       -0.08291
       -0.16777
       -0.14815
       -0.15460
       -0.15681
       -0.12371
       -0.10574
       -0.16583
       -0.14205
       -0.14189
       -0.14742
       -0.16627
       -0.13863
       -0.28213
       -0.18693
       -0.17676
       -0.15870
       -0.14173
       -0.12626
       -0.09808
       -0.14984
       -0.14832
       -0.13736
       -0.15490
       -0.11736
       -0.13405
       -0.15581
       -0.15101
       -0.12195
       -0.14432
       -0.14571
       -0.17228
       -0.15343
       -0.18577
       -0.10430
       -0.15036
       -0.16039
       -0.13721
       -0.14434
       -0.18844
       -0.19238
       -0.15938
       -0.24009
       -0.13867
       -0.10893
       -0.13455
       -0.18078
       -0.11695
       -0.14085
       -0.11907
       -0.14371
       -0.17053
       -0.16527
       -0.15633
       -0.10445
       -0.13855
       -0.14057
       -0.13642
       -0.10423
       -0.12701
       -0.16200
       -0.09388
       -0.16350
       -0.14044
       -0.08437
       -0.13028
       -0.12369
       -0.13550
       -0.13004
       -0.13164
       -0.13304
       -0.12609
       -0.16032
       -0.14034
       -0.12452
       -0.09442
       -0.13262
       -0.15811
       -0.09751
       -0.13839
       -0.10610
       -0.23459
       -0.15800
       -0.15528
       -0.13292
       -0.15069
       -0.16814
       -0.17663
       -0.08962
       -0.13507
       -0.13490
       -0.13724
       -0.15366
       -0.12952
       -0.11735
       -0.13588
       -0.11545
       -0.20249
       -0.17351
       -0.15800
       -0.14096
       -0.13146
       -0.11721
       -0.13588
       -0.18748
       -0.12405
       -0.13628
       -0.14754
       -0.13490
       -0.14262
       -0.14966
       -0.17174
       -0.24946
       -0.15598
       -0.11409
       -0.13592
       -0.14533
       -0.09707
       -0.12898
       -0.13498
       -0.11984
       -0.14204
       -0.10860
       -0.15095
       -0.16990
       -0.10718
       -0.09468
       -0.14588
       -0.19428
       -0.14703
       -0.15946
       -0.24561
       -0.13611
       -0.20093
       -0.11198
       -0.16337
       -0.16947
       -0.14109
       -0.11876
       -0.14342
       -0.13423
       -0.15963
       -0.16070
       -0.12040
       -0.13382
       -0.14996
       -0.16694
       -0.17566
       -0.12863
       -0.12348
       -0.09202
       -0.11713
       -0.12521
       -0.13705
       -0.15692
       -0.17003
       -0.13605
       -0.13865
       -0.13833
       -0.12068
       -0.09710
       -0.17244
       -0.14272
       -0.13668
       -0.17854
       -0.12392
       -0.10239
       -0.12834
       -0.11703
       -0.15335
       -0.14671
       -0.18882
       -0.15116
       -0.26710
       -0.18945
       -0.16576
       -0.14934
       -0.12956
       -0.13364
       -0.13718
       -0.16422
       -0.13533
       -0.13547
       -0.13821
       -0.14578
       -0.11944
       -0.13451
       -0.12878
       -0.14978
       -0.11948
       -0.14756
       -0.17748
       -0.14433
       -0.19320
       -0.12598
       -0.12838
       -0.11162
       -0.17652
       -0.11988
       -0.18347
       -0.17674
       -0.13328
       -0.23963
       -0.18117
       -0.11655
       -0.15503
       -0.17817
       -0.10025
       -0.13988
       -0.12477
       -0.12482
       -0.16201
       -0.17293
       -0.14269
       -0.12394
       -0.14795
       -0.17792
       -0.11697
       -0.13484
       -0.14049
       -0.13911
       -0.12749
       -0.15611
       -0.11853
       -0.05966
       -0.09247
       -0.09323
       -0.13656
       -0.16859
       -0.15910
       -0.13652
       -0.12539
       -0.12071
       -0.15325
       -0.14191
       -0.11112
       -0.16557
       -0.13499
       -0.12078
       -0.16624
       -0.13938
       -0.21430
       -0.15411
       -0.11852
       -0.14100
       -0.13752
       -0.15655
       -0.15832
       -0.08309
       -0.15908
       -0.12467
       -0.14856
       -0.16523
       -0.09850
       -0.11660
       -0.12765
       -0.15188
       -0.16775
       -0.16064
       -0.16302
       -0.15983
       -0.14415
       -0.12856
       -0.14256
       -0.17087
       -0.13574
       -0.12127
       -0.17005
       -0.14350
       -0.16167
       -0.16579
       -0.15805
       -0.24145
       -0.16242
       -0.13837
       -0.12737
       -0.16923
       -0.13930
       -0.13145
       -0.16728
       -0.12362
       -0.15343
       -0.12647
       -0.15246
       -0.12621
       -0.13644
       -0.11254
       -0.07151
       -0.18432
       -0.16388
       -0.15316
       -0.25466
       -0.16350
       -0.19096
       -0.13906
       -0.18756
       -0.17958
       -0.12570
       -0.11409
       -0.14678
       -0.11150
       -0.13859
       -0.16468
       -0.12206
       -0.12928
       -0.15084
       -0.13338
       -0.12186
       -0.09377
       -0.10277
       -0.10913
       -0.11930
       -0.12071
       -0.14038
       -0.16041
       -0.17618
       -0.10498
       -0.14311
       -0.12924
       -0.11156
       -0.11955
       -0.17265
       -0.15153
       -0.13479
       -0.15510
       -0.13564
       -0.10227
       -0.13505
       -0.10553
       -0.14859
       -0.09742
       -0.18215
       -0.14446
       -0.28002
       -0.18821
       -0.18927
       -0.14135
       -0.12808
       -0.13598
       -0.16448
       -0.19549
       -0.12232
       -0.14582
       -0.13140
       -0.14422
       -0.14139
       -0.14454
       -0.11597
       -0.15372
       -0.12438
       -0.15189
       -0.16105
       -0.14710
       -0.18117
       -0.13085
       -0.11048
       -0.14391
       -0.16785
       -0.11960
       -0.16244
       -0.17705
       -0.12539
       -0.24741
       -0.19543
       -0.12766
       -0.15222
       -0.17327
       -0.13669
       -0.15740
       -0.13860
       -0.13801
       -0.13501
       -0.13422
       -0.12815
       -0.13662
       -0.13659
       -0.16928
       -0.13960
       -0.10276
       -0.11337
       -0.16071
       -0.14235
       -0.14825
       -0.11959
       -0.11672
       -0.12196
       -0.09207
       -0.18443
       -0.18357
       -0.16956
       -0.16009
       -0.13935
       -0.13355
       -0.16054
       -0.12519
       -0.12769
       -0.14425
       -0.13092
       -0.15426
       -0.15039
       -0.12995
       -0.23559
       -0.14985
       -0.11006
       -0.13202
       -0.15983
       -0.15167
       -0.17448
       -0.13731
       -0.13558
       -0.12537
       -0.16171
       -0.15781
       -0.12037
       -0.11066
       -0.16269
       -0.13656
       -0.16316
       -0.16511
       -0.15125
       -0.14661
       -0.13090
       -0.14582
       -0.13723
       -0.18268
       -0.11910
       -0.12717
       -0.15217
       -0.11567
       -0.16526
       -0.13665
       -0.12407
       -0.23730
       -0.17989
       -0.11529
       -0.14522
       -0.17200
       -0.13724
       -0.09171
       -0.17576
       -0.11068
       -0.18330
       -0.10188
       -0.14615
       -0.16938
       -0.17361
       -0.12614
       -0.12136
       -0.17384
       -0.14479
       -0.16631
       -0.20579
       -0.15446
       -0.20708
       -0.14525
       -0.19850
       -0.17664
       -0.14675
       -0.10611
       -0.15910
       -0.12297
       -0.13063
       -0.19363
       -0.17546
       -0.11269
       -0.17430
       -0.11094
       -0.15305
       -0.12680
       -0.08715
       -0.11775
       -0.12138
       -0.10575
       -0.14463
       -0.14106
       -0.17430
       -0.12095
       -0.16043
       -0.14375
       -0.13580
       -0.13243
       -0.18132
       -0.17048
       -0.12875
       -0.14496
       -0.14719
       -0.13340
       -0.15290
       -0.11863
       -0.15641
       -0.09065
       -0.20207
       -0.18104
       -0.27844
       -0.17850
       -0.17657
       -0.13995
       -0.17536
       -0.11858
       -0.16392
       -0.17939
       -0.13472
       -0.15473
       -0.12944
       -0.15913
       -0.14057
       -0.11270
       -0.15155
       -0.13070
       -0.13385
       -0.16473
       -0.12527
       -0.13116
       -0.17941
       -0.10026
       -0.16012
       -0.14292
       -0.16434
       -0.15060
       -0.19837
       -0.14263
       -0.14729
       -0.23992
       -0.21132
       -0.18276
       -0.13881
       -0.15626
       -0.14370
       -0.14334
       -0.12267
       -0.16984
       -0.14915
       -0.13723
       -0.13740
       -0.15076
       -0.12669
       -0.15984
       -0.11677
       -0.10832
       -0.09397
       -0.13267
       -0.15161
       -0.14900
       -0.11252
       -0.11212
       -0.13974
       -0.12482
       -0.17481
       -0.17103
       -0.16211
       -0.13771
       -0.11060
       -0.13315
       -0.20115
       -0.18478
       -0.10092
       -0.15543
       -0.16939
       -0.15661
       -0.14824
       -0.15222
       -0.25584
       -0.16349
       -0.13121
       -0.12921
       -0.13509
       -0.15216
       -0.20880
       -0.15500
       -0.14224
       -0.12203
       -0.19249
       -0.18086
       -0.12781
       -0.08298
       -0.16706
       -0.16206
       -0.18744
       -0.19354
       -0.15844
       -0.13229
       -0.13983
       -0.12287
       -0.13580
       -0.17943
       -0.14164
       -0.13212
       -0.13146
       -0.10992
       -0.18450
       -0.11521
       -0.15671
       -0.23877
       -0.19693
       -0.15088
       -0.16696
       -0.19069
       -0.09270
       -0.12069
       -0.14760
       -0.12890
       -0.16206
       -0.10549
       -0.11318
       -0.16822
       -0.16710
       -0.11144
       -0.12521
       -0.16023
       -0.16847
       -0.12076
       -0.19704
       -0.19391
       -0.20625
       -0.12951
       -0.19430
       -0.18500
       -0.14344
       -0.10986
       -0.17154
       -0.14939
       -0.16595
       -0.16789
       -0.16106
       -0.11536
       -0.18405
       -0.17355
       -0.15107
       -0.13864
       -0.13295
       -0.10753
       -0.12182
       -0.10226
       -0.13380
       -0.12734
       -0.17841
       -0.11981
       -0.13428
       -0.13899
       -0.19933
       -0.12801
       -0.21995
       -0.16022
       -0.13244
       -0.11421
       -0.18010
       -0.11635
       -0.17541
       -0.14436
       -0.16701
       -0.12525
       -0.22409
       -0.18301
       -0.25747
       -0.18021
       -0.16738
       -0.15299
       -0.18528
       -0.12732
       -0.14382
       -0.17201
       -0.11657
       -0.14445
       -0.12400
       -0.16518
       -0.14597
       -0.13294
       -0.16889
       -0.12303
       -0.12935
       -0.16133
       -0.15797
       -0.11865
       -0.17121
       -0.10392
       -0.15785
       -0.16067
       -0.18698
       -0.16730
       -0.18953
       -0.16395
       -0.16196
       -0.25949
       -0.17520
       -0.18576
       -0.13796
       -0.18294
       -0.13129
       -0.12519
       -0.14082
       -0.14401
       -0.13210
       -0.12283
       -0.12460
       -0.15435
       -0.08361
       -0.18913
       -0.12720
       -0.13323
       -0.12944
       -0.13117
       -0.15657
       -0.12983
       -0.13553
       -0.10853
       -0.14067
       -0.12988
       -0.15395
       -0.15920
       -0.17389
       -0.16095
       -0.13471
       -0.17444
       -0.18592
       -0.19292
       -0.12160
       -0.16285
       -0.16112
       -0.13952
       -0.15677
       -0.10880
       -0.23889
       -0.20646
       -0.14272
       -0.15640
       -0.14018
       -0.15978
       -0.21635
       -0.13284
       -0.13712
       -0.13903
       -0.17130
       -0.19147
       -0.14502
       -0.10252
       -0.18949
       -0.11770
       -0.19223
       -0.20716
       -0.14360
       -0.14852
       -0.16017
       -0.12264
       -0.13416
       -0.16965
       -0.13726
       -0.15308
       -0.12967
       -0.13951
       -0.16029
       -0.14541
       -0.16890
       -0.23587
       -0.20763
       -0.15988
       -0.17326
       -0.21780
       -0.11002
       -0.12341
       -0.15661
       -0.13355
       -0.17882
       -0.11971
       -0.13996
       -0.17859
       -0.16219
       -0.11597
       -0.15250
       -0.15457
       -0.16230
       -0.14796
       -0.19891
       -0.18229
       -0.22537
       -0.14695
       -0.15888
       -0.17728
       -0.11146
       -0.11041
       -0.12581
       -0.17160
       -0.13434
       -0.19602
       -0.15028
       -0.10990
       -0.19468
       -0.14906
       -0.17553
       -0.14690
       -0.14458
       -0.11172
       -0.13406
       -0.12583
       -0.15335
       -0.10623
       -0.15010
       -0.15275
       -0.11841
       -0.14235
       -0.19909
       -0.12123
       -0.19224
       -0.15376
       -0.18936
       -0.14458
       -0.18941
       -0.15081
       -0.18155
       -0.13567
       -0.13483
       -0.13736
       -0.20861
       -0.17827
       -0.26374
       -0.16620
       -0.19355
       -0.16522
       -0.15387
       -0.15701
       -0.14145
       -0.13292
       -0.15477
       -0.16031
       -0.15067
       -0.16591
       -0.18659
       -0.12841
       -0.15398
       -0.12250
       -0.14924
       -0.15185
       -0.14627
       -0.11182
       -0.18879
       -0.13527
       -0.14686
       -0.17608
       -0.19642
       -0.15928
       -0.22379
       -0.17605
       -0.14621
       -0.26116
       -0.15674
       -0.17279
       -0.15138
       -0.14951
       -0.17416
       -0.15165
       -0.14411
       -0.16796
       -0.12356
       -0.09481
       -0.10734
       -0.13919
       -0.12425
       -0.18656
       -0.13005
       -0.10394
       -0.11270
       -0.14763
       -0.14991
       -0.10699
       -0.09592
       -0.11528
       -0.16483
       -0.12071
       -0.16776
       -0.15471
       -0.15368
       -0.15728
       -0.17348
       -0.16748
       -0.21445
       -0.18872
       -0.14747
       -0.15977
       -0.18109
       -0.15903
       -0.17824
       -0.11903
       -0.20158
       -0.18831
       -0.11840
       -0.15758
       -0.14396
       -0.17283
       -0.20824
       -0.10262
       -0.12442
       -0.12792
       -0.19606
       -0.21384
       -0.15971
       -0.11090
       -0.16659
       -0.08589
       -0.19648
       -0.17659
       -0.14312
       -0.16657
       -0.16783
       -0.13195
       -0.13077
       -0.18312
       -0.09827
       -0.16625
       -0.14357
       -0.17022
       -0.18770
       -0.14613
       -0.18806
       -0.23993
       -0.22486
       -0.16482
       -0.18231
       -0.19486
       -0.13603
       -0.11845
       -0.15722
       -0.13232
       -0.18305
       -0.12149
       -0.17450
       -0.15836
       -0.14629
       -0.09116
       -0.18698
       -0.16518
       -0.16203
       -0.12247
       -0.20178
       -0.20776
       -0.22029
       -0.13571
       -0.16391
       -0.16478
       -0.14325
       -0.10299
       -0.12584
       -0.14170
       -0.12236
       -0.20497
       -0.16655
       -0.10090
       -0.19519
       -0.13326
       -0.14656
       -0.14364
       -0.15102
       -0.09437
       -0.11369
       -0.11257
       -0.14477
       -0.15070
       -0.15602
       -0.16726
       -0.14730
       -0.17391
       -0.16241
       -0.13193
       -0.20271
       -0.11008
       -0.18868
       -0.16234
       -0.17830
       -0.11247
       -0.13620
       -0.14577
       -0.12411
       -0.13046
       -0.19371
       -0.20051
       -0.28385
       -0.16730
       -0.19268
       -0.16772
       -0.19485
       -0.15413
       -0.14870
       -0.15090
       -0.17492
       -0.14937
       -0.14445
       -0.18797
       -0.17887
       -0.12865
       -0.15395
       -0.13031
       -0.13871
       -0.14257
       -0.11716
       -0.09695
       -0.19225
       -0.16301
       -0.11907
       -0.15950
       -0.22500
       -0.16287
       -0.21878
       -0.18463
       -0.19628
       -0.27686
       -0.17539
       -0.17118
       -0.16937
       -0.14099
       -0.15457
       -0.12425
       -0.14436
       -0.16394
       -0.13784
       -0.12178
       -0.10009
       -0.13919
       -0.11482
       -0.21499
       -0.12824
       -0.12767
       -0.11137
       -0.12772
       -0.13516
       -0.11090
       -0.09019
       -0.12794
       -0.12229
       -0.13491
       -0.17832
       -0.16052
       -0.14013
       -0.14497
       -0.12590
       -0.13081
       -0.22158
       -0.18363
       -0.15686
       -0.16322
       -0.16865
       -0.15206
       -0.16265
       -0.12611
       -0.23985
       -0.21073
       -0.14055
       -0.15747
       -0.14611
       -0.16953
       -0.13976
       -0.09633
       -0.15741
       -0.15604
       -0.17113
       -0.18805
       -0.14437
       -0.11928
       -0.19389
       -0.10218
       -0.18128
       -0.18953
       -0.14809
       -0.13822
       -0.15820
       -0.10682
       -0.13849
       -0.20215
       -0.11661
       -0.12736
       -0.13910
       -0.14196
       -0.20941
       -0.13636
       -0.15855
       -0.22452
       -0.20618
       -0.15412
       -0.14164
       -0.17019
       -0.16372
       -0.10605
       -0.16595
       -0.12223
       -0.17682
       -0.12694
       -0.15161
       -0.15516
       -0.14138
       -0.11960
       -0.22980
       -0.14814
       -0.16853
       -0.14507
       -0.18403
       -0.17810
       -0.23738
       -0.13535
       -0.13798
       -0.17416
       -0.14162
       -0.13869
       -0.17367
       -0.15588
       -0.13279
       -0.21752
       -0.17504
       -0.11240
       -0.18280
       -0.13150
       -0.18690
       -0.15107
       -0.15174
       -0.11251
       -0.09802
       -0.07219
       -0.12970
       -0.18847
       -0.17014
       -0.17506
       -0.13598
       -0.13014
       -0.16246
       -0.11045
       -0.17031
       -0.07978
       -0.19705
       -0.16349
       -0.16070
       -0.15035
       -0.17512
       -0.13942
       -0.13764
       -0.15678
       -0.19667
       -0.20268
       -0.31615
       -0.13817
       -0.17543
       -0.17364
       -0.18931
       -0.15376
       -0.15028
       -0.15887
       -0.16948
       -0.14825
       -0.14559
       -0.18337
       -0.17288
       -0.16679
       -0.13739
       -0.13050
       -0.11437
       -0.14222
       -0.15346
       -0.13967
       -0.18737
       -0.15145
       -0.15776
       -0.16855
       -0.20672
       -0.15393
       -0.23139
       -0.21008
       -0.18562
       -0.28986
       -0.17100
       -0.18087
       -0.14686
       -0.14146
       -0.15965
       -0.13305
       -0.15886
       -0.15096
       -0.16612
       -0.14530
       -0.14452
       -0.12075
       -0.16007
       -0.18143
       -0.13854
       -0.12636
       -0.14278
       -0.14534
       -0.16700
       -0.14319
       -0.09140
       -0.13232
       -0.11143
       -0.12661
       -0.19483
       -0.15289
       -0.15918
       -0.13033
       -0.14395
       -0.15468
       -0.20370
       -0.13351
       -0.16779
       -0.17704
       -0.18312
       -0.15806
       -0.15016
       -0.15112
       -0.24235
       -0.21282
       -0.15731
       -0.16778
       -0.16088
       -0.16846
       -0.16560
       -0.10111
       -0.16163
       -0.14390
       -0.17881
       -0.20092
       -0.14519
       -0.13173
       -0.17706
       -0.13809
       -0.18234
       -0.19990
       -0.15412
       -0.12789
       -0.13738
       -0.10977
       -0.12324
       -0.16727
       -0.14753
       -0.17759
       -0.15226
       -0.13715
       -0.18359
       -0.16301
       -0.15603
       -0.24942
       -0.24118
       -0.14716
       -0.11653
       -0.17290
       -0.15738
       -0.09889
       -0.14920
       -0.09644
       -0.18322
       -0.15942
       -0.14623
       -0.19498
       -0.12859
       -0.13281
       -0.20105
       -0.14970
       -0.14399
       -0.15856
       -0.18342
       -0.17871
       -0.23305
       -0.10688
       -0.15645
       -0.15884
       -0.11945
       -0.13690
       -0.16779
       -0.16483
       -0.13483
       -0.17895
       -0.11624
       -0.10954
       -0.17140
       -0.14757
       -0.19224
       -0.16958
       -0.12377
       -0.14260
       -0.09445
       -0.09197
       -0.12518
       -0.18062
       -0.19385
       -0.15125
       -0.13052
       -0.16950
       -0.17607
       -0.10136
       -0.17393
       -0.12280
       -0.20531
       -0.17053
       -0.19637
       -0.16196
       -0.18376
       -0.16732
       -0.11675
       -0.13678
       -0.17524
       -0.21184
       -0.31426
       -0.15847
       -0.17765
       -0.20039
       -0.20988
       -0.18101
       -0.17012
       -0.16551
       -0.16616
       -0.16664
       -0.13827
       -0.17133
       -0.15833
       -0.18125
       -0.11535
       -0.14161
       -0.13234
       -0.15671
       -0.14950
       -0.15977
       -0.15272
       -0.14607
       -0.17810
       -0.14876
       -0.17799
       -0.17652
       -0.21754
       -0.23074
       -0.17441
       -0.28144
       -0.18050
       -0.17780
       -0.14496
       -0.17874
       -0.13163
       -0.12558
       -0.11584
       -0.15480
       -0.11967
       -0.12442
       -0.15970
       -0.13256
       -0.13883
       -0.15190
       -0.12820
       -0.12227
       -0.14491
       -0.15918
       -0.18571
       -0.15023
       -0.13184
       -0.12914
       -0.15330
       -0.12130
       -0.20216
       -0.15525
       -0.14829
       -0.14487
       -0.15259
       -0.17343
       -0.21186
       -0.16401
       -0.14407
       -0.15278
       -0.20528
       -0.14571
       -0.13972
       -0.15254
       -0.25158
       -0.20049
       -0.16079
       -0.12558
       -0.16945
       -0.17712
       -0.15423
       -0.13643
       -0.16135
       -0.14072
       -0.17751
       -0.21999
       -0.14120
       -0.15267
       -0.19315
       -0.11519
       -0.22408
       -0.18904
       -0.19753
       -0.14384
       -0.13980
       -0.10050
       -0.13875
       -0.17381
       -0.16879
       -0.17609
       -0.14596
       -0.12249
       -0.17244
       -0.18668
       -0.12117
       -0.26477
       -0.25756
       -0.13495
       -0.13993
       -0.14241
       -0.15964
       -0.09847
       -0.14431
       -0.12190
       -0.17841
       -0.15689
       -0.12205
       -0.16157
       -0.12105
       -0.14969
       -0.22671
       -0.19044
       -0.15520
       -0.14881
       -0.20084
       -0.18686
       -0.22449
       -0.13510
       -0.17343
       -0.17285
       -0.15135
       -0.12221
       -0.17566
       -0.17005
       -0.14200
       -0.20541
       -0.15133
       -0.12074
       -0.13638
       -0.15147
       -0.18789
       -0.18185
       -0.12235
       -0.17070
       -0.10382
       -0.10924
       -0.13204
       -0.18948
       -0.17665
       -0.15644
       -0.16712
       -0.14620
       -0.15559
       -0.13261
       -0.22670
       -0.16206
       -0.22525
       -0.18348
       -0.21420
       -0.15745
       -0.20201
       -0.14198
       -0.12624
       -0.12858
       -0.15333
       -0.20451
       -0.33039
       -0.14720
       -0.21585
       -0.19130
       -0.20569
       -0.17790
       -0.15113
       -0.16596
       -0.16277
       -0.14130
       -0.15837
       -0.19715
       -0.14626
       -0.14365
       -0.11498
       -0.14987
       -0.15068
       -0.17351
       -0.14456
       -0.12795
       -0.15050
       -0.16125
       -0.18735
       -0.15107
       -0.17498
       -0.18103
       -0.20404
       -0.24682
       -0.17380
       -0.31868
       -0.19422
       -0.18761
       -0.15437
       -0.16247
       -0.14206
       -0.15479
       -0.11633
       -0.16514
       -0.13440
       -0.13221
       -0.15280
       -0.12773
       -0.17233
       -0.17531
       -0.16430
       -0.12663
       -0.15358
       -0.18231
       -0.16789
       -0.12613
       -0.15998
       -0.15304
       -0.13594
       -0.10838
       -0.20925
       -0.16065
       -0.18753
       -0.16473
       -0.16770
       -0.17512
       -0.20493
       -0.13426
       -0.13351
       -0.14305
       -0.16888
       -0.14266
       -0.15484
       -0.13902
       -0.26158
       -0.20698
       -0.13783
       -0.13255
       -0.20543
       -0.19575
       -0.15906
       -0.11638
       -0.17172
       -0.14719
       -0.18202
       -0.18412
       -0.13905
       -0.14537
       -0.14539
       -0.14074
       -0.20924
       -0.24734
       -0.19593
       -0.16069
       -0.14026
       -0.12986
       -0.15438
       -0.20380
       -0.16751
       -0.17807
       -0.16303
       -0.16999
       -0.16217
       -0.18772
       -0.14557
       -0.28753
       -0.22950
       -0.13022
       -0.15648
       -0.13727
       -0.17665
       -0.09652
       -0.15549
       -0.13136
       -0.16673
       -0.14282
       -0.15277
       -0.15362
       -0.14803
       -0.12237
       -0.22920
       -0.21023
       -0.14799
       -0.12740
       -0.22221
       -0.19586
       -0.22984
       -0.12623
       -0.19871
       -0.18153
       -0.12816
       -0.13608
       -0.22289
       -0.14906
       -0.15734
       -0.20774
       -0.17292
       -0.13379
       -0.17370
       -0.14937
       -0.16881
       -0.16919
       -0.15479
       -0.13047
       -0.13772
       -0.12072
       -0.12703
       -0.16283
       -0.17682
       -0.17006
       -0.15393
       -0.16092
       -0.15277
       -0.13651
       -0.20514
       -0.16997
       -0.20755
       -0.19593
       -0.20510
       -0.14951
       -0.16900
       -0.17561
       -0.13386
       -0.13693
       -0.15734
       -0.19553
       -0.32737
       -0.17629
       -0.23827
       -0.19402
       -0.20142
       -0.16573
       -0.15931
       -0.13859
       -0.20236
       -0.17498
       -0.17322
       -0.20694
       -0.15016
       -0.14229
       -0.13509
       -0.12426
       -0.16067
       -0.16307
       -0.14344
       -0.15819
       -0.13721
       -0.14834
       -0.14293
       -0.13330
       -0.15991
       -0.14963
       -0.18910
       -0.23325
       -0.17404
       -0.31359
       -0.19202
       -0.18135
       -0.15565
       -0.18745
       -0.15718
       -0.13208
       -0.13857
       -0.13456
       -0.14035
       -0.14291
       -0.15172
       -0.12264
       -0.17455
       -0.13740
       -0.15644
       -0.14629
       -0.11397
       -0.19331
       -0.13408
       -0.13906
       -0.18463
       -0.14510
       -0.14647
       -0.10988
       -0.17562
       -0.16737
       -0.18338
       -0.13373
       -0.14197
       -0.18100
       -0.18900
       -0.16103
       -0.12976
       -0.19393
       -0.16264
       -0.12506
       -0.15172
       -0.12259
       -0.25573
       -0.20261
       -0.15031
       -0.12268
       -0.20459
       -0.18521
       -0.15929
       -0.14719
       -0.14804
       -0.15756
       -0.19602
       -0.19429
       -0.14163
       -0.17877
       -0.17354
       -0.17179
       -0.21384
       -0.25120
       -0.18072
       -0.11769
       -0.15926
       -0.09287
       -0.13305
       -0.21342
       -0.15117
       -0.15375
       -0.14500
       -0.11626
       -0.19874
       -0.16411
       -0.13798
       -0.29643
       -0.25049
       -0.15382
       -0.14985
       -0.12899
       -0.16313
       -0.13245
       -0.17542
       -0.14177
       -0.14609
       -0.13886
       -0.18760
       -0.17858
       -0.15178
       -0.12927
       -0.22971
       -0.22392
       -0.14454
       -0.10012
       -0.25216
       -0.19575
       -0.21244
       -0.12390
       -0.19778
       -0.23130
       -0.16193
       -0.15289
       -0.19071
       -0.17932
       -0.15873
       -0.20727
       -0.15039
       -0.16623
       -0.16217
       -0.17229
       -0.16418
       -0.18192
       -0.17005
       -0.14278
       -0.14448
       -0.14398
       -0.14153
       -0.16957
       -0.19265
       -0.15732
       -0.14651
       -0.17338
       -0.16657
       -0.13097
       -0.19763
       -0.18080
       -0.20765
       -0.21716
       -0.22120
       -0.15692
       -0.17734
       -0.15188
       -0.15780
       -0.16279
       -0.15400
       -0.18846
       -0.33013
       -0.18851
       -0.21485
       -0.18962
       -0.20132
       -0.16772
       -0.16538
       -0.15821
       -0.18165
       -0.16120
       -0.16925
       -0.18351
       -0.14945
       -0.15760
       -0.16562
       -0.16072
       -0.16199
       -0.13316
       -0.18615
       -0.15706
       -0.14155
       -0.12898
       -0.14519
       -0.14362
       -0.14879
       -0.16891
       -0.15975
       -0.21770
       -0.19390
       -0.32550
       -0.21173
       -0.20139
       -0.16929
       -0.19266
       -0.15855
       -0.14609
       -0.14033
       -0.14997
       -0.14458
       -0.10510
       -0.12227
       -0.13055
       -0.16347
       -0.15020
       -0.17446
       -0.13917
       -0.16934
       -0.16129
       -0.17859
       -0.14530
       -0.17895
       -0.16009
       -0.15279
       -0.15423
       -0.14532
       -0.15404
       -0.17836
       -0.18040
       -0.14940
       -0.15548
       -0.18274
       -0.14563
       -0.11833
       -0.20873
       -0.17968
       -0.12823
       -0.14095
       -0.13268
       -0.25220
       -0.19544
       -0.15371
       -0.11618
       -0.20588
       -0.15467
       -0.15083
       -0.14940
       -0.15810
       -0.17021
       -0.19038
       -0.19130
       -0.11694
       -0.13579
       -0.15543
       -0.16069
       -0.21847
       -0.23988
       -0.18822
       -0.17174
       -0.16905
       -0.10881
       -0.17713
       -0.20867
       -0.18188
       -0.16660
       -0.16190
       -0.11658
       -0.19689
       -0.19474
       -0.13435
       -0.29629
       -0.27579
       -0.13824
       -0.14366
       -0.17064
       -0.15263
       -0.13660
       -0.14716
       -0.13340
       -0.19103
       -0.15346
       -0.17966
       -0.16680
       -0.17407
       -0.14463
       -0.22144
       -0.22877
       -0.20713
       -0.12984
       -0.26990
       -0.19451
       -0.23876
       -0.10162
       -0.23617
       -0.25172
       -0.15258
       -0.13407
       -0.22342
       -0.16458
       -0.16149
       -0.21903
       -0.16438
       -0.14583
       -0.16280
       -0.16762
       -0.17468
       -0.18747
       -0.18530
       -0.11988
       -0.11740
       -0.14354
       -0.16512
       -0.16958
       -0.24085
       -0.15476
       -0.19655
       -0.18159
       -0.15599
       -0.13443
       -0.22850
       -0.17221
       -0.18634
       -0.19930
       -0.20900
       -0.14674
       -0.15784
       -0.17462
       -0.16188
       -0.19832
       -0.15768
       -0.20575
       -0.31107
       -0.19652
       -0.21890
       -0.18307
       -0.20774
       -0.13201
       -0.15080
       -0.18094
       -0.16152
       -0.14054
       -0.14499
       -0.16804
       -0.11365
       -0.18332
       -0.12630
       -0.13088
       -0.16799
       -0.15174
       -0.14794
       -0.15657
       -0.16595
       -0.13028
       -0.16339
       -0.14773
       -0.14875
       -0.12606
       -0.16061
       -0.18932
       -0.18609
       -0.35628
       -0.20460
       -0.19863
       -0.16198
       -0.18658
       -0.14993
       -0.11578
       -0.16143
       -0.17756
       -0.16232
       -0.14442
       -0.15628
       -0.12834
       -0.14973
       -0.14602
       -0.15841
       -0.14799
       -0.16714
       -0.15441
       -0.18351
       -0.14653
       -0.17182
       -0.16523
       -0.13041
       -0.18059
       -0.16362
       -0.18502
       -0.20499
       -0.16642
       -0.16740
       -0.18154
       -0.18815
       -0.14430
       -0.13700
       -0.18806
       -0.14626
       -0.14829
       -0.15356
       -0.14908
       -0.23252
       -0.16935
       -0.15835
       -0.13064
       -0.17691
       -0.15594
       -0.15660
       -0.17801
       -0.18967
       -0.19613
       -0.21419
       -0.23022
       -0.15650
       -0.15291
       -0.15421
       -0.16761
       -0.20947
       -0.23219
       -0.18539
       -0.17450
       -0.19849
       -0.08948
       -0.16211
       -0.18795
       -0.20914
       -0.15517
       -0.13825
       -0.13466
       -0.18529
       -0.19289
       -0.15475
       -0.32196
       -0.27331
       -0.12823
       -0.20863
       -0.15898
       -0.15791
       -0.14152
       -0.16850
       -0.14672
       -0.20082
       -0.16094
       -0.18391
       -0.13256
       -0.15484
       -0.13267
       -0.20676
       -0.22546
       -0.22694
       -0.11953
       -0.26117
       -0.17909
       -0.23802
       -0.13051
       -0.24828
       -0.22166
       -0.15842
       -0.14370
       -0.20704
       -0.17127
       -0.11906
       -0.22510
       -0.16827
       -0.16060
       -0.18449
       -0.20653
       -0.16265
       -0.12607
       -0.17757
       -0.12807
       -0.13701
       -0.15548
       -0.19111
       -0.20572
       -0.21973
       -0.16000
       -0.18541
       -0.17295
       -0.11597
       -0.14374
       -0.23796
       -0.16940
       -0.20076
       -0.20247
       -0.21736
       -0.14812
       -0.17295
       -0.15693
       -0.14715
       -0.17502
       -0.17375
       -0.22327
       -0.29164
       -0.21272
       -0.20194
       -0.18887
       -0.18932
       -0.15202
       -0.15205
       -0.19193
       -0.17003
       -0.15598
       -0.20567
       -0.18035
       -0.15796
       -0.17190
       -0.11718
       -0.14597
       -0.17040
       -0.12077
       -0.14645
       -0.14422
       -0.18526
       -0.12817
       -0.14379
       -0.17642
       -0.15137
       -0.15706
       -0.15389
       -0.17439
       -0.19351
       -0.38323
       -0.23250
       -0.20537
       -0.15881
       -0.19028
       -0.19598
       -0.17126
       -0.12389
       -0.17693
       -0.16156
       -0.14460
       -0.13110
       -0.13727
       -0.15953
       -0.17211
       -0.15770
       -0.14777
       -0.16554
       -0.15775
       -0.16974
       -0.13429
       -0.16439
       -0.13466
       -0.13284
       -0.16083
       -0.14902
       -0.20118
       -0.21574
       -0.16602
       -0.15462
       -0.15136
       -0.15299
       -0.14823
       -0.16760
       -0.18938
       -0.14330
       -0.12324
       -0.20399
       -0.15237
       -0.26074
       -0.19767
       -0.14870
       -0.13709
       -0.18466
       -0.11943
       -0.15987
       -0.18921
       -0.17091
       -0.17119
       -0.19652
       -0.23496
       -0.14533
       -0.16196
       -0.13188
       -0.16569
       -0.23462
       -0.24732
       -0.17867
       -0.17685
       -0.17872
       -0.10550
       -0.15243
       -0.17864
       -0.16006
       -0.16298
       -0.15695
       -0.14814
       -0.20411
       -0.21671
       -0.16313
       -0.33317
       -0.26172
       -0.11431
       -0.17313
       -0.16459
       -0.16666
       -0.12841
       -0.14775
       -0.13487
       -0.20778
       -0.18604
       -0.18667
       -0.17898
       -0.13678
       -0.14789
       -0.16005
       -0.22229
       -0.19280
       -0.12103
       -0.25566
       -0.21604
       -0.24407
       -0.13907
       -0.26215
       -0.23134
       -0.17567
       -0.14610
       -0.19564
       -0.17037
       -0.12803
       -0.24295
       -0.13565
       -0.19121
       -0.18233
       -0.18144
       -0.16909
       -0.14061
       -0.18872
       -0.12580
       -0.12754
       -0.16405
       -0.20809
       -0.19347
       -0.21806
       -0.14583
       -0.19726
       -0.14063
       -0.15586
       -0.14527
       -0.23118
       -0.16385
       -0.21278
       -0.19434
       -0.21601
       -0.16261
       -0.16448
       -0.12833
       -0.13849
       -0.15177
       -0.19609
       -0.19231
       -0.32342
       -0.19130
       -0.22443
       -0.18809
       -0.20482
       -0.18670
       -0.16331
       -0.21052
       -0.20336
       -0.14716
       -0.21396
       -0.18202
       -0.17888
       -0.16161
       -0.12681
       -0.16757
       -0.17093
       -0.10153
       -0.16534
       -0.17007
       -0.19398
       -0.15484
       -0.14953
       -0.17223
       -0.14014
       -0.14629
       -0.17234
       -0.20437
       -0.17956
       -0.41229
       -0.24127
       -0.17963
       -0.15842
       -0.21608
       -0.18518
       -0.19789
       -0.15346
       -0.15645
       -0.15638
       -0.11398
       -0.12955
       -0.13801
       -0.17984
       -0.16275
       -0.17626
       -0.15119
       -0.16520
       -0.16110
       -0.14780
       -0.14488
       -0.15336
       -0.11930
       -0.14756
       -0.17122
       -0.15128
       -0.20628
       -0.20343
       -0.17775
       -0.18098
       -0.17176
       -0.15259
       -0.17295
       -0.12809
       -0.18405
       -0.15307
       -0.11726
       -0.20002
       -0.18544
       -0.23480
       -0.21402
       -0.12050
       -0.16332
       -0.17955
       -0.14107
       -0.13836
       -0.18590
       -0.14873
       -0.14222
       -0.21127
       -0.23909
       -0.12591
       -0.15591
       -0.16294
       -0.16214
       -0.22133
       -0.27784
       -0.19590
       -0.15518
       -0.19091
       -0.11758
       -0.15465
       -0.16777
       -0.17734
       -0.15272
       -0.17056
       -0.16474
       -0.19726
       -0.19070
       -0.16203
       -0.32656
       -0.27568
       -0.10729
       -0.17063
       -0.17980
       -0.15949
       -0.16541
       -0.16656
       -0.14271
       -0.19164
       -0.16806
       -0.17913
       -0.19325
       -0.16074
       -0.14033
       -0.13737
       -0.19470
       -0.19232
       -0.10636
       -0.25944
       -0.24603
       -0.25605
       -0.16476
       -0.25419
       -0.19922
       -0.17638
       -0.14904
       -0.20071
       -0.15370
       -0.12576
       -0.21446
       -0.14194
       -0.15890
       -0.19084
       -0.16600
       -0.16280
       -0.16283
       -0.15153
       -0.12966
       -0.07808
       -0.15391
       -0.19924
       -0.18253
       -0.22223
       -0.11750
       -0.19027
       -0.17081
       -0.17740
       -0.15236
       -0.26153
       -0.16015
       -0.22819
       -0.19491
       -0.20856
       -0.14980
       -0.18742
       -0.12603
       -0.16571
       -0.16823
       -0.18932
       -0.20300
       -0.35631
       -0.18156
       -0.24716
       -0.20441
       -0.19027
       -0.16902
       -0.18879
       -0.18830
       -0.19785
       -0.14119
       -0.20591
       -0.17870
       -0.15460
       -0.16659
       -0.14666
       -0.15933
       -0.16910
       -0.13829
       -0.17721
       -0.11714
       -0.15652
       -0.16464
       -0.19206
       -0.14624
       -0.16501
       -0.17672
       -0.16625
       -0.20573
       -0.18958
       -0.42011
       -0.23899
       -0.19909
       -0.16823
       -0.22449
       -0.15279
       -0.16304
       -0.14657
       -0.14056
       -0.14308
       -0.13213
       -0.12188
       -0.14224
       -0.14831
       -0.18519
       -0.16164
       -0.17904
       -0.15568
       -0.16514
       -0.13636
       -0.15083
       -0.15012
       -0.12508
       -0.11938
       -0.15690
       -0.18660
       -0.17627
       -0.19416
       -0.13843
       -0.20660
       -0.18057
       -0.17757
       -0.17178
       -0.13932
       -0.20731
       -0.18464
       -0.11062
       -0.17892
       -0.17192
       -0.21352
       -0.19732
       -0.13018
       -0.18376
       -0.20154
       -0.16219
       -0.15122
       -0.17774
       -0.17733
       -0.14733
       -0.20605
       -0.18648
       -0.16349
       -0.17664
       -0.15618
       -0.15806
       -0.19850
       -0.29906
       -0.20901
       -0.15678
       -0.18768
       -0.16189
       -0.14547
       -0.19095
       -0.17745
       -0.16768
       -0.21182
       -0.14973
       -0.20108
       -0.17897
       -0.13304
       -0.30740
       -0.27634
       -0.13276
       -0.18671
       -0.17486
       -0.15402
       -0.16113
       -0.15831
       -0.15459
       -0.18862
       -0.18318
       -0.16726
       -0.18962
       -0.15511
       -0.12104
       -0.17603
       -0.19216
       -0.18086
       -0.12335
       -0.27106
       -0.24629
       -0.26222
       -0.17930
       -0.22391
       -0.19452
       -0.15304
       -0.17265
       -0.22982
       -0.18012
       -0.18631
       -0.20164
       -0.12845
       -0.15976
       -0.20147
       -0.15823
       -0.17000
       -0.13907
       -0.16174
       -0.10862
       -0.08507
       -0.13042
       -0.16786
       -0.17666
       -0.21310
       -0.15592
       -0.17521
       -0.16741
       -0.13983
       -0.15903
       -0.27777
       -0.15649
       -0.21029
       -0.18496
       -0.21992
       -0.17873
       -0.19078
       -0.14354
       -0.14417
       -0.15735
       -0.22285
       -0.21844
       -0.36326
       -0.18604
       -0.26352
       -0.19930
       -0.17395
       -0.17874
       -0.16248
       -0.20071
       -0.17806
       -0.15841
       -0.16753
       -0.20454
       -0.16534
       -0.17700
       -0.13527
       -0.15893
       -0.16847
       -0.14495
       -0.22334
       -0.15095
       -0.16998
       -0.14447
       -0.19524
       -0.15693
       -0.17002
       -0.19168
       -0.16865
       -0.22323
       -0.18739
       -0.44841
       -0.24033
       -0.21220
       -0.19415
       -0.20465
       -0.16669
       -0.19445
       -0.17805
       -0.14153
       -0.17555
       -0.16752
       -0.16794
       -0.13929
       -0.13408
       -0.20404
       -0.12717
       -0.16091
       -0.15495
       -0.14980
       -0.17323
       -0.16253
       -0.18592
       -0.12603
       -0.14405
       -0.13514
       -0.21685
       -0.17810
       -0.20521
       -0.14245
       -0.19457
       -0.19181
       -0.18464
       -0.16289
       -0.16163
       -0.18901
       -0.19173
       -0.15934
       -0.22226
       -0.16433
       -0.23375
       -0.23247
       -0.13542
       -0.16652
       -0.19749
       -0.16492
       -0.15926
       -0.15253
       -0.17186
       -0.16204
       -0.24865
       -0.19483
       -0.15846
       -0.16533
       -0.17775
       -0.15840
       -0.20671
       -0.30032
       -0.21841
       -0.12366
       -0.17204
       -0.12310
       -0.17258
       -0.16460
       -0.15379
       -0.19406
       -0.21233
       -0.16747
       -0.19819
       -0.16744
       -0.10960
       -0.28888
       -0.30913
       -0.12655
       -0.22513
       -0.16664
       -0.13940
       -0.19378
       -0.16505
       -0.16381
       -0.23782
       -0.15964
       -0.18384
       -0.20286
       -0.15558
       -0.15149
       -0.17220
       -0.21107
       -0.19884
       -0.13064
       -0.27552
       -0.23563
       -0.26113
       -0.15047
       -0.23176
       -0.19854
       -0.12714
       -0.18653
       -0.25427
       -0.16703
       -0.19620
       -0.20559
       -0.11643
       -0.16186
       -0.18514
       -0.17717
       -0.20211
       -0.17450
       -0.17512
       -0.12230
       -0.11442
       -0.13114
       -0.12665
       -0.19842
       -0.19201
       -0.18024
       -0.12641
       -0.15449
       -0.16438
       -0.14791
       -0.25620
       -0.17077
       -0.18537
       -0.21731
       -0.23111
       -0.15723
       -0.20041
       -0.17799
       -0.17046
       -0.15771
       -0.23683
       -0.18943
       -0.39787
       -0.20194
       -0.25314
       -0.19858
       -0.16516
       -0.20922
       -0.14495
       -0.15756
       -0.20626
       -0.17895
       -0.16481
       -0.20023
       -0.14052
       -0.19055
       -0.15962
       -0.16328
       -0.17233
       -0.14119
       -0.19294
       -0.17651
       -0.21786
       -0.15638
       -0.18465
       -0.18258
       -0.15452
       -0.18904
       -0.20064
       -0.24253
       -0.18919
       -0.47443
       -0.24173
       -0.23021
       -0.15913
       -0.19797
       -0.17574
       -0.17007
       -0.14908
       -0.16248
       -0.15026
       -0.13486
       -0.12065
       -0.11565
       -0.13978
       -0.19925
       -0.11066
       -0.13923
       -0.16662
       -0.13389
       -0.18654
       -0.14283
       -0.15795
       -0.12899
       -0.15607
       -0.17058
       -0.18954
       -0.19123
       -0.19155
       -0.16126
       -0.20073
       -0.18465
       -0.20204
       -0.17082
       -0.13153
       -0.13370
       -0.17339
       -0.14114
       -0.18876
       -0.16298
       -0.22600
       -0.23987
       -0.15605
       -0.17067
       -0.17613
       -0.17269
       -0.11595
       -0.16835
       -0.16810
       -0.14826
       -0.25922
       -0.21032
       -0.16117
       -0.15861
       -0.14800
       -0.15516
       -0.24306
       -0.27498
       -0.21847
       -0.18809
       -0.17474
       -0.15311
       -0.19560
       -0.21696
       -0.14960
       -0.18265
       -0.16926
       -0.15907
       -0.21160
       -0.14415
       -0.12873
       -0.28842
       -0.34835
       -0.14721
       -0.24312
       -0.14634
       -0.11394
       -0.20203
       -0.17952
       -0.17623
       -0.23989
       -0.16491
       -0.20884
       -0.19232
       -0.13200
       -0.14886
       -0.17341
       -0.20432
       -0.22618
       -0.13082
       -0.25883
       -0.21469
       -0.26514
       -0.16584
       -0.22843
       -0.16663
       -0.14034
       -0.16982
       -0.26680
       -0.18788
       -0.17638
       -0.20022
       -0.13702
       -0.13094
       -0.17891
       -0.15040
       -0.21586
       -0.17346
       -0.17513
       -0.12140
       -0.14077
       -0.16062
       -0.16229
       -0.22590
       -0.21219
       -0.18912
       -0.13882
       -0.13484
       -0.16598
       -0.17589
       -0.24765
       -0.14827
       -0.22291
       -0.23357
       -0.22439
       -0.19207
       -0.18028
       -0.16444
       -0.16951
       -0.17522
       -0.23590
       -0.23003
       -0.43705
       -0.21581
       -0.24074
       -0.19497
       -0.17328
       -0.17702
       -0.17708
       -0.15857
       -0.19847
       -0.15333
       -0.15876
       -0.22401
       -0.14690
       -0.20006
       -0.15160
       -0.14060
       -0.18749
       -0.16742
       -0.19485
       -0.16680
       -0.23246
       -0.15033
       -0.14077
       -0.14820
       -0.14025
       -0.18138
       -0.18416
       -0.26375
       -0.23491
       -0.48955
       -0.25615
       -0.24148
       -0.17110
       -0.18867
       -0.18108
       -0.15778
       -0.15551
       -0.19398
       -0.16816
       -0.15536
       -0.11970
       -0.14243
       -0.16483
       -0.18222
       -0.13288
       -0.14860
       -0.18995
       -0.12836
       -0.20172
       -0.14513
       -0.17817
       -0.14685
       -0.15468
       -0.16058
       -0.14652
       -0.16862
       -0.19755
       -0.21094
       -0.19054
       -0.20236
       -0.17694
       -0.18025
       -0.14200
       -0.18423
       -0.17784
       -0.16440
       -0.18346
       -0.15790
       -0.25480
       -0.23660
       -0.18697
       -0.19879
       -0.19047
       -0.16291
       -0.14845
       -0.15303
       -0.16807
       -0.14714
       -0.25381
       -0.22238
       -0.16621
       -0.15589
       -0.18300
       -0.14284
       -0.21228
       -0.25612
       -0.20336
       -0.17180
       -0.14871
       -0.16467
       -0.19141
       -0.20635
       -0.18417
       -0.19403
       -0.21867
       -0.16503
       -0.17301
       -0.18803
       -0.13665
       -0.26912
       -0.35725
       -0.13532
       -0.20287
       -0.15036
       -0.14672
       -0.18682
       -0.14217
       -0.14517
       -0.23915
       -0.15344
       -0.21885
       -0.17010
       -0.15550
       -0.17820
       -0.18143
       -0.21297
       -0.22702
       -0.14382
       -0.25144
       -0.21929
       -0.30684
       -0.18212
       -0.23634
       -0.19790
       -0.16507
       -0.16018
       -0.26038
       -0.19514
       -0.17190
       -0.20586
       -0.14772
       -0.13122
       -0.16474
       -0.20203
       -0.20090
       -0.17194
       -0.17593
       -0.13451
       -0.17839
       -0.14245
       -0.17140
       -0.23183
       -0.19837
       -0.21116
       -0.15334
       -0.18215
       -0.16383
       -0.14164
       -0.25906
       -0.18094
       -0.22010
       -0.21196
       -0.23989
       -0.18905
       -0.19842
       -0.15871
       -0.17846
       -0.18897
       -0.25007
       -0.25632
       -0.45474
       -0.20860
       -0.25404
       -0.20047
       -0.15065
       -0.20180
       -0.16204
       -0.18754
       -0.20256
       -0.18838
       -0.20431
       -0.22751
       -0.15895
       -0.22284
       -0.12801
       -0.15297
       -0.17957
       -0.17882
       -0.15346
       -0.14494
       -0.18822
       -0.13447
       -0.11274
       -0.15089
       -0.17407
       -0.17518
       -0.17644
       -0.20899
       -0.25414
       -0.55010
       -0.21830
       -0.24766
       -0.16140
       -0.20442
       -0.18316
       -0.16221
       -0.16929
       -0.15589
       -0.14038
       -0.17928
       -0.15717
       -0.15515
       -0.16738
       -0.21034
       -0.16491
       -0.16014
       -0.16220
       -0.15250
       -0.23155
       -0.15301
       -0.21250
       -0.15350
       -0.15093
       -0.16516
       -0.17297
       -0.18245
       -0.21302
       -0.20438
       -0.17758
       -0.18394
       -0.17410
       -0.18038
       -0.14518
       -0.20853
       -0.18649
       -0.14628
       -0.12573
       -0.13557
       -0.24275
       -0.25144
       -0.18076
       -0.17767
       -0.20757
       -0.18411
       -0.16204
       -0.14506
       -0.20179
       -0.16485
       -0.22746
       -0.22126
       -0.14321
       -0.14869
       -0.15702
       -0.11559
       -0.22982
       -0.26930
       -0.19393
       -0.18877
       -0.17597
       -0.13059
       -0.24777
       -0.19161
       -0.13276
       -0.18481
       -0.24169
       -0.17015
       -0.15085
       -0.18876
       -0.12897
       -0.32042
       -0.34376
       -0.14201
       -0.18004
       -0.15611
       -0.13718
       -0.18267
       -0.16632
       -0.10538
       -0.23490
       -0.16464
       -0.20042
       -0.17569
       -0.18555
       -0.17751
       -0.17796
       -0.22298
       -0.23230
       -0.16295
       -0.25047
       -0.20109
       -0.33259
       -0.19682
       -0.27874
       -0.20072
       -0.15050
       -0.11707
       -0.26247
       -0.17357
       -0.19606
       -0.20860
       -0.13714
       -0.17209
       -0.18391
       -0.19303
       -0.17045
       -0.17831
       -0.18400
       -0.17121
       -0.19628
       -0.17828
       -0.14394
       -0.23567
       -0.17364
       -0.21237
       -0.17343
       -0.20633
       -0.16301
       -0.14283
       -0.26975
       -0.19336
       -0.23812
       -0.20032
       -0.24034
       -0.19300
       -0.19739
       -0.17419
       -0.16590
       -0.16830
       -0.24685
       -0.24393
       -0.49526
       -0.23621
       -0.24577
       -0.19735
       -0.12483
       -0.19829
       -0.18383
       -0.16782
       -0.18341
       -0.18302
       -0.20258
       -0.21484
       -0.16696
       -0.20649
       -0.13259
       -0.14941
       -0.19021
       -0.18592
       -0.16150
       -0.15580
       -0.20096
       -0.14178
       -0.15246
       -0.18303
       -0.18147
       -0.16023
       -0.21283
       -0.21901
       -0.24042
       -0.60861
       -0.21666
       -0.25168
       -0.18007
       -0.24486
       -0.19903
       -0.18702
       -0.17057
       -0.16042
       -0.16402
       -0.18138
       -0.14317
       -0.20363
       -0.18705
       -0.19738
       -0.15848
       -0.16247
       -0.16456
       -0.14928
       -0.21793
       -0.17646
       -0.21183
       -0.15083
       -0.15174
       -0.15736
       -0.18369
       -0.17904
       -0.21091
       -0.21537
       -0.18940
       -0.17670
       -0.17484
       -0.20071
       -0.13218
       -0.21884
       -0.22676
       -0.19383
       -0.14684
       -0.14138
       -0.26386
       -0.23139
       -0.18364
       -0.17652
       -0.24899
       -0.19471
       -0.16884
       -0.14877
       -0.19679
       -0.18171
       -0.22247
       -0.22000
       -0.15223
       -0.14609
       -0.17191
       -0.15069
       -0.25897
       -0.26857
       -0.21594
       -0.20544
       -0.16350
       -0.15888
       -0.19991
       -0.17649
       -0.15962
       -0.19780
       -0.20528
       -0.18186
       -0.17462
       -0.21174
       -0.11490
       -0.30323
       -0.36486
       -0.16296
       -0.20605
       -0.15781
       -0.15958
       -0.17774
       -0.17773
       -0.14430
       -0.19770
       -0.14725
       -0.20014
       -0.14404
       -0.13185
       -0.17249
       -0.14536
       -0.25122
       -0.20716
       -0.17991
       -0.25959
       -0.21100
       -0.30251
       -0.16759
       -0.27256
       -0.23131
       -0.14343
       -0.13820
       -0.26446
       -0.18852
       -0.19756
       -0.20559
       -0.15108
       -0.16742
       -0.20371
       -0.18125
       -0.13978
       -0.18990
       -0.18635
       -0.15831
       -0.18675
       -0.14735
       -0.13708
       -0.23709
       -0.17400
       -0.17284
       -0.19310
       -0.17539
       -0.18540
       -0.14511
       -0.28178
       -0.19346
       -0.20151
       -0.17086
       -0.21057
       -0.19187
       -0.21272
       -0.18826
       -0.17490
       -0.14230
       -0.23631
       -0.26886
       -0.54132
       -0.23581
       -0.27216
       -0.17048
       -0.15140
       -0.17622
       -0.17018
       -0.16814
       -0.19979
       -0.17688
       -0.18583
       -0.17018
       -0.17976
       -0.19741
       -0.15507
       -0.13983
       -0.22206
       -0.19761
       -0.15832
       -0.16689
       -0.19744
       -0.14489
       -0.17995
       -0.21941
       -0.16095
       -0.17940
       -0.22649
       -0.22605
       -0.24796
       -0.66828
       -0.23907
       -0.23483
       -0.18343
       -0.22422
       -0.18378
       -0.17837
       -0.16156
       -0.18670
       -0.18914
       -0.19514
       -0.16261
       -0.20950
       -0.21066
       -0.19238
       -0.19347
       -0.19253
       -0.18099
       -0.19462
       -0.22287
       -0.19535
       -0.21585
       -0.11517
       -0.16701
       -0.15331
       -0.17544
       -0.17848
       -0.23737
       -0.22607
       -0.18965
       -0.18415
       -0.17907
       -0.19882
       -0.14300
       -0.19510
       -0.21868
       -0.16525
       -0.15124
       -0.13495
       -0.25423
       -0.19675
       -0.16782
       -0.18223
       -0.24744
       -0.19803
       -0.15094
       -0.16369
       -0.19234
       -0.19699
       -0.22215
       -0.20689
       -0.14078
       -0.13341
       -0.18513
       -0.17150
       -0.22708
       -0.27389
       -0.21527
       -0.22219
       -0.19317
       -0.12338
       -0.17538
       -0.19846
       -0.17239
       -0.21388
       -0.20664
       -0.15683
       -0.18029
       -0.22992
       -0.11361
       -0.27526
       -0.36969
       -0.13257
       -0.18275
       -0.15464
       -0.16821
       -0.18361
       -0.18880
       -0.14930
       -0.19257
       -0.14870
       -0.19278
       -0.19042
       -0.14360
       -0.16344
       -0.15455
       -0.24113
       -0.21105
       -0.17757
       -0.27673
       -0.23200
       -0.33128
       -0.17325
       -0.25222
       -0.22046
       -0.16620
       -0.16400
       -0.23230
       -0.17802
       -0.19208
       -0.22159
       -0.19013
       -0.14406
       -0.20422
       -0.17477
       -0.14131
       -0.17394
       -0.17085
       -0.17550
       -0.18530
       -0.16257
       -0.18388
       -0.22905
       -0.19021
       -0.15160
       -0.18561
       -0.17217
       -0.20358
       -0.13950
       -0.28394
       -0.23069
       -0.20701
       -0.16255
       -0.22679
       -0.18093
       -0.20978
       -0.17582
       -0.19747
       -0.13804
       -0.26314
       -0.30691
       -0.61457
       -0.22892
       -0.27959
       -0.18972
       -0.18991
       -0.17600
       -0.19513
       -0.16512
       -0.18180
       -0.20044
       -0.18530
       -0.17560
       -0.20304
       -0.19152
       -0.14628
       -0.16678
       -0.22352
       -0.17416
       -0.17619
       -0.16876
       -0.18963
       -0.13764
       -0.19825
       -0.17488
       -0.14797
       -0.16449
       -0.22340
       -0.23207
       -0.23346
       -0.74683
       -0.24521
       -0.23847
       -0.20430
       -0.18780
       -0.16407
       -0.20837
       -0.15560
       -0.18125
       -0.17702
       -0.20226
       -0.13994
       -0.19914
       -0.20363
       -0.22687
       -0.19130
       -0.20541
       -0.19612
       -0.16761
       -0.21326
       -0.18676
       -0.18104
       -0.12849
       -0.18208
       -0.12640
       -0.18542
       -0.15624
       -0.24120
       -0.21183
       -0.20925
       -0.20782
       -0.19431
       -0.18519
       -0.14952
       -0.17870
       -0.22170
       -0.16684
       -0.15087
       -0.13811
       -0.23102
       -0.22850
       -0.18306
       -0.14998
       -0.23852
       -0.20896
       -0.15708
       -0.17587
       -0.19423
       -0.19320
       -0.22422
       -0.22157
       -0.15131
       -0.15067
       -0.19232
       -0.17830
       -0.19658
       -0.27660
       -0.21089
       -0.20186
       -0.19453
       -0.15404
       -0.13096
       -0.20885
       -0.18532
       -0.23478
       -0.19868
       -0.19148
       -0.19035
       -0.22527
       -0.15454
       -0.27794
       -0.37154
       -0.15325
       -0.21427
       -0.18106
       -0.18996
       -0.18196
       -0.17851
       -0.16479
       -0.18749
       -0.14069
       -0.19265
       -0.19310
       -0.16427
       -0.16158
       -0.15762
       -0.23405
       -0.19878
       -0.16576
       -0.26622
       -0.20838
       -0.32747
       -0.18771
       -0.32414
       -0.25539
       -0.15118
       -0.19266
       -0.23391
       -0.15459
       -0.20210
       -0.23687
       -0.21080
       -0.13241
       -0.18439
       -0.18029
       -0.14658
       -0.19694
       -0.16621
       -0.16168
       -0.20166
       -0.16972
       -0.17989
       -0.22282
       -0.17455
       -0.14675
       -0.20878
       -0.16378
       -0.19643
       -0.15290
       -0.25654
       -0.20282
       -0.22874
       -0.19458
       -0.21460
       -0.17163
       -0.20631
       -0.21575
       -0.20718
       -0.16932
       -0.25181
       -0.31760
       -0.68795
       -0.23602
       -0.27760
       -0.19531
       -0.20888
       -0.18461
       -0.18973
       -0.20705
       -0.23306
       -0.17337
       -0.19875
       -0.19406
       -0.20213
       -0.16921
       -0.16039
       -0.20810
       -0.24267
       -0.20972
       -0.19413
       -0.16730
       -0.20369
       -0.13492
       -0.21230
       -0.17953
       -0.17245
       -0.16030
       -0.22208
       -0.22026
       -0.23711
       -0.83236
       -0.25127
       -0.22248
       -0.21727
       -0.21258
       -0.14606
       -0.20377
       -0.19424
       -0.20945
       -0.20393
       -0.16774
       -0.13401
       -0.15849
       -0.19036
       -0.18996
       -0.15856
       -0.20176
       -0.18552
       -0.18732
       -0.21005
       -0.20278
       -0.17203
       -0.10369
       -0.18016
       -0.17572
       -0.21274
       -0.14558
       -0.23449
       -0.19686
       -0.21401
       -0.19588
       -0.19410
       -0.21101
       -0.17925
       -0.16024
       -0.24298
       -0.16587
       -0.15975
       -0.16915
       -0.25620
       -0.21924
       -0.21473
       -0.18812
       -0.25503
       -0.18965
       -0.22171
       -0.15837
       -0.21540
       -0.17816
       -0.22315
       -0.23841
       -0.16155
       -0.17270
       -0.17742
       -0.16328
       -0.23218
       -0.29433
       -0.22968
       -0.21621
       -0.19203
       -0.15169
       -0.12835
       -0.20209
       -0.17570
       -0.19317
       -0.20800
       -0.18483
       -0.18705
       -0.23179
       -0.16784
       -0.27825
       -0.35875
       -0.15840
       -0.22102
       -0.18386
       -0.18515
       -0.19311
       -0.18046
       -0.19239
       -0.22536
       -0.17225
       -0.21552
       -0.19244
       -0.15922
       -0.15718
       -0.17293
       -0.25339
       -0.21741
       -0.16119
       -0.25211
       -0.20441
       -0.35414
       -0.19916
       -0.33198
       -0.29360
       -0.13971
       -0.18207
       -0.21001
       -0.17970
       -0.19089
       -0.22337
       -0.17973
       -0.17310
       -0.16349
       -0.18892
       -0.15313
       -0.18573
       -0.15130
       -0.15208
       -0.16013
       -0.14742
       -0.18622
       -0.22379
       -0.23284
       -0.16405
       -0.18576
       -0.14992
       -0.23314
       -0.15153
       -0.27578
       -0.19849
       -0.23325
       -0.19446
       -0.23119
       -0.17408
       -0.19909
       -0.23009
       -0.21227
       -0.17942
       -0.25641
       -0.31908
       -0.79095
       -0.25998
       -0.30760
       -0.22140
       -0.19584
       -0.17847
       -0.20744
       -0.22724
       -0.24533
       -0.20032
       -0.20362
       -0.20640
       -0.16510
       -0.19967
       -0.17080
       -0.17532
       -0.25493
       -0.22228
       -0.16960
       -0.16087
       -0.19736
       -0.14556
       -0.18729
       -0.16332
       -0.15822
       -0.15421
       -0.22457
       -0.22582
       -0.21898
       -0.94916
       -0.24223
       -0.22519
       -0.20249
       -0.21684
       -0.15007
       -0.20738
       -0.18914
       -0.17062
       -0.20347
       -0.15783
       -0.14247
       -0.17073
       -0.19041
       -0.24933
       -0.18443
       -0.18998
       -0.18829
       -0.17536
       -0.19012
       -0.18466
       -0.13293
       -0.13944
       -0.16373
       -0.17960
       -0.23304
       -0.18055
       -0.22017
       -0.21166
       -0.24142
       -0.20647
       -0.21082
       -0.20906
       -0.16473
       -0.20594
       -0.26362
       -0.17393
       -0.17469
       -0.17848
       -0.25427
       -0.24693
       -0.20578
       -0.19418
       -0.28654
       -0.18000
       -0.19687
       -0.18272
       -0.24865
       -0.16736
       -0.22129
       -0.24569
       -0.15766
       -0.20214
       -0.20578
       -0.16706
       -0.23067
       -0.30055
       -0.20664
       -0.20427
       -0.20711
       -0.14931
       -0.13976
       -0.18776
       -0.21963
       -0.23471
       -0.22045
       -0.18968
       -0.17729
       -0.20844
       -0.16663
       -0.28045
       -0.34443
       -0.12473
       -0.22072
       -0.19780
       -0.16907
       -0.19740
       -0.20874
       -0.16821
       -0.22462
       -0.16303
       -0.20223
       -0.20575
       -0.16294
       -0.17284
       -0.17755
       -0.24151
       -0.19916
       -0.16359
       -0.27315
       -0.24167
       -0.42530
       -0.18492
       -0.30105
       -0.30817
       -0.17940
       -0.16864
       -0.23282
       -0.16579
       -0.21379
       -0.19512
       -0.19594
       -0.19436
       -0.19173
       -0.18811
       -0.16220
       -0.21361
       -0.19430
       -0.18790
       -0.15991
       -0.14774
       -0.21695
       -0.22403
       -0.22503
       -0.17811
       -0.19906
       -0.17336
       -0.22747
       -0.17892
       -0.27292
       -0.17294
       -0.22212
       -0.19173
       -0.21781
       -0.16808
       -0.21995
       -0.19946
       -0.19780
       -0.19839
       -0.27316
       -0.28866
       -0.90344
       -0.24997
       -0.32913
       -0.21571
       -0.20280
       -0.20962
       -0.18811
       -0.23004
       -0.23338
       -0.21210
       -0.21684
       -0.23370
       -0.16848
       -0.18129
       -0.15321
       -0.17271
       -0.23671
       -0.22766
       -0.16373
       -0.12997
       -0.22484
       -0.15461
       -0.15691
       -0.16014
       -0.15946
       -0.17086
       -0.24727
       -0.25226
       -0.25016
       -1.06217
       -0.23877
       -0.20391
       -0.22447
       -0.20726
       -0.15460
       -0.23815
       -0.20803
       -0.16480
       -0.16614
       -0.17404
       -0.13848
       -0.21641
       -0.18645
       -0.22196
       -0.19937
       -0.20008
       -0.19534
       -0.17521
       -0.19014
       -0.18147
       -0.14966
       -0.16569
       -0.17506
       -0.17700
       -0.22382
       -0.18999
       -0.22210
       -0.23106
       -0.22405
       -0.18696
       -0.21925
       -0.21703
       -0.18686
       -0.19467
       -0.22847
       -0.17727
       -0.19301
       -0.15611
       -0.22495
       -0.22997
       -0.24311
       -0.20525
       -0.29209
       -0.16209
       -0.22665
       -0.19621
       -0.24142
       -0.17342
       -0.21104
       -0.23247
       -0.13396
       -0.16115
       -0.21486
       -0.16820
       -0.21426
       -0.29531
       -0.21435
       -0.17682
       -0.19094
       -0.17162
       -0.13803
       -0.20602
       -0.22856
       -0.22105
       -0.22172
       -0.15237
       -0.21101
       -0.19547
       -0.17224
       -0.29693
       -0.31906
       -0.13765
       -0.20054
       -0.19065
       -0.18544
       -0.19014
       -0.18024
       -0.17401
       -0.20192
       -0.14688
       -0.20241
       -0.15503
       -0.20694
       -0.13955
       -0.18077
       -0.22153
       -0.20373
       -0.17089
       -0.26261
       -0.25523
       -0.45075
       -0.19011
       -0.29731
       -0.30930
       -0.19577
       -0.17160
       -0.21176
       -0.18438
       -0.18202
       -0.20464
       -0.20704
       -0.18214
       -0.20527
       -0.19098
       -0.18675
       -0.19240
       -0.17202
       -0.17409
       -0.16879
       -0.17629
       -0.20721
       -0.23069
       -0.21832
       -0.18548
       -0.18353
       -0.17041
       -0.21362
       -0.16680
       -0.28218
       -0.19668
       -0.22685
       -0.21685
       -0.21357
       -0.15875
       -0.22190
       -0.19071
       -0.21302
       -0.18653
       -0.28115
       -0.28189
       -0.99362
       -0.27125
       -0.33537
       -0.24394
       -0.21817
       -0.22506
       -0.25303
       -0.24957
       -0.25449
       -0.22439
       -0.20537
       -0.22836
       -0.19771
       -0.20009
       -0.17178
       -0.17348
       -0.27385
       -0.22738
       -0.18547
       -0.17262
       -0.23252
       -0.15251
       -0.12495
       -0.15417
       -0.17707
       -0.19810
       -0.22894
       -0.25135
       -0.21699
       -1.16347
       -0.24039
       -0.21802
       -0.19920
       -0.25566
       -0.13384
       -0.22184
       -0.22425
       -0.18091
       -0.19144
       -0.16676
       -0.14847
       -0.23697
       -0.20041
       -0.21976
       -0.17030
       -0.18687
       -0.23266
       -0.19810
       -0.18665
       -0.18350
       -0.18388
       -0.17881
       -0.20337
       -0.17436
       -0.18601
       -0.23432
       -0.20980
       -0.21513
       -0.23231
       -0.22221
       -0.21084
       -0.19243
       -0.19947
       -0.18506
       -0.21067
       -0.19180
       -0.20049
       -0.14161
       -0.22091
       -0.24369
       -0.22346
       -0.19458
       -0.30358
       -0.13653
       -0.21678
       -0.19916
       -0.23486
       -0.19060
       -0.21521
       -0.25170
       -0.13249
       -0.16360
       -0.21457
       -0.16646
       -0.22242
       -0.30254
       -0.21374
       -0.18696
       -0.20579
       -0.17505
       -0.13017
       -0.18488
       -0.25332
       -0.18465
       -0.24975
       -0.17067
       -0.17754
       -0.17888
       -0.19044
       -0.28333
       -0.33191
       -0.15246
       -0.16900
       -0.20861
       -0.16475
       -0.20591
       -0.18259
       -0.16550
       -0.22811
       -0.14162
       -0.19272
       -0.17260
       -0.22013
       -0.17387
       -0.16759
       -0.23341
       -0.19394
       -0.18781
       -0.24515
       -0.27171
       -0.49686
       -0.15491
       -0.29401
       -0.28291
       -0.16748
       -0.15875
       -0.23239
       -0.17812
       -0.18770
       -0.20648
       -0.20885
       -0.18768
       -0.18524
       -0.20136
       -0.19413
       -0.17540
       -0.19452
       -0.19416
       -0.17409
       -0.19471
       -0.19381
       -0.22394
       -0.23635
       -0.19717
       -0.17677
       -0.19885
       -0.20656
       -0.17120
       -0.27856
       -0.19473
       -0.18606
       -0.19914
       -0.24026
       -0.17727
       -0.22929
       -0.22055
       -0.22464
       -0.17064
       -0.26570
       -0.29233
       -1.13818
       -0.24473
       -0.35012
       -0.25077
       -0.19594
       -0.21523
       -0.21110
       -0.21970
       -0.27068
       -0.22967
       -0.16301
       -0.19912
       -0.20796
       -0.17667
       -0.14745
       -0.17067
       -0.24910
       -0.20949
       -0.20006
       -0.15463
       -0.25129
       -0.13217
       -0.15913
       -0.17017
       -0.17882
       -0.19159
       -0.22717
       -0.26837
       -0.24891
       -1.27268
       -0.27256
       -0.23557
       -0.19853
       -0.27589
       -0.20381
       -0.19429
       -0.20652
       -0.17401
       -0.18040
       -0.19104
       -0.16573
       -0.20750
       -0.19896
       -0.21159
       -0.16513
       -0.16790
       -0.22905
       -0.19345
       -0.17866
       -0.19226
       -0.18763
       -0.16883
       -0.19148
       -0.18162
       -0.19158
       -0.22286
       -0.21712
       -0.20141
       -0.22743
       -0.19312
       -0.20711
       -0.19213
       -0.17204
       -0.18824
       -0.20310
       -0.20310
       -0.18335
       -0.15579
       -0.21043
       -0.24520
       -0.24738
       -0.17291
       -0.31088
       -0.14945
       -0.22733
       -0.16880
       -0.21277
       -0.18948
       -0.23512
       -0.26211
       -0.14922
       -0.15995
       -0.19589
       -0.17433
       -0.22727
       -0.30618
       -0.19875
       -0.18231
       -0.18090
       -0.17599
       -0.15909
       -0.21315
       -0.24544
       -0.21898
       -0.23979
       -0.17665
       -0.18864
       -0.20739
       -0.19503
       -0.32584
       -0.31168
       -0.15949
       -0.23452
       -0.19979
       -0.15829
       -0.18551
       -0.16720
       -0.17350
       -0.20164
       -0.18921
       -0.20036
       -0.21491
       -0.22724
       -0.21320
       -0.15134
       -0.23127
       -0.20777
       -0.19307
       -0.24270
       -0.28325
       -0.52354
       -0.13910
       -0.29814
       -0.28382
       -0.18214
       -0.15468
       -0.24729
       -0.16062
       -0.24494
       -0.20986
       -0.22323
       -0.20372
       -0.17602
       -0.19843
       -0.22227
       -0.18994
       -0.21894
       -0.17806
       -0.21093
       -0.18033
       -0.19167
       -0.22907
       -0.24616
       -0.19181
       -0.18963
       -0.19221
       -0.19308
       -0.18293
       -0.29644
       -0.19060
       -0.16180
       -0.20407
       -0.22039
       -0.23298
       -0.22643
       -0.24619
       -0.23703
       -0.18058
       -0.27785
       -0.27369
       -1.25570
       -0.23567
       -0.39976
       -0.24536
       -0.19527
       -0.22304
       -0.19325
       -0.22049
       -0.25148
       -0.22699
       -0.20773
       -0.18699
       -0.19808
       -0.19054
       -0.17209
       -0.19144
       -0.23469
       -0.19328
       -0.19186
       -0.18841
       -0.22922
       -0.14367
       -0.15951
       -0.20338
       -0.19827
       -0.17188
       -0.21174
       -0.26842
       -0.23036
       -1.31969
       -0.26199
       -0.24275
       -0.22027
       -0.28055
       -0.19451
       -0.18314
       -0.22613
       -0.15679
       -0.17689
       -0.19138
       -0.20228
       -0.19659
       -0.15959
       -0.20945
       -0.19604
       -0.16887
       -0.19835
       -0.17866
       -0.18513
       -0.20499
       -0.20587
       -0.19032
       -0.17802
       -0.18896
       -0.21999
       -0.23610
       -0.22070
       -0.18752
       -0.20831
       -0.19981
       -0.20761
       -0.21335
       -0.19648
       -0.19147
       -0.20659
       -0.16752
       -0.17103
       -0.15137
       -0.23731
       -0.22821
       -0.22925
       -0.16591
       -0.28455
       -0.16325
       -0.23006
       -0.18504
       -0.23811
       -0.16912
       -0.23851
       -0.25074
       -0.14168
       -0.17011
       -0.18663
       -0.17450
       -0.22016
       -0.30191
       -0.22255
       -0.18246
       -0.17727
       -0.16022
       -0.17451
       -0.23942
       -0.25422
       -0.21525
       -0.22231
       -0.16546
       -0.21839
       -0.17818
       -0.18818
       -0.34998
       -0.35682
       -0.17260
       -0.22308
       -0.20492
       -0.15023
       -0.21754
       -0.16262
       -0.16770
       -0.24835
       -0.22391
       -0.19524
       -0.25182
       -0.19759
       -0.19468
       -0.15679
       -0.23676
       -0.22566
       -0.20016
       -0.27947
       -0.26671
       -0.55488
       -0.16746
       -0.27620
       -0.26997
       -0.22731
       -0.18768
       -0.22158
       -0.17559
       -0.21462
       -0.24057
       -0.21764
       -0.20843
       -0.17225
       -0.18568
       -0.20113
       -0.20019
       -0.25614
       -0.15128
       -0.19318
       -0.17152
       -0.21678
       -0.21483
       -0.24196
       -0.18294
       -0.19574
       -0.23190
       -0.18892
       -0.20614
       -0.29466
       -0.23504
       -0.18245
       -0.22336
       -0.24099
       -0.22677
       -0.20403
       -0.22515
       -0.20997
       -0.16432
       -0.27479
       -0.25163
       -1.32059
       -0.25906
       -0.43892
       -0.21082
       -0.20786
       -0.18627
       -0.20542
       -0.21693
       -0.27816
       -0.23250
       -0.19566
       -0.20101
       -0.19666
       -0.19368
       -0.16169
       -0.20679
       -0.20432
       -0.19373
       -0.19479
       -0.20164
       -0.24424
       -0.16371
       -0.15891
       -0.20259
       -0.20104
       -0.13328
       -0.20783
       -0.23609
       -0.21717
       -1.36023
       -0.25827
       -0.24440
       -0.22627
       -0.26950
       -0.19845
       -0.21854
       -0.22696
       -0.16610
       -0.15955
       -0.16903
       -0.19117
       -0.18991
       -0.18852
       -0.17876
       -0.19521
       -0.16582
       -0.23518
       -0.19999
       -0.20472
       -0.20996
       -0.19491
       -0.18099
       -0.21299
       -0.19666
       -0.21519
       -0.21376
       -0.21162
       -0.21075
       -0.16874
       -0.21481
       -0.21769
       -0.22353
       -0.20442
       -0.20609
       -0.21988
       -0.16943
       -0.17756
       -0.17802
       -0.25424
       -0.24616
       -0.23660
       -0.18987
       -0.27611
       -0.18908
       -0.20139
       -0.18662
       -0.23795
       -0.20174
       -0.28494
       -0.26916
       -0.13301
       -0.17572
       -0.18013
       -0.17985
       -0.20972
       -0.30799
       -0.25391
       -0.18327
       -0.20323
       -0.18160
       -0.18503
       -0.25697
       -0.25245
       -0.22747
       -0.20790
       -0.19951
       -0.23354
       -0.20319
       -0.16680
       -0.39632
       -0.37841
       -0.17089
       -0.23036
       -0.23828
       -0.13374
       -0.18084
       -0.18937
       -0.18361
       -0.24165
       -0.22007
       -0.20600
       -0.24577
       -0.21000
       -0.21195
       -0.16180
       -0.24214
       -0.21660
       -0.20616
       -0.30840
       -0.25844
       -0.62981
       -0.20608
       -0.26878
       -0.27023
       -0.19158
       -0.17684
       -0.24172
       -0.15435
       -0.21880
       -0.23818
       -0.23216
       -0.23011
       -0.20317
       -0.21824
       -0.19264
       -0.23974
       -0.25338
       -0.18457
       -0.16106
       -0.17121
       -0.19977
       -0.22650
       -0.27504
       -0.22335
       -0.18345
       -0.22412
       -0.23906
       -0.18477
       -0.30361
       -0.18990
       -0.18156
       -0.20728
       -0.26027
       -0.21896
       -0.22693
       -0.20599
       -0.17608
       -0.17685
       -0.30239
       -0.23653
       -1.38484
       -0.22733
       -0.49578
       -0.19525
       -0.21125
       -0.18033
       -0.20674
       -0.20381
       -0.26348
       -0.24737
       -0.18158
       -0.21824
       -0.21064
       -0.16798
       -0.19039
       -0.19758
       -0.21678
       -0.18897
       -0.16534
       -0.21243
       -0.26778
       -0.14308
       -0.20190
       -0.17604
       -0.21249
       -0.20131
       -0.21606
       -0.21704
       -0.23758
       -1.39995
       -0.25549
       -0.23764
       -0.23679
       -0.26708
       -0.18756
       -0.20412
       -0.21389
       -0.18571
       -0.16671
       -0.18651
       -0.17363
       -0.20702
       -0.17843
       -0.18800
       -0.19391
       -0.15394
       -0.20248
       -0.21510
       -0.21811
       -0.17924
       -0.17315
       -0.16226
       -0.23284
       -0.20390
       -0.22512
       -0.17869
       -0.22256
       -0.21929
       -0.19988
       -0.23947
       -0.25145
       -0.24031
       -0.19635
       -0.23253
       -0.18682
       -0.15993
       -0.20246
       -0.20142
       -0.25496
       -0.26775
       -0.22702
       -0.19204
       -0.28222
       -0.20140
       -0.18642
       -0.18938
       -0.22006
       -0.21160
       -0.25325
       -0.25418
       -0.13906
       -0.21300
       -0.17837
       -0.18442
       -0.23913
       -0.31332
       -0.29270
       -0.17207
       -0.18512
       -0.17825
       -0.19642
       -0.22942
       -0.21475
       -0.24953
       -0.23323
       -0.20017
       -0.23671
       -0.22960
       -0.18394
       -0.41071
       -0.37199
       -0.15750
       -0.19499
       -0.22736
       -0.15681
       -0.18491
       -0.18512
       -0.19267
       -0.19290
       -0.21360
       -0.20893
       -0.23957
       -0.21090
       -0.18010
       -0.19184
       -0.24182
       -0.20432
       -0.19390
       -0.32711
       -0.26474
       -0.69414
       -0.19944
       -0.25794
       -0.24309
       -0.19143
       -0.15736
       -0.27455
       -0.18218
       -0.17634
       -0.26243
       -0.22350
       -0.19693
       -0.23269
       -0.22151
       -0.22327
       -0.25530
       -0.24030
       -0.16169
       -0.15062
       -0.21422
       -0.18044
       -0.23124
       -0.23473
       -0.17913
       -0.22392
       -0.19966
       -0.20817
       -0.17979
       -0.31472
       -0.19851
       -0.18411
       -0.21999
       -0.25335
       -0.19715
       -0.25219
       -0.20245
       -0.18233
       -0.16606
       -0.30302
       -0.24207
       -1.40192
       -0.24751
       -0.50505
       -0.19780
       -0.23130
       -0.23721
       -0.23540
       -0.22567
       -0.27611
       -0.24195
       -0.18484
       -0.22623
       -0.21568
       -0.15849
       -0.21127
       -0.18007
       -0.23164
       -0.22545
       -0.14969
       -0.20932
       -0.26408
       -0.14956
       -0.18784
       -0.16570
       -0.22912
       -0.18717
       -0.23381
       -0.22642
       -0.24118
       -1.41396
       -0.26223
       -0.25292
       -0.22629
       -0.25104
       -0.18968
       -0.19906
       -0.19527
       -0.18639
       -0.18289
       -0.18098
       -0.19432
       -0.20188
       -0.18228
       -0.18654
       -0.21236
       -0.20587
       -0.18739
       -0.19048
       -0.23558
       -0.18706
       -0.18701
       -0.15156
       -0.21799
       -0.16817
       -0.22869
       -0.16789
       -0.23263
       -0.19708
       -0.24052
       -0.24050
       -0.25358
       -0.22254
       -0.16826
       -0.20892
       -0.18375
       -0.16911
       -0.20820
       -0.16349
       -0.26281
       -0.26009
       -0.23609
       -0.20902
       -0.25892
       -0.21294
       -0.17923
       -0.18781
       -0.23196
       -0.22098
       -0.25019
       -0.24560
       -0.16214
       -0.20246
       -0.19861
       -0.20024
       -0.26564
       -0.35719
       -0.28104
       -0.17294
       -0.21709
       -0.18544
       -0.19857
       -0.23790
       -0.20650
       -0.24362
       -0.25398
       -0.23873
       -0.24491
       -0.24202
       -0.17247
       -0.42681
       -0.39492
       -0.14622
       -0.26513
       -0.22341
       -0.16427
       -0.19794
       -0.19326
       -0.16359
       -0.20616
       -0.21005
       -0.23922
       -0.25212
       -0.19250
       -0.18597
       -0.17753
       -0.25525
       -0.24595
       -0.17152
       -0.32908
       -0.31152
       -0.78145
       -0.22612
       -0.20651
       -0.26006
       -0.19382
       -0.17383
       -0.29272
       -0.18412
       -0.18260
       -0.31225
       -0.22187
       -0.22702
       -0.23345
       -0.20536
       -0.25086
       -0.23301
       -0.26595
       -0.15763
       -0.14093
       -0.20204
       -0.19634
       -0.25142
       -0.23515
       -0.19377
       -0.25073
       -0.21169
       -0.25143
       -0.19846
       -0.32478
       -0.20377
       -0.20700
       -0.21668
       -0.27716
       -0.20119
       -0.26963
       -0.21894
       -0.18684
       -0.18447
       -0.29101
       -0.25318
       -1.43213
       -0.26782
       -0.50860
       -0.20718
       -0.24598
       -0.23088
       -0.20530
       -0.22656
       -0.27974
       -0.23528
       -0.24222
       -0.23239
       -0.23699
       -0.16997
       -0.23933
       -0.19985
       -0.23002
       -0.21796
       -0.17345
       -0.20968
       -0.24100
       -0.14656
       -0.21291
       -0.15960
       -0.23735
       -0.21381
       -0.24057
       -0.25514
       -0.25085
       -1.42695
       -0.29116
       -0.24078
       -0.22579
       -0.28438
       -0.23599
       -0.19538
       -0.15953
       -0.20374
       -0.19426
       -0.22302
       -0.20185
       -0.21684
       -0.19285
       -0.16339
       -0.18591
       -0.21085
       -0.19457
       -0.15896
       -0.22444
       -0.18247
       -0.18142
       -0.14381
       -0.21784
       -0.20170
       -0.22001
       -0.20385
       -0.21527
       -0.22119
       -0.24677
       -0.23620
       -0.22210
       -0.24286
       -0.16236
       -0.23970
       -0.21101
       -0.17231
       -0.23161
       -0.15565
       -0.26622
       -0.26909
       -0.24021
       -0.21498
       -0.26423
       -0.21144
       -0.20440
       -0.18393
       -0.18577
       -0.22627
       -0.24560
       -0.25423
       -0.17954
       -0.18895
       -0.16841
       -0.21033
       -0.26051
       -0.37041
       -0.25421
       -0.21062
       -0.22003
       -0.18469
       -0.19205
       -0.23655
       -0.21198
       -0.17984
       -0.25001
       -0.24213
       -0.22879
       -0.22872
       -0.18913
       -0.46271
       -0.40796
       -0.15215
       -0.24943
       -0.25490
       -0.13602
       -0.20713
       -0.21182
       -0.18558
       -0.21168
       -0.16657
       -0.23533
       -0.21888
       -0.21353
       -0.17243
       -0.19100
       -0.25609
       -0.25354
       -0.15843
       -0.34539
       -0.27546
       -0.89669
       -0.24115
       -0.23338
       -0.25731
       -0.18718
       -0.21059
       -0.31105
       -0.18644
       -0.15086
       -0.34170
       -0.22971
       -0.23621
       -0.24314
       -0.19583
       -0.23707
       -0.23480
       -0.23699
       -0.13774
       -0.14431
       -0.19517
       -0.21283
       -0.23159
       -0.25649
       -0.20147
       -0.23350
       -0.24091
       -0.23039
       -0.17632
       -0.33522
       -0.17797
       -0.22501
       -0.25216
       -0.27695
       -0.20325
       -0.28940
       -0.23487
       -0.18722
       -0.18658
       -0.26427
       -0.27932
       -1.44160
       -0.28698
       -0.53440
       -0.23620
       -0.24088
       -0.19242
       -0.20832
       -0.26079
       -0.24114
       -0.24955
       -0.26806
       -0.22877
       -0.23919
       -0.15517
       -0.25017
       -0.20934
       -0.23135
       -0.22820
       -0.16831
       -0.22300
       -0.24830
       -0.15277
       -0.17002
       -0.18610
       -0.25017
       -0.18915
       -0.24033
       -0.26829
       -0.29547
       -1.42914
       -0.31165
       -0.21908
       -0.25048
       -0.27963
       -0.26286
       -0.22070
       -0.17293
       -0.22776
       -0.20789
       -0.19489
       -0.19549
       -0.21633
       -0.20551
       -0.15283
       -0.18140
       -0.21553
       -0.20653
       -0.16928
       -0.25951
       -0.19765
       -0.22918
       -0.17746
       -0.21005
       -0.18659
       -0.21131
       -0.21643
       -0.23296
       -0.22191
       -0.24646
       -0.25379
       -0.24908
       -0.24942
       -0.16491
       -0.26173
       -0.20596
       -0.14914
       -0.23725
       -0.18479
       -0.29013
       -0.26245
       -0.26052
       -0.25970
       -0.24508
       -0.19675
       -0.19185
       -0.20910
       -0.21071
       -0.21462
       -0.24653
       -0.23885
       -0.16915
       -0.18411
       -0.18935
       -0.22912
       -0.27725
       -0.38980
       -0.24039
       -0.20041
       -0.21191
       -0.17217
       -0.19490
       -0.24756
       -0.20252
       -0.22479
       -0.21712
       -0.24174
       -0.23848
       -0.24245
       -0.19588
       -0.52287
       -0.42019
       -0.16413
       -0.27190
       -0.26906
       -0.14779
       -0.17101
       -0.24124
       -0.19192
       -0.22373
       -0.17590
       -0.23997
       -0.23478
       -0.24090
       -0.19008
       -0.18288
       -0.24654
       -0.24223
       -0.16905
       -0.34672
       -0.29702
       -1.03830
       -0.23752
       -0.25183
       -0.28536
       -0.20991
       -0.21498
       -0.33338
       -0.21003
       -0.18865
       -0.33015
       -0.21443
       -0.23332
       -0.24896
       -0.23363
       -0.25157
       -0.19571
       -0.24559
       -0.15589
       -0.15476
       -0.19683
       -0.23684
       -0.18766
       -0.25812
       -0.20198
       -0.22468
       -0.23145
       -0.21843
       -0.16400
       -0.35815
       -0.21078
       -0.22881
       -0.26230
       -0.28183
       -0.21953
       -0.28293
       -0.22756
       -0.20428
       -0.20431
       -0.27683
       -0.32614
       -1.46054
       -0.30817
       -0.61233
       -0.26412
       -0.25192
       -0.20326
       -0.20196
       -0.26577
       -0.24595
       -0.28514
       -0.27228
       -0.22616
       -0.19973
       -0.18221
       -0.23168
       -0.24353
       -0.28105
       -0.21061
       -0.17309
       -0.21899
       -0.24720
       -0.18416
       -0.21401
       -0.18628
       -0.24721
       -0.18644
       -0.25531
       -0.27050
       -0.29450
       -1.41830
       -0.34082
       -0.23116
       -0.26212
       -0.28981
       -0.24616
       -0.19307
       -0.23805
       -0.26910
       -0.21296
       -0.19513
       -0.22513
       -0.22603
       -0.22021
       -0.16958
       -0.15043
       -0.21317
       -0.21663
       -0.19650
       -0.23798
       -0.19335
       -0.22142
       -0.17246
       -0.18479
       -0.20983
       -0.20812
       -0.23610
       -0.25374
       -0.20764
       -0.24860
       -0.26181
       -0.22405
       -0.25305
       -0.16438
       -0.27292
       -0.20797
       -0.20193
       -0.24899
       -0.19710
       -0.28758
       -0.26650
       -0.25062
       -0.22846
       -0.24024
       -0.22190
       -0.21267
       -0.21090
       -0.18943
       -0.23516
       -0.25660
       -0.23807
       -0.19513
       -0.20571
       -0.17488
       -0.23913
       -0.28090
       -0.43261
       -0.25037
       -0.21288
       -0.21654
       -0.20455
       -0.19913
       -0.26439
       -0.19479
       -0.21874
       -0.24515
       -0.21596
       -0.22370
       -0.21829
       -0.23747
       -0.58835
       -0.44266
       -0.17020
       -0.24858
       -0.27449
       -0.15000
       -0.16593
       -0.26325
       -0.18662
       -0.21352
       -0.15736
       -0.24700
       -0.27874
       -0.17962
       -0.18051
       -0.20618
       -0.23431
       -0.25402
       -0.18219
       -0.34366
       -0.31838
       -1.18792
       -0.24584
       -0.26850
       -0.29277
       -0.23775
       -0.22039
       -0.31362
       -0.20376
       -0.18826
       -0.31150
       -0.23449
       -0.23128
       -0.23362
       -0.24027
       -0.27710
       -0.18827
       -0.24194
       -0.16896
       -0.13087
       -0.18264
       -0.21962
       -0.20634
       -0.25708
       -0.21515
       -0.20287
       -0.25677
       -0.22766
       -0.15405
       -0.33601
       -0.21641
       -0.23326
       -0.27352
       -0.28051
       -0.22605
       -0.28115
       -0.23361
       -0.21452
       -0.23872
       -0.31073
       -0.33707
       -1.45737
       -0.30710
       -0.66480
       -0.26671
       -0.28445
       -0.16303
       -0.17424
       -0.25570
       -0.27239
       -0.28599
       -0.24031
       -0.26250
       -0.18290
       -0.17780
       -0.23061
       -0.24109
       -0.31438
       -0.23062
       -0.20104
       -0.21824
       -0.25902
       -0.19142
       -0.24321
       -0.19150
       -0.21001
       -0.22061
       -0.27209
       -0.28275
       -0.35010
       -1.42038
       -0.34579
       -0.25028
       -0.26919
       -0.30987
       -0.27059
       -0.21083
       -0.23051
       -0.26193
       -0.21849
       -0.16649
       -0.20895
       -0.20663
       -0.21718
       -0.18015
       -0.16761
       -0.19046
       -0.20933
       -0.20786
       -0.19880
       -0.19302
       -0.23530
       -0.17519
       -0.20213
       -0.19501
       -0.22867
       -0.25735
       -0.22529
       -0.23229
       -0.24722
       -0.23891
       -0.23972
       -0.25461
       -0.20705
       -0.26667
       -0.22711
       -0.22466
       -0.26775
       -0.17896
       -0.30072
       -0.25714
       -0.27451
       -0.21921
       -0.26139
       -0.22758
       -0.20072
       -0.19955
       -0.20116
       -0.24977
       -0.27529
       -0.24125
       -0.23259
       -0.22224
       -0.17380
       -0.27043
       -0.25271
       -0.44791
       -0.22730
       -0.21121
       -0.21798
       -0.22714
       -0.21881
       -0.26602
       -0.23372
       -0.25236
       -0.26210
       -0.21769
       -0.27328
       -0.23913
       -0.21571
       -0.66404
       -0.47122
       -0.16208
       -0.24737
       -0.27046
       -0.16114
       -0.16045
       -0.29563
       -0.20025
       -0.21452
       -0.18617
       -0.23689
       -0.27518
       -0.18363
       -0.17771
       -0.22387
       -0.20927
       -0.25325
       -0.20631
       -0.31465
       -0.30336
       -1.27704
       -0.24980
       -0.25301
       -0.29561
       -0.27882
       -0.21770
       -0.32478
       -0.20069
       -0.20268
       -0.31632
       -0.23774
       -0.20185
       -0.23539
       -0.25053
       -0.27617
       -0.22340
       -0.25833
       -0.20910
       -0.13802
       -0.14849
       -0.22786
       -0.20681
       -0.25544
       -0.22245
       -0.22521
       -0.23684
       -0.22508
       -0.17086
       -0.37812
       -0.21966
       -0.21896
       -0.26873
       -0.27310
       -0.22707
       -0.28953
       -0.22596
       -0.19650
       -0.23713
       -0.30977
       -0.31530
       -1.49957
       -0.29165
       -0.76803
       -0.27982
       -0.31506
       -0.18539
       -0.20893
       -0.25560
       -0.27279
       -0.24967
       -0.23887
       -0.25625
       -0.20370
       -0.21127
       -0.24361
       -0.25203
       -0.32604
       -0.18326
       -0.17539
       -0.21006
       -0.26871
       -0.20934
       -0.23768
       -0.21366
       -0.20076
       -0.23578
       -0.30778
       -0.30223
       -0.35124
       -1.42733
       -0.35241
       -0.27139
       -0.27218
       -0.35974
       -0.27049
       -0.24981
       -0.21738
       -0.23522
       -0.21989
       -0.21227
       -0.18048
       -0.22063
       -0.24747
       -0.17114
       -0.18506
       -0.17684
       -0.20009
       -0.21075
       -0.25455
       -0.18966
       -0.21957
       -0.20800
       -0.18527
       -0.18739
       -0.23762
       -0.26021
       -0.24278
       -0.21329
       -0.26933
       -0.23979
       -0.23952
       -0.25048
       -0.22565
       -0.22074
       -0.23575
       -0.19902
       -0.23278
       -0.21933
       -0.31566
       -0.23941
       -0.26793
       -0.24353
       -0.27228
       -0.20962
       -0.23304
       -0.18678
       -0.22794
       -0.25381
       -0.30171
       -0.22457
       -0.24616
       -0.19031
       -0.20388
       -0.20682
       -0.27223
       -0.46881
       -0.23462
       -0.20467
       -0.23593
       -0.22020
       -0.22539
       -0.28854
       -0.24483
       -0.27238
       -0.27084
       -0.19390
       -0.28834
       -0.24961
       -0.19053
       -0.74459
       -0.55350
       -0.20512
       -0.23142
       -0.24368
       -0.16082
       -0.14765
       -0.29121
       -0.18619
       -0.25838
       -0.23213
       -0.23697
       -0.28733
       -0.20158
       -0.21715
       -0.22739
       -0.21865
       -0.28357
       -0.21964
       -0.36493
       -0.29832
       -1.33594
       -0.26724
       -0.28228
       -0.26691
       -0.25507
       -0.18445
       -0.34720
       -0.22721
       -0.20306
       -0.33729
       -0.25756
       -0.21805
       -0.22421
       -0.26381
       -0.24668
       -0.23445
       -0.25887
       -0.22525
       -0.15039
       -0.17591
       -0.25025
       -0.21115
       -0.26974
       -0.20221
       -0.21025
       -0.25260
       -0.23407
       -0.15817
       -0.38814
       -0.24059
       -0.22427
       -0.28198
       -0.24667
       -0.18349
       -0.31191
       -0.25066
       -0.16260
       -0.27644
       -0.29956
       -0.33467
       -1.50357
       -0.26850
       -0.88533
       -0.29092
       -0.31084
       -0.19795
       -0.21510
       -0.26034
       -0.25102
       -0.25271
       -0.26999
       -0.25064
       -0.22294
       -0.20120
       -0.25368
       -0.25210
       -0.31193
       -0.20853
       -0.20847
       -0.23491
       -0.28200
       -0.20644
       -0.24162
       -0.19295
       -0.22102
       -0.23923
       -0.32487
       -0.32600
       -0.37305
       -1.41398
       -0.35336
       -0.28783
       -0.27674
       -0.37272
       -0.25135
       -0.23163
       -0.21200
       -0.25892
       -0.23227
       -0.22327
       -0.17355
       -0.23619
       -0.24527
       -0.20542
       -0.21186
       -0.17921
       -0.20384
       -0.21396
       -0.24965
       -0.20196
       -0.22698
       -0.20385
       -0.16916
       -0.18271
       -0.24876
       -0.25279
       -0.22992
       -0.19578
       -0.24145
       -0.24750
       -0.22450
       -0.26982
       -0.23462
       -0.24744
       -0.22758
       -0.20561
       -0.22940
       -0.21714
       -0.34259
       -0.26197
       -0.28193
       -0.26682
       -0.32259
       -0.20992
       -0.27906
       -0.17767
       -0.19678
       -0.24025
       -0.27584
       -0.23894
       -0.23199
       -0.17126
       -0.19170
       -0.21496
       -0.31177
       -0.50303
       -0.27452
       -0.20673
       -0.24138
       -0.20865
       -0.20525
       -0.28458
       -0.25308
       -0.26125
       -0.30367
       -0.22106
       -0.30381
       -0.25306
       -0.18173
       -0.87095
       -0.59684
       -0.18872
       -0.21628
       -0.24551
       -0.16557
       -0.17718
       -0.29593
       -0.19860
       -0.25527
       -0.24161
       -0.24409
       -0.32332
       -0.17805
       -0.20238
       -0.24184
       -0.22338
       -0.28952
       -0.25465
       -0.37131
       -0.32490
       -1.36745
       -0.25868
       -0.28152
       -0.30413
       -0.23625
       -0.18304
       -0.38744
       -0.24285
       -0.21761
       -0.33078
       -0.24050
       -0.19397
       -0.25560
       -0.25935
       -0.25973
       -0.22481
       -0.25122
       -0.21445
       -0.16052
       -0.16837
       -0.25109
       -0.22849
       -0.29692
       -0.21003
       -0.23524
       -0.26338
       -0.27027
       -0.17666
       -0.39174
       -0.24881
       -0.24062
       -0.26990
       -0.25508
       -0.18327
       -0.30156
       -0.26125
       -0.18985
       -0.27011
       -0.29868
       -0.32576
       -1.46586
       -0.30783
       -1.02354
       -0.29591
       -0.33585
       -0.25032
       -0.25223
       -0.26510
       -0.27155
       -0.25154
       -0.26163
       -0.27026
       -0.24286
       -0.20932
       -0.26940
       -0.23118
       -0.31967
       -0.24074
       -0.21719
       -0.22961
       -0.28807
       -0.21160
       -0.22915
       -0.21812
       -0.20336
       -0.24109
       -0.31892
       -0.35463
       -0.38141
       -1.41370
       -0.35969
       -0.30334
       -0.27884
       -0.36583
       -0.22208
       -0.22506
       -0.20588
       -0.26265
       -0.21000
       -0.23409
       -0.19593
       -0.22989
       -0.20187
       -0.22169
       -0.22009
       -0.16842
       -0.20388
       -0.22605
       -0.24827
       -0.21712
       -0.23242
       -0.19141
       -0.14562
       -0.19311
       -0.26951
       -0.26733
       -0.25410
       -0.22210
       -0.23840
       -0.23625
       -0.21916
       -0.27868
       -0.22118
       -0.22156
       -0.22796
       -0.25009
       -0.22662
       -0.23938
       -0.32642
       -0.28892
       -0.29773
       -0.27744
       -0.32918
       -0.21815
       -0.27823
       -0.15347
       -0.21928
       -0.25297
       -0.25490
       -0.25675
       -0.23576
       -0.18617
       -0.23589
       -0.22368
       -0.33335
       -0.53642
       -0.27972
       -0.21687
       -0.25211
       -0.23570
       -0.20140
       -0.29107
       -0.22839
       -0.24609
       -0.31880
       -0.19184
       -0.27350
       -0.26524
       -0.17319
       -1.00936
       -0.67620
       -0.20761
       -0.23097
       -0.24376
       -0.17135
       -0.14101
       -0.30627
       -0.18849
       -0.21816
       -0.22634
       -0.26706
       -0.34704
       -0.18576
       -0.21568
       -0.24267
       -0.28403
       -0.30862
       -0.24503
       -0.38725
       -0.36689
       -1.43678
       -0.22904
       -0.26329
       -0.31837
       -0.25333
       -0.18459
       -0.42393
       -0.21965
       -0.23539
       -0.33796
       -0.26120
       -0.26109
       -0.27519
       -0.28398
       -0.27737
       -0.18194
       -0.27565
       -0.21112
       -0.15095
       -0.16367
       -0.25059
       -0.24130
       -0.28937
       -0.21549
       -0.22599
       -0.29474
       -0.27892
       -0.20490
       -0.40626
       -0.25770
       -0.26418
       -0.23449
       -0.27504
       -0.22850
       -0.26958
       -0.26281
       -0.20183
       -0.32035
       -0.33884
       -0.35745
       -1.44901
       -0.31681
       -1.16556
       -0.31462
       -0.34479
       -0.25798
       -0.26625
       -0.29246
       -0.25892
       -0.27387
       -0.25798
       -0.29264
       -0.26522
       -0.19488
       -0.28690
       -0.24231
       -0.29628
       -0.24963
       -0.18964
       -0.23800
       -0.28741
       -0.23121
       -0.23580
       -0.23818
       -0.24257
       -0.26490
       -0.33522
       -0.36870
       -0.41599
       -1.39774
       -0.38984
       -0.34097
       -0.27756
       -0.38098
       -0.20415
       -0.21523
       -0.22516
       -0.26539
       -0.21480
       -0.22464
       -0.20926
       -0.23133
       -0.20535
       -0.21861
       -0.21685
       -0.17437
       -0.20283
       -0.20686
       -0.25523
       -0.19945
       -0.22969
       -0.18656
       -0.12854
       -0.20831
       -0.26886
       -0.26661
       -0.29672
       -0.20517
       -0.25781
       -0.23748
       -0.22074
       -0.26938
       -0.22414
       -0.23530
       -0.22861
       -0.23534
       -0.21984
       -0.26162
       -0.37176
       -0.26584
       -0.29324
       -0.28474
       -0.37958
       -0.23961
       -0.26985
       -0.15977
       -0.22302
       -0.25989
       -0.24355
       -0.25141
       -0.24176
       -0.18552
       -0.22938
       -0.20681
       -0.31714
       -0.59252
       -0.30347
       -0.23506
       -0.25801
       -0.21435
       -0.15801
       -0.27446
       -0.22254
       -0.23748
       -0.33161
       -0.21756
       -0.26683
       -0.27703
       -0.17275
       -1.12280
       -0.75928
       -0.20546
       -0.26950
       -0.21098
       -0.17757
       -0.18495
       -0.29627
       -0.18487
       -0.25937
       -0.23396
       -0.25684
       -0.32454
       -0.19461
       -0.18651
       -0.23814
       -0.30704
       -0.30733
       -0.24764
       -0.42660
       -0.36383
       -1.47465
       -0.17581
       -0.27158
       -0.34232
       -0.26400
       -0.21297
       -0.41925
       -0.22368
       -0.25646
       -0.34442
       -0.26219
       -0.27467
       -0.29039
       -0.26661
       -0.27440
       -0.19865
       -0.28592
       -0.24963
       -0.16843
       -0.20498
       -0.23894
       -0.24774
       -0.29494
       -0.23896
       -0.22759
       -0.28662
       -0.32212
       -0.23197
       -0.42913
       -0.28423
       -0.28386
       -0.24552
       -0.27459
       -0.22378
       -0.26245
       -0.25404
       -0.21638
       -0.31448
       -0.36546
       -0.38292
       -1.45862
       -0.31805
       -1.29237
       -0.31213
       -0.39102
       -0.24931
       -0.27203
       -0.28922
       -0.28964
       -0.25346
       -0.27258
       -0.29764
       -0.27328
       -0.19829
       -0.30074
       -0.20678
       -0.31180
       -0.26019
       -0.21835
       -0.23444
       -0.28982
       -0.24136
       -0.28129
       -0.23575
       -0.24874
       -0.25841
       -0.31640
       -0.40043
       -0.47500
       -1.44476
       -0.40789
       -0.33641
       -0.28742
       -0.38542
       -0.21534
       -0.23219
       -0.23409
       -0.25210
       -0.23704
       -0.22853
       -0.16489
       -0.24776
       -0.23691
       -0.21458
       -0.23147
       -0.14418
       -0.19257
       -0.20475
       -0.26190
       -0.18861
       -0.18700
       -0.14334
       -0.19713
       -0.18708
       -0.26598
       -0.28252
       -0.26405
       -0.22834
       -0.27007
       -0.21851
       -0.28027
       -0.30592
       -0.21732
       -0.27139
       -0.27540
       -0.23709
       -0.21812
       -0.27106
       -0.37671
       -0.28439
       -0.28527
       -0.31319
       -0.38404
       -0.23411
       -0.24493
       -0.17692
       -0.21849
       -0.28638
       -0.27539
       -0.27797
       -0.19754
       -0.18996
       -0.22189
       -0.19741
       -0.33954
       -0.64370
       -0.32303
       -0.26123
       -0.28399
       -0.20370
       -0.20131
       -0.29797
       -0.22342
       -0.23555
       -0.35175
       -0.22673
       -0.28107
       -0.27087
       -0.21593
       -1.27757
       -0.85406
       -0.19421
       -0.23596
       -0.22366
       -0.18211
       -0.20739
       -0.33586
       -0.18544
       -0.25524
       -0.23457
       -0.25916
       -0.31423
       -0.21618
       -0.21398
       -0.20484
       -0.32921
       -0.32120
       -0.22627
       -0.50248
       -0.39410
       -1.47304
       -0.19423
       -0.28024
       -0.34262
       -0.26717
       -0.19689
       -0.46706
       -0.21942
       -0.27741
       -0.36774
       -0.26580
       -0.28141
       -0.33291
       -0.27831
       -0.27391
       -0.23586
       -0.28316
       -0.25609
       -0.18247
       -0.19565
       -0.24376
       -0.26912
       -0.31187
       -0.22313
       -0.23751
       -0.29720
       -0.32356
       -0.25353
       -0.48225
       -0.26089
       -0.32455
       -0.27273
       -0.27163
       -0.24848
       -0.26963
       -0.25421
       -0.21597
       -0.30552
       -0.36932
       -0.43036
       -1.47957
       -0.32420
       -1.36746
       -0.33635
       -0.39177
       -0.25609
       -0.26431
       -0.31417
       -0.29403
       -0.24789
       -0.27978
       -0.29142
       -0.27852
       -0.25560
       -0.25270
       -0.20691
       -0.32148
       -0.26381
       -0.22157
       -0.25491
       -0.29667
       -0.23044
       -0.25759
       -0.25386
       -0.25571
       -0.28818
       -0.31746
       -0.40632
       -0.49277
       -1.42807
       -0.40862
       -0.34119
       -0.28187
       -0.37264
       -0.25058
       -0.21367
       -0.23365
       -0.23478
       -0.24841
       -0.20958
       -0.15311
       -0.23402
       -0.21722
       -0.21500
       -0.23334
       -0.18261
       -0.21535
       -0.23199
       -0.26389
       -0.18682
       -0.18168
       -0.14510
       -0.17819
       -0.12665
       -0.23922
       -0.27958
       -0.24822
       -0.25914
       -0.25042
       -0.27638
       -0.26804
       -0.26310
       -0.24072
       -0.26757
       -0.26890
       -0.24572
       -0.20985
       -0.25219
       -0.37101
       -0.31264
       -0.31306
       -0.32049
       -0.40721
       -0.25950
       -0.26871
       -0.16539
       -0.21852
       -0.28077
       -0.27670
       -0.29179
       -0.21999
       -0.23984
       -0.21742
       -0.20373
       -0.34766
       -0.70786
       -0.32053
       -0.26518
       -0.27377
       -0.20743
       -0.19041
       -0.31399
       -0.23373
       -0.22314
       -0.36227
       -0.20471
       -0.30950
       -0.28208
       -0.17283
       -1.36333
       -0.98116
       -0.20929
       -0.25526
       -0.24969
       -0.21028
       -0.19816
       -0.31994
       -0.17392
       -0.24088
       -0.23787
       -0.31189
       -0.28258
       -0.20929
       -0.21160
       -0.21468
       -0.32623
       -0.32439
       -0.20331
       -0.55612
       -0.40860
       -1.48419
       -0.20868
       -0.25766
       -0.33466
       -0.26057
       -0.20997
       -0.50571
       -0.22941
       -0.27759
       -0.37786
       -0.26205
       -0.26531
       -0.34845
       -0.27492
       -0.27669
       -0.23095
       -0.29826
       -0.24508
       -0.18657
       -0.20348
       -0.23814
       -0.26633
       -0.32308
       -0.25302
       -0.22611
       -0.29907
       -0.33771
       -0.26418
       -0.51694
       -0.28087
       -0.33592
       -0.27058
       -0.25214
       -0.23379
       -0.27062
       -0.27770
       -0.21702
       -0.32558
       -0.35618
       -0.47027
       -1.46732
       -0.35048
       -1.43244
       -0.36507
       -0.42882
       -0.25301
       -0.23543
       -0.34422
       -0.31166
       -0.23864
       -0.29633
       -0.28688
       -0.28767
       -0.24633
       -0.23781
       -0.23719
       -0.28466
       -0.29761
       -0.21035
       -0.25721
       -0.31514
       -0.24486
       -0.26916
       -0.25170
       -0.26600
       -0.26569
       -0.31526
       -0.41961
       -0.55984
       -1.42002
       -0.42456
       -0.35221
       -0.30344
       -0.37744
       -0.26378
       -0.20197
       -0.23504
       -0.22964
       -0.27640
       -0.20446
       -0.17173
       -0.23437
       -0.24060
       -0.24717
       -0.23429
       -0.20177
       -0.23503
       -0.20119
       -0.27682
       -0.18152
       -0.18230
       -0.16397
       -0.21313
       -0.17945
       -0.27892
       -0.29951
       -0.22763
       -0.23341
       -0.23370
       -0.24881
       -0.28799
       -0.26012
       -0.23193
       -0.26604
       -0.29631
       -0.23694
       -0.24349
       -0.23741
       -0.39653
       -0.31945
       -0.31558
       -0.35027
       -0.41320
       -0.24811
       -0.24575
       -0.15510
       -0.25923
       -0.27611
       -0.26361
       -0.29226
       -0.18860
       -0.24519
       -0.24420
       -0.24270
       -0.39471
       -0.79935
       -0.30568
       -0.26714
       -0.29902
       -0.20251
       -0.21243
       -0.33498
       -0.25083
       -0.25835
       -0.37735
       -0.21990
       -0.32726
       -0.29606
       -0.20398
       -1.43242
       -1.10012
       -0.19783
       -0.27533
       -0.22605
       -0.20360
       -0.21247
       -0.32106
       -0.18761
       -0.24180
       -0.26301
       -0.31434
       -0.30057
       -0.22300
       -0.24117
       -0.21992
       -0.31074
       -0.34332
       -0.22091
       -0.68053
       -0.42198
       -1.48626
       -0.20948
       -0.25460
       -0.34987
       -0.26105
       -0.22476
       -0.56856
       -0.24364
       -0.27955
       -0.40031
       -0.27773
       -0.29031
       -0.35725
       -0.29492
       -0.30796
       -0.20330
       -0.31098
       -0.23004
       -0.19930
       -0.20857
       -0.21674
       -0.26435
       -0.31729
       -0.20492
       -0.21458
       -0.27246
       -0.32301
       -0.24756
       -0.57110
       -0.30377
       -0.37641
       -0.30493
       -0.28264
       -0.23817
       -0.25713
       -0.27443
       -0.24569
       -0.32027
       -0.34771
       -0.51137
       -1.47819
       -0.35821
       -1.48821
       -0.38190
       -0.45384
       -0.25667
       -0.23544
       -0.35363
       -0.34193
       -0.25208
       -0.28590
       -0.28233
       -0.33538
       -0.24624
       -0.25862
       -0.24090
       -0.26956
       -0.27715
       -0.21014
       -0.24984
       -0.32977
       -0.24410
       -0.27380
       -0.23993
       -0.23389
       -0.28781
       -0.31470
       -0.42764
       -0.61823
       -1.36906
       -0.45288
       -0.38513
       -0.34405
       -0.42961
       -0.28995
       -0.25898
       -0.24400
       -0.23711
       -0.28135
       -0.19374
       -0.24214
       -0.19565
       -0.27239
       -0.26952
       -0.23039
       -0.18732
       -0.21697
       -0.20537
       -0.26533
       -0.20375
       -0.23416
       -0.15737
       -0.21377
       -0.20254
       -0.27405
       -0.28776
       -0.23708
       -0.25686
       -0.23807
       -0.25959
       -0.30124
       -0.25830
       -0.23300
       -0.29658
       -0.28341
       -0.24876
       -0.27730
       -0.25165
       -0.41855
       -0.34073
       -0.33268
       -0.31849
       -0.43435
       -0.22259
       -0.21819
       -0.18235
       -0.25006
       -0.29033
       -0.28424
       -0.31000
       -0.20029
       -0.23030
       -0.22317
       -0.25470
       -0.41924
       -0.90312
       -0.30014
       -0.28355
       -0.31705
       -0.22894
       -0.24533
       -0.33835
       -0.25202
       -0.26927
       -0.37129
       -0.18188
       -0.33059
       -0.31727
       -0.24126
       -1.48534
       -1.22388
       -0.23123
       -0.30893
       -0.21943
       -0.21411
       -0.21437
       -0.34077
       -0.23000
       -0.28457
       -0.23052
       -0.31712
       -0.28750
       -0.21813
       -0.24661
       -0.23747
       -0.32388
       -0.35004
       -0.22452
       -0.79967
       -0.43317
       -1.45504
       -0.23728
       -0.27387
       -0.38740
       -0.29585
       -0.22657
       -0.62158
       -0.25780
       -0.30472
       -0.37517
       -0.28580
       -0.30929
       -0.40132
       -0.31782
       -0.31637
       -0.19296
       -0.34337
       -0.23004
       -0.16125
       -0.23474
       -0.22452
       -0.29982
       -0.33061
       -0.22547
       -0.17881
       -0.27580
       -0.34859
       -0.22707
       -0.62769
       -0.30715
       -0.38418
       -0.33746
       -0.28777
       -0.22514
       -0.26537
       -0.26100
       -0.27191
       -0.32619
       -0.38201
       -0.54204
       -1.46829
       -0.39514
       -1.51460
       -0.45305
       -0.49340
       -0.25327
       -0.23650
       -0.37329
       -0.35707
       -0.24334
       -0.28679
       -0.28443
       -0.35307
       -0.25726
       -0.23417
       -0.25743
       -0.26652
       -0.32979
       -0.21626
       -0.27956
       -0.34878
       -0.24121
       -0.25257
       -0.24124
       -0.25092
       -0.29636
       -0.32798
       -0.46777
       -0.71220
       -1.41683
       -0.50934
       -0.38364
       -0.34786
       -0.47380
       -0.28975
       -0.25378
       -0.24269
       -0.21235
       -0.26711
       -0.20187
       -0.26487
       -0.20793
       -0.25611
       -0.26460
       -0.19982
       -0.22696
       -0.23058
       -0.21048
       -0.27509
       -0.17029
       -0.24394
       -0.19098
       -0.18847
       -0.21775
       -0.30816
       -0.30944
       -0.26485
       -0.25956
       -0.27270
       -0.31486
       -0.29340
       -0.24265
       -0.20996
       -0.32113
       -0.25074
       -0.23549
       -0.28094
       -0.24222
       -0.49079
       -0.37592
       -0.36073
       -0.34067
       -0.46507
       -0.21956
       -0.23156
       -0.20385
       -0.23976
       -0.28503
       -0.31981
       -0.32843
       -0.19419
       -0.21118
       -0.24138
       -0.28184
       -0.44460
       -1.00866
       -0.34617
       -0.26322
       -0.34911
       -0.28497
       -0.24451
       -0.37133
       -0.25098
       -0.25514
       -0.39476
       -0.22373
       -0.31240
       -0.32189
       -0.23618
       -1.46462
       -1.33480
       -0.20353
       -0.31822
       -0.27890
       -0.22820
       -0.21609
       -0.35910
       -0.20421
       -0.27370
       -0.18982
       -0.31816
       -0.27905
       -0.23447
       -0.25267
       -0.24369
       -0.34061
       -0.35779
       -0.24773
       -0.92499
       -0.48341
       -1.52163
       -0.24318
       -0.27582
       -0.41935
       -0.28738
       -0.21852
       -0.70498
       -0.23444
       -0.36140
       -0.34323
       -0.28402
       -0.31298
       -0.39908
       -0.29628
       -0.30860
       -0.19619
       -0.33640
       -0.22347
       -0.17843
       -0.22375
       -0.25011
       -0.31255
       -0.31456
       -0.23535
       -0.21708
       -0.30146
       -0.37054
       -0.24619
       -0.73132
       -0.30811
       -0.37894
       -0.33636
       -0.31639
       -0.23731
       -0.25585
       -0.25145
       -0.25095
       -0.30148
       -0.44059
       -0.58696
       -1.47939
       -0.41004
       -1.50625
       -0.51831
       -0.49903
       -0.26986
       -0.26274
       -0.38224
       -0.38507
       -0.27931
       -0.30668
       -0.30410
       -0.37224
       -0.27616
       -0.22577
       -0.25943
       -0.30519
       -0.30039
       -0.24021
       -0.32868
       -0.34889
       -0.24873
       -0.25626
       -0.26656
       -0.26797
       -0.32577
       -0.33473
       -0.51830
       -0.82587
       -1.44563
       -0.56695
       -0.41979
       -0.35512
       -0.48824
       -0.31565
       -0.27312
       -0.23806
       -0.20189
       -0.25182
       -0.21381
       -0.27370
       -0.18300
       -0.25725
       -0.28712
       -0.25260
       -0.22201
       -0.21241
       -0.25481
       -0.28779
       -0.18104
       -0.25461
       -0.16777
       -0.20289
       -0.19660
       -0.33069
       -0.36412
       -0.28224
       -0.22880
       -0.27818
       -0.33354
       -0.31286
       -0.28907
       -0.23317
       -0.31935
       -0.26040
       -0.26259
       -0.25875
       -0.23816
       -0.53017
       -0.38899
       -0.36991
       -0.33039
       -0.48054
       -0.24872
       -0.23753
       -0.22479
       -0.28111
       -0.29154
       -0.35205
       -0.34128
       -0.20328
       -0.19692
       -0.23105
       -0.29448
       -0.47861
       -1.11656
       -0.37499
       -0.25712
       -0.37282
       -0.27990
       -0.23391
       -0.39226
       -0.27108
       -0.26606
       -0.43585
       -0.19850
       -0.32800
       -0.32861
       -0.23305
       -1.49666
       -1.39352
       -0.20204
       -0.36012
       -0.30942
       -0.21026
       -0.24530
       -0.39016
       -0.22963
       -0.30466
       -0.20827
       -0.32008
       -0.27396
       -0.21870
       -0.24845
       -0.29040
       -0.37785
       -0.38724
       -0.25940
       -1.03766
       -0.55115
       -1.51866
       -0.25472
       -0.31309
       -0.44928
       -0.28807
       -0.23296
       -0.81492
       -0.23420
       -0.34254
       -0.36607
       -0.31811
       -0.30601
       -0.41882
       -0.28605
       -0.30558
       -0.20758
       -0.37192
       -0.22421
       -0.18041
       -0.22352
       -0.25822
       -0.32139
       -0.33269
       -0.23552
       -0.27128
       -0.31874
       -0.36080
       -0.23945
       -0.82295
       -0.32231
       -0.39517
       -0.32683
       -0.30371
       -0.25055
       -0.26139
       -0.27185
       -0.26181
       -0.32598
       -0.50227
       -0.65983
       -1.47310
       -0.42196
       -1.49355
       -0.55365
       -0.53270
       -0.25636
       -0.27742
       -0.41938
       -0.40966
       -0.31753
       -0.29149
       -0.34721
       -0.36533
       -0.28240
       -0.22714
       -0.26633
       -0.31619
       -0.29042
       -0.25210
       -0.29910
       -0.37005
       -0.24444
       -0.25320
       -0.26255
       -0.24301
       -0.31800
       -0.35617
       -0.56820
       -0.93688
       -1.44495
       -0.63231
       -0.43740
       -0.37093
       -0.49533
       -0.32082
       -0.28373
       -0.24156
       -0.19830
       -0.27932
       -0.20748
       -0.29160
       -0.18365
       -0.26115
       -0.28512
       -0.27634
       -0.22775
       -0.22004
       -0.27053
       -0.24498
       -0.20123
       -0.24857
       -0.20290
       -0.18858
       -0.23041
       -0.33671
       -0.37729
       -0.30818
       -0.23641
       -0.29935
       -0.33028
       -0.33978
       -0.25710
       -0.22502
       -0.35158
       -0.30281
       -0.26087
       -0.27104
       -0.25492
       -0.59484
       -0.40762
       -0.37955
       -0.32839
       -0.49527
       -0.26937
       -0.22883
       -0.23403
       -0.28964
       -0.31279
       -0.36717
       -0.34396
       -0.26433
       -0.19469
       -0.24574
       -0.32436
       -0.53395
       -1.23625
       -0.40339
       -0.25588
       -0.37647
       -0.28352
       -0.25689
       -0.43604
       -0.27863
       -0.29715
       -0.46604
       -0.20310
       -0.33511
       -0.34638
       -0.22440
       -1.49131
       -1.42224
       -0.21086
       -0.35269
       -0.31707
       -0.22978
       -0.23178
       -0.38954
       -0.21522
       -0.32949
       -0.19722
       -0.35114
       -0.30033
       -0.24577
       -0.24193
       -0.29703
       -0.41291
       -0.39425
       -0.23982
       -1.14244
       -0.62210
       -1.50576
       -0.26184
       -0.30528
       -0.48033
       -0.31654
       -0.22187
       -0.97380
       -0.28173
       -0.36105
       -0.38867
       -0.29860
       -0.32501
       -0.45857
       -0.30247
       -0.29992
       -0.21475
       -0.40477
       -0.22453
       -0.20923
       -0.19887
       -0.28608
       -0.36750
       -0.33058
       -0.26801
       -0.28869
       -0.31207
       -0.40151
       -0.24658
       -0.91803
       -0.34354
       -0.40459
       -0.35208
       -0.34636
       -0.24583
       -0.27946
       -0.28389
       -0.30820
       -0.35205
       -0.54265
       -0.72571
       -1.46596
       -0.44930
       -1.47394
       -0.59954
       -0.55815
       -0.24882
       -0.28334
       -0.41609
       -0.44081
       -0.30778
       -0.28484
       -0.36016
       -0.32964
       -0.28315
       -0.24113
       -0.23287
       -0.32468
       -0.29344
       -0.24794
       -0.31685
       -0.38611
       -0.22904
       -0.26042
       -0.27527
       -0.28050
       -0.31667
       -0.39624
       -0.64305
       -1.05612
       -1.49415
       -0.70547
       -0.45684
       -0.40876
       -0.55113
       -0.34152
       -0.26864
       -0.22384
       -0.22688
       -0.29123
       -0.24431
       -0.28321
       -0.17233
       -0.27321
       -0.30119
       -0.27620
       -0.20057
       -0.22201
       -0.26227
       -0.25864
       -0.21329
       -0.28066
       -0.23346
       -0.18192
       -0.27492
       -0.33364
       -0.38577
       -0.31225
       -0.24173
       -0.30379
       -0.33475
       -0.35711
       -0.26862
       -0.23439
       -0.35654
       -0.31738
       -0.26228
       -0.26722
       -0.29158
       -0.66741
       -0.45122
       -0.39012
       -0.33089
       -0.55506
       -0.27948
       -0.23813
       -0.27516
       -0.32010
       -0.29180
       -0.38001
       -0.34431
       -0.25038
       -0.23130
       -0.26696
       -0.32694
       -0.59047
       -1.31997
       -0.43571
       -0.27229
       -0.39227
       -0.28239
       -0.23366
       -0.42630
       -0.30628
       -0.30943
       -0.52295
       -0.20376
       -0.32414
       -0.39416
       -0.22137
       -1.49861
       -1.45463
       -0.22106
       -0.38812
       -0.31918
       -0.25797
       -0.26989
       -0.37866
       -0.22685
       -0.33733
       -0.21445
       -0.39348
       -0.29992
       -0.29081
       -0.23358
       -0.32521
       -0.41611
       -0.42001
       -0.23450
       -1.27764
       -0.70933
       -1.50266
       -0.27174
       -0.30192
       -0.50470
       -0.33900
       -0.23911
       -1.10871
       -0.31366
       -0.34736
       -0.43531
       -0.30366
       -0.31636
       -0.48327
       -0.29773
       -0.30027
       -0.20264
       -0.44641
       -0.20239
       -0.23872
       -0.21845
       -0.30804
       -0.41008
       -0.32937
       -0.30720
       -0.30791
       -0.31562
       -0.43752
       -0.24416
       -1.03291
       -0.32668
       -0.41628
       -0.39118
       -0.30877
       -0.24508
       -0.28054
       -0.30178
       -0.31888
       -0.37442
       -0.55627
       -0.82608
       -1.45867
       -0.49854
       -1.50426
       -0.66664
       -0.61456
       -0.26457
       -0.28883
       -0.44682
       -0.49169
       -0.32016
       -0.30633
       -0.38503
       -0.30577
       -0.30841
       -0.27157
       -0.20668
       -0.31276
       -0.30375
       -0.28389
       -0.34691
       -0.37447
       -0.21104
       -0.28119
       -0.28150
       -0.29676
       -0.32107
       -0.43359
       -0.75212
       -1.17846
       -1.48830
       -0.81226
       -0.48237
       -0.40842
       -0.58678
       -0.34902
       -0.28796
       -0.21869
       -0.24589
       -0.27250
       -0.25361
       -0.31604
       -0.19393
       -0.27712
       -0.30516
       -0.23853
       -0.24140
       -0.24589
       -0.26882
       -0.28635
       -0.24173
       -0.26074
       -0.22448
       -0.20757
       -0.26633
       -0.32212
       -0.38878
       -0.32886
       -0.26263
       -0.34150
       -0.31481
       -0.40126
       -0.28728
       -0.24929
       -0.39753
       -0.36056
       -0.30054
       -0.28411
       -0.29158
       -0.77025
       -0.50101
       -0.41569
       -0.32769
       -0.61809
       -0.30178
       -0.28935
       -0.28143
       -0.33881
       -0.30784
       -0.40778
       -0.40316
       -0.25036
       -0.26615
       -0.29058
       -0.31785
       -0.67685
       -1.36203
       -0.43892
       -0.26581
       -0.39001
       -0.27737
       -0.26750
       -0.44909
       -0.30331
       -0.29703
       -0.55208
       -0.22751
       -0.35262
       -0.40059
       -0.23982
       -1.51429
       -1.48284
       -0.24608
       -0.40278
       -0.33304
       -0.28022
       -0.26952
       -0.41421
       -0.19122
       -0.35321
       -0.20904
       -0.39247
       -0.29398
       -0.28071
       -0.22297
       -0.31815
       -0.43925
       -0.48021
       -0.24750
       -1.32460
       -0.77209
       -1.50096
       -0.23729
       -0.29774
       -0.56075
       -0.34531
       -0.22861
       -1.23520
       -0.29029
       -0.32623
       -0.43514
       -0.29107
       -0.31189
       -0.56472
       -0.28847
       -0.33007
       -0.21354
       -0.48723
       -0.20449
       -0.25100
       -0.21736
       -0.31339
       -0.45000
       -0.38787
       -0.31757
       -0.31004
       -0.33407
       -0.45851
       -0.22847
       -1.15781
       -0.35709
       -0.42254
       -0.43309
       -0.32489
       -0.29481
       -0.28968
       -0.30101
       -0.35044
       -0.39128
       -0.60055
       -0.95886
       -1.45441
       -0.58833
       -1.48503
       -0.76915
       -0.70161
       -0.30880
       -0.28832
       -0.49964
       -0.53034
       -0.34053
       -0.31621
       -0.40671
       -0.31225
       -0.32342
       -0.29702
       -0.19074
       -0.32547
       -0.30054
       -0.28842
       -0.36610
       -0.39330
       -0.22142
       -0.27088
       -0.30268
       -0.32207
       -0.33641
       -0.45053
       -0.88346
       -1.28217
       -1.47704
       -0.99704
       -0.53106
       -0.42378
       -0.64536
       -0.38747
       -0.30716
       -0.22880
       -0.26434
       -0.28247
       -0.28127
       -0.31579
       -0.21325
       -0.28693
       -0.34685
       -0.23605
       -0.24005
       -0.25913
       -0.25389
       -0.28764
       -0.28093
       -0.26632
       -0.22191
       -0.23780
       -0.26439
       -0.35886
       -0.40660
       -0.37949
       -0.26654
       -0.36834
       -0.28930
       -0.38990
       -0.31813
       -0.26722
       -0.41615
       -0.36263
       -0.30176
       -0.31648
       -0.28140
       -0.88897
       -0.55863
       -0.40854
       -0.36400
       -0.66435
       -0.31636
       -0.29848
       -0.32034
       -0.34261
       -0.29752
       -0.47170
       -0.42616
       -0.26893
       -0.28542
       -0.27924
       -0.35633
       -0.74000
       -1.41222
       -0.47687
       -0.28679
       -0.41376
       -0.30679
       -0.30352
       -0.47259
       -0.31173
       -0.28783
       -0.61966
       -0.27544
       -0.37647
       -0.40648
       -0.25171
       -1.49209
       -1.45317
       -0.23795
       -0.39277
       -0.36799
       -0.27627
       -0.24659
       -0.43420
       -0.20515
       -0.37190
       -0.23186
       -0.41776
       -0.33306
       -0.28837
       -0.23092
       -0.34757
       -0.46957
       -0.50013
       -0.25315
       -1.37765
       -0.91724
       -1.48924
       -0.24112
       -0.33398
       -0.62729
       -0.36213
       -0.24166
       -1.34434
       -0.31724
       -0.33772
       -0.45057
       -0.31356
       -0.32534
       -0.62533
       -0.28383
       -0.32799
       -0.21276
       -0.50945
       -0.22400
       -0.24377
       -0.24236
       -0.34664
       -0.50321
       -0.42448
       -0.30845
       -0.29652
       -0.37057
       -0.49412
       -0.24622
       -1.29650
       -0.37027
       -0.44826
       -0.46253
       -0.33670
       -0.31576
       -0.31073
       -0.31749
       -0.35235
       -0.39905
       -0.68306
       -1.09365
       -1.47509
       -0.68042
       -1.47989
       -0.88303
       -0.76609
       -0.31941
       -0.29954
       -0.56238
       -0.58340
       -0.37188
       -0.33732
       -0.43205
       -0.27839
       -0.33280
       -0.29956
       -0.21757
       -0.34514
       -0.30860
       -0.26902
       -0.32067
       -0.43678
       -0.22560
       -0.30784
       -0.31502
       -0.30333
       -0.35234
       -0.50531
       -1.00515
       -1.34889
       -1.46554
       -1.09807
       -0.61963
       -0.47408
       -0.71248
       -0.41420
       -0.34065
       -0.27912
       -0.24143
       -0.29102
       -0.28602
       -0.30379
       -0.22053
       -0.27140
       -0.34696
       -0.24214
       -0.23536
       -0.27178
       -0.25343
       -0.30884
       -0.28341
       -0.27231
       -0.21549
       -0.24070
       -0.24428
       -0.37704
       -0.40806
       -0.39703
       -0.28394
       -0.39898
       -0.31092
       -0.41944
       -0.35258
       -0.26130
       -0.44815
       -0.38875
       -0.36189
       -0.35020
       -0.32261
       -1.02510
       -0.61510
       -0.40889
       -0.38581
       -0.74807
       -0.34896
       -0.32503
       -0.30304
       -0.39887
       -0.28234
       -0.52002
       -0.47900
       -0.30953
       -0.30423
       -0.26969
       -0.38231
       -0.85507
       -1.40768
       -0.55745
       -0.32146
       -0.45282
       -0.31126
       -0.28541
       -0.52520
       -0.33993
       -0.30841
       -0.74674
       -0.27394
       -0.42699
       -0.41688
       -0.28590
       -1.51392
       -1.47768
       -0.26610
       -0.44476
       -0.42374
       -0.28308
       -0.23839
       -0.44430
       -0.21687
       -0.39183
       -0.24406
       -0.46024
       -0.33873
       -0.26093
       -0.23720
       -0.36397
       -0.52034
       -0.51250
       -0.26420
       -1.43751
       -1.03411
       -1.50569
       -0.23223
       -0.33252
       -0.68454
       -0.39569
       -0.26249
       -1.39556
       -0.32261
       -0.36658
       -0.46754
       -0.30102
       -0.30225
       -0.69039
       -0.30793
       -0.35689
       -0.19349
       -0.54471
       -0.24084
       -0.23579
       -0.24296
       -0.34790
       -0.57131
       -0.44382
       -0.31670
       -0.33192
       -0.40262
       -0.52384
       -0.26873
       -1.34703
       -0.37630
       -0.50448
       -0.49109
       -0.35302
       -0.33576
       -0.31769
       -0.33977
       -0.40565
       -0.38914
       -0.80256
       -1.24063
       -1.50075
       -0.79218
       -1.47428
       -0.97525
       -0.85116
       -0.31144
       -0.32986
       -0.63760
       -0.64312
       -0.40564
       -0.35810
       -0.48036
       -0.30539
       -0.35568
       -0.30866
       -0.22980
       -0.35227
       -0.32860
       -0.27533
       -0.31864
       -0.42086
       -0.23271
       -0.29130
       -0.29519
       -0.29628
       -0.33129
       -0.57981
       -1.13440
       -1.38683
       -1.47956
       -1.23263
       -0.70535
       -0.51099
       -0.82486
       -0.46558
       -0.35309
       -0.32049
       -0.23665
       -0.29876
       -0.32250
       -0.32724
       -0.23425
       -0.29476
       -0.37945
       -0.26719
       -0.21739
       -0.26107
       -0.26775
       -0.31056
       -0.27357
       -0.30362
       -0.21525
       -0.24469
       -0.22428
       -0.39052
       -0.42910
       -0.43505
       -0.31025
       -0.43532
       -0.34420
       -0.45409
       -0.37373
       -0.29270
       -0.49712
       -0.42215
       -0.37819
       -0.40652
       -0.37742
       -1.15212
       -0.69497
       -0.42375
       -0.39536
       -0.86063
       -0.37184
       -0.34433
       -0.26778
       -0.44134
       -0.29908
       -0.54602
       -0.53944
       -0.30373
       -0.31201
       -0.27460
       -0.42607
       -0.97072
       -1.43622
       -0.65485
       -0.34178
       -0.45920
       -0.31392
       -0.29300
       -0.59540
       -0.35122
       -0.28596
       -0.84505
       -0.30098
       -0.46094
       -0.45346
       -0.29547
       -1.51377
       -1.49685
       -0.29032
       -0.49434
       -0.45989
       -0.27068
       -0.27937
       -0.48928
       -0.22100
       -0.42429
       -0.25181
       -0.50396
       -0.37962
       -0.26310
       -0.23907
       -0.41203
       -0.58484
       -0.57024
       -0.26217
       -1.45156
       -1.15826
       -1.49819
       -0.23148
       -0.36862
       -0.78133
       -0.40288
       -0.26268
       -1.43171
       -0.30987
       -0.41780
       -0.48404
       -0.29348
       -0.32825
       -0.80364
       -0.33270
       -0.36423
       -0.21123
       -0.59256
       -0.22306
       -0.24671
       -0.29722
       -0.31889
       -0.65097
       -0.46030
       -0.34613
       -0.36919
       -0.44062
       -0.58246
       -0.24142
       -1.39791
       -0.38379
       -0.56493
       -0.55297
       -0.36128
       -0.36858
       -0.33873
       -0.31142
       -0.43728
       -0.40382
       -0.94984
       -1.34149
       -1.48780
       -0.94288
       -1.52705
       -1.14025
       -0.97536
       -0.30195
       -0.35244
       -0.69372
       -0.71732
       -0.42928
       -0.37309
       -0.49696
       -0.32229
       -0.35711
       -0.33928
       -0.23191
       -0.35239
       -0.34826
       -0.28350
       -0.29868
       -0.47018
       -0.25065
       -0.26373
       -0.30762
       -0.35180
       -0.32744
       -0.66707
       -1.22792
       -1.44896
       -1.48450
       -1.34687
       -0.79382
       -0.57138
       -0.93088
       -0.47836
       -0.37574
       -0.34203
       -0.23501
       -0.32191
       -0.31141
       -0.33014
       -0.23024
       -0.28157
       -0.42429
       -0.27282
       -0.21802
       -0.25648
       -0.26866
       -0.31401
       -0.28005
       -0.32957
       -0.22547
       -0.27626
       -0.26135
       -0.40882
       -0.45414
       -0.48304
       -0.30366
       -0.46244
       -0.37973
       -0.51600
       -0.42273
       -0.29309
       -0.51555
       -0.46451
       -0.36578
       -0.41733
       -0.38955
       -1.30003
       -0.80955
       -0.44529
       -0.42649
       -1.00079
       -0.36775
       -0.39553
       -0.26352
       -0.44378
       -0.30149
       -0.62874
       -0.60779
       -0.29407
       -0.33595
       -0.29872
       -0.44653
       -1.08699
       -1.45141
       -0.74988
       -0.38396
       -0.50512
       -0.32076
       -0.33484
       -0.62918
       -0.37491
       -0.29756
       -0.96010
       -0.32056
       -0.51362
       -0.48806
       -0.29884
       -1.53354
       -1.50275
       -0.27576
       -0.55268
       -0.53694
       -0.30120
       -0.28001
       -0.52880
       -0.21482
       -0.48029
       -0.24441
       -0.53205
       -0.39649
       -0.29883
       -0.25471
       -0.42031
       -0.66126
       -0.62980
       -0.29702
       -1.48757
       -1.26051
       -1.48582
       -0.24315
       -0.39012
       -0.88178
       -0.41580
       -0.28390
       -1.44767
       -0.32225
       -0.46890
       -0.54631
       -0.31605
       -0.35012
       -0.95028
       -0.37141
       -0.39286
       -0.23776
       -0.65364
       -0.23864
       -0.26821
       -0.30423
       -0.31206
       -0.75830
       -0.53931
       -0.38145
       -0.42134
       -0.47615
       -0.62796
       -0.24129
       -1.43283
       -0.44255
       -0.61693
       -0.60357
       -0.37486
       -0.40150
       -0.36745
       -0.29237
       -0.45255
       -0.43823
       -1.08961
       -1.42022
       -1.50347
       -1.04919
       -1.53248
       -1.23719
       -1.09039
       -0.31987
       -0.35846
       -0.79070
       -0.79904
       -0.44751
       -0.39550
       -0.54820
       -0.32690
       -0.35366
       -0.34902
       -0.23503
       -0.38908
       -0.37306
       -0.28850
       -0.28260
       -0.51107
       -0.23880
       -0.24154
       -0.32126
       -0.38516
       -0.33609
       -0.78183
       -1.34984
       -1.45835
       -1.49966
       -1.41534
       -0.92537
       -0.65891
       -1.07095
       -0.50690
       -0.39386
       -0.35280
       -0.24177
       -0.35775
       -0.33880
       -0.33361
       -0.24105
       -0.27434
       -0.42105
       -0.30254
       -0.25590
       -0.26757
       -0.25491
       -0.31655
       -0.30874
       -0.32517
       -0.23105
       -0.27002
       -0.27938
       -0.43241
       -0.48044
       -0.53548
       -0.31108
       -0.50743
       -0.38042
       -0.58950
       -0.47776
       -0.35466
       -0.57330
       -0.52324
       -0.39782
       -0.45510
       -0.42345
       -1.38132
       -0.93379
       -0.48051
       -0.44873
       -1.11426
       -0.38499
       -0.39488
       -0.28950
       -0.46807
       -0.31366
       -0.69646
       -0.69450
       -0.32112
       -0.38294
       -0.30298
       -0.47733
       -1.21622
       -1.46022
       -0.84430
       -0.38864
       -0.56332
       -0.32663
       -0.34048
       -0.69361
       -0.39574
       -0.33121
       -1.09326
       -0.32945
       -0.53449
       -0.53938
       -0.31083
       -1.53975
       -1.49569
       -0.30827
       -0.57288
       -0.59459
       -0.34907
       -0.28961
       -0.59964
       -0.26734
       -0.52606
       -0.28912
       -0.60252
       -0.45035
       -0.29599
       -0.27737
       -0.49444
       -0.75815
       -0.74045
       -0.30113
       -1.49731
       -1.33110
       -1.50563
       -0.26598
       -0.43257
       -0.99601
       -0.47387
       -0.29996
       -1.42513
       -0.35901
       -0.52383
       -0.60741
       -0.31537
       -0.33738
       -1.08388
       -0.39028
       -0.42808
       -0.24557
       -0.74459
       -0.25632
       -0.27507
       -0.31712
       -0.36000
       -0.88776
       -0.62020
       -0.41138
       -0.44199
       -0.49512
       -0.68640
       -0.25997
       -1.43622
       -0.44865
       -0.69785
       -0.66849
       -0.39617
       -0.40537
       -0.38486
       -0.30940
       -0.50794
       -0.49596
       -1.19018
       -1.45515
       -1.51223
       -1.16140
       -1.52196
       -1.36971
       -1.20099
       -0.33186
       -0.37128
       -0.92091
       -0.93228
       -0.49635
       -0.41952
       -0.62608
       -0.34043
       -0.36506
       -0.36698
       -0.26208
       -0.41660
       -0.37054
       -0.31284
       -0.28244
       -0.57236
       -0.24228
       -0.25168
       -0.33663
       -0.39393
       -0.34246
       -0.89248
       -1.42594
       -1.44634
       -1.47069
       -1.42184
       -1.04765
       -0.77598
       -1.23307
       -0.54638
       -0.39247
       -0.35500
       -0.25454
       -0.39702
       -0.35869
       -0.36642
       -0.24629
       -0.31653
       -0.41686
       -0.30473
       -0.28548
       -0.26713
       -0.32028
       -0.34829
       -0.29835
       -0.34472
       -0.25312
       -0.29223
       -0.30253
       -0.46497
       -0.54733
       -0.61413
       -0.33150
       -0.56604
       -0.42074
       -0.65793
       -0.53158
       -0.38634
       -0.67373
       -0.57701
       -0.41573
       -0.49202
       -0.44242
       -1.45693
       -1.06360
       -0.51993
       -0.49235
       -1.22130
       -0.40565
       -0.42973
       -0.27141
       -0.52483
       -0.33561
       -0.77934
       -0.78263
       -0.33749
       -0.43476
       -0.33043
       -0.50305
       -1.30464
       -1.45781
       -1.00094
       -0.47395
       -0.62184
       -0.34266
       -0.35319
       -0.79522
       -0.42163
       -0.35188
       -1.19911
       -0.32888
       -0.55896
       -0.61163
       -0.31410
       -1.51904
       -1.49604
       -0.29071
       -0.65434
       -0.68924
       -0.34972
       -0.29925
       -0.68717
       -0.31670
       -0.60644
       -0.27090
       -0.69334
       -0.48428
       -0.31656
       -0.30975
       -0.53901
       -0.91427
       -0.88892
       -0.29992
       -1.50091
       -1.39111
       -1.47370
       -0.28923
       -0.50037
       -1.13972
       -0.51930
       -0.29463
       -1.43836
       -0.39572
       -0.58263
       -0.71777
       -0.33363
       -0.35470
       -1.24200
       -0.41968
       -0.47254
       -0.24128
       -0.83345
       -0.24445
       -0.28217
       -0.34235
       -0.37584
       -1.02330
       -0.68336
       -0.47880
       -0.46570
       -0.56149
       -0.82861
       -0.26958
       -1.43999
       -0.44448
       -0.77361
       -0.75868
       -0.41389
       -0.45090
       -0.37388
       -0.30779
       -0.55836
       -0.55856
       -1.29012
       -1.46001
       -1.48654
       -1.27358
       -1.53006
       -1.44264
       -1.31562
       -0.38764
       -0.39801
       -1.02272
       -1.06644
       -0.56112
       -0.49789
       -0.72658
       -0.33904
       -0.38423
       -0.37221
       -0.31518
       -0.43221
       -0.39558
       -0.32382
       -0.32097
       -0.62116
       -0.24422
       -0.29958
       -0.34881
       -0.41953
       -0.36821
       -1.00321
       -1.45942
       -1.48086
       -1.46568
       -1.45000
       -1.15386
       -0.88949
       -1.33834
       -0.61164
       -0.44450
       -0.39089
       -0.27371
       -0.40545
       -0.36695
       -0.34629
       -0.30196
       -0.34453
       -0.45938
       -0.28276
       -0.30140
       -0.26195
       -0.30339
       -0.37437
       -0.33344
       -0.37214
       -0.28635
       -0.31384
       -0.33236
       -0.53066
       -0.63082
       -0.70742
       -0.33415
       -0.62141
       -0.47272
       -0.74042
       -0.60886
       -0.43666
       -0.78339
       -0.66347
       -0.46792
       -0.52332
       -0.45915
       -1.43851
       -1.20248
       -0.58655
       -0.53518
       -1.29523
       -0.44004
       -0.48582
       -0.29071
       -0.59778
       -0.33454
       -0.91061
       -0.92250
       -0.37993
       -0.45815
       -0.37363
       -0.56341
       -1.37866
       -1.43161
       -1.13721
       -0.53214
       -0.72284
       -0.37936
       -0.34247
       -0.90077
       -0.46851
       -0.33236
       -1.30749
       -0.34178
       -0.60340
       -0.70830
       -0.34504
       -1.54567
       -1.51143
       -0.31789
       -0.75132
       -0.78745
       -0.36545
       -0.34047
       -0.79991
       -0.34154
       -0.67826
       -0.28307
       -0.80836
       -0.54575
       -0.35207
       -0.31132
       -0.58587
       -1.05033
       -1.02615
       -0.28422
       -1.47585
       -1.42763
       -1.48008
       -0.30477
       -0.54883
       -1.25663
       -0.55762
       -0.28962
       -1.47127
       -0.46331
       -0.66106
       -0.84178
       -0.36116
       -0.39052
       -1.33959
       -0.44098
       -0.49786
       -0.27947
       -0.95301
       -0.26992
       -0.28404
       -0.40264
       -0.35849
       -1.16952
       -0.80330
       -0.55907
       -0.54218
       -0.59866
       -0.95674
       -0.28096
       -1.44599
       -0.43954
       -0.90934
       -0.86112
       -0.43201
       -0.45827
       -0.40742
       -0.32951
       -0.59680
       -0.62007
       -1.35777
       -1.46544
       -1.49969
       -1.35900
       -1.52330
       -1.47660
       -1.37661
       -0.40401
       -0.41087
       -1.12734
       -1.20893
       -0.61965
       -0.54629
       -0.83329
       -0.32111
       -0.38671
       -0.38834
       -0.34686
       -0.48047
       -0.44127
       -0.34612
       -0.34224
       -0.70494
       -0.26315
       -0.29795
       -0.38507
       -0.44190
       -0.35638
       -1.13643
       -1.50039
       -1.48739
       -1.50280
       -1.46465
       -1.24813
       -1.05574
       -1.43540
       -0.67161
       -0.47795
       -0.42721
       -0.32352
       -0.44140
       -0.39310
       -0.39894
       -0.32535
       -0.34302
       -0.47496
       -0.32726
       -0.31611
       -0.25571
       -0.32130
       -0.37166
       -0.37586
       -0.40798
       -0.29029
       -0.32698
       -0.34109
       -0.58911
       -0.69555
       -0.83133
       -0.37795
       -0.71205
       -0.55106
       -0.86568
       -0.71302
       -0.50309
       -0.88824
       -0.76945
       -0.51282
       -0.60614
       -0.49713
       -1.46224
       -1.30319
       -0.66158
       -0.58653
       -1.38224
       -0.47549
       -0.52489
       -0.30131
       -0.66566
       -0.35479
       -1.05998
       -1.09110
       -0.37206
       -0.49858
       -0.41661
       -0.64754
       -1.45860
       -1.43149
       -1.23256
       -0.56276
       -0.84098
       -0.41000
       -0.36179
       -0.97872
       -0.49351
       -0.37816
       -1.38627
       -0.35852
       -0.67303
       -0.81981
       -0.37619
       -1.53359
       -1.50254
       -0.31382
       -0.85028
       -0.92007
       -0.36478
       -0.37077
       -0.91582
       -0.39286
       -0.78179
       -0.27849
       -0.90418
       -0.62940
       -0.36563
       -0.33484
       -0.67346
       -1.16597
       -1.19135
       -0.29176
       -1.51246
       -1.43515
       -1.48685
       -0.35157
       -0.62434
       -1.35516
       -0.63581
       -0.27552
       -1.51296
       -0.47528
       -0.75888
       -1.00082
       -0.40908
       -0.40218
       -1.42221
       -0.46871
       -0.54232
       -0.28839
       -1.06565
       -0.28603
       -0.32534
       -0.42714
       -0.37933
       -1.31138
       -0.93616
       -0.62602
       -0.61846
       -0.67547
       -1.10752
       -0.30626
       -1.44378
       -0.48896
       -1.03006
       -1.00890
       -0.49904
       -0.50724
       -0.42407
       -0.31404
       -0.67805
       -0.72134
       -1.42067
       -1.45612
       -1.53834
       -1.36955
       -1.52956
       -1.48109
       -1.45510
       -0.43816
       -0.45499
       -1.20931
       -1.32672
       -0.72102
       -0.59426
       -0.98490
       -0.36376
       -0.39611
       -0.40213
       -0.34785
       -0.52025
       -0.46793
       -0.34389
       -0.35604
       -0.80286
       -0.28178
       -0.34574
       -0.43258
       -0.50112
       -0.39159
       -1.26044
       -1.47773
       -1.48970
       -1.51266
       -1.48003
       -1.33837
       -1.19424
       -1.46269
       -0.78509
       -0.54310
       -0.50941
       -0.34607
       -0.47543
       -0.43950
       -0.43878
       -0.33371
       -0.37144
       -0.55256
       -0.33064
       -0.30330
       -0.26210
       -0.34938
       -0.41784
       -0.38612
       -0.43301
       -0.29014
       -0.36300
       -0.31612
       -0.68253
       -0.81111
       -0.96035
       -0.41226
       -0.83281
       -0.64842
       -0.98933
       -0.83669
       -0.58254
       -1.04372
       -0.89020
       -0.59859
       -0.68386
       -0.53322
       -1.50813
       -1.37033
       -0.74449
       -0.69667
       -1.40007
       -0.49834
       -0.57631
       -0.28396
       -0.71127
       -0.37674
       -1.18630
       -1.24842
       -0.38966
       -0.53433
       -0.43582
       -0.73339
       -1.45530
       -1.47330
       -1.32641
       -0.63748
       -0.95670
       -0.39581
       -0.35281
       -1.07605
       -0.57597
       -0.40516
       -1.44054
       -0.41726
       -0.76875
       -0.96861
       -0.38502
       -1.53845
       -1.51361
       -0.33541
       -0.94047
       -1.06088
       -0.34912
       -0.40823
       -1.04854
       -0.40172
       -0.93527
       -0.32911
       -1.03437
       -0.71046
       -0.40896
       -0.33946
       -0.76683
       -1.29457
       -1.28054
       -0.30171
       -1.52085
       -1.45589
       -1.53633
       -0.37239
       -0.69401
       -1.41902
       -0.74494
       -0.25755
       -1.51702
       -0.53434
       -0.89246
       -1.12477
       -0.42454
       -0.41168
       -1.46641
       -0.53405
       -0.61053
       -0.28539
       -1.18274
       -0.23251
       -0.35581
       -0.44718
       -0.42147
       -1.35876
       -1.06547
       -0.73895
       -0.69101
       -0.78759
       -1.25751
       -0.35592
       -1.45497
       -0.52728
       -1.15447
       -1.16429
       -0.55444
       -0.55027
       -0.46432
       -0.30894
       -0.82847
       -0.81672
       -1.47417
       -1.45677
       -1.58058
       -1.42839
       -1.52980
       -1.49327
       -1.47420
       -0.48801
       -0.55198
       -1.30255
       -1.37377
       -0.86208
       -0.69313
       -1.12537
       -0.38725
       -0.42537
       -0.43597
       -0.35863
       -0.56797
       -0.50088
       -0.38431
       -0.39343
       -0.95276
       -0.27638
       -0.36535
       -0.48618
       -0.55270
       -0.44709
       -1.36287
       -1.48413
       -1.50439
       -1.48214
       -1.51200
       -1.40582
       -1.30144
       -1.49066
       -0.91337
       -0.60156
       -0.60050
       -0.37654
       -0.52541
       -0.44718
       -0.48754
       -0.37286
       -0.41469
       -0.61820
       -0.36271
       -0.33308
       -0.28093
       -0.36479
       -0.44175
       -0.44545
       -0.44851
       -0.28048
       -0.41219
       -0.30406
       -0.75737
       -0.92514
       -1.07314
       -0.46808
       -0.96535
       -0.75097
       -1.12174
       -0.99033
       -0.67206
       -1.15901
       -1.04352
       -0.66836
       -0.81805
       -0.62461
       -1.51454
       -1.44943
       -0.85833
       -0.81095
       -1.47171
       -0.55421
       -0.65828
       -0.29992
       -0.84168
       -0.36500
       -1.33322
       -1.36288
       -0.41433
       -0.62266
       -0.47256
       -0.83510
       -1.47559
       -1.46280
       -1.41425
       -0.75862
       -1.09305
       -0.40567
       -0.40798
       -1.21734
       -0.67794
       -0.46419
       -1.45390
       -0.44608
       -0.89525
       -1.06281
       -0.36799
       -1.53781
       -1.52011
       -0.34081
       -1.08938
       -1.19087
       -0.36733
       -0.43885
       -1.17221
       -0.42841
       -1.08282
       -0.33780
       -1.14637
       -0.83032
       -0.40503
       -0.37702
       -0.91082
       -1.40429
       -1.36952
       -0.32489
       -1.52084
       -1.45505
       -1.52889
       -0.39813
       -0.82487
       -1.45030
       -0.88035
       -0.25403
       -1.52199
       -0.57502
       -1.05689
       -1.25961
       -0.47461
       -0.44240
       -1.52682
       -0.61815
       -0.69229
       -0.29614
       -1.25948
       -0.23779
       -0.37024
       -0.49942
       -0.44254
       -1.43837
       -1.20436
       -0.84542
       -0.80571
       -0.90596
       -1.35625
       -0.38140
       -1.48558
       -0.58942
       -1.27764
       -1.29842
       -0.60483
       -0.61068
       -0.52432
       -0.34435
       -0.92431
       -0.93015
       -1.47238
       -1.48780
       -1.57054
       -1.47139
       -1.51784
       -1.49647
       -1.48591
       -0.59028
       -0.69064
       -1.37570
       -1.42611
       -0.98331
       -0.82061
       -1.25865
       -0.42665
       -0.44439
       -0.47234
       -0.37631
       -0.64175
       -0.59348
       -0.40269
       -0.42687
       -1.09909
       -0.31069
       -0.36627
       -0.57425
       -0.61492
       -0.46394
       -1.40572
       -1.50332
       -1.51212
       -1.48877
       -1.53652
       -1.43579
       -1.36787
       -1.51968
       -1.08503
       -0.67377
       -0.65885
       -0.42097
       -0.53795
       -0.48515
       -0.56229
       -0.39868
       -0.46235
       -0.71081
       -0.38714
       -0.34744
       -0.30474
       -0.39029
       -0.49309
       -0.51116
       -0.46766
       -0.29223
       -0.42548
       -0.32219
       -0.85473
       -1.06978
       -1.20286
       -0.57010
       -1.10705
       -0.85119
       -1.23994
       -1.13323
       -0.74272
       -1.25552
       -1.19604
       -0.74552
       -0.96836
       -0.72677
       -1.51081
       -1.45335
       -1.02335
       -0.93046
       -1.48945
       -0.61552
       -0.73704
       -0.33975
       -1.00269
       -0.40114
       -1.41935
       -1.44091
       -0.46163
       -0.70545
       -0.55565
       -0.95353
       -1.50989
       -1.46378
       -1.45906
       -0.89637
       -1.25394
       -0.42068
       -0.44228
       -1.31527
       -0.79155
       -0.51613
       -1.49421
       -0.49841
       -1.02106
       -1.21789
       -0.37954
       -1.55694
       -1.51960
       -0.35043
       -1.22852
       -1.30694
       -0.42257
       -0.50689
       -1.29829
       -0.44650
       -1.20446
       -0.39550
       -1.27018
       -0.95822
       -0.42808
       -0.38998
       -1.07145
       -1.45546
       -1.45794
       -0.35297
       -1.50900
       -1.47920
       -1.56087
       -0.41781
       -0.94542
       -1.49681
       -1.01451
       -0.26595
       -1.53408
       -0.65234
       -1.20760
       -1.37787
       -0.53907
       -0.50064
       -1.53852
       -0.69097
       -0.79085
       -0.32882
       -1.33822
       -0.27795
       -0.36009
       -0.56536
       -0.47547
       -1.45809
       -1.30280
       -1.00808
       -0.95259
       -1.04599
       -1.40285
       -0.39569
       -1.50337
       -0.67869
       -1.35808
       -1.37079
       -0.69015
       -0.68963
       -0.60440
       -0.39133
       -1.07703
       -1.04871
       -1.51058
       -1.51556
       -1.54183
       -1.49335
       -1.51268
       -1.50513
       -1.48216
       -0.68553
       -0.79873
       -1.41228
       -1.45994
       -1.16366
       -0.97201
       -1.35332
       -0.47308
       -0.50611
       -0.52433
       -0.39831
       -0.72842
       -0.67295
       -0.44016
       -0.46840
       -1.24634
       -0.31521
       -0.39388
       -0.63880
       -0.69847
       -0.50002
       -1.46756
       -1.49616
       -1.51434
       -1.48441
       -1.52698
       -1.45295
       -1.40644
       -1.50137
       -1.24212
       -0.81377
       -0.75929
       -0.45281
       -0.59732
       -0.53744
       -0.64226
       -0.38438
       -0.50019
       -0.81152
       -0.42428
       -0.35484
       -0.33704
       -0.38971
       -0.53565
       -0.52845
       -0.49650
       -0.29905
       -0.48527
       -0.37055
       -0.97089
       -1.20344
       -1.27898
       -0.68920
       -1.27129
       -0.97720
       -1.36182
       -1.26071
       -0.85535
       -1.33592
       -1.31148
       -0.85872
       -1.11306
       -0.80980
       -1.54572
       -1.47069
       -1.18184
       -1.08392
       -1.52339
       -0.71686
       -0.85610
       -0.34889
       -1.16659
       -0.44064
       -1.47417
       -1.50543
       -0.48335
       -0.82982
       -0.65093
       -1.10055
       -1.50328
       -1.44552
       -1.49416
       -1.05332
       -1.36455
       -0.42675
       -0.49205
       -1.37865
       -0.92116
       -0.60316
       -1.51754
       -0.55355
       -1.16514
       -1.34356
       -0.41140
       -1.58416
       -1.52465
       -0.38788
       -1.35493
       -1.35046
       -0.43047
       -0.60533
       -1.38275
       -0.47995
       -1.32552
       -0.43863
       -1.35124
       -1.11194
       -0.46797
       -0.41618
       -1.21604
       -1.50645
       -1.47686
       -0.36006
       -1.48919
       -1.52318
       -1.53527
       -0.47128
       -1.10420
       -1.53381
       -1.12845
       -0.30466
       -1.54684
       -0.78313
       -1.30966
       -1.45256
       -0.60818
       -0.56383
       -1.53458
       -0.79610
       -0.93846
       -0.32938
       -1.38973
       -0.28974
       -0.38257
       -0.65026
       -0.53730
       -1.46393
       -1.36619
       -1.16341
       -1.09797
       -1.18113
       -1.42404
       -0.44426
       -1.51200
       -0.78568
       -1.41985
       -1.43229
       -0.83172
       -0.79013
       -0.70501
       -0.44159
       -1.21344
       -1.20926
       -1.50719
       -1.49918
       -1.54777
       -1.49602
       -1.51059
       -1.50027
       -1.47642
       -0.80350
       -0.92631
       -1.49241
       -1.48350
       -1.28955
       -1.12856
       -1.43597
       -0.53113
       -0.57775
       -0.61288
       -0.44800
       -0.85640
       -0.77180
       -0.49800
       -0.50428
       -1.31865
       -0.33638
       -0.43715
       -0.75191
       -0.80181
       -0.54156
       -1.46984
       -1.50907
       -1.50433
       -1.51476
       -1.56267
       -1.51321
       -1.46442
       -1.50018
       -1.35654
       -0.92385
       -0.89105
       -0.47991
       -0.69734
       -0.61200
       -0.77083
       -0.43167
       -0.58085
       -0.92526
       -0.46047
       -0.41059
       -0.36221
       -0.41819
       -0.61483
       -0.56740
       -0.58786
       -0.32461
       -0.54387
       -0.41094
       -1.15622
       -1.31010
       -1.34738
       -0.81975
       -1.35664
       -1.10849
       -1.43164
       -1.39442
       -0.99166
       -1.41724
       -1.36122
       -0.97287
       -1.26300
       -0.94030
       -1.54840
       -1.51522
       -1.28525
       -1.23297
       -1.49871
       -0.85476
       -1.02530
       -0.34965
       -1.24926
       -0.48122
       -1.53771
       -1.51229
       -0.50232
       -0.99556
       -0.77267
       -1.24216
       -1.54930
       -1.45818
       -1.48122
       -1.19465
       -1.47534
       -0.47360
       -0.56561
       -1.39957
       -1.04223
       -0.68516
       -1.52193
       -0.63869
       -1.28931
       -1.42210
       -0.47432
       -1.59582
       -1.53341
       -0.43011
       -1.42114
       -1.40786
       -0.45809
       -0.72452
       -1.43084
       -0.50703
       -1.40247
       -0.48370
       -1.40992
       -1.23125
       -0.52910
       -0.47616
       -1.33374
       -1.52748
       -1.53511
       -0.39245
       -1.51025
       -1.50428
       -1.54523
       -0.56954
       -1.24889
       -1.52544
       -1.25398
       -0.30585
       -1.56406
       -0.89982
       -1.37638
       -1.51365
       -0.71083
       -0.63293
       -1.53405
       -0.95850
       -1.10883
       -0.39836
       -1.44929
       -0.30573
       -0.36916
       -0.71701
       -0.61716
       -1.48817
       -1.43321
       -1.30981
       -1.22137
       -1.30196
       -1.47133
       -0.51168
       -1.51940
       -0.92217
       -1.45557
       -1.48518
       -0.97429
       -0.90590
       -0.87878
       -0.49399
       -1.32001
       -1.31101
       -1.49756
       -1.51462
       -1.54384
       -1.50453
       -1.49256
       -1.47665
       -1.46324
       -0.93688
       -1.07959
       -1.46971
       -1.50716
       -1.36917
       -1.24069
       -1.47853
       -0.61198
       -0.63452
       -0.72602
       -0.48623
       -1.01515
       -0.91355
       -0.54171
       -0.59645
       -1.38156
       -0.36637
       -0.45837
       -0.88742
       -0.91467
       -0.60082
       -1.50870
       -1.51175
       -1.51833
       -1.50345
       -1.56436
       -1.53329
       -1.49945
       -1.49732
       -1.42793
       -1.04872
       -1.04766
       -0.52488
       -0.82118
       -0.70075
       -0.90591
       -0.45327
       -0.66910
       -1.09966
       -0.50305
       -0.44209
       -0.43551
       -0.46752
       -0.70817
       -0.65212
       -0.66946
       -0.32675
       -0.63907
       -0.45048
       -1.27660
       -1.39876
       -1.38197
       -0.97163
       -1.44087
       -1.23840
       -1.49387
       -1.41824
       -1.12617
       -1.46629
       -1.40689
       -1.12785
       -1.36238
       -1.09056
       -1.56952
       -1.50541
       -1.36330
       -1.30864
       -1.54121
       -0.96642
       -1.19851
       -0.37175
       -1.35936
       -0.56510
       -1.56538
       -1.53038
       -0.55911
       -1.13269
       -0.92710
       -1.34850
       -1.53649
       -1.47378
       -1.48184
       -1.32392
       -1.49270
       -0.52450
       -0.63997
       -1.46293
       -1.21040
       -0.75573
       -1.53739
       -0.71530
       -1.39891
       -1.42770
       -0.54213
       -1.56188
       -1.53875
       -0.49268
       -1.48108
       -1.43437
       -0.49612
       -0.83755
       -1.46704
       -0.54215
       -1.46176
       -0.55183
       -1.45711
       -1.33583
       -0.58924
       -0.55221
       -1.42324
       -1.55034
       -1.53613
       -0.42269
       -1.54116
       -1.49731
       -1.53199
       -0.69205
       -1.38961
       -1.50338
       -1.34320
       -0.32242
       -1.53599
       -1.04631
       -1.41771
       -1.55620
       -0.83868
       -0.72466
       -1.53041
       -1.11957
       -1.25744
       -0.44150
       -1.49656
       -0.32454
       -0.35521
       -0.84516
       -0.74761
       -1.50725
       -1.46906
       -1.40090
       -1.33220
       -1.39403
       -1.51934
       -0.58362
       -1.54874
       -1.05693
       -1.50191
       -1.50592
       -1.13331
       -1.08806
       -1.04531
       -0.57392
       -1.42958
       -1.39182
       -1.50769
       -1.51440
       -1.53863
       -1.49315
       -1.49867
       -1.51143
       -1.46918
       -1.08388
       -1.22234
       -1.50049
       -1.50591
       -1.46283
       -1.37894
       -1.46249
       -0.72280
       -0.75201
       -0.82648
       -0.54690
       -1.15172
       -1.03597
       -0.61385
       -0.70022
       -1.44133
       -0.40475
       -0.49853
       -1.02287
       -1.05994
       -0.70151
       -1.52867
       -1.54822
       -1.51773
       -1.54475
       -1.54531
       -1.50520
       -1.49720
       -1.48352
       -1.46994
       -1.16569
       -1.16050
       -0.59398
       -0.95984
       -0.79804
       -1.02097
       -0.50732
       -0.79167
       -1.20648
       -0.57964
       -0.49195
       -0.47027
       -0.55233
       -0.81059
       -0.75001
       -0.81856
       -0.36139
       -0.73435
       -0.53646
       -1.39281
       -1.45710
       -1.45446
       -1.12897
       -1.48561
       -1.34622
       -1.53689
       -1.45007
       -1.25310
       -1.48610
       -1.44289
       -1.22837
       -1.42132
       -1.23399
       -1.54935
       -1.50883
       -1.45459
       -1.36694
       -1.55068
       -1.12265
       -1.30963
       -0.41951
       -1.42319
       -0.65733
       -1.57691
       -1.53772
       -0.64174
       -1.25414
       -1.04798
       -1.39440
       -1.49444
       -1.45869
       -1.46915
       -1.38371
       -1.49880
       -0.59772
       -0.73576
       -1.49188
       -1.32791
       -0.91286
       -1.54821
       -0.85203
       -1.43076
       -1.48389
       -0.62447
       -1.55441
       -1.52865
       -0.55391
       -1.51924
       -1.51370
       -0.53830
       -0.95692
       -1.51833
       -0.60431
       -1.48386
       -0.63966
       -1.46890
       -1.41395
       -0.67915
       -0.60402
       -1.47658
       -1.55059
       -1.55273
       -0.46777
       -1.53676
       -1.51541
       -1.53770
       -0.81445
       -1.45829
       -1.49371
       -1.43172
       -0.33758
       -1.53668
       -1.15888
       -1.46757
       -1.54844
       -1.00930
       -0.85548
       -1.54322
       -1.25133
       -1.34635
       -0.49464
       -1.48765
       -0.36582
       -0.36282
       -1.00526
       -0.90269
       -1.51824
       -1.53685
       -1.46365
       -1.44481
       -1.46676
       -1.51634
       -0.66715
       -1.53084
       -1.20680
       -1.52094
       -1.50632
       -1.26754
       -1.21723
       -1.20020
       -0.66041
       -1.48155
       -1.42337
       -1.52803
       -1.51750
       -1.49889
       -1.50266
       -1.50890
       -1.51193
       -1.49287
       -1.24190
       -1.34665
       -1.53030
       -1.53802
       -1.50608
       -1.43547
       -1.47228
       -0.85363
       -0.88871
       -0.93695
       -0.63898
       -1.28768
       -1.17364
       -0.70924
       -0.82883
       -1.47299
       -0.44330
       -0.54126
       -1.15777
       -1.19430
       -0.84804
       -1.52584
       -1.54539
       -1.53028
       -1.53376
       -1.52857
       -1.52304
       -1.54227
       -1.50257
       -1.44412
       -1.30613
       -1.28706
       -0.69934
       -1.08862
       -0.90348
       -1.18925
       -0.58894
       -0.92360
       -1.31035
       -0.65230
       -0.53821
       -0.51314
       -0.62081
       -0.98186
       -0.90110
       -0.92349
       -0.38749
       -0.90623
       -0.59590
       -1.46345
       -1.48434
       -1.49770
       -1.29355
       -1.52305
       -1.40726
       -1.54438
       -1.45383
       -1.34446
       -1.50778
       -1.50487
       -1.34883
       -1.46640
       -1.37235
       -1.54061
       -1.52321
       -1.47461
       -1.43702
       -1.56324
       -1.26687
       -1.40456
       -0.48913
       -1.48558
       -0.75204
       -1.54739
       -1.53831
       -0.72420
       -1.31992
       -1.21451
       -1.48384
       -1.50879
       -1.47915
       -1.49245
       -1.43359
       -1.50562
       -0.69767
       -0.85337
       -1.49282
       -1.41680
       -1.06265
       -1.54327
       -0.99368
       -1.50630
       -1.47966
       -0.71606
       -1.58116
       -1.53595
       -0.63158
       -1.54439
       -1.51075
       -0.63271
       -1.12676
       -1.53789
       -0.70327
       -1.51655
       -0.75564
       -1.47763
       -1.43825
       -0.76172
       -0.67991
       -1.50028
       -1.56462
       -1.51400
       -0.54478
       -1.56081
       -1.48498
       -1.52259
       -0.98673
       -1.50176
       -1.53843
       -1.47124
       -0.35333
       -1.52511
       -1.28366
       -1.45384
       -1.54171
       -1.12928
       -1.00726
       -1.56816
       -1.36574
       -1.39447
       -0.54107
       -1.49471
       -0.35285
       -0.35850
       -1.14815
       -1.05885
       -1.53115
       -1.54235
       -1.53028
       -1.47799
       -1.52328
       -1.49973
       -0.78126
       -1.51626
       -1.32134
       -1.56452
       -1.54641
       -1.40298
       -1.33330
       -1.30231
       -0.78139
       -1.50030
       -1.49093
       -1.53393
       -1.52090
       -1.54232
       -1.52231
       -1.51188
       -1.51876
       -1.50286
       -1.34594
       -1.43114
       -1.54494
       -1.53180
       -1.53851
       -1.47352
       -1.48501
       -0.98918
       -1.01590
       -1.09139
       -0.76484
       -1.37271
       -1.28959
       -0.83016
       -0.97861
       -1.53699
       -0.49758
       -0.61507
       -1.29309
       -1.29101
       -0.99763
       -1.50829
       -1.55080
       -1.52888
       -1.55736
       -1.54548
       -1.53712
       -1.53735
       -1.51409
       -1.46402
       -1.38225
       -1.38293
       -0.82363
       -1.22956
       -1.06637
       -1.31772
       -0.67302
       -1.09404
       -1.36762
       -0.73949
       -0.62996
       -0.60432
       -0.70480
       -1.08524
       -1.01733
       -1.09007
       -0.43353
       -1.03133
       -0.70035
       -1.47403
       -1.51989
       -1.50364
       -1.41559
       -1.50183
       -1.47199
       -1.52180
       -1.48845
       -1.43916
       -1.49184
       -1.50608
       -1.40181
       -1.51334
       -1.43860
       -1.54669
       -1.49340
       -1.51314
       -1.45552
       -1.56276
       -1.40569
       -1.47007
       -0.56307
       -1.52114
       -0.90244
       -1.56326
       -1.55081
       -0.86641
       -1.42896
       -1.34545
       -1.51372
       -1.49632
       -1.47711
       -1.55691
       -1.49354
       -1.51378
       -0.80786
       -0.99228
       -1.46977
       -1.42766
       -1.21517
       -1.51844
       -1.15547
       -1.52245
       -1.49278
       -0.79913
       -1.56797
       -1.55500
       -0.70589
       -1.54695
       -1.52042
       -0.73205
       -1.24214
       -1.49745
       -0.82559
       -1.50102
       -0.87801
       -1.49364
       -1.46543
       -0.87828
       -0.77139
       -1.50111
       -1.57669
       -1.53693
       -0.63716
       -1.56592
       -1.48949
       -1.52599
       -1.15993
       -1.51763
       -1.52117
       -1.49469
       -0.42133
       -1.54283
       -1.36252
       -1.48621
       -1.55765
       -1.27351
       -1.15565
       -1.58923
       -1.42508
       -1.43127
       -0.61419
       -1.48438
       -0.38387
       -0.37795
       -1.28179
       -1.17762
       -1.51476
       -1.53746
       -1.53361
       -1.50798
       -1.53102
       -1.51232
       -0.91301
       -1.52060
       -1.38216
       -1.56093
       -1.57550
       -1.45353
       -1.46112
       -1.41836
       -0.92835
       -1.52619
       -1.53129
       -1.51460
       -1.53780
       -1.53266
       -1.54475
       -1.52616
       -1.53480
       -1.52190
       -1.42557
       -1.48833
       -1.52164
       -1.54622
       -1.54998
       -1.51739
       -1.50768
       -1.16424
       -1.17955
       -1.22100
       -0.90230
       -1.42168
       -1.38853
       -0.98525
       -1.13408
       -1.52531
       -0.57919
       -0.70730
       -1.35965
       -1.38003
       -1.15756
       -1.52438
       -1.55206
       -1.48339
       -1.55915
       -1.55279
       -1.54574
       -1.52211
       -1.52663
       -1.49982
       -1.47024
       -1.44681
       -0.93544
       -1.35611
       -1.22666
       -1.40473
       -0.78612
       -1.23427
       -1.43094
       -0.83526
       -0.73125
       -0.70008
       -0.85169
       -1.23528
       -1.16088
       -1.20002
       -0.47696
       -1.19042
       -0.80050
       -1.49198
       -1.53021
       -1.48058
       -1.44457
       -1.51281
       -1.48340
       -1.52501
       -1.49468
       -1.44354
       -1.51250
       -1.49401
       -1.45414
       -1.53225
       -1.47958
       -1.53391
       -1.52731
       -1.50784
       -1.47860
       -1.55235
       -1.45056
       -1.51912
       -0.67181
       -1.50299
       -1.04960
       -1.56629
       -1.55416
       -1.00898
       -1.45529
       -1.41912
       -1.50037
       -1.51199
       -1.51595
       -1.53938
       -1.50048
       -1.56461
       -0.93149
       -1.13266
       -1.49728
       -1.48133
       -1.35346
       -1.52291
       -1.30830
       -1.56529
       -1.49844
       -0.92440
       -1.55298
       -1.53799
       -0.81706
       -1.57479
       -1.56788
       -0.86701
       -1.36094
       -1.51362
       -0.93972
       -1.52675
       -1.03517
       -1.51603
       -1.49603
       -1.03574
       -0.91934
       -1.53200
       -1.52074
       -1.53174
       -0.75674
       -1.52657
       -1.52238
       -1.55827
       -1.30728
       -1.56892
       -1.54839
       -1.52100
       -0.48758
       -1.57401
       -1.42054
       -1.52774
       -1.55367
       -1.37220
       -1.31142
       -1.59097
       -1.46795
       -1.48245
       -0.72633
       -1.50874
       -0.44971
       -0.39894
       -1.39995
       -1.27953
       -1.50163
       -1.55675
       -1.56182
       -1.50501
       -1.54202
       -1.53243
       -1.06112
       -1.52844
       -1.47431
       -1.55989
       -1.54952
       -1.51237
       -1.50423
       -1.48193
       -1.08845
       -1.53727
       -1.51153
       -1.49878
       -1.55100
       -1.56242
       -1.50593
       -1.52812
       -1.54198
       -1.52864
       -1.50318
       -1.54637
       -1.53858
       -1.51030
       -1.53592
       -1.54710
       -1.52456
       -1.30374
       -1.30541
       -1.33892
       -1.05826
       -1.49414
       -1.45334
       -1.11973
       -1.29573
       -1.49776
       -0.65982
       -0.81756
       -1.40044
       -1.43481
       -1.29077
       -1.56250
       -1.53571
       -1.49742
       -1.51871
       -1.55297
       -1.53683
       -1.54973
       -1.53609
       -1.49885
       -1.50522
       -1.50925
       -1.11346
       -1.45869
       -1.33251
       -1.46126
       -0.90977
       -1.36593
       -1.43080
       -0.98362
       -0.86075
       -0.80440
       -0.99178
       -1.34950
       -1.31548
       -1.26713
       -0.53047
       -1.30983
       -0.92890
       -1.52197
       -1.51903
       -1.48170
       -1.51271
       -1.52880
       -1.50706
       -1.53795
       -1.49866
       -1.50544
       -1.53950
       -1.52704
       -1.46978
       -1.53644
       -1.48277
       -1.56011
       -1.54151
       -1.49723
       -1.51279
       -1.50215
       -1.51322
       -1.54896
       -0.76774
       -1.47918
       -1.22404
       -1.55044
       -1.56828
       -1.15090
       -1.50672
       -1.47759
       -1.53949
       -1.53659
       -1.53615
       -1.53533
       -1.52868
       -1.52587
       -1.05861
       -1.23854
       -1.49851
       -1.53822
       -1.43737
       -1.52075
       -1.41582
       -1.54573
       -1.50067
       -1.08331
       -1.58351
       -1.50394
       -0.96626
       -1.56508
       -1.53936
       -1.01964
       -1.43857
       -1.48167
       -1.11156
       -1.54553
       -1.15198
       -1.50846
       -1.53321
       -1.20439
       -1.07683
       -1.55417
       -1.52003
       -1.52376
       -0.88295
       -1.55787
       -1.52119
       -1.53208
       -1.43089
       -1.56168
       -1.53560
       -1.52041
       -0.53071
       -1.55165
       -1.45661
       -1.53848
       -1.56633
       -1.46666
       -1.40701
       -1.56341
       -1.52839
       -1.48916
       -0.83256
       -1.47575
       -0.50366
       -0.42400
       -1.44817
       -1.35861
       -1.52636
       -1.55523
       -1.54500
       -1.50170
       -1.52106
       -1.55088
       -1.20725
       -1.50923
       -1.47423
       -1.54964
       -1.52769
       -1.56014
       -1.54073
       -1.52815
       -1.25551
       -1.53795
       -1.51838
       -1.52190
       -1.54917
       -1.55334
       -1.51377
       -1.51872
       -1.54177
       -1.53654
       -1.54192
       -1.57273
       -1.55213
       -1.54947
       -1.51395
       -1.53389
       -1.52317
       -1.41843
       -1.39723
       -1.46987
       -1.18892
       -1.49249
       -1.48302
       -1.23797
       -1.40008
       -1.52551
       -0.78973
       -0.97476
       -1.44352
       -1.44941
       -1.42179
       -1.57172
       -1.54933
       -1.51436
       -1.52558
       -1.56415
       -1.51033
       -1.52699
       -1.50431
       -1.49286
       -1.52906
       -1.52726
       -1.28164
       -1.47141
       -1.41455
       -1.49076
       -1.10780
       -1.42552
       -1.48902
       -1.16259
       -0.99720
       -0.96364
       -1.13681
       -1.43261
       -1.40768
       -1.33969
       -0.60279
       -1.37459
       -1.08991
       -1.52735
       -1.54861
       -1.51802
       -1.54433
       -1.51255
       -1.48421
       -1.53920
       -1.51047
       -1.49849
       -1.53007
       -1.53236
       -1.50224
       -1.55679
       -1.52285
       -1.57748
       -1.56889
       -1.55951
       -1.53408
       -1.50372
       -1.52362
       -1.54862
       -0.90472
       -1.49876
       -1.34822
       -1.55211
       -1.52794
       -1.28900
       -1.52736
       -1.48347
       -1.51881
       -1.53140
       -1.51556
       -1.54239
       -1.53332
       -1.54425
       -1.24372
       -1.35921
       -1.51040
       -1.53028
       -1.48388
       -1.53833
       -1.48808
       -1.55710
       -1.55066
       -1.25991
       -1.57594
       -1.51467
       -1.13798
       -1.54141
       -1.57118
       -1.17791
       -1.48525
       -1.50518
       -1.23019
       -1.52477
       -1.31043
       -1.47893
       -1.54303
       -1.32097
       -1.22801
       -1.54232
       -1.52318
       -1.51893
       -1.02068
       -1.57999
       -1.56350
       -1.53609
       -1.48391
       -1.56664
       -1.52162
       -1.52866
       -0.59379
       -1.53908
       -1.50188
       -1.51285
       -1.56998
       -1.48607
       -1.45018
       -1.55954
       -1.53581
       -1.50971
       -0.97695
       -1.47700
       -0.57981
       -0.46729
       -1.48756
       -1.46745
       -1.53709
       -1.52640
       -1.54532
       -1.51775
       -1.52155
       -1.51087
       -1.34524
       -1.51951
       -1.53602
       -1.57439
       -1.51023
       -1.58096
       -1.55227
       -1.53106
       -1.34449
       -1.52919
       -1.51900
       -1.54909
       -1.54227
       -1.54545
       -1.55097
       -1.51509
       -1.50577
       -1.54692
       -1.52823
       -1.56947
       -1.54220
       -1.54013
       -1.53797
       -1.56810
       -1.55643
       -1.47871
       -1.48186
       -1.51177
       -1.30588
       -1.51685
       -1.51259
       -1.30740
       -1.43748
       -1.57450
       -0.94308
       -1.11661
       -1.46706
       -1.50487
       -1.48060
       -1.55311
       -1.57052
       -1.50938
       -1.53666
       -1.56758
       -1.48082
       -1.54786
       -1.55083
       -1.49899
       -1.53951
       -1.51720
       -1.38351
       -1.52544
       -1.45241
       -1.54226
       -1.29039
       -1.46804
       -1.47237
       -1.29852
       -1.12801
       -1.12222
       -1.31517
       -1.47407
       -1.46573
       -1.39230
       -0.71478
       -1.41774
       -1.26854
       -1.55601
       -1.55546
       -1.55987
       -1.54532
       -1.55508
       -1.51524
       -1.52587
       -1.49439
       -1.53806
       -1.53760
       -1.53552
       -1.49666
       -1.55925
       -1.53710
       -1.60093
       -1.55623
       -1.51438
       -1.52859
       -1.50701
       -1.49229
       -1.53391
       -1.05542
       -1.50162
       -1.41306
       -1.55578
       -1.54579
       -1.38588
       -1.53248
       -1.51502
       -1.50584
       -1.55528
       -1.52124
       -1.52473
       -1.52635
       -1.54509
       -1.31505
       -1.43778
       -1.50127
       -1.52879
       -1.54177
       -1.55142
       -1.51005
       -1.59525
       -1.54467
       -1.38222
       -1.55423
       -1.52466
       -1.29575
       -1.55650
       -1.54407
       -1.30904
       -1.51159
       -1.49306
       -1.33664
       -1.51217
       -1.42755
       -1.49244
       -1.56184
       -1.40584
       -1.37790
       -1.51377
       -1.55605
       -1.52972
       -1.19355
       -1.55918
       -1.58065
       -1.51769
       -1.50143
       -1.55446
       -1.53288
       -1.53739
       -0.67033
       -1.54593
       -1.49994
       -1.49752
       -1.56495
       -1.49987
       -1.48149
       -1.55103
       -1.48792
       -1.53863
       -1.15192
       -1.50450
       -0.64552
       -0.52649
       -1.51199
       -1.51468
       -1.54516
       -1.54868
       -1.54839
       -1.54276
       -1.51371
       -1.53078
       -1.43869
       -1.58970
       -1.53610
       -1.53720
       -1.53256
       -1.60100
       -1.54276
       -1.52796
       -1.43327
       -1.54219
       -1.51463
       -1.51085
       -1.54343
       -1.58108
       -1.56685
       -1.53780
       -1.53544
       -1.53021
       -1.53199
       -1.57367
       -1.57332
       -1.53503
       -1.53191
       -1.56445
       -1.51431
       -1.50162
       -1.50601
       -1.51483
       -1.44106
       -1.51656
       -1.56302
       -1.41337
       -1.50571
       -1.53843
       -1.09001
       -1.28137
       -1.54792
       -1.50030
       -1.51173
       -1.50244
       -1.53617
       -1.48013
       -1.54413
       -1.55361
       -1.50611
       -1.51363
       -1.56706
       -1.51364
       -1.50859
       -1.49519
       -1.43273
       -1.50702
       -1.51062
       -1.55207
       -1.40332
       -1.47529
       -1.52289
       -1.38793
       -1.26801
       -1.27923
       -1.40984
       -1.52438
       -1.51220
       -1.46257
       -0.82760
       -1.47384
       -1.37309
       -1.54950
       -1.56025
       -1.54498
       -1.55841
       -1.53378
       -1.48529
       -1.55451
       -1.50908
       -1.56082
       -1.54699
       -1.54370
       -1.53743
       -1.53096
       -1.50374
       -1.58242
       -1.52315
       -1.51200
       -1.54310
       -1.51537
       -1.52694
       -1.50836
       -1.21017
       -1.53044
       -1.48904
       -1.57050
       -1.55177
       -1.45843
       -1.53717
       -1.54582
       -1.52880
       -1.56263
       -1.52602
       -1.50694
       -1.52368
       -1.53769
       -1.41716
       -1.50294
       -1.49786
       -1.53492
       -1.56101
       -1.57848
       -1.52589
       -1.57668
       -1.56041
       -1.45685
       -1.56174
       -1.53393
       -1.39816
       -1.52703
       -1.53546
       -1.40382
       -1.48701
       -1.46597
       -1.45849
       -1.53545
       -1.48730
       -1.50790
       -1.53819
       -1.46741
       -1.44639
       -1.50122
       -1.57987
       -1.53952
       -1.33051
       -1.55836
       -1.55961
       -1.53281
       -1.50900
       -1.58874
       -1.53261
       -1.49076
       -0.80704
       -1.55802
       -1.51926
       -1.51530
       -1.57961
       -1.53146
       -1.52001
       -1.56026
       -1.48808
       -1.56235
       -1.25587
       -1.51222
       -0.75536
       -0.57399
       -1.53533
       -1.52741
       -1.53049
       -1.56518
       -1.55507
       -1.53586
       -1.54232
       -1.52177
       -1.51201
       -1.54336
       -1.55982
       -1.55408
       -1.53402
       -1.59449
       -1.55680
       -1.52357
       -1.48757
       -1.55252
       -1.55924
       -1.53717
       -1.52661
       -1.55939
       -1.53544
       -1.53858
       -1.54501
       -1.52600
       -1.56960
       -1.56701
       -1.56054
       -1.52863
       -1.52751
       -1.58684
       -1.51658
       -1.54032
       -1.55626
       -1.51892
       -1.50132
       -1.55432
       -1.55108
       -1.49869
       -1.53007
       -1.52468
       -1.23411
       -1.38148
       -1.57359
       -1.54592
       -1.51281
       -1.48576
       -1.55790
       -1.49228
       -1.55452
       -1.54773
       -1.50644
       -1.53957
       -1.55901
       -1.53022
       -1.54827
       -1.54523
       -1.50385
       -1.53543
       -1.55028
       -1.56895
       -1.50382
       -1.49414
       -1.51640
       -1.43837
       -1.39480
       -1.38229
       -1.47269
       -1.53374
       -1.48888
       -1.49795
       -0.97806
       -1.49152
       -1.45548
       -1.54370
       -1.56464
       -1.54821
       -1.55851
       -1.53767
       -1.51529
       -1.54342
       -1.54327
       -1.58331
       -1.54330
       -1.51807
       -1.57038
       -1.52870
       -1.55494
       -1.53966
       -1.54139
       -1.55034
       -1.53951
       -1.52442
       -1.53007
       -1.51184
       -1.33031
       -1.52628
       -1.53246
       -1.59103
       -1.57431
       -1.51678
       -1.56882
       -1.54074
       -1.54100
       -1.51614
       -1.55863
       -1.56041
       -1.52952
       -1.55900
       -1.45509
       -1.53587
       -1.52454
       -1.50585
       -1.56176
       -1.53737
       -1.54572
       -1.55561
       -1.54646
       -1.51646
       -1.60042
       -1.52398
       -1.46043
       -1.51618
       -1.52586
       -1.46417
       -1.51904
       -1.46221
       -1.47929
       -1.52939
       -1.50016
       -1.52043
       -1.56738
       -1.48493
       -1.46354
       -1.50926
       -1.55910
       -1.53411
       -1.38004
       -1.54077
       -1.53967
       -1.53845
       -1.51686
       -1.59176
       -1.52057
       -1.48626
       -0.94982
       -1.54954
       -1.51272
       -1.51871
       -1.56795
       -1.53443
       -1.51780
       -1.54167
       -1.54225
       -1.58130
       -1.33927
       -1.49706
       -0.88142
       -0.66878
       -1.54871
       -1.53615
       -1.57193
       -1.57212
       -1.54843
       -1.53973
       -1.57301
       -1.50061
       -1.52009
       -1.56167
       -1.55177
       -1.55507
       -1.53435
       -1.59065
       -1.53964
       -1.54086
       -1.51903
       -1.55152
       -1.53522
       -1.55353
       -1.55931
       -1.55590
       -1.54297
       -1.53170
       -1.53342
       -1.51955
       -1.55104
       -1.54771
       -1.56794
       -1.54238
       -1.52578
       -1.54305
       -1.54900
       -1.56226
       -1.56160
       -1.55386
       -1.50799
       -1.54217
       -1.56223
       -1.49279
       -1.55864
       -1.56458
       -1.37674
       -1.45406
       -1.53703
       -1.53361
       -1.50577
       -1.54580
       -1.54619
       -1.51360
       -1.56137
       -1.52055
       -1.52835
       -1.54575
       -1.54578
       -1.49871
       -1.54080
       -1.55997
       -1.53655
       -1.51990
       -1.55776
       -1.52306
       -1.52858
       -1.53933
       -1.54582
       -1.47863
       -1.45782
       -1.45119
       -1.50414
       -1.53883
       -1.54719
       -1.51939
       -1.12574
       -1.50524
       -1.52027
       -1.54745
       -1.54126
       -1.55948
       -1.57594
       -1.51489
       -1.50888
       -1.53910
       -1.52432
       -1.53832
       -1.58406
       -1.52104
       -1.54691
       -1.53768
       -1.54007
       -1.58230
       -1.49489
       -1.54358
       -1.55000
       -1.52257
       -1.54135
       -1.51750
       -1.44442
       -1.52394
       -1.51128
       -1.56749
       -1.59207
       -1.53858
       -1.57181
       -1.52746
       -1.50316
       -1.54436
       -1.53372
       -1.53178
       -1.53353
       -1.54831
       -1.52697
       -1.50671
       -1.55080
       -1.52394
       -1.56472
       -1.53884
       -1.55460
       -1.57249
       -1.52400
       -1.54578
       -1.59470
       -1.53997
       -1.49102
       -1.53854
       -1.54836
       -1.48020
       -1.54578
       -1.48861
       -1.49077
       -1.56533
       -1.54183
       -1.53160
       -1.53458
       -1.53180
       -1.52439
       -1.56138
       -1.53918
       -1.53815
       -1.48907
       -1.52531
       -1.54240
       -1.52183
       -1.52033
       -1.53784
       -1.54315
       -1.50864
       -1.10446
       -1.54545
       -1.50289
       -1.52113
       -1.54175
       -1.55713
       -1.52729
       -1.55496
       -1.55481
       -1.56587
       -1.43061
       -1.53427
       -1.02300
       -0.78472
       -1.54335
       -1.57635
       -1.58782
       -1.56284
       -1.50505
       -1.51807
       -1.55986
       -1.53321
       -1.54346
       -1.56028
       -1.56023
       -1.55195
       -1.52344
       -1.58773
       -1.54944
       -1.52359
       -1.52241
       -1.52814
       -1.53560
       -1.55468
       -1.51817
       -1.55538
       -1.53739
       -1.48113
       -1.54194
       -1.53523
       -1.54742
       -1.55742
       -1.56641
       -1.53258
       -1.54032
       -1.53963
       -1.54477
       -1.58411
       -1.56057
       -1.54464
       -1.54754
       -1.55447
       -1.53682
       -1.52329
       -1.55925
       -1.52597
       -1.44950
       -1.47697
       -1.57911
       -1.50640
       -1.53447
       -1.53502
       -1.53247
       -1.53017
       -1.50134
       -1.53071
       -1.53398
       -1.54768
       -1.52522
       -1.51146
       -1.56607
       -1.54715
       -1.54748
       -1.52087
       -1.52611
       -1.50972
       -1.54319
       -1.51790
       -1.52229
       -1.50383
       -1.48330
       -1.52192
       -1.50881
       -1.51964
       -1.54110
       -1.51834
       -1.22173
       -1.52863
       -1.54378
       -1.55617
       -1.52765
       -1.54398
       -1.59043
       -1.52565
       -1.51160
       -1.53726
       -1.52669
       -1.56386
       -1.56123
       -1.55511
       -1.54930
       -1.53460
       -1.53221
       -1.59231
       -1.51386
       -1.56629
       -1.54714
       -1.52477
       -1.52975
       -1.54951
       -1.49519
       -1.56137
       -1.53534
       -1.56187
       -1.60775
       -1.52999
       -1.50679
       -1.55111
       -1.51230
       -1.55024
       -1.55873
       -1.51181
       -1.54190
       -1.53565
       -1.52790
       -1.52598
       -1.52692
       -1.53273
       -1.56212
       -1.49165
       -1.53351
       -1.56004
       -1.50224
       -1.56012
       -1.59021
       -1.53261
       -1.51776
       -1.55271
       -1.53136
       -1.51575
       -1.55846
       -1.54163
       -1.49667
       -1.58865
       -1.56801
       -1.56289
       -1.55264
       -1.55567
       -1.53515
       -1.57597
       -1.53257
       -1.55730
       -1.52886
       -1.51882
       -1.57214
       -1.49836
       -1.52768
       -1.54261
       -1.55333
       -1.50667
       -1.22274
       -1.54278
       -1.52920
       -1.55155
       -1.56568
       -1.58298
       -1.55371
       -1.58629
       -1.56421
       -1.54339
       -1.47055
       -1.52790
       -1.18749
       -0.93101
       -1.52558
       -1.55882
       -1.55178
       -1.54901
       -1.54320
       -1.54324
       -1.51227
       -1.50278
       -1.54952
       -1.55024
       -1.54350
       -1.54310
       -1.54598
       -1.57116
       -1.52539
       -1.52598
       -1.59070
       -1.51469
       -1.52713
       -1.54728
       -1.53311
       -1.54681
       -1.52045
       -1.49955
       -1.52831
       -1.55275
       -1.57382
       -1.56849
       -1.54361
       -1.54083
       -1.53344
       -1.57081
       -1.55118
       -1.57899
       -1.57892
       -1.55609
       -1.53680
       -1.58010
       -1.53395
       -1.53601
       -1.53840
       -1.53344
       -1.48685
       -1.50977
       -1.55362
       -1.51421
       -1.54381
       -1.57247
       -1.54042
       -1.56811
       -1.52044
       -1.54785
       -1.54560
       -1.54845
       -1.50669
       -1.50513
       -1.57298
       -1.54241
       -1.55841
       -1.51585
       -1.53659
       -1.53897
       -1.54630
       -1.50288
       -1.50738
       -1.52140
       -1.53819
       -1.55332
       -1.50723
       -1.52079
       -1.54092
       -1.54175
       -1.35229
       -1.53161
       -1.54361
       -1.51058
       -1.53654
       -1.55431
       -1.55414
       -1.53800
       -1.51281
       -1.52673
       -1.52505
       -1.52720
       -1.53818
       -1.54446
       -1.52586
       -1.54559
       -1.54597
       -1.57163
       -1.50235
       -1.55176
       -1.52175
       -1.52457
       -1.53868
       -1.56253
       -1.52349
       -1.56541
       -1.53916
       -1.56754
       -1.57212
       -1.54604
       -1.50786
       -1.56088
       -1.50919
       -1.56977
       -1.55917
       -1.53073
       -1.54706
       -1.52132
       -1.54503
       -1.55841
       -1.59021
       -1.51166
       -1.58480
       -1.49753
       -1.53240
       -1.55648
       -1.51278
       -1.50819
       -1.54868
       -1.51118
       -1.51242
       -1.54038
       -1.51535
       -1.53496
       -1.53952
       -1.54264
       -1.52015
       -1.55637
       -1.55390
       -1.55628
       -1.53956
       -1.52064
       -1.55209
       -1.56505
       -1.52841
       -1.51235
       -1.52650
       -1.53646
       -1.57175
       -1.49787
       -1.54562
       -1.53885
       -1.57518
       -1.51966
       -1.33412
       -1.52717
       -1.56136
       -1.54553
       -1.55730
       -1.58550
       -1.52848
       -1.54589
       -1.55570
       -1.52950
       -1.51221
       -1.53691
       -1.33241
       -1.10237
       -1.50870
       -1.56327
       -1.56648
       -1.59106
       -1.53574
       -1.56200
       -1.54314
       -1.55191
       -1.55278
       -1.52458
       -1.54815
       -1.54320
       -1.52645
       -1.54836
       -1.55345
       -1.55436
       -1.55727
       -1.53987
       -1.53825
       -1.47964
       -1.52987
       -1.57007
       -1.53681
       -1.51393
       -1.53015
       -1.53614
       -1.56114
       -1.58095
       -1.57039
       -1.51906
       -1.54892
       -1.55919
       -1.54841
       -1.56546
       -1.52665
       -1.55779
       -1.51715
       -1.57015
       -1.55162
       -1.52005
       -1.53386
       -1.52306
       -1.49306
       -1.54676
       -1.54055
       -1.53039
       -1.53098
       -1.56748
       -1.58267
       -1.56525
       -1.54667
       -1.52272
       -1.51656
       -1.52939
       -1.52607
       -1.52265
       -1.54607
       -1.53498
       -1.56088
       -1.53031
       -1.53599
       -1.54541
       -1.49905
       -1.50150
       -1.51416
       -1.52871
       -1.52318
       -1.55283
       -1.51354
       -1.55698
       -1.53420
       -1.55030
       -1.46687
       -1.49372
       -1.55535
       -1.52871
       -1.53738
       -1.52838
       -1.53698
       -1.53693
       -1.49119
       -1.54345
       -1.55799
       -1.55214
       -1.52872
       -1.54828
       -1.51226
       -1.56563
       -1.52710
       -1.59260
       -1.54303
       -1.49476
       -1.52971
       -1.55371
       -1.55243
       -1.55321
       -1.50487
       -1.54996
       -1.53462
       -1.53900
       -1.58579
       -1.58239
       -1.50510
       -1.55120
       -1.52822
       -1.55816
       -1.53706
       -1.51543
       -1.55137
       -1.55210
       -1.52239
       -1.53553
       -1.55309
       -1.53073
       -1.58119
       -1.51107
       -1.54078
       -1.57419
       -1.55542
       -1.54802
       -1.56308
       -1.54634
       -1.52836
       -1.52902
       -1.51685
       -1.51068
       -1.52196
       -1.54936
       -1.52725
       -1.53539
       -1.52156
       -1.56316
       -1.55697
       -1.50785
       -1.56102
       -1.54628
       -1.55259
       -1.50835
       -1.55159
       -1.54375
       -1.54858
       -1.50393
       -1.56973
       -1.53002
       -1.54169
       -1.53159
       -1.42429
       -1.51780
       -1.58384
       -1.53345
       -1.52059
       -1.55767
       -1.54285
       -1.54733
       -1.56330
       -1.53252
       -1.52739
       -1.53326
       -1.40391
       -1.22773
       -1.48922
       -1.57760
       -1.58674
       -1.59866
       -1.50863
       -1.53074
       -1.53861
       -1.53663
       -1.57108
       -1.54541
       -1.51940
       -1.52311
       -1.55694
       -1.53221
       -1.53394
       -1.52146
       -1.51140
       -1.54509
       -1.53941
       -1.50927
       -1.50885
       -1.53952
       -1.51341
       -1.51943
       -1.54056
       -1.53280
       -1.53637
       -1.56787
       -1.56085
       -1.58894
       -1.55163
       -1.56621
       -1.52206
       -1.55358
       -1.51471
       -1.55135
       -1.53038
       -1.56463
       -1.57793
       -1.54646
       -1.52439
       -1.53648
       -1.50627
       -1.51481
       -1.54189
       -1.54601
       -1.57304
       -1.51553
       -1.56137
       -1.52437
       -1.52502
       -1.54043
       -1.51855
       -1.53720
       -1.54930
       -1.54719
       -1.52632
       -1.54948
       -1.54717
       -1.52878
       -1.51469
       -1.53461
       -1.51949
       -1.50590
       -1.53020
       -1.55802
       -1.51787
       -1.54014
       -1.56738
       -1.56132
       -1.53567
       -1.54474
       -1.49999
       -1.52023
       -1.55781
       -1.54847
       -1.51949
       -1.56494
       -1.51405
       -1.55293
       -1.53552
       -1.55677
       -1.54724
       -1.54186
       -1.54178
       -1.55396
       -1.49617
       -1.55607
       -1.54611
       -1.59059
       -1.57060
       -1.50486
       -1.53341
       -1.56436
       -1.53676
       -1.53269
       -1.51004
       -1.58541
       -1.54924
       -1.55321
       -1.55269
       -1.53076
       -1.54398
       -1.52781
       -1.51514
       -1.56523
       -1.52202
       -1.52543
       -1.54916
       -1.54714
       -1.54155
       -1.52463
       -1.52583
       -1.54453
       -1.56807
       -1.52950
       -1.54552
       -1.54438
       -1.52772
       -1.52393
       -1.53091
       -1.54829
       -1.48695
       -1.51475
       -1.51113
       -1.48640
       -1.52175
       -1.54326
       -1.53398
       -1.51356
       -1.55242
       -1.55217
       -1.53886
       -1.51934
       -1.57973
       -1.52348
       -1.55885
       -1.54162
       -1.52806
       -1.50972
       -1.54611
       -1.51616
       -1.56088
       -1.56617
       -1.56490
       -1.50377
       -1.46871
       -1.52682
       -1.54068
       -1.53957
       -1.56676
       -1.58500
       -1.53484
       -1.51239
       -1.52768
       -1.55107
       -1.51260
       -1.52516
       -1.49863
       -1.34051
       -1.50075
       -1.54948
       -1.55372
       -1.57144
       -1.55222
       -1.53054
       -1.49680
       -1.52767
       -1.55885
       -1.55288
       -1.50986
       -1.52253
       -1.55003
       -1.54304
       -1.54278
       -1.55215
       -1.53770
       -1.48913
       -1.49391
       -1.52835
       -1.49810
       -1.55318
       -1.53714
       -1.50647
       -1.51938
       -1.56113
       -1.54531
       -1.54601
       -1.56535
       -1.59769
       -1.56470
       -1.56540
       -1.51923
       -1.51660
       -1.52896
       -1.55956
       -1.54573
       -1.54649
       -1.55491
       -1.54741
       -1.53315
       -1.54847
       -1.53133
       -1.54349
       -1.54345
       -1.54445
       -1.52714
       -1.51287
       -1.54046
       -1.55529
       -1.53490
       -1.54500
       -1.54045
       -1.52866
       -1.56236
       -1.56496
       -1.54951
       -1.54242
       -1.54023
       -1.53593
       -1.53086
       -1.53539
       -1.55238
       -1.51692
       -1.55264
       -1.55387
       -1.52235
       -1.53268
       -1.58304
       -1.57730
       -1.56650
       -1.55096
       -1.52098
       -1.54822
       -1.52486
       -1.54225
       -1.54376
       -1.55757
       -1.50541
       -1.55163
       -1.52689
       -1.54800
       -1.55972
       -1.51929
       -1.51999
       -1.53339
       -1.52201
       -1.55643
       -1.53371
       -1.59328
       -1.57408
       -1.53714
       -1.55311
       -1.56663
       -1.52949
       -1.55462
       -1.54131
       -1.51780
       -1.52826
       -1.55657
       -1.53660
       -1.52629
       -1.57917
       -1.53517
       -1.53751
       -1.57827
       -1.54301
       -1.56481
       -1.57513
       -1.51854
       -1.58379
       -1.54100
       -1.55345
       -1.52323
       -1.54532
       -1.54846
       -1.52957
       -1.54303
       -1.50715
       -1.53073
       -1.51768
       -1.51020
       -1.50674
       -1.53783
       -1.52442
       -1.48428
       -1.50351
       -1.53222
       -1.54491
       -1.51762
       -1.55755
       -1.56037
       -1.54404
       -1.54913
       -1.58771
       -1.52932
       -1.53435
       -1.55537
       -1.57444
       -1.52854
       -1.53311
       -1.53977
       -1.56682
       -1.59708
       -1.54817
       -1.50856
       -1.51188
       -1.51642
       -1.54071
       -1.51440
       -1.56751
       -1.56188
       -1.54130
       -1.53121
       -1.53561
       -1.50835
       -1.52951
       -1.51865
       -1.52803
       -1.42258
       -1.55305
       -1.57061
       -1.57001
       -1.56502
       -1.53821
       -1.53819
       -1.51446
       -1.50218
       -1.54934
       -1.54387
       -1.53843
       -1.50725
       -1.50683
       -1.59228
       -1.53909
       -1.53664
       -1.51860
       -1.50235
       -1.49610
       -1.54551
       -1.55818
       -1.55371
       -1.55058
       -1.48353
       -1.53288
       -1.54836
       -1.54799
       -1.54441
       -1.52983
       -1.58780
       -1.56407
       -1.52644
       -1.53760
       -1.53141
       -1.53206
       -1.54006
       -1.53630
       -1.54500
       -1.52663
       -1.54791
       -1.51103
       -1.53972
       -1.53459
       -1.56722
       -1.52159
       -1.55767
       -1.53823
       -1.52716
       -1.53875
       -1.53193
       -1.54891
       -1.54699
       -1.56219
       -1.53779
       -1.55526
       -1.55029
       -1.52502
       -1.54661
       -1.52776
       -1.55657
       -1.51274
       -1.53411
       -1.52687
       -1.49729
       -1.53208
       -1.54688
       -1.53957
       -1.55155
       -1.59192
       -1.58514
       -1.53609
       -1.51258
       -1.56823
       -1.56484
       -1.51908
       -1.54823
       -1.55172
       -1.54551
       -1.51099
       -1.52469
       -1.52403
       -1.53418
       -1.53395
       -1.48602
       -1.55150
       -1.52974
       -1.53086
       -1.56097
       -1.53371
       -1.57646
       -1.55838
       -1.53062
       -1.50672
       -1.52767
       -1.54612
       -1.54384
       -1.53764
       -1.52534
       -1.54190
       -1.56555
       -1.56909
       -1.52070
       -1.54317
       -1.55695
       -1.51645
       -1.56035
       -1.53467
       -1.56987
       -1.58199
       -1.53012
       -1.55875
       -1.56875
       -1.53898
       -1.55255
       -1.56092
       -1.55263
       -1.53485
       -1.55688
       -1.53324
       -1.51711
       -1.51608
       -1.50851
       -1.51252
       -1.54184
       -1.52232
       -1.51891
       -1.52210
       -1.53103
       -1.52309
       -1.55088
       -1.53327
       -1.54787
       -1.52918
       -1.54915
       -1.54214
       -1.53543
       -1.54257
       -1.55603
       -1.54819
       -1.52158
       -1.53999
       -1.52919
       -1.54433
       -1.57044
       -1.57674
       -1.50815
       -1.49766
       -1.50571
       -1.54750
       -1.49764
       -1.57208
       -1.55770
       -1.53456
       -1.53581
       -1.54909
       -1.54470
       -1.53992
       -1.52435
       -1.49187
       -1.46690
       -1.56431
       -1.53564
       -1.55269
       -1.52601
       -1.52731
       -1.58463
       -1.50524
       -1.52158
       -1.52794
       -1.53282
       -1.53640
       -1.53839
       -1.52084
       -1.55110
       -1.51727
       -1.53550
       -1.51477
       -1.51619
       -1.50878
       -1.54162
       -1.56788
       -1.52873
       -1.54989
       -1.52246
       -1.50324
       -1.55591
       -1.53366
       -1.53907
       -1.52688
       -1.54759
       -1.55671
       -1.55891
       -1.55580
       -1.54208
       -1.51735
       -1.55087
       -1.54734
       -1.54502
       -1.54152
       -1.56164
       -1.52457
       -1.51384
       -1.52556
       -1.54448
       -1.56850
       -1.56516
       -1.56060
       -1.53114
       -1.53740
       -1.49993
       -1.52539
       -1.52798
       -1.55241
       -1.53682
       -1.55386
       -1.55987
       -1.52832
       -1.55293
       -1.56585
       -1.53833
       -1.50734
       -1.53811
       -1.52014
       -1.50361
       -1.55819
       -1.56897
       -1.55720
       -1.55111
       -1.56050
       -1.53320
       -1.53378
       -1.52358
       -1.54505
       -1.57096
       -1.53487
       -1.53415
       -1.56223
       -1.57169
       -1.53571
       -1.53536
       -1.52504
       -1.51356
       -1.54423
       -1.49768
       -1.51220
       -1.55555
       -1.57705
       -1.50712
       -1.54435
       -1.55197
       -1.52515
       -1.53777
       -1.55791
       -1.53896
       -1.54951
       -1.55651
       -1.56174
       -1.49498
       -1.54416
       -1.60046
       -1.53991
       -1.50752
       -1.52197
       -1.52164
       -1.53446
       -1.53752
       -1.53433
       -1.53153
       -1.55110
       -1.53322
       -1.55219
       -1.53124
       -1.50867
       -1.53320
       -1.53644
       -1.53279
       -1.50796
       -1.50605
       -1.54528
       -1.53201
       -1.49349
       -1.52611
       -1.54729
       -1.55930
       -1.56674
       -1.54393
       -1.51153
       -1.55877
       -1.52644
       -1.54790
       -1.49651
       -1.54114
       -1.54235
       -1.56916
       -1.53511
       -1.54538
       -1.55009
       -1.52864
       -1.53729
       -1.50776
       -1.55458
       -1.51953
       -1.56796
       -1.57617
       -1.57481
       -1.55719
       -1.53174
       -1.48941
       -1.54328
       -1.53475
       -1.53863
       -1.55666
       -1.52996
       -1.52821
       -1.54902
       -1.54498
       -1.52712
       -1.54459
       -1.55096
       -1.50676
       -1.56394
       -1.52595
       -1.56204
       -1.51925
       -1.51381
       -1.56087
       -1.50918
       -1.51453
       -1.53329
       -1.51443
       -1.53712
       -1.56877
       -1.53065
       -1.53391
       -1.50266
       -1.51616
       -1.52358
       -1.52927
       -1.53205
       -1.52803
       -1.55036
       -1.53368
       -1.48786
       -1.52748
       -1.53710
       -1.52641
       -1.54765
       -1.54368
       -1.51592
       -1.57633
       -1.57137
       -1.55052
       -1.54155
       -1.53678
       -1.53389
       -1.53465
       -1.52057
       -1.53059
       -1.55252
       -1.54550
       -1.52949
       -1.52838
       -1.57907
       -1.53498
       -1.55369
       -1.52396
       -1.56834
       -1.52244
       -1.54243
       -1.50600
       -1.52643
       -1.50107
       -1.55478
       -1.53069
       -1.55672
       -1.55288
       -1.52766
       -1.53714
       -1.57173
       -1.57074
       -1.53359
       -1.50981
       -1.52228
       -1.51237
       -1.53771
       -1.55750
       -1.55043
       -1.54215
       -1.57298
       -1.52820
       -1.55395
       -1.50017
       -1.52812
       -1.53397
       -1.57873
       -1.49008
       -1.51313
       -1.53699
       -1.56150
       -1.54223
       -1.53993
       -1.54982
       -1.54454
       -1.49612
       -1.51797
       -1.56374
       -1.57770
       -1.53682
       -1.55619
       -1.53441
       -1.53828
       -1.52991
       -1.49712
       -1.55954
       -1.51352
       -1.52099
       -1.56507
       -1.48637
       -1.55587
       -1.55214
       -1.52499
       -1.54015
       -1.52370
       -1.53212
       -1.52201
       -1.54250
       -1.53078
       -1.53299
       -1.52351
       -1.55819
       -1.50974
       -1.56726
       -1.50470
       -1.49440
       -1.55028
       -1.50176
       -1.53212
       -1.51726
       -1.56279
       -1.52862
       -1.54748
       -1.49356
       -1.57374
       -1.55326
       -1.54231
       -1.52838
       -1.53386
       -1.55215
       -1.53884
       -1.53747
       -1.48910
       -1.51756
       -1.54412
       -1.53416
       -1.55503
       -1.54689
       -1.55891
       -1.53801
       -1.54708
       -1.52473
       -1.57360
       -1.52981
       -1.56348
       -1.56561
       -1.56993
       -1.53982
       -1.53157
       -1.48668
       -1.53541
       -1.54890
       -1.58317
       -1.56166
       -1.54374
       -1.55642
       -1.54306
       -1.54911
       -1.53562
       -1.52466
       -1.52789
       -1.52736
       -1.57013
       -1.54467
       -1.55100
       -1.54279
       -1.51568
       -1.56672
       -1.50682
       -1.48472
       -1.53518
       -1.51532
       -1.51630
       -1.55851
       -1.49440
       -1.53114
       -1.48812
       -1.53451
       -1.54925
       -1.50996
       -1.53461
       -1.54543
       -1.53396
       -1.51835
       -1.51643
       -1.52354
       -1.51581
       -1.51789
       -1.51643
       -1.54914
       -1.47703
       -1.58065
       -1.53933
       -1.54318
       -1.53244
       -1.50352
       -1.55436
       -1.55593
       -1.53940
       -1.53307
       -1.56073
       -1.51127
       -1.52204
       -1.53549
       -1.59513
       -1.52592
       -1.54236
       -1.53599
       -1.54993
       -1.55908
       -1.53256
       -1.50875
       -1.52479
       -1.51020
       -1.54549
       -1.52424
       -1.51502
       -1.51940
       -1.53225
       -1.53687
       -1.55906
       -1.56580
       -1.53211
       -1.49168
       -1.54983
       -1.49635
       -1.51040
       -1.54959
       -1.57791
       -1.55389
       -1.54658
       -1.52275
       -1.54526
       -1.49782
       -1.53445
       -1.53437
       -1.57601
       -1.52091
       -1.54259
       -1.54989
       -1.56890
       -1.52323
       -1.56728
       -1.53052
       -1.50889
       -1.48886
       -1.54829
       -1.55496
       -1.54111
       -1.50903
       -1.51490
       -1.54193
       -1.52723
       -1.53288
       -1.52627
       -1.54812
       -1.51359
       -1.49843
       -1.56490
       -1.51480
       -1.55652
       -1.54657
       -1.55036
       -1.55860
       -1.54600
       -1.54779
       -1.51820
       -1.51712
       -1.53733
       -1.53243
       -1.54306
       -1.55477
       -1.52179
       -1.54758
       -1.51337
       -1.50497
       -1.54780
       -1.49707
       -1.51511
       -1.52847
       -1.55180
       -1.51594
       -1.53790
       -1.49684
       -1.58042
       -1.54180
       -1.55261
       -1.49935
       -1.53696
       -1.56009
       -1.54142
       -1.53455
       -1.51692
       -1.55459
       -1.52638
       -1.57454
       -1.56238
       -1.57656
       -1.55456
       -1.53682
       -1.57212
       -1.54725
       -1.57494
       -1.53020
       -1.58322
       -1.56315
       -1.54416
       -1.52076
       -1.55953
       -1.46943
       -1.54417
       -1.52544
       -1.56707
       -1.56121
       -1.54226
       -1.54097
       -1.56517
       -1.60503
       -1.52938
       -1.55282
       -1.55695
       -1.51192
       -1.57182
       -1.57097
       -1.53454
       -1.56869
       -1.49834
       -1.54707
       -1.50668
       -1.52355
       -1.51798
       -1.54367
       -1.50893
       -1.53386
       -1.49512
       -1.58007
       -1.51566
       -1.49649
       -1.56576
       -1.54793
       -1.53263
       -1.53600
       -1.55787
       -1.51448
       -1.48967
       -1.52131
       -1.47626
       -1.49995
       -1.53749
       -1.55532
       -1.50675
       -1.55809
       -1.53646
       -1.53350
       -1.55168
       -1.53401
       -1.55866
       -1.55017
       -1.54268
       -1.51923
       -1.53535
       -1.52829
       -1.51857
       -1.52768
       -1.58198
       -1.53585
       -1.55388
       -1.55522
       -1.54528
       -1.53810
       -1.53124
       -1.53920
       -1.54825
       -1.50242
       -1.52013
       -1.53299
       -1.50605
       -1.51446
       -1.48557
       -1.51414
       -1.53787
       -1.54619
       -1.50704
       -1.51742
       -1.55633
       -1.55019
       -1.52464
       -1.54301
       -1.56232
       -1.53310
       -1.52653
       -1.54698
       -1.53529
       -1.52304
       -1.55929
       -1.53676
       -1.53676
       -1.53010
       -1.48270
       -1.55755
       -1.57585
       -1.54357
       -1.54361
       -1.52243
       -1.51597
       -1.47764
       -1.56435
       -1.55679
       -1.52216
       -1.53569
       -1.50399
       -1.53380
       -1.50030
       -1.53775
       -1.54264
       -1.55098
       -1.49199
       -1.50516
       -1.54948
       -1.51488
       -1.50231
       -1.53867
       -1.53124
       -1.55332
       -1.52967
       -1.53460
       -1.50370
       -1.54180
       -1.54901
       -1.54163
       -1.56546
       -1.58410
       -1.55961
       -1.52087
       -1.50711
       -1.51696
       -1.53828
       -1.51411
       -1.54881
       -1.55071
       -1.57004
       -1.54389
       -1.57062
       -1.51880
       -1.54467
       -1.53030
       -1.52571
       -1.54954
       -1.54265
       -1.56243
       -1.57305
       -1.56930
       -1.49904
       -1.56223
       -1.50571
       -1.53121
       -1.52702
       -1.58696
       -1.56803
       -1.48976
       -1.52435
       -1.55246
       -1.56545
       -1.54184
       -1.53304
       -1.57408
       -1.55322
       -1.49135
       -1.55950
       -1.49679
       -1.56496
       -1.53597
       -1.56557
       -1.56678
       -1.56205
       -1.55650
       -1.56758
       -1.55251
       -1.53384
       -1.55439
       -1.51970
       -1.51453
       -1.54578
       -1.55033
       -1.54672
       -1.56319
       -1.51303
       -1.51948
       -1.48880
       -1.55808
       -1.52410
       -1.53684
       -1.51883
       -1.50031
       -1.49902
       -1.60722
       -1.50359
       -1.50822
       -1.55412
       -1.55390
       -1.56748
       -1.52138
       -1.51721
       -1.48708
       -1.52240
       -1.54212
       -1.47186
       -1.53753
       -1.56231
       -1.51500
       -1.49357
       -1.54883
       -1.54293
       -1.53533
       -1.56789
       -1.51562
       -1.55170
       -1.55298
       -1.54999
       -1.53603
       -1.53085
       -1.57294
       -1.52286
       -1.52685
       -1.54290
       -1.54386
       -1.56293
       -1.55688
       -1.55367
       -1.53532
       -1.55947
       -1.52498
       -1.55784
       -1.51948
       -1.54000
       -1.53498
       -1.49681
       -1.49710
       -1.51194
       -1.54675
       -1.54652
       -1.56647
       -1.49856
       -1.54342
       -1.55723
       -1.56544
       -1.52591
       -1.57511
       -1.56942
       -1.55117
       -1.53313
       -1.50853
       -1.52142
       -1.51981
       -1.56320
       -1.52471
       -1.54812
       -1.52784
       -1.49726
       -1.55675
       -1.58297
       -1.52257
       -1.53354
       -1.55734
       -1.50745
       -1.50346
       -1.52877
       -1.52378
       -1.52759
       -1.54129
       -1.51372
       -1.52058
       -1.52485
       -1.50715
       -1.51976
       -1.56470
       -1.52516
       -1.51027
       -1.52850
       -1.53019
       -1.49226
       -1.52683
       -1.52686
       -1.54532
       -1.51405
       -1.53507
       -1.52757
       -1.55152
       -1.54107
       -1.52319
       -1.55749
       -1.58415
       -1.54153
       -1.52607
       -1.54603
       -1.55406
       -1.52242
       -1.56856
       -1.55782
       -1.55168
       -1.55575
       -1.54813
       -1.52685
       -1.52053
       -1.54998
       -1.55003
       -1.54238
       -1.51072
       -1.53759
       -1.54713
       -1.53148
       -1.56892
       -1.53731
       -1.52300
       -1.51045
       -1.56845
       -1.51814
       -1.54148
       -1.56510
       -1.52117
       -1.52954
       -1.57353
       -1.54251
       -1.50547
       -1.56534
       -1.54776
       -1.55398
       -1.52251
       -1.55754
       -1.51082
       -1.53032
       -1.55096
       -1.54420
       -1.54748
       -1.51785
       -1.53164
       -1.53411
       -1.56308
       -1.56266
       -1.52845
       -1.54164
       -1.53478
       -1.53003
       -1.54324
       -1.52008
       -1.54571
       -1.52092
       -1.51075
       -1.51175
       -1.54498
       -1.51752
       -1.53104
       -1.52638
       -1.51509
       -1.49620
       -1.56028
       -1.52794
       -1.53349
       -1.55636
       -1.56219
       -1.55053
       -1.51526
       -1.51488
       -1.53214
       -1.51649
       -1.51815
       -1.48232
       -1.55646
       -1.54158
       -1.54023
       -1.50698
       -1.51908
       -1.52922
       -1.53686
       -1.51449
       -1.51010
       -1.54208
       -1.55741
       -1.58064
       -1.54362
       -1.52514
       -1.56278
       -1.54388
       -1.51223
       -1.55423
       -1.51830
       -1.56359
       -1.55214
       -1.53135
       -1.51580
       -1.56258
       -1.51463
       -1.55670
       -1.50315
       -1.49627
       -1.52023
       -1.49359
       -1.51791
       -1.53565
       -1.53632
       -1.55993
       -1.52841
       -1.52075
       -1.55889
       -1.55374
       -1.55652
       -1.51345
       -1.60218
       -1.53924
       -1.52038
       -1.53115
       -1.53885
       -1.53771
       -1.50271
       -1.56407
       -1.50461
       -1.55179
       -1.50628
       -1.47530
       -1.59202
       -1.52815
       -1.51322
       -1.51691
       -1.53589
       -1.52125
       -1.51950
       -1.52740
       -1.51046
       -1.55346
       -1.52075
       -1.54465
       -1.54744
       -1.54315
       -1.52785
       -1.52608
       -1.53792
       -1.53611
       -1.53839
       -1.54563
       -1.52937
       -1.52112
       -1.53531
       -1.53663
       -1.54636
       -1.52646
       -1.52302
       -1.50160
       -1.53693
       -1.54647
       -1.54597
       -1.54514
       -1.56102
       -1.53044
       -1.53490
       -1.53095
       -1.56254
       -1.50443
       -1.55669
       -1.53966
       -1.55933
       -1.54766
       -1.55135
       -1.50531
       -1.52918
       -1.56468
       -1.51759
       -1.56118
       -1.49996
       -1.53332
       -1.55203
       -1.48186
       -1.58733
       -1.52586
       -1.56853
       -1.52486
       -1.58223
       -1.52757
       -1.54727
       -1.53869
       -1.54600
       -1.54371
       -1.52366
       -1.54683
       -1.51289
       -1.57589
       -1.57934
       -1.54591
       -1.51742
       -1.55064
       -1.51563
       -1.53175
       -1.53251
       -1.53346
       -1.54426
       -1.53511
       -1.54620
       -1.53966
       -1.52986
       -1.52830
       -1.47838
       -1.51001
       -1.54549
       -1.53852
       -1.56838
       -1.51789
       -1.54280
       -1.51696
       -1.52211
       -1.49540
       -1.51043
       -1.53281
       -1.54279
       -1.53866
       -1.52358
       -1.51826
       -1.57973
       -1.52800
       -1.57199
       -1.52512
       -1.51333
       -1.54089
       -1.52342
       -1.51209
       -1.53074
       -1.51195
       -1.51453
       -1.52318
       -1.56819
       -1.55534
       -1.55320
       -1.48742
       -1.49936
       -1.52055
       -1.53301
       -1.52355
       -1.55149
       -1.51522
       -1.54094
       -1.53709
       -1.54613
       -1.52310
       -1.54401
       -1.52585
       -1.54671
       -1.53741
       -1.54138
       -1.54503
       -1.53469
       -1.52424
       -1.50233
       -1.54861
       -1.53345
       -1.53686
       -1.49330
       -1.50826
       -1.55529
       -1.50951
       -1.51917
       -1.52055
       -1.54025
       -1.54157
       -1.51748
       -1.51345
       -1.56819
       -1.53103
       -1.53658
       -1.54697
       -1.56136
       -1.52855
       -1.53642
       -1.52568
       -1.52527
       -1.55170
       -1.51507
       -1.52714
       -1.51251
       -1.54951
       -1.53368
       -1.50423
       -1.57580
       -1.54634
       -1.54911
       -1.49710
       -1.49177
       -1.51280
       -1.48636
       -1.53197
       -1.54752
       -1.52215
       -1.54909
       -1.55799
       -1.54262
       -1.53899
       -1.49048
       -1.50331
       -1.53047
       -1.54085
       -1.50312
       -1.52502
       -1.49838
       -1.55950
       -1.52753
       -1.55483
       -1.50132
       -1.51855
       -1.52350
       -1.50673
       -1.50227
       -1.51870
       -1.52282
       -1.53084
       -1.53837
       -1.55279
       -1.53442
       -1.54133
       -1.52542
       -1.49800
       -1.51265
       -1.54883
       -1.59234
       -1.54344
       -1.53097
       -1.53357
       -1.52573
       -1.55528
       -1.50374
       -1.53200
       -1.49553
       -1.51390
       -1.54142
       -1.49505
       -1.56760
       -1.53142
       -1.56170
       -1.50548
       -1.57218
       -1.52750
       -1.55140
       -1.53730
       -1.52277
       -1.52397
       -1.50827
       -1.53790
       -1.49814
       -1.57137
       -1.54875
       -1.51573
       -1.52316
       -1.52454
       -1.51385
       -1.54642
       -1.54537
       -1.54792
       -1.55855
       -1.55085
       -1.55736
       -1.54226
       -1.51261
       -1.52684
       -1.50859
       -1.55723
       -1.56889
       -1.53307
       -1.57000
       -1.53620
       -1.53169
       -1.52098
       -1.54016
       -1.47222
       -1.50919
       -1.48581
       -1.53853
       -1.53382
       -1.52520
       -1.49760
       -1.57499
       -1.51555
       -1.50666
       -1.53475
       -1.52457
       -1.53953
       -1.52525
       -1.51127
       -1.53323
       -1.51413
       -1.49535
       -1.52067
       -1.55852
       -1.53806
       -1.55361
       -1.49306
       -1.50221
       -1.52839
       -1.53186
       -1.53733
       -1.52205
       -1.53674
       -1.55798
       -1.51785
       -1.53548
       -1.51780
       -1.51478
       -1.53357
       -1.52866
       -1.54025
       -1.52194
       -1.53141
       -1.52572
       -1.54376
       -1.51590
       -1.53123
       -1.52133
       -1.54680
       -1.50326
       -1.55509
       -1.52803
       -1.47500
       -1.48666
       -1.51660
       -1.53882
       -1.53037
       -1.50647
       -1.50854
       -1.54703
       -1.49246
       -1.54135
       -1.54266
       -1.55391
       -1.52208
       -1.51350
       -1.54436
       -1.53581
       -1.52085
       -1.50602
       -1.56627
       -1.48396
       -1.53239
       -1.54175
       -1.50788
       -1.52855
       -1.54894
       -1.52983
       -1.51388
       -1.50762
       -1.49147
       -1.49089
       -1.49164
       -1.51670
       -1.51589
       -1.54877
       -1.55259
       -1.53238
       -1.52744
       -1.50601
       -1.49456
       -1.53597
       -1.52079
       -1.53084
       -1.53844
       -1.52011
       -1.54844
       -1.57092
       -1.54339
       -1.51575
       -1.51094
       -1.51086
       -1.49005
       -1.50388
       -1.48926
       -1.52226
       -1.51043
       -1.52396
       -1.51059
       -1.54907
       -1.53943
       -1.55628
       -1.51234
       -1.51949
       -1.53749
       -1.53188
       -1.53380
       -1.57476
       -1.51963
       -1.53144
       -1.53058
       -1.52829
       -1.52809
       -1.50687
       -1.51314
       -1.55217
       -1.48136
       -1.53201
       -1.52193
       -1.54807
       -1.50793
       -1.54408
       -1.51755
       -1.54945
       -1.54838
       -1.50074
       -1.50480
       -1.54083
       -1.53859
       -1.52661
       -1.56203
       -1.54131
       -1.52584
       -1.49603
       -1.51469
       -1.54887
       -1.52707
       -1.54368
       -1.51077
       -1.57262
       -1.52231
       -1.53673
       -1.51231
       -1.52866
       -1.55066
       -1.51696
       -1.51755
       -1.54645
       -1.50399
       -1.55091
       -1.55024
       -1.52556
       -1.53338
       -1.54823
       -1.49672
       -1.50759
       -1.51579
       -1.54654
       -1.52873
       -1.54448
       -1.47604
       -1.54964
       -1.51032
       -1.53496
       -1.53941
       -1.55599
       -1.51004
       -1.53790
       -1.51651
       -1.51297
       -1.51969
       -1.47557
       -1.53671
       -1.51752
       -1.53339
       -1.55623
       -1.48539
       -1.47919
       -1.52383
       -1.54528
       -1.51428
       -1.52788
       -1.51135
       -1.54230
       -1.54867
       -1.51744
       -1.54027
       -1.52517
       -1.52010
       -1.52022
       -1.54771
       -1.53078
       -1.55962
       -1.50959
       -1.53468
       -1.51347
       -1.56492
       -1.52473
       -1.51618
       -1.52658
       -1.54069
       -1.52808
       -1.50277
       -1.51024
       -1.51657
       -1.53974
       -1.53452
       -1.53661
       -1.53278
       -1.54951
       -1.52675
       -1.51867
       -1.55041
       -1.56379
       -1.57703
       -1.53863
       -1.56599
       -1.55925
       -1.51808
       -1.54781
       -1.54339
       -1.47467
       -1.53628
       -1.53825
       -1.51011
       -1.54281
       -1.54325
       -1.54773
       -1.52501
       -1.53702
       -1.49363
       -1.50918
       -1.52667
       -1.53589
       -1.52485
       -1.52118
       -1.50784
       -1.51345
       -1.51348
       -1.49461
       -1.49627
       -1.56362
       -1.53439
       -1.53359
       -1.54713
       -1.52653
       -1.52025
       -1.54396
       -1.52638
       -1.52179
       -1.55010
       -1.51309
       -1.54958
       -1.50854
       -1.47354
       -1.50500
       -1.52206
       -1.51987
       -1.51880
       -1.52565
       -1.55897
       -1.57181
       -1.51442
       -1.50276
       -1.53229
       -1.55608
       -1.53029
       -1.55586
       -1.53974
       -1.51488
       -1.53274
       -1.53790
       -1.50209
       -1.51836
       -1.52923
       -1.53005
       -1.47565
       -1.51794
       -1.52449
       -1.50335
       -1.49016
       -1.56317
       -1.54215
       -1.52700
       -1.53324
       -1.50807
       -1.55248
       -1.54157
       -1.52089
       -1.49149
       -1.53806
       -1.54980
       -1.51014
       -1.52750
       -1.54483
       -1.52813
       -1.52580
       -1.50589
       -1.54916
       -1.56140
       -1.51263
       -1.53502
       -1.55435
       -1.54686
       -1.53344
       -1.49994
       -1.52636
       -1.54015
       -1.52333
       -1.54546
       -1.55778
       -1.55887
       -1.50758
       -1.54006
       -1.50044
       -1.50932
       -1.55056
       -1.55688
       -1.55119
       -1.55913
       -1.50350
       -1.55373
       -1.52136
       -1.55182
       -1.55373
       -1.55919
       -1.53796
       -1.54033
       -1.52058
       -1.54092
       -1.51947
       -1.48461
       -1.49263
       -1.50422
       -1.52646
       -1.51820
       -1.54560
       -1.52686
       -1.52209
       -1.50512
       -1.52447
       -1.54978
       -1.53928
       -1.54391
       -1.52078
       -1.54018
       -1.58744
       -1.52120
       -1.53302
       -1.50798
       -1.51840
       -1.50919
       -1.55032
       -1.51684
       -1.52500
       -1.50643
       -1.53423
       -1.53155
       -1.51654
       -1.49646
       -1.52731
       -1.51443
       -1.49899
       -1.51981
       -1.51798
       -1.53507
       -1.53794
       -1.55568
       -1.50508
       -1.53293
       -1.54512
       -1.49623
       -1.51811
       -1.55300
       -1.55885
       -1.54858
       -1.59576
       -1.54766
       -1.54111
       -1.54840
       -1.53780
       -1.52532
       -1.54534
       -1.54385
       -1.54141
       -1.53135
       -1.54616
       -1.54785
       -1.54269
       -1.53153
       -1.52257
       -1.48520
       -1.52242
       -1.54375
       -1.51984
       -1.51250
       -1.51474
       -1.52171
       -1.49894
       -1.50697
       -1.49983
       -1.54009
       -1.54923
       -1.50217
       -1.54785
       -1.53388
       -1.52338
       -1.53884
       -1.54239
       -1.47661
       -1.52668
       -1.49632
       -1.56219
       -1.55584
       -1.48278
       -1.55112
       -1.55756
       -1.56045
       -1.52548
       -1.50464
       -1.55485
       -1.54137
       -1.49756
       -1.52816
       -1.51876
       -1.53746
       -1.53470
       -1.53438
       -1.52052
       -1.50234
       -1.56347
       -1.51962
       -1.52025
       -1.50756
       -1.54416
       -1.52143
       -1.49767
       -1.50592
       -1.55297
       -1.53149
       -1.53750
       -1.54528
       -1.54906
       -1.53333
       -1.51675
       -1.49445
       -1.53291
       -1.52159
       -1.49640
       -1.50076
       -1.57465
       -1.52609
       -1.54212
       -1.53004
       -1.54112
       -1.50680
       -1.54511
       -1.53940
       -1.54627
       -1.53773
       -1.51734
       -1.52260
       -1.56880
       -1.56311
       -1.55649
       -1.52456
       -1.55657
       -1.53594
       -1.52212
       -1.52629
       -1.54842
       -1.55335
       -1.51153
       -1.50872
       -1.53776
       -1.48532
       -1.56522
       -1.53468
       -1.54215
       -1.58001
       -1.51221
       -1.57313
       -1.51541
       -1.50799
       -1.53701
       -1.51915
       -1.52513
       -1.52308
       -1.51911
       -1.55459
       -1.51476
       -1.52875
       -1.51525
       -1.51328
       -1.53330
       -1.52494
       -1.53611
       -1.53397
       -1.49485
       -1.51972
       -1.51433
       -1.58094
       -1.55562
       -1.52219
       -1.54330
       -1.53674
       -1.58320
       -1.49196
       -1.50677
       -1.52265
       -1.52961
       -1.52489
       -1.54609
       -1.49219
       -1.50828
       -1.52750
       -1.53197
       -1.49947
       -1.50728
       -1.49785
       -1.50856
       -1.54170
       -1.49771
       -1.52109
       -1.51374
       -1.50062
       -1.52395
       -1.53502
       -1.50844
       -1.51231
       -1.53490
       -1.49430
       -1.51703
       -1.55071
       -1.52413
       -1.55174
       -1.56066
       -1.53437
       -1.52766
       -1.54430
       -1.52710
       -1.55031
       -1.53134
       -1.51099
       -1.52533
       -1.51572
       -1.52455
       -1.54638
       -1.53613
       -1.50886
       -1.51851
       -1.46066
       -1.52122
       -1.56937
       -1.48163
       -1.53150
       -1.51424
       -1.51640
       -1.50993
       -1.54855
       -1.55290
       -1.51668
       -1.55492
       -1.53443
       -1.55261
       -1.53212
       -1.49921
       -1.56120
       -1.52627
       -1.50845
       -1.50696
       -1.49082
       -1.53362
       -1.53397
       -1.49038
       -1.52138
       -1.55715
       -1.51864
       -1.52493
       -1.53056
       -1.53318
       -1.53406
       -1.52596
       -1.53165
       -1.53696
       -1.54361
       -1.48927
       -1.50421
       -1.53089
       -1.49403
       -1.54684
       -1.51722
       -1.51379
       -1.51411
       -1.51702
       -1.51553
       -1.48506
       -1.53039
       -1.52535
       -1.54580
       -1.53739
       -1.53355
       -1.54463
       -1.52105
       -1.48272
       -1.54187
       -1.54224
       -1.52815
       -1.52679
       -1.50390
       -1.55458
       -1.53682
       -1.54284
       -1.53653
       -1.52806
       -1.50432
       -1.51356
       -1.53592
       -1.53857
       -1.52576
       -1.49958
       -1.54504
       -1.56213
       -1.55774
       -1.54457
       -1.56017
       -1.54501
       -1.52117
       -1.51706
       -1.52724
       -1.56280
       -1.52844
       -1.51160
       -1.49497
       -1.52713
       -1.50593
       -1.52830
       -1.52633
       -1.53215
       -1.56391
       -1.49100
       -1.54770
       -1.53050
       -1.49537
       -1.49647
       -1.49673
       -1.53306
       -1.57118
       -1.53792
       -1.53232
       -1.54707
       -1.49573
       -1.51531
       -1.51042
       -1.54277
       -1.51377
       -1.54439
       -1.55326
       -1.52552
       -1.52184
       -1.51532
       -1.55520
       -1.54197
       -1.52392
       -1.55180
       -1.49080
       -1.55756
       -1.53068
       -1.49439
       -1.50793
       -1.50191
       -1.54325
       -1.50832
       -1.49392
       -1.55867
       -1.51280
       -1.53993
       -1.49873
       -1.50519
       -1.49057
       -1.49919
       -1.54804
       -1.49370
       -1.50658
       -1.51809
       -1.52657
       -1.56019
       -1.54700
       -1.51434
       -1.50988
       -1.54807
       -1.50282
       -1.50441
       -1.57094
       -1.51654
       -1.54624
       -1.55833
       -1.55893
       -1.51458
       -1.53158
       -1.50930
       -1.51796
       -1.53329
       -1.48851
       -1.52503
       -1.57011
       -1.52652
       -1.54344
       -1.49992
       -1.52681
       -1.55174
       -1.48900
       -1.53947
       -1.56495
       -1.50827
       -1.54724
       -1.51403
       -1.52303
       -1.48500
       -1.50347
       -1.54402
       -1.51235
       -1.52559
       -1.53515
       -1.54973
       -1.48795
       -1.54153
       -1.53482
       -1.51224
       -1.48377
       -1.52681
       -1.49130
       -1.51892
       -1.51891
       -1.51849
       -1.52820
       -1.57067
       -1.52981
       -1.51012
       -1.56557
       -1.53611
       -1.56106
       -1.49704
       -1.54255
       -1.54345
       -1.53767
       -1.52678
       -1.50758
       -1.49973
       -1.51708
       -1.54508
       -1.47401
       -1.51918
       -1.51923
       -1.52155
       -1.54571
       -1.47511
       -1.50534
       -1.50422
       -1.51643
       -1.52019
       -1.56324
       -1.53965
       -1.52262
       -1.51768
       -1.56248
       -1.52537
       -1.53112
       -1.55116
       -1.46963
       -1.53385
       -1.54444
       -1.54683
       -1.52070
       -1.54760
       -1.48736
       -1.53564
       -1.50008
       -1.55713
       -1.47764
       -1.50254
       -1.53248
       -1.55304
       -1.54943
       -1.54740
       -1.52979
       -1.52252
       -1.51268
       -1.49762
       -1.53117
       -1.56259
       -1.51783
       -1.51271
       -1.52973
       -1.56782
       -1.47465
       -1.52617
       -1.52582
       -1.51047
       -1.53834
       -1.49621
       -1.51176
       -1.52211
       -1.56440
       -1.49773
       -1.49023
       -1.53053
       -1.53307
       -1.51715
       -1.52217
       -1.50953
       -1.51408
       -1.54027
       -1.51722
       -1.56149
       -1.52343
       -1.51077
       -1.54073
       -1.48244
       -1.53521
       -1.50595
       -1.54654
       -1.51018
       -1.53081
       -1.53067
       -1.50455
       -1.54795
       -1.53978
       -1.53012
       -1.51559
       -1.49162
       -1.55969
       -1.53740
       -1.52556
       -1.54945
       -1.52831
       -1.55966
       -1.50680
       -1.52156
       -1.51659
       -1.51743
       -1.49771
       -1.49567
       -1.52343
       -1.52345
       -1.51743
       -1.57032
       -1.56431
       -1.51794
       -1.53450
       -1.54740
       -1.50360
       -1.50873
       -1.55583
       -1.51974
       -1.53111
       -1.58423
       -1.54251
       -1.55026
       -1.53733
       -1.49768
       -1.52315
       -1.55999
       -1.48955
       -1.56304
       -1.51847
       -1.49521
       -1.52279
       -1.50158
       -1.49745
       -1.52396
       -1.50212
       -1.52763
       -1.52494
       -1.49405
       -1.54062
       -1.51384
       -1.51571
       -1.50279
       -1.49529
       -1.56943
       -1.50866
       -1.49102
       -1.55187
       -1.52314
       -1.48999
       -1.52307
       -1.52801
       -1.47895
       -1.52699
       -1.51247
       -1.52466
       -1.49256
       -1.48926
       -1.52267
       -1.55319
       -1.55384
       -1.54941
       -1.50702
       -1.53794
       -1.55232
       -1.55598
       -1.50381
       -1.51876
       -1.50471
       -1.53228
       -1.51485
       -1.54014
       -1.49038
       -1.52598
       -1.56510
       -1.50282
       -1.50769
       -1.52184
       -1.54226
       -1.54279
       -1.48541
       -1.55832
       -1.46749
       -1.52254
       -1.50525
       -1.54682
       -1.54351
       -1.52868
       -1.54522
       -1.51399
       -1.54990
       -1.53235
       -1.53690
       -1.48838
       -1.52093
       -1.55858
       -1.58635
       -1.51445
       -1.54688
       -1.49924
       -1.51031
       -1.49575
       -1.53396
       -1.50239
       -1.50944
       -1.50173
       -1.53040
       -1.53647
       -1.55914
       -1.50395
       -1.52554
       -1.54542
       -1.51430
       -1.54905
       -1.54639
       -1.53743
       -1.52514
       -1.49707
       -1.55549
       -1.46260
       -1.50862
       -1.53703
       -1.54061
       -1.51243
       -1.55235
       -1.53776
       -1.51559
       -1.54546
       -1.50720
       -1.49054
       -1.48193
       -1.52217
       -1.51685
       -1.51223
       -1.51458
       -1.53115
       -1.52714
       -1.52185
       -1.54603
       -1.52515
       -1.50619
       -1.55134
       -1.50236
       -1.52039
       -1.50981
       -1.55111
       -1.52732
       -1.49247
       -1.53061
       -1.50816
       -1.53129
       -1.52671
       -1.52659
       -1.51189
       -1.51974
       -1.54743
       -1.52366
       -1.52925
       -1.53470
       -1.51374
       -1.54105
       -1.52457
       -1.50703
       -1.51277
       -1.51980
       -1.48570
       -1.50926
       -1.52482
       -1.51674
       -1.52960
       -1.53781
       -1.53104
       -1.51322
       -1.52461
       -1.55821
       -1.49112
       -1.50467
       -1.49488
       -1.53243
       -1.52719
       -1.54886
       -1.52087
       -1.55541
       -1.50974
       -1.52940
       -1.50569
       -1.53689
       -1.51838
       -1.53139
       -1.53837
       -1.51024
       -1.52112
       -1.53194
       -1.53284
       -1.50283
       -1.51195
       -1.53210
       -1.54332
       -1.52900
       -1.53329
       -1.51807
       -1.53412
       -1.50637
       -1.48804
       -1.59186
       -1.48122
       -1.51282
       -1.52365
       -1.51309
       -1.48634
       -1.49781
       -1.51553
       -1.49874
       -1.53042
       -1.50966
       -1.50711
       -1.48328
       -1.49365
       -1.55095
       -1.54874
       -1.51918
       -1.57224
       -1.50856
       -1.51832
       -1.52749
       -1.54969
       -1.50192
       -1.51919
       -1.52354
       -1.55370
       -1.49863
       -1.55991
       -1.52744
       -1.54500
       -1.54809
       -1.54409
       -1.50076
       -1.49594
       -1.49342
       -1.53174
       -1.53672
       -1.59151
       -1.46967
       -1.52683
       -1.53689
       -1.55041
       -1.49443
       -1.50642
       -1.50567
       -1.51236
       -1.51522
       -1.47978
       -1.52529
       -1.48170
       -1.52653
       -1.56437
       -1.52740
       -1.50223
       -1.54639
       -1.51941
       -1.51037
       -1.50170
       -1.54181
       -1.49760
       -1.50201
       -1.49093
       -1.53675
       -1.56895
       -1.55572
       -1.49332
       -1.51600
       -1.52752
       -1.50980
       -1.54115
       -1.52916
       -1.49900
       -1.50131
       -1.50647
       -1.55591
       -1.46611
       -1.50502
       -1.56359
       -1.55819
       -1.52147
       -1.52190
       -1.52143
       -1.54137
       -1.54194
       -1.50252
       -1.51659
       -1.46150
       -1.50798
       -1.53296
       -1.55603
       -1.56533
       -1.50922
       -1.52564
       -1.48640
       -1.53008
       -1.57226
       -1.48185
       -1.55147
       -1.50077
       -1.51165
       -1.51760
       -1.54963
       -1.53801
       -1.53835
       -1.51348
       -1.50976
       -1.52950
       -1.50848
       -1.53498
       -1.55709
       -1.48590
       -1.56493
       -1.54986
       -1.50577
       -1.55168
       -1.51058
       -1.49584
       -1.55167
       -1.50668
       -1.52094
       -1.53092
       -1.50693
       -1.51810
       -1.52813
       -1.52656
       -1.52489
       -1.53379
       -1.52499
       -1.49465
       -1.52211
       -1.54456
       -1.50533
       -1.50364
       -1.50585
       -1.54550
       -1.54674
       -1.54057
       -1.53983
       -1.51735
       -1.51886
       -1.52071
       -1.52203
       -1.53649
       -1.55708
       -1.51638
       -1.56258
       -1.50764
       -1.54104
       -1.50920
       -1.52846
       -1.49139
       -1.51350
       -1.52780
       -1.51828
       -1.52831
       -1.55529
       -1.50847
       -1.56361
       -1.49954
       -1.48866
       -1.55460
       -1.50806
       -1.50486
       -1.54462
       -1.54370
       -1.49274
       -1.50465
       -1.48403
       -1.52683
       -1.51986
       -1.50946
       -1.52754
       -1.49866
       -1.52827
       -1.50750
       -1.53318
       -1.54660
       -1.54793
       -1.50051
       -1.53233
       -1.49961
       -1.52682
       -1.52726
       -1.51526
       -1.52031
       -1.54757
       -1.49923
       -1.53748
       -1.53312
       -1.52090
       -1.56557
       -1.53150
       -1.52372
       -1.50534
       -1.52104
       -1.52385
       -1.51271
       -1.57865
       -1.51913
       -1.48436
       -1.56349
       -1.54201
       -1.52284
       -1.50233
       -1.51302
       -1.52588
       -1.50547
       -1.51757
       -1.49980
       -1.51327
       -1.53373
       -1.52206
       -1.52864
       -1.51082
       -1.54154
       -1.55414
       -1.48842
       -1.51778
       -1.53417
       -1.49931
       -1.51849
       -1.48383
       -1.50829
       -1.53542
       -1.54788
       -1.49920
       -1.47934
       -1.52887
       -1.49114
       -1.53463
       -1.56520
       -1.49841
       -1.51882
       -1.51509
       -1.52755
       -1.48272
       -1.51326
       -1.55950
       -1.52131
       -1.55493
       -1.53266
       -1.53805
       -1.56218
       -1.54158
       -1.53626
       -1.51141
       -1.49825
       -1.52312
       -1.52063
       -1.53657
       -1.51012
       -1.53381
       -1.54610
       -1.52914
       -1.53409
       -1.51218
       -1.47440
       -1.53436
       -1.51483
       -1.54042
       -1.51775
       -1.56058
       -1.51244
       -1.54836
       -1.50003
       -1.50207
       -1.50285
       -1.48764
       -1.51056
       -1.52649
       -1.48392
       -1.53800
       -1.52774
       -1.50740
       -1.52997
       -1.52072
       -1.50729
       -1.51048
       -1.51214
       -1.53139
       -1.50137
       -1.51279
       -1.54742
       -1.52048
       -1.49092
       -1.53696
       -1.54604
       -1.54097
       -1.51712
       -1.54093
       -1.53312
       -1.49301
       -1.48602
       -1.52052
       -1.51149
       -1.53348
       -1.52257
       -1.53445
       -1.48659
       -1.51452
       -1.56083
       -1.53953
       -1.53630
       -1.51991
       -1.48760
       -1.55268
       -1.49757
       -1.55888
       -1.50996
       -1.54003
       -1.51154
       -1.54283
       -1.52015
       -1.51276
       -1.51460
       -1.56849
       -1.47613
       -1.54072
       -1.49001
       -1.52470
       -1.50322
       -1.52472
       -1.53447
       -1.54203
       -1.54221
       -1.51174
       -1.54213
       -1.49811
       -1.54553
       -1.49884
       -1.51915
       -1.56271
       -1.51025
       -1.53917
       -1.52526
       -1.52993
       -1.51349
       -1.54100
       -1.50054
       -1.54443
       -1.52967
       -1.49266
       -1.55256
       -1.50597
       -1.53692
       -1.53510
       -1.50066
       -1.54706
       -1.53955
       -1.51518
       -1.56354
       -1.52936
       -1.54427
       -1.51037
       -1.49674
       -1.52424
       -1.50373
       -1.55886
       -1.48646
       -1.52275
       -1.53265
       -1.54853
       -1.53618
       -1.52199
       -1.50183
       -1.50990
       -1.51329
       -1.53048
       -1.49618
       -1.49018
       -1.54229
       -1.54414
       -1.54289
       -1.51743
       -1.55229
       -1.52612
       -1.53607
       -1.53760
       -1.53909
       -1.52300
       -1.53783
       -1.51658
       -1.49683
       -1.50481
       -1.52996
       -1.52493
       -1.49104
       -1.53078
       -1.48619
       -1.52333
       -1.51182
       -1.51342
       -1.52240
       -1.53110
       -1.51989
       -1.50867
       -1.52606
       -1.53764
       -1.52039
       -1.53405
       -1.52519
       -1.53626
       -1.51735
       -1.49076
       -1.52931
       -1.54800
       -1.51021
       -1.49626
       -1.53125
       -1.48554
       -1.53932
       -1.52221
       -1.53878
       -1.51637
       -1.53134
       -1.51937
       -1.48385
       -1.52268
       -1.52682
       -1.52811
       -1.51705
       -1.59916
       -1.47413
       -1.54463
       -1.51792
       -1.53806
       -1.50970
       -1.50072
       -1.52953
       -1.53448
       -1.48921
       -1.53842
       -1.53501
       -1.50642
       -1.50506
       -1.53584
       -1.49976
       -1.49142
       -1.51255
       -1.49796
       -1.51920
       -1.50893
       -1.51978
       -1.48381
       -1.48263
       -1.50462
       -1.51385
       -1.53727
       -1.48741
       -1.52591
       -1.58298
       -1.51068
       -1.51078
       -1.51826
       -1.51568
       -1.50693
       -1.57024
       -1.53841
       -1.49008
       -1.52460
       -1.53901
       -1.51669
       -1.48788
       -1.49078
       -1.47868
       -1.54288
       -1.51651
       -1.54441
       -1.49071
       -1.55117
       -1.51436
       -1.51672
       -1.52452
       -1.48975
       -1.52364
       -1.52912
       -1.49376
       -1.52082
       -1.51262
       -1.52817
       -1.50139
       -1.52278
       -1.53732
       -1.54663
       -1.51523
       -1.52674
       -1.51679
       -1.50343
       -1.53687
       -1.47670
       -1.54094
       -1.50924
       -1.49845
       -1.54450
       -1.49221
       -1.52298
       -1.52164
       -1.56884
       -1.52323
       -1.56626
       -1.50248
       -1.51724
       -1.57312
       -1.52646
       -1.54675
       -1.54665
       -1.50506
       -1.56553
       -1.51810
       -1.52793
       -1.52631
       -1.50757
       -1.51601
       -1.50213
       -1.49392
       -1.52325
       -1.51124
       -1.55618
       -1.49822
       -1.52917
       -1.52560
       -1.54506
       -1.53589
       -1.53946
       -1.53665
       -1.49023
       -1.53575
       -1.51572
       -1.54992
       -1.51825
       -1.51420
       -1.55361
       -1.50356
       -1.50238
       -1.54788
       -1.50187
       -1.51458
       -1.48584
       -1.52402
       -1.51993
       -1.53127
       -1.53857
       -1.53205
       -1.53207
       -1.51521
       -1.53978
       -1.51007
       -1.55185
       -1.50321
       -1.51502
       -1.53469
       -1.53172
       -1.50395
       -1.52294
       -1.52826
       -1.50959
       -1.55189
       -1.54572
       -1.51295
       -1.51318
       -1.48875
       -1.50757
       -1.49760
       -1.51131
       -1.53291
       -1.53678
       -1.52157
       -1.51711
       -1.53818
       -1.49556
       -1.50399
       -1.51998
       -1.54853
       -1.50683
       -1.53332
       -1.50309
       -1.50803
       -1.53467
       -1.52079
       -1.52671
       -1.55648
       -1.56679
       -1.51691
       -1.50772
       -1.51425
       -1.49775
       -1.50351
       -1.52789
       -1.51526
       -1.53724
       -1.49013
       -1.50566
       -1.51928
       -1.52108
       -1.51502
       -1.51411
       -1.49434
       -1.51799
       -1.52807
       -1.50801
       -1.49097
       -1.49182
       -1.49082
       -1.48806
       -1.46316
       -1.50367
       -1.51852
       -1.53976
       -1.47880
       -1.52082
       -1.56485
       -1.46670
       -1.52223
       -1.52094
       -1.53637
       -1.54258
       -1.57485
       -1.52863
       -1.52269
       -1.52430
       -1.50188
       -1.52082
       -1.51261
       -1.49972
       -1.48793
       -1.53204
       -1.52281
       -1.48990
       -1.51209
       -1.50927
       -1.49863
       -1.51495
       -1.55152
       -1.50579
       -1.52735
       -1.52387
       -1.52624
       -1.56158
       -1.49018
       -1.53965
       -1.50448
       -1.47986
       -1.52908
       -1.53555
       -1.51759
       -1.51283
       -1.55051
       -1.52557
       -1.48907
       -1.45730
       -1.50782
       -1.50521
       -1.50399
       -1.51485
       -1.48628
       -1.53172
       -1.50972
       -1.52365
       -1.54871
       -1.54670
       -1.53605
       -1.52024
       -1.55695
       -1.53209
       -1.51669
       -1.54161
       -1.50683
       -1.56633
       -1.52690
       -1.50487
       -1.49853
       -1.53407
       -1.52270
       -1.49680
       -1.48491
       -1.50676
       -1.48605
       -1.54237
       -1.49136
       -1.47765
       -1.51516
       -1.52730
       -1.54070
       -1.52460
       -1.53510
       -1.51662
       -1.53694
       -1.51334
       -1.52280
       -1.49561
       -1.53296
       -1.53357
       -1.52231
       -1.49783
       -1.54307
       -1.48714
       -1.50754
       -1.49942
       -1.50931
       -1.54104
       -1.51546
       -1.51447
       -1.54185
       -1.52110
       -1.50388
       -1.54690
       -1.52567
       -1.54035
       -1.52299
       -1.53022
       -1.54240
       -1.51701
       -1.51983
       -1.49843
       -1.50789
       -1.53324
       -1.49873
       -1.54897
       -1.52252
       -1.51827
       -1.51981
       -1.51157
       -1.50762
       -1.52323
       -1.53631
       -1.52822
       -1.50054
       -1.48765
       -1.53565
       -1.50907
       -1.49138
       -1.51863
       -1.52516
       -1.51508
       -1.53235
       -1.54944
       -1.51359
       -1.52932
       -1.52772
       -1.52824
       -1.55005
       -1.52198
       -1.49501
       -1.51673
       -1.48604
       -1.53187
       -1.52922
       -1.52892
       -1.51982
       -1.49465
       -1.49443
       -1.50843
       -1.51604
       -1.55284
       -1.50585
       -1.51246
       -1.51165
       -1.51555
       -1.52838
       -1.52040
       -1.50416
       -1.47782
       -1.51754
       -1.47562
       -1.47137
       -1.53267
       -1.53167
       -1.53184
       -1.48227
       -1.53141
       -1.52315
       -1.50644
       -1.53991
       -1.47250
       -1.51928
       -1.52251
       -1.55328
       -1.55749
       -1.53095
       -1.50956
       -1.52039
       -1.50271
       -1.52424
       -1.49331
       -1.50227
       -1.50799
       -1.51041
       -1.48535
       -1.52779
       -1.51919
       -1.50407
       -1.52260
       -1.55113
       -1.49190
       -1.52186
       -1.50015
       -1.51967
       -1.55455
       -1.47901
       -1.51130
       -1.51128
       -1.44648
       -1.50254
       -1.51214
       -1.50963
       -1.50459
       -1.51078
       -1.50718
       -1.50436
       -1.50152
       -1.51038
       -1.49542
       -1.50524
       -1.50793
       -1.50147
       -1.54761
       -1.49430
       -1.53488
       -1.55255
       -1.51626
       -1.52915
       -1.52093
       -1.60870
       -1.51610
       -1.51584
       -1.54374
       -1.50667
       -1.57775
       -1.53358
       -1.50612
       -1.48171
       -1.52742
       -1.52712
       -1.43804
       -1.48908
       -1.51471
       -1.49063
       -1.50255
       -1.52792
       -1.50156
       -1.54183
       -1.52051
       -1.53899
       -1.53023
       -1.52098
       -1.54592
       -1.55686
       -1.53881
       -1.50868
       -1.51183
       -1.55374
       -1.53392
       -1.54807
       -1.51069
       -1.52395
       -1.44418
       -1.53061
       -1.51201
       -1.52097
       -1.54085
       -1.51220
       -1.48451
       -1.52668
       -1.55234
       -1.51173
       -1.52176
       -1.51788
       -1.51024
       -1.51944
       -1.51862
       -1.52882
       -1.53887
       -1.53457
       -1.52395
       -1.50925
       -1.52514
       -1.50792
       -1.51626
       -1.51339
       -1.53698
       -1.51887
       -1.51164
       -1.53642
       -1.51928
       -1.56122
       -1.52092
       -1.49008
       -1.49815
       -1.52531
       -1.55509
       -1.53395
       -1.50241
       -1.50405
       -1.52048
       -1.50320
       -1.53069
       -1.47664
       -1.53892
       -1.54809
       -1.48911
       -1.51938
       -1.52594
       -1.49939
       -1.54769
       -1.48591
       -1.50558
       -1.54257
       -1.53533
       -1.50481
       -1.50419
       -1.48347
       -1.53023
       -1.48949
       -1.52728
       -1.51477
       -1.52286
       -1.51365
       -1.48718
       -1.49088
       -1.51307
       -1.52306
       -1.44735
       -1.53648
       -1.48610
       -1.48535
       -1.52364
       -1.50068
       -1.51336
       -1.49572
       -1.53316
       -1.52942
       -1.50936
       -1.56005
       -1.49582
       -1.52653
       -1.51852
       -1.54896
       -1.56494
       -1.51367
       -1.50479
       -1.53529
       -1.50266
       -1.51074
       -1.51268
       -1.50046
       -1.52257
       -1.53087
       -1.50840
       -1.51230
       -1.52123
       -1.52811
       -1.49501
       -1.54596
       -1.49178
       -1.52102
       -1.51788
       -1.51539
       -1.55387
       -1.50499
       -1.51915
       -1.47882
       -1.49728
       -1.50537
       -1.52127
       -1.51555
       -1.45779
       -1.51395
       -1.49068
       -1.50934
       -1.49490
       -1.51349
       -1.50417
       -1.51405
       -1.48935
       -1.48003
       -1.52181
       -1.53169
       -1.54089
       -1.54910
       -1.52276
       -1.48334
       -1.51336
       -1.60925
       -1.50539
       -1.51603
       -1.54842
       -1.51509
       -1.54113
       -1.51812
       -1.48307
       -1.49277
       -1.53126
       -1.48583
       -1.48352
       -1.50111
       -1.52263
       -1.47585
       -1.52016
       -1.52121
       -1.51755
       -1.54317
       -1.52044
       -1.53212
       -1.52993
       -1.55450
       -1.52560
       -1.54825
       -1.54443
       -1.51812
       -1.49629
       -1.55406
       -1.54317
       -1.55195
       -1.54766
       -1.56004
       -1.47816
       -1.54633
       -1.51942
       -1.52548
       -1.52975
       -1.50793
       -1.49108
       -1.54499
       -1.52383
       -1.52691
       -1.49332
       -1.53652
       -1.51593
       -1.50582
       -1.53412
       -1.51172
       -1.50466
       -1.55027
       -1.53892
       -1.51322
       -1.52790
       -1.52669
       -1.50293
       -1.51687
       -1.52790
       -1.50518
       -1.50641
       -1.51087
       -1.48087
       -1.56158
       -1.50033
       -1.50748
       -1.51027
       -1.52857
       -1.52282
       -1.53489
       -1.53088
       -1.51345
       -1.50791
       -1.48543
       -1.51808
       -1.51505
       -1.52611
       -1.51734
       -1.50462
       -1.53402
       -1.49011
       -1.50626
       -1.53560
       -1.49994
       -1.48398
       -1.52903
       -1.53802
       -1.51385
       -1.54312
       -1.50571
       -1.55165
       -1.48697
       -1.53308
       -1.51233
       -1.50395
       -1.50169
       -1.50893
       -1.51042
       -1.50960
       -1.51474
       -1.46196
       -1.55576
       -1.49440
       -1.52587
       -1.49896
       -1.51864
       -1.48672
       -1.52832
       -1.53524
       -1.53455
       -1.51364
       -1.52420
       -1.49812
       -1.51893
       -1.53045
       -1.53484
       -1.54020
       -1.51757
       -1.49596
       -1.56803
       -1.50599
       -1.53679
       -1.53955
       -1.52955
       -1.54354
       -1.55083
       -1.52297
       -1.51052
       -1.50411
       -1.53492
       -1.50662
       -1.53366
       -1.49843
       -1.51143
       -1.53855
       -1.47983
       -1.56053
       -1.50040
       -1.48901
       -1.49675
       -1.53278
       -1.49049
       -1.47644
       -1.50142
       -1.44332
       -1.50226
       -1.50988
       -1.50310
       -1.50154
       -1.51135
       -1.50110
       -1.51335
       -1.50065
       -1.48937
       -1.48601
       -1.52681
       -1.52368
       -1.49182
       -1.52483
       -1.48571
       -1.51928
       -1.55484
       -1.49070
       -1.50249
       -1.57080
       -1.49390
       -1.52836
       -1.49039
       -1.48900
       -1.47717
       -1.52284
       -1.49404
       -1.47186
       -1.50350
       -1.52533
       -1.48959
       -1.56050
       -1.52371
       -1.54400
       -1.53884
       -1.50431
       -1.52390
       -1.54090
       -1.55156
       -1.52121
       -1.54896
       -1.52719
       -1.53660
       -1.50071
       -1.53131
       -1.57117
       -1.57581
       -1.52641
       -1.55254
       -1.50609
       -1.50163
       -1.52047
       -1.54291
       -1.50512
       -1.48497
       -1.51728
       -1.53480
       -1.47245
       -1.51815
       -1.49903
       -1.52591
       -1.52467
       -1.49270
       -1.49397
       -1.48102
       -1.49696
       -1.54402
       -1.54354
       -1.48874
       -1.50147
       -1.52561
       -1.50305
       -1.53617
       -1.50219
       -1.52919
       -1.52557
       -1.50571
       -1.48708
       -1.53964
       -1.52645
       -1.52786
       -1.51447
       -1.50369
       -1.51323
       -1.50914
       -1.52227
       -1.49964
       -1.52958
       -1.49457
       -1.51466
       -1.51427
       -1.49296
       -1.50866
       -1.50421
       -1.52053
       -1.47162
       -1.50229
       -1.52305
       -1.47946
       -1.51154
       -1.52039
       -1.52349
       -1.51359
       -1.51931
       -1.53379
       -1.54037
       -1.51960
       -1.53033
       -1.51178
       -1.49624
       -1.53076
       -1.52200
       -1.51854
       -1.48183
       -1.50750
       -1.48590
       -1.51917
       -1.49700
       -1.53650
       -1.51951
       -1.53476
       -1.51920
       -1.51938
       -1.50706
       -1.52188
       -1.50816
       -1.52407
       -1.54661
       -1.51553
       -1.54791
       -1.53402
       -1.53988
       -1.53384
       -1.50613
       -1.54766
       -1.51698
       -1.53607
       -1.51114
       -1.50295
       -1.51623
       -1.52625
       -1.52837
       -1.48737
       -1.48820
       -1.51318
       -1.51274
       -1.52238
       -1.53260
       -1.54602
       -1.49470
       -1.48595
       -1.53370
       -1.52649
       -1.50573
       -1.49803
       -1.50684
       -1.49878
       -1.46672
       -1.52370
       -1.49814
       -1.50147
       -1.48792
       -1.53594
       -1.52165
       -1.50801
       -1.48766
       -1.49333
       -1.50283
       -1.49632
       -1.49587
       -1.51160
       -1.50967
       -1.48034
       -1.51156
       -1.51853
       -1.49558
       -1.54055
       -1.49959
       -1.52982
       -1.56542
       -1.49047
       -1.52577
       -1.47374
       -1.50268
       -1.48973
       -1.49869
       -1.47555
       -1.52487
       -1.50237
       -1.53097
       -1.48819
       -1.55668
       -1.54153
       -1.51797
       -1.54123
       -1.51833
       -1.51903
       -1.52741
       -1.52106
       -1.49456
       -1.53074
       -1.54526
       -1.54395
       -1.50260
       -1.53358
       -1.52533
       -1.57825
       -1.51789
       -1.51292
       -1.51747
       -1.51391
       -1.48431
       -1.50248
       -1.48382
       -1.53102
       -1.52710
       -1.51330
       -1.50622
       -1.52974
       -1.48724
       -1.51286
       -1.52586
       -1.49465
       -1.48109
       -1.49960
       -1.49485
       -1.53027
       -1.54312
       -1.50390
       -1.52308
       -1.52943
       -1.50373
       -1.53246
       -1.55632
       -1.49858
       -1.51791
       -1.54594
       -1.51605
       -1.52815
       -1.48802
       -1.54035
       -1.49657
       -1.51336
       -1.49099
       -1.50147
       -1.51686
       -1.49772
       -1.51009
       -1.50820
       -1.52641
       -1.51486
       -1.48474
       -1.45714
       -1.49786
       -1.50429
       -1.48358
       -1.52847
       -1.52744
       -1.49496
       -1.53512
       -1.53542
       -1.53913
       -1.52119
       -1.50481
       -1.52034
       -1.49582
       -1.55239
       -1.50606
       -1.50405
       -1.50233
       -1.52907
       -1.50750
       -1.49678
       -1.50951
       -1.52260
       -1.48274
       -1.55849
       -1.50596
       -1.52749
       -1.54253
       -1.51452
       -1.51176
       -1.52348
       -1.51451
       -1.52077
       -1.51187
       -1.51305
       -1.50442
       -1.53421
       -1.53836
       -1.52000
       -1.52782
       -1.48938
       -1.50027
       -1.52460
       -1.51769
       -1.52818
       -1.51405
       -1.51313
       -1.50536
       -1.53200
       -1.52661
       -1.51606
       -1.50029
       -1.48457
       -1.50939
       -1.52666
       -1.49790
       -1.53709
       -1.46353
       -1.53133
       -1.50118
       -1.53177
       -1.52450
       -1.47805
       -1.51903
       -1.48630
       -1.48517
       -1.50230
       -1.50565
       -1.51329
       -1.50701
       -1.53197
       -1.55261
       -1.48411
       -1.49675
       -1.50784
       -1.52043
       -1.50103
       -1.50505
       -1.52862
       -1.50796
       -1.47210
       -1.51180
       -1.51034
       -1.51696
       -1.57033
       -1.46812
       -1.54711
       -1.56547
       -1.52767
       -1.52378
       -1.47916
       -1.51981
       -1.49797
       -1.52714
       -1.48205
       -1.51096
       -1.51204
       -1.50717
       -1.48085
       -1.51932
       -1.54361
       -1.51053
       -1.51864
       -1.50689
       -1.50264
       -1.53740
       -1.52089
       -1.47460
       -1.49849
       -1.48960
       -1.54126
       -1.50079
       -1.50227
       -1.52371
       -1.52928
       -1.48189
       -1.51205
       -1.50077
       -1.49565
       -1.50453
       -1.51364
       -1.53981
       -1.53227
       -1.49493
       -1.48851
       -1.54626
       -1.54489
       -1.49735
       -1.50601
       -1.53542
       -1.50396
       -1.48044
       -1.50534
       -1.50389
       -1.49052
       -1.51172
       -1.49822
       -1.52748
       -1.51423
       -1.52737
       -1.51234
       -1.55053
       -1.50489
       -1.50521
       -1.48318
       -1.49599
       -1.50857
       -1.50943
       -1.54616
       -1.49704
       -1.50499
       -1.49936
       -1.49397
       -1.50049
       -1.52230
       -1.49271
       -1.47888
       -1.50404
       -1.45333
       -1.51511
       -1.51179
       -1.48381
       -1.48296
       -1.47713
       -1.52143
       -1.54399
       -1.52239
       -1.51241
       -1.53557
       -1.50456
       -1.52137
       -1.51174
       -1.52591
       -1.48199
       -1.51255
       -1.47353
       -1.51528
       -1.48599
       -1.49682
       -1.49036
       -1.48534
       -1.52391
       -1.53790
       -1.50784
       -1.51795
       -1.48820
       -1.54420
       -1.53214
       -1.52033
       -1.49366
       -1.50448
       -1.53228
       -1.50473
       -1.50144
       -1.51722
       -1.53420
       -1.53715
       -1.51124
       -1.52954
       -1.53055
       -1.50064
       -1.50561
       -1.49449
       -1.47329
       -1.52211
       -1.52130
       -1.51386
       -1.51262
       -1.52675
       -1.51692
       -1.54423
       -1.50445
       -1.50635
       -1.50336
       -1.48996
       -1.53788
       -1.53871
       -1.48375
       -1.50874
       -1.53432
       -1.51675
       -1.50162
       -1.46932
       -1.53452
       -1.50524
       -1.48566
       -1.52280
       -1.52050
       -1.54405
       -1.52818
       -1.52361
       -1.51782
       -1.47571
       -1.49007
       -1.51005
       -1.51476
       -1.51545
       -1.51558
       -1.50224
       -1.51769
       -1.47415
       -1.50433
       -1.51234
       -1.49269
       -1.56922
       -1.47347
       -1.49503
       -1.53034
       -1.52781
       -1.49830
       -1.50017
       -1.50262
       -1.49272
       -1.55203
       -1.49415
       -1.52516
       -1.50158
       -1.49672
       -1.47152
       -1.51377
       -1.50744
       -1.49986
       -1.50865
       -1.48616
       -1.53351
       -1.52615
       -1.52289
       -1.48096
       -1.51909
       -1.52685
       -1.54428
       -1.50779
       -1.51726
       -1.52079
       -1.53878
       -1.47957
       -1.53123
       -1.48099
       -1.49702
       -1.50324
       -1.52635
       -1.54650
       -1.51594
       -1.50307
       -1.54107
       -1.53851
       -1.54092
       -1.51084
       -1.49834
       -1.51462
       -1.50608
       -1.49693
       -1.52335
       -1.54893
       -1.51723
       -1.52465
       -1.53033
       -1.53092
       -1.48280
       -1.49365
       -1.49358
       -1.51816
       -1.48493
       -1.51663
       -1.51612
       -1.50989
       -1.51467
       -1.50189
       -1.54843
       -1.47478
       -1.50311
       -1.50908
       -1.50508
       -1.49197
       -1.52241
       -1.51302
       -1.48892
       -1.51633
       -1.47104
       -1.51759
       -1.50264
       -1.46516
       -1.50495
       -1.47609
       -1.50853
       -1.55318
       -1.51580
       -1.55052
       -1.52467
       -1.51315
       -1.52812
       -1.48513
       -1.50613
       -1.49430
       -1.49261
       -1.49574
       -1.47794
       -1.50772
       -1.49367
       -1.51046
       -1.49857
       -1.53938
       -1.49801
       -1.51116
       -1.48139
       -1.50625
       -1.53376
       -1.52198
       -1.50932
       -1.51821
       -1.49845
       -1.49812
       -1.51797
       -1.52386
       -1.46522
       -1.54330
       -1.51558
       -1.51204
       -1.50692
       -1.52346
       -1.50200
       -1.51412
       -1.47262
       -1.46458
       -1.52854
       -1.48776
       -1.51095
       -1.50606
       -1.51250
       -1.53224
       -1.50932
       -1.47777
       -1.49750
       -1.50665
       -1.48150
       -1.49427
       -1.52161
       -1.49613
       -1.51425
       -1.54599
       -1.49774
       -1.48635
       -1.48191
       -1.52385
       -1.50856
       -1.50053
       -1.55705
       -1.51343
       -1.55810
       -1.52293
       -1.51986
       -1.53252
       -1.51583
       -1.46501
       -1.52898
       -1.49854
       -1.53383
       -1.48933
       -1.48170
       -1.51193
       -1.47024
       -1.50753
       -1.52520
       -1.50102
       -1.56998
       -1.53064
       -1.50139
       -1.51893
       -1.53200
       -1.52075
       -1.51249
       -1.52803
       -1.51949
       -1.54551
       -1.49920
       -1.48824
       -1.52542
       -1.52041
       -1.47253
       -1.47652
       -1.50182
       -1.53708
       -1.49271
       -1.48464
       -1.52414
       -1.50148
       -1.51791
       -1.50823
       -1.52847
       -1.48317
       -1.52523
       -1.51237
       -1.49839
       -1.51743
       -1.52587
       -1.49291
       -1.52232
       -1.47627
       -1.47017
       -1.52519
       -1.57189
       -1.53681
       -1.51330
       -1.49836
       -1.52690
       -1.53294
       -1.53454
       -1.50535
       -1.53015
       -1.51819
       -1.52659
       -1.48931
       -1.49744
       -1.50723
       -1.53930
       -1.51359
       -1.50926
       -1.52595
       -1.48595
       -1.50196
       -1.50547
       -1.49177
       -1.46046
       -1.49733
       -1.49705
       -1.48540
       -1.52801
       -1.54328
       -1.51545
       -1.49613
       -1.53459
       -1.50613
       -1.50788
       -1.49670
       -1.51816
       -1.50857
       -1.47692
       -1.52528
       -1.50055
       -1.51643
       -1.50481
       -1.50950
       -1.51567
       -1.47889
       -1.47963
       -1.53625
       -1.50346
       -1.53828
       -1.51167
       -1.52973
       -1.51798
       -1.48279
       -1.50491
       -1.47186
       -1.51236
       -1.48255
       -1.52897
       -1.50574
       -1.50812
       -1.50055
       -1.52077
       -1.53044
       -1.51675
       -1.54078
       -1.49274
       -1.48445
       -1.52903
       -1.51230
       -1.51552
       -1.51679
       -1.50061
       -1.47560
       -1.52788
       -1.48163
       -1.48435
       -1.52501
       -1.52257
       -1.52338
       -1.50666
       -1.54888
       -1.48292
       -1.49745
       -1.49800
       -1.48623
       -1.51309
       -1.49044
       -1.52770
       -1.52388
       -1.51751
       -1.52741
       -1.54046
       -1.51083
       -1.51426
       -1.50560
       -1.49497
       -1.49851
       -1.53968
       -1.46902
       -1.51714
       -1.54758
       -1.48689
       -1.50461
       -1.50353
       -1.48525
       -1.48938
       -1.49774
       -1.54681
       -1.50741
       -1.52660
       -1.51185
       -1.50649
       -1.53852
       -1.54897
       -1.48686
       -1.50792
       -1.50841
       -1.51167
       -1.50503
       -1.51715
       -1.49722
       -1.47542
       -1.49873
       -1.54316
       -1.53031
       -1.55047
       -1.53454
       -1.49901
       -1.51043
       -1.53170
       -1.51745
       -1.52527
       -1.47366
       -1.49012
       -1.52039
       -1.49521
       -1.49555
       -1.50123
       -1.51011
       -1.51501
       -1.54016
       -1.52720
       -1.51730
       -1.48891
       -1.48758
       -1.52696
       -1.50135
       -1.54951
       -1.52620
       -1.51833
       -1.51516
       -1.51430
       -1.50684
       -1.49426
       -1.52215
       -1.50768
       -1.51510
       -1.50225
       -1.48262
       -1.45338
       -1.49570
       -1.55211
       -1.54579
       -1.52357
       -1.47217
       -1.52220
       -1.52707
       -1.50517
       -1.49468
       -1.51052
       -1.49983
       -1.49971
       -1.47867
       -1.48725
       -1.50701
       -1.51756
       -1.51230
       -1.52870
       -1.54084
       -1.51350
       -1.50479
       -1.50176
       -1.49858
       -1.53352
       -1.50323
       -1.47083
       -1.52317
       -1.54570
       -1.51983
       -1.50094
       -1.51996
       -1.52205
       -1.50667
       -1.52892
       -1.46389
       -1.51183
       -1.53230
       -1.49767
       -1.52095
       -1.48446
       -1.51610
       -1.55650
       -1.50834
       -1.52442
       -1.52159
       -1.51154
       -1.53656
       -1.49962
       -1.54161
       -1.53273
       -1.53791
       -1.52532
       -1.48315
       -1.51180
       -1.50700
       -1.50456
       -1.45311
       -1.51286
       -1.52370
       -1.50791
       -1.50998
       -1.48792
       -1.51532
       -1.50875
       -1.51258
       -1.49648
       -1.47464
       -1.50843
       -1.52875
       -1.51814
       -1.52420
       -1.52449
       -1.48826
       -1.52731
       -1.50400
       -1.51766
       -1.51682
       -1.49828
       -1.54443
       -1.49798
       -1.51711
       -1.51403
       -1.51172
       -1.51498
       -1.47463
       -1.46400
       -1.49098
       -1.51538
       -1.49350
       -1.51516
       -1.50174
       -1.50730
       -1.49261
       -1.51932
       -1.51579
       -1.50319
       -1.47743
       -1.49139
       -1.49488
       -1.50211
       -1.52948
       -1.48782
       -1.52771
       -1.53980
       -1.46776
       -1.49095
       -1.50992
       -1.54338
       -1.52059
       -1.50821
       -1.49329
       -1.48526
       -1.52749
       -1.53502
       -1.48299
       -1.52312
       -1.49235
       -1.51998
       -1.49687
       -1.53569
       -1.50269
       -1.48269
       -1.50779
       -1.52240
       -1.51188
       -1.55374
       -1.51466
       -1.49555
       -1.50708
       -1.50517
       -1.52620
       -1.52071
       -1.49004
       -1.51771
       -1.51640
       -1.52138
       -1.48518
       -1.51220
       -1.52507
       -1.49197
       -1.52217
       -1.52142
       -1.52631
       -1.50612
       -1.51927
       -1.49485
       -1.53109
       -1.53222
       -1.51779
       -1.55304
       -1.51117
       -1.49876
       -1.51106
       -1.50448
       -1.52419
       -1.50164
       -1.51690
       -1.49706
       -1.49223
       -1.48362
       -1.52980
       -1.52659
       -1.55585
       -1.53166
       -1.50084
       -1.50707
       -1.49533
       -1.50217
       -1.49269
       -1.49572
       -1.51372
       -1.49407
       -1.47484
       -1.50233
       -1.49095
       -1.51241
       -1.51147
       -1.51605
       -1.53500
       -1.53143
       -1.51122
       -1.53192
       -1.48360
       -1.52313
       -1.50014
       -1.50049
       -1.51243
       -1.54735
       -1.52783
       -1.49711
       -1.51678
       -1.53477
       -1.52336
       -1.50836
       -1.47350
       -1.53355
       -1.50667
       -1.53677
       -1.52169
       -1.49056
       -1.52436
       -1.55969
       -1.53666
       -1.50814
       -1.52161
       -1.47526
       -1.51060
       -1.54215
       -1.52518
       -1.51886
       -1.51511
       -1.53001
       -1.50555
       -1.52457
       -1.49293
       -1.53250
       -1.44275
       -1.50858
       -1.51606
       -1.49644
       -1.50969
       -1.49689
       -1.48401
       -1.51422
       -1.50276
       -1.48126
       -1.47678
       -1.51658
       -1.50529
       -1.52025
       -1.50055
       -1.51608
       -1.50679
       -1.53179
       -1.51462
       -1.51124
       -1.51703
       -1.51236
       -1.52791
       -1.51269
       -1.51527
       -1.50707
       -1.52326
       -1.50478
       -1.51090
       -1.49093
       -1.49113
       -1.50287
       -1.49807
       -1.52114
       -1.48591
       -1.50413
       -1.52120
       -1.50250
       -1.52823
       -1.50897
       -1.47149
       -1.52134
       -1.46932
       -1.51956
       -1.53385
       -1.49769
       -1.50295
       -1.49688
       -1.48400
       -1.48550
       -1.48682
       -1.52588
       -1.50573
       -1.52755
       -1.52769
       -1.52049
       -1.52601
       -1.51917
       -1.50074
       -1.47259
       -1.47769
       -1.49860
       -1.50767
       -1.51750
       -1.51042
       -1.49826
       -1.51389
       -1.47982
       -1.52167
       -1.57026
       -1.50174
       -1.50300
       -1.51991
       -1.49199
       -1.51491
       -1.52034
       -1.51064
       -1.48359
       -1.51304
       -1.50603
       -1.50084
       -1.51719
       -1.52580
       -1.52620
       -1.52662
       -1.51212
       -1.50587
       -1.50895
       -1.52677
       -1.52330
       -1.52254
       -1.49652
       -1.50767
       -1.52438
       -1.49469
       -1.51892
       -1.49620
       -1.52534
       -1.49780
       -1.47985
       -1.52517
       -1.50196
       -1.47995
       -1.48873
       -1.51603
       -1.50699
       -1.55580
       -1.54612
       -1.49441
       -1.51793
       -1.52681
       -1.51133
       -1.50349
       -1.49712
       -1.48554
       -1.48306
       -1.48283
       -1.49282
       -1.53296
       -1.51853
       -1.51044
       -1.49184
       -1.52621
       -1.53497
       -1.50203
       -1.52158
       -1.47873
       -1.52914
       -1.51081
       -1.49598
       -1.53375
       -1.53796
       -1.47985
       -1.49766
       -1.52072
       -1.50416
       -1.54380
       -1.47533
       -1.46813
       -1.51819
       -1.47827
       -1.53629
       -1.53910
       -1.49605
       -1.53610
       -1.52026
       -1.51621
       -1.52538
       -1.54319
       -1.51638
       -1.51763
       -1.53670
       -1.48518
       -1.51613
       -1.54518
       -1.50636
       -1.52749
       -1.50851
       -1.49789
       -1.52697
       -1.45889
       -1.52016
       -1.50761
       -1.47508
       -1.48441
       -1.49475
       -1.45347
       -1.49718
       -1.48653
       -1.48012
       -1.48197
       -1.55103
       -1.51865
       -1.52069
       -1.50502
       -1.46305
       -1.49295
       -1.52774
       -1.50575
       -1.48983
       -1.54855
       -1.55272
       -1.54262
       -1.51491
       -1.54577
       -1.52073
       -1.50351
       -1.52311
       -1.51341
       -1.50512
       -1.50955
       -1.53585
       -1.50581
       -1.50764
       -1.47522
       -1.47261
       -1.51158
       -1.50348
       -1.48761
       -1.49421
       -1.48791
       -1.52477
       -1.51134
       -1.50795
       -1.50965
       -1.50401
       -1.47068
       -1.49361
       -1.45516
       -1.49005
       -1.46650
       -1.52595
       -1.51510
       -1.49794
       -1.50349
       -1.52781
       -1.50050
       -1.47176
       -1.46575
       -1.50234
       -1.47728
       -1.50381
       -1.50305
       -1.53300
       -1.51072
       -1.49915
       -1.51277
       -1.51976
       -1.56777
       -1.53084
       -1.49058
       -1.50756
       -1.52219
       -1.50870
       -1.50306
       -1.51507
       -1.49089
       -1.50519
       -1.51653
       -1.51178
       -1.50121
       -1.51298
       -1.49996
       -1.52894
       -1.56039
       -1.53242
       -1.50673
       -1.51913
       -1.51666
       -1.53276
       -1.51909
       -1.51477
       -1.50803
       -1.48652
       -1.49510
       -1.52606
       -1.50801
       -1.51856
       -1.50593
       -1.49551
       -1.49385
       -1.51457
       -1.45813
       -1.48579
       -1.48067
       -1.52254
       -1.53399
       -1.52601
       -1.52494
       -1.51596
       -1.50619
       -1.47708
       -1.48610
       -1.51851
       -1.47445
       -1.51061
       -1.48497
       -1.47260
       -1.53809
       -1.48353
       -1.49035
       -1.51081
       -1.46032
       -1.53424
       -1.46104
       -1.52220
       -1.50328
       -1.51741
       -1.53512
       -1.51624
       -1.52381
       -1.51709
       -1.51435
       -1.51342
       -1.48746
       -1.48441
       -1.53970
       -1.50623
       -1.49423
       -1.53371
       -1.50084
       -1.52622
       -1.50156
       -1.47229
       -1.51271
       -1.53881
       -1.54396
       -1.51180
       -1.51813
       -1.53830
       -1.51945
       -1.53296
       -1.49895
       -1.50664
       -1.53645
       -1.53149
       -1.51648
       -1.52795
       -1.52875
       -1.50826
       -1.47835
       -1.51317
       -1.53868
       -1.50398
       -1.50119
       -1.51059
       -1.47947
       -1.52991
       -1.48933
       -1.47190
       -1.50360
       -1.51702
       -1.51682
       -1.50296
       -1.50502
       -1.47501
       -1.50597
       -1.51271
       -1.47420
       -1.48735
       -1.53294
       -1.52416
       -1.50558
       -1.50714
       -1.50231
       -1.51277
       -1.48309
       -1.51149
       -1.52237
       -1.52085
       -1.53874
       -1.52563
       -1.50630
       -1.48161
       -1.50950
       -1.49582
       -1.53533
       -1.53814
       -1.50803
       -1.48520
       -1.51298
       -1.49754
       -1.44919
       -1.49016
       -1.50820
       -1.51866
       -1.42777
       -1.50617
       -1.49163
       -1.48339
       -1.49850
       -1.52919
       -1.53978
       -1.49161
       -1.52504
       -1.49462
       -1.48146
       -1.50487
       -1.49958
       -1.48362
       -1.51654
       -1.52828
       -1.50755
       -1.51488
       -1.49921
       -1.50421
       -1.50079
       -1.50638
       -1.55053
       -1.52458
       -1.48027
       -1.47286
       -1.53829
       -1.50713
       -1.49993
       -1.49079
       -1.48889
       -1.51166
       -1.51142
       -1.53562
       -1.52575
       -1.50911
       -1.51625
       -1.47667
       -1.53589
       -1.50908
       -1.52043
       -1.49801
       -1.53274
       -1.49293
       -1.52665
       -1.52693
       -1.51813
       -1.48942
       -1.50879
       -1.52369
       -1.47128
       -1.50382
       -1.51327
       -1.51134
       -1.49723
       -1.50674
       -1.50471
       -1.47429
       -1.45746
       -1.54166
       -1.53064
       -1.53317
       -1.51048
       -1.51032
       -1.51532
       -1.48808
       -1.47325
       -1.52480
       -1.48344
       -1.50252
       -1.50324
       -1.47282
       -1.48761
       -1.48119
       -1.49622
       -1.49765
       -1.44251
       -1.53173
       -1.50746
       -1.48706
       -1.49868
       -1.51087
       -1.51355
       -1.51052
       -1.53907
       -1.51422
       -1.50641
       -1.52884
       -1.48188
       -1.48915
       -1.49505
       -1.49276
       -1.51547
       -1.53231
       -1.50740
       -1.52305
       -1.48115
       -1.50087
       -1.49026
       -1.53171
       -1.54076
       -1.46919
       -1.48130
       -1.49293
       -1.50211
       -1.53028
       -1.50715
       -1.52067
       -1.54061
       -1.52573
       -1.54944
       -1.50257
       -1.50041
       -1.49683
       -1.45882
       -1.49626
       -1.57133
       -1.49949
       -1.53825
       -1.47794
       -1.47429
       -1.52771
       -1.47696
       -1.48804
       -1.52149
       -1.50780
       -1.52322
       -1.50771
       -1.47240
       -1.50390
       -1.50950
       -1.50912
       -1.50591
       -1.51147
       -1.53911
       -1.49612
       -1.49862
       -1.50134
       -1.49873
       -1.49423
       -1.49873
       -1.50189
       -1.52016
       -1.53154
       -1.50122
       -1.51404
       -1.47569
       -1.48457
       -1.51281
       -1.48423
       -1.52714
       -1.54626
       -1.53339
       -1.49393
       -1.50243
       -1.50921
       -1.48171
       -1.51132
       -1.53448
       -1.53986
       -1.42445
       -1.48861
       -1.46635
       -1.48513
       -1.47389
       -1.52422
       -1.50074
       -1.48299
       -1.52806
       -1.50813
       -1.47279
       -1.50237
       -1.47691
       -1.51387
       -1.50839
       -1.48283
       -1.55544
       -1.52942
       -1.49705
       -1.50781
       -1.49799
       -1.48588
       -1.54227
       -1.54716
       -1.47830
       -1.43833
       -1.51150
       -1.52653
       -1.51676
       -1.48363
       -1.47026
       -1.51200
       -1.54157
       -1.50794
       -1.51128
       -1.49351
       -1.49062
       -1.47464
       -1.51203
       -1.48167
       -1.52444
       -1.50688
       -1.53786
       -1.47736
       -1.54402
       -1.52058
       -1.50844
       -1.50520
       -1.50861
       -1.51997
       -1.50406
       -1.52597
       -1.54566
       -1.55805
       -1.48866
       -1.51894
       -1.50628
       -1.49656
       -1.45533
       -1.54741
       -1.53122
       -1.52186
       -1.49681
       -1.50626
       -1.52999
       -1.48892
       -1.47780
       -1.49484
       -1.51186
       -1.51358
       -1.49725
       -1.49940
       -1.48468
       -1.52273
       -1.51358
       -1.48810
       -1.45181
       -1.51699
       -1.52592
       -1.47390
       -1.50435
       -1.50346
       -1.55246
       -1.50797
       -1.51109
       -1.50144
       -1.51708
       -1.52879
       -1.46893
       -1.47366
       -1.49485
       -1.49194
       -1.53345
       -1.50280
       -1.54101
       -1.51348
       -1.53410
       -1.51306
       -1.51656
       -1.51488
       -1.52840
       -1.50210
       -1.52953
       -1.50593
       -1.48529
       -1.50793
       -1.52611
       -1.52302
       -1.52638
       -1.53922
       -1.49768
       -1.48882
       -1.47885
       -1.50487
       -1.47836
       -1.51584
       -1.54979
       -1.48951
       -1.52030
       -1.46695
       -1.48700
       -1.51615
       -1.49622
       -1.48414
       -1.51611
       -1.50468
       -1.49730
       -1.46983
       -1.48350
       -1.52305
       -1.46647
       -1.49399
       -1.50190
       -1.50876
       -1.51238
       -1.54308
       -1.49325
       -1.51589
       -1.51023
       -1.51577
       -1.48435
       -1.51176
       -1.48968
       -1.56115
       -1.49914
       -1.46807
       -1.50506
       -1.51966
       -1.53241
       -1.47610
       -1.52805
       -1.51559
       -1.50874
       -1.50413
       -1.49799
       -1.52730
       -1.47994
       -1.47376
       -1.53318
       -1.53016
       -1.44196
       -1.49085
       -1.52733
       -1.50588
       -1.50506
       -1.50188
       -1.50038
       -1.48170
       -1.51832
       -1.51300
       -1.48886
       -1.51853
       -1.52462
       -1.53423
       -1.50132
       -1.49087
       -1.50411
       -1.50423
       -1.45985
       -1.52812
       -1.50244
       -1.52759
       -1.51005
       -1.54629
       -1.47646
       -1.45890
       -1.51931
       -1.49620
       -1.51154
       -1.48891
       -1.49996
       -1.52310
       -1.49468
       -1.52443
       -1.51794
       -1.48095
       -1.50958
       -1.48668
       -1.53839
       -1.46533
       -1.50195
       -1.49938
       -1.52101
       -1.49371
       -1.51994
       -1.49540
       -1.49882
       -1.51697
       -1.52456
       -1.49165
       -1.49997
       -1.50166
       -1.54178
       -1.53699
       -1.49042
       -1.53579
       -1.49051
       -1.50741
       -1.45749
       -1.54362
       -1.55483
       -1.53626
       -1.49915
       -1.50922
       -1.54828
       -1.50965
       -1.47360
       -1.50851
       -1.48579
       -1.52453
       -1.50288
       -1.48826
       -1.49064
       -1.50197
       -1.49762
       -1.48853
       -1.45509
       -1.48283
       -1.57066
       -1.47442
       -1.51571
       -1.50018
       -1.52393
       -1.51796
       -1.49489
       -1.49379
       -1.51771
       -1.49396
       -1.50945
       -1.49034
       -1.49751
       -1.52641
       -1.50334
       -1.50439
       -1.56246
       -1.50305
       -1.53113
       -1.47803
       -1.55441
       -1.47523
       -1.50851
       -1.48897
       -1.54963
       -1.49880
       -1.50716
       -1.50399
       -1.49306
       -1.52949
       -1.52894
       -1.51018
       -1.51085
       -1.51244
       -1.49488
       -1.51550
       -1.46175
       -1.49735
       -1.50765
       -1.47448
       -1.52998
       -1.49878
       -1.50827
       -1.50402
       -1.49695
       -1.49432
       -1.48925
       -1.47715
       -1.49488
       -1.50273
       -1.46987
       -1.53037
       -1.47303
       -1.46963
       -1.51062
       -1.46899
       -1.51838
       -1.50872
       -1.49697
       -1.49516
       -1.50901
       -1.50695
       -1.46072
       -1.49126
       -1.51100
       -1.56875
       -1.49634
       -1.51594
       -1.49730
       -1.49102
       -1.49319
       -1.47982
       -1.50718
       -1.50831
       -1.50909
       -1.52383
       -1.51487
       -1.51615
       -1.51381
       -1.45360
       -1.52290
       -1.55091
       -1.45321
       -1.49297
       -1.50910
       -1.48170
       -1.50465
       -1.44325
       -1.50665
       -1.54371
       -1.50617
       -1.49779
       -1.50287
       -1.47467
       -1.51385
       -1.50713
       -1.49475
       -1.47916
       -1.49389
       -1.51447
       -1.49941
       -1.50046
       -1.48633
       -1.51628
       -1.52859
       -1.53624
       -1.47862
       -1.47758
       -1.52695
       -1.49282
       -1.49235
       -1.50648
       -1.49998
       -1.51033
       -1.48461
       -1.52879
       -1.53680
       -1.52109
       -1.49143
       -1.50511
       -1.52985
       -1.44707
       -1.47465
       -1.52850
       -1.50774
       -1.48136
       -1.52104
       -1.49062
       -1.52013
       -1.54661
       -1.53658
       -1.52831
       -1.49046
       -1.48489
       -1.50000
       -1.51458
       -1.50393
       -1.51237
       -1.50306
       -1.47834
       -1.46984
       -1.51948
       -1.51952
       -1.50254
       -1.52262
       -1.50094
       -1.54347
       -1.53084
       -1.47290
       -1.53766
       -1.50709
       -1.51390
       -1.52190
       -1.49339
       -1.48380
       -1.49787
       -1.49840
       -1.50466
       -1.47450
       -1.47698
       -1.52985
       -1.46852
       -1.50477
       -1.51084
       -1.49992
       -1.52532
       -1.49209
       -1.48573
       -1.53016
       -1.50446
       -1.52735
       -1.46582
       -1.47548
       -1.51615
       -1.49840
       -1.48211
       -1.52451
       -1.47260
       -1.50421
       -1.49455
       -1.53771
       -1.51170
       -1.52002
       -1.48006
       -1.52563
       -1.51236
       -1.48916
       -1.50736
       -1.48576
       -1.52295
       -1.51541
       -1.51435
       -1.45946
       -1.50865
       -1.51919
       -1.52177
       -1.53028
       -1.48899
       -1.50534
       -1.46011
       -1.49867
       -1.47730
       -1.49608
       -1.53632
       -1.51890
       -1.51377
       -1.49699
       -1.49109
       -1.46923
       -1.48608
       -1.47232
       -1.51221
       -1.49508
       -1.49574
       -1.55049
       -1.47204
       -1.49670
       -1.47303
       -1.50719
       -1.50402
       -1.48996
       -1.51575
       -1.49266
       -1.50187
       -1.50889
       -1.53589
       -1.50106
       -1.53099
       -1.49418
       -1.46931
       -1.48724
       -1.48902
       -1.52936
       -1.51090
       -1.50459
       -1.52250
       -1.49610
       -1.49179
       -1.53546
       -1.45413
       -1.50434
       -1.51837
       -1.43165
       -1.47176
       -1.50391
       -1.50531
       -1.49757
       -1.47405
       -1.49454
       -1.55948
       -1.51441
       -1.50792
       -1.49655
       -1.48819
       -1.52842
       -1.52371
       -1.48726
       -1.42303
       -1.48015
       -1.50532
       -1.51439
       -1.44807
       -1.49897
       -1.53262
       -1.51293
       -1.53900
       -1.43753
       -1.52969
       -1.51805
       -1.50214
       -1.49868
       -1.51704
       -1.50963
       -1.52383
       -1.52215
       -1.54041
       -1.54178
       -1.52806
       -1.48740
       -1.48107
       -1.54780
       -1.46034
       -1.48018
       -1.51977
       -1.51097
       -1.47840
       -1.46736
       -1.52132
       -1.51324
       -1.52123
       -1.54408
       -1.50678
       -1.51019
       -1.51251
       -1.50475
       -1.51093
       -1.47578
       -1.48678
       -1.51736
       -1.46736
       -1.45023
       -1.52131
       -1.47767
       -1.48002
       -1.51220
       -1.50249
       -1.49193
       -1.52235
       -1.51054
       -1.52338
       -1.50746
       -1.51044
       -1.49479
       -1.50408
       -1.50236
       -1.45992
       -1.49367
       -1.53695
       -1.50813
       -1.46437
       -1.54730
       -1.47602
       -1.52061
       -1.48010
       -1.51078
       -1.53807
       -1.49631
       -1.48817
       -1.49807
       -1.47713
       -1.50802
       -1.48690
       -1.47419
       -1.51102
       -1.49830
       -1.47096
       -1.52469
       -1.48515
       -1.46504
       -1.52371
       -1.52308
       -1.53019
       -1.50779
       -1.51064
       -1.54413
       -1.53598
       -1.50939
       -1.47086
       -1.46784
       -1.52257
       -1.49226
       -1.51426
       -1.47834
       -1.49522
       -1.48669
       -1.50231
       -1.55021
       -1.49104
       -1.52246
       -1.48460
       -1.48447
       -1.49124
       -1.49528
       -1.50355
       -1.50872
       -1.52084
       -1.49814
       -1.50348
       -1.50938
       -1.50643
       -1.48661
       -1.51517
       -1.52132
       -1.49943
       -1.51431
       -1.49667
       -1.49704
       -1.50763
       -1.48326
       -1.51069
       -1.50074
       -1.51298
       -1.49464
       -1.48016
       -1.50319
       -1.50471
       -1.51109
       -1.53359
       -1.51178
       -1.46299
       -1.47276
       -1.48303
       -1.49548
       -1.52020
       -1.47843
       -1.49590
       -1.48492
       -1.45261
       -1.47836
       -1.46137
       -1.50134
       -1.49868
       -1.46794
       -1.45299
       -1.49049
       -1.49485
       -1.48955
       -1.48720
       -1.46792
       -1.54003
       -1.52662
       -1.51281
       -1.49857
       -1.46943
       -1.50985
       -1.51727
       -1.48877
       -1.44849
       -1.51737
       -1.50399
       -1.49476
       -1.45906
       -1.51982
       -1.52243
       -1.54601
       -1.50310
       -1.51012
       -1.50326
       -1.51504
       -1.48654
       -1.49525
       -1.53007
       -1.50066
       -1.53433
       -1.51266
       -1.50702
       -1.51489
       -1.52531
       -1.47179
       -1.48395
       -1.51108
       -1.46765
       -1.46963
       -1.49724
       -1.50307
       -1.47434
       -1.48440
       -1.50918
       -1.51903
       -1.53248
       -1.51776
       -1.49607
       -1.50857
       -1.53350
       -1.47482
       -1.50485
       -1.47705
       -1.49451
       -1.48815
       -1.46191
       -1.45525
       -1.51006
       -1.48556
       -1.51244
       -1.49163
       -1.51165
       -1.47800
       -1.50678
       -1.51577
       -1.50246
       -1.52216
       -1.49211
       -1.52257
       -1.45589
       -1.53592
       -1.47768
       -1.49245
       -1.53140
       -1.50932
       -1.45481
       -1.55182
       -1.48073
       -1.50923
       -1.46866
       -1.50980
       -1.50632
       -1.47927
       -1.48382
       -1.47599
       -1.46690
       -1.51463
       -1.50387
       -1.52997
       -1.50870
       -1.49943
       -1.50897
       -1.47709
       -1.47388
       -1.51170
       -1.54357
       -1.50299
       -1.53063
       -1.50915
       -1.54414
       -1.53598
       -1.55765
       -1.51198
       -1.47682
       -1.47912
       -1.49073
       -1.49723
       -1.53546
       -1.49753
       -1.50059
       -1.49857
       -1.47670
       -1.53232
       -1.50230
       -1.50473
       -1.49627
       -1.49626
       -1.47873
       -1.48325
       -1.52749
       -1.50115
       -1.49873
       -1.49468
       -1.44837
       -1.48871
       -1.50646
       -1.45005
       -1.51814
       -1.52126
       -1.52807
       -1.50712
       -1.48280
       -1.49601
       -1.51912
       -1.50620
       -1.49246
       -1.50333
       -1.51759
       -1.47697
       -1.51838
       -1.52769
       -1.50473
       -1.48407
       -1.50679
       -1.51201
       -1.49945
       -1.50610
       -1.47076
       -1.47629
       -1.52473
       -1.51237
       -1.49378
       -1.51217
       -1.48034
       -1.50825
       -1.48154
       -1.45762
       -1.48498
       -1.47044
       -1.48678
       -1.46201
       -1.50461
       -1.50347
       -1.45478
       -1.47957
       -1.53809
       -1.49764
       -1.52568
       -1.47721
       -1.44687
       -1.53535
       -1.48659
       -1.51455
       -1.45963
       -1.50498
       -1.49614
       -1.50295
[truncated: 17,520,311 more chars]
