# Supplementary material for: Partial coupling delay induced multiple spatiotemporal orders in a modular neuronal network
Source: PLoS One. 2017 Jun 1;12(6):e0177918. doi: 10.1371/journal.pone.0177918 (PMC5453483; doi:10.1371/journal.pone.0177918)
Supplement: S1 Dataset — (ZIP) [file pone.0177918.s001.zip › S1_Dataset.zip/S1f.m]

% Following is the data for Fig 1(f) in the revised manuscript. 
 Q=[
       -1.48371
       -1.50722
       -1.53987
       -1.44135
       -1.54353
       -1.46831
       -1.46914
       -1.51164
       -1.49373
       -1.49903
       -1.51432
       -1.52646
       -1.49378
       -1.51727
       -1.21568
       -1.52344
       -1.44831
       -1.39756
       -1.49666
       -1.54721
       -1.20689
       -1.51771
       -1.48857
       -1.53118
       -1.49609
       -1.50438
       -0.48936
       -1.51732
       -1.51172
       -1.49401
       -1.52071
       -1.52531
       -1.48990
       -1.44360
       -1.54170
       -1.40213
       -1.21659
       -1.54852
       -1.53887
       -1.51530
       -1.48120
       -1.51828
       -1.47472
       -1.53094
       -1.50276
       -1.54391
       -1.53907
       -1.49980
       -1.53805
       -1.48785
       -0.94845
       -1.51815
       -1.51477
       -1.01225
       -1.52190
       -1.55581
       -1.55685
       -1.49592
       -1.55234
       -1.47336
       -1.26487
       -1.51968
       -1.49673
       -1.40162
       -1.51275
       -1.53145
       -1.32251
       -1.55393
       -1.53214
       -1.56062
       -1.49022
       -1.44910
       -1.51613
       -1.50770
       -1.55250
       -1.49680
       -1.56033
       -1.51326
       -1.52682
       -1.52211
       -1.48803
       -1.25515
       -1.45623
       -1.24928
       -1.25081
       -1.17125
       -1.16930
       -1.23231
       -1.19663
       -1.22795
       -1.21398
       -1.21439
       -1.36602
       -1.20970
       -1.47361
       -1.47990
       -1.54539
       -1.48005
       -1.48586
       -1.52644
       -1.49943
       -1.47679
       -1.52135
       -1.52007
       -1.50405
       -1.45531
       -0.70520
       -1.53119
       -1.26866
       -1.35345
       -1.50432
       -1.52617
       -1.54660
       -1.54035
       -1.51730
       -1.55564
       -1.48855
       -1.53980
       -1.48621
       -1.50475
       -1.46379
       -1.47100
       -1.51663
       -1.50418
       -1.54621
       -1.56038
       -1.52318
       -1.54243
       -1.51225
       -1.52814
       -1.51082
       -1.51884
       -1.47486
       -1.52467
       -1.50507
       -1.49005
       -1.47166
       -1.55298
       -1.52123
       -1.54037
       -1.51512
       -1.54109
       -1.52345
       -1.50420
       -1.54907
       -1.52393
       -1.49522
       -1.53759
       -1.50042
       -1.52184
       -1.51868
       -1.55226
       -1.54453
       -1.51800
       -1.55813
       -1.53265
       -1.58019
       -1.51558
       -1.50605
       -1.55069
       -1.48544
       -1.53355
       -1.51165
       -1.48273
       -1.53219
       -1.50641
       -1.53623
       -1.52993
       -1.50495
       -1.49882
       -1.49735
       -1.53721
       -1.46262
       -1.51229
       -1.34112
       -1.52596
       -1.51136
       -1.45093
       -1.51259
       -1.55282
       -1.31232
       -1.52980
       -1.49865
       -1.51886
       -1.51585
       -1.49377
       -0.54487
       -1.55849
       -1.47471
       -1.51570
       -1.52499
       -1.49841
       -1.49373
       -1.46863
       -1.54312
       -1.44359
       -1.22477
       -1.56668
       -1.51462
       -1.52087
       -1.47804
       -1.55040
       -1.54562
       -1.51207
       -1.53605
       -1.51813
       -1.54027
       -1.51261
       -1.53798
       -1.49373
       -1.11170
       -1.49965
       -1.56044
       -1.13967
       -1.51668
       -1.53393
       -1.53169
       -1.50341
       -1.56205
       -1.48307
       -1.24328
       -1.55276
       -1.52467
       -1.48222
       -1.51966
       -1.52398
       -1.43398
       -1.55460
       -1.52126
       -1.53245
       -1.52505
       -1.44763
       -1.50905
       -1.53520
       -1.54557
       -1.46891
       -1.54770
       -1.54651
       -1.53863
       -1.52536
       -1.50752
       -1.25217
       -1.46492
       -1.23256
       -1.27208
       -1.14144
       -1.17366
       -1.23618
       -1.17568
       -1.22067
       -1.17942
       -1.25500
       -1.41705
       -1.21992
       -1.49721
       -1.51733
       -1.54467
       -1.51021
       -1.49267
       -1.55902
       -1.47514
       -1.48377
       -1.55718
       -1.49999
       -1.55341
       -1.50761
       -0.84289
       -1.52080
       -1.38069
       -1.41654
       -1.50551
       -1.53742
       -1.53991
       -1.52056
       -1.54492
       -1.54321
       -1.51168
       -1.53092
       -1.49938
       -1.53107
       -1.49894
       -1.49918
       -1.52690
       -1.50000
       -1.51085
       -1.51475
       -1.51329
       -1.52591
       -1.54980
       -1.51838
       -1.47471
       -1.53674
       -1.49697
       -1.51635
       -1.49243
       -1.52128
       -1.50139
       -1.53343
       -1.51276
       -1.55289
       -1.52704
       -1.55525
       -1.51842
       -1.53335
       -1.52464
       -1.55355
       -1.46098
       -1.51859
       -1.54178
       -1.48093
       -1.52190
       -1.55595
       -1.51514
       -1.50455
       -1.54149
       -1.51500
       -1.55546
       -1.54186
       -1.51266
       -1.51047
       -1.52698
       -1.55514
       -1.51738
       -1.48047
       -1.52472
       -1.46543
       -1.53022
       -1.53559
       -1.54322
       -1.46580
       -1.47880
       -1.55120
       -1.49168
       -1.54120
       -1.41396
       -1.54504
       -1.52940
       -1.49079
       -1.52138
       -1.58474
       -1.40576
       -1.52414
       -1.53938
       -1.50847
       -1.54168
       -1.50018
       -0.60886
       -1.51505
       -1.50422
       -1.53164
       -1.53679
       -1.52051
       -1.53486
       -1.50205
       -1.52296
       -1.49014
       -1.19758
       -1.53887
       -1.51040
       -1.49038
       -1.51032
       -1.51943
       -1.55314
       -1.51388
       -1.55756
       -1.52332
       -1.53843
       -1.51292
       -1.53055
       -1.51549
       -1.25498
       -1.48464
       -1.51620
       -1.28147
       -1.53207
       -1.51767
       -1.54255
       -1.54210
       -1.55940
       -1.47629
       -1.27531
       -1.48932
       -1.50489
       -1.49939
       -1.53744
       -1.47495
       -1.48791
       -1.57332
       -1.48634
       -1.53030
       -1.47439
       -1.43943
       -1.51905
       -1.54722
       -1.53840
       -1.48999
       -1.51668
       -1.52598
       -1.54597
       -1.52144
       -1.53754
       -1.28296
       -1.49381
       -1.25466
       -1.26162
       -1.19700
       -1.17645
       -1.25795
       -1.20450
       -1.19834
       -1.18418
       -1.24599
       -1.48846
       -1.23945
       -1.48452
       -1.54586
       -1.53821
       -1.52883
       -1.50491
       -1.52769
       -1.48268
       -1.47625
       -1.54911
       -1.52044
       -1.53615
       -1.50050
       -0.99488
       -1.52181
       -1.46056
       -1.47432
       -1.52867
       -1.54765
       -1.54275
       -1.52884
       -1.52613
       -1.53287
       -1.53575
       -1.50862
       -1.51689
       -1.54253
       -1.52585
       -1.52078
       -1.53917
       -1.48507
       -1.52232
       -1.51924
       -1.53642
       -1.53101
       -1.50216
       -1.54000
       -1.50329
       -1.52794
       -1.50132
       -1.53125
       -1.50593
       -1.55573
       -1.54534
       -1.55381
       -1.52195
       -1.56484
       -1.49085
       -1.57132
       -1.52025
       -1.54920
       -1.50291
       -1.51144
       -1.45459
       -1.53021
       -1.52018
       -1.48759
       -1.50571
       -1.51927
       -1.51015
       -1.51712
       -1.50820
       -1.51006
       -1.52182
       -1.52736
       -1.52817
       -1.51235
       -1.52834
       -1.49691
       -1.49190
       -1.48759
       -1.53067
       -1.48037
       -1.54045
       -1.50748
       -1.54767
       -1.49191
       -1.46532
       -1.54725
       -1.48288
       -1.48068
       -1.47570
       -1.53182
       -1.54315
       -1.49512
       -1.53516
       -1.56326
       -1.47801
       -1.52397
       -1.56166
       -1.49209
       -1.51843
       -1.50431
       -0.70602
       -1.53284
       -1.55597
       -1.53377
       -1.53194
       -1.54051
       -1.53322
       -1.49168
       -1.53630
       -1.50130
       -1.19680
       -1.52183
       -1.50795
       -1.53803
       -1.48710
       -1.53368
       -1.55101
       -1.51081
       -1.51721
       -1.50599
       -1.53116
       -1.51433
       -1.51344
       -1.49762
       -1.36760
       -1.47639
       -1.53032
       -1.38535
       -1.51486
       -1.51018
       -1.54489
       -1.55766
       -1.57757
       -1.50405
       -1.30035
       -1.50176
       -1.47853
       -1.53876
       -1.55348
       -1.48831
       -1.54053
       -1.52744
       -1.51260
       -1.53313
       -1.53365
       -1.46849
       -1.52692
       -1.55407
       -1.54681
       -1.50681
       -1.52986
       -1.52101
       -1.54872
       -1.50166
       -1.51438
       -1.29369
       -1.47895
       -1.24659
       -1.23598
       -1.14151
       -1.15609
       -1.28745
       -1.21381
       -1.19429
       -1.20730
       -1.24050
       -1.48382
       -1.23401
       -1.49362
       -1.51725
       -1.51470
       -1.52104
       -1.49940
       -1.57873
       -1.48920
       -1.51672
       -1.56490
       -1.55473
       -1.56325
       -1.50142
       -1.15778
       -1.52411
       -1.50333
       -1.47888
       -1.53659
       -1.51622
       -1.53950
       -1.53459
       -1.55820
       -1.54064
       -1.55181
       -1.52295
       -1.53273
       -1.54075
       -1.54923
       -1.51978
       -1.54735
       -1.45395
       -1.53773
       -1.53177
       -1.49613
       -1.53567
       -1.53177
       -1.49744
       -1.49613
       -1.52605
       -1.53728
       -1.53738
       -1.51855
       -1.55489
       -1.53714
       -1.56216
       -1.52169
       -1.53048
       -1.48994
       -1.54216
       -1.50495
       -1.57836
       -1.50829
       -1.51082
       -1.50792
       -1.53029
       -1.51337
       -1.51895
       -1.52218
       -1.51173
       -1.50519
       -1.52686
       -1.50022
       -1.55433
       -1.52055
       -1.53126
       -1.49155
       -1.52402
       -1.49176
       -1.49929
       -1.48015
       -1.50350
       -1.54532
       -1.49679
       -1.51291
       -1.50616
       -1.51746
       -1.45884
       -1.48958
       -1.53309
       -1.48825
       -1.51353
       -1.48337
       -1.51443
       -1.54694
       -1.49856
       -1.51105
       -1.56471
       -1.48239
       -1.52567
       -1.52814
       -1.49177
       -1.49530
       -1.47805
       -0.80981
       -1.52001
       -1.52999
       -1.51876
       -1.51944
       -1.53330
       -1.50191
       -1.48296
       -1.50937
       -1.49908
       -1.21541
       -1.53566
       -1.52767
       -1.53735
       -1.52585
       -1.51699
       -1.55514
       -1.52513
       -1.49675
       -1.58589
       -1.53311
       -1.50240
       -1.48817
       -1.51311
       -1.41532
       -1.49016
       -1.51786
       -1.46799
       -1.52381
       -1.52212
       -1.53008
       -1.54869
       -1.54644
       -1.48212
       -1.28216
       -1.50299
       -1.52590
       -1.53114
       -1.56220
       -1.50111
       -1.52372
       -1.56005
       -1.53213
       -1.52133
       -1.51304
       -1.47395
       -1.53397
       -1.52653
       -1.56290
       -1.51558
       -1.54250
       -1.48709
       -1.51209
       -1.50326
       -1.48026
       -1.26888
       -1.47710
       -1.21967
       -1.25503
       -1.16088
       -1.15206
       -1.25043
       -1.22038
       -1.18543
       -1.20746
       -1.27491
       -1.50089
       -1.23750
       -1.48861
       -1.50319
       -1.52839
       -1.51631
       -1.50699
       -1.55492
       -1.52832
       -1.52682
       -1.54028
       -1.56216
       -1.53569
       -1.51410
       -1.30349
       -1.54322
       -1.49610
       -1.54070
       -1.51178
       -1.49902
       -1.52873
       -1.53762
       -1.54110
       -1.52975
       -1.50829
       -1.52449
       -1.53400
       -1.52264
       -1.54698
       -1.51729
       -1.49255
       -1.48006
       -1.54732
       -1.54465
       -1.52625
       -1.53497
       -1.52668
       -1.48333
       -1.53067
       -1.50280
       -1.53271
       -1.52704
       -1.55707
       -1.52607
       -1.56997
       -1.53957
       -1.50017
       -1.52929
       -1.51218
       -1.54482
       -1.45925
       -1.55424
       -1.49515
       -1.54513
       -1.50486
       -1.52252
       -1.52699
       -1.50861
       -1.55671
       -1.50217
       -1.50537
       -1.50842
       -1.49335
       -1.54248
       -1.49922
       -1.52798
       -1.51965
       -1.52711
       -1.53316
       -1.48010
       -1.51466
       -1.51295
       -1.49225
       -1.50774
       -1.49976
       -1.48712
       -1.54073
       -1.50999
       -1.47658
       -1.51905
       -1.46519
       -1.50973
       -1.55285
       -1.50459
       -1.52488
       -1.57052
       -1.51604
       -1.54871
       -1.50974
       -1.49907
       -1.52143
       -1.53614
       -1.51943
       -1.51041
       -0.95057
       -1.51039
       -1.55621
       -1.53553
       -1.47547
       -1.51948
       -1.50037
       -1.49253
       -1.48588
       -1.51143
       -1.22494
       -1.52238
       -1.52190
       -1.55588
       -1.53448
       -1.49783
       -1.53452
       -1.54050
       -1.47429
       -1.54072
       -1.53111
       -1.50810
       -1.52424
       -1.50231
       -1.44140
       -1.50308
       -1.50358
       -1.52819
       -1.50263
       -1.52496
       -1.52792
       -1.53160
       -1.54317
       -1.49105
       -1.28934
       -1.48992
       -1.51938
       -1.52038
       -1.56471
       -1.51759
       -1.52762
       -1.57675
       -1.53580
       -1.49435
       -1.51416
       -1.49212
       -1.51093
       -1.51776
       -1.54364
       -1.52747
       -1.51476
       -1.50746
       -1.54474
       -1.51717
       -1.52518
       -1.26361
       -1.44893
       -1.22036
       -1.23273
       -1.16502
       -1.15237
       -1.23506
       -1.24718
       -1.18203
       -1.19740
       -1.24424
       -1.49871
       -1.22856
       -1.49487
       -1.53515
       -1.52332
       -1.52513
       -1.49980
       -1.51361
       -1.51394
       -1.54829
       -1.57243
       -1.54031
       -1.52892
       -1.54970
       -1.37633
       -1.55234
       -1.49066
       -1.54397
       -1.52295
       -1.47884
       -1.56168
       -1.53091
       -1.52444
       -1.51771
       -1.52033
       -1.51843
       -1.50859
       -1.52423
       -1.52518
       -1.53962
       -1.54860
       -1.48020
       -1.53030
       -1.51745
       -1.51802
       -1.51693
       -1.50019
       -1.49988
       -1.52527
       -1.52598
       -1.52784
       -1.50755
       -1.54234
       -1.53001
       -1.56514
       -1.53706
       -1.51994
       -1.50199
       -1.55181
       -1.51413
       -1.48362
       -1.55084
       -1.52677
       -1.51684
       -1.47598
       -1.51041
       -1.50796
       -1.52617
       -1.55078
       -1.49612
       -1.52679
       -1.52566
       -1.49773
       -1.53953
       -1.49568
       -1.50890
       -1.50421
       -1.54391
       -1.52484
       -1.51261
       -1.47779
       -1.47168
       -1.47596
       -1.51087
       -1.51556
       -1.50187
       -1.54978
       -1.51968
       -1.49545
       -1.50484
       -1.47999
       -1.52932
       -1.52813
       -1.52889
       -1.56829
       -1.55860
       -1.50840
       -1.55530
       -1.50115
       -1.50953
       -1.53132
       -1.54201
       -1.53106
       -1.51543
       -1.13476
       -1.50518
       -1.57278
       -1.53002
       -1.50128
       -1.52451
       -1.51263
       -1.50469
       -1.50626
       -1.50067
       -1.22384
       -1.51816
       -1.50195
       -1.54632
       -1.53747
       -1.45856
       -1.53014
       -1.51816
       -1.49127
       -1.53154
       -1.55088
       -1.54109
       -1.52339
       -1.49682
       -1.50170
       -1.51939
       -1.50016
       -1.54137
       -1.48498
       -1.53600
       -1.51125
       -1.52210
       -1.55923
       -1.46807
       -1.29105
       -1.52537
       -1.51961
       -1.52115
       -1.55157
       -1.53077
       -1.54391
       -1.52579
       -1.57151
       -1.51451
       -1.53292
       -1.46909
       -1.48383
       -1.49224
       -1.50151
       -1.53454
       -1.53351
       -1.50659
       -1.55301
       -1.49597
       -1.50517
       -1.23050
       -1.48221
       -1.22339
       -1.23995
       -1.18446
       -1.17935
       -1.24064
       -1.23553
       -1.18383
       -1.22752
       -1.23692
       -1.51677
       -1.20788
       -1.48589
       -1.51968
       -1.53385
       -1.53902
       -1.53621
       -1.49413
       -1.50374
       -1.56131
       -1.54501
       -1.53029
       -1.56888
       -1.49746
       -1.45370
       -1.52948
       -1.51436
       -1.50684
       -1.51374
       -1.53315
       -1.55008
       -1.52122
       -1.51702
       -1.53833
       -1.53233
       -1.53438
       -1.52867
       -1.50099
       -1.52367
       -1.51089
       -1.52858
       -1.48283
       -1.56324
       -1.51116
       -1.51977
       -1.50327
       -1.50599
       -1.46217
       -1.51886
       -1.52387
       -1.49847
       -1.56373
       -1.50181
       -1.52657
       -1.50245
       -1.55577
       -1.50676
       -1.52755
       -1.52907
       -1.51218
       -1.51233
       -1.55714
       -1.51923
       -1.54404
       -1.48098
       -1.55394
       -1.52511
       -1.52254
       -1.55014
       -1.50635
       -1.54261
       -1.54803
       -1.47891
       -1.51820
       -1.51405
       -1.49807
       -1.53920
       -1.50423
       -1.49609
       -1.52404
       -1.49333
       -1.47711
       -1.48661
       -1.51253
       -1.54100
       -1.48480
       -1.50670
       -1.51453
       -1.50132
       -1.49569
       -1.49570
       -1.53513
       -1.53509
       -1.51779
       -1.53219
       -1.56690
       -1.53780
       -1.56569
       -1.51868
       -1.52247
       -1.51288
       -1.49825
       -1.54542
       -1.54299
       -1.28217
       -1.49596
       -1.55631
       -1.51889
       -1.53260
       -1.51157
       -1.50094
       -1.47474
       -1.49245
       -1.49777
       -1.21694
       -1.53895
       -1.50773
       -1.54604
       -1.51973
       -1.46485
       -1.50774
       -1.53694
       -1.48885
       -1.54499
       -1.53442
       -1.51811
       -1.52824
       -1.50767
       -1.52148
       -1.50816
       -1.52982
       -1.53625
       -1.50878
       -1.53167
       -1.49638
       -1.52305
       -1.53475
       -1.46436
       -1.28271
       -1.53406
       -1.48537
       -1.51339
       -1.55738
       -1.52246
       -1.56645
       -1.55220
       -1.55845
       -1.52378
       -1.50868
       -1.46548
       -1.50573
       -1.50850
       -1.50904
       -1.53735
       -1.51238
       -1.53838
       -1.56200
       -1.51802
       -1.50272
       -1.24192
       -1.47353
       -1.22664
       -1.21919
       -1.19498
       -1.18168
       -1.23469
       -1.23443
       -1.19200
       -1.24815
       -1.21241
       -1.49918
       -1.18158
       -1.48162
       -1.53618
       -1.49268
       -1.53178
       -1.53162
       -1.50648
       -1.49838
       -1.49641
       -1.51673
       -1.52016
       -1.53751
       -1.50672
       -1.51160
       -1.53434
       -1.49878
       -1.52266
       -1.52717
       -1.51267
       -1.51790
       -1.53471
       -1.49299
       -1.53850
       -1.53962
       -1.53983
       -1.54454
       -1.50903
       -1.52498
       -1.51262
       -1.53494
       -1.51640
       -1.53500
       -1.50075
       -1.48565
       -1.50379
       -1.50859
       -1.50809
       -1.49209
       -1.55089
       -1.50948
       -1.53114
       -1.49464
       -1.51209
       -1.54568
       -1.55684
       -1.50977
       -1.49832
       -1.51346
       -1.56064
       -1.52303
       -1.50710
       -1.52861
       -1.50686
       -1.50053
       -1.53414
       -1.52267
       -1.51312
       -1.52530
       -1.49353
       -1.50935
       -1.53484
       -1.52777
       -1.50409
       -1.54129
       -1.51776
       -1.53976
       -1.54404
       -1.51352
       -1.55783
       -1.48832
       -1.47942
       -1.49593
       -1.49887
       -1.50170
       -1.50249
       -1.46760
       -1.48833
       -1.51323
       -1.50552
       -1.47584
       -1.53072
       -1.53767
       -1.52023
       -1.51298
       -1.54562
       -1.51885
       -1.52111
       -1.49774
       -1.53622
       -1.52988
       -1.53009
       -1.53091
       -1.50282
       -1.38186
       -1.53677
       -1.54380
       -1.49096
       -1.51933
       -1.52034
       -1.48575
       -1.49710
       -1.50416
       -1.50453
       -1.23065
       -1.46807
       -1.47846
       -1.53596
       -1.49239
       -1.50122
       -1.54684
       -1.51934
       -1.49986
       -1.53495
       -1.51488
       -1.53105
       -1.53430
       -1.50926
       -1.51211
       -1.50156
       -1.48314
       -1.56711
       -1.50644
       -1.54232
       -1.50008
       -1.52135
       -1.54187
       -1.49572
       -1.28968
       -1.51932
       -1.50502
       -1.51791
       -1.55878
       -1.53657
       -1.54728
       -1.53757
       -1.52201
       -1.52454
       -1.46797
       -1.45196
       -1.49912
       -1.52011
       -1.52194
       -1.52336
       -1.52691
       -1.50268
       -1.56337
       -1.51490
       -1.50910
       -1.22099
       -1.50919
       -1.21558
       -1.21764
       -1.20579
       -1.17118
       -1.22596
       -1.21047
       -1.19888
       -1.24048
       -1.24419
       -1.50582
       -1.22175
       -1.49970
       -1.52209
       -1.50840
       -1.52126
       -1.52601
       -1.52136
       -1.50970
       -1.48493
       -1.49728
       -1.54770
       -1.51254
       -1.50932
       -1.51604
       -1.54087
       -1.53021
       -1.50899
       -1.51060
       -1.53050
       -1.50732
       -1.52903
       -1.50455
       -1.49879
       -1.54755
       -1.53730
       -1.51975
       -1.51473
       -1.52127
       -1.50877
       -1.50605
       -1.48511
       -1.52174
       -1.52603
       -1.47744
       -1.50697
       -1.47510
       -1.51554
       -1.54458
       -1.55250
       -1.48654
       -1.53576
       -1.50391
       -1.50438
       -1.54234
       -1.53968
       -1.51063
       -1.55786
       -1.49512
       -1.54045
       -1.51932
       -1.53065
       -1.51250
       -1.52548
       -1.53052
       -1.51754
       -1.50655
       -1.50593
       -1.54077
       -1.50130
       -1.45940
       -1.50781
       -1.54001
       -1.49988
       -1.51952
       -1.52998
       -1.52139
       -1.53474
       -1.48345
       -1.53450
       -1.48111
       -1.47679
       -1.51340
       -1.50673
       -1.48781
       -1.53676
       -1.50516
       -1.47814
       -1.49929
       -1.50369
       -1.47734
       -1.51723
       -1.53688
       -1.51751
       -1.52831
       -1.54463
       -1.56311
       -1.51575
       -1.48597
       -1.55323
       -1.50378
       -1.48194
       -1.53849
       -1.48339
       -1.45378
       -1.53629
       -1.53654
       -1.51675
       -1.51284
       -1.51757
       -1.51027
       -1.51164
       -1.51064
       -1.51277
       -1.23539
       -1.48132
       -1.49065
       -1.55036
       -1.49286
       -1.48630
       -1.56024
       -1.47647
       -1.49593
       -1.52099
       -1.52495
       -1.54473
       -1.52034
       -1.49566
       -1.50672
       -1.53184
       -1.46273
       -1.54318
       -1.53827
       -1.55748
       -1.48329
       -1.54826
       -1.51236
       -1.48039
       -1.28420
       -1.51785
       -1.50312
       -1.51776
       -1.54770
       -1.53006
       -1.54091
       -1.53928
       -1.53782
       -1.55632
       -1.49546
       -1.45766
       -1.50557
       -1.50830
       -1.55927
       -1.51305
       -1.56408
       -1.47201
       -1.52812
       -1.51419
       -1.51975
       -1.24483
       -1.51458
       -1.21862
       -1.24422
       -1.20310
       -1.18820
       -1.18546
       -1.22530
       -1.19457
       -1.21037
       -1.22618
       -1.48018
       -1.19795
       -1.49014
       -1.52428
       -1.52871
       -1.49197
       -1.53898
       -1.52053
       -1.51531
       -1.50994
       -1.50595
       -1.52336
       -1.53111
       -1.53642
       -1.52792
       -1.51890
       -1.53940
       -1.54124
       -1.49732
       -1.49223
       -1.52859
       -1.53592
       -1.50373
       -1.52370
       -1.56300
       -1.52157
       -1.49912
       -1.53514
       -1.52013
       -1.52762
       -1.51264
       -1.49168
       -1.52189
       -1.52228
       -1.47129
       -1.49123
       -1.49908
       -1.49753
       -1.55729
       -1.51839
       -1.53029
       -1.52010
       -1.51618
       -1.48348
       -1.53600
       -1.54002
       -1.52112
       -1.55032
       -1.53021
       -1.55442
       -1.51701
       -1.50471
       -1.53274
       -1.52536
       -1.51864
       -1.52334
       -1.50813
       -1.48692
       -1.52112
       -1.50269
       -1.47278
       -1.47825
       -1.50432
       -1.48227
       -1.51503
       -1.54248
       -1.51261
       -1.51865
       -1.47349
       -1.51159
       -1.48009
       -1.49971
       -1.48116
       -1.50036
       -1.49483
       -1.51335
       -1.49027
       -1.52643
       -1.48376
       -1.52105
       -1.46100
       -1.51815
       -1.54124
       -1.48731
       -1.55213
       -1.53192
       -1.52178
       -1.52493
       -1.50741
       -1.55374
       -1.51147
       -1.48025
       -1.53019
       -1.50663
       -1.48176
       -1.51643
       -1.53180
       -1.51398
       -1.52970
       -1.49715
       -1.50392
       -1.50678
       -1.50141
       -1.49193
       -1.21893
       -1.50720
       -1.52073
       -1.54492
       -1.48026
       -1.46659
       -1.53050
       -1.50561
       -1.49385
       -1.50904
       -1.50802
       -1.52570
       -1.54126
       -1.49904
       -1.51603
       -1.51169
       -1.49125
       -1.55841
       -1.51455
       -1.53750
       -1.51117
       -1.50874
       -1.54219
       -1.47071
       -1.31846
       -1.51364
       -1.50599
       -1.51004
       -1.53462
       -1.52246
       -1.55128
       -1.55922
       -1.56022
       -1.51903
       -1.50059
       -1.47400
       -1.53692
       -1.52826
       -1.55647
       -1.50617
       -1.54449
       -1.50421
       -1.55808
       -1.52078
       -1.53764
       -1.25734
       -1.49920
       -1.24156
       -1.23093
       -1.20400
       -1.19864
       -1.17634
       -1.20564
       -1.17341
       -1.17581
       -1.23285
       -1.48544
       -1.21099
       -1.47519
       -1.51340
       -1.52351
       -1.50996
       -1.55955
       -1.53129
       -1.52293
       -1.47564
       -1.51976
       -1.53261
       -1.52807
       -1.55135
       -1.52223
       -1.53838
       -1.55896
       -1.53782
       -1.50835
       -1.52635
       -1.52642
       -1.51521
       -1.51348
       -1.51301
       -1.54274
       -1.52059
       -1.49600
       -1.49905
       -1.50607
       -1.51551
       -1.54498
       -1.50035
       -1.53129
       -1.51641
       -1.47729
       -1.50348
       -1.48206
       -1.47854
       -1.53963
       -1.53071
       -1.52895
       -1.52525
       -1.50543
       -1.49781
       -1.52582
       -1.52980
       -1.51018
       -1.52674
       -1.55663
       -1.54445
       -1.51086
       -1.48372
       -1.52709
       -1.50824
       -1.46991
       -1.52881
       -1.50145
       -1.48134
       -1.52079
       -1.52259
       -1.49169
       -1.52296
       -1.47716
       -1.48186
       -1.52378
       -1.53756
       -1.52825
       -1.52041
       -1.47458
       -1.52665
       -1.51388
       -1.46239
       -1.49520
       -1.50334
       -1.52345
       -1.52870
       -1.50755
       -1.50331
       -1.44217
       -1.50227
       -1.45366
       -1.53298
       -1.52965
       -1.47531
       -1.53486
       -1.52978
       -1.49459
       -1.49796
       -1.50243
       -1.52815
       -1.49927
       -1.48814
       -1.50556
       -1.50615
       -1.49962
       -1.53549
       -1.51906
       -1.50209
       -1.49998
       -1.52852
       -1.50544
       -1.49986
       -1.50364
       -1.51003
       -1.22654
       -1.52991
       -1.52319
       -1.53286
       -1.48447
       -1.47225
       -1.53103
       -1.48815
       -1.50764
       -1.50621
       -1.51979
       -1.51412
       -1.50773
       -1.55730
       -1.50764
       -1.47746
       -1.49557
       -1.56284
       -1.52060
       -1.55722
       -1.52460
       -1.51375
       -1.51708
       -1.48005
       -1.28897
       -1.51816
       -1.47044
       -1.47960
       -1.53401
       -1.53447
       -1.52916
       -1.53674
       -1.52634
       -1.52392
       -1.50359
       -1.49157
       -1.52208
       -1.48000
       -1.55048
       -1.51717
       -1.52207
       -1.51623
       -1.53499
       -1.48887
       -1.50794
       -1.25974
       -1.51832
       -1.26345
       -1.22183
       -1.19640
       -1.21098
       -1.17792
       -1.21750
       -1.19292
       -1.18829
       -1.24124
       -1.50103
       -1.20964
       -1.45722
       -1.54436
       -1.49263
       -1.50797
       -1.51034
       -1.51712
       -1.49826
       -1.49449
       -1.54081
       -1.55079
       -1.51070
       -1.51528
       -1.53446
       -1.55485
       -1.58197
       -1.55426
       -1.51467
       -1.54963
       -1.55940
       -1.50027
       -1.55305
       -1.50800
       -1.52392
       -1.54455
       -1.52455
       -1.52798
       -1.51928
       -1.50745
       -1.53527
       -1.48704
       -1.53784
       -1.49065
       -1.51131
       -1.50430
       -1.51487
       -1.48882
       -1.56750
       -1.48568
       -1.52476
       -1.50411
       -1.53043
       -1.54355
       -1.45903
       -1.53290
       -1.50184
       -1.49329
       -1.54160
       -1.55197
       -1.49342
       -1.52365
       -1.51495
       -1.53072
       -1.46677
       -1.51622
       -1.48348
       -1.51181
       -1.51157
       -1.51101
       -1.51866
       -1.52484
       -1.49117
       -1.48788
       -1.49301
       -1.53476
       -1.51158
       -1.51888
       -1.48219
       -1.52120
       -1.48978
       -1.52174
       -1.51451
       -1.49611
       -1.54430
       -1.52801
       -1.48501
       -1.50661
       -1.46741
       -1.48818
       -1.46296
       -1.52500
       -1.53007
       -1.51809
       -1.52217
       -1.52196
       -1.52420
       -1.52210
       -1.50279
       -1.52367
       -1.49270
       -1.50859
       -1.49366
       -1.52793
       -1.51934
       -1.51220
       -1.50674
       -1.49897
       -1.49992
       -1.52856
       -1.50826
       -1.48346
       -1.49409
       -1.53873
       -1.21524
       -1.52851
       -1.52087
       -1.53453
       -1.50570
       -1.47767
       -1.53633
       -1.53038
       -1.46181
       -1.48722
       -1.51455
       -1.52815
       -1.53714
       -1.52801
       -1.47998
       -1.53314
       -1.50324
       -1.59265
       -1.50599
       -1.52310
       -1.51388
       -1.49360
       -1.51830
       -1.46769
       -1.27473
       -1.51459
       -1.48462
       -1.49901
       -1.51780
       -1.54420
       -1.50345
       -1.51458
       -1.52153
       -1.50817
       -1.51852
       -1.46458
       -1.51675
       -1.48999
       -1.55880
       -1.51101
       -1.51035
       -1.52399
       -1.52013
       -1.51593
       -1.51968
       -1.25308
       -1.50555
       -1.24885
       -1.22048
       -1.21671
       -1.22454
       -1.20650
       -1.24678
       -1.18664
       -1.19146
       -1.22174
       -1.47985
       -1.21261
       -1.48230
       -1.52979
       -1.48278
       -1.51441
       -1.48908
       -1.50722
       -1.52350
       -1.48551
       -1.51726
       -1.54681
       -1.53712
       -1.50134
       -1.54952
       -1.50686
       -1.57293
       -1.55218
       -1.51436
       -1.51899
       -1.57379
       -1.53734
       -1.54586
       -1.52573
       -1.51913
       -1.47497
       -1.55711
       -1.52955
       -1.51793
       -1.52326
       -1.50326
       -1.48619
       -1.54400
       -1.45042
       -1.48963
       -1.52671
       -1.49411
       -1.46276
       -1.55352
       -1.48577
       -1.50187
       -1.51118
       -1.55020
       -1.55265
       -1.49968
       -1.53594
       -1.52320
       -1.54724
       -1.53791
       -1.50101
       -1.50734
       -1.53529
       -1.49078
       -1.50252
       -1.47962
       -1.52036
       -1.48633
       -1.48927
       -1.50708
       -1.47703
       -1.52199
       -1.53016
       -1.49274
       -1.50674
       -1.54075
       -1.51281
       -1.51574
       -1.53852
       -1.50777
       -1.49564
       -1.47151
       -1.50209
       -1.50925
       -1.51274
       -1.53024
       -1.45831
       -1.47897
       -1.49565
       -1.48368
       -1.53523
       -1.49045
       -1.52068
       -1.50656
       -1.50893
       -1.54224
       -1.52898
       -1.51090
       -1.54094
       -1.53035
       -1.53930
       -1.52206
       -1.53810
       -1.49390
       -1.52625
       -1.53203
       -1.53508
       -1.49349
       -1.51925
       -1.49879
       -1.50377
       -1.53249
       -1.46690
       -1.49670
       -1.53731
       -1.20914
       -1.50380
       -1.49801
       -1.53356
       -1.48564
       -1.47915
       -1.54198
       -1.52539
       -1.48196
       -1.50735
       -1.50068
       -1.52601
       -1.51901
       -1.50593
       -1.51137
       -1.53555
       -1.51364
       -1.55618
       -1.50157
       -1.50639
       -1.50310
       -1.50110
       -1.52518
       -1.48875
       -1.28945
       -1.51081
       -1.49651
       -1.44580
       -1.52460
       -1.53900
       -1.53986
       -1.51215
       -1.47383
       -1.50586
       -1.49698
       -1.46548
       -1.52108
       -1.47015
       -1.55390
       -1.49840
       -1.51781
       -1.48300
       -1.52662
       -1.52641
       -1.51340
       -1.26795
       -1.51187
       -1.27190
       -1.21704
       -1.22782
       -1.21749
       -1.22470
       -1.23027
       -1.19498
       -1.20343
       -1.23089
       -1.47199
       -1.20102
       -1.47552
       -1.51680
       -1.51241
       -1.52791
       -1.48420
       -1.54837
       -1.54551
       -1.50270
       -1.51965
       -1.50854
       -1.55122
       -1.50249
       -1.56092
       -1.49451
       -1.55061
       -1.56101
       -1.52589
       -1.47474
       -1.56661
       -1.49364
       -1.50834
       -1.50742
       -1.50136
       -1.47098
       -1.56034
       -1.54086
       -1.50343
       -1.53450
       -1.50404
       -1.48678
       -1.52356
       -1.48820
       -1.50815
       -1.54430
       -1.53801
       -1.48342
       -1.53309
       -1.47917
       -1.51016
       -1.51256
       -1.52964
       -1.52858
       -1.49677
       -1.50611
       -1.48289
       -1.53613
       -1.53611
       -1.49369
       -1.51361
       -1.51907
       -1.48633
       -1.50720
       -1.45903
       -1.51834
       -1.52554
       -1.48565
       -1.48928
       -1.48293
       -1.52934
       -1.53383
       -1.52110
       -1.52406
       -1.55190
       -1.46688
       -1.49384
       -1.55913
       -1.49993
       -1.51335
       -1.48937
       -1.48710
       -1.50601
       -1.48173
       -1.48286
       -1.50815
       -1.48679
       -1.54279
       -1.50861
       -1.49916
       -1.50560
       -1.50664
       -1.51219
       -1.49473
       -1.53545
       -1.55161
       -1.51974
       -1.52424
       -1.51151
       -1.52405
       -1.49826
       -1.51960
       -1.50033
       -1.48937
       -1.52702
       -1.54592
       -1.53171
       -1.51501
       -1.47666
       -1.52572
       -1.55297
       -1.46414
       -1.49956
       -1.53851
       -1.19472
       -1.50599
       -1.49684
       -1.53659
       -1.48212
       -1.49041
       -1.52269
       -1.54331
       -1.47590
       -1.50261
       -1.51191
       -1.54020
       -1.51976
       -1.50026
       -1.50354
       -1.52418
       -1.51805
       -1.56197
       -1.50296
       -1.55454
       -1.49643
       -1.49941
       -1.53530
       -1.46384
       -1.28498
       -1.51354
       -1.48443
       -1.46293
       -1.53737
       -1.54184
       -1.55532
       -1.50590
       -1.47740
       -1.50316
       -1.50450
       -1.45125
       -1.53587
       -1.46694
       -1.53321
       -1.51416
       -1.52316
       -1.50775
       -1.54502
       -1.49200
       -1.51644
       -1.23184
       -1.48020
       -1.25968
       -1.22722
       -1.22916
       -1.20850
       -1.23092
       -1.21558
       -1.19154
       -1.19922
       -1.23264
       -1.46047
       -1.20519
       -1.51281
       -1.53771
       -1.53144
       -1.54095
       -1.49615
       -1.52459
       -1.53234
       -1.50618
       -1.49955
       -1.48895
       -1.54926
       -1.51143
       -1.53802
       -1.53775
       -1.54192
       -1.54007
       -1.52853
       -1.47581
       -1.54609
       -1.51962
       -1.54194
       -1.52404
       -1.48965
       -1.51736
       -1.52823
       -1.51400
       -1.52123
       -1.49118
       -1.51074
       -1.48321
       -1.52901
       -1.48749
       -1.50649
       -1.55147
       -1.53098
       -1.47986
       -1.55382
       -1.51045
       -1.50723
       -1.52175
       -1.55063
       -1.50903
       -1.49967
       -1.51158
       -1.50774
       -1.55010
       -1.55508
       -1.52412
       -1.51331
       -1.53007
       -1.49918
       -1.48153
       -1.50913
       -1.49963
       -1.52661
       -1.49074
       -1.50487
       -1.47919
       -1.49924
       -1.52295
       -1.48063
       -1.52450
       -1.52185
       -1.47362
       -1.51009
       -1.51673
       -1.50950
       -1.51967
       -1.53765
       -1.48114
       -1.46967
       -1.48742
       -1.51990
       -1.52755
       -1.45967
       -1.52033
       -1.48100
       -1.51674
       -1.50118
       -1.47694
       -1.51529
       -1.54383
       -1.51026
       -1.55216
       -1.53223
       -1.53057
       -1.50340
       -1.52935
       -1.50010
       -1.51436
       -1.49608
       -1.48173
       -1.53152
       -1.52346
       -1.52055
       -1.52164
       -1.48739
       -1.50576
       -1.53856
       -1.48634
       -1.51851
       -1.50904
       -1.22030
       -1.49438
       -1.49413
       -1.54206
       -1.48333
       -1.51534
       -1.50260
       -1.54998
       -1.51231
       -1.53589
       -1.53897
       -1.55345
       -1.51317
       -1.52892
       -1.52227
       -1.50730
       -1.50533
       -1.52907
       -1.51488
       -1.53936
       -1.49494
       -1.45884
       -1.54230
       -1.48621
       -1.27649
       -1.50845
       -1.51208
       -1.49639
       -1.56110
       -1.53080
       -1.53324
       -1.50050
       -1.48877
       -1.50732
       -1.50039
       -1.49073
       -1.53424
       -1.49082
       -1.51885
       -1.50886
       -1.52929
       -1.49855
       -1.51667
       -1.47172
       -1.48736
       -1.25886
       -1.45439
       -1.25822
       -1.20830
       -1.22040
       -1.23125
       -1.22102
       -1.21964
       -1.19640
       -1.17186
       -1.25902
       -1.48274
       -1.19690
       -1.49793
       -1.54225
       -1.52425
       -1.50713
       -1.51417
       -1.50827
       -1.52765
       -1.48714
       -1.49313
       -1.50947
       -1.54214
       -1.49564
       -1.51562
       -1.54187
       -1.51715
       -1.53297
       -1.56010
       -1.49749
       -1.56566
       -1.53230
       -1.53582
       -1.54495
       -1.48526
       -1.49024
       -1.53141
       -1.50399
       -1.53762
       -1.49586
       -1.54881
       -1.50072
       -1.50015
       -1.49931
       -1.50534
       -1.54005
       -1.52787
       -1.47983
       -1.52765
       -1.53440
       -1.53040
       -1.50338
       -1.53696
       -1.52768
       -1.52198
       -1.53179
       -1.51192
       -1.53804
       -1.50904
       -1.55905
       -1.50169
       -1.50391
       -1.51287
       -1.49399
       -1.49971
       -1.50731
       -1.54944
       -1.48070
       -1.50387
       -1.48549
       -1.52028
       -1.50422
       -1.52418
       -1.54572
       -1.52133
       -1.47471
       -1.53297
       -1.53133
       -1.51330
       -1.48058
       -1.48933
       -1.48959
       -1.51456
       -1.47588
       -1.52050
       -1.50134
       -1.47542
       -1.50404
       -1.44033
       -1.51380
       -1.48803
       -1.50713
       -1.51478
       -1.50940
       -1.52386
       -1.53408
       -1.52881
       -1.55397
       -1.52770
       -1.51612
       -1.50710
       -1.48598
       -1.48101
       -1.48260
       -1.53440
       -1.50429
       -1.49320
       -1.48413
       -1.50387
       -1.50901
       -1.51143
       -1.50261
       -1.51502
       -1.50177
       -1.21107
       -1.49489
       -1.50254
       -1.54194
       -1.46735
       -1.50652
       -1.53155
       -1.52989
       -1.50539
       -1.52490
       -1.53624
       -1.55039
       -1.50768
       -1.53220
       -1.52227
       -1.50341
       -1.53176
       -1.52052
       -1.52654
       -1.54138
       -1.50769
       -1.49512
       -1.55985
       -1.48530
       -1.24858
       -1.52679
       -1.53402
       -1.49348
       -1.54447
       -1.51894
       -1.55792
       -1.49368
       -1.49183
       -1.49101
       -1.49724
       -1.46340
       -1.51980
       -1.48107
       -1.52490
       -1.51543
       -1.53236
       -1.48411
       -1.53664
       -1.48151
       -1.47910
       -1.27716
       -1.46052
       -1.26052
       -1.24340
       -1.21583
       -1.20773
       -1.26260
       -1.19518
       -1.18617
       -1.19482
       -1.27723
       -1.45409
       -1.18763
       -1.50111
       -1.51370
       -1.53191
       -1.48115
       -1.53736
       -1.46936
       -1.50160
       -1.50771
       -1.48899
       -1.49607
       -1.55535
       -1.50975
       -1.50155
       -1.54308
       -1.53339
       -1.55459
       -1.52932
       -1.46438
       -1.51196
       -1.54509
       -1.52195
       -1.51659
       -1.54695
       -1.52134
       -1.54233
       -1.48801
       -1.51080
       -1.53020
       -1.51773
       -1.49116
       -1.48657
       -1.50231
       -1.53589
       -1.55707
       -1.54253
       -1.49105
       -1.51069
       -1.52281
       -1.52358
       -1.51907
       -1.54700
       -1.52521
       -1.51046
       -1.52940
       -1.49868
       -1.52879
       -1.51491
       -1.52127
       -1.48711
       -1.48603
       -1.50993
       -1.52220
       -1.48836
       -1.49351
       -1.52356
       -1.48286
       -1.51376
       -1.52174
       -1.53707
       -1.47752
       -1.52067
       -1.53216
       -1.51777
       -1.48736
       -1.51346
       -1.54002
       -1.50877
       -1.49137
       -1.48920
       -1.47122
       -1.49829
       -1.49512
       -1.53865
       -1.49825
       -1.46556
       -1.49869
       -1.44550
       -1.52125
       -1.46141
       -1.47968
       -1.50811
       -1.52412
       -1.51596
       -1.52632
       -1.49262
       -1.54889
       -1.52304
       -1.53520
       -1.49451
       -1.51514
       -1.47744
       -1.48577
       -1.48865
       -1.50302
       -1.47999
       -1.49108
       -1.48475
       -1.53961
       -1.48675
       -1.48981
       -1.50656
       -1.49957
       -1.19689
       -1.47899
       -1.49615
       -1.56119
       -1.44906
       -1.49945
       -1.51670
       -1.51264
       -1.49497
       -1.50059
       -1.49920
       -1.52847
       -1.52862
       -1.51241
       -1.47391
       -1.55381
       -1.52027
       -1.53764
       -1.53455
       -1.52260
       -1.51817
       -1.49429
       -1.52845
       -1.47339
       -1.26054
       -1.51662
       -1.51817
       -1.50373
       -1.56624
       -1.48194
       -1.51589
       -1.50107
       -1.51269
       -1.48129
       -1.49132
       -1.43512
       -1.49523
       -1.49220
       -1.56390
       -1.52523
       -1.51860
       -1.48821
       -1.55140
       -1.50435
       -1.49410
       -1.27053
       -1.44844
       -1.24263
       -1.24303
       -1.20746
       -1.20629
       -1.26412
       -1.16878
       -1.19206
       -1.22328
       -1.23816
       -1.47188
       -1.20395
       -1.48785
       -1.53718
       -1.53293
       -1.49733
       -1.52207
       -1.50446
       -1.48121
       -1.48033
       -1.50794
       -1.47302
       -1.52609
       -1.50400
       -1.52395
       -1.52646
       -1.52167
       -1.57103
       -1.53058
       -1.47945
       -1.53738
       -1.51925
       -1.51678
       -1.50680
       -1.53220
       -1.48839
       -1.54261
       -1.46949
       -1.54252
       -1.52489
       -1.51275
       -1.53435
       -1.51851
       -1.49142
       -1.50890
       -1.56742
       -1.51024
       -1.46670
       -1.50780
       -1.54778
       -1.55101
       -1.52015
       -1.53238
       -1.49523
       -1.54696
       -1.48787
       -1.51578
       -1.52986
       -1.51447
       -1.51580
       -1.52259
       -1.49568
       -1.50776
       -1.47824
       -1.45504
       -1.49726
       -1.53792
       -1.49484
       -1.49858
       -1.54648
       -1.49338
       -1.48862
       -1.47687
       -1.52517
       -1.50807
       -1.49237
       -1.50277
       -1.54061
       -1.48433
       -1.47597
       -1.51292
       -1.46666
       -1.51302
       -1.49673
       -1.49336
       -1.49273
       -1.46047
       -1.49104
       -1.47420
       -1.50913
       -1.46499
       -1.51637
       -1.47365
       -1.50903
       -1.53160
       -1.51563
       -1.47238
       -1.54713
       -1.52381
       -1.55399
       -1.49675
       -1.52115
       -1.48921
       -1.49078
       -1.52706
       -1.50108
       -1.48575
       -1.51814
       -1.49569
       -1.52929
       -1.51065
       -1.48314
       -1.50411
       -1.52395
       -1.20947
       -1.49574
       -1.50547
       -1.55527
       -1.48425
       -1.49000
       -1.50737
       -1.50461
       -1.51720
       -1.51192
       -1.50246
       -1.52194
       -1.54555
       -1.50671
       -1.51380
       -1.51508
       -1.51373
       -1.54367
       -1.52658
       -1.52553
       -1.53044
       -1.47259
       -1.53089
       -1.50447
       -1.25243
       -1.51973
       -1.51553
       -1.50603
       -1.55603
       -1.49477
       -1.50665
       -1.51067
       -1.53847
       -1.48762
       -1.46227
       -1.47369
       -1.47526
       -1.49555
       -1.52598
       -1.51152
       -1.48696
       -1.50757
       -1.55365
       -1.49015
       -1.53284
       -1.26434
       -1.48029
       -1.24245
       -1.22845
       -1.19471
       -1.23687
       -1.24751
       -1.17565
       -1.19725
       -1.21449
       -1.22659
       -1.48180
       -1.20132
       -1.49216
       -1.52650
       -1.53351
       -1.47987
       -1.49849
       -1.52004
       -1.50096
       -1.49737
       -1.52610
       -1.46252
       -1.51371
       -1.47960
       -1.52480
       -1.49771
       -1.52333
       -1.55449
       -1.52486
       -1.50603
       -1.51249
       -1.52050
       -1.50093
       -1.53721
       -1.52102
       -1.49637
       -1.53809
       -1.47021
       -1.55392
       -1.50610
       -1.50778
       -1.51873
       -1.50456
       -1.48399
       -1.53575
       -1.53397
       -1.48292
       -1.46250
       -1.51115
       -1.49007
       -1.55800
       -1.50437
       -1.48566
       -1.52936
       -1.57954
       -1.51380
       -1.50670
       -1.50451
       -1.48975
       -1.50235
       -1.52303
       -1.49625
       -1.49711
       -1.46925
       -1.44876
       -1.49619
       -1.49799
       -1.49225
       -1.51925
       -1.52756
       -1.48716
       -1.48275
       -1.48294
       -1.52335
       -1.51855
       -1.49996
       -1.51931
       -1.56005
       -1.46012
       -1.48421
       -1.50288
       -1.50441
       -1.49251
       -1.48426
       -1.53092
       -1.48290
       -1.45513
       -1.49753
       -1.46104
       -1.51712
       -1.48700
       -1.50243
       -1.53606
       -1.48306
       -1.52457
       -1.51245
       -1.48971
       -1.57002
       -1.52709
       -1.53986
       -1.51484
       -1.52584
       -1.52255
       -1.48986
       -1.55568
       -1.51871
       -1.52674
       -1.49321
       -1.49645
       -1.48466
       -1.47566
       -1.49338
       -1.49627
       -1.48809
       -1.21683
       -1.48840
       -1.51970
       -1.55795
       -1.47099
       -1.49657
       -1.51165
       -1.52604
       -1.49320
       -1.53302
       -1.51009
       -1.54983
       -1.53790
       -1.49994
       -1.51573
       -1.50911
       -1.49303
       -1.52599
       -1.49802
       -1.54505
       -1.52073
       -1.51273
       -1.53530
       -1.52070
       -1.22778
       -1.51660
       -1.51480
       -1.49856
       -1.53239
       -1.47802
       -1.49524
       -1.51672
       -1.54654
       -1.49956
       -1.49154
       -1.47842
       -1.46561
       -1.49824
       -1.50928
       -1.51889
       -1.46627
       -1.49734
       -1.52838
       -1.50688
       -1.50485
       -1.27250
       -1.47271
       -1.20671
       -1.21707
       -1.19856
       -1.22610
       -1.27460
       -1.18718
       -1.18946
       -1.18909
       -1.22520
       -1.50683
       -1.22752
       -1.50873
       -1.52490
       -1.50649
       -1.49708
       -1.52042
       -1.51009
       -1.48825
       -1.48432
       -1.52813
       -1.49215
       -1.52380
       -1.49371
       -1.53925
       -1.53218
       -1.53357
       -1.58524
       -1.51155
       -1.50388
       -1.48283
       -1.49034
       -1.46315
       -1.49661
       -1.51582
       -1.49424
       -1.56010
       -1.51676
       -1.51655
       -1.52531
       -1.48150
       -1.48184
       -1.49249
       -1.49301
       -1.50730
       -1.51339
       -1.49541
       -1.48573
       -1.47664
       -1.53454
       -1.52524
       -1.47873
       -1.46834
       -1.48769
       -1.51652
       -1.49211
       -1.50318
       -1.53566
       -1.51059
       -1.49617
       -1.53020
       -1.49387
       -1.49957
       -1.50414
       -1.47359
       -1.52297
       -1.50268
       -1.50526
       -1.51241
       -1.46347
       -1.49839
       -1.52421
       -1.50054
       -1.52137
       -1.49351
       -1.49713
       -1.52222
       -1.54173
       -1.50978
       -1.48290
       -1.52838
       -1.48803
       -1.52412
       -1.50382
       -1.52108
       -1.50911
       -1.49008
       -1.51482
       -1.46171
       -1.48920
       -1.46768
       -1.52305
       -1.53198
       -1.48144
       -1.53210
       -1.50868
       -1.49406
       -1.59306
       -1.50916
       -1.54172
       -1.51444
       -1.50981
       -1.51331
       -1.48699
       -1.52074
       -1.50920
       -1.53443
       -1.48779
       -1.48962
       -1.52515
       -1.46272
       -1.51357
       -1.50840
       -1.48789
       -1.20955
       -1.49600
       -1.47782
       -1.57300
       -1.49480
       -1.52501
       -1.52341
       -1.52949
       -1.46077
       -1.51242
       -1.49258
       -1.52218
       -1.55326
       -1.47801
       -1.50974
       -1.52415
       -1.49356
       -1.53532
       -1.52249
       -1.52588
       -1.48640
       -1.53884
       -1.53056
       -1.50065
       -1.21942
       -1.50073
       -1.50108
       -1.48471
       -1.48301
       -1.49925
       -1.48535
       -1.52597
       -1.54685
       -1.52744
       -1.50995
       -1.49481
       -1.48839
       -1.50178
       -1.50916
       -1.52703
       -1.46024
       -1.50645
       -1.52527
       -1.51231
       -1.53549
       -1.25447
       -1.48333
       -1.21165
       -1.20800
       -1.16388
       -1.20109
       -1.26129
       -1.21155
       -1.19591
       -1.18230
       -1.21967
       -1.50216
       -1.23890
       -1.46277
       -1.52307
       -1.50940
       -1.49653
       -1.51197
       -1.56694
       -1.47828
       -1.47323
       -1.52654
       -1.48634
       -1.53674
       -1.47375
       -1.49257
       -1.57460
       -1.52361
       -1.54643
       -1.51106
       -1.51624
       -1.53096
       -1.51467
       -1.48806
       -1.52460
       -1.49831
       -1.48629
       -1.55793
       -1.54449
       -1.53347
       -1.50503
       -1.50746
       -1.49946
       -1.49540
       -1.49112
       -1.51837
       -1.49287
       -1.51176
       -1.48341
       -1.51660
       -1.48367
       -1.55157
       -1.47653
       -1.50777
       -1.48875
       -1.49958
       -1.52159
       -1.50594
       -1.52036
       -1.52930
       -1.48136
       -1.50039
       -1.50434
       -1.47562
       -1.50203
       -1.50077
       -1.54028
       -1.51265
       -1.48011
       -1.51800
       -1.48085
       -1.49018
       -1.51931
       -1.51631
       -1.50792
       -1.47544
       -1.51628
       -1.52421
       -1.51698
       -1.51059
       -1.50097
       -1.45828
       -1.49485
       -1.51574
       -1.51138
       -1.47805
       -1.48596
       -1.50481
       -1.50242
       -1.47552
       -1.53126
       -1.47174
       -1.50507
       -1.50170
       -1.51304
       -1.52601
       -1.52995
       -1.49053
       -1.54747
       -1.50188
       -1.54653
       -1.51626
       -1.51944
       -1.51841
       -1.47307
       -1.53244
       -1.51992
       -1.56154
       -1.49574
       -1.50553
       -1.51212
       -1.46997
       -1.50985
       -1.50345
       -1.46835
       -1.23011
       -1.51124
       -1.48955
       -1.54495
       -1.47890
       -1.48592
       -1.51845
       -1.54231
       -1.48505
       -1.49787
       -1.48688
       -1.51894
       -1.55541
       -1.47834
       -1.49361
       -1.53321
       -1.51913
       -1.53857
       -1.51369
       -1.53050
       -1.47220
       -1.52294
       -1.52425
       -1.51448
       -1.21803
       -1.52545
       -1.50985
       -1.49346
       -1.52079
       -1.48837
       -1.51502
       -1.50184
       -1.54374
       -1.52883
       -1.48079
       -1.48213
       -1.50631
       -1.47078
       -1.49140
       -1.49737
       -1.50006
       -1.52351
       -1.52949
       -1.50770
       -1.48374
       -1.24453
       -1.51590
       -1.23202
       -1.18666
       -1.20620
       -1.19354
       -1.22620
       -1.20132
       -1.20883
       -1.17854
       -1.22806
       -1.50312
       -1.22317
       -1.45846
       -1.51240
       -1.52488
       -1.50536
       -1.51091
       -1.53120
       -1.51873
       -1.45230
       -1.52245
       -1.50458
       -1.51192
       -1.47308
       -1.50054
       -1.52141
       -1.54762
       -1.53470
       -1.47649
       -1.52312
       -1.53630
       -1.48525
       -1.50336
       -1.52191
       -1.50660
       -1.51045
       -1.55384
       -1.50424
       -1.53160
       -1.46646
       -1.53331
       -1.49860
       -1.47540
       -1.47550
       -1.48402
       -1.52093
       -1.53853
       -1.50734
       -1.48505
       -1.50146
       -1.51375
       -1.50955
       -1.47758
       -1.51032
       -1.50090
       -1.49484
       -1.46807
       -1.51527
       -1.54144
       -1.49851
       -1.51993
       -1.48711
       -1.46831
       -1.51478
       -1.45812
       -1.49862
       -1.52049
       -1.48651
       -1.50173
       -1.48984
       -1.50810
       -1.52500
       -1.49829
       -1.50851
       -1.50254
       -1.54040
       -1.48500
       -1.52498
       -1.52277
       -1.50229
       -1.44731
       -1.51447
       -1.49467
       -1.50295
       -1.49544
       -1.48020
       -1.47484
       -1.50984
       -1.43750
       -1.53278
       -1.47398
       -1.51824
       -1.47686
       -1.50115
       -1.52939
       -1.50606
       -1.47919
       -1.55461
       -1.48679
       -1.52313
       -1.53119
       -1.50603
       -1.52748
       -1.52355
       -1.54853
       -1.49917
       -1.54433
       -1.47909
       -1.50793
       -1.52250
       -1.45969
       -1.49417
       -1.46204
       -1.47696
       -1.24832
       -1.50006
       -1.50031
       -1.54238
       -1.48975
       -1.49014
       -1.53883
       -1.51562
       -1.51872
       -1.51573
       -1.50195
       -1.51946
       -1.54360
       -1.50175
       -1.52304
       -1.51352
       -1.48658
       -1.57182
       -1.52495
       -1.50565
       -1.51159
       -1.48628
       -1.54694
       -1.48755
       -1.21155
       -1.53126
       -1.50672
       -1.50904
       -1.53700
       -1.50679
       -1.52382
       -1.47405
       -1.52491
       -1.48971
       -1.48041
       -1.48912
       -1.52067
       -1.47941
       -1.49565
       -1.51473
       -1.49549
       -1.51394
       -1.52537
       -1.51159
       -1.49137
       -1.23102
       -1.49148
       -1.22088
       -1.15273
       -1.20107
       -1.18841
       -1.22014
       -1.23264
       -1.20830
       -1.18038
       -1.22387
       -1.51004
       -1.20377
       -1.47100
       -1.53174
       -1.50610
       -1.49523
       -1.50634
       -1.52993
       -1.48974
       -1.47576
       -1.54676
       -1.48178
       -1.49588
       -1.48160
       -1.50594
       -1.49812
       -1.51323
       -1.52921
       -1.49402
       -1.51773
       -1.54161
       -1.48644
       -1.49036
       -1.50737
       -1.53755
       -1.51583
       -1.56412
       -1.52688
       -1.51364
       -1.46849
       -1.53626
       -1.50760
       -1.45487
       -1.49646
       -1.48286
       -1.54331
       -1.52673
       -1.48112
       -1.46487
       -1.51872
       -1.50852
       -1.49527
       -1.51145
       -1.45679
       -1.47874
       -1.52645
       -1.46797
       -1.52674
       -1.54416
       -1.48805
       -1.52492
       -1.47877
       -1.47485
       -1.53874
       -1.50622
       -1.47148
       -1.52175
       -1.49840
       -1.48873
       -1.47922
       -1.48474
       -1.51653
       -1.45403
       -1.50072
       -1.53590
       -1.49055
       -1.49631
       -1.54494
       -1.51481
       -1.50437
       -1.48797
       -1.53497
       -1.48909
       -1.52208
       -1.48848
       -1.49269
       -1.45886
       -1.52395
       -1.46124
       -1.51036
       -1.46971
       -1.50024
       -1.49133
       -1.50077
       -1.53141
       -1.51444
       -1.51573
       -1.53908
       -1.45965
       -1.50722
       -1.51515
       -1.50168
       -1.51680
       -1.51779
       -1.54754
       -1.53930
       -1.53360
       -1.49391
       -1.50004
       -1.52810
       -1.45123
       -1.48864
       -1.46990
       -1.49360
       -1.27352
       -1.51913
       -1.49779
       -1.53139
       -1.47672
       -1.47921
       -1.50039
       -1.50737
       -1.50226
       -1.48573
       -1.50073
       -1.53739
       -1.52050
       -1.52736
       -1.48875
       -1.53389
       -1.53875
       -1.56401
       -1.52234
       -1.51842
       -1.50470
       -1.48116
       -1.50805
       -1.48452
       -1.24935
       -1.51386
       -1.51319
       -1.48457
       -1.50036
       -1.49402
       -1.49862
       -1.49861
       -1.52161
       -1.50340
       -1.49586
       -1.46889
       -1.50109
       -1.47241
       -1.53607
       -1.49484
       -1.51113
       -1.48509
       -1.53727
       -1.48967
       -1.45018
       -1.21884
       -1.50141
       -1.20411
       -1.16082
       -1.21040
       -1.20133
       -1.23658
       -1.23388
       -1.23061
       -1.18680
       -1.22887
       -1.49703
       -1.18918
       -1.51227
       -1.51525
       -1.46306
       -1.48525
       -1.53711
       -1.50575
       -1.45696
       -1.46117
       -1.52774
       -1.50722
       -1.49473
       -1.47358
       -1.52352
       -1.50473
       -1.49663
       -1.57652
       -1.49432
       -1.49315
       -1.50964
       -1.52884
       -1.50117
       -1.47829
       -1.53308
       -1.48150
       -1.54515
       -1.47931
       -1.50696
       -1.50995
       -1.51945
       -1.51388
       -1.47272
       -1.51481
       -1.48231
       -1.49163
       -1.49564
       -1.48731
       -1.50174
       -1.54149
       -1.50423
       -1.49051
       -1.52089
       -1.45761
       -1.48830
       -1.48552
       -1.49561
       -1.57194
       -1.51964
       -1.48206
       -1.49915
       -1.51361
       -1.47301
       -1.52141
       -1.47458
       -1.48155
       -1.49459
       -1.46589
       -1.48118
       -1.47104
       -1.51716
       -1.50289
       -1.48878
       -1.50951
       -1.52298
       -1.47410
       -1.49486
       -1.52553
       -1.46842
       -1.51386
       -1.47795
       -1.51872
       -1.47967
       -1.48069
       -1.50716
       -1.49983
       -1.49979
       -1.48276
       -1.47521
       -1.50515
       -1.46514
       -1.46969
       -1.49644
       -1.45838
       -1.56179
       -1.48659
       -1.52710
       -1.52702
       -1.49565
       -1.51321
       -1.50162
       -1.52341
       -1.51929
       -1.49955
       -1.53027
       -1.52369
       -1.51931
       -1.50979
       -1.50329
       -1.52293
       -1.46669
       -1.49291
       -1.48877
       -1.49680
       -1.29084
       -1.49888
       -1.46445
       -1.53429
       -1.44650
       -1.45710
       -1.49925
       -1.50834
       -1.50352
       -1.48622
       -1.51188
       -1.50271
       -1.50622
       -1.49230
       -1.50429
       -1.51459
       -1.53856
       -1.54518
       -1.50615
       -1.51857
       -1.49339
       -1.51633
       -1.51990
       -1.48334
       -1.25296
       -1.46824
       -1.47473
       -1.46770
       -1.49731
       -1.49301
       -1.52441
       -1.50092
       -1.50012
       -1.48661
       -1.50334
       -1.47153
       -1.48079
       -1.52476
       -1.55250
       -1.48524
       -1.50408
       -1.48958
       -1.50442
       -1.50083
       -1.48042
       -1.23226
       -1.47968
       -1.19616
       -1.16952
       -1.19199
       -1.20934
       -1.25720
       -1.18399
       -1.22395
       -1.16499
       -1.21639
       -1.47154
       -1.21482
       -1.47652
       -1.51628
       -1.48798
       -1.48691
       -1.51399
       -1.53522
       -1.51224
       -1.46548
       -1.52742
       -1.52867
       -1.49120
       -1.51670
       -1.54117
       -1.52553
       -1.54518
       -1.57840
       -1.49059
       -1.50209
       -1.51150
       -1.49809
       -1.51425
       -1.51184
       -1.52024
       -1.47925
       -1.51668
       -1.50786
       -1.49678
       -1.48051
       -1.50471
       -1.49023
       -1.49147
       -1.50803
       -1.50041
       -1.51049
       -1.48773
       -1.49155
       -1.50425
       -1.55503
       -1.50413
       -1.45895
       -1.49649
       -1.46102
       -1.46276
       -1.47902
       -1.51190
       -1.52919
       -1.48507
       -1.49776
       -1.48433
       -1.51845
       -1.48987
       -1.50311
       -1.47428
       -1.50191
       -1.45585
       -1.47780
       -1.49591
       -1.45036
       -1.52781
       -1.52247
       -1.51058
       -1.51919
       -1.51077
       -1.47914
       -1.47618
       -1.51405
       -1.47162
       -1.48800
       -1.49360
       -1.50241
       -1.50473
       -1.47363
       -1.48361
       -1.50174
       -1.52110
       -1.48635
       -1.48424
       -1.48750
       -1.46995
       -1.48876
       -1.51869
       -1.45455
       -1.54099
       -1.48046
       -1.49105
       -1.53598
       -1.51337
       -1.51871
       -1.49551
       -1.53658
       -1.49550
       -1.47689
       -1.53235
       -1.50494
       -1.48955
       -1.49817
       -1.48226
       -1.50529
       -1.49359
       -1.48016
       -1.51830
       -1.52287
       -1.26873
       -1.52971
       -1.47239
       -1.50616
       -1.40540
       -1.51077
       -1.50251
       -1.51930
       -1.50548
       -1.48844
       -1.51051
       -1.49335
       -1.51132
       -1.49778
       -1.50906
       -1.50299
       -1.50992
       -1.51333
       -1.47274
       -1.53477
       -1.50837
       -1.46363
       -1.52956
       -1.49277
       -1.25954
       -1.48792
       -1.46537
       -1.47967
       -1.49744
       -1.48044
       -1.52144
       -1.47288
       -1.49595
       -1.48722
       -1.50475
       -1.45269
       -1.48841
       -1.54010
       -1.53117
       -1.44676
       -1.48748
       -1.50058
       -1.50025
       -1.49234
       -1.48687
       -1.23896
       -1.49859
       -1.19907
       -1.17893
       -1.17811
       -1.19981
       -1.27550
       -1.20387
       -1.20262
       -1.15199
       -1.22997
       -1.47526
       -1.19343
       -1.45830
       -1.53126
       -1.48572
       -1.48740
       -1.50250
       -1.51565
       -1.52090
       -1.48814
       -1.51628
       -1.53597
       -1.47819
       -1.53843
       -1.52459
       -1.51476
       -1.50801
       -1.54679
       -1.49086
       -1.50331
       -1.52441
       -1.49523
       -1.52969
       -1.53673
       -1.51219
       -1.48442
       -1.51502
       -1.51820
       -1.49600
       -1.48152
       -1.51472
       -1.50499
       -1.48161
       -1.50127
       -1.49124
       -1.54565
       -1.48953
       -1.47748
       -1.46560
       -1.51519
       -1.47957
       -1.47946
       -1.47132
       -1.45028
       -1.48853
       -1.53171
       -1.50223
       -1.53261
       -1.50616
       -1.48718
       -1.47713
       -1.50977
       -1.51255
       -1.49076
       -1.46796
       -1.50896
       -1.46879
       -1.44459
       -1.46931
       -1.46100
       -1.50759
       -1.52224
       -1.49239
       -1.51568
       -1.49934
       -1.47967
       -1.46538
       -1.50427
       -1.47739
       -1.51023
       -1.47364
       -1.51519
       -1.48925
       -1.45869
       -1.48269
       -1.51511
       -1.54560
       -1.50414
       -1.50336
       -1.49521
       -1.47830
       -1.50942
       -1.51396
       -1.49298
       -1.53663
       -1.49506
       -1.47951
       -1.50870
       -1.49094
       -1.53693
       -1.49620
       -1.52548
       -1.48413
       -1.48424
       -1.53255
       -1.51228
       -1.45740
       -1.50509
       -1.50663
       -1.52223
       -1.52758
       -1.47125
       -1.49892
       -1.47351
       -1.28190
       -1.51219
       -1.47445
       -1.49919
       -1.41194
       -1.52608
       -1.53096
       -1.51290
       -1.50641
       -1.48984
       -1.51671
       -1.50979
       -1.49010
       -1.51187
       -1.51188
       -1.46981
       -1.52417
       -1.50471
       -1.49195
       -1.51261
       -1.50004
       -1.47043
       -1.49144
       -1.50354
       -1.21435
       -1.49542
       -1.48169
       -1.47208
       -1.50841
       -1.50145
       -1.51322
       -1.47964
       -1.51513
       -1.49715
       -1.49613
       -1.41933
       -1.48651
       -1.49590
       -1.51695
       -1.46100
       -1.50277
       -1.51566
       -1.50928
       -1.50552
       -1.50941
       -1.24590
       -1.47752
       -1.21060
       -1.16092
       -1.19987
       -1.20611
       -1.24640
       -1.18727
       -1.19128
       -1.16845
       -1.19742
       -1.46221
       -1.18734
       -1.47890
       -1.51469
       -1.47885
       -1.49404
       -1.49931
       -1.51163
       -1.51515
       -1.48204
       -1.47471
       -1.52658
       -1.49540
       -1.50143
       -1.56221
       -1.52290
       -1.52218
       -1.53635
       -1.47135
       -1.52549
       -1.52889
       -1.51998
       -1.52652
       -1.51408
       -1.51059
       -1.50406
       -1.49656
       -1.48377
       -1.50595
       -1.47105
       -1.51129
       -1.46911
       -1.47930
       -1.50648
       -1.45957
       -1.51879
       -1.49255
       -1.46967
       -1.47994
       -1.52949
       -1.47251
       -1.49459
       -1.48226
       -1.48772
       -1.50721
       -1.51649
       -1.52643
       -1.49826
       -1.51298
       -1.51209
       -1.46585
       -1.49586
       -1.51637
       -1.49540
       -1.47770
       -1.48483
       -1.48371
       -1.44983
       -1.48053
       -1.49873
       -1.51085
       -1.50578
       -1.49889
       -1.55462
       -1.48090
       -1.46936
       -1.50496
       -1.48638
       -1.46730
       -1.49405
       -1.50221
       -1.50668
       -1.49298
       -1.47800
       -1.47481
       -1.50054
       -1.49367
       -1.47337
       -1.48759
       -1.46566
       -1.46619
       -1.54079
       -1.50576
       -1.49047
       -1.52225
       -1.49595
       -1.49814
       -1.52875
       -1.46888
       -1.52216
       -1.54734
       -1.50962
       -1.50126
       -1.45675
       -1.52885
       -1.51852
       -1.43115
       -1.47211
       -1.47006
       -1.50386
       -1.51077
       -1.46872
       -1.52511
       -1.46871
       -1.28730
       -1.52719
       -1.45298
       -1.52745
       -1.44329
       -1.51113
       -1.54200
       -1.48053
       -1.49146
       -1.49613
       -1.51614
       -1.51778
       -1.50169
       -1.51848
       -1.49866
       -1.46091
       -1.49978
       -1.52355
       -1.48271
       -1.52150
       -1.51209
       -1.44699
       -1.51090
       -1.49285
       -1.23424
       -1.50334
       -1.49864
       -1.45828
       -1.48389
       -1.48267
       -1.50789
       -1.47821
       -1.48561
       -1.48555
       -1.51066
       -1.42700
       -1.48365
       -1.50236
       -1.53166
       -1.49168
       -1.45947
       -1.51935
       -1.51575
       -1.52455
       -1.49754
       -1.23915
       -1.45109
       -1.22027
       -1.15737
       -1.20258
       -1.18968
       -1.24367
       -1.20192
       -1.17664
       -1.18770
       -1.21642
       -1.46563
       -1.16873
       -1.48455
       -1.49918
       -1.45781
       -1.49595
       -1.48200
       -1.48756
       -1.51748
       -1.46667
       -1.48960
       -1.52246
       -1.50615
       -1.49645
       -1.50550
       -1.51119
       -1.51763
       -1.51326
       -1.49026
       -1.51119
       -1.51571
       -1.53609
       -1.49568
       -1.51007
       -1.48464
       -1.50896
       -1.51784
       -1.48518
       -1.49958
       -1.53066
       -1.49363
       -1.47695
       -1.50834
       -1.51246
       -1.47642
       -1.52774
       -1.45804
       -1.48875
       -1.51641
       -1.51089
       -1.48252
       -1.52298
       -1.48539
       -1.53139
       -1.47007
       -1.54146
       -1.47049
       -1.51307
       -1.49526
       -1.52500
       -1.50126
       -1.50664
       -1.53897
       -1.47103
       -1.47326
       -1.49809
       -1.49031
       -1.44777
       -1.49331
       -1.49969
       -1.52112
       -1.51584
       -1.49235
       -1.52183
       -1.49561
       -1.46953
       -1.48026
       -1.48386
       -1.47052
       -1.48812
       -1.47764
       -1.51339
       -1.50113
       -1.50346
       -1.50335
       -1.49293
       -1.50752
       -1.50124
       -1.49262
       -1.50572
       -1.50707
       -1.50322
       -1.50549
       -1.52086
       -1.51858
       -1.50471
       -1.50202
       -1.52148
       -1.48687
       -1.50761
       -1.50761
       -1.53453
       -1.47429
       -1.47265
       -1.54085
       -1.51283
       -1.47994
       -1.50759
       -1.48257
       -1.48539
       -1.49925
       -1.45593
       -1.52177
       -1.47128
       -1.25629
       -1.51238
       -1.46843
       -1.54816
       -1.43555
       -1.48703
       -1.51440
       -1.48834
       -1.50393
       -1.47316
       -1.52566
       -1.50509
       -1.49251
       -1.54580
       -1.51878
       -1.43749
       -1.48821
       -1.52205
       -1.48026
       -1.47733
       -1.49489
       -1.44790
       -1.48149
       -1.48619
       -1.24593
       -1.51001
       -1.47044
       -1.47739
       -1.45989
       -1.49835
       -1.48921
       -1.48675
       -1.49330
       -1.47717
       -1.51827
       -1.44228
       -1.51543
       -1.48091
       -1.53722
       -1.49626
       -1.44601
       -1.51881
       -1.49260
       -1.50049
       -1.53916
       -1.22642
       -1.44932
       -1.24240
       -1.17157
       -1.20678
       -1.19128
       -1.24322
       -1.19134
       -1.15434
       -1.16949
       -1.22603
       -1.48998
       -1.14440
       -1.46648
       -1.48697
       -1.48256
       -1.51102
       -1.47910
       -1.50787
       -1.49553
       -1.48741
       -1.49773
       -1.53492
       -1.48729
       -1.49982
       -1.52406
       -1.52351
       -1.53945
       -1.51090
       -1.46713
       -1.47306
       -1.51827
       -1.55711
       -1.52627
       -1.49596
       -1.49868
       -1.53086
       -1.52983
       -1.47040
       -1.52058
       -1.49225
       -1.47594
       -1.47503
       -1.50726
       -1.52595
       -1.46930
       -1.52905
       -1.50860
       -1.46816
       -1.49243
       -1.50646
       -1.51428
       -1.50711
       -1.47604
       -1.51408
       -1.45785
       -1.54094
       -1.46873
       -1.51745
       -1.48606
       -1.50519
       -1.48303
       -1.51143
       -1.51250
       -1.49230
       -1.46357
       -1.49717
       -1.49172
       -1.50752
       -1.50614
       -1.52445
       -1.52463
       -1.49532
       -1.46518
       -1.51813
       -1.45561
       -1.47945
       -1.48604
       -1.48532
       -1.51005
       -1.48147
       -1.49773
       -1.48314
       -1.51770
       -1.47203
       -1.51398
       -1.47256
       -1.50520
       -1.49379
       -1.48836
       -1.49849
       -1.47595
       -1.48983
       -1.51484
       -1.49831
       -1.51326
       -1.50129
       -1.51322
       -1.51866
       -1.48489
       -1.50132
       -1.50814
       -1.47257
       -1.48231
       -1.49686
       -1.53521
       -1.51538
       -1.49939
       -1.50619
       -1.47569
       -1.50152
       -1.44911
       -1.48504
       -1.52139
       -1.46354
       -1.27384
       -1.51439
       -1.48990
       -1.50386
       -1.47500
       -1.45726
       -1.50325
       -1.48187
       -1.46307
       -1.45145
       -1.51597
       -1.52037
       -1.51142
       -1.54119
       -1.55992
       -1.44547
       -1.49247
       -1.53696
       -1.52110
       -1.47244
       -1.47839
       -1.46552
       -1.49315
       -1.48824
       -1.29278
       -1.49730
       -1.50366
       -1.50684
       -1.51659
       -1.50616
       -1.48545
       -1.47431
       -1.49859
       -1.47338
       -1.50797
       -1.44725
       -1.52470
       -1.51296
       -1.53492
       -1.49860
       -1.45978
       -1.51256
       -1.49159
       -1.49033
       -1.51666
       -1.22382
       -1.49630
       -1.23341
       -1.17103
       -1.18095
       -1.16695
       -1.20599
       -1.17631
       -1.14091
       -1.15892
       -1.18564
       -1.48298
       -1.19305
       -1.47461
       -1.49733
       -1.48875
       -1.51789
       -1.47896
       -1.44754
       -1.50747
       -1.47782
       -1.48527
       -1.50798
       -1.51770
       -1.49525
       -1.52671
       -1.53221
       -1.48983
       -1.49284
       -1.48289
       -1.47894
       -1.51534
       -1.54162
       -1.52298
       -1.49467
       -1.47705
       -1.48959
       -1.49924
       -1.46894
       -1.50960
       -1.52192
       -1.48845
       -1.48866
       -1.51485
       -1.49811
       -1.45277
       -1.50817
       -1.49308
       -1.49196
       -1.46715
       -1.49689
       -1.46293
       -1.50539
       -1.48812
       -1.47936
       -1.46118
       -1.52124
       -1.47947
       -1.48385
       -1.48982
       -1.51049
       -1.48661
       -1.49552
       -1.51696
       -1.48392
       -1.48654
       -1.50853
       -1.46972
       -1.48975
       -1.50125
       -1.51603
       -1.49362
       -1.46399
       -1.47493
       -1.50701
       -1.48324
       -1.48497
       -1.50394
       -1.48333
       -1.47979
       -1.49328
       -1.49954
       -1.49317
       -1.50484
       -1.47604
       -1.51062
       -1.51294
       -1.48689
       -1.49711
       -1.45744
       -1.51186
       -1.49114
       -1.51432
       -1.50329
       -1.48614
       -1.51295
       -1.51951
       -1.51848
       -1.54443
       -1.49654
       -1.55664
       -1.49945
       -1.51248
       -1.47316
       -1.49948
       -1.53992
       -1.46211
       -1.50477
       -1.49785
       -1.48522
       -1.48956
       -1.47650
       -1.51958
       -1.48322
       -1.45509
       -1.22873
       -1.51048
       -1.45901
       -1.50625
       -1.43379
       -1.46743
       -1.50348
       -1.48546
       -1.46322
       -1.47114
       -1.48137
       -1.49997
       -1.51380
       -1.53157
       -1.52711
       -1.42657
       -1.50852
       -1.53437
       -1.51466
       -1.52390
       -1.48084
       -1.46314
       -1.52327
       -1.50967
       -1.26495
       -1.48627
       -1.52802
       -1.49414
       -1.49928
       -1.45319
       -1.52506
       -1.47009
       -1.47753
       -1.47919
       -1.51223
       -1.45165
       -1.52858
       -1.48085
       -1.50131
       -1.47740
       -1.46833
       -1.51118
       -1.50750
       -1.48331
       -1.46535
       -1.22933
       -1.50694
       -1.23624
       -1.15671
       -1.15653
       -1.19555
       -1.21283
       -1.15276
       -1.20058
       -1.15845
       -1.20287
       -1.47786
       -1.21351
       -1.52439
       -1.51337
       -1.49182
       -1.49066
       -1.48588
       -1.43936
       -1.51988
       -1.49664
       -1.46069
       -1.51696
       -1.51660
       -1.49694
       -1.49764
       -1.53646
       -1.50091
       -1.49064
       -1.49892
       -1.47464
       -1.51365
       -1.53681
       -1.52636
       -1.52867
       -1.47153
       -1.49701
       -1.48945
       -1.50738
       -1.46984
       -1.50357
       -1.47852
       -1.50851
       -1.50709
       -1.51660
       -1.49710
       -1.47087
       -1.46659
       -1.51057
       -1.47602
       -1.49128
       -1.45851
       -1.47979
       -1.49966
       -1.45720
       -1.47167
       -1.50138
       -1.47825
       -1.46504
       -1.47690
       -1.47306
       -1.51067
       -1.46905
       -1.51274
       -1.50343
       -1.49960
       -1.46043
       -1.46194
       -1.47715
       -1.47001
       -1.51598
       -1.48911
       -1.49642
       -1.46885
       -1.48746
       -1.49294
       -1.51845
       -1.50171
       -1.46892
       -1.48645
       -1.49863
       -1.49824
       -1.45870
       -1.50233
       -1.47318
       -1.49122
       -1.47027
       -1.46871
       -1.48873
       -1.43879
       -1.51363
       -1.45276
       -1.49872
       -1.53614
       -1.49398
       -1.51755
       -1.53413
       -1.52417
       -1.53296
       -1.48780
       -1.55615
       -1.48759
       -1.47097
       -1.44933
       -1.50816
       -1.53760
       -1.51410
       -1.53591
       -1.49825
       -1.51250
       -1.49809
       -1.50054
       -1.48310
       -1.49675
       -1.49126
       -1.21339
       -1.48567
       -1.45725
       -1.52535
       -1.46682
       -1.49068
       -1.51764
       -1.50523
       -1.45263
       -1.51841
       -1.48506
       -1.48596
       -1.50814
       -1.49383
       -1.47705
       -1.45474
       -1.46814
       -1.55172
       -1.52032
       -1.52461
       -1.48819
       -1.47028
       -1.53658
       -1.48142
       -1.25896
       -1.45218
       -1.51189
       -1.48076
       -1.50094
       -1.46681
       -1.48047
       -1.49520
       -1.47173
       -1.48246
       -1.50123
       -1.45712
       -1.50133
       -1.48264
       -1.50932
       -1.48787
       -1.45112
       -1.50750
       -1.50468
       -1.46002
       -1.48556
       -1.23112
       -1.45051
       -1.24719
       -1.20202
       -1.18816
       -1.17896
       -1.19662
       -1.20766
       -1.17958
       -1.17079
       -1.22141
       -1.49252
       -1.17681
       -1.47438
       -1.52871
       -1.51100
       -1.44954
       -1.50497
       -1.46005
       -1.50188
       -1.49321
       -1.46291
       -1.52703
       -1.50584
       -1.49445
       -1.49487
       -1.52021
       -1.50566
       -1.47194
       -1.49229
       -1.51711
       -1.50887
       -1.50707
       -1.53639
       -1.49733
       -1.48515
       -1.45310
       -1.49251
       -1.51510
       -1.50291
       -1.51574
       -1.50924
       -1.52795
       -1.51609
       -1.48561
       -1.49058
       -1.47892
       -1.48730
       -1.50024
       -1.47526
       -1.49787
       -1.44283
       -1.48515
       -1.49238
       -1.52357
       -1.46714
       -1.49546
       -1.49853
       -1.45081
       -1.47021
       -1.51513
       -1.49532
       -1.48822
       -1.45497
       -1.47921
       -1.49471
       -1.48585
       -1.46402
       -1.45742
       -1.50753
       -1.49711
       -1.48922
       -1.48934
       -1.44606
       -1.50740
       -1.53772
       -1.51750
       -1.47507
       -1.47529
       -1.45987
       -1.50230
       -1.46291
       -1.45120
       -1.53346
       -1.48881
       -1.48852
       -1.50010
       -1.46260
       -1.46757
       -1.46144
       -1.50292
       -1.42262
       -1.49165
       -1.52253
       -1.51970
       -1.49450
       -1.52376
       -1.48418
       -1.54200
       -1.49137
       -1.54310
       -1.51848
       -1.50562
       -1.46778
       -1.52264
       -1.48470
       -1.49482
       -1.50985
       -1.48868
       -1.52962
       -1.48220
       -1.47672
       -1.48410
       -1.48930
       -1.48453
       -1.21231
       -1.48071
       -1.46061
       -1.54099
       -1.48341
       -1.48529
       -1.54345
       -1.49659
       -1.46771
       -1.49622
       -1.48689
       -1.49640
       -1.49625
       -1.48901
       -1.47847
       -1.47944
       -1.49995
       -1.50761
       -1.49037
       -1.57220
       -1.47076
       -1.53684
       -1.52236
       -1.49278
       -1.26511
       -1.48459
       -1.50002
       -1.47981
       -1.48699
       -1.50843
       -1.48924
       -1.51210
       -1.48187
       -1.48845
       -1.49934
       -1.44371
       -1.46707
       -1.51436
       -1.51231
       -1.50742
       -1.46991
       -1.51069
       -1.52888
       -1.47907
       -1.49623
       -1.19736
       -1.45525
       -1.21757
       -1.20987
       -1.17981
       -1.16622
       -1.22196
       -1.17532
       -1.18349
       -1.20765
       -1.22468
       -1.45583
       -1.19261
       -1.45055
       -1.50663
       -1.50416
       -1.49107
       -1.51557
       -1.49957
       -1.52454
       -1.49217
       -1.48439
       -1.49232
       -1.47895
       -1.51090
       -1.49223
       -1.51453
       -1.52596
       -1.49858
       -1.50105
       -1.45262
       -1.51595
       -1.51451
       -1.50530
       -1.51953
       -1.45760
       -1.44414
       -1.48573
       -1.48592
       -1.48703
       -1.52787
       -1.53357
       -1.50564
       -1.51748
       -1.51481
       -1.46106
       -1.47001
       -1.50875
       -1.50150
       -1.50541
       -1.50837
       -1.42399
       -1.47925
       -1.46926
       -1.51360
       -1.48047
       -1.47939
       -1.48957
       -1.46434
       -1.47703
       -1.48888
       -1.47163
       -1.47390
       -1.46280
       -1.47385
       -1.49177
       -1.50272
       -1.43444
       -1.49982
       -1.51491
       -1.47331
       -1.45068
       -1.48903
       -1.47757
       -1.48761
       -1.50588
       -1.54408
       -1.46514
       -1.49072
       -1.47912
       -1.51721
       -1.49304
       -1.49887
       -1.51551
       -1.50655
       -1.52060
       -1.50281
       -1.48087
       -1.49873
       -1.45930
       -1.49393
       -1.43678
       -1.45458
       -1.52687
       -1.49030
       -1.50024
       -1.43033
       -1.47055
       -1.51806
       -1.53054
       -1.52449
       -1.51208
       -1.50076
       -1.48303
       -1.48650
       -1.50787
       -1.50033
       -1.49244
       -1.48454
       -1.51077
       -1.48411
       -1.48828
       -1.45718
       -1.46726
       -1.46633
       -1.18364
       -1.47334
       -1.44918
       -1.54374
       -1.46028
       -1.46555
       -1.50282
       -1.49957
       -1.45778
       -1.48341
       -1.46683
       -1.48599
       -1.51382
       -1.47332
       -1.48865
       -1.45072
       -1.49741
       -1.54120
       -1.47756
       -1.52599
       -1.47637
       -1.50397
       -1.51950
       -1.47097
       -1.25557
       -1.51460
       -1.47653
       -1.47758
       -1.51422
       -1.47924
       -1.48413
       -1.49500
       -1.49244
       -1.47151
       -1.51495
       -1.41904
       -1.45191
       -1.51905
       -1.49364
       -1.48805
       -1.46450
       -1.49518
       -1.52448
       -1.48616
       -1.48367
       -1.20606
       -1.43655
       -1.19121
       -1.25219
       -1.15970
       -1.18255
       -1.22961
       -1.20096
       -1.20900
       -1.19809
       -1.19826
       -1.44235
       -1.21386
       -1.44782
       -1.51159
       -1.49437
       -1.49002
       -1.52156
       -1.48956
       -1.52100
       -1.48414
       -1.48137
       -1.48471
       -1.51564
       -1.49112
       -1.50684
       -1.50378
       -1.50385
       -1.50868
       -1.52331
       -1.44920
       -1.52995
       -1.49845
       -1.47093
       -1.52318
       -1.46683
       -1.44755
       -1.49844
       -1.50716
       -1.47364
       -1.47583
       -1.51278
       -1.52108
       -1.49909
       -1.50636
       -1.47677
       -1.43754
       -1.51743
       -1.50280
       -1.46799
       -1.48864
       -1.45746
       -1.45499
       -1.48516
       -1.49669
       -1.54721
       -1.48524
       -1.50798
       -1.46288
       -1.50975
       -1.52223
       -1.49377
       -1.50312
       -1.47974
       -1.48335
       -1.45691
       -1.45626
       -1.43843
       -1.49245
       -1.50035
       -1.47119
       -1.46508
       -1.49797
       -1.44602
       -1.46063
       -1.50470
       -1.49676
       -1.45610
       -1.53344
       -1.46826
       -1.52428
       -1.44433
       -1.49844
       -1.49769
       -1.46463
       -1.52705
       -1.49506
       -1.45928
       -1.47983
       -1.45839
       -1.44712
       -1.45944
       -1.46391
       -1.49091
       -1.49791
       -1.46597
       -1.46902
       -1.49060
       -1.52983
       -1.51147
       -1.48957
       -1.51323
       -1.48219
       -1.47751
       -1.49319
       -1.50180
       -1.49088
       -1.50032
       -1.46874
       -1.51045
       -1.50391
       -1.49834
       -1.46697
       -1.46324
       -1.46682
       -1.19435
       -1.49203
       -1.47487
       -1.55001
       -1.46084
       -1.48734
       -1.48703
       -1.50606
       -1.50508
       -1.50412
       -1.49019
       -1.49438
       -1.50541
       -1.50787
       -1.49372
       -1.48788
       -1.51738
       -1.51283
       -1.45968
       -1.53831
       -1.49651
       -1.49277
       -1.49880
       -1.47348
       -1.25589
       -1.50784
       -1.49118
       -1.44596
       -1.51491
       -1.48827
       -1.50794
       -1.49985
       -1.50039
       -1.47470
       -1.48882
       -1.44069
       -1.47337
       -1.50668
       -1.47051
       -1.44647
       -1.46243
       -1.51175
       -1.53158
       -1.46869
       -1.48776
       -1.20796
       -1.45870
       -1.20564
       -1.22496
       -1.16936
       -1.18585
       -1.24555
       -1.20561
       -1.22303
       -1.20241
       -1.21198
       -1.46862
       -1.21898
       -1.46959
       -1.49654
       -1.48120
       -1.45472
       -1.50747
       -1.49818
       -1.49583
       -1.50001
       -1.48307
       -1.47971
       -1.51645
       -1.47529
       -1.50127
       -1.50728
       -1.52070
       -1.49521
       -1.51638
       -1.44659
       -1.49665
       -1.49851
       -1.48699
       -1.49075
       -1.49912
       -1.44321
       -1.52082
       -1.49040
       -1.50123
       -1.47019
       -1.50107
       -1.53338
       -1.50212
       -1.50153
       -1.48136
       -1.45447
       -1.46224
       -1.49047
       -1.46873
       -1.49356
       -1.47080
       -1.45366
       -1.50578
       -1.47572
       -1.52133
       -1.46672
       -1.50471
       -1.47321
       -1.47963
       -1.57825
       -1.46926
       -1.50685
       -1.47383
       -1.48477
       -1.46991
       -1.47867
       -1.45516
       -1.46019
       -1.48701
       -1.45090
       -1.48206
       -1.48126
       -1.43641
       -1.47347
       -1.48607
       -1.52531
       -1.43680
       -1.52909
       -1.45131
       -1.52423
       -1.44638
       -1.48570
       -1.47357
       -1.44915
       -1.51161
       -1.49516
       -1.45581
       -1.43801
       -1.45998
       -1.45197
       -1.46030
       -1.49201
       -1.53129
       -1.44714
       -1.49730
       -1.48736
       -1.48280
       -1.55602
       -1.50529
       -1.47205
       -1.53289
       -1.50043
       -1.49117
       -1.49601
       -1.50527
       -1.46208
       -1.50035
       -1.49297
       -1.48728
       -1.51073
       -1.52161
       -1.47947
       -1.46752
       -1.46404
       -1.19659
       -1.47949
       -1.44239
       -1.54323
       -1.49804
       -1.52003
       -1.52335
       -1.50504
       -1.51050
       -1.48261
       -1.46734
       -1.48617
       -1.50213
       -1.50325
       -1.50439
       -1.44862
       -1.52102
       -1.50609
       -1.47723
       -1.53807
       -1.49292
       -1.50670
       -1.50546
       -1.46998
       -1.20133
       -1.48378
       -1.47601
       -1.47755
       -1.48648
       -1.47275
       -1.50894
       -1.46350
       -1.51552
       -1.49337
       -1.49355
       -1.40619
       -1.48408
       -1.49107
       -1.52296
       -1.45140
       -1.48389
       -1.46067
       -1.50221
       -1.50113
       -1.48503
       -1.21055
       -1.46458
       -1.17820
       -1.22192
       -1.19541
       -1.18177
       -1.23866
       -1.21075
       -1.19563
       -1.19284
       -1.17108
       -1.46009
       -1.20853
       -1.47624
       -1.48566
       -1.50387
       -1.47655
       -1.50915
       -1.48631
       -1.50366
       -1.49718
       -1.46509
       -1.49393
       -1.52313
       -1.43511
       -1.50492
       -1.50990
       -1.49330
       -1.49590
       -1.50119
       -1.46677
       -1.47403
       -1.49895
       -1.48495
       -1.47198
       -1.46988
       -1.42814
       -1.50234
       -1.45371
       -1.50253
       -1.44997
       -1.52009
       -1.48059
       -1.48883
       -1.53219
       -1.47118
       -1.45577
       -1.48239
       -1.49032
       -1.47026
       -1.50343
       -1.47486
       -1.46224
       -1.51024
       -1.50672
       -1.51784
       -1.46682
       -1.50316
       -1.47036
       -1.49662
       -1.54487
       -1.51966
       -1.47177
       -1.47222
       -1.44499
       -1.48219
       -1.49266
       -1.48792
       -1.45704
       -1.47754
       -1.41702
       -1.50621
       -1.48895
       -1.43527
       -1.47498
       -1.48930
       -1.50456
       -1.45349
       -1.50770
       -1.42842
       -1.50567
       -1.44514
       -1.48427
       -1.48975
       -1.47043
       -1.52025
       -1.50731
       -1.48145
       -1.46131
       -1.46823
       -1.46186
       -1.46749
       -1.50398
       -1.51419
       -1.50800
       -1.50708
       -1.49413
       -1.49293
       -1.56154
       -1.51293
       -1.48326
       -1.48346
       -1.46709
       -1.51634
       -1.51113
       -1.48870
       -1.47274
       -1.50492
       -1.49962
       -1.47348
       -1.48605
       -1.43576
       -1.50155
       -1.48735
       -1.47800
       -1.19026
       -1.44683
       -1.44695
       -1.50283
       -1.44503
       -1.49340
       -1.53409
       -1.48709
       -1.48559
       -1.49684
       -1.46685
       -1.50106
       -1.50626
       -1.50585
       -1.52475
       -1.46711
       -1.49750
       -1.50557
       -1.47915
       -1.50249
       -1.48787
       -1.51037
       -1.50426
       -1.48771
       -1.22572
       -1.50902
       -1.46856
       -1.50329
       -1.49100
       -1.51761
       -1.50536
       -1.50980
       -1.53435
       -1.49567
       -1.48876
       -1.41740
       -1.45509
       -1.49083
       -1.51488
       -1.46096
       -1.50916
       -1.47647
       -1.52282
       -1.48720
       -1.48981
       -1.21166
       -1.45323
       -1.19307
       -1.21580
       -1.18921
       -1.19683
       -1.21892
       -1.22144
       -1.20908
       -1.19527
       -1.17301
       -1.45421
       -1.22653
       -1.48262
       -1.47397
       -1.45055
       -1.47924
       -1.49778
       -1.48841
       -1.52368
       -1.46099
       -1.48616
       -1.46257
       -1.48766
       -1.44239
       -1.50468
       -1.52036
       -1.47082
       -1.49432
       -1.46187
       -1.46372
       -1.48528
       -1.48543
       -1.45800
       -1.49133
       -1.49227
       -1.44579
       -1.55577
       -1.49876
       -1.52867
       -1.49676
       -1.51191
       -1.43762
       -1.46082
       -1.49064
       -1.49602
       -1.48283
       -1.48355
       -1.48228
       -1.53022
       -1.51659
       -1.47140
       -1.47375
       -1.51941
       -1.47253
       -1.51519
       -1.46641
       -1.49084
       -1.46928
       -1.50802
       -1.51701
       -1.49625
       -1.47745
       -1.48745
       -1.47974
       -1.47081
       -1.49581
       -1.48029
       -1.43108
       -1.45897
       -1.42469
       -1.49591
       -1.48521
       -1.44694
       -1.49896
       -1.48230
       -1.48042
       -1.46878
       -1.52614
       -1.43457
       -1.50005
       -1.46768
       -1.49136
       -1.50139
       -1.46439
       -1.48648
       -1.47321
       -1.48563
       -1.47849
       -1.45392
       -1.42475
       -1.46074
       -1.47744
       -1.52600
       -1.49036
       -1.51020
       -1.48459
       -1.47796
       -1.52018
       -1.49986
       -1.48206
       -1.49028
       -1.49299
       -1.52058
       -1.47682
       -1.49380
       -1.47892
       -1.51091
       -1.44604
       -1.50915
       -1.49564
       -1.48355
       -1.47416
       -1.46109
       -1.47049
       -1.17469
       -1.45120
       -1.44787
       -1.50680
       -1.44436
       -1.50248
       -1.52094
       -1.50095
       -1.48445
       -1.47775
       -1.51411
       -1.49805
       -1.50927
       -1.52586
       -1.49851
       -1.48395
       -1.51248
       -1.49095
       -1.47438
       -1.50666
       -1.49824
       -1.47769
       -1.52308
       -1.48571
       -1.21225
       -1.51368
       -1.44796
       -1.48248
       -1.50372
       -1.51984
       -1.49434
       -1.50557
       -1.53248
       -1.48311
       -1.44713
       -1.42470
       -1.47655
       -1.48611
       -1.53798
       -1.47337
       -1.48741
       -1.49200
       -1.55260
       -1.48399
       -1.44653
       -1.18417
       -1.40774
       -1.20426
       -1.21340
       -1.18548
       -1.21771
       -1.23218
       -1.19707
       -1.21640
       -1.19694
       -1.17914
       -1.47061
       -1.22000
       -1.47595
       -1.49588
       -1.43469
       -1.49001
       -1.49426
       -1.50945
       -1.49043
       -1.43510
       -1.47041
       -1.44770
       -1.50290
       -1.44639
       -1.53870
       -1.51610
       -1.48615
       -1.52101
       -1.46919
       -1.48821
       -1.49168
       -1.47306
       -1.45861
       -1.46466
       -1.47212
       -1.46287
       -1.53384
       -1.47379
       -1.53158
       -1.50926
       -1.49015
       -1.43723
       -1.46976
       -1.50595
       -1.47141
       -1.49036
       -1.48504
       -1.46917
       -1.50352
       -1.50508
       -1.49975
       -1.50226
       -1.53141
       -1.43971
       -1.52012
       -1.48849
       -1.46980
       -1.50369
       -1.47280
       -1.52053
       -1.52649
       -1.48051
       -1.47967
       -1.46259
       -1.46603
       -1.51001
       -1.52517
       -1.42633
       -1.44106
       -1.43308
       -1.48642
       -1.46799
       -1.45508
       -1.47903
       -1.47586
       -1.45508
       -1.47281
       -1.50274
       -1.43984
       -1.49222
       -1.47568
       -1.52269
       -1.48232
       -1.45986
       -1.48067
       -1.46805
       -1.47416
       -1.48397
       -1.43928
       -1.44516
       -1.43890
       -1.48128
       -1.50165
       -1.48075
       -1.47535
       -1.49775
       -1.52774
       -1.52218
       -1.48590
       -1.47716
       -1.49816
       -1.47866
       -1.49965
       -1.46257
       -1.49778
       -1.50532
       -1.46636
       -1.47820
       -1.50924
       -1.47487
       -1.48783
       -1.47989
       -1.47465
       -1.48736
       -1.20482
       -1.46178
       -1.45070
       -1.51343
       -1.44871
       -1.48856
       -1.48465
       -1.48920
       -1.47608
       -1.45576
       -1.49338
       -1.49609
       -1.50958
       -1.52267
       -1.49983
       -1.44894
       -1.47618
       -1.48790
       -1.47388
       -1.50035
       -1.48245
       -1.47309
       -1.48418
       -1.47423
       -1.22704
       -1.51847
       -1.49092
       -1.44954
       -1.53870
       -1.50590
       -1.48251
       -1.49694
       -1.51621
       -1.48493
       -1.47476
       -1.45368
       -1.45600
       -1.47466
       -1.52841
       -1.45244
       -1.44968
       -1.49952
       -1.52149
       -1.51980
       -1.44366
       -1.22444
       -1.42640
       -1.15694
       -1.18472
       -1.18739
       -1.20464
       -1.26614
       -1.15645
       -1.20497
       -1.21107
       -1.16702
       -1.48012
       -1.19989
       -1.45593
       -1.46659
       -1.41370
       -1.50740
       -1.52685
       -1.49829
       -1.51611
       -1.43027
       -1.44066
       -1.46016
       -1.51628
       -1.44780
       -1.51488
       -1.49325
       -1.49272
       -1.50835
       -1.48470
       -1.48216
       -1.50465
       -1.50668
       -1.47687
       -1.50963
       -1.46346
       -1.45451
       -1.49203
       -1.49531
       -1.52534
       -1.50521
       -1.47270
       -1.46543
       -1.47828
       -1.49885
       -1.46479
       -1.50741
       -1.48342
       -1.49979
       -1.50402
       -1.50802
       -1.49856
       -1.49951
       -1.51168
       -1.46843
       -1.48939
       -1.45913
       -1.45589
       -1.49700
       -1.51051
       -1.48748
       -1.50086
       -1.50377
       -1.46336
       -1.48447
       -1.46931
       -1.52103
       -1.49758
       -1.45706
       -1.44477
       -1.46376
       -1.47563
       -1.48975
       -1.43592
       -1.51833
       -1.45503
       -1.45350
       -1.46171
       -1.50009
       -1.44609
       -1.49045
       -1.44169
       -1.48851
       -1.47819
       -1.46088
       -1.47185
       -1.49505
       -1.49577
       -1.45678
       -1.42904
       -1.44079
       -1.46391
       -1.48275
       -1.48076
       -1.47524
       -1.47189
       -1.49353
       -1.47944
       -1.51163
       -1.51779
       -1.50880
       -1.49681
       -1.47334
       -1.47883
       -1.45591
       -1.45653
       -1.49258
       -1.49989
       -1.49476
       -1.50299
       -1.44034
       -1.47560
       -1.45830
       -1.45885
       -1.47518
       -1.17213
       -1.42487
       -1.43179
       -1.49580
       -1.44624
       -1.50522
       -1.48182
       -1.53848
       -1.48304
       -1.47584
       -1.48196
       -1.50265
       -1.44771
       -1.43788
       -1.51073
       -1.48841
       -1.49611
       -1.46180
       -1.49143
       -1.51581
       -1.46021
       -1.45330
       -1.48571
       -1.46703
       -1.20741
       -1.49276
       -1.49177
       -1.51140
       -1.57598
       -1.47734
       -1.49252
       -1.47308
       -1.49856
       -1.51088
       -1.44642
       -1.46352
       -1.45365
       -1.45231
       -1.51913
       -1.45631
       -1.47797
       -1.45681
       -1.49775
       -1.48261
       -1.42128
       -1.25279
       -1.43218
       -1.15650
       -1.18931
       -1.19740
       -1.18701
       -1.25750
       -1.15292
       -1.19939
       -1.21412
       -1.19683
       -1.47448
       -1.20762
       -1.47295
       -1.46872
       -1.45826
       -1.48842
       -1.49985
       -1.51227
       -1.51056
       -1.45518
       -1.47727
       -1.46254
       -1.47904
       -1.46786
       -1.51404
       -1.53320
       -1.48342
       -1.49854
       -1.48916
       -1.49879
       -1.49862
       -1.48271
       -1.47976
       -1.47767
       -1.46975
       -1.47165
       -1.48148
       -1.47943
       -1.49877
       -1.52482
       -1.48472
       -1.48091
       -1.52252
       -1.48533
       -1.49129
       -1.49597
       -1.50225
       -1.51502
       -1.48380
       -1.53070
       -1.50286
       -1.48431
       -1.49412
       -1.47256
       -1.46725
       -1.48277
       -1.45997
       -1.50893
       -1.50656
       -1.50209
       -1.47815
       -1.49459
       -1.46360
       -1.45520
       -1.46978
       -1.47449
       -1.49793
       -1.47151
       -1.46571
       -1.44291
       -1.45297
       -1.49914
       -1.42980
       -1.49442
       -1.46105
       -1.47304
       -1.48805
       -1.48518
       -1.41775
       -1.47472
       -1.48345
       -1.49989
       -1.45147
       -1.45511
       -1.44662
       -1.49388
       -1.51186
       -1.46208
       -1.43702
       -1.45917
       -1.43297
       -1.50436
       -1.47183
       -1.48771
       -1.50187
       -1.46668
       -1.46885
       -1.52874
       -1.52847
       -1.50705
       -1.49900
       -1.45950
       -1.48350
       -1.47405
       -1.48684
       -1.52053
       -1.46551
       -1.49493
       -1.49349
       -1.46478
       -1.49141
       -1.47434
       -1.46091
       -1.48409
       -1.20158
       -1.47303
       -1.43001
       -1.53724
       -1.45514
       -1.49719
       -1.51527
       -1.52718
       -1.53140
       -1.50500
       -1.47593
       -1.50739
       -1.44424
       -1.45098
       -1.49491
       -1.46970
       -1.51600
       -1.46380
       -1.46415
       -1.51483
       -1.47865
       -1.48314
       -1.48977
       -1.44042
       -1.20468
       -1.49828
       -1.49744
       -1.52251
       -1.55075
       -1.48131
       -1.48304
       -1.52504
       -1.48179
       -1.48107
       -1.43461
       -1.45606
       -1.45431
       -1.47014
       -1.50797
       -1.45144
       -1.47247
       -1.46435
       -1.47127
       -1.49487
       -1.42447
       -1.23760
       -1.42987
       -1.18044
       -1.17678
       -1.23124
       -1.20440
       -1.27927
       -1.15165
       -1.19811
       -1.20263
       -1.20202
       -1.45376
       -1.20470
       -1.46312
       -1.49842
       -1.45982
       -1.48407
       -1.49094
       -1.47797
       -1.47429
       -1.46581
       -1.45879
       -1.47421
       -1.49358
       -1.46153
       -1.50936
       -1.53092
       -1.48141
       -1.52462
       -1.49931
       -1.49312
       -1.45390
       -1.52269
       -1.46242
       -1.49447
       -1.48337
       -1.46236
       -1.49870
       -1.48586
       -1.50208
       -1.49281
       -1.47349
       -1.47780
       -1.50827
       -1.50972
       -1.48739
       -1.46015
       -1.47982
       -1.47369
       -1.48193
       -1.49170
       -1.50093
       -1.48948
       -1.50941
       -1.47073
       -1.46176
       -1.46337
       -1.44115
       -1.50736
       -1.51828
       -1.49467
       -1.47135
       -1.52686
       -1.47909
       -1.51206
       -1.50343
       -1.46688
       -1.49460
       -1.46671
       -1.44175
       -1.42246
       -1.46592
       -1.50955
       -1.41642
       -1.49785
       -1.49151
       -1.46896
       -1.49192
       -1.53672
       -1.42525
       -1.46324
       -1.45279
       -1.48863
       -1.45124
       -1.46673
       -1.43492
       -1.45733
       -1.46830
       -1.45164
       -1.45114
       -1.46434
       -1.43463
       -1.47566
       -1.51174
       -1.50065
       -1.51993
       -1.47622
       -1.48340
       -1.50658
       -1.52475
       -1.48535
       -1.50597
       -1.46439
       -1.46544
       -1.47987
       -1.49054
       -1.47858
       -1.46621
       -1.50150
       -1.48514
       -1.44617
       -1.50427
       -1.46293
       -1.47533
       -1.44988
       -1.20105
       -1.49945
       -1.43682
       -1.50209
       -1.45058
       -1.49985
       -1.51454
       -1.50771
       -1.51099
       -1.50161
       -1.46154
       -1.49406
       -1.44573
       -1.48140
       -1.48566
       -1.46357
       -1.47051
       -1.50759
       -1.43691
       -1.48836
       -1.51458
       -1.45426
       -1.49543
       -1.40676
       -1.22225
       -1.51004
       -1.49036
       -1.53793
       -1.54787
       -1.48766
       -1.50171
       -1.46759
       -1.48283
       -1.46989
       -1.44596
       -1.42742
       -1.48355
       -1.48536
       -1.53115
       -1.47464
       -1.46550
       -1.47090
       -1.47797
       -1.49920
       -1.47290
       -1.21325
       -1.42583
       -1.19515
       -1.18292
       -1.20016
       -1.16619
       -1.24458
       -1.16988
       -1.20614
       -1.13824
       -1.19923
       -1.47006
       -1.16622
       -1.44417
       -1.49981
       -1.47735
       -1.47976
       -1.47014
       -1.46025
       -1.50156
       -1.48041
       -1.48690
       -1.49874
       -1.50149
       -1.44040
       -1.47929
       -1.52590
       -1.49245
       -1.49923
       -1.47183
       -1.47295
       -1.45386
       -1.48886
       -1.48172
       -1.47734
       -1.49376
       -1.44368
       -1.50336
       -1.52407
       -1.49696
       -1.48520
       -1.48002
       -1.47731
       -1.53803
       -1.50122
       -1.51182
       -1.47070
       -1.51271
       -1.50521
       -1.47981
       -1.50589
       -1.50256
       -1.50472
       -1.47318
       -1.46120
       -1.46662
       -1.44731
       -1.46402
       -1.50527
       -1.47636
       -1.49300
       -1.46784
       -1.50222
       -1.51358
       -1.52296
       -1.50434
       -1.46157
       -1.48738
       -1.47296
       -1.47649
       -1.43841
       -1.47639
       -1.51285
       -1.40865
       -1.51822
       -1.49516
       -1.44643
       -1.47954
       -1.49384
       -1.45595
       -1.46461
       -1.44435
       -1.47669
       -1.44139
       -1.47739
       -1.46926
       -1.45099
       -1.42951
       -1.44823
       -1.46074
       -1.45020
       -1.45207
       -1.45505
       -1.51771
       -1.46617
       -1.52103
       -1.48242
       -1.47873
       -1.53565
       -1.53559
       -1.46139
       -1.49060
       -1.48085
       -1.44800
       -1.46397
       -1.50649
       -1.48877
       -1.48305
       -1.47360
       -1.50662
       -1.47552
       -1.47920
       -1.46363
       -1.45849
       -1.46195
       -1.21165
       -1.49771
       -1.43766
       -1.49268
       -1.45353
       -1.48301
       -1.47220
       -1.49890
       -1.53234
       -1.51971
       -1.43810
       -1.49549
       -1.46931
       -1.47363
       -1.47253
       -1.47250
       -1.47395
       -1.50553
       -1.45947
       -1.47567
       -1.49442
       -1.49256
       -1.47162
       -1.42314
       -1.23216
       -1.50167
       -1.47119
       -1.51386
       -1.51536
       -1.44726
       -1.48318
       -1.46315
       -1.49141
       -1.47409
       -1.46402
       -1.43504
       -1.46316
       -1.48411
       -1.52245
       -1.45519
       -1.44633
       -1.48095
       -1.49381
       -1.50432
       -1.49744
       -1.21762
       -1.43195
       -1.16408
       -1.18962
       -1.19339
       -1.18117
       -1.22631
       -1.19734
       -1.20128
       -1.17188
       -1.20433
       -1.43869
       -1.16399
       -1.44789
       -1.48558
       -1.45847
       -1.50043
       -1.46640
       -1.44573
       -1.45963
       -1.45701
       -1.49872
       -1.49529
       -1.51610
       -1.45225
       -1.46531
       -1.52556
       -1.47562
       -1.48593
       -1.45863
       -1.47267
       -1.49084
       -1.50116
       -1.47148
       -1.47098
       -1.47554
       -1.46174
       -1.48422
       -1.49558
       -1.47653
       -1.51099
       -1.45604
       -1.47527
       -1.54020
       -1.49363
       -1.51412
       -1.48734
       -1.48790
       -1.45152
       -1.51857
       -1.48090
       -1.49366
       -1.48576
       -1.44356
       -1.45342
       -1.50761
       -1.44628
       -1.48185
       -1.49806
       -1.45128
       -1.48776
       -1.46383
       -1.47943
       -1.50243
       -1.53091
       -1.48537
       -1.47759
       -1.49392
       -1.51234
       -1.45426
       -1.47050
       -1.49065
       -1.48413
       -1.43859
       -1.51070
       -1.47372
       -1.41812
       -1.43872
       -1.45885
       -1.45637
       -1.50219
       -1.46518
       -1.47697
       -1.44228
       -1.43288
       -1.48268
       -1.46873
       -1.44324
       -1.47870
       -1.43964
       -1.46219
       -1.48104
       -1.48250
       -1.49101
       -1.46187
       -1.47975
       -1.48683
       -1.46425
       -1.52325
       -1.51215
       -1.44808
       -1.50901
       -1.47340
       -1.46063
       -1.47351
       -1.47387
       -1.48450
       -1.47069
       -1.50432
       -1.46805
       -1.46041
       -1.48005
       -1.47996
       -1.46310
       -1.46958
       -1.22058
       -1.48046
       -1.44704
       -1.47409
       -1.47139
       -1.49039
       -1.48703
       -1.51430
       -1.51373
       -1.49942
       -1.43686
       -1.51702
       -1.46163
       -1.49474
       -1.51018
       -1.47684
       -1.50209
       -1.50992
       -1.47029
       -1.48886
       -1.49069
       -1.44825
       -1.49198
       -1.44224
       -1.15931
       -1.48935
       -1.48774
       -1.50749
       -1.52697
       -1.47015
       -1.46993
       -1.48675
       -1.51358
       -1.48405
       -1.45021
       -1.42747
       -1.46067
       -1.45274
       -1.50087
       -1.45762
       -1.44181
       -1.47950
       -1.49180
       -1.46524
       -1.44339
       -1.17874
       -1.40732
       -1.16996
       -1.19477
       -1.18820
       -1.18166
       -1.21653
       -1.20875
       -1.16110
       -1.17570
       -1.19386
       -1.42545
       -1.17681
       -1.44420
       -1.49533
       -1.45379
       -1.47571
       -1.47415
       -1.43880
       -1.46101
       -1.44079
       -1.49067
       -1.44501
       -1.50582
       -1.44196
       -1.48394
       -1.52276
       -1.49516
       -1.47624
       -1.45223
       -1.47518
       -1.51688
       -1.53156
       -1.45396
       -1.47534
       -1.46623
       -1.45847
       -1.50374
       -1.50295
       -1.46197
       -1.51370
       -1.45363
       -1.47854
       -1.51658
       -1.48906
       -1.49589
       -1.49495
       -1.46640
       -1.47493
       -1.50435
       -1.47323
       -1.46987
       -1.48473
       -1.43523
       -1.46321
       -1.51631
       -1.44439
       -1.47672
       -1.48978
       -1.48210
       -1.49727
       -1.47957
       -1.49211
       -1.46722
       -1.49026
       -1.47064
       -1.48720
       -1.47975
       -1.49832
       -1.47365
       -1.44142
       -1.46166
       -1.50372
       -1.45151
       -1.50165
       -1.47041
       -1.46308
       -1.46110
       -1.45076
       -1.50504
       -1.51309
       -1.47558
       -1.49246
       -1.45670
       -1.43799
       -1.49123
       -1.44365
       -1.45793
       -1.45532
       -1.42964
       -1.49693
       -1.45785
       -1.46445
       -1.50755
       -1.45389
       -1.46978
       -1.47692
       -1.48195
       -1.51701
       -1.52529
       -1.49510
       -1.48369
       -1.46891
       -1.47398
       -1.46307
       -1.48892
       -1.47321
       -1.50333
       -1.48896
       -1.46273
       -1.46117
       -1.46653
       -1.46614
       -1.44587
       -1.48736
       -1.22164
       -1.49372
       -1.43316
       -1.47570
       -1.45142
       -1.45946
       -1.49094
       -1.48425
       -1.47812
       -1.48796
       -1.45728
       -1.49107
       -1.47249
       -1.49863
       -1.50868
       -1.43675
       -1.50636
       -1.49415
       -1.50103
       -1.46471
       -1.47881
       -1.48683
       -1.52939
       -1.45505
       -1.18075
       -1.47226
       -1.46122
       -1.51916
       -1.47283
       -1.45796
       -1.48633
       -1.48994
       -1.51997
       -1.47890
       -1.47101
       -1.41569
       -1.47264
       -1.46287
       -1.48974
       -1.47813
       -1.49315
       -1.45615
       -1.51213
       -1.43833
       -1.46669
       -1.19069
       -1.38822
       -1.18074
       -1.19178
       -1.16512
       -1.18864
       -1.19704
       -1.20561
       -1.15936
       -1.19628
       -1.20872
       -1.44467
       -1.19223
       -1.44544
       -1.51349
       -1.43955
       -1.46461
       -1.48526
       -1.46679
       -1.47487
       -1.45014
       -1.49704
       -1.42949
       -1.52586
       -1.47367
       -1.47961
       -1.51317
       -1.47884
       -1.47416
       -1.49738
       -1.45802
       -1.51530
       -1.50818
       -1.46281
       -1.48336
       -1.45885
       -1.47036
       -1.50342
       -1.47267
       -1.49036
       -1.48869
       -1.46049
       -1.49074
       -1.47692
       -1.47221
       -1.49392
       -1.46466
       -1.51240
       -1.47285
       -1.50028
       -1.50080
       -1.50457
       -1.44814
       -1.45448
       -1.45215
       -1.52401
       -1.50200
       -1.46273
       -1.47193
       -1.48926
       -1.47818
       -1.46420
       -1.52290
       -1.48098
       -1.49061
       -1.47344
       -1.49881
       -1.46477
       -1.48727
       -1.45430
       -1.43953
       -1.43923
       -1.47293
       -1.46296
       -1.49466
       -1.46105
       -1.46548
       -1.47700
       -1.47816
       -1.49094
       -1.49722
       -1.45986
       -1.46057
       -1.42870
       -1.43612
       -1.52602
       -1.50641
       -1.43117
       -1.46568
       -1.46744
       -1.49898
       -1.45520
       -1.48800
       -1.52601
       -1.46159
       -1.48560
       -1.47389
       -1.45379
       -1.51556
       -1.55275
       -1.51186
       -1.48131
       -1.46411
       -1.50280
       -1.48162
       -1.49474
       -1.44237
       -1.50594
       -1.51253
       -1.48613
       -1.48577
       -1.46944
       -1.44835
       -1.45412
       -1.46642
       -1.21554
       -1.48547
       -1.45146
       -1.47274
       -1.42515
       -1.44647
       -1.50904
       -1.45934
       -1.50623
       -1.48740
       -1.47424
       -1.52391
       -1.49445
       -1.51198
       -1.46319
       -1.45760
       -1.47182
       -1.50995
       -1.47057
       -1.46195
       -1.44422
       -1.48486
       -1.52078
       -1.44214
       -1.18501
       -1.46175
       -1.48317
       -1.46917
       -1.47455
       -1.49390
       -1.47969
       -1.47205
       -1.50928
       -1.48241
       -1.46622
       -1.41599
       -1.48362
       -1.48338
       -1.52147
       -1.44795
       -1.47917
       -1.45839
       -1.51978
       -1.49748
       -1.46453
       -1.20317
       -1.42359
       -1.16687
       -1.19440
       -1.14448
       -1.18014
       -1.17279
       -1.21114
       -1.15363
       -1.16791
       -1.20073
       -1.49972
       -1.19292
       -1.47589
       -1.50055
       -1.44389
       -1.42986
       -1.51482
       -1.45293
       -1.49256
       -1.47456
       -1.50547
       -1.45509
       -1.54089
       -1.47295
       -1.45600
       -1.51484
       -1.46554
       -1.48217
       -1.49437
       -1.45807
       -1.49561
       -1.49775
       -1.44437
       -1.46940
       -1.45270
       -1.47602
       -1.50408
       -1.48772
       -1.50638
       -1.47608
       -1.45413
       -1.48567
       -1.50367
       -1.45523
       -1.48219
       -1.46330
       -1.50709
       -1.49017
       -1.51868
       -1.51592
       -1.48461
       -1.46724
       -1.46779
       -1.47170
       -1.48332
       -1.50164
       -1.45720
       -1.49500
       -1.47807
       -1.45536
       -1.47991
       -1.49450
       -1.46317
       -1.47647
       -1.45862
       -1.49592
       -1.41862
       -1.51464
       -1.46054
       -1.46190
       -1.46550
       -1.46446
       -1.46357
       -1.47350
       -1.47813
       -1.46150
       -1.47469
       -1.48196
       -1.47167
       -1.48824
       -1.46885
       -1.47916
       -1.44598
       -1.46510
       -1.50449
       -1.50998
       -1.44075
       -1.46360
       -1.45476
       -1.48193
       -1.46414
       -1.44649
       -1.50034
       -1.50435
       -1.49479
       -1.49918
       -1.45515
       -1.51877
       -1.55108
       -1.48999
       -1.47412
       -1.47771
       -1.47739
       -1.48695
       -1.51251
       -1.45219
       -1.52765
       -1.46177
       -1.48829
       -1.49073
       -1.44893
       -1.46063
       -1.47341
       -1.45928
       -1.21615
       -1.47349
       -1.44749
       -1.49296
       -1.42077
       -1.47340
       -1.47702
       -1.48610
       -1.51675
       -1.48194
       -1.48122
       -1.52392
       -1.49379
       -1.53701
       -1.47260
       -1.45780
       -1.48314
       -1.51366
       -1.48870
       -1.46965
       -1.46341
       -1.49330
       -1.50991
       -1.44371
       -1.21279
       -1.45659
       -1.47227
       -1.49123
       -1.48222
       -1.47669
       -1.49513
       -1.48393
       -1.47018
       -1.47230
       -1.42741
       -1.41302
       -1.43318
       -1.50780
       -1.48454
       -1.47647
       -1.46602
       -1.45149
       -1.52674
       -1.47039
       -1.48749
       -1.21007
       -1.43905
       -1.17039
       -1.20763
       -1.16034
       -1.19000
       -1.13154
       -1.18280
       -1.18639
       -1.14320
       -1.20570
       -1.49266
       -1.18214
       -1.44258
       -1.48811
       -1.50016
       -1.45556
       -1.51878
       -1.48387
       -1.49776
       -1.46209
       -1.47030
       -1.47116
       -1.51705
       -1.46077
       -1.46742
       -1.49765
       -1.49038
       -1.49341
       -1.46249
       -1.48777
       -1.48875
       -1.45648
       -1.47869
       -1.48361
       -1.47454
       -1.47081
       -1.54468
       -1.47930
       -1.49057
       -1.47027
       -1.47065
       -1.47414
       -1.49401
       -1.44466
       -1.49537
       -1.48907
       -1.49356
       -1.50256
       -1.52276
       -1.50018
       -1.51629
       -1.47715
       -1.44977
       -1.45495
       -1.46653
       -1.49001
       -1.46898
       -1.45943
       -1.51761
       -1.48253
       -1.47750
       -1.51650
       -1.44680
       -1.44178
       -1.43983
       -1.47843
       -1.44760
       -1.50719
       -1.46457
       -1.43309
       -1.45036
       -1.47651
       -1.45703
       -1.44716
       -1.43654
       -1.46609
       -1.49810
       -1.46929
       -1.48110
       -1.47745
       -1.45008
       -1.47877
       -1.47640
       -1.44662
       -1.53121
       -1.50092
       -1.46822
       -1.45667
       -1.47519
       -1.50138
       -1.48458
       -1.45066
       -1.45859
       -1.47771
       -1.47039
       -1.49865
       -1.45364
       -1.52588
       -1.53486
       -1.46021
       -1.46332
       -1.46294
       -1.49650
       -1.50365
       -1.52500
       -1.46092
       -1.49647
       -1.42500
       -1.48692
       -1.45596
       -1.44587
       -1.47125
       -1.47949
       -1.46831
       -1.21050
       -1.48731
       -1.40312
       -1.50669
       -1.42959
       -1.50438
       -1.50475
       -1.48545
       -1.53155
       -1.48391
       -1.48653
       -1.53007
       -1.50282
       -1.50394
       -1.49566
       -1.45003
       -1.48120
       -1.50882
       -1.49112
       -1.46846
       -1.49758
       -1.46962
       -1.49355
       -1.41704
       -1.25391
       -1.46207
       -1.47225
       -1.46535
       -1.48663
       -1.49889
       -1.48398
       -1.47103
       -1.47547
       -1.45783
       -1.45399
       -1.40305
       -1.42980
       -1.47415
       -1.47040
       -1.47773
       -1.48201
       -1.43695
       -1.52231
       -1.45306
       -1.45723
       -1.20735
       -1.44774
       -1.15307
       -1.19009
       -1.14908
       -1.17572
       -1.15695
       -1.18754
       -1.20079
       -1.15522
       -1.23791
       -1.45432
       -1.19084
       -1.45156
       -1.44373
       -1.49584
       -1.46832
       -1.50290
       -1.44467
       -1.44609
       -1.47034
       -1.45657
       -1.46104
       -1.50046
       -1.48407
       -1.48676
       -1.49382
       -1.48371
       -1.49368
       -1.50563
       -1.47997
       -1.49398
       -1.47158
       -1.49457
       -1.47246
       -1.46843
       -1.49477
       -1.53023
       -1.47927
       -1.48759
       -1.47616
       -1.45797
       -1.46138
       -1.46033
       -1.42550
       -1.49531
       -1.51418
       -1.46317
       -1.48564
       -1.54314
       -1.50548
       -1.50097
       -1.48193
       -1.49902
       -1.46445
       -1.48349
       -1.48696
       -1.48281
       -1.44696
       -1.49614
       -1.45434
       -1.47555
       -1.50908
       -1.45939
       -1.46289
       -1.42759
       -1.47822
       -1.43638
       -1.53051
       -1.45678
       -1.44766
       -1.44032
       -1.45798
       -1.44092
       -1.44706
       -1.42251
       -1.47923
       -1.45331
       -1.48347
       -1.49055
       -1.48549
       -1.43466
       -1.46671
       -1.42937
       -1.41598
       -1.52808
       -1.49254
       -1.48096
       -1.45864
       -1.45767
       -1.49114
       -1.46588
       -1.45672
       -1.50487
       -1.49928
       -1.48586
       -1.49609
       -1.45346
       -1.51672
       -1.46673
       -1.44701
       -1.49296
       -1.48768
       -1.46288
       -1.46439
       -1.50828
       -1.46538
       -1.52227
       -1.43051
       -1.46839
       -1.46840
       -1.44494
       -1.44194
       -1.46728
       -1.43936
       -1.20989
       -1.50229
       -1.41253
       -1.46618
       -1.42392
       -1.47438
       -1.51908
       -1.47379
       -1.49808
       -1.46095
       -1.46143
       -1.51813
       -1.45432
       -1.47690
       -1.52176
       -1.43429
       -1.48942
       -1.49709
       -1.48022
       -1.47091
       -1.46886
       -1.46172
       -1.48528
       -1.43634
       -1.30524
       -1.44480
       -1.47535
       -1.48464
       -1.46774
       -1.46313
       -1.49774
       -1.46723
       -1.44932
       -1.46337
       -1.45193
       -1.43428
       -1.47332
       -1.48545
       -1.47072
       -1.48492
       -1.48870
       -1.44430
       -1.50581
       -1.44994
       -1.49440
       -1.21682
       -1.44752
       -1.16262
       -1.16297
       -1.10248
       -1.16056
       -1.19749
       -1.19873
       -1.21744
       -1.14884
       -1.18967
       -1.45728
       -1.17088
       -1.41406
       -1.40803
       -1.50149
       -1.46702
       -1.48241
       -1.47768
       -1.48582
       -1.46171
       -1.46443
       -1.48489
       -1.50206
       -1.48088
       -1.51011
       -1.46337
       -1.46377
       -1.49495
       -1.49447
       -1.48068
       -1.49072
       -1.47911
       -1.48408
       -1.46761
       -1.46543
       -1.48625
       -1.52030
       -1.51531
       -1.46810
       -1.47432
       -1.42873
       -1.45456
       -1.49329
       -1.46355
       -1.48693
       -1.50198
       -1.49691
       -1.49018
       -1.51548
       -1.49173
       -1.51069
       -1.50295
       -1.48074
       -1.47177
       -1.47172
       -1.49479
       -1.45808
       -1.44579
       -1.49576
       -1.46119
       -1.48932
       -1.48997
       -1.48669
       -1.48313
       -1.46221
       -1.45827
       -1.47986
       -1.48779
       -1.46335
       -1.44501
       -1.47088
       -1.47342
       -1.47084
       -1.47657
       -1.41644
       -1.48371
       -1.44034
       -1.47287
       -1.50112
       -1.47540
       -1.44787
       -1.45293
       -1.44697
       -1.44245
       -1.50370
       -1.44017
       -1.49176
       -1.47145
       -1.46730
       -1.49381
       -1.44903
       -1.48062
       -1.50197
       -1.49348
       -1.50254
       -1.50012
       -1.46363
       -1.50995
       -1.49694
       -1.44700
       -1.49263
       -1.47655
       -1.47284
       -1.48016
       -1.50505
       -1.47542
       -1.50230
       -1.46128
       -1.46642
       -1.47719
       -1.45054
       -1.43060
       -1.44256
       -1.43854
       -1.18927
       -1.45863
       -1.44293
       -1.51132
       -1.43048
       -1.46756
       -1.48445
       -1.49766
       -1.49281
       -1.48785
       -1.48886
       -1.50979
       -1.43186
       -1.48010
       -1.51454
       -1.42119
       -1.46879
       -1.46804
       -1.48517
       -1.49922
       -1.46549
       -1.49765
       -1.47141
       -1.45050
       -1.27837
       -1.43857
       -1.44928
       -1.49615
       -1.46732
       -1.46030
       -1.48629
       -1.43579
       -1.46628
       -1.44410
       -1.42617
       -1.43384
       -1.46572
       -1.49223
       -1.47531
       -1.44208
       -1.42502
       -1.43984
       -1.49260
       -1.46363
       -1.49668
       -1.23720
       -1.41888
       -1.19253
       -1.14943
       -1.09517
       -1.14505
       -1.19562
       -1.22385
       -1.18799
       -1.13066
       -1.21644
       -1.46525
       -1.15200
       -1.41555
       -1.43908
       -1.50059
       -1.47377
       -1.51853
       -1.48652
       -1.49220
       -1.48825
       -1.43893
       -1.46418
       -1.47749
       -1.48538
       -1.48998
       -1.48316
       -1.46528
       -1.51752
       -1.51351
       -1.50325
       -1.51073
       -1.48219
       -1.47896
       -1.47815
       -1.45184
       -1.47023
       -1.50275
       -1.52414
       -1.44081
       -1.48314
       -1.44402
       -1.46571
       -1.48976
       -1.48555
       -1.44747
       -1.49684
       -1.51696
       -1.46143
       -1.48699
       -1.51463
       -1.48896
       -1.51681
       -1.46289
       -1.44944
       -1.48222
       -1.48941
       -1.45394
       -1.48113
       -1.46717
       -1.45208
       -1.44290
       -1.48870
       -1.43858
       -1.46063
       -1.48036
       -1.46792
       -1.45909
       -1.46139
       -1.45304
       -1.43880
       -1.47229
       -1.48263
       -1.48812
       -1.47869
       -1.45092
       -1.47957
       -1.47616
       -1.46440
       -1.50433
       -1.46832
       -1.43448
       -1.46554
       -1.45160
       -1.46434
       -1.51017
       -1.47084
       -1.46474
       -1.44277
       -1.48656
       -1.47635
       -1.43488
       -1.47536
       -1.50600
       -1.47749
       -1.50294
       -1.45243
       -1.47281
       -1.51791
       -1.48416
       -1.47914
       -1.49116
       -1.47243
       -1.46341
       -1.49240
       -1.49780
       -1.49499
       -1.51540
       -1.43904
       -1.50672
       -1.45669
       -1.49273
       -1.44252
       -1.44205
       -1.41627
       -1.19412
       -1.46485
       -1.46003
       -1.50555
       -1.42180
       -1.44825
       -1.46891
       -1.51848
       -1.45544
       -1.49438
       -1.50003
       -1.49553
       -1.45251
       -1.44989
       -1.51517
       -1.41674
       -1.46249
       -1.48633
       -1.47308
       -1.49969
       -1.44085
       -1.46012
       -1.45908
       -1.46764
       -1.30764
       -1.47635
       -1.45831
       -1.48167
       -1.48188
       -1.46684
       -1.46896
       -1.45283
       -1.47942
       -1.45673
       -1.45608
       -1.41815
       -1.47163
       -1.48579
       -1.48068
       -1.47024
       -1.45562
       -1.44518
       -1.45692
       -1.46370
       -1.48823
       -1.25314
       -1.41320
       -1.22931
       -1.14267
       -1.10141
       -1.14166
       -1.20133
       -1.20905
       -1.19219
       -1.16594
       -1.19237
       -1.43738
       -1.17222
       -1.46711
       -1.47741
       -1.51753
       -1.48476
       -1.53138
       -1.47869
       -1.50853
       -1.45865
       -1.44332
       -1.45251
       -1.45547
       -1.47388
       -1.49221
       -1.46488
       -1.49898
       -1.50289
       -1.49964
       -1.49783
       -1.48957
       -1.47951
       -1.47354
       -1.45343
       -1.47007
       -1.49412
       -1.49071
       -1.47897
       -1.43715
       -1.48914
       -1.46182
       -1.48091
       -1.47951
       -1.45167
       -1.44689
       -1.51055
       -1.52087
       -1.46228
       -1.48265
       -1.51637
       -1.47703
       -1.51875
       -1.45702
       -1.48555
       -1.49423
       -1.49702
       -1.46176
       -1.45717
       -1.47344
       -1.47387
       -1.43733
       -1.49725
       -1.44516
       -1.46657
       -1.47164
       -1.46017
       -1.49080
       -1.48430
       -1.48541
       -1.44210
       -1.47902
       -1.50277
       -1.46295
       -1.45606
       -1.48167
       -1.50123
       -1.45746
       -1.44762
       -1.50340
       -1.47571
       -1.46493
       -1.48100
       -1.46717
       -1.46080
       -1.49858
       -1.43657
       -1.45084
       -1.42204
       -1.43628
       -1.46939
       -1.44248
       -1.46099
       -1.50916
       -1.48304
       -1.47830
       -1.45588
       -1.50771
       -1.53647
       -1.48742
       -1.46056
       -1.49171
       -1.47654
       -1.46377
       -1.45305
       -1.49278
       -1.48992
       -1.46468
       -1.46468
       -1.48053
       -1.51559
       -1.48634
       -1.45870
       -1.43939
       -1.44419
       -1.21240
       -1.49078
       -1.45251
       -1.50604
       -1.43571
       -1.49000
       -1.45970
       -1.51242
       -1.47698
       -1.50560
       -1.46278
       -1.48643
       -1.46677
       -1.44203
       -1.52779
       -1.40881
       -1.46901
       -1.49250
       -1.45476
       -1.48389
       -1.46265
       -1.44947
       -1.48077
       -1.44192
       -1.31005
       -1.49498
       -1.44874
       -1.45850
       -1.49816
       -1.47323
       -1.47465
       -1.44650
       -1.50099
       -1.46131
       -1.42531
       -1.42854
       -1.51369
       -1.46390
       -1.49122
       -1.46538
       -1.47405
       -1.45851
       -1.49196
       -1.45849
       -1.46368
       -1.24341
       -1.43675
       -1.19996
       -1.17136
       -1.10578
       -1.13071
       -1.17469
       -1.20302
       -1.20672
       -1.16058
       -1.20333
       -1.43740
       -1.17846
       -1.43451
       -1.48524
       -1.49259
       -1.49354
       -1.51435
       -1.46996
       -1.46851
       -1.49061
       -1.44935
       -1.45868
       -1.45615
       -1.46243
       -1.47671
       -1.49077
       -1.51179
       -1.50178
       -1.49183
       -1.48360
       -1.49581
       -1.44882
       -1.51067
       -1.48414
       -1.48269
       -1.50028
       -1.49327
       -1.47564
       -1.45213
       -1.45772
       -1.46705
       -1.46548
       -1.47644
       -1.48006
       -1.42863
       -1.49529
       -1.47144
       -1.44588
       -1.46969
       -1.47764
       -1.46209
       -1.49530
       -1.45192
       -1.46107
       -1.48794
       -1.48522
       -1.45951
       -1.48209
       -1.48525
       -1.44991
       -1.45652
       -1.46575
       -1.45038
       -1.47694
       -1.47000
       -1.45160
       -1.49076
       -1.44559
       -1.47490
       -1.46035
       -1.43706
       -1.50902
       -1.42752
       -1.46673
       -1.50915
       -1.48886
       -1.46687
       -1.44543
       -1.46659
       -1.47716
       -1.46048
       -1.44877
       -1.43570
       -1.46396
       -1.48205
       -1.45559
       -1.43965
       -1.46404
       -1.43259
       -1.45212
       -1.43723
       -1.44373
       -1.48673
       -1.47346
       -1.48273
       -1.44522
       -1.49585
       -1.52137
       -1.48721
       -1.48282
       -1.46728
       -1.48488
       -1.47922
       -1.46327
       -1.49386
       -1.51731
       -1.49061
       -1.49457
       -1.48325
       -1.50594
       -1.46488
       -1.39608
       -1.45363
       -1.41022
       -1.19584
       -1.49202
       -1.43906
       -1.47539
       -1.41681
       -1.43524
       -1.49603
       -1.48488
       -1.46628
       -1.50065
       -1.48311
       -1.50744
       -1.45803
       -1.43248
       -1.50934
       -1.44124
       -1.48743
       -1.50085
       -1.43189
       -1.47917
       -1.49812
       -1.47364
       -1.48220
       -1.44597
       -1.30903
       -1.49965
       -1.44224
       -1.42325
       -1.52152
       -1.46843
       -1.45460
       -1.44114
       -1.49171
       -1.50652
       -1.45574
       -1.44156
       -1.46970
       -1.49607
       -1.49301
       -1.46276
       -1.44629
       -1.49121
       -1.47749
       -1.47613
       -1.45922
       -1.25573
       -1.45311
       -1.21063
       -1.18577
       -1.12495
       -1.13169
       -1.18097
       -1.21605
       -1.19941
       -1.15352
       -1.21990
       -1.44466
       -1.17475
       -1.42482
       -1.49426
       -1.49143
       -1.50989
       -1.52727
       -1.47655
       -1.47777
       -1.46375
       -1.47197
       -1.48385
       -1.45184
       -1.45126
       -1.46883
       -1.49890
       -1.47464
       -1.49071
       -1.48461
       -1.48199
       -1.49531
       -1.46674
       -1.48297
       -1.46849
       -1.47759
       -1.47157
       -1.48714
       -1.49032
       -1.47495
       -1.48725
       -1.46835
       -1.43293
       -1.51431
       -1.47367
       -1.43231
       -1.47154
       -1.47404
       -1.45068
       -1.45412
       -1.49751
       -1.43523
       -1.47326
       -1.47472
       -1.46366
       -1.50054
       -1.50196
       -1.46587
       -1.48182
       -1.48162
       -1.46220
       -1.45376
       -1.47866
       -1.44953
       -1.43621
       -1.43728
       -1.45363
       -1.47635
       -1.45628
       -1.49145
       -1.45201
       -1.48658
       -1.47416
       -1.46799
       -1.46372
       -1.50167
       -1.50262
       -1.46833
       -1.48662
       -1.43790
       -1.45893
       -1.45529
       -1.48870
       -1.43872
       -1.43333
       -1.47510
       -1.44001
       -1.42787
       -1.48408
       -1.44411
       -1.44681
       -1.42639
       -1.45057
       -1.47603
       -1.46330
       -1.48647
       -1.43132
       -1.49214
       -1.48865
       -1.47709
       -1.48510
       -1.47315
       -1.49426
       -1.46446
       -1.45793
       -1.46704
       -1.47354
       -1.46895
       -1.47884
       -1.48221
       -1.48106
       -1.46874
       -1.44496
       -1.45792
       -1.41968
       -1.23094
       -1.48322
       -1.46678
       -1.48847
       -1.43109
       -1.43084
       -1.49135
       -1.51304
       -1.46111
       -1.48810
       -1.49945
       -1.48766
       -1.45128
       -1.47104
       -1.49803
       -1.44830
       -1.45604
       -1.49014
       -1.47354
       -1.49204
       -1.48468
       -1.45636
       -1.50241
       -1.45756
       -1.29850
       -1.49858
       -1.50109
       -1.44374
       -1.52586
       -1.45776
       -1.47986
       -1.41356
       -1.52388
       -1.51612
       -1.44910
       -1.41975
       -1.50215
       -1.47657
       -1.48793
       -1.47032
       -1.45877
       -1.46834
       -1.47565
       -1.47020
       -1.46837
       -1.25027
       -1.46739
       -1.18594
       -1.16557
       -1.13379
       -1.15858
       -1.17759
       -1.25828
       -1.19778
       -1.20214
       -1.23205
       -1.42913
       -1.17118
       -1.45861
       -1.48442
       -1.46277
       -1.48213
       -1.50854
       -1.46298
       -1.45042
       -1.48313
       -1.47274
       -1.51653
       -1.45323
       -1.46863
       -1.44531
       -1.50324
       -1.47380
       -1.48117
       -1.49227
       -1.44305
       -1.47726
       -1.48384
       -1.46251
       -1.44275
       -1.45041
       -1.45414
       -1.44880
       -1.51639
       -1.43451
       -1.45591
       -1.47078
       -1.44724
       -1.47378
       -1.47296
       -1.45162
       -1.47001
       -1.49035
       -1.44955
       -1.45142
       -1.45251
       -1.43779
       -1.44339
       -1.46302
       -1.48497
       -1.48847
       -1.49371
       -1.45886
       -1.46892
       -1.47055
       -1.42857
       -1.47309
       -1.50245
       -1.46664
       -1.46417
       -1.46762
       -1.45141
       -1.45837
       -1.44551
       -1.46819
       -1.45853
       -1.48489
       -1.46356
       -1.46539
       -1.46040
       -1.49277
       -1.50527
       -1.44543
       -1.50545
       -1.45859
       -1.48539
       -1.47873
       -1.47335
       -1.45122
       -1.45949
       -1.48293
       -1.43794
       -1.44194
       -1.46143
       -1.40802
       -1.46681
       -1.43470
       -1.46486
       -1.45911
       -1.43301
       -1.48980
       -1.44174
       -1.45854
       -1.48605
       -1.48061
       -1.51439
       -1.50725
       -1.51679
       -1.48957
       -1.49267
       -1.50013
       -1.48603
       -1.46746
       -1.48466
       -1.46797
       -1.47233
       -1.46426
       -1.45342
       -1.48468
       -1.39688
       -1.22122
       -1.46184
       -1.48988
       -1.47551
       -1.40307
       -1.44308
       -1.47655
       -1.50604
       -1.47900
       -1.50622
       -1.47965
       -1.47352
       -1.51256
       -1.45715
       -1.49886
       -1.45354
       -1.47464
       -1.50082
       -1.48259
       -1.49501
       -1.48195
       -1.41784
       -1.47913
       -1.44257
       -1.28188
       -1.48752
       -1.51159
       -1.42952
       -1.50071
       -1.43992
       -1.46669
       -1.43800
       -1.52162
       -1.47067
       -1.45461
       -1.42719
       -1.47742
       -1.48130
       -1.44453
       -1.47230
       -1.45810
       -1.48201
       -1.49421
       -1.50574
       -1.45438
       -1.19099
       -1.45699
       -1.18739
       -1.17915
       -1.14227
       -1.19249
       -1.20956
       -1.23642
       -1.20203
       -1.19805
       -1.21916
       -1.38576
       -1.17524
       -1.45682
       -1.47432
       -1.47971
       -1.48396
       -1.51288
       -1.45890
       -1.46308
       -1.46310
       -1.45675
       -1.48617
       -1.46884
       -1.47909
       -1.42880
       -1.51318
       -1.45741
       -1.48486
       -1.46970
       -1.46079
       -1.47584
       -1.49065
       -1.46640
       -1.45145
       -1.50494
       -1.46370
       -1.48881
       -1.50032
       -1.41941
       -1.46801
       -1.46951
       -1.41405
       -1.47037
       -1.45148
       -1.46871
       -1.46499
       -1.46880
       -1.47970
       -1.45265
       -1.47802
       -1.43029
       -1.43473
       -1.47004
       -1.48997
       -1.51152
       -1.49399
       -1.45263
       -1.46809
       -1.51611
       -1.47378
       -1.43522
       -1.49860
       -1.46262
       -1.46372
       -1.43517
       -1.45861
       -1.46660
       -1.46779
       -1.46888
       -1.45763
       -1.48022
       -1.46736
       -1.44815
       -1.45010
       -1.48351
       -1.47181
       -1.44309
       -1.48659
       -1.43780
       -1.49739
       -1.47764
       -1.46661
       -1.43421
       -1.42901
       -1.44131
       -1.44054
       -1.46687
       -1.46349
       -1.40396
       -1.43953
       -1.47471
       -1.46552
       -1.49120
       -1.46144
       -1.46976
       -1.44830
       -1.46550
       -1.44948
       -1.48110
       -1.52104
       -1.47957
       -1.48226
       -1.46550
       -1.48856
       -1.48605
       -1.49405
       -1.44380
       -1.48277
       -1.49263
       -1.48763
       -1.45383
       -1.45871
       -1.45891
       -1.40624
       -1.21183
       -1.45138
       -1.43250
       -1.48100
       -1.41461
       -1.45365
       -1.49414
       -1.52295
       -1.48530
       -1.49831
       -1.46489
       -1.45571
       -1.47017
       -1.46098
       -1.50646
       -1.43785
       -1.45107
       -1.48815
       -1.48642
       -1.51858
       -1.48394
       -1.46245
       -1.45471
       -1.45606
       -1.23340
       -1.48014
       -1.46792
       -1.43153
       -1.48842
       -1.47808
       -1.46710
       -1.44357
       -1.52817
       -1.48145
       -1.46834
       -1.42806
       -1.46240
       -1.48002
       -1.44953
       -1.48513
       -1.42537
       -1.50898
       -1.48762
       -1.47228
       -1.45625
       -1.19432
       -1.46376
       -1.18036
       -1.17230
       -1.16258
       -1.21669
       -1.19514
       -1.23061
       -1.18476
       -1.21147
       -1.18460
       -1.41837
       -1.17378
       -1.44644
       -1.46948
       -1.48627
       -1.47151
       -1.50600
       -1.47232
       -1.45322
       -1.42700
       -1.44404
       -1.46084
       -1.48537
       -1.43774
       -1.46895
       -1.48781
       -1.48187
       -1.48298
       -1.48658
       -1.49390
       -1.48216
       -1.50470
       -1.49775
       -1.43789
       -1.50655
       -1.46446
       -1.50879
       -1.48676
       -1.42697
       -1.48520
       -1.46800
       -1.38389
       -1.48652
       -1.47636
       -1.47541
       -1.48477
       -1.46857
       -1.47403
       -1.44138
       -1.46473
       -1.44666
       -1.46769
       -1.45286
       -1.49110
       -1.51154
       -1.46240
       -1.44250
       -1.49186
       -1.49825
       -1.49987
       -1.45714
       -1.47542
       -1.45467
       -1.43447
       -1.43242
       -1.45466
       -1.48471
       -1.45300
       -1.48321
       -1.45935
       -1.47856
       -1.46922
       -1.42789
       -1.45746
       -1.46830
       -1.45329
       -1.45497
       -1.49744
       -1.44011
       -1.49836
       -1.46434
       -1.47309
       -1.45950
       -1.44611
       -1.44159
       -1.46209
       -1.41796
       -1.45339
       -1.41323
       -1.42884
       -1.46741
       -1.49298
       -1.45988
       -1.47430
       -1.44095
       -1.47380
       -1.45742
       -1.46586
       -1.45589
       -1.51413
       -1.45845
       -1.45306
       -1.47661
       -1.48073
       -1.46551
       -1.48082
       -1.47144
       -1.47208
       -1.47044
       -1.51269
       -1.46456
       -1.42797
       -1.46746
       -1.41372
       -1.20868
       -1.44130
       -1.45310
       -1.46827
       -1.42545
       -1.47049
       -1.48206
       -1.49100
       -1.47917
       -1.47440
       -1.47897
       -1.44316
       -1.46713
       -1.47174
       -1.49673
       -1.46608
       -1.46475
       -1.49157
       -1.46397
       -1.49588
       -1.47142
       -1.47496
       -1.47884
       -1.44714
       -1.20568
       -1.44949
       -1.46624
       -1.41404
       -1.49068
       -1.50190
       -1.47779
       -1.46996
       -1.51023
       -1.44395
       -1.46349
       -1.42226
       -1.46535
       -1.46001
       -1.44490
       -1.44378
       -1.42935
       -1.47008
       -1.49245
       -1.45418
       -1.44375
       -1.21074
       -1.42168
       -1.17475
       -1.11569
       -1.16293
       -1.21508
       -1.18671
       -1.23536
       -1.15016
       -1.20778
       -1.20887
       -1.43935
       -1.17673
       -1.47361
       -1.46294
       -1.49918
       -1.46950
       -1.49702
       -1.45434
       -1.47293
       -1.42096
       -1.46882
       -1.47384
       -1.47514
       -1.45176
       -1.49158
       -1.47822
       -1.49163
       -1.49539
       -1.46226
       -1.47056
       -1.50553
       -1.47489
       -1.48582
       -1.43307
       -1.49130
       -1.45582
       -1.47881
       -1.48712
       -1.44562
       -1.47698
       -1.46151
       -1.41049
       -1.49339
       -1.41916
       -1.43456
       -1.49414
       -1.51027
       -1.44026
       -1.45598
       -1.49239
       -1.43850
       -1.46610
       -1.45999
       -1.46742
       -1.49886
       -1.48519
       -1.45175
       -1.49515
       -1.46427
       -1.46077
       -1.44891
       -1.45770
       -1.43577
       -1.44858
       -1.41831
       -1.45751
       -1.44805
       -1.47117
       -1.46411
       -1.48473
       -1.46324
       -1.46926
       -1.41576
       -1.45819
       -1.45995
       -1.45367
       -1.42174
       -1.47924
       -1.47003
       -1.46096
       -1.45507
       -1.43418
       -1.47554
       -1.44995
       -1.46617
       -1.45651
       -1.42626
       -1.47565
       -1.44362
       -1.41752
       -1.44284
       -1.47448
       -1.43940
       -1.45336
       -1.44443
       -1.49084
       -1.47548
       -1.48596
       -1.46347
       -1.50156
       -1.48514
       -1.45478
       -1.46387
       -1.42574
       -1.49817
       -1.49898
       -1.46187
       -1.46800
       -1.43942
       -1.51885
       -1.47572
       -1.43180
       -1.45946
       -1.45835
       -1.19729
       -1.45774
       -1.45067
       -1.48048
       -1.46375
       -1.45251
       -1.48333
       -1.47786
       -1.44465
       -1.44764
       -1.47316
       -1.46262
       -1.48174
       -1.46380
       -1.48492
       -1.46170
       -1.45433
       -1.50206
       -1.45855
       -1.50898
       -1.46009
       -1.46755
       -1.47210
       -1.42510
       -1.23398
       -1.45048
       -1.45275
       -1.42035
       -1.49673
       -1.49027
       -1.47804
       -1.48461
       -1.47461
       -1.44202
       -1.43724
       -1.44613
       -1.49056
       -1.48435
       -1.50215
       -1.43324
       -1.40573
       -1.46821
       -1.49856
       -1.44065
       -1.45012
       -1.18512
       -1.43079
       -1.15158
       -1.09826
       -1.14235
       -1.18046
       -1.18214
       -1.22584
       -1.17300
       -1.18178
       -1.20594
       -1.40215
       -1.18035
       -1.47838
       -1.45661
       -1.47325
       -1.45838
       -1.50554
       -1.47953
       -1.47275
       -1.43282
       -1.44484
       -1.46029
       -1.50427
       -1.46456
       -1.47342
       -1.47884
       -1.50027
       -1.48622
       -1.44621
       -1.47695
       -1.47497
       -1.48761
       -1.46240
       -1.44419
       -1.45137
       -1.47891
       -1.48440
       -1.49564
       -1.43371
       -1.47538
       -1.45934
       -1.41920
       -1.53419
       -1.44644
       -1.44505
       -1.47192
       -1.50836
       -1.44893
       -1.46275
       -1.50291
       -1.43846
       -1.48039
       -1.45345
       -1.46813
       -1.49581
       -1.49354
       -1.47766
       -1.46522
       -1.47546
       -1.49354
       -1.47665
       -1.45034
       -1.46692
       -1.48093
       -1.46060
       -1.45115
       -1.43180
       -1.48505
       -1.43003
       -1.45691
       -1.45934
       -1.44657
       -1.44297
       -1.47071
       -1.49163
       -1.44979
       -1.44289
       -1.45705
       -1.49650
       -1.46375
       -1.45857
       -1.43527
       -1.46111
       -1.44774
       -1.46960
       -1.44650
       -1.45209
       -1.45051
       -1.44762
       -1.46082
       -1.48624
       -1.46227
       -1.46549
       -1.48155
       -1.44128
       -1.47056
       -1.46917
       -1.48547
       -1.46941
       -1.47333
       -1.47721
       -1.46803
       -1.50533
       -1.44064
       -1.49163
       -1.48599
       -1.47910
       -1.46356
       -1.44533
       -1.50181
       -1.47875
       -1.38877
       -1.44369
       -1.41812
       -1.21928
       -1.42671
       -1.42464
       -1.50378
       -1.45634
       -1.46696
       -1.47656
       -1.46473
       -1.41945
       -1.43425
       -1.50065
       -1.45701
       -1.51669
       -1.44944
       -1.46873
       -1.49322
       -1.45874
       -1.50914
       -1.50703
       -1.48163
       -1.46830
       -1.47175
       -1.46698
       -1.44994
       -1.22680
       -1.47032
       -1.47114
       -1.42799
       -1.49498
       -1.46981
       -1.46939
       -1.44781
       -1.48837
       -1.44618
       -1.40909
       -1.45657
       -1.50309
       -1.46636
       -1.50198
       -1.43901
       -1.39266
       -1.46798
       -1.47674
       -1.45875
       -1.47814
       -1.21343
       -1.43284
       -1.15245
       -1.10398
       -1.13378
       -1.13384
       -1.20283
       -1.19825
       -1.19115
       -1.12300
       -1.19048
       -1.42620
       -1.17096
       -1.44567
       -1.46769
       -1.43863
       -1.48972
       -1.51329
       -1.45453
       -1.48061
       -1.46218
       -1.46655
       -1.45869
       -1.50560
       -1.43176
       -1.49114
       -1.49419
       -1.47500
       -1.48030
       -1.43671
       -1.50342
       -1.45107
       -1.43936
       -1.48923
       -1.46322
       -1.45124
       -1.46645
       -1.45331
       -1.50724
       -1.45546
       -1.47229
       -1.45924
       -1.41754
       -1.49139
       -1.46849
       -1.49136
       -1.48142
       -1.49087
       -1.47453
       -1.44016
       -1.49401
       -1.46737
       -1.49090
       -1.45362
       -1.46165
       -1.48893
       -1.50332
       -1.43673
       -1.45609
       -1.48284
       -1.46378
       -1.44442
       -1.46878
       -1.43985
       -1.44791
       -1.41253
       -1.42196
       -1.43297
       -1.47561
       -1.40877
       -1.43548
       -1.46984
       -1.43069
       -1.45756
       -1.44762
       -1.46188
       -1.45048
       -1.45230
       -1.48782
       -1.46214
       -1.47734
       -1.43435
       -1.45282
       -1.46170
       -1.44156
       -1.48126
       -1.44728
       -1.42145
       -1.39685
       -1.41918
       -1.44456
       -1.44670
       -1.45590
       -1.45570
       -1.48288
       -1.46457
       -1.47087
       -1.44368
       -1.48818
       -1.42388
       -1.48755
       -1.46780
       -1.45214
       -1.50545
       -1.45777
       -1.49226
       -1.47900
       -1.44657
       -1.45973
       -1.48300
       -1.46406
       -1.47394
       -1.45310
       -1.44596
       -1.44870
       -1.23978
       -1.47841
       -1.41621
       -1.48615
       -1.40785
       -1.45529
       -1.48728
       -1.44244
       -1.43255
       -1.44270
       -1.52235
       -1.47397
       -1.52414
       -1.42831
       -1.43894
       -1.49428
       -1.46799
       -1.51852
       -1.49739
       -1.48511
       -1.49483
       -1.45556
       -1.44287
       -1.44563
       -1.22567
       -1.45806
       -1.49169
       -1.42994
       -1.47189
       -1.44483
       -1.46785
       -1.46164
       -1.48420
       -1.41430
       -1.41901
       -1.43531
       -1.50252
       -1.48016
       -1.48100
       -1.43278
       -1.40914
       -1.43606
       -1.46787
       -1.43037
       -1.48639
       -1.20644
       -1.42068
       -1.14460
       -1.11912
       -1.16011
       -1.15231
       -1.22890
       -1.20706
       -1.20303
       -1.11924
       -1.16191
       -1.42456
       -1.19948
       -1.43706
       -1.44154
       -1.48119
       -1.49716
       -1.49849
       -1.48924
       -1.45270
       -1.44998
       -1.46340
       -1.47441
       -1.49575
       -1.46538
       -1.49985
       -1.50423
       -1.45977
       -1.47430
       -1.44539
       -1.46306
       -1.48239
       -1.43687
       -1.47716
       -1.43439
       -1.44181
       -1.48923
       -1.45876
       -1.51300
       -1.44473
       -1.44894
       -1.47212
       -1.43777
       -1.49237
       -1.45567
       -1.49592
       -1.46857
       -1.44559
       -1.43572
       -1.42523
       -1.48285
       -1.44496
       -1.50290
       -1.49608
       -1.44438
       -1.49960
       -1.50756
       -1.44628
       -1.44812
       -1.48377
       -1.45146
       -1.45035
       -1.49537
       -1.45412
       -1.46034
       -1.40691
       -1.44301
       -1.45530
       -1.45468
       -1.42157
       -1.43880
       -1.48917
       -1.42096
       -1.47091
       -1.44670
       -1.48133
       -1.46412
       -1.44873
       -1.47426
       -1.41707
       -1.44954
       -1.44340
       -1.49927
       -1.45110
       -1.46114
       -1.45093
       -1.45793
       -1.42156
       -1.44450
       -1.42040
       -1.46527
       -1.44217
       -1.44753
       -1.48308
       -1.47283
       -1.49248
       -1.49781
       -1.45641
       -1.47730
       -1.44840
       -1.47125
       -1.46554
       -1.44670
       -1.48453
       -1.46112
       -1.49464
       -1.47143
       -1.47921
       -1.44575
       -1.44151
       -1.44731
       -1.44853
       -1.43447
       -1.41619
       -1.45781
       -1.23911
       -1.46040
       -1.44870
       -1.49264
       -1.45682
       -1.45819
       -1.44346
       -1.48496
       -1.43446
       -1.42732
       -1.49853
       -1.46204
       -1.47188
       -1.42853
       -1.46747
       -1.47162
       -1.42596
       -1.48151
       -1.48815
       -1.47101
       -1.49794
       -1.43359
       -1.45979
       -1.47106
       -1.22887
       -1.46336
       -1.48542
       -1.44251
       -1.46551
       -1.45497
       -1.49865
       -1.47777
       -1.49172
       -1.44631
       -1.44159
       -1.42271
       -1.48136
       -1.48452
       -1.47800
       -1.43544
       -1.41571
       -1.43016
       -1.45194
       -1.47872
       -1.46501
       -1.20583
       -1.42215
       -1.15076
       -1.16087
       -1.13819
       -1.16243
       -1.23236
       -1.18787
       -1.22902
       -1.12750
       -1.19813
       -1.41471
       -1.17059
       -1.44734
       -1.47096
       -1.47357
       -1.46748
       -1.50816
       -1.48214
       -1.47005
       -1.44295
       -1.46969
       -1.48366
       -1.50217
       -1.48692
       -1.47152
       -1.48710
       -1.47608
       -1.47684
       -1.41770
       -1.48612
       -1.46436
       -1.46695
       -1.47736
       -1.46486
       -1.48486
       -1.48588
       -1.47135
       -1.52815
       -1.42057
       -1.45936
       -1.45881
       -1.44882
       -1.45181
       -1.43609
       -1.43937
       -1.45172
       -1.41402
       -1.43539
       -1.45804
       -1.47235
       -1.43198
       -1.43439
       -1.50343
       -1.47498
       -1.45558
       -1.50247
       -1.42961
       -1.46305
       -1.47708
       -1.45087
       -1.45876
       -1.45115
       -1.42458
       -1.48319
       -1.43775
       -1.45586
       -1.45212
       -1.48292
       -1.45438
       -1.44678
       -1.45211
       -1.44230
       -1.49615
       -1.45332
       -1.51105
       -1.47007
       -1.44412
       -1.47725
       -1.44007
       -1.46302
       -1.45910
       -1.48321
       -1.43262
       -1.44015
       -1.44868
       -1.45430
       -1.42721
       -1.46765
       -1.43181
       -1.44265
       -1.38027
       -1.42654
       -1.45987
       -1.48366
       -1.47937
       -1.46772
       -1.47032
       -1.49383
       -1.46127
       -1.46179
       -1.49403
       -1.46239
       -1.45568
       -1.45557
       -1.46647
       -1.46446
       -1.44930
       -1.40660
       -1.46085
       -1.46849
       -1.43552
       -1.44920
       -1.43983
       -1.42043
       -1.28813
       -1.44427
       -1.39150
       -1.47974
       -1.47477
       -1.46157
       -1.41587
       -1.47762
       -1.42702
       -1.48457
       -1.45980
       -1.46070
       -1.44881
       -1.43252
       -1.45454
       -1.46890
       -1.44818
       -1.43655
       -1.47440
       -1.47959
       -1.47267
       -1.43959
       -1.48954
       -1.46575
       -1.22085
       -1.46800
       -1.48082
       -1.46048
       -1.46438
       -1.43445
       -1.50579
       -1.48887
       -1.52817
       -1.44620
       -1.42518
       -1.37689
       -1.48231
       -1.46078
       -1.49784
       -1.43417
       -1.39943
       -1.46350
       -1.46797
       -1.46336
       -1.43043
       -1.20499
       -1.42491
       -1.18767
       -1.19466
       -1.17344
       -1.12795
       -1.23097
       -1.15000
       -1.23332
       -1.13863
       -1.22046
       -1.40985
       -1.16752
       -1.45350
       -1.48137
       -1.48274
       -1.45090
       -1.50395
       -1.48095
       -1.46617
       -1.45512
       -1.45147
       -1.45998
       -1.48847
       -1.45977
       -1.47664
       -1.51402
       -1.46324
       -1.46828
       -1.38724
       -1.47880
       -1.48359
       -1.44349
       -1.45577
       -1.45847
       -1.47069
       -1.46583
       -1.47628
       -1.50230
       -1.42194
       -1.45400
       -1.46759
       -1.45242
       -1.46109
       -1.44197
       -1.45325
       -1.45599
       -1.44768
       -1.46362
       -1.45818
       -1.45468
       -1.46713
       -1.44762
       -1.47153
       -1.47255
       -1.45919
       -1.49816
       -1.43724
       -1.49831
       -1.49087
       -1.47521
       -1.45608
       -1.45710
       -1.44466
       -1.48029
       -1.42253
       -1.50001
       -1.47069
       -1.46349
       -1.44641
       -1.44706
       -1.45563
       -1.43795
       -1.47209
       -1.47297
       -1.50332
       -1.46358
       -1.44071
       -1.46498
       -1.45090
       -1.45841
       -1.44936
       -1.48792
       -1.44837
       -1.43041
       -1.44488
       -1.47036
       -1.41395
       -1.47050
       -1.47128
       -1.48773
       -1.39845
       -1.42331
       -1.47137
       -1.45596
       -1.48104
       -1.46430
       -1.50789
       -1.49730
       -1.46601
       -1.46127
       -1.48313
       -1.47259
       -1.45305
       -1.44867
       -1.47035
       -1.45852
       -1.46036
       -1.43731
       -1.48178
       -1.45927
       -1.46031
       -1.46350
       -1.42118
       -1.44751
       -1.23779
       -1.42683
       -1.41492
       -1.48820
       -1.42852
       -1.47098
       -1.43900
       -1.49690
       -1.41091
       -1.45048
       -1.47673
       -1.48052
       -1.47762
       -1.42978
       -1.47437
       -1.46071
       -1.45578
       -1.47040
       -1.43542
       -1.45760
       -1.46842
       -1.40430
       -1.43019
       -1.45897
       -1.18242
       -1.49231
       -1.45152
       -1.47250
       -1.47383
       -1.44553
       -1.45146
       -1.45119
       -1.50374
       -1.47172
       -1.41349
       -1.39206
       -1.47450
       -1.47495
       -1.49649
       -1.42922
       -1.40875
       -1.45997
       -1.48495
       -1.44920
       -1.40060
       -1.21752
       -1.42926
       -1.18130
       -1.20004
       -1.14435
       -1.11126
       -1.23185
       -1.14248
       -1.18780
       -1.16059
       -1.18676
       -1.43125
       -1.16555
       -1.45715
       -1.47536
       -1.44120
       -1.42117
       -1.46838
       -1.47497
       -1.47914
       -1.46744
       -1.45721
       -1.43193
       -1.47201
       -1.48363
       -1.47748
       -1.50276
       -1.48651
       -1.43997
       -1.40710
       -1.45468
       -1.46779
       -1.44189
       -1.46544
       -1.44869
       -1.45175
       -1.41857
       -1.48744
       -1.49224
       -1.44010
       -1.44136
       -1.49571
       -1.46183
       -1.45624
       -1.45171
       -1.44579
       -1.45471
       -1.47418
       -1.49040
       -1.43313
       -1.47094
       -1.47405
       -1.45332
       -1.47732
       -1.45468
       -1.48087
       -1.47857
       -1.44590
       -1.46352
       -1.47129
       -1.45957
       -1.44242
       -1.47946
       -1.46234
       -1.48803
       -1.44256
       -1.49957
       -1.48743
       -1.45579
       -1.48101
       -1.47673
       -1.46739
       -1.47899
       -1.47377
       -1.48755
       -1.50233
       -1.42442
       -1.45100
       -1.45742
       -1.44267
       -1.44917
       -1.47319
       -1.49565
       -1.44150
       -1.43181
       -1.44490
       -1.46013
       -1.42249
       -1.43496
       -1.45121
       -1.45414
       -1.39756
       -1.41643
       -1.44634
       -1.41896
       -1.46451
       -1.46930
       -1.49183
       -1.49880
       -1.44549
       -1.47439
       -1.47657
       -1.47854
       -1.45064
       -1.43511
       -1.45794
       -1.44424
       -1.47133
       -1.45981
       -1.44124
       -1.46578
       -1.45385
       -1.47683
       -1.45084
       -1.41141
       -1.21533
       -1.44857
       -1.42640
       -1.49918
       -1.43045
       -1.43902
       -1.44496
       -1.51070
       -1.40474
       -1.41609
       -1.46638
       -1.44408
       -1.44887
       -1.41974
       -1.48227
       -1.46578
       -1.46441
       -1.47556
       -1.43467
       -1.45680
       -1.45960
       -1.44618
       -1.44003
       -1.44594
       -1.18284
       -1.47105
       -1.45689
       -1.46846
       -1.48519
       -1.46470
       -1.47974
       -1.45614
       -1.47403
       -1.45022
       -1.43186
       -1.41626
       -1.44034
       -1.45965
       -1.47656
       -1.44353
       -1.44519
       -1.43396
       -1.48002
       -1.43751
       -1.39473
       -1.20060
       -1.41437
       -1.20196
       -1.20766
       -1.15349
       -1.14363
       -1.20806
       -1.15269
       -1.16501
       -1.15121
       -1.18109
       -1.44881
       -1.15604
       -1.44627
       -1.50908
       -1.45139
       -1.40946
       -1.48881
       -1.45890
       -1.46922
       -1.44908
       -1.47758
       -1.42382
       -1.49675
       -1.51000
       -1.49300
       -1.49108
       -1.48218
       -1.45916
       -1.44510
       -1.45293
       -1.49109
       -1.43592
       -1.44531
       -1.46366
       -1.45265
       -1.42526
       -1.50719
       -1.48218
       -1.42458
       -1.46359
       -1.48133
       -1.43444
       -1.47351
       -1.45075
       -1.43875
       -1.44573
       -1.48973
       -1.43988
       -1.41967
       -1.45404
       -1.46138
       -1.45581
       -1.45752
       -1.45787
       -1.48176
       -1.48123
       -1.45321
       -1.42497
       -1.44752
       -1.48886
       -1.43689
       -1.46848
       -1.44787
       -1.49250
       -1.41758
       -1.48354
       -1.47292
       -1.49168
       -1.47143
       -1.48584
       -1.47966
       -1.44595
       -1.45806
       -1.47114
       -1.46084
       -1.43311
       -1.46345
       -1.42700
       -1.44386
       -1.42029
       -1.46386
       -1.46470
       -1.46194
       -1.45154
       -1.45925
       -1.44463
       -1.42508
       -1.41581
       -1.45193
       -1.45315
       -1.39546
       -1.41558
       -1.42367
       -1.45410
       -1.47900
       -1.43215
       -1.46796
       -1.50683
       -1.44836
       -1.47998
       -1.47401
       -1.47393
       -1.45136
       -1.45027
       -1.46621
       -1.45313
       -1.46897
       -1.46487
       -1.40811
       -1.46210
       -1.44115
       -1.44847
       -1.44513
       -1.42947
       -1.16433
       -1.44737
       -1.42737
       -1.51405
       -1.42067
       -1.47090
       -1.45321
       -1.49360
       -1.43919
       -1.42739
       -1.45348
       -1.46458
       -1.48162
       -1.44590
       -1.50176
       -1.46174
       -1.44879
       -1.48985
       -1.43303
       -1.44599
       -1.45648
       -1.44497
       -1.45908
       -1.44116
       -1.18049
       -1.45760
       -1.44126
       -1.45466
       -1.46247
       -1.43192
       -1.46091
       -1.46969
       -1.54713
       -1.47627
       -1.41439
       -1.44455
       -1.44912
       -1.43137
       -1.48764
       -1.45190
       -1.46518
       -1.41177
       -1.45569
       -1.43971
       -1.39332
       -1.21873
       -1.40177
       -1.19148
       -1.23057
       -1.16307
       -1.14137
       -1.20096
       -1.13696
       -1.14857
       -1.17299
       -1.16998
       -1.43694
       -1.15869
       -1.41290
       -1.47130
       -1.46872
       -1.44204
       -1.47076
       -1.44531
       -1.45888
       -1.48167
       -1.47920
       -1.45201
       -1.47909
       -1.49764
       -1.48043
       -1.49415
       -1.46900
       -1.45979
       -1.45968
       -1.45850
       -1.47852
       -1.47648
       -1.49758
       -1.43582
       -1.46546
       -1.44226
       -1.49992
       -1.45943
       -1.43477
       -1.49906
       -1.49542
       -1.46856
       -1.48880
       -1.44601
       -1.44875
       -1.44016
       -1.50039
       -1.44372
       -1.43997
       -1.44845
       -1.45603
       -1.44159
       -1.46290
       -1.45055
       -1.47753
       -1.46166
       -1.46050
       -1.45125
       -1.42899
       -1.47844
       -1.47137
       -1.49320
       -1.47272
       -1.45484
       -1.40768
       -1.43667
       -1.45379
       -1.44355
       -1.43697
       -1.47475
       -1.46423
       -1.46512
       -1.45330
       -1.48057
       -1.45232
       -1.40572
       -1.45736
       -1.47314
       -1.46740
       -1.40774
       -1.44970
       -1.45208
       -1.45929
       -1.43547
       -1.45415
       -1.46493
       -1.44867
       -1.39811
       -1.46944
       -1.45021
       -1.39666
       -1.44460
       -1.45273
       -1.43971
       -1.49941
       -1.46535
       -1.48498
       -1.48159
       -1.51043
       -1.45890
       -1.49454
       -1.45746
       -1.45160
       -1.46165
       -1.47202
       -1.47243
       -1.45239
       -1.44544
       -1.44975
       -1.47248
       -1.45712
       -1.45693
       -1.44139
       -1.42287
       -1.14996
       -1.43923
       -1.41699
       -1.46193
       -1.42465
       -1.45961
       -1.44682
       -1.49766
       -1.45324
       -1.43037
       -1.42726
       -1.46557
       -1.48325
       -1.44649
       -1.49154
       -1.46983
       -1.44740
       -1.51148
       -1.46676
       -1.46839
       -1.47387
       -1.43913
       -1.44849
       -1.43525
       -1.18695
       -1.47383
       -1.45995
       -1.43990
       -1.44552
       -1.42972
       -1.47803
       -1.47659
       -1.52422
       -1.50527
       -1.39914
       -1.43103
       -1.42580
       -1.45668
       -1.47484
       -1.43120
       -1.42874
       -1.44812
       -1.43182
       -1.44338
       -1.39628
       -1.20139
       -1.38797
       -1.18244
       -1.18105
       -1.14165
       -1.14715
       -1.19735
       -1.19310
       -1.15840
       -1.15047
       -1.14296
       -1.47020
       -1.15529
       -1.43652
       -1.46432
       -1.46997
       -1.43762
       -1.48464
       -1.44326
       -1.44740
       -1.49177
       -1.47965
       -1.45871
       -1.47827
       -1.47638
       -1.48387
       -1.51421
       -1.49107
       -1.48238
       -1.44429
       -1.45015
       -1.49241
       -1.49065
       -1.49892
       -1.46315
       -1.46368
       -1.44979
       -1.45790
       -1.49187
       -1.44415
       -1.45456
       -1.49836
       -1.47046
       -1.45765
       -1.43680
       -1.44090
       -1.44757
       -1.46960
       -1.41950
       -1.42269
       -1.43985
       -1.45019
       -1.44539
       -1.43835
       -1.46389
       -1.46422
       -1.46534
       -1.44229
       -1.45311
       -1.43095
       -1.47833
       -1.46094
       -1.45042
       -1.46748
       -1.44409
       -1.41171
       -1.45003
       -1.45193
       -1.50413
       -1.45913
       -1.45510
       -1.46052
       -1.44860
       -1.42434
       -1.45539
       -1.41085
       -1.43259
       -1.43930
       -1.47487
       -1.47841
       -1.44113
       -1.44061
       -1.46854
       -1.48289
       -1.43935
       -1.46888
       -1.45525
       -1.42939
       -1.43426
       -1.47314
       -1.45712
       -1.40822
       -1.45398
       -1.44481
       -1.46692
       -1.47850
       -1.46549
       -1.51112
       -1.47132
       -1.47154
       -1.48246
       -1.51981
       -1.44197
       -1.44930
       -1.46052
       -1.46428
       -1.49943
       -1.47719
       -1.44681
       -1.44041
       -1.47010
       -1.42754
       -1.43958
       -1.45270
       -1.42353
       -1.14810
       -1.42226
       -1.46287
       -1.50451
       -1.43436
       -1.46292
       -1.43011
       -1.46722
       -1.44759
       -1.42847
       -1.40927
       -1.42881
       -1.47734
       -1.45756
       -1.47239
       -1.46735
       -1.47183
       -1.48305
       -1.45835
       -1.45584
       -1.45450
       -1.44590
       -1.44958
       -1.44692
       -1.19058
       -1.45558
       -1.43253
       -1.43895
       -1.46613
       -1.46413
       -1.52430
       -1.45701
       -1.47264
       -1.49893
       -1.43436
       -1.41535
       -1.45309
       -1.43937
       -1.49642
       -1.39819
       -1.44628
       -1.47214
       -1.45965
       -1.44030
       -1.40513
       -1.22797
       -1.43018
       -1.21033
       -1.17717
       -1.13764
       -1.18193
       -1.18826
       -1.18792
       -1.16976
       -1.16268
       -1.16179
       -1.44973
       -1.17315
       -1.42541
       -1.43846
       -1.45268
       -1.43478
       -1.46497
       -1.43710
       -1.46737
       -1.44956
       -1.45647
       -1.47188
       -1.48873
       -1.43348
       -1.48001
       -1.49032
       -1.49735
       -1.46390
       -1.44648
       -1.47797
       -1.46550
       -1.48342
       -1.47574
       -1.46785
       -1.47215
       -1.47119
       -1.45948
       -1.46975
       -1.42441
       -1.44843
       -1.47232
       -1.47157
       -1.44764
       -1.40488
       -1.46684
       -1.45170
       -1.43837
       -1.41773
       -1.42063
       -1.44791
       -1.47129
       -1.46615
       -1.46315
       -1.45879
       -1.45592
       -1.43942
       -1.46469
       -1.44143
       -1.43463
       -1.50447
       -1.47659
       -1.44569
       -1.42399
       -1.45901
       -1.40634
       -1.49530
       -1.44837
       -1.45852
       -1.46887
       -1.46271
       -1.46433
       -1.44510
       -1.42825
       -1.45032
       -1.42502
       -1.45806
       -1.44709
       -1.46747
       -1.45755
       -1.44644
       -1.43451
       -1.48510
       -1.45510
       -1.41263
       -1.46751
       -1.46253
       -1.45228
       -1.41913
       -1.42525
       -1.45504
       -1.42595
       -1.42941
       -1.41256
       -1.44193
       -1.51435
       -1.47559
       -1.49872
       -1.45123
       -1.49493
       -1.49276
       -1.49796
       -1.44843
       -1.42909
       -1.44092
       -1.43902
       -1.45380
       -1.48202
       -1.44711
       -1.42022
       -1.45056
       -1.43376
       -1.41382
       -1.43068
       -1.44595
       -1.12940
       -1.43612
       -1.46561
       -1.48182
       -1.43399
       -1.42213
       -1.46312
       -1.45398
       -1.45122
       -1.44449
       -1.39700
       -1.43956
       -1.45281
       -1.44568
       -1.48668
       -1.45870
       -1.43590
       -1.48615
       -1.43034
       -1.43928
       -1.45659
       -1.39208
       -1.49226
       -1.40966
       -1.19262
       -1.42866
       -1.43537
       -1.44749
       -1.44965
       -1.46337
       -1.49782
       -1.45962
       -1.47033
       -1.48105
       -1.44926
       -1.41591
       -1.42924
       -1.45657
       -1.45574
       -1.40991
       -1.45497
       -1.45527
       -1.46826
       -1.44028
       -1.43093
       -1.20228
       -1.40169
       -1.20037
       -1.18627
       -1.16169
       -1.17774
       -1.18949
       -1.17595
       -1.17203
       -1.14470
       -1.15721
       -1.42785
       -1.16521
       -1.43244
       -1.46073
       -1.45697
       -1.45821
       -1.46273
       -1.42640
       -1.46429
       -1.44241
       -1.46823
       -1.44864
       -1.48228
       -1.42871
       -1.44360
       -1.50924
       -1.48149
       -1.48869
       -1.45826
       -1.48568
       -1.52694
       -1.49087
       -1.49485
       -1.47456
       -1.45554
       -1.45387
       -1.48801
       -1.48504
       -1.43828
       -1.45197
       -1.50533
       -1.46654
       -1.46538
       -1.44134
       -1.46263
       -1.44806
       -1.40462
       -1.41154
       -1.43679
       -1.47454
       -1.44497
       -1.45503
       -1.42049
       -1.45556
       -1.45608
       -1.45558
       -1.43206
       -1.48686
       -1.41056
       -1.47554
       -1.48877
       -1.46089
       -1.44939
       -1.45072
       -1.41376
       -1.51008
       -1.45813
       -1.45413
       -1.43563
       -1.44719
       -1.49596
       -1.46450
       -1.42057
       -1.45305
       -1.45705
       -1.46979
       -1.47275
       -1.46154
       -1.41138
       -1.48824
       -1.41931
       -1.46407
       -1.45967
       -1.45110
       -1.45454
       -1.43567
       -1.45850
       -1.40502
       -1.41426
       -1.46458
       -1.43270
       -1.40964
       -1.41177
       -1.45411
       -1.47894
       -1.46218
       -1.49504
       -1.42518
       -1.48014
       -1.48929
       -1.48356
       -1.46230
       -1.43440
       -1.44995
       -1.43420
       -1.45443
       -1.47620
       -1.44155
       -1.42710
       -1.45691
       -1.42933
       -1.42218
       -1.44466
       -1.44172
       -1.11682
       -1.40893
       -1.48020
       -1.43863
       -1.45312
       -1.43733
       -1.42031
       -1.44029
       -1.46832
       -1.42151
       -1.41928
       -1.45153
       -1.42109
       -1.45701
       -1.46226
       -1.47029
       -1.43627
       -1.47615
       -1.45929
       -1.43007
       -1.44207
       -1.41036
       -1.49673
       -1.43952
       -1.17563
       -1.44510
       -1.42379
       -1.46010
       -1.43046
       -1.47157
       -1.49672
       -1.42287
       -1.47071
       -1.44101
       -1.41494
       -1.39874
       -1.44697
       -1.44497
       -1.46259
       -1.40676
       -1.45105
       -1.45653
       -1.44384
       -1.44693
       -1.43497
       -1.18525
       -1.42410
       -1.22062
       -1.18709
       -1.18042
       -1.16716
       -1.18399
       -1.18695
       -1.17509
       -1.13419
       -1.17565
       -1.42061
       -1.16952
       -1.42149
       -1.45451
       -1.40971
       -1.43315
       -1.49001
       -1.44471
       -1.46881
       -1.47252
       -1.47569
       -1.43354
       -1.45866
       -1.44201
       -1.47324
       -1.47039
       -1.48077
       -1.48855
       -1.42616
       -1.46876
       -1.46676
       -1.44526
       -1.50066
       -1.47015
       -1.41009
       -1.42197
       -1.49148
       -1.45614
       -1.41061
       -1.44759
       -1.46692
       -1.44523
       -1.47639
       -1.42078
       -1.47682
       -1.42496
       -1.43374
       -1.42421
       -1.43587
       -1.46483
       -1.44173
       -1.46111
       -1.45389
       -1.47906
       -1.48099
       -1.46995
       -1.42388
       -1.49305
       -1.47473
       -1.44554
       -1.46398
       -1.45084
       -1.43577
       -1.47363
       -1.42537
       -1.46659
       -1.45087
       -1.44678
       -1.42887
       -1.42688
       -1.48560
       -1.45437
       -1.41241
       -1.46202
       -1.45637
       -1.45694
       -1.45162
       -1.46386
       -1.42081
       -1.46507
       -1.42091
       -1.44926
       -1.45089
       -1.41422
       -1.44404
       -1.43254
       -1.41840
       -1.40666
       -1.40964
       -1.47370
       -1.41078
       -1.42027
       -1.40212
       -1.44666
       -1.49526
       -1.43912
       -1.49021
       -1.43526
       -1.48687
       -1.45506
       -1.46031
       -1.45833
       -1.45246
       -1.45225
       -1.44717
       -1.44800
       -1.45316
       -1.44738
       -1.42986
       -1.45723
       -1.41251
       -1.41332
       -1.41598
       -1.44104
       -1.13816
       -1.43837
       -1.46086
       -1.47910
       -1.43143
       -1.44181
       -1.43238
       -1.47018
       -1.46949
       -1.46373
       -1.40568
       -1.45794
       -1.48588
       -1.43922
       -1.45399
       -1.44520
       -1.42001
       -1.48173
       -1.42836
       -1.47404
       -1.45012
       -1.45041
       -1.49645
       -1.47539
       -1.15328
       -1.43988
       -1.43583
       -1.46168
       -1.43060
       -1.47403
       -1.46084
       -1.40603
       -1.47529
       -1.44198
       -1.42880
       -1.39231
       -1.46018
       -1.42530
       -1.52048
       -1.40940
       -1.45648
       -1.46850
       -1.43317
       -1.43868
       -1.45862
       -1.19664
       -1.44225
       -1.20125
       -1.22556
       -1.16947
       -1.15360
       -1.18559
       -1.19697
       -1.17261
       -1.14283
       -1.16647
       -1.40442
       -1.18084
       -1.43682
       -1.44814
       -1.38804
       -1.43367
       -1.45873
       -1.49849
       -1.45776
       -1.48980
       -1.48382
       -1.43764
       -1.47042
       -1.41389
       -1.48284
       -1.46155
       -1.51218
       -1.46857
       -1.42738
       -1.47312
       -1.45336
       -1.44578
       -1.46844
       -1.46349
       -1.45618
       -1.41150
       -1.46912
       -1.46853
       -1.43207
       -1.46405
       -1.45251
       -1.42901
       -1.46511
       -1.45322
       -1.44416
       -1.43236
       -1.43249
       -1.45533
       -1.45038
       -1.44111
       -1.42295
       -1.44992
       -1.43375
       -1.46018
       -1.45527
       -1.46814
       -1.44760
       -1.48095
       -1.45804
       -1.43514
       -1.47786
       -1.42905
       -1.43023
       -1.46615
       -1.45966
       -1.45408
       -1.41076
       -1.44572
       -1.45614
       -1.42674
       -1.44942
       -1.43747
       -1.41963
       -1.47028
       -1.47014
       -1.47323
       -1.43343
       -1.46998
       -1.44887
       -1.47605
       -1.42771
       -1.43335
       -1.43131
       -1.41729
       -1.43932
       -1.45442
       -1.44217
       -1.40615
       -1.40919
       -1.43254
       -1.39308
       -1.41333
       -1.42918
       -1.42466
       -1.47119
       -1.42502
       -1.45406
       -1.44548
       -1.48426
       -1.46491
       -1.48373
       -1.42744
       -1.44970
       -1.43669
       -1.43751
       -1.45505
       -1.44136
       -1.44471
       -1.41787
       -1.44694
       -1.43547
       -1.40869
       -1.40799
       -1.42310
       -1.15334
       -1.46173
       -1.46267
       -1.47212
       -1.40457
       -1.42315
       -1.46054
       -1.43706
       -1.45830
       -1.46863
       -1.45693
       -1.46770
       -1.46288
       -1.44233
       -1.44349
       -1.47549
       -1.41252
       -1.47348
       -1.46921
       -1.50378
       -1.44109
       -1.48036
       -1.45862
       -1.44604
       -1.14879
       -1.43832
       -1.44915
       -1.46307
       -1.46846
       -1.44494
       -1.44472
       -1.43150
       -1.45198
       -1.42982
       -1.46812
       -1.42239
       -1.42834
       -1.43838
       -1.47515
       -1.43797
       -1.44566
       -1.46952
       -1.42615
       -1.41998
       -1.43122
       -1.19619
       -1.47371
       -1.16769
       -1.21053
       -1.16035
       -1.17220
       -1.17134
       -1.18970
       -1.15971
       -1.14182
       -1.20952
       -1.39589
       -1.20135
       -1.42812
       -1.49084
       -1.40917
       -1.44593
       -1.48079
       -1.48076
       -1.43000
       -1.45620
       -1.44830
       -1.41637
       -1.46327
       -1.39834
       -1.46036
       -1.48533
       -1.51086
       -1.42618
       -1.43991
       -1.42939
       -1.46723
       -1.44342
       -1.49345
       -1.45685
       -1.43597
       -1.42366
       -1.46521
       -1.46631
       -1.41944
       -1.47583
       -1.42453
       -1.42527
       -1.46264
       -1.46087
       -1.45948
       -1.44962
       -1.42736
       -1.44742
       -1.44709
       -1.39512
       -1.41673
       -1.41466
       -1.41407
       -1.45972
       -1.44662
       -1.45888
       -1.44758
       -1.45711
       -1.45780
       -1.47031
       -1.47232
       -1.43498
       -1.41070
       -1.43771
       -1.44039
       -1.45071
       -1.43832
       -1.41143
       -1.45165
       -1.42273
       -1.48908
       -1.45587
       -1.43148
       -1.46461
       -1.45669
       -1.46045
       -1.46735
       -1.47088
       -1.44118
       -1.44355
       -1.41936
       -1.45144
       -1.38928
       -1.43374
       -1.44702
       -1.45488
       -1.45126
       -1.41387
       -1.42193
       -1.43495
       -1.39828
       -1.43341
       -1.44457
       -1.44407
       -1.47647
       -1.44662
       -1.44989
       -1.46970
       -1.45058
       -1.46210
       -1.47819
       -1.45644
       -1.49230
       -1.44702
       -1.42572
       -1.45926
       -1.43492
       -1.44342
       -1.40493
       -1.45157
       -1.46035
       -1.40305
       -1.43227
       -1.44216
       -1.16740
       -1.46887
       -1.45289
       -1.47718
       -1.39045
       -1.45680
       -1.46744
       -1.45809
       -1.43427
       -1.49149
       -1.45761
       -1.46212
       -1.46732
       -1.47426
       -1.42411
       -1.43378
       -1.43640
       -1.48506
       -1.44571
       -1.49153
       -1.44823
       -1.46186
       -1.47277
       -1.45985
       -1.14809
       -1.43949
       -1.43046
       -1.46540
       -1.48731
       -1.43255
       -1.46589
       -1.46638
       -1.45095
       -1.43200
       -1.42126
       -1.40806
       -1.43922
       -1.40845
       -1.47700
       -1.42484
       -1.45598
       -1.48496
       -1.45412
       -1.44831
       -1.42146
       -1.23617
       -1.45852
       -1.19039
       -1.17883
       -1.15255
       -1.15831
       -1.17680
       -1.21379
       -1.19875
       -1.12609
       -1.20458
       -1.43389
       -1.18212
       -1.43063
       -1.42869
       -1.40745
       -1.42508
       -1.49278
       -1.46518
       -1.45128
       -1.43700
       -1.41581
       -1.42255
       -1.48796
       -1.39230
       -1.46978
       -1.44882
       -1.51971
       -1.41797
       -1.44080
       -1.42163
       -1.46207
       -1.43319
       -1.46333
       -1.47074
       -1.42149
       -1.43642
       -1.47453
       -1.43553
       -1.44528
       -1.46234
       -1.44443
       -1.41703
       -1.43165
       -1.46443
       -1.47784
       -1.42426
       -1.46845
       -1.41460
       -1.45283
       -1.46343
       -1.42654
       -1.39736
       -1.43470
       -1.46773
       -1.44265
       -1.44618
       -1.44520
       -1.45146
       -1.44360
       -1.44865
       -1.45040
       -1.45115
       -1.41306
       -1.45575
       -1.42021
       -1.46655
       -1.42483
       -1.42506
       -1.44869
       -1.40718
       -1.44717
       -1.46602
       -1.43459
       -1.43142
       -1.43174
       -1.44108
       -1.48096
       -1.47559
       -1.45215
       -1.40373
       -1.42973
       -1.45770
       -1.41855
       -1.44518
       -1.48010
       -1.46601
       -1.43453
       -1.43578
       -1.38369
       -1.42194
       -1.41729
       -1.45672
       -1.43171
       -1.45781
       -1.46424
       -1.44452
       -1.46115
       -1.47610
       -1.43842
       -1.46346
       -1.45683
       -1.46385
       -1.44179
       -1.42786
       -1.42444
       -1.49380
       -1.43031
       -1.44612
       -1.43257
       -1.45014
       -1.48479
       -1.39483
       -1.40936
       -1.43575
       -1.17654
       -1.43109
       -1.41343
       -1.49251
       -1.42222
       -1.45341
       -1.46293
       -1.47986
       -1.44818
       -1.46489
       -1.42856
       -1.44660
       -1.42710
       -1.45433
       -1.43491
       -1.43652
       -1.42959
       -1.49088
       -1.38995
       -1.47823
       -1.44782
       -1.44887
       -1.46801
       -1.42550
       -1.17350
       -1.43587
       -1.41898
       -1.44816
       -1.48528
       -1.43485
       -1.44367
       -1.45247
       -1.44148
       -1.40723
       -1.42087
       -1.38392
       -1.47092
       -1.43198
       -1.43168
       -1.44425
       -1.43991
       -1.44050
       -1.47928
       -1.44007
       -1.44874
       -1.24777
       -1.43776
       -1.16502
       -1.15851
       -1.19230
       -1.12815
       -1.17143
       -1.16179
       -1.15590
       -1.16043
       -1.17958
       -1.39614
       -1.17570
       -1.42531
       -1.44122
       -1.40996
       -1.43851
       -1.47587
       -1.44089
       -1.47087
       -1.43038
       -1.42302
       -1.40923
       -1.47277
       -1.40651
       -1.44588
       -1.46940
       -1.46891
       -1.41912
       -1.45274
       -1.47834
       -1.49150
       -1.45379
       -1.47248
       -1.46088
       -1.42293
       -1.44171
       -1.47442
       -1.42762
       -1.46211
       -1.44300
       -1.45400
       -1.45530
       -1.41237
       -1.45553
       -1.45895
       -1.42829
       -1.45041
       -1.40475
       -1.46456
       -1.44670
       -1.43925
       -1.41015
       -1.42869
       -1.46782
       -1.45171
       -1.45982
       -1.42571
       -1.43082
       -1.44597
       -1.43963
       -1.43416
       -1.44581
       -1.42734
       -1.44439
       -1.43966
       -1.45643
       -1.42599
       -1.42082
       -1.45969
       -1.45562
       -1.43076
       -1.43422
       -1.45109
       -1.44051
       -1.44578
       -1.42944
       -1.45504
       -1.43113
       -1.45125
       -1.39999
       -1.43087
       -1.42375
       -1.45594
       -1.43483
       -1.46884
       -1.43779
       -1.40367
       -1.40191
       -1.37872
       -1.41913
       -1.42195
       -1.41492
       -1.43172
       -1.44048
       -1.47269
       -1.45627
       -1.43409
       -1.48166
       -1.43041
       -1.46112
       -1.46901
       -1.46983
       -1.43656
       -1.41844
       -1.44580
       -1.47417
       -1.44753
       -1.45890
       -1.44617
       -1.48714
       -1.45815
       -1.39073
       -1.44049
       -1.43518
       -1.18024
       -1.43633
       -1.40390
       -1.47923
       -1.43346
       -1.48734
       -1.46128
       -1.48264
       -1.43042
       -1.44267
       -1.44630
       -1.43149
       -1.49788
       -1.44667
       -1.44195
       -1.44701
       -1.43466
       -1.45497
       -1.40386
       -1.47277
       -1.47386
       -1.45671
       -1.44581
       -1.42769
       -1.15946
       -1.44390
       -1.45083
       -1.42581
       -1.46794
       -1.48035
       -1.43877
       -1.47581
       -1.39626
       -1.43049
       -1.42321
       -1.39548
       -1.47805
       -1.43104
       -1.44243
       -1.48142
       -1.43530
       -1.47461
       -1.47012
       -1.41893
       -1.47039
       -1.22186
       -1.45692
       -1.15317
       -1.14181
       -1.17543
       -1.14241
       -1.19099
       -1.16192
       -1.15973
       -1.17943
       -1.18595
       -1.44121
       -1.19137
       -1.42824
       -1.44609
       -1.42615
       -1.42824
       -1.49534
       -1.44278
       -1.48095
       -1.44645
       -1.42834
       -1.42275
       -1.45247
       -1.41541
       -1.45424
       -1.48712
       -1.42658
       -1.42535
       -1.45120
       -1.45551
       -1.45239
       -1.45248
       -1.46985
       -1.44399
       -1.47871
       -1.44322
       -1.49549
       -1.43516
       -1.48334
       -1.46196
       -1.44940
       -1.44235
       -1.43400
       -1.45029
       -1.42957
       -1.42093
       -1.46993
       -1.39778
       -1.46342
       -1.47185
       -1.44163
       -1.43213
       -1.42965
       -1.46830
       -1.47115
       -1.44099
       -1.42204
       -1.46685
       -1.48684
       -1.43437
       -1.39750
       -1.45856
       -1.42800
       -1.48495
       -1.44362
       -1.46909
       -1.43334
       -1.39323
       -1.42693
       -1.45406
       -1.43758
       -1.40142
       -1.43090
       -1.43242
       -1.43791
       -1.41960
       -1.45460
       -1.46665
       -1.43978
       -1.43919
       -1.40466
       -1.44548
       -1.45296
       -1.42529
       -1.42776
       -1.45632
       -1.39878
       -1.43018
       -1.40049
       -1.42207
       -1.44118
       -1.40312
       -1.42657
       -1.44386
       -1.47289
       -1.45764
       -1.44511
       -1.47496
       -1.45679
       -1.45533
       -1.42014
       -1.47062
       -1.42590
       -1.42960
       -1.46185
       -1.45743
       -1.41227
       -1.46489
       -1.42266
       -1.47378
       -1.41661
       -1.42942
       -1.43766
       -1.43025
       -1.17033
       -1.43112
       -1.41452
       -1.40709
       -1.42544
       -1.47944
       -1.43962
       -1.45703
       -1.44465
       -1.44715
       -1.43776
       -1.43377
       -1.46429
       -1.47194
       -1.41280
       -1.45273
       -1.44836
       -1.47487
       -1.40546
       -1.42754
       -1.45586
       -1.41587
       -1.46637
       -1.41474
       -1.17017
       -1.44091
       -1.44530
       -1.41109
       -1.47005
       -1.41585
       -1.45137
       -1.48013
       -1.43405
       -1.42324
       -1.41408
       -1.43025
       -1.48007
       -1.43213
       -1.40905
       -1.48534
       -1.44157
       -1.47521
       -1.47230
       -1.40974
       -1.44493
       -1.21883
       -1.41375
       -1.12920
       -1.13469
       -1.16928
       -1.15811
       -1.16836
       -1.17714
       -1.16201
       -1.16513
       -1.20064
       -1.40915
       -1.16557
       -1.43125
       -1.41073
       -1.43974
       -1.46158
       -1.48343
       -1.44322
       -1.48734
       -1.46054
       -1.42590
       -1.42397
       -1.42476
       -1.43571
       -1.45314
       -1.49431
       -1.42011
       -1.45038
       -1.43949
       -1.41340
       -1.45531
       -1.47998
       -1.42293
       -1.45181
       -1.48362
       -1.43356
       -1.49086
       -1.42031
       -1.48326
       -1.46769
       -1.44962
       -1.44668
       -1.42581
       -1.46221
       -1.43871
       -1.42137
       -1.42177
       -1.42364
       -1.47111
       -1.44008
       -1.43588
       -1.43618
       -1.46939
       -1.46637
       -1.47828
       -1.41568
       -1.44565
       -1.44767
       -1.50218
       -1.45736
       -1.41381
       -1.47555
       -1.43851
       -1.44731
       -1.42906
       -1.46010
       -1.44314
       -1.38041
       -1.42424
       -1.44947
       -1.45059
       -1.41038
       -1.45977
       -1.44811
       -1.48364
       -1.45027
       -1.44375
       -1.44805
       -1.42311
       -1.44598
       -1.42487
       -1.44471
       -1.44148
       -1.43762
       -1.45862
       -1.45485
       -1.40075
       -1.44001
       -1.39554
       -1.39991
       -1.43880
       -1.42944
       -1.44148
       -1.42988
       -1.48960
       -1.48905
       -1.42621
       -1.45210
       -1.44081
       -1.47815
       -1.44485
       -1.45176
       -1.42787
       -1.40897
       -1.44825
       -1.44579
       -1.43285
       -1.47647
       -1.43632
       -1.47166
       -1.40569
       -1.41064
       -1.42255
       -1.40974
       -1.17529
       -1.43835
       -1.40396
       -1.46100
       -1.38468
       -1.46887
       -1.44629
       -1.47076
       -1.44955
       -1.46869
       -1.42515
       -1.44279
       -1.48094
       -1.47493
       -1.42154
       -1.41330
       -1.47081
       -1.47720
       -1.41809
       -1.43725
       -1.45319
       -1.43372
       -1.48821
       -1.43248
       -1.15956
       -1.42477
       -1.42709
       -1.41609
       -1.45536
       -1.43885
       -1.46918
       -1.46427
       -1.45329
       -1.44828
       -1.43469
       -1.42914
       -1.48467
       -1.44955
       -1.44541
       -1.44015
       -1.42436
       -1.46580
       -1.46852
       -1.44524
       -1.45573
       -1.17848
       -1.42585
       -1.13548
       -1.13716
       -1.16824
       -1.18199
       -1.12292
       -1.17989
       -1.15331
       -1.15251
       -1.18832
       -1.40163
       -1.14151
       -1.41698
       -1.44630
       -1.43377
       -1.45997
       -1.48070
       -1.45609
       -1.46747
       -1.44640
       -1.43955
       -1.43614
       -1.44229
       -1.47309
       -1.46040
       -1.50025
       -1.46242
       -1.47007
       -1.44799
       -1.42860
       -1.44705
       -1.47390
       -1.43940
       -1.48689
       -1.47494
       -1.42554
       -1.44570
       -1.44153
       -1.45215
       -1.49137
       -1.49693
       -1.42178
       -1.42991
       -1.45151
       -1.43509
       -1.45186
       -1.46320
       -1.41768
       -1.45824
       -1.43527
       -1.44476
       -1.43085
       -1.44668
       -1.44856
       -1.49540
       -1.42938
       -1.45252
       -1.45659
       -1.47192
       -1.42394
       -1.47696
       -1.51135
       -1.43940
       -1.44765
       -1.45732
       -1.46496
       -1.45194
       -1.39205
       -1.38970
       -1.44338
       -1.45828
       -1.43732
       -1.42889
       -1.43969
       -1.46066
       -1.44216
       -1.41672
       -1.46851
       -1.41990
       -1.45846
       -1.43716
       -1.42810
       -1.43377
       -1.43990
       -1.42736
       -1.44994
       -1.40028
       -1.44217
       -1.39241
       -1.44936
       -1.44276
       -1.44014
       -1.42616
       -1.42998
       -1.46889
       -1.44325
       -1.42549
       -1.47721
       -1.45974
       -1.47408
       -1.41884
       -1.47130
       -1.43560
       -1.41049
       -1.47167
       -1.46657
       -1.41402
       -1.47811
       -1.43035
       -1.48382
       -1.41940
       -1.41683
       -1.42483
       -1.44130
       -1.17879
       -1.44911
       -1.39273
       -1.45113
       -1.41088
       -1.43701
       -1.42659
       -1.43979
       -1.48364
       -1.46878
       -1.42278
       -1.44594
       -1.44586
       -1.46969
       -1.42163
       -1.40810
       -1.47708
       -1.46762
       -1.40496
       -1.41696
       -1.44951
       -1.47631
       -1.41799
       -1.41989
       -1.17796
       -1.41264
       -1.43526
       -1.42962
       -1.44133
       -1.45725
       -1.48956
       -1.46854
       -1.46210
       -1.44735
       -1.45533
       -1.42936
       -1.44306
       -1.43940
       -1.44357
       -1.40945
       -1.44033
       -1.45327
       -1.44610
       -1.44340
       -1.46543
       -1.16565
       -1.42268
       -1.14510
       -1.10349
       -1.15076
       -1.15016
       -1.13544
       -1.16102
       -1.16279
       -1.13185
       -1.20373
       -1.40850
       -1.12547
       -1.38416
       -1.44365
       -1.43495
       -1.46044
       -1.47212
       -1.45829
       -1.45800
       -1.45140
       -1.44481
       -1.47134
       -1.47211
       -1.45517
       -1.45229
       -1.48111
       -1.43832
       -1.45393
       -1.47475
       -1.38563
       -1.41595
       -1.45515
       -1.46792
       -1.47253
       -1.43435
       -1.45663
       -1.43055
       -1.43297
       -1.45137
       -1.47223
       -1.50738
       -1.44147
       -1.45401
       -1.44841
       -1.44386
       -1.45424
       -1.48737
       -1.41976
       -1.41847
       -1.46724
       -1.45191
       -1.43234
       -1.48497
       -1.44623
       -1.47140
       -1.44509
       -1.44652
       -1.46782
       -1.49283
       -1.44080
       -1.45719
       -1.48036
       -1.44218
       -1.41571
       -1.43402
       -1.44209
       -1.44325
       -1.40239
       -1.40509
       -1.41816
       -1.44551
       -1.44328
       -1.38212
       -1.43543
       -1.46978
       -1.44105
       -1.43614
       -1.44579
       -1.43634
       -1.47268
       -1.39635
       -1.45152
       -1.42906
       -1.40893
       -1.43612
       -1.44622
       -1.44124
       -1.43072
       -1.39975
       -1.46685
       -1.44676
       -1.41635
       -1.43265
       -1.41585
       -1.48294
       -1.43425
       -1.44854
       -1.47367
       -1.43858
       -1.45791
       -1.42658
       -1.47741
       -1.44510
       -1.41354
       -1.50386
       -1.47772
       -1.40794
       -1.49915
       -1.39538
       -1.45845
       -1.38737
       -1.40895
       -1.42255
       -1.45853
       -1.19203
       -1.44026
       -1.43243
       -1.48432
       -1.42166
       -1.44081
       -1.47343
       -1.45547
       -1.45234
       -1.46200
       -1.42387
       -1.43451
       -1.44540
       -1.45653
       -1.43043
       -1.39895
       -1.49859
       -1.47970
       -1.40266
       -1.44528
       -1.43819
       -1.45714
       -1.42623
       -1.41522
       -1.19336
       -1.38720
       -1.42935
       -1.45000
       -1.40404
       -1.42835
       -1.46186
       -1.46541
       -1.43934
       -1.44056
       -1.48566
       -1.42140
       -1.44778
       -1.43097
       -1.44770
       -1.41556
       -1.44042
       -1.42202
       -1.44561
       -1.44545
       -1.45181
       -1.19685
       -1.43901
       -1.18443
       -1.09699
       -1.11277
       -1.15388
       -1.12898
       -1.15552
       -1.16978
       -1.14809
       -1.18371
       -1.39164
       -1.13057
       -1.43120
       -1.43851
       -1.41438
       -1.44559
       -1.45817
       -1.45312
       -1.45906
       -1.43651
       -1.41914
       -1.45575
       -1.45699
       -1.41054
       -1.49495
       -1.45870
       -1.46290
       -1.45827
       -1.48798
       -1.40312
       -1.45112
       -1.44821
       -1.45602
       -1.42262
       -1.43253
       -1.43761
       -1.45020
       -1.46348
       -1.46172
       -1.47840
       -1.49439
       -1.38173
       -1.42371
       -1.43788
       -1.44944
       -1.46950
       -1.47166
       -1.43534
       -1.41082
       -1.47624
       -1.47347
       -1.44434
       -1.45480
       -1.44950
       -1.46000
       -1.45831
       -1.44092
       -1.49951
       -1.47894
       -1.47350
       -1.43797
       -1.44904
       -1.43949
       -1.46016
       -1.40310
       -1.45710
       -1.46810
       -1.38903
       -1.41984
       -1.40596
       -1.43384
       -1.44031
       -1.44638
       -1.43031
       -1.44717
       -1.47114
       -1.41683
       -1.43580
       -1.43135
       -1.45964
       -1.41503
       -1.42276
       -1.44112
       -1.40109
       -1.43072
       -1.43828
       -1.45142
       -1.37529
       -1.40304
       -1.43327
       -1.40245
       -1.45345
       -1.43023
       -1.39650
       -1.47263
       -1.45793
       -1.45290
       -1.44699
       -1.46578
       -1.43903
       -1.44525
       -1.47100
       -1.46412
       -1.39301
       -1.50565
       -1.44030
       -1.43637
       -1.41687
       -1.41586
       -1.44117
       -1.39997
       -1.39691
       -1.43487
       -1.43916
       -1.19795
       -1.45513
       -1.43671
       -1.49245
       -1.41732
       -1.41448
       -1.47533
       -1.46188
       -1.42389
       -1.44317
       -1.47079
       -1.47382
       -1.42922
       -1.42482
       -1.42676
       -1.38438
       -1.46988
       -1.45951
       -1.44285
       -1.48809
       -1.43465
       -1.46059
       -1.44503
       -1.45074
       -1.19394
       -1.40082
       -1.45354
       -1.45857
       -1.46144
       -1.42164
       -1.43664
       -1.47169
       -1.46747
       -1.40167
       -1.44184
       -1.38271
       -1.45443
       -1.45098
       -1.44461
       -1.43043
       -1.45610
       -1.44427
       -1.43155
       -1.44768
       -1.41302
       -1.20063
       -1.42500
       -1.20357
       -1.09870
       -1.12534
       -1.17074
       -1.12808
       -1.15111
       -1.14014
       -1.12745
       -1.20071
       -1.40107
       -1.11202
       -1.41453
       -1.45780
       -1.41940
       -1.45370
       -1.43077
       -1.40367
       -1.47674
       -1.46000
       -1.38335
       -1.48632
       -1.43788
       -1.42245
       -1.49662
       -1.43448
       -1.46518
       -1.45874
       -1.45942
       -1.41246
       -1.45105
       -1.45122
       -1.43153
       -1.43413
       -1.46573
       -1.42259
       -1.46846
       -1.44843
       -1.46521
       -1.46892
       -1.45695
       -1.41247
       -1.45359
       -1.46081
       -1.45639
       -1.46071
       -1.46684
       -1.40917
       -1.43355
       -1.47102
       -1.47028
       -1.45486
       -1.45708
       -1.42964
       -1.44303
       -1.46174
       -1.43553
       -1.48067
       -1.45025
       -1.44372
       -1.43207
       -1.47365
       -1.44196
       -1.46262
       -1.39597
       -1.46732
       -1.45405
       -1.41812
       -1.44131
       -1.40863
       -1.43084
       -1.43994
       -1.43344
       -1.43583
       -1.45085
       -1.45857
       -1.39995
       -1.43074
       -1.44222
       -1.44463
       -1.39571
       -1.40686
       -1.40518
       -1.41109
       -1.41383
       -1.45483
       -1.44982
       -1.40935
       -1.39405
       -1.43923
       -1.40122
       -1.44266
       -1.44466
       -1.41817
       -1.47663
       -1.46570
       -1.49413
       -1.44597
       -1.50268
       -1.43019
       -1.40984
       -1.44937
       -1.41935
       -1.40842
       -1.47975
       -1.42135
       -1.42053
       -1.43109
       -1.45095
       -1.44881
       -1.43457
       -1.39733
       -1.43195
       -1.42834
       -1.17641
       -1.43617
       -1.43804
       -1.46671
       -1.44004
       -1.44385
       -1.47666
       -1.46047
       -1.41681
       -1.45686
       -1.44267
       -1.45104
       -1.41477
       -1.43002
       -1.42844
       -1.40880
       -1.46625
       -1.47113
       -1.42410
       -1.48685
       -1.43641
       -1.48442
       -1.41858
       -1.42751
       -1.20391
       -1.40531
       -1.44291
       -1.48370
       -1.44819
       -1.44749
       -1.41530
       -1.45553
       -1.45516
       -1.44419
       -1.41813
       -1.37708
       -1.48002
       -1.46229
       -1.45532
       -1.41162
       -1.42958
       -1.41505
       -1.46027
       -1.43194
       -1.43021
       -1.18781
       -1.41594
       -1.18734
       -1.10410
       -1.11363
       -1.17302
       -1.14111
       -1.17057
       -1.14209
       -1.15100
       -1.20993
       -1.43233
       -1.12309
       -1.40531
       -1.45980
       -1.42420
       -1.43259
       -1.44539
       -1.40656
       -1.45269
       -1.46399
       -1.41080
       -1.46137
       -1.43527
       -1.40076
       -1.45675
       -1.47958
       -1.46880
       -1.44732
       -1.47165
       -1.45822
       -1.48384
       -1.45191
       -1.45391
       -1.43539
       -1.44598
       -1.43873
       -1.48165
       -1.45143
       -1.46908
       -1.44197
       -1.46209
       -1.44261
       -1.45351
       -1.44236
       -1.44614
       -1.46015
       -1.44858
       -1.43290
       -1.41071
       -1.46520
       -1.44115
       -1.46199
       -1.43188
       -1.43010
       -1.43849
       -1.46272
       -1.43201
       -1.44822
       -1.42158
       -1.43185
       -1.42329
       -1.47253
       -1.41544
       -1.46716
       -1.41756
       -1.45554
       -1.40311
       -1.43273
       -1.44329
       -1.39630
       -1.42542
       -1.44788
       -1.42638
       -1.44536
       -1.45294
       -1.44249
       -1.37019
       -1.43598
       -1.44881
       -1.45857
       -1.41632
       -1.43360
       -1.40431
       -1.38908
       -1.40483
       -1.45241
       -1.42487
       -1.38148
       -1.39207
       -1.47753
       -1.39533
       -1.46097
       -1.40906
       -1.43993
       -1.47917
       -1.45881
       -1.47283
       -1.45061
       -1.48294
       -1.40483
       -1.43456
       -1.46185
       -1.39754
       -1.42264
       -1.47969
       -1.43420
       -1.46195
       -1.43779
       -1.44948
       -1.44085
       -1.43479
       -1.40475
       -1.43700
       -1.45724
       -1.16883
       -1.43333
       -1.40292
       -1.44596
       -1.43665
       -1.41046
       -1.43026
       -1.46342
       -1.40862
       -1.45758
       -1.44444
       -1.46619
       -1.43275
       -1.42347
       -1.43153
       -1.37004
       -1.46876
       -1.45753
       -1.38739
       -1.45938
       -1.45449
       -1.48376
       -1.42505
       -1.43604
       -1.20098
       -1.46167
       -1.45105
       -1.46220
       -1.44705
       -1.47439
       -1.44328
       -1.42391
       -1.42682
       -1.44325
       -1.42979
       -1.37222
       -1.48623
       -1.43127
       -1.46909
       -1.41297
       -1.44236
       -1.48609
       -1.47027
       -1.45187
       -1.44687
       -1.13865
       -1.44030
       -1.17068
       -1.08850
       -1.10084
       -1.16326
       -1.14736
       -1.15770
       -1.14418
       -1.13374
       -1.23617
       -1.42613
       -1.14885
       -1.39888
       -1.45148
       -1.43065
       -1.39207
       -1.46532
       -1.45033
       -1.41420
       -1.45128
       -1.42030
       -1.50247
       -1.47031
       -1.42157
       -1.43888
       -1.47406
       -1.47464
       -1.45120
       -1.45697
       -1.45578
       -1.48604
       -1.47294
       -1.43473
       -1.45578
       -1.43925
       -1.44803
       -1.48693
       -1.43211
       -1.47715
       -1.45519
       -1.43089
       -1.44052
       -1.42169
       -1.44935
       -1.43459
       -1.47434
       -1.45301
       -1.44684
       -1.45042
       -1.48032
       -1.44948
       -1.44545
       -1.44739
       -1.41541
       -1.45771
       -1.48289
       -1.42568
       -1.45339
       -1.40597
       -1.42086
       -1.44028
       -1.46996
       -1.42099
       -1.45017
       -1.42704
       -1.44956
       -1.40932
       -1.42236
       -1.43399
       -1.40002
       -1.42179
       -1.42312
       -1.42729
       -1.42021
       -1.44547
       -1.42936
       -1.35000
       -1.44915
       -1.43929
       -1.44390
       -1.44819
       -1.40697
       -1.42471
       -1.39846
       -1.40898
       -1.43544
       -1.42624
       -1.39682
       -1.38956
       -1.45071
       -1.38901
       -1.47162
       -1.44927
       -1.40467
       -1.46152
       -1.45978
       -1.49995
       -1.46809
       -1.46259
       -1.40799
       -1.43189
       -1.46232
       -1.38623
       -1.40917
       -1.48123
       -1.43155
       -1.44504
       -1.42063
       -1.41328
       -1.45145
       -1.43970
       -1.41644
       -1.43567
       -1.42982
       -1.11867
       -1.40508
       -1.39785
       -1.43608
       -1.42989
       -1.43624
       -1.42320
       -1.46827
       -1.40732
       -1.43036
       -1.42818
       -1.45772
       -1.46735
       -1.38863
       -1.43432
       -1.40992
       -1.44878
       -1.45187
       -1.42939
       -1.46521
       -1.43762
       -1.43319
       -1.43078
       -1.40132
       -1.19108
       -1.46291
       -1.43630
       -1.45950
       -1.46641
       -1.43947
       -1.46700
       -1.37364
       -1.43625
       -1.44866
       -1.43732
       -1.40211
       -1.43034
       -1.43501
       -1.47909
       -1.41342
       -1.43333
       -1.48032
       -1.47544
       -1.42298
       -1.43620
       -1.14244
       -1.43924
       -1.21057
       -1.10126
       -1.13415
       -1.14776
       -1.15039
       -1.15972
       -1.15772
       -1.12660
       -1.21787
       -1.46018
       -1.17689
       -1.40652
       -1.46953
       -1.44659
       -1.40942
       -1.45407
       -1.43640
       -1.41206
       -1.43543
       -1.42902
       -1.47485
       -1.47822
       -1.42370
       -1.44518
       -1.45787
       -1.48423
       -1.43430
       -1.48385
       -1.43018
       -1.47966
       -1.45399
       -1.46377
       -1.42579
       -1.44794
       -1.43982
       -1.48386
       -1.42813
       -1.47855
       -1.41693
       -1.44988
       -1.44267
       -1.44576
       -1.44129
       -1.42928
       -1.47766
       -1.49623
       -1.43386
       -1.44696
       -1.45582
       -1.41768
       -1.45398
       -1.47722
       -1.45512
       -1.44560
       -1.44829
       -1.42681
       -1.44106
       -1.42460
       -1.43330
       -1.44287
       -1.45147
       -1.43948
       -1.44804
       -1.37702
       -1.46330
       -1.43869
       -1.41334
       -1.44248
       -1.36443
       -1.41112
       -1.41806
       -1.42985
       -1.41018
       -1.39929
       -1.38170
       -1.40953
       -1.42281
       -1.42143
       -1.45735
       -1.39440
       -1.42625
       -1.42799
       -1.37731
       -1.46384
       -1.46791
       -1.41721
       -1.42703
       -1.42989
       -1.44948
       -1.38226
       -1.46744
       -1.42742
       -1.42204
       -1.45392
       -1.48051
       -1.46323
       -1.45745
       -1.43377
       -1.42380
       -1.42319
       -1.48274
       -1.42659
       -1.43076
       -1.43001
       -1.43301
       -1.42993
       -1.40839
       -1.43244
       -1.43489
       -1.44391
       -1.43025
       -1.45404
       -1.41478
       -1.14487
       -1.42869
       -1.39983
       -1.43652
       -1.43084
       -1.43893
       -1.43732
       -1.45218
       -1.44500
       -1.46707
       -1.41364
       -1.44343
       -1.42117
       -1.40760
       -1.43546
       -1.42763
       -1.48561
       -1.45011
       -1.41395
       -1.46070
       -1.43180
       -1.42084
       -1.44917
       -1.42934
       -1.15545
       -1.45626
       -1.43951
       -1.43082
       -1.50616
       -1.45335
       -1.44731
       -1.39950
       -1.44088
       -1.43090
       -1.43495
       -1.38136
       -1.44633
       -1.42287
       -1.48251
       -1.42891
       -1.43040
       -1.46853
       -1.50055
       -1.43192
       -1.43014
       -1.17770
       -1.42466
       -1.21467
       -1.11162
       -1.12381
       -1.14722
       -1.16787
       -1.16294
       -1.13058
       -1.12478
       -1.22136
       -1.43365
       -1.18917
       -1.43358
       -1.43049
       -1.47583
       -1.43671
       -1.44667
       -1.45623
       -1.42217
       -1.43362
       -1.41983
       -1.45060
       -1.45681
       -1.44834
       -1.46329
       -1.45377
       -1.47181
       -1.44484
       -1.45318
       -1.43551
       -1.46155
       -1.47190
       -1.45673
       -1.41903
       -1.44576
       -1.41490
       -1.47837
       -1.48223
       -1.41840
       -1.42252
       -1.45274
       -1.43525
       -1.44540
       -1.45826
       -1.43277
       -1.45867
       -1.45080
       -1.44350
       -1.44604
       -1.48090
       -1.41078
       -1.42719
       -1.43834
       -1.43852
       -1.42027
       -1.43897
       -1.41263
       -1.41078
       -1.45920
       -1.41310
       -1.43415
       -1.43401
       -1.44368
       -1.42774
       -1.36295
       -1.44195
       -1.41363
       -1.40785
       -1.43978
       -1.39741
       -1.42803
       -1.44077
       -1.42658
       -1.40506
       -1.39818
       -1.38254
       -1.38638
       -1.35929
       -1.39416
       -1.44760
       -1.37701
       -1.45282
       -1.40080
       -1.42970
       -1.43416
       -1.40857
       -1.43564
       -1.41504
       -1.40885
       -1.44549
       -1.37376
       -1.43678
       -1.39904
       -1.44374
       -1.48368
       -1.46799
       -1.45741
       -1.47511
       -1.46123
       -1.40981
       -1.41653
       -1.46161
       -1.41983
       -1.43019
       -1.45570
       -1.47616
       -1.42106
       -1.41498
       -1.42257
       -1.42694
       -1.42442
       -1.41936
       -1.42796
       -1.42016
       -1.13241
       -1.43669
       -1.40192
       -1.42162
       -1.42255
       -1.41132
       -1.46122
       -1.45169
       -1.39450
       -1.45463
       -1.42582
       -1.45651
       -1.44137
       -1.43401
       -1.45977
       -1.41027
       -1.44883
       -1.43491
       -1.39424
       -1.45884
       -1.47755
       -1.38958
       -1.43347
       -1.42277
       -1.16164
       -1.43297
       -1.43367
       -1.40223
       -1.48794
       -1.43871
       -1.45512
       -1.41538
       -1.41013
       -1.41256
       -1.42139
       -1.38288
       -1.44575
       -1.43228
       -1.47108
       -1.41977
       -1.42219
       -1.44116
       -1.48502
       -1.42167
       -1.42886
       -1.16149
       -1.43453
       -1.20312
       -1.11653
       -1.12589
       -1.13560
       -1.15582
       -1.16879
       -1.15844
       -1.10326
       -1.21562
       -1.43700
       -1.19590
       -1.42452
       -1.45014
       -1.45975
       -1.42199
       -1.42424
       -1.43153
       -1.42343
       -1.45680
       -1.41457
       -1.46570
       -1.42995
       -1.44801
       -1.45085
       -1.46844
       -1.47924
       -1.46050
       -1.46483
       -1.42445
       -1.42655
       -1.48084
       -1.45636
       -1.40734
       -1.45164
       -1.40867
       -1.47678
       -1.45983
       -1.41178
       -1.45532
       -1.40974
       -1.46229
       -1.42992
       -1.44995
       -1.44065
       -1.46797
       -1.46268
       -1.43446
       -1.44865
       -1.44415
       -1.40375
       -1.41478
       -1.46279
       -1.42920
       -1.41874
       -1.43796
       -1.43408
       -1.41420
       -1.45647
       -1.40105
       -1.42753
       -1.43014
       -1.46026
       -1.41876
       -1.37734
       -1.43773
       -1.43438
       -1.43684
       -1.43423
       -1.41309
       -1.44330
       -1.40319
       -1.43312
       -1.39446
       -1.39701
       -1.40104
       -1.42013
       -1.40683
       -1.43975
       -1.46207
       -1.36258
       -1.41610
       -1.37282
       -1.38959
       -1.44430
       -1.40917
       -1.42136
       -1.40121
       -1.42151
       -1.43514
       -1.40044
       -1.42110
       -1.41290
       -1.43173
       -1.47031
       -1.48265
       -1.43237
       -1.45416
       -1.43163
       -1.39349
       -1.44641
       -1.45076
       -1.40055
       -1.41782
       -1.42179
       -1.46986
       -1.44682
       -1.44947
       -1.44670
       -1.43563
       -1.40108
       -1.41352
       -1.44671
       -1.41019
       -1.14843
       -1.44032
       -1.41807
       -1.45958
       -1.41778
       -1.42573
       -1.46486
       -1.45910
       -1.42202
       -1.45534
       -1.41552
       -1.44089
       -1.45502
       -1.40317
       -1.44351
       -1.42256
       -1.44255
       -1.44291
       -1.39400
       -1.47542
       -1.45657
       -1.41748
       -1.44409
       -1.44731
       -1.16194
       -1.39699
       -1.44088
       -1.42652
       -1.53565
       -1.42427
       -1.45521
       -1.41628
       -1.40885
       -1.42052
       -1.41978
       -1.39234
       -1.46548
       -1.44295
       -1.45583
       -1.42596
       -1.43188
       -1.46638
       -1.46678
       -1.43722
       -1.44950
       -1.12496
       -1.43650
       -1.18803
       -1.12482
       -1.12959
       -1.10585
       -1.14783
       -1.15903
       -1.11043
       -1.08612
       -1.16800
       -1.40658
       -1.17612
       -1.42801
       -1.46580
       -1.48206
       -1.44772
       -1.45485
       -1.43232
       -1.40811
       -1.44438
       -1.44109
       -1.44703
       -1.41338
       -1.43870
       -1.45959
       -1.45731
       -1.50013
       -1.45463
       -1.45568
       -1.42185
       -1.42962
       -1.46645
       -1.47450
       -1.42348
       -1.43158
       -1.40128
       -1.51340
       -1.45255
       -1.43966
       -1.45132
       -1.40062
       -1.42326
       -1.42823
       -1.43614
       -1.44043
       -1.45779
       -1.46021
       -1.41480
       -1.40446
       -1.46704
       -1.40161
       -1.40079
       -1.44877
       -1.37172
       -1.43541
       -1.45583
       -1.46122
       -1.45614
       -1.47159
       -1.45476
       -1.43328
       -1.43418
       -1.45006
       -1.40703
       -1.44513
       -1.39742
       -1.45795
       -1.44952
       -1.42187
       -1.39187
       -1.41085
       -1.40681
       -1.41181
       -1.41515
       -1.44920
       -1.39387
       -1.41398
       -1.42503
       -1.42184
       -1.43667
       -1.36936
       -1.43027
       -1.37549
       -1.39011
       -1.44428
       -1.40501
       -1.42150
       -1.41026
       -1.39543
       -1.44332
       -1.42288
       -1.43323
       -1.41662
       -1.43931
       -1.47623
       -1.42251
       -1.43586
       -1.42518
       -1.40201
       -1.41803
       -1.42589
       -1.46213
       -1.41844
       -1.42363
       -1.43343
       -1.44184
       -1.41744
       -1.45273
       -1.44102
       -1.43714
       -1.38875
       -1.42632
       -1.45043
       -1.43171
       -1.17202
       -1.43016
       -1.41100
       -1.46186
       -1.39216
       -1.37921
       -1.44794
       -1.46908
       -1.45753
       -1.46469
       -1.42120
       -1.47224
       -1.47453
       -1.39626
       -1.44823
       -1.41434
       -1.45801
       -1.48327
       -1.43108
       -1.43442
       -1.44054
       -1.40498
       -1.43181
       -1.44298
       -1.17616
       -1.41197
       -1.43199
       -1.42982
       -1.52263
       -1.40933
       -1.41439
       -1.44269
       -1.42588
       -1.44653
       -1.44608
       -1.38564
       -1.44897
       -1.44587
       -1.47690
       -1.37344
       -1.43400
       -1.47534
       -1.48939
       -1.44935
       -1.44052
       -1.11258
       -1.45342
       -1.18237
       -1.08864
       -1.15371
       -1.11319
       -1.17696
       -1.16137
       -1.11926
       -1.04692
       -1.16221
       -1.42647
       -1.14913
       -1.41361
       -1.45613
       -1.45037
       -1.46128
       -1.44989
       -1.41458
       -1.41725
       -1.41966
       -1.45102
       -1.44728
       -1.44491
       -1.41945
       -1.44629
       -1.47727
       -1.50042
       -1.50450
       -1.45894
       -1.41409
       -1.43054
       -1.46890
       -1.46248
       -1.40808
       -1.42641
       -1.39907
       -1.50659
       -1.46041
       -1.41070
       -1.46271
       -1.40748
       -1.47504
       -1.42981
       -1.45776
       -1.44057
       -1.45010
       -1.43055
       -1.41495
       -1.42509
       -1.46476
       -1.41273
       -1.42162
       -1.46286
       -1.41881
       -1.45743
       -1.43129
       -1.43634
       -1.46829
       -1.45596
       -1.43439
       -1.42627
       -1.40640
       -1.42525
       -1.41737
       -1.45551
       -1.41504
       -1.42783
       -1.43270
       -1.38874
       -1.42662
       -1.42157
       -1.40964
       -1.41653
       -1.37012
       -1.44955
       -1.42511
       -1.38417
       -1.43393
       -1.45103
       -1.44883
       -1.39347
       -1.42764
       -1.40663
       -1.44586
       -1.42177
       -1.39013
       -1.38674
       -1.41859
       -1.35929
       -1.42471
       -1.41484
       -1.41704
       -1.46422
       -1.45402
       -1.48047
       -1.44787
       -1.43883
       -1.42280
       -1.41522
       -1.43680
       -1.41170
       -1.44689
       -1.44672
       -1.42242
       -1.42669
       -1.42031
       -1.42842
       -1.46932
       -1.42943
       -1.42572
       -1.43317
       -1.39001
       -1.46529
       -1.48378
       -1.16697
       -1.44364
       -1.40435
       -1.43480
       -1.40489
       -1.42253
       -1.41593
       -1.44688
       -1.43719
       -1.41813
       -1.43427
       -1.43099
       -1.45724
       -1.45012
       -1.45399
       -1.40772
       -1.46117
       -1.44677
       -1.40343
       -1.39539
       -1.42815
       -1.39952
       -1.44493
       -1.43798
       -1.17865
       -1.41584
       -1.42327
       -1.44872
       -1.49760
       -1.43866
       -1.46895
       -1.44062
       -1.42203
       -1.44991
       -1.42225
       -1.37697
       -1.44896
       -1.41204
       -1.51926
       -1.33958
       -1.42466
       -1.46329
       -1.44841
       -1.40660
       -1.41799
       -1.11234
       -1.42168
       -1.17555
       -1.09573
       -1.13875
       -1.13145
       -1.17229
       -1.13412
       -1.12572
       -1.07342
       -1.18613
       -1.42923
       -1.15862
       -1.43805
       -1.44499
       -1.42140
       -1.43763
       -1.47064
       -1.42151
       -1.40135
       -1.40732
       -1.41827
       -1.41303
       -1.48284
       -1.40872
       -1.44946
       -1.45463
       -1.48322
       -1.50807
       -1.41670
       -1.42578
       -1.45490
       -1.45196
       -1.47062
       -1.43643
       -1.44328
       -1.41707
       -1.50101
       -1.46992
       -1.40432
       -1.45066
       -1.45014
       -1.42056
       -1.44643
       -1.49362
       -1.42190
       -1.45417
       -1.43637
       -1.43661
       -1.43748
       -1.48142
       -1.41357
       -1.43645
       -1.46522
       -1.44521
       -1.46218
       -1.44984
       -1.42899
       -1.43329
       -1.46987
       -1.44820
       -1.41995
       -1.39471
       -1.40488
       -1.42422
       -1.44618
       -1.38925
       -1.41913
       -1.44725
       -1.44287
       -1.41611
       -1.40017
       -1.45091
       -1.41867
       -1.37757
       -1.45268
       -1.39553
       -1.39415
       -1.41035
       -1.45108
       -1.49411
       -1.40728
       -1.38193
       -1.40804
       -1.44538
       -1.43466
       -1.42995
       -1.41280
       -1.40172
       -1.37036
       -1.44772
       -1.38007
       -1.41155
       -1.43950
       -1.43483
       -1.47481
       -1.42669
       -1.42370
       -1.44974
       -1.41709
       -1.45064
       -1.44176
       -1.44638
       -1.45899
       -1.42064
       -1.43566
       -1.40764
       -1.41414
       -1.46184
       -1.42666
       -1.42220
       -1.44431
       -1.37908
       -1.46383
       -1.45509
       -1.14606
       -1.43932
       -1.41701
       -1.44435
       -1.42667
       -1.38722
       -1.43282
       -1.43828
       -1.42800
       -1.44251
       -1.42543
       -1.42875
       -1.48276
       -1.46344
       -1.42892
       -1.42918
       -1.47022
       -1.47068
       -1.42759
       -1.41995
       -1.42609
       -1.39728
       -1.41749
       -1.42665
       -1.22074
       -1.44445
       -1.44029
       -1.44935
       -1.45631
       -1.45945
       -1.46334
       -1.44305
       -1.44783
       -1.44354
       -1.41677
       -1.39238
       -1.45804
       -1.41295
       -1.46032
       -1.37521
       -1.44650
       -1.44509
       -1.44603
       -1.39349
       -1.40539
       -1.11731
       -1.44135
       -1.17478
       -1.09354
       -1.13531
       -1.13472
       -1.17051
       -1.14247
       -1.11498
       -1.12566
       -1.19370
       -1.39690
       -1.14836
       -1.42266
       -1.44375
       -1.42294
       -1.41124
       -1.43833
       -1.42913
       -1.40839
       -1.43119
       -1.42554
       -1.43989
       -1.50078
       -1.40877
       -1.44210
       -1.43839
       -1.46883
       -1.46398
       -1.41439
       -1.39770
       -1.45853
       -1.47085
       -1.47054
       -1.45931
       -1.41393
       -1.44701
       -1.47024
       -1.46432
       -1.40674
       -1.44887
       -1.44580
       -1.40880
       -1.45071
       -1.43610
       -1.43226
       -1.44285
       -1.43211
       -1.42155
       -1.40268
       -1.45183
       -1.42472
       -1.43103
       -1.44577
       -1.43767
       -1.45423
       -1.43217
       -1.43103
       -1.40174
       -1.45571
       -1.44710
       -1.42149
       -1.39615
       -1.43434
       -1.41053
       -1.45331
       -1.38938
       -1.42129
       -1.43257
       -1.45647
       -1.41761
       -1.40354
       -1.45499
       -1.36358
       -1.39784
       -1.43667
       -1.42511
       -1.37955
       -1.44062
       -1.43164
       -1.47467
       -1.40681
       -1.39244
       -1.41904
       -1.40875
       -1.45175
       -1.38506
       -1.39331
       -1.41290
       -1.40653
       -1.43699
       -1.39045
       -1.42210
       -1.43957
       -1.42608
       -1.46416
       -1.42476
       -1.40357
       -1.46532
       -1.40646
       -1.45285
       -1.43072
       -1.45816
       -1.44557
       -1.40684
       -1.49405
       -1.40664
       -1.42767
       -1.46185
       -1.44138
       -1.44743
       -1.44619
       -1.37980
       -1.43642
       -1.43931
       -1.16335
       -1.45085
       -1.40887
       -1.46976
       -1.42197
       -1.39037
       -1.43253
       -1.44767
       -1.41591
       -1.42581
       -1.41006
       -1.43360
       -1.44711
       -1.44367
       -1.44512
       -1.41069
       -1.44117
       -1.44741
       -1.43714
       -1.40803
       -1.44692
       -1.42065
       -1.44203
       -1.41563
       -1.21570
       -1.45141
       -1.42076
       -1.42229
       -1.42557
       -1.45832
       -1.44614
       -1.44174
       -1.42348
       -1.43542
       -1.43755
       -1.37653
       -1.48273
       -1.45732
       -1.46380
       -1.39301
       -1.40588
       -1.45376
       -1.45998
       -1.41208
       -1.39758
       -1.11370
       -1.44676
       -1.16640
       -1.11477
       -1.10529
       -1.15700
       -1.20603
       -1.13190
       -1.13931
       -1.13984
       -1.17617
       -1.41782
       -1.14521
       -1.39528
       -1.45346
       -1.41360
       -1.42947
       -1.47559
       -1.42013
       -1.41846
       -1.43458
       -1.46426
       -1.45707
       -1.46651
       -1.38898
       -1.43235
       -1.43850
       -1.44209
       -1.43363
       -1.40117
       -1.38351
       -1.44303
       -1.43140
       -1.47239
       -1.42327
       -1.40428
       -1.42587
       -1.42246
       -1.45606
       -1.41912
       -1.40099
       -1.43762
       -1.41218
       -1.43163
       -1.45120
       -1.42304
       -1.42622
       -1.43914
       -1.42830
       -1.43426
       -1.43948
       -1.44314
       -1.43523
       -1.43465
       -1.48424
       -1.43787
       -1.42050
       -1.44363
       -1.42427
       -1.45656
       -1.42091
       -1.39846
       -1.41847
       -1.43799
       -1.44521
       -1.42998
       -1.37519
       -1.42601
       -1.44058
       -1.43975
       -1.38380
       -1.40427
       -1.43380
       -1.37837
       -1.40350
       -1.46300
       -1.44951
       -1.37280
       -1.47359
       -1.41679
       -1.45181
       -1.38580
       -1.39573
       -1.40780
       -1.40157
       -1.43820
       -1.39591
       -1.40454
       -1.40467
       -1.39691
       -1.43004
       -1.37741
       -1.45175
       -1.42888
       -1.44198
       -1.45304
       -1.42206
       -1.43281
       -1.46092
       -1.41350
       -1.48612
       -1.44547
       -1.42476
       -1.43110
       -1.39171
       -1.46193
       -1.44031
       -1.44053
       -1.43756
       -1.43462
       -1.44762
       -1.44347
       -1.37826
       -1.43258
       -1.43212
       -1.13749
       -1.39190
       -1.42291
       -1.45857
       -1.43289
       -1.38780
       -1.41263
       -1.47866
       -1.41322
       -1.42712
       -1.41482
       -1.44239
       -1.46388
       -1.42495
       -1.46674
       -1.44411
       -1.41188
       -1.45249
       -1.42432
       -1.42555
       -1.46511
       -1.40883
       -1.47986
       -1.40614
       -1.23376
       -1.41564
       -1.42296
       -1.41463
       -1.45292
       -1.45563
       -1.43912
       -1.44297
       -1.41275
       -1.41389
       -1.44210
       -1.39159
       -1.46675
       -1.47080
       -1.43189
       -1.42180
       -1.41097
       -1.42612
       -1.44340
       -1.40081
       -1.39237
       -1.09873
       -1.45024
       -1.14240
       -1.14280
       -1.11462
       -1.15702
       -1.22672
       -1.11782
       -1.17913
       -1.15531
       -1.16639
       -1.42709
       -1.13826
       -1.40022
       -1.41843
       -1.40332
       -1.44938
       -1.40510
       -1.41664
       -1.41174
       -1.44373
       -1.44956
       -1.46102
       -1.41398
       -1.39783
       -1.42133
       -1.44969
       -1.46469
       -1.43659
       -1.41401
       -1.39932
       -1.44193
       -1.44077
       -1.47851
       -1.41940
       -1.42486
       -1.43201
       -1.40874
       -1.47117
       -1.44343
       -1.38285
       -1.41011
       -1.42145
       -1.46512
       -1.47082
       -1.39465
       -1.40792
       -1.45051
       -1.42598
       -1.43540
       -1.43963
       -1.44725
       -1.45259
       -1.43568
       -1.47072
       -1.44656
       -1.41719
       -1.40523
       -1.40239
       -1.44014
       -1.43545
       -1.39162
       -1.43431
       -1.40660
       -1.44131
       -1.45256
       -1.39266
       -1.42041
       -1.43114
       -1.38788
       -1.42399
       -1.42021
       -1.43286
       -1.39931
       -1.42868
       -1.42881
       -1.42823
       -1.39231
       -1.44506
       -1.39318
       -1.43576
       -1.38506
       -1.41462
       -1.42011
       -1.37523
       -1.45621
       -1.40863
       -1.41075
       -1.43321
       -1.43121
       -1.46025
       -1.37947
       -1.43789
       -1.43481
       -1.44773
       -1.46140
       -1.41195
       -1.43328
       -1.47005
       -1.45428
       -1.47378
       -1.44152
       -1.43707
       -1.43518
       -1.43558
       -1.44813
       -1.46489
       -1.45411
       -1.41896
       -1.44584
       -1.43193
       -1.40385
       -1.37308
       -1.40676
       -1.41940
       -1.16053
       -1.39336
       -1.39901
       -1.43336
       -1.39632
       -1.40455
       -1.43803
       -1.44484
       -1.42574
       -1.43733
       -1.42395
       -1.46131
       -1.45185
       -1.42587
       -1.47661
       -1.42655
       -1.44216
       -1.41102
       -1.42343
       -1.41631
       -1.43383
       -1.39693
       -1.44864
       -1.39460
       -1.21064
       -1.41339
       -1.45061
       -1.42778
       -1.40993
       -1.41060
       -1.44234
       -1.38953
       -1.40522
       -1.42571
       -1.42671
       -1.37681
       -1.45835
       -1.42417
       -1.40499
       -1.38358
       -1.39084
       -1.42027
       -1.48331
       -1.38872
       -1.42003
       -1.10220
       -1.45307
       -1.14023
       -1.15362
       -1.10743
       -1.15897
       -1.22186
       -1.16167
       -1.18170
       -1.13362
       -1.16715
       -1.41123
       -1.11030
       -1.40301
       -1.43468
       -1.38708
       -1.45848
       -1.42685
       -1.46141
       -1.41162
       -1.42016
       -1.45989
       -1.45384
       -1.40432
       -1.41819
       -1.41554
       -1.48877
       -1.44408
       -1.44807
       -1.43461
       -1.43523
       -1.42995
       -1.46552
       -1.45554
       -1.42689
       -1.42132
       -1.43059
       -1.43005
       -1.47101
       -1.45375
       -1.37110
       -1.42085
       -1.40678
       -1.45326
       -1.46679
       -1.40627
       -1.41777
       -1.43029
       -1.43648
       -1.44669
       -1.44798
       -1.41674
       -1.45679
       -1.43741
       -1.45164
       -1.49959
       -1.43426
       -1.40351
       -1.39853
       -1.45856
       -1.44321
       -1.39995
       -1.44487
       -1.41795
       -1.45909
       -1.43478
       -1.40393
       -1.42128
       -1.45903
       -1.38340
       -1.41233
       -1.42014
       -1.41200
       -1.38681
       -1.45573
       -1.43047
       -1.42399
       -1.42021
       -1.43433
       -1.42565
       -1.43297
       -1.40320
       -1.40906
       -1.42669
       -1.35077
       -1.40011
       -1.42669
       -1.41814
       -1.41810
       -1.39239
       -1.44267
       -1.40059
       -1.40896
       -1.42758
       -1.44446
       -1.42752
       -1.43931
       -1.40446
       -1.46549
       -1.44752
       -1.49168
       -1.43014
       -1.41867
       -1.46406
       -1.42172
       -1.46242
       -1.46586
       -1.42581
       -1.45349
       -1.41120
       -1.45014
       -1.41503
       -1.39345
       -1.41525
       -1.44814
       -1.19383
       -1.39752
       -1.40135
       -1.41992
       -1.40951
       -1.44640
       -1.44466
       -1.42523
       -1.42719
       -1.41728
       -1.38386
       -1.44386
       -1.41298
       -1.44613
       -1.45349
       -1.39724
       -1.43641
       -1.42768
       -1.41761
       -1.43607
       -1.43876
       -1.43170
       -1.44760
       -1.40085
       -1.22677
       -1.41257
       -1.41983
       -1.42346
       -1.40642
       -1.44734
       -1.42832
       -1.39751
       -1.43511
       -1.42714
       -1.42198
       -1.38020
       -1.45881
       -1.44016
       -1.41547
       -1.37428
       -1.39983
       -1.43283
       -1.46094
       -1.38308
       -1.40050
       -1.09909
       -1.42485
       -1.15070
       -1.14951
       -1.12905
       -1.16544
       -1.23021
       -1.15607
       -1.15817
       -1.11458
       -1.18030
       -1.41071
       -1.12248
       -1.44560
       -1.42989
       -1.39786
       -1.44384
       -1.42707
       -1.46171
       -1.42264
       -1.43133
       -1.43519
       -1.43725
       -1.42478
       -1.42143
       -1.43237
       -1.48981
       -1.43594
       -1.44084
       -1.40327
       -1.42349
       -1.43614
       -1.47075
       -1.45050
       -1.44121
       -1.43073
       -1.42455
       -1.40014
       -1.46409
       -1.44055
       -1.40327
       -1.43139
       -1.41328
       -1.42295
       -1.39747
       -1.42553
       -1.42187
       -1.45695
       -1.42950
       -1.40342
       -1.44469
       -1.43011
       -1.42767
       -1.42620
       -1.43207
       -1.43745
       -1.46827
       -1.42734
       -1.39233
       -1.44843
       -1.46348
       -1.44686
       -1.40479
       -1.42103
       -1.45070
       -1.41105
       -1.40859
       -1.39887
       -1.43186
       -1.39232
       -1.39834
       -1.42904
       -1.40949
       -1.40165
       -1.44097
       -1.43097
       -1.41398
       -1.41330
       -1.41108
       -1.42021
       -1.41500
       -1.39099
       -1.42215
       -1.41865
       -1.37402
       -1.40897
       -1.43024
       -1.40305
       -1.41334
       -1.39549
       -1.49295
       -1.41825
       -1.45048
       -1.42503
       -1.42516
       -1.41509
       -1.43740
       -1.41055
       -1.47698
       -1.45286
       -1.45134
       -1.46224
       -1.40304
       -1.45664
       -1.43458
       -1.49427
       -1.46780
       -1.40737
       -1.45496
       -1.42149
       -1.42009
       -1.45085
       -1.40902
       -1.43340
       -1.44006
       -1.15836
       -1.41270
       -1.41535
       -1.43809
       -1.45720
       -1.42812
       -1.47329
       -1.41233
       -1.45654
       -1.43116
       -1.39915
       -1.46339
       -1.45541
       -1.47287
       -1.45362
       -1.38953
       -1.41675
       -1.43772
       -1.41601
       -1.44053
       -1.44551
       -1.40891
       -1.40423
       -1.40350
       -1.22486
       -1.41775
       -1.39200
       -1.43012
       -1.42847
       -1.43006
       -1.44183
       -1.38541
       -1.41361
       -1.40050
       -1.43071
       -1.39352
       -1.43037
       -1.43195
       -1.43425
       -1.36476
       -1.37844
       -1.40053
       -1.43653
       -1.40391
       -1.41067
       -1.07645
       -1.41125
       -1.15839
       -1.14287
       -1.12528
       -1.15810
       -1.23021
       -1.14799
       -1.15306
       -1.13846
       -1.19009
       -1.39456
       -1.12733
       -1.42237
       -1.41624
       -1.42509
       -1.42551
       -1.43120
       -1.45789
       -1.41284
       -1.44284
       -1.46713
       -1.40514
       -1.46099
       -1.44493
       -1.45137
       -1.48443
       -1.42422
       -1.40307
       -1.38873
       -1.39691
       -1.45357
       -1.46699
       -1.44167
       -1.44780
       -1.42679
       -1.43878
       -1.43793
       -1.47135
       -1.43227
       -1.41292
       -1.41742
       -1.42724
       -1.42692
       -1.39905
       -1.37567
       -1.42638
       -1.42713
       -1.39337
       -1.38690
       -1.40608
       -1.44675
       -1.41427
       -1.40963
       -1.44289
       -1.43740
       -1.45785
       -1.42030
       -1.40955
       -1.46730
       -1.44918
       -1.46699
       -1.39475
       -1.40947
       -1.46999
       -1.42889
       -1.41632
       -1.41702
       -1.44659
       -1.41615
       -1.37345
       -1.40430
       -1.41755
       -1.39609
       -1.41487
       -1.45383
       -1.40917
       -1.40924
       -1.38856
       -1.40729
       -1.41802
       -1.39776
       -1.43083
       -1.42435
       -1.39703
       -1.41472
       -1.42091
       -1.42413
       -1.42506
       -1.40160
       -1.47134
       -1.44876
       -1.47466
       -1.41749
       -1.41963
       -1.42031
       -1.42852
       -1.42487
       -1.47505
       -1.44800
       -1.40583
       -1.46635
       -1.41618
       -1.41666
       -1.43193
       -1.46433
       -1.45527
       -1.40628
       -1.47127
       -1.40781
       -1.43914
       -1.46929
       -1.41000
       -1.40235
       -1.43126
       -1.16119
       -1.42639
       -1.40572
       -1.40641
       -1.42488
       -1.44365
       -1.46320
       -1.41854
       -1.44302
       -1.42753
       -1.41190
       -1.47192
       -1.45683
       -1.44979
       -1.43289
       -1.43058
       -1.43330
       -1.43565
       -1.42185
       -1.43439
       -1.44732
       -1.42933
       -1.40849
       -1.39901
       -1.25191
       -1.42617
       -1.41196
       -1.41455
       -1.41668
       -1.42283
       -1.43254
       -1.38029
       -1.43013
       -1.40703
       -1.39430
       -1.38147
       -1.41933
       -1.40661
       -1.45755
       -1.35205
       -1.37114
       -1.42568
       -1.45097
       -1.41429
       -1.39981
       -1.08675
       -1.41006
       -1.13825
       -1.15352
       -1.17017
       -1.11030
       -1.23353
       -1.12729
       -1.16810
       -1.15601
       -1.18941
       -1.40488
       -1.09573
       -1.41932
       -1.40622
       -1.43137
       -1.43927
       -1.42710
       -1.46121
       -1.41138
       -1.39314
       -1.45594
       -1.41237
       -1.47412
       -1.44536
       -1.43121
       -1.49112
       -1.46892
       -1.44703
       -1.40701
       -1.37067
       -1.45311
       -1.42907
       -1.42639
       -1.43276
       -1.41905
       -1.40581
       -1.45060
       -1.44836
       -1.45121
       -1.41091
       -1.40745
       -1.42475
       -1.42923
       -1.37904
       -1.41005
       -1.43936
       -1.39697
       -1.40356
       -1.43295
       -1.39420
       -1.44992
       -1.38601
       -1.43993
       -1.44258
       -1.45162
       -1.43514
       -1.42546
       -1.40428
       -1.43201
       -1.44820
       -1.45486
       -1.39078
       -1.42933
       -1.43258
       -1.41781
       -1.40574
       -1.39198
       -1.45959
       -1.40891
       -1.37261
       -1.40107
       -1.41186
       -1.38639
       -1.41354
       -1.46418
       -1.41175
       -1.42847
       -1.42785
       -1.39988
       -1.41391
       -1.40177
       -1.39907
       -1.40896
       -1.40488
       -1.43569
       -1.43636
       -1.41290
       -1.38755
       -1.40479
       -1.41883
       -1.41478
       -1.44421
       -1.44695
       -1.43300
       -1.42566
       -1.43773
       -1.43900
       -1.44297
       -1.47399
       -1.40939
       -1.42183
       -1.41401
       -1.44177
       -1.42720
       -1.44346
       -1.45348
       -1.42295
       -1.44138
       -1.40017
       -1.44787
       -1.45284
       -1.42589
       -1.42081
       -1.42445
       -1.19140
       -1.38147
       -1.40629
       -1.41569
       -1.40727
       -1.44400
       -1.46887
       -1.41443
       -1.43011
       -1.44178
       -1.41431
       -1.44199
       -1.45668
       -1.48094
       -1.45699
       -1.41199
       -1.43050
       -1.42068
       -1.44158
       -1.41803
       -1.42164
       -1.41457
       -1.43914
       -1.40984
       -1.21843
       -1.41310
       -1.40710
       -1.44249
       -1.43780
       -1.41688
       -1.41769
       -1.38838
       -1.42683
       -1.39022
       -1.38639
       -1.39942
       -1.41743
       -1.41363
       -1.47161
       -1.38500
       -1.38540
       -1.43630
       -1.46971
       -1.43482
       -1.40962
       -1.09457
       -1.40513
       -1.14948
       -1.17334
       -1.16457
       -1.08641
       -1.24011
       -1.16089
       -1.19089
       -1.18295
       -1.18666
       -1.38412
       -1.07594
       -1.42569
       -1.45041
       -1.41376
       -1.42076
       -1.42558
       -1.46218
       -1.42244
       -1.37233
       -1.42720
       -1.42892
       -1.46738
       -1.45401
       -1.44227
       -1.43546
       -1.47037
       -1.42261
       -1.40680
       -1.38124
       -1.43308
       -1.43563
       -1.40459
       -1.40147
       -1.41498
       -1.41470
       -1.44008
       -1.43102
       -1.43187
       -1.40757
       -1.43079
       -1.43217
       -1.42304
       -1.37179
       -1.40835
       -1.41762
       -1.37934
       -1.40791
       -1.43984
       -1.40407
       -1.44523
       -1.40928
       -1.42531
       -1.45274
       -1.45132
       -1.44773
       -1.44148
       -1.41322
       -1.42224
       -1.43891
       -1.43645
       -1.39458
       -1.45166
       -1.45268
       -1.40947
       -1.40541
       -1.38157
       -1.41177
       -1.43076
       -1.40484
       -1.40284
       -1.39265
       -1.36959
       -1.43137
       -1.43714
       -1.41145
       -1.41027
       -1.43430
       -1.40002
       -1.41444
       -1.38779
       -1.40186
       -1.40059
       -1.37780
       -1.44048
       -1.44125
       -1.46128
       -1.40349
       -1.40476
       -1.43793
       -1.41731
       -1.45171
       -1.43411
       -1.42321
       -1.43483
       -1.43141
       -1.41958
       -1.44383
       -1.43137
       -1.43506
       -1.41052
       -1.41657
       -1.41728
       -1.42094
       -1.46411
       -1.47313
       -1.41136
       -1.43987
       -1.41141
       -1.45022
       -1.41677
       -1.38680
       -1.43265
       -1.41827
       -1.17562
       -1.36981
       -1.39778
       -1.43967
       -1.40420
       -1.42949
       -1.42480
       -1.42460
       -1.42629
       -1.44071
       -1.39625
       -1.46149
       -1.40654
       -1.44531
       -1.48577
       -1.40783
       -1.44800
       -1.45793
       -1.43235
       -1.45397
       -1.43994
       -1.43900
       -1.41948
       -1.42244
       -1.25687
       -1.41000
       -1.43963
       -1.42935
       -1.43298
       -1.41592
       -1.43718
       -1.39859
       -1.44301
       -1.37955
       -1.41835
       -1.40381
       -1.38271
       -1.43059
       -1.46622
       -1.38597
       -1.37745
       -1.40328
       -1.45189
       -1.42213
       -1.41691
       -1.10073
       -1.40994
       -1.14876
       -1.17439
       -1.16822
       -1.12685
       -1.23789
       -1.18123
       -1.19747
       -1.16846
       -1.15895
       -1.36544
       -1.08754
       -1.40844
       -1.39599
       -1.41885
       -1.40678
       -1.43004
       -1.42725
       -1.40707
       -1.39224
       -1.44135
       -1.45480
       -1.43359
       -1.44426
       -1.44315
       -1.42100
       -1.45603
       -1.46256
       -1.39747
       -1.37064
       -1.42138
       -1.44213
       -1.42711
       -1.41806
       -1.41300
       -1.43333
       -1.44250
       -1.43424
       -1.43378
       -1.42810
       -1.43341
       -1.40511
       -1.44067
       -1.37452
       -1.42268
       -1.41612
       -1.39020
       -1.40699
       -1.41466
       -1.40580
       -1.42113
       -1.41499
       -1.39973
       -1.41321
       -1.41301
       -1.43287
       -1.44486
       -1.44321
       -1.41381
       -1.41071
       -1.41377
       -1.40443
       -1.45661
       -1.45163
       -1.42766
       -1.40093
       -1.41624
       -1.37660
       -1.41799
       -1.41599
       -1.39669
       -1.45245
       -1.39004
       -1.40316
       -1.44303
       -1.43211
       -1.41988
       -1.44184
       -1.39719
       -1.44005
       -1.40012
       -1.40296
       -1.40338
       -1.39831
       -1.41746
       -1.42561
       -1.43774
       -1.42935
       -1.39681
       -1.42963
       -1.40435
       -1.43063
       -1.44601
       -1.41311
       -1.43652
       -1.44271
       -1.41179
       -1.43975
       -1.44355
       -1.41066
       -1.43350
       -1.42467
       -1.39133
       -1.39146
       -1.46464
       -1.48775
       -1.42786
       -1.41797
       -1.40353
       -1.43716
       -1.44310
       -1.43604
       -1.41228
       -1.41172
       -1.16181
       -1.38665
       -1.39826
       -1.44226
       -1.38357
       -1.40572
       -1.39772
       -1.43647
       -1.42070
       -1.41087
       -1.39452
       -1.42881
       -1.43491
       -1.45057
       -1.45131
       -1.40357
       -1.45263
       -1.48946
       -1.44420
       -1.41807
       -1.44952
       -1.42303
       -1.42742
       -1.43738
       -1.23666
       -1.43122
       -1.45735
       -1.41459
       -1.43140
       -1.41593
       -1.40228
       -1.41436
       -1.46830
       -1.40105
       -1.41301
       -1.38532
       -1.38407
       -1.44066
       -1.45039
       -1.41566
       -1.39116
       -1.40838
       -1.46995
       -1.41848
       -1.42266
       -1.09341
       -1.39657
       -1.13232
       -1.17601
       -1.17836
       -1.12379
       -1.22420
       -1.15715
       -1.22069
       -1.14491
       -1.17634
       -1.41906
       -1.09043
       -1.39693
       -1.35977
       -1.39509
       -1.40444
       -1.42196
       -1.44378
       -1.37141
       -1.37851
       -1.42811
       -1.45577
       -1.42991
       -1.41940
       -1.41136
       -1.42814
       -1.45777
       -1.46636
       -1.42028
       -1.41171
       -1.42409
       -1.40792
       -1.44128
       -1.42922
       -1.45662
       -1.43826
       -1.42431
       -1.43813
       -1.41566
       -1.46397
       -1.41642
       -1.41172
       -1.43181
       -1.41511
       -1.39868
       -1.41115
       -1.43476
       -1.38964
       -1.41166
       -1.41307
       -1.39162
       -1.40664
       -1.42798
       -1.40029
       -1.40958
       -1.41008
       -1.42624
       -1.44529
       -1.42128
       -1.43805
       -1.42943
       -1.41438
       -1.42566
       -1.43482
       -1.38371
       -1.44305
       -1.42641
       -1.40513
       -1.38264
       -1.41568
       -1.38423
       -1.41026
       -1.39551
       -1.43274
       -1.45377
       -1.45588
       -1.42801
       -1.45464
       -1.41164
       -1.45947
       -1.41256
       -1.38923
       -1.38832
       -1.38919
       -1.39846
       -1.42891
       -1.45243
       -1.42565
       -1.40607
       -1.45668
       -1.38051
       -1.41572
       -1.38610
       -1.41251
       -1.45342
       -1.43320
       -1.39467
       -1.44849
       -1.46329
       -1.42868
       -1.44563
       -1.40863
       -1.41283
       -1.40070
       -1.48771
       -1.45575
       -1.44628
       -1.42854
       -1.40125
       -1.41091
       -1.42978
       -1.40613
       -1.42901
       -1.42659
       -1.13151
       -1.38997
       -1.41000
       -1.39507
       -1.39101
       -1.40248
       -1.39339
       -1.44929
       -1.44190
       -1.43590
       -1.40538
       -1.44004
       -1.44019
       -1.44020
       -1.44703
       -1.42971
       -1.44880
       -1.47088
       -1.42247
       -1.42358
       -1.45810
       -1.42929
       -1.43851
       -1.41415
       -1.21235
       -1.41405
       -1.44432
       -1.38967
       -1.40034
       -1.41658
       -1.40322
       -1.41427
       -1.44174
       -1.39739
       -1.39206
       -1.36603
       -1.40828
       -1.46876
       -1.44685
       -1.42313
       -1.40447
       -1.41488
       -1.44564
       -1.39942
       -1.39678
       -1.12367
       -1.39745
       -1.14806
       -1.16203
       -1.21012
       -1.08960
       -1.22322
       -1.17254
       -1.22986
       -1.17314
       -1.14100
       -1.41569
       -1.09286
       -1.39184
       -1.34272
       -1.41775
       -1.39943
       -1.41068
       -1.40540
       -1.39447
       -1.39407
       -1.39212
       -1.44083
       -1.42116
       -1.40711
       -1.41386
       -1.42811
       -1.44758
       -1.45810
       -1.42299
       -1.38777
       -1.40481
       -1.37809
       -1.46255
       -1.41293
       -1.43283
       -1.42627
       -1.39216
       -1.41195
       -1.41451
       -1.45985
       -1.42400
       -1.43202
       -1.43858
       -1.42083
       -1.40688
       -1.42313
       -1.41921
       -1.40639
       -1.39477
       -1.38414
       -1.39905
       -1.42129
       -1.42030
       -1.42840
       -1.40140
       -1.39606
       -1.45811
       -1.46351
       -1.40594
       -1.42990
       -1.43821
       -1.44836
       -1.42244
       -1.44361
       -1.42458
       -1.44415
       -1.39689
       -1.37764
       -1.42532
       -1.41356
       -1.37047
       -1.41306
       -1.37059
       -1.44692
       -1.46210
       -1.43881
       -1.42016
       -1.43970
       -1.40389
       -1.42273
       -1.40714
       -1.41004
       -1.39990
       -1.41439
       -1.41530
       -1.43339
       -1.45801
       -1.40638
       -1.40314
       -1.45064
       -1.40092
       -1.41002
       -1.38357
       -1.40562
       -1.44479
       -1.42023
       -1.41763
       -1.44556
       -1.44257
       -1.43080
       -1.41588
       -1.41452
       -1.42796
       -1.42111
       -1.44363
       -1.44668
       -1.45214
       -1.43818
       -1.43752
       -1.40679
       -1.40163
       -1.35610
       -1.43175
       -1.43033
       -1.13897
       -1.34880
       -1.37435
       -1.43315
       -1.39317
       -1.39672
       -1.39752
       -1.44639
       -1.45208
       -1.42269
       -1.39340
       -1.41695
       -1.41740
       -1.44782
       -1.41932
       -1.42646
       -1.43554
       -1.49699
       -1.41770
       -1.40403
       -1.42880
       -1.43523
       -1.42050
       -1.42490
       -1.21854
       -1.38540
       -1.45917
       -1.39457
       -1.43152
       -1.40131
       -1.40874
       -1.44287
       -1.43176
       -1.39907
       -1.40707
       -1.34668
       -1.43919
       -1.41754
       -1.44185
       -1.44135
       -1.42635
       -1.39297
       -1.45021
       -1.38759
       -1.39333
       -1.11529
       -1.39217
       -1.15466
       -1.19738
       -1.20132
       -1.08968
       -1.22842
       -1.18394
       -1.20759
       -1.16920
       -1.13675
       -1.41721
       -1.10301
       -1.38412
       -1.38412
       -1.40497
       -1.41721
       -1.44900
       -1.41439
       -1.37840
       -1.36571
       -1.39275
       -1.45213
       -1.43521
       -1.38482
       -1.44728
       -1.38065
       -1.44522
       -1.43980
       -1.46271
       -1.38498
       -1.41867
       -1.36333
       -1.46142
       -1.42416
       -1.40367
       -1.44446
       -1.43330
       -1.41229
       -1.40408
       -1.42559
       -1.41369
       -1.41297
       -1.41361
       -1.41153
       -1.40268
       -1.43191
       -1.45148
       -1.41531
       -1.41335
       -1.40391
       -1.39967
       -1.38391
       -1.41756
       -1.42853
       -1.40660
       -1.40178
       -1.45400
       -1.44269
       -1.43243
       -1.43901
       -1.47156
       -1.44367
       -1.41935
       -1.45915
       -1.43031
       -1.42529
       -1.40616
       -1.40993
       -1.40999
       -1.38219
       -1.37295
       -1.42645
       -1.40175
       -1.42489
       -1.44228
       -1.42683
       -1.43720
       -1.39298
       -1.40716
       -1.43804
       -1.40601
       -1.40861
       -1.41412
       -1.39975
       -1.39404
       -1.42788
       -1.46169
       -1.42710
       -1.39440
       -1.47001
       -1.39193
       -1.39078
       -1.41110
       -1.39318
       -1.43332
       -1.45321
       -1.38625
       -1.41055
       -1.43081
       -1.39773
       -1.36347
       -1.41218
       -1.41304
       -1.43313
       -1.43559
       -1.42391
       -1.42015
       -1.42742
       -1.40044
       -1.43316
       -1.39776
       -1.36488
       -1.40736
       -1.38125
       -1.10736
       -1.34139
       -1.40797
       -1.43087
       -1.39499
       -1.43853
       -1.40798
       -1.46098
       -1.43141
       -1.42295
       -1.40354
       -1.42315
       -1.37713
       -1.44105
       -1.38698
       -1.43210
       -1.42993
       -1.46321
       -1.44672
       -1.44687
       -1.42599
       -1.41322
       -1.43986
       -1.40180
       -1.20753
       -1.39512
       -1.41226
       -1.38751
       -1.43152
       -1.40635
       -1.45479
       -1.42766
       -1.40530
       -1.39879
       -1.41620
       -1.32833
       -1.43887
       -1.42446
       -1.45150
       -1.40265
       -1.40051
       -1.37319
       -1.43718
       -1.41222
       -1.40043
       -1.10480
       -1.38868
       -1.09394
       -1.21173
       -1.17949
       -1.11320
       -1.18193
       -1.16753
       -1.21226
       -1.13918
       -1.15655
       -1.43422
       -1.12560
       -1.38483
       -1.38335
       -1.39931
       -1.43425
       -1.43981
       -1.40771
       -1.37929
       -1.35482
       -1.44500
       -1.43077
       -1.44092
       -1.37248
       -1.48860
       -1.40887
       -1.44445
       -1.43930
       -1.45440
       -1.39002
       -1.46762
       -1.37909
       -1.43174
       -1.44722
       -1.41947
       -1.44127
       -1.42772
       -1.42518
       -1.40978
       -1.41685
       -1.40273
       -1.39737
       -1.43443
       -1.42294
       -1.42979
       -1.41334
       -1.44263
       -1.42079
       -1.41193
       -1.43370
       -1.40870
       -1.37834
       -1.42259
       -1.38770
       -1.42923
       -1.40074
       -1.43591
       -1.44191
       -1.43727
       -1.42800
       -1.47884
       -1.44188
       -1.42641
       -1.41515
       -1.42930
       -1.44107
       -1.42230
       -1.40158
       -1.42791
       -1.39506
       -1.38275
       -1.41807
       -1.38323
       -1.45832
       -1.42309
       -1.40672
       -1.44168
       -1.37481
       -1.38027
       -1.41540
       -1.39054
       -1.41392
       -1.41027
       -1.38908
       -1.39158
       -1.42369
       -1.46037
       -1.41214
       -1.40390
       -1.43332
       -1.41462
       -1.43597
       -1.40601
       -1.41768
       -1.43888
       -1.45453
       -1.42720
       -1.42709
       -1.43422
       -1.41082
       -1.41027
       -1.37281
       -1.43764
       -1.42337
       -1.43726
       -1.44797
       -1.40949
       -1.41920
       -1.40226
       -1.41841
       -1.41428
       -1.39296
       -1.40766
       -1.37529
       -1.13645
       -1.38044
       -1.42315
       -1.45607
       -1.37495
       -1.42032
       -1.42244
       -1.40295
       -1.38935
       -1.42059
       -1.40501
       -1.41750
       -1.39997
       -1.42692
       -1.40228
       -1.41873
       -1.41976
       -1.45528
       -1.44019
       -1.42711
       -1.41430
       -1.41729
       -1.39498
       -1.42012
       -1.22630
       -1.41315
       -1.40914
       -1.40456
       -1.42553
       -1.38891
       -1.44524
       -1.41219
       -1.42881
       -1.38295
       -1.42461
       -1.31797
       -1.43425
       -1.39651
       -1.47159
       -1.40343
       -1.40902
       -1.38425
       -1.46278
       -1.42695
       -1.39596
       -1.09836
       -1.37201
       -1.09121
       -1.20335
       -1.18112
       -1.10596
       -1.18637
       -1.17664
       -1.18899
       -1.13913
       -1.15316
       -1.42131
       -1.12385
       -1.40357
       -1.39409
       -1.40879
       -1.43365
       -1.40917
       -1.40680
       -1.39242
       -1.38140
       -1.39070
       -1.42155
       -1.42281
       -1.38686
       -1.47280
       -1.43153
       -1.42873
       -1.43458
       -1.44050
       -1.42583
       -1.51197
       -1.39119
       -1.42993
       -1.40974
       -1.43281
       -1.43515
       -1.43222
       -1.41725
       -1.41020
       -1.41254
       -1.41002
       -1.43824
       -1.41594
       -1.41906
       -1.42516
       -1.43850
       -1.41440
       -1.43741
       -1.40475
       -1.40506
       -1.38966
       -1.38966
       -1.42769
       -1.38231
       -1.44660
       -1.39075
       -1.41648
       -1.44835
       -1.46366
       -1.41868
       -1.43206
       -1.44974
       -1.37804
       -1.41267
       -1.44020
       -1.43470
       -1.43028
       -1.40185
       -1.42490
       -1.39495
       -1.39317
       -1.42209
       -1.38878
       -1.46221
       -1.39670
       -1.40412
       -1.41093
       -1.38779
       -1.36413
       -1.42417
       -1.40653
       -1.45597
       -1.40368
       -1.35908
       -1.38401
       -1.42736
       -1.41787
       -1.40425
       -1.40797
       -1.40103
       -1.42311
       -1.44554
       -1.39298
       -1.39053
       -1.46968
       -1.43638
       -1.42830
       -1.41924
       -1.41271
       -1.43940
       -1.43762
       -1.39234
       -1.43098
       -1.41333
       -1.44788
       -1.43137
       -1.43254
       -1.40544
       -1.41950
       -1.41308
       -1.41424
       -1.40750
       -1.43419
       -1.37917
       -1.13675
       -1.39176
       -1.41341
       -1.44611
       -1.39392
       -1.42532
       -1.41075
       -1.43229
       -1.39136
       -1.43547
       -1.40149
       -1.41282
       -1.41344
       -1.42434
       -1.44225
       -1.43449
       -1.42857
       -1.43942
       -1.41263
       -1.45446
       -1.42619
       -1.40830
       -1.39552
       -1.40669
       -1.23619
       -1.40309
       -1.43487
       -1.41804
       -1.41114
       -1.40479
       -1.47131
       -1.39552
       -1.40402
       -1.40348
       -1.41324
       -1.33050
       -1.44261
       -1.40051
       -1.47768
       -1.41723
       -1.40968
       -1.40525
       -1.45650
       -1.39946
       -1.39331
       -1.11533
       -1.37944
       -1.12065
       -1.16826
       -1.19169
       -1.09788
       -1.16837
       -1.16617
       -1.20468
       -1.15043
       -1.16051
       -1.39874
       -1.10515
       -1.40272
       -1.40939
       -1.38962
       -1.41369
       -1.39958
       -1.39893
       -1.39820
       -1.38607
       -1.40902
       -1.40334
       -1.44156
       -1.40785
       -1.44150
       -1.43319
       -1.41824
       -1.43695
       -1.42837
       -1.41590
       -1.45800
       -1.38742
       -1.43128
       -1.44183
       -1.43405
       -1.42865
       -1.43326
       -1.43466
       -1.41139
       -1.40869
       -1.40849
       -1.42561
       -1.41342
       -1.41727
       -1.43344
       -1.42107
       -1.42234
       -1.39796
       -1.40138
       -1.39718
       -1.41404
       -1.36965
       -1.41753
       -1.37361
       -1.43473
       -1.38409
       -1.40327
       -1.41435
       -1.47353
       -1.45173
       -1.42780
       -1.43056
       -1.38612
       -1.42072
       -1.43521
       -1.38025
       -1.41137
       -1.39959
       -1.42728
       -1.37745
       -1.40468
       -1.38670
       -1.37840
       -1.39976
       -1.39856
       -1.40297
       -1.43524
       -1.42247
       -1.36758
       -1.42699
       -1.39381
       -1.46975
       -1.43406
       -1.35343
       -1.39965
       -1.42840
       -1.41662
       -1.39515
       -1.40538
       -1.40614
       -1.40272
       -1.40268
       -1.41819
       -1.38332
       -1.47501
       -1.44574
       -1.44203
       -1.43768
       -1.41647
       -1.41707
       -1.44994
       -1.39730
       -1.42843
       -1.42675
       -1.42252
       -1.43776
       -1.44181
       -1.41821
       -1.40426
       -1.39082
       -1.42231
       -1.40643
       -1.42755
       -1.36197
       -1.13689
       -1.39124
       -1.40051
       -1.46059
       -1.40142
       -1.41495
       -1.41811
       -1.44976
       -1.40751
       -1.45955
       -1.40233
       -1.43491
       -1.43685
       -1.38531
       -1.40297
       -1.45471
       -1.41680
       -1.43889
       -1.41343
       -1.44985
       -1.42484
       -1.41558
       -1.40415
       -1.40017
       -1.22765
       -1.41471
       -1.41558
       -1.39657
       -1.38642
       -1.43810
       -1.44371
       -1.40836
       -1.41571
       -1.42090
       -1.38016
       -1.36341
       -1.45052
       -1.43046
       -1.45325
       -1.41841
       -1.40970
       -1.40337
       -1.44036
       -1.38890
       -1.41060
       -1.08852
       -1.37489
       -1.12342
       -1.17403
       -1.19742
       -1.11732
       -1.14422
       -1.14156
       -1.20747
       -1.14579
       -1.16180
       -1.36692
       -1.11386
       -1.40094
       -1.40561
       -1.39444
       -1.41253
       -1.43213
       -1.39373
       -1.40056
       -1.40152
       -1.40386
       -1.43237
       -1.43078
       -1.39014
       -1.44154
       -1.42758
       -1.40975
       -1.41828
       -1.40940
       -1.40941
       -1.43043
       -1.43756
       -1.42515
       -1.42877
       -1.42562
       -1.43934
       -1.43267
       -1.44414
       -1.42681
       -1.42723
       -1.42014
       -1.41613
       -1.42386
       -1.39615
       -1.40441
       -1.41830
       -1.42260
       -1.41376
       -1.39840
       -1.38655
       -1.38630
       -1.38118
       -1.40168
       -1.39106
       -1.46597
       -1.42715
       -1.42729
       -1.40142
       -1.47002
       -1.42025
       -1.42867
       -1.40018
       -1.40634
       -1.42731
       -1.44611
       -1.40409
       -1.43367
       -1.39080
       -1.41635
       -1.40981
       -1.40326
       -1.39669
       -1.39146
       -1.38057
       -1.44604
       -1.41948
       -1.43165
       -1.42702
       -1.41743
       -1.41989
       -1.39998
       -1.45477
       -1.41114
       -1.35229
       -1.40475
       -1.45699
       -1.41643
       -1.42213
       -1.36750
       -1.38919
       -1.40757
       -1.41010
       -1.41741
       -1.40977
       -1.44759
       -1.44587
       -1.41212
       -1.45823
       -1.45050
       -1.39472
       -1.40348
       -1.38089
       -1.46132
       -1.40438
       -1.39446
       -1.46074
       -1.44034
       -1.42039
       -1.43886
       -1.39604
       -1.38990
       -1.40479
       -1.45780
       -1.38616
       -1.15463
       -1.37071
       -1.37129
       -1.43446
       -1.39624
       -1.42078
       -1.41950
       -1.44261
       -1.43591
       -1.47081
       -1.40761
       -1.44517
       -1.42438
       -1.38902
       -1.40059
       -1.45624
       -1.41038
       -1.41989
       -1.40579
       -1.43831
       -1.42635
       -1.39958
       -1.41477
       -1.42526
       -1.21585
       -1.41392
       -1.43908
       -1.40280
       -1.39956
       -1.41526
       -1.44755
       -1.44572
       -1.41434
       -1.40412
       -1.38411
       -1.34473
       -1.46172
       -1.40976
       -1.43519
       -1.42826
       -1.42105
       -1.39302
       -1.43253
       -1.41291
       -1.43429
       -1.14184
       -1.39001
       -1.12481
       -1.14062
       -1.15742
       -1.13358
       -1.14094
       -1.14723
       -1.21687
       -1.12668
       -1.16690
       -1.38819
       -1.13362
       -1.39538
       -1.40716
       -1.39322
       -1.42737
       -1.43023
       -1.38660
       -1.44691
       -1.39433
       -1.39398
       -1.42541
       -1.40975
       -1.39881
       -1.43587
       -1.42225
       -1.38979
       -1.39143
       -1.39039
       -1.39461
       -1.42863
       -1.39301
       -1.43471
       -1.40501
       -1.39398
       -1.43008
       -1.43610
       -1.41175
       -1.44291
       -1.41987
       -1.43849
       -1.43494
       -1.39446
       -1.43232
       -1.39816
       -1.42629
       -1.39521
       -1.41597
       -1.37454
       -1.37519
       -1.40690
       -1.38500
       -1.41351
       -1.37406
       -1.46046
       -1.43862
       -1.43562
       -1.38967
       -1.46068
       -1.40328
       -1.43731
       -1.39184
       -1.41669
       -1.41768
       -1.43599
       -1.37765
       -1.43039
       -1.43714
       -1.40624
       -1.39760
       -1.44595
       -1.40983
       -1.39077
       -1.40342
       -1.44121
       -1.39947
       -1.44548
       -1.42637
       -1.40949
       -1.42306
       -1.38451
       -1.43618
       -1.42586
       -1.35343
       -1.42306
       -1.40996
       -1.40719
       -1.43048
       -1.36114
       -1.41355
       -1.39563
       -1.41925
       -1.43524
       -1.39011
       -1.42808
       -1.40412
       -1.44546
       -1.41946
       -1.46765
       -1.39165
       -1.41487
       -1.41358
       -1.46949
       -1.40523
       -1.40885
       -1.44289
       -1.45085
       -1.42332
       -1.41853
       -1.40365
       -1.36954
       -1.41890
       -1.42543
       -1.39093
       -1.14872
       -1.40433
       -1.40606
       -1.38659
       -1.39975
       -1.38668
       -1.43639
       -1.39979
       -1.44233
       -1.43674
       -1.41008
       -1.45921
       -1.43720
       -1.37787
       -1.39870
       -1.41767
       -1.41018
       -1.40826
       -1.41032
       -1.44238
       -1.42927
       -1.39093
       -1.40416
       -1.44294
       -1.21020
       -1.42462
       -1.42709
       -1.40040
       -1.42506
       -1.39832
       -1.43104
       -1.46489
       -1.43787
       -1.37344
       -1.37669
       -1.34621
       -1.42841
       -1.40656
       -1.42205
       -1.44223
       -1.42488
       -1.38574
       -1.42190
       -1.41561
       -1.43541
       -1.14898
       -1.41860
       -1.13026
       -1.11160
       -1.16002
       -1.17037
       -1.14403
       -1.14830
       -1.20172
       -1.11857
       -1.16730
       -1.41822
       -1.13647
       -1.41796
       -1.38878
       -1.41164
       -1.41790
       -1.43146
       -1.43419
       -1.43630
       -1.39814
       -1.42421
       -1.42095
       -1.41171
       -1.39295
       -1.42644
       -1.40642
       -1.39406
       -1.41884
       -1.38460
       -1.38583
       -1.41770
       -1.40374
       -1.42542
       -1.43493
       -1.42201
       -1.39013
       -1.43955
       -1.44273
       -1.40741
       -1.42383
       -1.42647
       -1.40570
       -1.39881
       -1.43666
       -1.40988
       -1.43179
       -1.39668
       -1.39935
       -1.38612
       -1.40474
       -1.41934
       -1.42132
       -1.40905
       -1.41064
       -1.43740
       -1.40529
       -1.41601
       -1.36580
       -1.44761
       -1.38275
       -1.39981
       -1.39711
       -1.41757
       -1.40603
       -1.38872
       -1.38970
       -1.43104
       -1.40425
       -1.42676
       -1.40287
       -1.41513
       -1.43853
       -1.37670
       -1.40381
       -1.47649
       -1.41589
       -1.42545
       -1.46007
       -1.42364
       -1.43078
       -1.41709
       -1.41793
       -1.42721
       -1.35688
       -1.43934
       -1.40451
       -1.40974
       -1.42427
       -1.35952
       -1.38280
       -1.38218
       -1.42674
       -1.41221
       -1.38585
       -1.45268
       -1.38381
       -1.45007
       -1.42704
       -1.43794
       -1.41369
       -1.41407
       -1.41611
       -1.47203
       -1.40025
       -1.42529
       -1.42603
       -1.40401
       -1.39847
       -1.37071
       -1.37441
       -1.34383
       -1.39186
       -1.40121
       -1.40033
       -1.13757
       -1.41252
       -1.40239
       -1.42484
       -1.40537
       -1.40825
       -1.40151
       -1.41981
       -1.44033
       -1.42746
       -1.39466
       -1.43821
       -1.44506
       -1.42920
       -1.39309
       -1.38563
       -1.43930
       -1.41267
       -1.39836
       -1.44269
       -1.41183
       -1.39093
       -1.40565
       -1.40585
       -1.20008
       -1.41319
       -1.43949
       -1.40437
       -1.41794
       -1.40613
       -1.43303
       -1.43726
       -1.42975
       -1.35354
       -1.39042
       -1.33950
       -1.42403
       -1.37339
       -1.43710
       -1.41904
       -1.44663
       -1.39568
       -1.42988
       -1.39633
       -1.40687
       -1.15532
       -1.38749
       -1.15139
       -1.10202
       -1.17729
       -1.18973
       -1.14605
       -1.18807
       -1.20113
       -1.14507
       -1.17874
       -1.40775
       -1.12621
       -1.39394
       -1.39321
       -1.41827
       -1.40221
       -1.42224
       -1.41336
       -1.41814
       -1.38542
       -1.41825
       -1.40042
       -1.42545
       -1.39308
       -1.38250
       -1.41138
       -1.40391
       -1.41720
       -1.39890
       -1.40215
       -1.42047
       -1.42440
       -1.45033
       -1.43013
       -1.40421
       -1.38253
       -1.43074
       -1.45338
       -1.37414
       -1.43749
       -1.42575
       -1.40381
       -1.40362
       -1.43691
       -1.40438
       -1.42425
       -1.37831
       -1.38920
       -1.38527
       -1.43394
       -1.41009
       -1.42057
       -1.41945
       -1.40055
       -1.41847
       -1.41625
       -1.44269
       -1.37851
       -1.39115
       -1.40914
       -1.40266
       -1.41444
       -1.39040
       -1.38318
       -1.40942
       -1.41046
       -1.41300
       -1.40167
       -1.39799
       -1.38440
       -1.39647
       -1.41752
       -1.39790
       -1.42328
       -1.42634
       -1.41358
       -1.46238
       -1.43102
       -1.43990
       -1.42209
       -1.42764
       -1.43027
       -1.43168
       -1.35322
       -1.43696
       -1.38579
       -1.39964
       -1.42255
       -1.39486
       -1.40577
       -1.38098
       -1.44687
       -1.40080
       -1.38938
       -1.42756
       -1.39634
       -1.45610
       -1.43195
       -1.42877
       -1.43993
       -1.44241
       -1.39027
       -1.43574
       -1.39486
       -1.41250
       -1.38844
       -1.41694
       -1.43865
       -1.37195
       -1.38218
       -1.36085
       -1.38568
       -1.38843
       -1.40229
       -1.12434
       -1.39522
       -1.40796
       -1.41315
       -1.39720
       -1.39780
       -1.43596
       -1.39893
       -1.41602
       -1.44913
       -1.39877
       -1.43444
       -1.44990
       -1.41298
       -1.42696
       -1.40836
       -1.44614
       -1.42919
       -1.41192
       -1.44580
       -1.40437
       -1.36226
       -1.37622
       -1.38759
       -1.18261
       -1.42022
       -1.39425
       -1.42356
       -1.43728
       -1.36754
       -1.41414
       -1.44018
       -1.42579
       -1.39088
       -1.38840
       -1.33400
       -1.40842
       -1.37990
       -1.40224
       -1.39813
       -1.39773
       -1.40451
       -1.45112
       -1.40088
       -1.37600
       -1.14082
       -1.39007
       -1.11234
       -1.08084
       -1.16257
       -1.18882
       -1.14850
       -1.18987
       -1.22779
       -1.12963
       -1.19838
       -1.38067
       -1.12624
       -1.37277
       -1.38980
       -1.44910
       -1.42848
       -1.44575
       -1.40398
       -1.37839
       -1.38775
       -1.40869
       -1.42148
       -1.42648
       -1.38951
       -1.41971
       -1.42690
       -1.40462
       -1.41904
       -1.40218
       -1.38973
       -1.42164
       -1.43067
       -1.43525
       -1.44103
       -1.39483
       -1.37463
       -1.41111
       -1.42242
       -1.38665
       -1.44947
       -1.41104
       -1.39676
       -1.40904
       -1.42564
       -1.45134
       -1.42157
       -1.39074
       -1.40053
       -1.37113
       -1.42903
       -1.38688
       -1.42413
       -1.41511
       -1.42146
       -1.43155
       -1.42539
       -1.43324
       -1.38416
       -1.39226
       -1.39630
       -1.40976
       -1.41435
       -1.39224
       -1.41358
       -1.41408
       -1.39539
       -1.42813
       -1.37834
       -1.39007
       -1.39781
       -1.41372
       -1.40375
       -1.35328
       -1.38643
       -1.44066
       -1.42423
       -1.41767
       -1.43909
       -1.40567
       -1.43446
       -1.41489
       -1.43649
       -1.39094
       -1.38103
       -1.39820
       -1.40121
       -1.42183
       -1.38901
       -1.38426
       -1.38480
       -1.40112
       -1.43628
       -1.40382
       -1.35640
       -1.44036
       -1.37786
       -1.45219
       -1.46224
       -1.42817
       -1.43872
       -1.45138
       -1.40863
       -1.43989
       -1.39947
       -1.44042
       -1.42994
       -1.42190
       -1.44371
       -1.35301
       -1.37287
       -1.41677
       -1.40519
       -1.38218
       -1.39307
       -1.12103
       -1.36080
       -1.36244
       -1.41610
       -1.36848
       -1.40444
       -1.42424
       -1.39927
       -1.37481
       -1.43823
       -1.41882
       -1.40509
       -1.43772
       -1.41056
       -1.42392
       -1.37997
       -1.39536
       -1.44007
       -1.38614
       -1.42619
       -1.40524
       -1.35869
       -1.37413
       -1.36776
       -1.15739
       -1.43292
       -1.40769
       -1.42804
       -1.44129
       -1.36454
       -1.41546
       -1.43786
       -1.40839
       -1.36999
       -1.38682
       -1.37949
       -1.42059
       -1.36788
       -1.41721
       -1.40262
       -1.41019
       -1.39813
       -1.47412
       -1.38166
       -1.36493
       -1.14207
       -1.37022
       -1.12185
       -1.08406
       -1.16270
       -1.15634
       -1.12755
       -1.17748
       -1.21336
       -1.12273
       -1.19325
       -1.37932
       -1.12024
       -1.36918
       -1.36334
       -1.44313
       -1.44754
       -1.42136
       -1.44545
       -1.40209
       -1.38976
       -1.41814
       -1.43842
       -1.40012
       -1.40222
       -1.40972
       -1.44670
       -1.41713
       -1.43178
       -1.41390
       -1.39045
       -1.42862
       -1.40038
       -1.44191
       -1.43803
       -1.40875
       -1.38692
       -1.43416
       -1.44440
       -1.38011
       -1.43748
       -1.38822
       -1.39963
       -1.42309
       -1.41523
       -1.42831
       -1.43524
       -1.39382
       -1.37111
       -1.37377
       -1.42766
       -1.39539
       -1.42384
       -1.36668
       -1.42396
       -1.43710
       -1.42917
       -1.40333
       -1.39467
       -1.41142
       -1.42325
       -1.40720
       -1.37245
       -1.39915
       -1.43016
       -1.40415
       -1.39065
       -1.41703
       -1.38374
       -1.36383
       -1.39576
       -1.40453
       -1.43179
       -1.37841
       -1.39517
       -1.39918
       -1.41546
       -1.42082
       -1.41198
       -1.40343
       -1.42776
       -1.37580
       -1.39028
       -1.39118
       -1.36485
       -1.39818
       -1.39392
       -1.38121
       -1.39827
       -1.35569
       -1.38679
       -1.39393
       -1.42290
       -1.38945
       -1.38171
       -1.42059
       -1.38219
       -1.43495
       -1.43007
       -1.43946
       -1.45423
       -1.41968
       -1.39587
       -1.43884
       -1.40211
       -1.43301
       -1.41112
       -1.40464
       -1.41377
       -1.36375
       -1.40127
       -1.39950
       -1.39118
       -1.42623
       -1.37827
       -1.11701
       -1.36992
       -1.37447
       -1.42639
       -1.36913
       -1.41570
       -1.44988
       -1.39697
       -1.37460
       -1.42143
       -1.40425
       -1.40491
       -1.45911
       -1.44929
       -1.42722
       -1.38720
       -1.39914
       -1.41383
       -1.40308
       -1.43026
       -1.41225
       -1.36664
       -1.39462
       -1.39034
       -1.16583
       -1.37505
       -1.39949
       -1.42814
       -1.40187
       -1.39072
       -1.44655
       -1.42802
       -1.44328
       -1.39333
       -1.39858
       -1.39123
       -1.45126
       -1.36102
       -1.44695
       -1.39335
       -1.40394
       -1.41927
       -1.47839
       -1.37650
       -1.38368
       -1.16129
       -1.39196
       -1.14689
       -1.08269
       -1.17688
       -1.12669
       -1.10549
       -1.18798
       -1.22451
       -1.10540
       -1.19745
       -1.39732
       -1.11480
       -1.37126
       -1.39862
       -1.43825
       -1.41564
       -1.43012
       -1.43933
       -1.40724
       -1.38430
       -1.41855
       -1.41132
       -1.37995
       -1.41324
       -1.43978
       -1.40681
       -1.42018
       -1.43476
       -1.40978
       -1.41858
       -1.45792
       -1.40837
       -1.40134
       -1.41482
       -1.42631
       -1.39296
       -1.43101
       -1.43782
       -1.38420
       -1.42818
       -1.41405
       -1.39926
       -1.40166
       -1.43404
       -1.39044
       -1.41851
       -1.38694
       -1.35224
       -1.37585
       -1.41962
       -1.42446
       -1.40490
       -1.37111
       -1.38493
       -1.43593
       -1.41800
       -1.42563
       -1.40177
       -1.40232
       -1.42424
       -1.43069
       -1.40577
       -1.41981
       -1.41306
       -1.40101
       -1.37410
       -1.42423
       -1.35248
       -1.38614
       -1.39801
       -1.38001
       -1.41456
       -1.38146
       -1.42846
       -1.35549
       -1.40302
       -1.41325
       -1.40262
       -1.41444
       -1.40387
       -1.35871
       -1.41730
       -1.39952
       -1.37178
       -1.40518
       -1.38971
       -1.40646
       -1.41364
       -1.38362
       -1.37640
       -1.39142
       -1.39449
       -1.41332
       -1.39186
       -1.39787
       -1.40258
       -1.37907
       -1.44583
       -1.44646
       -1.41779
       -1.38339
       -1.41427
       -1.41567
       -1.41556
       -1.42375
       -1.43066
       -1.40769
       -1.44311
       -1.38550
       -1.41821
       -1.39248
       -1.40299
       -1.38442
       -1.35960
       -1.09063
       -1.36556
       -1.41182
       -1.42063
       -1.36039
       -1.41870
       -1.41975
       -1.38862
       -1.39317
       -1.44955
       -1.36968
       -1.42019
       -1.44746
       -1.41682
       -1.43306
       -1.38933
       -1.35853
       -1.44430
       -1.41659
       -1.38808
       -1.39738
       -1.38876
       -1.41557
       -1.39777
       -1.18038
       -1.36829
       -1.38644
       -1.39946
       -1.42916
       -1.38683
       -1.42016
       -1.43947
       -1.42911
       -1.38186
       -1.38530
       -1.36196
       -1.42694
       -1.35858
       -1.44755
       -1.39992
       -1.42715
       -1.41159
       -1.45097
       -1.40862
       -1.37480
       -1.14014
       -1.35538
       -1.15252
       -1.08019
       -1.15956
       -1.10254
       -1.11442
       -1.18270
       -1.19714
       -1.08951
       -1.17373
       -1.41030
       -1.10802
       -1.34837
       -1.36597
       -1.42037
       -1.38823
       -1.45100
       -1.43966
       -1.41804
       -1.40032
       -1.41019
       -1.40767
       -1.40080
       -1.40718
       -1.43193
       -1.40958
       -1.40742
       -1.43115
       -1.41160
       -1.43338
       -1.46991
       -1.41872
       -1.43026
       -1.38509
       -1.40548
       -1.38713
       -1.43752
       -1.42505
       -1.43427
       -1.39637
       -1.38548
       -1.38837
       -1.38193
       -1.42821
       -1.40421
       -1.43038
       -1.40759
       -1.35793
       -1.35566
       -1.43890
       -1.43402
       -1.41640
       -1.38539
       -1.38792
       -1.44477
       -1.39014
       -1.40033
       -1.37058
       -1.38871
       -1.42551
       -1.42421
       -1.42661
       -1.38294
       -1.40630
       -1.39533
       -1.42328
       -1.40241
       -1.38298
       -1.41765
       -1.38057
       -1.40094
       -1.40237
       -1.38693
       -1.41779
       -1.34800
       -1.39831
       -1.38413
       -1.41736
       -1.41235
       -1.41965
       -1.37675
       -1.42578
       -1.37436
       -1.33596
       -1.39950
       -1.39107
       -1.38432
       -1.39419
       -1.38493
       -1.39094
       -1.40636
       -1.41509
       -1.43177
       -1.41810
       -1.45280
       -1.41547
       -1.37204
       -1.43286
       -1.43395
       -1.41964
       -1.39489
       -1.40508
       -1.41368
       -1.37536
       -1.42841
       -1.43544
       -1.37981
       -1.41135
       -1.38164
       -1.39231
       -1.40015
       -1.40108
       -1.39633
       -1.40925
       -1.10618
       -1.36774
       -1.39460
       -1.41183
       -1.37586
       -1.42213
       -1.42433
       -1.43410
       -1.42711
       -1.44497
       -1.37561
       -1.43788
       -1.42042
       -1.44397
       -1.43391
       -1.39053
       -1.37248
       -1.41571
       -1.39302
       -1.41834
       -1.36040
       -1.39288
       -1.40309
       -1.40027
       -1.17016
       -1.36819
       -1.37976
       -1.38163
       -1.45255
       -1.42370
       -1.42212
       -1.42369
       -1.42985
       -1.36575
       -1.38774
       -1.35286
       -1.41540
       -1.37885
       -1.41935
       -1.39993
       -1.40037
       -1.39262
       -1.44643
       -1.39827
       -1.38397
       -1.14518
       -1.34873
       -1.16154
       -1.09269
       -1.15596
       -1.14130
       -1.12236
       -1.15089
       -1.18639
       -1.09015
       -1.16152
       -1.36651
       -1.12420
       -1.35218
       -1.40671
       -1.43799
       -1.36448
       -1.46086
       -1.43674
       -1.40387
       -1.36649
       -1.39927
       -1.40088
       -1.42561
       -1.39838
       -1.42383
       -1.43627
       -1.40320
       -1.39407
       -1.41956
       -1.40645
       -1.45469
       -1.41079
       -1.42074
       -1.39805
       -1.43195
       -1.41548
       -1.43142
       -1.44541
       -1.42876
       -1.38734
       -1.39192
       -1.39229
       -1.34837
       -1.39192
       -1.44200
       -1.43673
       -1.38748
       -1.35279
       -1.39002
       -1.43230
       -1.41244
       -1.43552
       -1.37953
       -1.39747
       -1.44719
       -1.35502
       -1.41853
       -1.41407
       -1.38983
       -1.42304
       -1.39847
       -1.41009
       -1.40646
       -1.39130
       -1.42631
       -1.44416
       -1.38916
       -1.35149
       -1.41537
       -1.35726
       -1.39782
       -1.43660
       -1.38341
       -1.40952
       -1.34462
       -1.41065
       -1.36583
       -1.44774
       -1.43340
       -1.42497
       -1.41936
       -1.41546
       -1.40826
       -1.35872
       -1.38540
       -1.36487
       -1.41364
       -1.39886
       -1.37775
       -1.37448
       -1.40880
       -1.41818
       -1.45572
       -1.40539
       -1.40656
       -1.40483
       -1.37049
       -1.38681
       -1.41459
       -1.41451
       -1.39113
       -1.38154
       -1.40987
       -1.38752
       -1.41875
       -1.42800
       -1.39168
       -1.39248
       -1.40236
       -1.39311
       -1.38125
       -1.38370
       -1.39595
       -1.36013
       -1.11684
       -1.35022
       -1.38160
       -1.43369
       -1.39139
       -1.40376
       -1.45795
       -1.42556
       -1.42735
       -1.42107
       -1.38533
       -1.44922
       -1.43035
       -1.41397
       -1.43093
       -1.39246
       -1.35545
       -1.41082
       -1.37685
       -1.43172
       -1.36633
       -1.40983
       -1.39490
       -1.42595
       -1.13967
       -1.40046
       -1.38443
       -1.40301
       -1.43266
       -1.44228
       -1.40178
       -1.40229
       -1.41342
       -1.37562
       -1.39393
       -1.33949
       -1.42159
       -1.36593
       -1.39930
       -1.39266
       -1.38576
       -1.38449
       -1.43724
       -1.34263
       -1.40529
       -1.17227
       -1.37253
       -1.13730
       -1.10781
       -1.15493
       -1.15666
       -1.12978
       -1.15939
       -1.18026
       -1.10816
       -1.13890
       -1.38023
       -1.13334
       -1.41909
       -1.39814
       -1.40137
       -1.38246
       -1.47264
       -1.41933
       -1.38951
       -1.37466
       -1.40945
       -1.39160
       -1.38844
       -1.39684
       -1.45705
       -1.45443
       -1.42677
       -1.41982
       -1.40150
       -1.40047
       -1.45646
       -1.44338
       -1.41376
       -1.38755
       -1.42494
       -1.36882
       -1.41346
       -1.42954
       -1.40225
       -1.42816
       -1.38104
       -1.42540
       -1.38012
       -1.41392
       -1.40386
       -1.41598
       -1.41401
       -1.41889
       -1.37128
       -1.42213
       -1.35855
       -1.40174
       -1.34871
       -1.40499
       -1.43332
       -1.37552
       -1.38213
       -1.43081
       -1.39324
       -1.38281
       -1.36777
       -1.38379
       -1.37299
       -1.41529
       -1.42594
       -1.43205
       -1.36512
       -1.38335
       -1.39570
       -1.36667
       -1.40621
       -1.41487
       -1.40148
       -1.42306
       -1.37576
       -1.39355
       -1.38410
       -1.42680
       -1.41154
       -1.42100
       -1.39666
       -1.42035
       -1.38785
       -1.32547
       -1.41015
       -1.36945
       -1.43014
       -1.40228
       -1.38004
       -1.40618
       -1.37858
       -1.37801
       -1.43991
       -1.36994
       -1.40128
       -1.41725
       -1.37465
       -1.41150
       -1.38295
       -1.41645
       -1.41088
       -1.40365
       -1.42419
       -1.39077
       -1.42257
       -1.42653
       -1.41270
       -1.41036
       -1.40905
       -1.39249
       -1.35916
       -1.37527
       -1.38584
       -1.37964
       -1.14308
       -1.34356
       -1.37707
       -1.43949
       -1.41975
       -1.39984
       -1.44008
       -1.43992
       -1.41809
       -1.42887
       -1.39580
       -1.43770
       -1.39736
       -1.40093
       -1.42703
       -1.35400
       -1.32464
       -1.45268
       -1.39400
       -1.42933
       -1.37544
       -1.38430
       -1.39916
       -1.40484
       -1.11426
       -1.42631
       -1.39371
       -1.40508
       -1.43210
       -1.42134
       -1.41534
       -1.38289
       -1.44360
       -1.37566
       -1.34385
       -1.37314
       -1.43254
       -1.37579
       -1.41186
       -1.40830
       -1.40039
       -1.40210
       -1.44403
       -1.33560
       -1.42108
       -1.13770
       -1.37897
       -1.14400
       -1.09401
       -1.15800
       -1.15024
       -1.12036
       -1.16980
       -1.18320
       -1.10183
       -1.15411
       -1.37003
       -1.15873
       -1.37786
       -1.42015
       -1.41068
       -1.37985
       -1.46448
       -1.42773
       -1.37220
       -1.38032
       -1.41753
       -1.43241
       -1.41016
       -1.38013
       -1.43944
       -1.42361
       -1.42998
       -1.42756
       -1.39630
       -1.43359
       -1.44742
       -1.43252
       -1.40354
       -1.38126
       -1.44788
       -1.36602
       -1.43375
       -1.45576
       -1.38829
       -1.42921
       -1.41042
       -1.40796
       -1.41829
       -1.41540
       -1.38499
       -1.40751
       -1.40051
       -1.43744
       -1.40812
       -1.40239
       -1.33323
       -1.41886
       -1.35558
       -1.41491
       -1.42458
       -1.37503
       -1.40168
       -1.42495
       -1.40860
       -1.41183
       -1.40892
       -1.40709
       -1.38865
       -1.43503
       -1.43642
       -1.45189
       -1.36086
       -1.37533
       -1.37502
       -1.38953
       -1.39076
       -1.40622
       -1.39395
       -1.37884
       -1.38722
       -1.39923
       -1.37856
       -1.42925
       -1.40189
       -1.42515
       -1.39699
       -1.41668
       -1.38715
       -1.34778
       -1.40253
       -1.39972
       -1.44990
       -1.39114
       -1.35380
       -1.43794
       -1.37139
       -1.42162
       -1.39480
       -1.38425
       -1.43618
       -1.41149
       -1.38357
       -1.40950
       -1.38211
       -1.40861
       -1.40651
       -1.41755
       -1.44337
       -1.41408
       -1.44111
       -1.45460
       -1.40207
       -1.41998
       -1.36318
       -1.42215
       -1.40796
       -1.37649
       -1.40836
       -1.36598
       -1.16214
       -1.36608
       -1.34616
       -1.43351
       -1.38094
       -1.40902
       -1.41584
       -1.42619
       -1.42910
       -1.46841
       -1.38583
       -1.42611
       -1.38143
       -1.38793
       -1.42236
       -1.37481
       -1.31511
       -1.42465
       -1.38732
       -1.40729
       -1.38279
       -1.40952
       -1.38154
       -1.36914
       -1.11068
       -1.40923
       -1.39002
       -1.35813
       -1.41445
       -1.39713
       -1.42170
       -1.37776
       -1.44890
       -1.36405
       -1.33227
       -1.37313
       -1.42577
       -1.36577
       -1.40824
       -1.39718
       -1.39232
       -1.39157
       -1.42621
       -1.38252
       -1.43995
       -1.11388
       -1.36389
       -1.14050
       -1.11421
       -1.16738
       -1.14907
       -1.16145
       -1.18316
       -1.17576
       -1.10443
       -1.18196
       -1.34807
       -1.14768
       -1.39528
       -1.41215
       -1.41354
       -1.38165
       -1.45843
       -1.40466
       -1.38583
       -1.38651
       -1.41597
       -1.40949
       -1.42428
       -1.41064
       -1.43356
       -1.42687
       -1.42461
       -1.41728
       -1.38545
       -1.41198
       -1.42758
       -1.44005
       -1.41387
       -1.37763
       -1.40531
       -1.39850
       -1.44512
       -1.45069
       -1.41515
       -1.40084
       -1.39605
       -1.41268
       -1.38425
       -1.43028
       -1.41863
       -1.42941
       -1.39551
       -1.39995
       -1.38931
       -1.38075
       -1.38661
       -1.40777
       -1.37610
       -1.42273
       -1.39839
       -1.39633
       -1.40803
       -1.41362
       -1.37815
       -1.40241
       -1.42095
       -1.41740
       -1.36621
       -1.43600
       -1.38629
       -1.43221
       -1.39333
       -1.39677
       -1.37485
       -1.38149
       -1.38274
       -1.39681
       -1.38724
       -1.42129
       -1.39027
       -1.38984
       -1.37598
       -1.44561
       -1.39853
       -1.40489
       -1.40476
       -1.43315
       -1.35761
       -1.33949
       -1.39677
       -1.38127
       -1.40342
       -1.42952
       -1.35216
       -1.41525
       -1.37806
       -1.40499
       -1.43583
       -1.33723
       -1.42628
       -1.42073
       -1.38397
       -1.41922
       -1.38516
       -1.42983
       -1.40303
       -1.37962
       -1.42291
       -1.43474
       -1.43903
       -1.45608
       -1.38428
       -1.38081
       -1.38893
       -1.39924
       -1.38346
       -1.37684
       -1.39796
       -1.40772
       -1.12993
       -1.39299
       -1.35766
       -1.43314
       -1.38220
       -1.41337
       -1.42845
       -1.40032
       -1.43071
       -1.46680
       -1.40228
       -1.41395
       -1.40103
       -1.40500
       -1.40152
       -1.39915
       -1.33821
       -1.40796
       -1.41905
       -1.42880
       -1.39123
       -1.37863
       -1.40929
       -1.39900
       -1.15438
       -1.38742
       -1.39191
       -1.40812
       -1.39761
       -1.39911
       -1.40721
       -1.37394
       -1.39505
       -1.38617
       -1.34808
       -1.36952
       -1.42207
       -1.35405
       -1.41027
       -1.37039
       -1.40577
       -1.39280
       -1.43859
       -1.39782
       -1.42445
       -1.12210
       -1.39544
       -1.13421
       -1.12439
       -1.15892
       -1.17878
       -1.18913
       -1.17822
       -1.12836
       -1.08456
       -1.18032
       -1.37727
       -1.15627
       -1.39272
       -1.42219
       -1.40679
       -1.37186
       -1.45351
       -1.41093
       -1.36790
       -1.37584
       -1.39352
       -1.40818
       -1.42216
       -1.37158
       -1.43504
       -1.41938
       -1.37440
       -1.42379
       -1.39914
       -1.40672
       -1.43383
       -1.44024
       -1.40170
       -1.39369
       -1.39973
       -1.39479
       -1.46281
       -1.44205
       -1.40430
       -1.41850
       -1.40383
       -1.38556
       -1.39806
       -1.42390
       -1.38086
       -1.41678
       -1.37753
       -1.43767
       -1.36035
       -1.39945
       -1.37945
       -1.39476
       -1.39306
       -1.36512
       -1.40528
       -1.40374
       -1.41056
       -1.39211
       -1.38471
       -1.42658
       -1.40896
       -1.41615
       -1.36445
       -1.39771
       -1.36233
       -1.42304
       -1.36604
       -1.37255
       -1.37438
       -1.36603
       -1.41105
       -1.37518
       -1.35996
       -1.40931
       -1.38455
       -1.34396
       -1.38667
       -1.44258
       -1.40491
       -1.39039
       -1.38378
       -1.44644
       -1.36910
       -1.34109
       -1.39554
       -1.37236
       -1.42505
       -1.41337
       -1.38234
       -1.41867
       -1.37245
       -1.39224
       -1.44793
       -1.35060
       -1.44813
       -1.41672
       -1.38611
       -1.40603
       -1.41444
       -1.42338
       -1.43947
       -1.39457
       -1.41492
       -1.45125
       -1.42033
       -1.39008
       -1.40461
       -1.38375
       -1.39241
       -1.42242
       -1.36125
       -1.38186
       -1.38555
       -1.39553
       -1.13927
       -1.36974
       -1.36358
       -1.42687
       -1.33373
       -1.39093
       -1.41704
       -1.37405
       -1.43077
       -1.46265
       -1.39686
       -1.41679
       -1.41391
       -1.38588
       -1.41529
       -1.41201
       -1.39072
       -1.39595
       -1.44446
       -1.44492
       -1.42221
       -1.39129
       -1.42522
       -1.39502
       -1.18068
       -1.38088
       -1.41287
       -1.41489
       -1.38922
       -1.42697
       -1.38371
       -1.37567
       -1.39626
       -1.39793
       -1.34728
       -1.33906
       -1.41938
       -1.37693
       -1.43950
       -1.39221
       -1.42836
       -1.41337
       -1.47049
       -1.41023
       -1.39824
       -1.11089
       -1.38506
       -1.15049
       -1.13664
       -1.14052
       -1.16868
       -1.16935
       -1.16382
       -1.15249
       -1.10393
       -1.13714
       -1.34482
       -1.15991
       -1.38302
       -1.40689
       -1.39733
       -1.39393
       -1.43540
       -1.38712
       -1.36584
       -1.43208
       -1.37517
       -1.39848
       -1.41613
       -1.38319
       -1.42771
       -1.40202
       -1.38915
       -1.40964
       -1.41649
       -1.43182
       -1.44537
       -1.41863
       -1.40915
       -1.38640
       -1.42932
       -1.40217
       -1.45663
       -1.45593
       -1.41219
       -1.40050
       -1.42945
       -1.37763
       -1.40145
       -1.39796
       -1.38275
       -1.40450
       -1.38621
       -1.40897
       -1.36310
       -1.40464
       -1.41778
       -1.40053
       -1.43475
       -1.37880
       -1.42313
       -1.41286
       -1.41043
       -1.36913
       -1.37719
       -1.43385
       -1.40198
       -1.41918
       -1.35639
       -1.40274
       -1.38851
       -1.41350
       -1.34580
       -1.35340
       -1.37922
       -1.39843
       -1.42087
       -1.35846
       -1.35323
       -1.40390
       -1.40006
       -1.37202
       -1.38249
       -1.42802
       -1.35868
       -1.39751
       -1.39503
       -1.41360
       -1.38129
       -1.34043
       -1.38661
       -1.37207
       -1.38570
       -1.38482
       -1.37008
       -1.39251
       -1.38338
       -1.40357
       -1.43130
       -1.33797
       -1.43559
       -1.39291
       -1.38378
       -1.41468
       -1.43023
       -1.42054
       -1.44522
       -1.39203
       -1.42054
       -1.42059
       -1.42889
       -1.38865
       -1.41420
       -1.37841
       -1.41722
       -1.42410
       -1.37562
       -1.38817
       -1.36899
       -1.40491
       -1.16432
       -1.42985
       -1.34579
       -1.44918
       -1.33341
       -1.38552
       -1.41303
       -1.38010
       -1.37306
       -1.42246
       -1.37462
       -1.39591
       -1.40382
       -1.36929
       -1.42242
       -1.39426
       -1.39333
       -1.41046
       -1.41196
       -1.42688
       -1.41682
       -1.37992
       -1.38593
       -1.40255
       -1.18268
       -1.37392
       -1.37112
       -1.39445
       -1.40494
       -1.42752
       -1.38125
       -1.39114
       -1.39099
       -1.42101
       -1.35980
       -1.33539
       -1.40378
       -1.41118
       -1.43001
       -1.38326
       -1.43087
       -1.38922
       -1.43291
       -1.40329
       -1.37822
       -1.12275
       -1.39339
       -1.16591
       -1.15354
       -1.11867
       -1.17243
       -1.18429
       -1.20174
       -1.14285
       -1.12593
       -1.16078
       -1.39303
       -1.16162
       -1.35799
       -1.40865
       -1.39478
       -1.37643
       -1.41210
       -1.41135
       -1.38754
       -1.40208
       -1.39827
       -1.40824
       -1.34997
       -1.38007
       -1.45116
       -1.41881
       -1.40292
       -1.41189
       -1.40206
       -1.42252
       -1.45641
       -1.43717
       -1.38873
       -1.40248
       -1.41826
       -1.39903
       -1.44238
       -1.40185
       -1.41305
       -1.37463
       -1.42210
       -1.38946
       -1.37999
       -1.38999
       -1.36916
       -1.38241
       -1.40806
       -1.39250
       -1.37497
       -1.39174
       -1.41415
       -1.44352
       -1.43494
       -1.40498
       -1.39639
       -1.38608
       -1.39051
       -1.38699
       -1.39310
       -1.40713
       -1.39251
       -1.41659
       -1.37011
       -1.40046
       -1.39604
       -1.35705
       -1.34023
       -1.35385
       -1.37979
       -1.37468
       -1.41030
       -1.35697
       -1.38382
       -1.39369
       -1.40483
       -1.41369
       -1.33971
       -1.42974
       -1.36946
       -1.39671
       -1.36651
       -1.39601
       -1.38096
       -1.31595
       -1.40068
       -1.40510
       -1.40819
       -1.37096
       -1.37167
       -1.37868
       -1.40539
       -1.38694
       -1.45243
       -1.37664
       -1.37994
       -1.39729
       -1.41133
       -1.42782
       -1.42394
       -1.38240
       -1.42892
       -1.38289
       -1.39108
       -1.43086
       -1.46199
       -1.38451
       -1.40640
       -1.39213
       -1.41104
       -1.40028
       -1.36155
       -1.39121
       -1.39714
       -1.37917
       -1.15004
       -1.40084
       -1.35957
       -1.44756
       -1.34344
       -1.39061
       -1.42903
       -1.42302
       -1.40366
       -1.43099
       -1.40728
       -1.39874
       -1.39122
       -1.36963
       -1.39222
       -1.37425
       -1.40536
       -1.41383
       -1.39004
       -1.39251
       -1.42732
       -1.39626
       -1.36912
       -1.40903
       -1.17275
       -1.39874
       -1.36456
       -1.40963
       -1.41285
       -1.40757
       -1.38667
       -1.41838
       -1.38089
       -1.39011
       -1.37416
       -1.34057
       -1.39439
       -1.43720
       -1.41854
       -1.34771
       -1.40148
       -1.40313
       -1.43124
       -1.41081
       -1.37706
       -1.12115
       -1.38851
       -1.14317
       -1.12888
       -1.08775
       -1.18992
       -1.20960
       -1.21850
       -1.11381
       -1.10594
       -1.15785
       -1.38257
       -1.18183
       -1.37491
       -1.37920
       -1.37605
       -1.40515
       -1.39357
       -1.39394
       -1.35870
       -1.35631
       -1.40355
       -1.41125
       -1.37596
       -1.36032
       -1.42062
       -1.39546
       -1.40775
       -1.42115
       -1.40066
       -1.39669
       -1.44536
       -1.43240
       -1.45517
       -1.40796
       -1.42678
       -1.37301
       -1.43064
       -1.38448
       -1.40769
       -1.38382
       -1.41759
       -1.41802
       -1.40463
       -1.37797
       -1.38115
       -1.37586
       -1.37222
       -1.39188
       -1.38983
       -1.43435
       -1.36465
       -1.42556
       -1.39797
       -1.38311
       -1.41163
       -1.38690
       -1.39647
       -1.41144
       -1.41989
       -1.38557
       -1.40257
       -1.40350
       -1.37140
       -1.37654
       -1.38544
       -1.37097
       -1.34284
       -1.36966
       -1.40553
       -1.36229
       -1.39086
       -1.40540
       -1.39161
       -1.39320
       -1.40039
       -1.40382
       -1.36079
       -1.42460
       -1.39207
       -1.37715
       -1.39833
       -1.37059
       -1.39584
       -1.35657
       -1.41145
       -1.39637
       -1.39905
       -1.37887
       -1.38047
       -1.36167
       -1.39822
       -1.40406
       -1.45254
       -1.40571
       -1.38802
       -1.40194
       -1.42802
       -1.41298
       -1.40427
       -1.37445
       -1.46385
       -1.39744
       -1.40340
       -1.39864
       -1.41044
       -1.42228
       -1.38395
       -1.38040
       -1.41695
       -1.38309
       -1.37114
       -1.38713
       -1.39468
       -1.39445
       -1.13896
       -1.37439
       -1.37547
       -1.43241
       -1.36315
       -1.39338
       -1.40125
       -1.40059
       -1.37898
       -1.39981
       -1.41251
       -1.35737
       -1.37678
       -1.36264
       -1.36207
       -1.37238
       -1.40140
       -1.41908
       -1.36269
       -1.41938
       -1.41712
       -1.38137
       -1.37404
       -1.42448
       -1.15194
       -1.40648
       -1.39323
       -1.38124
       -1.37733
       -1.40496
       -1.39549
       -1.41291
       -1.41283
       -1.41323
       -1.34924
       -1.33377
       -1.40001
       -1.39637
       -1.42349
       -1.38889
       -1.42495
       -1.39594
       -1.39646
       -1.37923
       -1.39331
       -1.09893
       -1.37806
       -1.17254
       -1.12083
       -1.08303
       -1.16900
       -1.18679
       -1.20228
       -1.15167
       -1.10510
       -1.11423
       -1.37679
       -1.17697
       -1.38185
       -1.36729
       -1.37166
       -1.40177
       -1.40054
       -1.40063
       -1.38554
       -1.37640
       -1.35067
       -1.36341
       -1.39391
       -1.34831
       -1.43289
       -1.41887
       -1.39519
       -1.39972
       -1.42830
       -1.40267
       -1.42368
       -1.43900
       -1.47043
       -1.42375
       -1.42704
       -1.36719
       -1.38945
       -1.39611
       -1.41468
       -1.39679
       -1.40076
       -1.39736
       -1.40719
       -1.38121
       -1.39127
       -1.39306
       -1.39681
       -1.39155
       -1.39198
       -1.38836
       -1.35949
       -1.40468
       -1.42788
       -1.39361
       -1.41840
       -1.40649
       -1.38545
       -1.42586
       -1.43853
       -1.40449
       -1.39746
       -1.39570
       -1.37875
       -1.39189
       -1.38685
       -1.40076
       -1.35155
       -1.39414
       -1.40093
       -1.36072
       -1.37881
       -1.42335
       -1.40869
       -1.42069
       -1.40612
       -1.40102
       -1.38989
       -1.39091
       -1.38748
       -1.40141
       -1.39536
       -1.35791
       -1.39739
       -1.35390
       -1.40709
       -1.41283
       -1.37630
       -1.35897
       -1.36276
       -1.38522
       -1.39778
       -1.39400
       -1.45402
       -1.41547
       -1.41874
       -1.42036
       -1.43354
       -1.40628
       -1.42493
       -1.39963
       -1.39719
       -1.37927
       -1.40713
       -1.38014
       -1.40397
       -1.45890
       -1.38854
       -1.40025
       -1.43192
       -1.40296
       -1.41246
       -1.41283
       -1.36618
       -1.43466
       -1.15323
       -1.39794
       -1.35560
       -1.41030
       -1.38430
       -1.37956
       -1.39683
       -1.37957
       -1.38356
       -1.38327
       -1.37316
       -1.36921
       -1.39572
       -1.37542
       -1.35274
       -1.35274
       -1.39422
       -1.42973
       -1.36218
       -1.42502
       -1.42320
       -1.38650
       -1.40403
       -1.43392
       -1.15129
       -1.38361
       -1.41039
       -1.41982
       -1.39478
       -1.39169
       -1.41835
       -1.42129
       -1.44655
       -1.39921
       -1.35154
       -1.34628
       -1.38482
       -1.39690
       -1.39795
       -1.39213
       -1.40508
       -1.40426
       -1.40948
       -1.38579
       -1.35049
       -1.10468
       -1.36712
       -1.17107
       -1.11815
       -1.12518
       -1.18418
       -1.20168
       -1.19539
       -1.14459
       -1.11098
       -1.11744
       -1.35083
       -1.17121
       -1.37588
       -1.39129
       -1.35672
       -1.35832
       -1.44818
       -1.39693
       -1.37562
       -1.35798
       -1.36028
       -1.36186
       -1.40986
       -1.40493
       -1.43509
       -1.43056
       -1.37273
       -1.41385
       -1.41902
       -1.40652
       -1.42139
       -1.40388
       -1.46509
       -1.42196
       -1.38739
       -1.38402
       -1.39907
       -1.39903
       -1.39476
       -1.38898
       -1.39726
       -1.36830
       -1.40673
       -1.35866
       -1.38540
       -1.39398
       -1.41546
       -1.36993
       -1.40474
       -1.39645
       -1.37209
       -1.40086
       -1.40667
       -1.40774
       -1.42015
       -1.43230
       -1.39329
       -1.42264
       -1.42711
       -1.38177
       -1.40180
       -1.38279
       -1.40046
       -1.37490
       -1.38287
       -1.37832
       -1.33231
       -1.37480
       -1.39319
       -1.37611
       -1.39320
       -1.43623
       -1.41865
       -1.39258
       -1.36389
       -1.43576
       -1.41042
       -1.37704
       -1.39692
       -1.41096
       -1.38380
       -1.35924
       -1.37375
       -1.35125
       -1.39232
       -1.38930
       -1.33931
       -1.39011
       -1.35683
       -1.39405
       -1.40300
       -1.38885
       -1.43943
       -1.40373
       -1.41242
       -1.37317
       -1.39444
       -1.42285
       -1.41553
       -1.39701
       -1.40108
       -1.39187
       -1.41562
       -1.40831
       -1.39694
       -1.42772
       -1.40953
       -1.38108
       -1.41833
       -1.39461
       -1.42155
       -1.42421
       -1.37481
       -1.41584
       -1.18239
       -1.38305
       -1.38050
       -1.42311
       -1.39065
       -1.38464
       -1.40874
       -1.40169
       -1.36933
       -1.38017
       -1.37076
       -1.37270
       -1.40061
       -1.37456
       -1.38392
       -1.37191
       -1.39121
       -1.40742
       -1.39430
       -1.40005
       -1.41474
       -1.37085
       -1.40451
       -1.39160
       -1.15595
       -1.39160
       -1.41184
       -1.39822
       -1.38908
       -1.39750
       -1.41130
       -1.40102
       -1.42593
       -1.42465
       -1.35008
       -1.31339
       -1.37539
       -1.40528
       -1.37745
       -1.39841
       -1.39914
       -1.39315
       -1.41536
       -1.39721
       -1.38346
       -1.11102
       -1.36791
       -1.12011
       -1.10639
       -1.14512
       -1.15378
       -1.18693
       -1.15736
       -1.13361
       -1.16213
       -1.10685
       -1.36579
       -1.15084
       -1.36394
       -1.39295
       -1.38493
       -1.36944
       -1.40924
       -1.37230
       -1.37128
       -1.35136
       -1.37195
       -1.37123
       -1.40818
       -1.42080
       -1.41053
       -1.43370
       -1.40867
       -1.38445
       -1.42779
       -1.39390
       -1.41296
       -1.39541
       -1.42523
       -1.41809
       -1.41727
       -1.40168
       -1.40838
       -1.38487
       -1.40554
       -1.39548
       -1.39299
       -1.37978
       -1.42035
       -1.37083
       -1.35897
       -1.38250
       -1.39601
       -1.41304
       -1.41503
       -1.41949
       -1.37649
       -1.39846
       -1.37552
       -1.38516
       -1.40441
       -1.42600
       -1.39676
       -1.42294
       -1.43744
       -1.38332
       -1.41046
       -1.42038
       -1.38531
       -1.36461
       -1.38414
       -1.36949
       -1.33806
       -1.40288
       -1.41607
       -1.39345
       -1.39223
       -1.40897
       -1.37050
       -1.38867
       -1.37325
       -1.40946
       -1.42046
       -1.39221
       -1.38007
       -1.42235
       -1.40972
       -1.38166
       -1.38363
       -1.35293
       -1.37100
       -1.39723
       -1.34570
       -1.35464
       -1.38091
       -1.44272
       -1.35043
       -1.39922
       -1.41481
       -1.37018
       -1.41822
       -1.42110
       -1.40175
       -1.42830
       -1.42684
       -1.41968
       -1.36933
       -1.39601
       -1.45271
       -1.38283
       -1.38268
       -1.40682
       -1.37251
       -1.39902
       -1.39460
       -1.39330
       -1.38770
       -1.39358
       -1.37737
       -1.40920
       -1.15452
       -1.35233
       -1.36114
       -1.39869
       -1.37353
       -1.35854
       -1.35982
       -1.41574
       -1.38093
       -1.35643
       -1.38641
       -1.41039
       -1.41989
       -1.41971
       -1.40995
       -1.36416
       -1.42102
       -1.41008
       -1.39430
       -1.35958
       -1.40783
       -1.38208
       -1.42773
       -1.38025
       -1.16686
       -1.39699
       -1.38793
       -1.38784
       -1.37542
       -1.41215
       -1.40268
       -1.42238
       -1.43121
       -1.42533
       -1.39844
       -1.33483
       -1.35740
       -1.40271
       -1.41100
       -1.36841
       -1.39787
       -1.39019
       -1.40906
       -1.39865
       -1.38584
       -1.09710
       -1.38750
       -1.15365
       -1.11128
       -1.15665
       -1.13428
       -1.19716
       -1.14054
       -1.12055
       -1.15656
       -1.10365
       -1.35941
       -1.15199
       -1.34281
       -1.39111
       -1.41876
       -1.37792
       -1.38974
       -1.35774
       -1.35473
       -1.35945
       -1.38371
       -1.39445
       -1.39698
       -1.40638
       -1.41268
       -1.37263
       -1.41410
       -1.41609
       -1.39949
       -1.40545
       -1.41867
       -1.38383
       -1.44956
       -1.43245
       -1.41068
       -1.39200
       -1.40356
       -1.39890
       -1.38891
       -1.37172
       -1.37842
       -1.38881
       -1.40246
       -1.37499
       -1.37016
       -1.43231
       -1.38812
       -1.40301
       -1.37644
       -1.42870
       -1.36865
       -1.40443
       -1.37926
       -1.38269
       -1.37804
       -1.42923
       -1.39292
       -1.42681
       -1.43175
       -1.38260
       -1.39674
       -1.43016
       -1.41597
       -1.38843
       -1.35742
       -1.36815
       -1.34424
       -1.38372
       -1.40751
       -1.38868
       -1.38444
       -1.41803
       -1.36198
       -1.40656
       -1.35065
       -1.38860
       -1.38345
       -1.43725
       -1.33388
       -1.37326
       -1.38208
       -1.41047
       -1.38968
       -1.36874
       -1.40504
       -1.39702
       -1.34318
       -1.35671
       -1.39117
       -1.44744
       -1.37519
       -1.41497
       -1.39357
       -1.38116
       -1.41037
       -1.36472
       -1.41930
       -1.39348
       -1.39306
       -1.42659
       -1.35184
       -1.40918
       -1.41069
       -1.36714
       -1.41345
       -1.40562
       -1.38296
       -1.39043
       -1.39846
       -1.38982
       -1.38627
       -1.36117
       -1.40396
       -1.36481
       -1.18729
       -1.34664
       -1.32729
       -1.41000
       -1.34388
       -1.37919
       -1.36722
       -1.43590
       -1.37724
       -1.40736
       -1.35589
       -1.44082
       -1.41776
       -1.39913
       -1.39750
       -1.38361
       -1.41581
       -1.42124
       -1.38309
       -1.34801
       -1.38406
       -1.38571
       -1.39670
       -1.39714
       -1.17225
       -1.40873
       -1.39679
       -1.39666
       -1.39159
       -1.43091
       -1.41466
       -1.41878
       -1.42130
       -1.42353
       -1.38493
       -1.33083
       -1.35105
       -1.39285
       -1.42795
       -1.41129
       -1.39983
       -1.40278
       -1.43756
       -1.39349
       -1.38841
       -1.10171
       -1.36961
       -1.12822
       -1.11565
       -1.17141
       -1.14167
       -1.18636
       -1.15012
       -1.11510
       -1.16824
       -1.09849
       -1.33161
       -1.14836
       -1.34275
       -1.37225
       -1.41277
       -1.34191
       -1.38528
       -1.34041
       -1.36793
       -1.38127
       -1.36683
       -1.39965
       -1.41199
       -1.39176
       -1.39782
       -1.39680
       -1.41355
       -1.39624
       -1.38897
       -1.37124
       -1.42494
       -1.34516
       -1.45683
       -1.40175
       -1.40190
       -1.38432
       -1.37125
       -1.42100
       -1.40879
       -1.38979
       -1.38115
       -1.39781
       -1.36932
       -1.36954
       -1.37849
       -1.45332
       -1.37891
       -1.39414
       -1.38432
       -1.41388
       -1.40385
       -1.39314
       -1.38133
       -1.38230
       -1.38527
       -1.42210
       -1.38734
       -1.38458
       -1.40013
       -1.38824
       -1.39654
       -1.41811
       -1.41553
       -1.38810
       -1.33308
       -1.39692
       -1.33082
       -1.35538
       -1.39751
       -1.41793
       -1.39606
       -1.39387
       -1.35255
       -1.40169
       -1.34587
       -1.39103
       -1.37997
       -1.43951
       -1.35876
       -1.39655
       -1.39200
       -1.42083
       -1.37052
       -1.39969
       -1.39075
       -1.35756
       -1.33070
       -1.38798
       -1.38225
       -1.41177
       -1.34772
       -1.37705
       -1.39805
       -1.36940
       -1.41645
       -1.38905
       -1.41420
       -1.39128
       -1.36591
       -1.42882
       -1.37874
       -1.41091
       -1.40296
       -1.38920
       -1.43377
       -1.42489
       -1.39853
       -1.38783
       -1.37331
       -1.39360
       -1.38590
       -1.37616
       -1.40432
       -1.37272
       -1.17192
       -1.35353
       -1.33344
       -1.40742
       -1.33543
       -1.36142
       -1.37731
       -1.42732
       -1.36565
       -1.40014
       -1.35593
       -1.45386
       -1.40637
       -1.40912
       -1.36785
       -1.38683
       -1.42675
       -1.42550
       -1.37976
       -1.37394
       -1.41997
       -1.36943
       -1.43454
       -1.40643
       -1.20585
       -1.40549
       -1.39647
       -1.42217
       -1.41510
       -1.43541
       -1.41696
       -1.43896
       -1.41958
       -1.39902
       -1.36829
       -1.35765
       -1.33406
       -1.40132
       -1.40485
       -1.39801
       -1.40159
       -1.40235
       -1.42470
       -1.41526
       -1.44672
       -1.09390
       -1.39875
       -1.14824
       -1.09219
       -1.18539
       -1.16571
       -1.16739
       -1.17538
       -1.09787
       -1.15733
       -1.09735
       -1.36653
       -1.12931
       -1.37020
       -1.36359
       -1.38942
       -1.34054
       -1.43323
       -1.36430
       -1.33230
       -1.40151
       -1.40421
       -1.40198
       -1.40268
       -1.41496
       -1.38869
       -1.37034
       -1.41289
       -1.35601
       -1.36594
       -1.38987
       -1.43080
       -1.36965
       -1.43472
       -1.39553
       -1.38988
       -1.40267
       -1.39677
       -1.42567
       -1.40292
       -1.39614
       -1.36564
       -1.37525
       -1.38159
       -1.36515
       -1.37244
       -1.44308
       -1.38809
       -1.40464
       -1.40288
       -1.40825
       -1.38565
       -1.39171
       -1.41052
       -1.40767
       -1.37603
       -1.39722
       -1.39345
       -1.37213
       -1.39374
       -1.34155
       -1.37390
       -1.39681
       -1.39498
       -1.36543
       -1.35304
       -1.40723
       -1.38130
       -1.36737
       -1.39163
       -1.40509
       -1.37654
       -1.37251
       -1.37373
       -1.39326
       -1.36664
       -1.41427
       -1.38184
       -1.40001
       -1.37104
       -1.33802
       -1.39652
       -1.42880
       -1.38526
       -1.37921
       -1.38039
       -1.35987
       -1.32015
       -1.41023
       -1.38221
       -1.39309
       -1.37199
       -1.36457
       -1.38976
       -1.34186
       -1.42200
       -1.40882
       -1.41978
       -1.36575
       -1.37083
       -1.41487
       -1.37869
       -1.35828
       -1.39291
       -1.37084
       -1.43161
       -1.41053
       -1.38836
       -1.37286
       -1.39581
       -1.40831
       -1.39406
       -1.40050
       -1.43445
       -1.40807
       -1.14810
       -1.34615
       -1.34412
       -1.39952
       -1.34957
       -1.39411
       -1.40039
       -1.44682
       -1.39176
       -1.43496
       -1.37600
       -1.42253
       -1.39377
       -1.38335
       -1.41634
       -1.39414
       -1.43160
       -1.45549
       -1.41441
       -1.35774
       -1.43031
       -1.34777
       -1.39371
       -1.37152
       -1.22841
       -1.41727
       -1.34993
       -1.37869
       -1.42343
       -1.42694
       -1.42975
       -1.39147
       -1.43085
       -1.40507
       -1.33838
       -1.36104
       -1.35996
       -1.42301
       -1.41765
       -1.39780
       -1.40893
       -1.42236
       -1.44082
       -1.42178
       -1.39877
       -1.09648
       -1.40458
       -1.11491
       -1.08618
       -1.16828
       -1.15360
       -1.17454
       -1.17988
       -1.10389
       -1.13041
       -1.07756
       -1.40336
       -1.13176
       -1.36822
       -1.37113
       -1.35575
       -1.34348
       -1.46633
       -1.35058
       -1.34244
       -1.39470
       -1.41372
       -1.43937
       -1.39203
       -1.37393
       -1.36266
       -1.40196
       -1.43480
       -1.34773
       -1.40040
       -1.41742
       -1.39220
       -1.35676
       -1.42529
       -1.40136
       -1.39213
       -1.42150
       -1.38267
       -1.42221
       -1.40644
       -1.40572
       -1.38084
       -1.36832
       -1.42866
       -1.36801
       -1.36953
       -1.40468
       -1.39373
       -1.41617
       -1.40901
       -1.41684
       -1.38316
       -1.41954
       -1.39974
       -1.41959
       -1.39133
       -1.41574
       -1.39763
       -1.35824
       -1.37357
       -1.36070
       -1.40443
       -1.40220
       -1.41567
       -1.35446
       -1.38202
       -1.40935
       -1.40431
       -1.37074
       -1.42140
       -1.41092
       -1.39047
       -1.37358
       -1.33435
       -1.37782
       -1.36630
       -1.41581
       -1.36979
       -1.40924
       -1.37250
       -1.35018
       -1.39373
       -1.43758
       -1.36835
       -1.37152
       -1.41674
       -1.35117
       -1.34353
       -1.37510
       -1.35336
       -1.39706
       -1.37566
       -1.37262
       -1.37558
       -1.36447
       -1.39363
       -1.38825
       -1.43550
       -1.39579
       -1.37529
       -1.39346
       -1.39731
       -1.34409
       -1.37914
       -1.36631
       -1.42499
       -1.39471
       -1.38830
       -1.39496
       -1.40284
       -1.40249
       -1.37747
       -1.39680
       -1.43794
       -1.39267
       -1.14651
       -1.38707
       -1.38366
       -1.38380
       -1.40016
       -1.40743
       -1.40393
       -1.43459
       -1.39741
       -1.39253
       -1.38084
       -1.42713
       -1.41368
       -1.39641
       -1.37952
       -1.39124
       -1.41681
       -1.41587
       -1.41775
       -1.39527
       -1.39053
       -1.34626
       -1.43008
       -1.35972
       -1.19538
       -1.41855
       -1.37548
       -1.38052
       -1.44673
       -1.40249
       -1.39519
       -1.42005
       -1.40619
       -1.40652
       -1.36435
       -1.36143
       -1.37277
       -1.39261
       -1.43000
       -1.37747
       -1.38793
       -1.38100
       -1.41746
       -1.39084
       -1.41007
       -1.12442
       -1.37920
       -1.12721
       -1.10015
       -1.15230
       -1.14712
       -1.14615
       -1.16354
       -1.10834
       -1.11399
       -1.09300
       -1.39530
       -1.12168
       -1.36228
       -1.37684
       -1.36717
       -1.33960
       -1.42071
       -1.37592
       -1.36873
       -1.39191
       -1.42640
       -1.42680
       -1.38636
       -1.37017
       -1.40608
       -1.39529
       -1.41295
       -1.35701
       -1.42317
       -1.40168
       -1.41244
       -1.36741
       -1.39259
       -1.38706
       -1.39454
       -1.36672
       -1.37659
       -1.41396
       -1.41021
       -1.43773
       -1.38880
       -1.36373
       -1.42199
       -1.38931
       -1.35301
       -1.41573
       -1.36741
       -1.41918
       -1.40556
       -1.39426
       -1.36316
       -1.42491
       -1.39052
       -1.42088
       -1.37727
       -1.37264
       -1.38259
       -1.35021
       -1.39312
       -1.38660
       -1.39405
       -1.41592
       -1.38209
       -1.37581
       -1.40363
       -1.40868
       -1.40101
       -1.35717
       -1.45142
       -1.38095
       -1.36262
       -1.37017
       -1.35978
       -1.39333
       -1.35229
       -1.41865
       -1.35029
       -1.41299
       -1.35150
       -1.32731
       -1.43408
       -1.38877
       -1.35403
       -1.35179
       -1.39734
       -1.36699
       -1.36291
       -1.37190
       -1.33724
       -1.42300
       -1.35836
       -1.40216
       -1.40080
       -1.38190
       -1.41368
       -1.39611
       -1.41129
       -1.40966
       -1.40351
       -1.40854
       -1.40012
       -1.36649
       -1.38277
       -1.37563
       -1.42596
       -1.40272
       -1.37620
       -1.37040
       -1.39162
       -1.40657
       -1.39968
       -1.38679
       -1.41841
       -1.38151
       -1.15094
       -1.37779
       -1.39674
       -1.36451
       -1.39512
       -1.39106
       -1.41204
       -1.42810
       -1.40392
       -1.37110
       -1.39156
       -1.44214
       -1.38344
       -1.41650
       -1.36871
       -1.39056
       -1.42203
       -1.36688
       -1.43812
       -1.38570
       -1.43214
       -1.35662
       -1.44288
       -1.36481
       -1.19905
       -1.39442
       -1.40018
       -1.39174
       -1.39851
       -1.40540
       -1.40139
       -1.43037
       -1.43615
       -1.39909
       -1.36168
       -1.35465
       -1.37842
       -1.39159
       -1.41486
       -1.36324
       -1.38203
       -1.39575
       -1.42942
       -1.39164
       -1.37837
       -1.10104
       -1.32434
       -1.09608
       -1.11279
       -1.15617
       -1.17102
       -1.13674
       -1.16029
       -1.10610
       -1.11649
       -1.07843
       -1.36249
       -1.13120
       -1.37462
       -1.39320
       -1.37359
       -1.36170
       -1.44024
       -1.37932
       -1.40801
       -1.36106
       -1.37799
       -1.41549
       -1.39159
       -1.36661
       -1.40349
       -1.39300
       -1.40727
       -1.39829
       -1.43651
       -1.41466
       -1.42759
       -1.34936
       -1.37106
       -1.37942
       -1.39016
       -1.37453
       -1.41595
       -1.38171
       -1.39262
       -1.39750
       -1.39536
       -1.36197
       -1.40527
       -1.37519
       -1.38702
       -1.40000
       -1.38955
       -1.40209
       -1.39011
       -1.38651
       -1.34900
       -1.41444
       -1.40776
       -1.40254
       -1.36563
       -1.38133
       -1.41834
       -1.36698
       -1.39382
       -1.37545
       -1.39628
       -1.40060
       -1.36690
       -1.36935
       -1.41683
       -1.38456
       -1.38461
       -1.39027
       -1.41534
       -1.37006
       -1.37833
       -1.36553
       -1.34866
       -1.40665
       -1.36480
       -1.38271
       -1.35528
       -1.41256
       -1.37981
       -1.35201
       -1.41908
       -1.40586
       -1.38945
       -1.32787
       -1.35162
       -1.35342
       -1.33383
       -1.37714
       -1.37135
       -1.39401
       -1.38619
       -1.41787
       -1.39785
       -1.38194
       -1.37652
       -1.37437
       -1.40361
       -1.41720
       -1.36966
       -1.38750
       -1.36802
       -1.40543
       -1.37105
       -1.39479
       -1.37699
       -1.39503
       -1.37519
       -1.37415
       -1.35764
       -1.38028
       -1.37702
       -1.37138
       -1.39249
       -1.40603
       -1.15122
       -1.38902
       -1.36168
       -1.35559
       -1.35695
       -1.39970
       -1.44768
       -1.42424
       -1.38603
       -1.39614
       -1.39026
       -1.43411
       -1.36805
       -1.39176
       -1.36003
       -1.37014
       -1.41079
       -1.37504
       -1.42302
       -1.39323
       -1.42768
       -1.33972
       -1.43659
       -1.36454
       -1.20331
       -1.39189
       -1.37972
       -1.37340
       -1.37982
       -1.39751
       -1.38438
       -1.43010
       -1.40626
       -1.36878
       -1.36835
       -1.32651
       -1.38128
       -1.40426
       -1.42644
       -1.37177
       -1.39718
       -1.41143
       -1.44200
       -1.39310
       -1.35873
       -1.09528
       -1.34774
       -1.13509
       -1.14028
       -1.14755
       -1.18031
       -1.14732
       -1.14945
       -1.11064
       -1.13251
       -1.05044
       -1.35876
       -1.08637
       -1.37045
       -1.39236
       -1.37658
       -1.34239
       -1.43747
       -1.37042
       -1.34867
       -1.37241
       -1.38785
       -1.41427
       -1.39287
       -1.36229
       -1.40815
       -1.39650
       -1.38880
       -1.39613
       -1.42991
       -1.39873
       -1.43037
       -1.35202
       -1.36483
       -1.38354
       -1.39002
       -1.38851
       -1.39093
       -1.40311
       -1.41189
       -1.37616
       -1.38556
       -1.35669
       -1.37572
       -1.38162
       -1.37257
       -1.40071
       -1.37392
       -1.38719
       -1.38088
       -1.40662
       -1.36082
       -1.39667
       -1.39765
       -1.41046
       -1.37241
       -1.42590
       -1.39288
       -1.33471
       -1.36281
       -1.37156
       -1.39296
       -1.38847
       -1.35355
       -1.36714
       -1.39872
       -1.34446
       -1.38956
       -1.38761
       -1.40820
       -1.35948
       -1.35627
       -1.38298
       -1.35971
       -1.37763
       -1.35612
       -1.42040
       -1.32721
       -1.39522
       -1.38614
       -1.35626
       -1.37362
       -1.40603
       -1.37252
       -1.33888
       -1.36385
       -1.33626
       -1.33444
       -1.33992
       -1.34487
       -1.38358
       -1.38940
       -1.41407
       -1.38830
       -1.37295
       -1.38872
       -1.36210
       -1.40479
       -1.39922
       -1.39672
       -1.39839
       -1.38853
       -1.40109
       -1.41466
       -1.38574
       -1.38954
       -1.38833
       -1.36209
       -1.35651
       -1.35393
       -1.34739
       -1.37443
       -1.34921
       -1.37576
       -1.36422
       -1.16670
       -1.38556
       -1.39142
       -1.36529
       -1.35995
       -1.38951
       -1.39079
       -1.41462
       -1.42591
       -1.38435
       -1.39401
       -1.40772
       -1.38866
       -1.38682
       -1.37114
       -1.36543
       -1.42178
       -1.36090
       -1.38716
       -1.38575
       -1.41768
       -1.34129
       -1.41143
       -1.35458
       -1.20129
       -1.39979
       -1.35547
       -1.35309
       -1.40760
       -1.39800
       -1.41186
       -1.42102
       -1.39789
       -1.37560
       -1.34207
       -1.31456
       -1.42070
       -1.38740
       -1.42856
       -1.33732
       -1.41340
       -1.38602
       -1.42318
       -1.36489
       -1.37138
       -1.11634
       -1.35644
       -1.10302
       -1.13112
       -1.11734
       -1.16580
       -1.16469
       -1.14030
       -1.12336
       -1.14205
       -1.06348
       -1.35420
       -1.10228
       -1.38173
       -1.38926
       -1.39703
       -1.31967
       -1.41423
       -1.36610
       -1.37279
       -1.37452
       -1.41992
       -1.38444
       -1.40407
       -1.36674
       -1.39084
       -1.40280
       -1.36631
       -1.41412
       -1.38672
       -1.39307
       -1.43160
       -1.34505
       -1.34195
       -1.37787
       -1.40192
       -1.36570
       -1.39607
       -1.37819
       -1.39638
       -1.40258
       -1.36579
       -1.37876
       -1.38322
       -1.37031
       -1.36382
       -1.40847
       -1.38293
       -1.41372
       -1.36055
       -1.39854
       -1.35751
       -1.42967
       -1.39947
       -1.38058
       -1.39598
       -1.41605
       -1.38907
       -1.35915
       -1.38447
       -1.37218
       -1.39444
       -1.38974
       -1.37670
       -1.39016
       -1.39931
       -1.37104
       -1.36352
       -1.39423
       -1.41548
       -1.41191
       -1.37878
       -1.40429
       -1.38789
       -1.37153
       -1.39651
       -1.39955
       -1.31158
       -1.39874
       -1.38095
       -1.35913
       -1.38324
       -1.39772
       -1.39303
       -1.35059
       -1.39455
       -1.33951
       -1.35227
       -1.36594
       -1.36312
       -1.39091
       -1.36227
       -1.37197
       -1.36897
       -1.35902
       -1.37679
       -1.36126
       -1.43078
       -1.41243
       -1.40173
       -1.40842
       -1.39713
       -1.37555
       -1.39396
       -1.36859
       -1.39496
       -1.42741
       -1.36425
       -1.41356
       -1.35477
       -1.32978
       -1.35773
       -1.36071
       -1.37027
       -1.36832
       -1.14849
       -1.40620
       -1.40670
       -1.36735
       -1.34363
       -1.38242
       -1.40997
       -1.41058
       -1.41271
       -1.40472
       -1.37765
       -1.40874
       -1.39871
       -1.36083
       -1.38243
       -1.38206
       -1.40073
       -1.35379
       -1.36910
       -1.38737
       -1.37251
       -1.32525
       -1.42624
       -1.38010
       -1.17874
       -1.38489
       -1.36212
       -1.39671
       -1.41161
       -1.37743
       -1.37911
       -1.39742
       -1.40428
       -1.35916
       -1.37302
       -1.34049
       -1.40381
       -1.38516
       -1.38646
       -1.37151
       -1.40494
       -1.37391
       -1.42109
       -1.40500
       -1.38712
       -1.10658
       -1.34109
       -1.10725
       -1.12738
       -1.12512
       -1.16000
       -1.17763
       -1.16818
       -1.10521
       -1.13970
       -1.06876
       -1.35492
       -1.13735
       -1.39159
       -1.41052
       -1.41450
       -1.34440
       -1.41738
       -1.37601
       -1.39149
       -1.39132
       -1.42581
       -1.40942
       -1.41142
       -1.37106
       -1.41903
       -1.40240
       -1.37356
       -1.37192
       -1.37194
       -1.38528
       -1.39455
       -1.40534
       -1.38537
       -1.37879
       -1.36019
       -1.37505
       -1.41364
       -1.40144
       -1.39800
       -1.37659
       -1.38675
       -1.42584
       -1.37534
       -1.37841
       -1.35275
       -1.38018
       -1.36232
       -1.40211
       -1.36438
       -1.38812
       -1.35069
       -1.40214
       -1.40771
       -1.38025
       -1.36825
       -1.40409
       -1.37741
       -1.35496
       -1.39517
       -1.37300
       -1.39279
       -1.39335
       -1.39979
       -1.36399
       -1.38523
       -1.38989
       -1.33736
       -1.36720
       -1.40474
       -1.40001
       -1.39017
       -1.43937
       -1.37784
       -1.39395
       -1.40054
       -1.39465
       -1.35815
       -1.40804
       -1.38953
       -1.39132
       -1.37357
       -1.40324
       -1.39601
       -1.37120
       -1.38875
       -1.36799
       -1.33342
       -1.36111
       -1.37310
       -1.38710
       -1.35244
       -1.37624
       -1.37518
       -1.34032
       -1.38974
       -1.36363
       -1.41031
       -1.42828
       -1.37213
       -1.41088
       -1.40512
       -1.37711
       -1.38879
       -1.38131
       -1.34917
       -1.40327
       -1.34778
       -1.43164
       -1.40219
       -1.33631
       -1.39937
       -1.39627
       -1.40986
       -1.37326
       -1.12171
       -1.40662
       -1.38125
       -1.35206
       -1.36837
       -1.36894
       -1.39263
       -1.41316
       -1.39158
       -1.38573
       -1.36540
       -1.43908
       -1.38326
       -1.37699
       -1.37270
       -1.39894
       -1.38865
       -1.37314
       -1.35505
       -1.41400
       -1.39487
       -1.36999
       -1.41122
       -1.39038
       -1.17942
       -1.36762
       -1.34904
       -1.38143
       -1.39395
       -1.35160
       -1.38691
       -1.43293
       -1.38156
       -1.38745
       -1.37886
       -1.34049
       -1.38124
       -1.40216
       -1.42098
       -1.36941
       -1.38045
       -1.37801
       -1.40840
       -1.42321
       -1.40632
       -1.13045
       -1.36446
       -1.13365
       -1.12564
       -1.12238
       -1.13679
       -1.17367
       -1.16897
       -1.10611
       -1.11317
       -1.10903
       -1.33134
       -1.15977
       -1.37250
       -1.40501
       -1.43869
       -1.35460
       -1.43510
       -1.37110
       -1.35067
       -1.37571
       -1.38851
       -1.39764
       -1.39736
       -1.36925
       -1.43512
       -1.39895
       -1.41502
       -1.39466
       -1.37492
       -1.39133
       -1.39742
       -1.40314
       -1.39726
       -1.35112
       -1.37028
       -1.36397
       -1.45100
       -1.41892
       -1.37828
       -1.39932
       -1.38389
       -1.42976
       -1.34524
       -1.35244
       -1.36542
       -1.38924
       -1.37510
       -1.39885
       -1.34097
       -1.37075
       -1.37174
       -1.39631
       -1.37594
       -1.36822
       -1.37043
       -1.38517
       -1.39879
       -1.35609
       -1.39833
       -1.36725
       -1.35846
       -1.37978
       -1.38068
       -1.36693
       -1.36443
       -1.38222
       -1.33419
       -1.36432
       -1.40177
       -1.36832
       -1.39422
       -1.40905
       -1.36734
       -1.37962
       -1.40096
       -1.38237
       -1.38962
       -1.39524
       -1.35802
       -1.38028
       -1.35608
       -1.38224
       -1.39321
       -1.36975
       -1.36741
       -1.36880
       -1.30378
       -1.36342
       -1.39945
       -1.34795
       -1.37020
       -1.37099
       -1.36962
       -1.34886
       -1.43268
       -1.41632
       -1.38691
       -1.43624
       -1.40251
       -1.41296
       -1.40197
       -1.34950
       -1.41212
       -1.36618
       -1.37838
       -1.38701
       -1.34120
       -1.40601
       -1.38513
       -1.34347
       -1.37334
       -1.39869
       -1.37039
       -1.37312
       -1.14092
       -1.38459
       -1.37325
       -1.37839
       -1.37327
       -1.38563
       -1.39932
       -1.36848
       -1.36102
       -1.39493
       -1.35715
       -1.42518
       -1.37948
       -1.36976
       -1.37880
       -1.37642
       -1.38147
       -1.36236
       -1.37703
       -1.39122
       -1.41169
       -1.37590
       -1.39945
       -1.38901
       -1.16260
       -1.33256
       -1.39578
       -1.39328
       -1.39877
       -1.37988
       -1.39014
       -1.41438
       -1.39025
       -1.38990
       -1.38600
       -1.32795
       -1.37821
       -1.37417
       -1.42105
       -1.36238
       -1.36456
       -1.35942
       -1.42808
       -1.42037
       -1.40464
       -1.12756
       -1.40463
       -1.13288
       -1.11032
       -1.11336
       -1.12874
       -1.19006
       -1.14981
       -1.10560
       -1.09344
       -1.11153
       -1.34832
       -1.13666
       -1.36141
       -1.39846
       -1.42856
       -1.33662
       -1.40816
       -1.38760
       -1.33032
       -1.33686
       -1.36419
       -1.40703
       -1.44174
       -1.39045
       -1.41552
       -1.43029
       -1.38482
       -1.39679
       -1.37043
       -1.40220
       -1.38767
       -1.41055
       -1.41802
       -1.37909
       -1.37489
       -1.36370
       -1.43039
       -1.41084
       -1.37952
       -1.40904
       -1.33959
       -1.40814
       -1.38192
       -1.34110
       -1.34997
       -1.35726
       -1.39486
       -1.36275
       -1.34090
       -1.41899
       -1.35993
       -1.40226
       -1.37222
       -1.36208
       -1.36117
       -1.37303
       -1.40584
       -1.35346
       -1.38327
       -1.37316
       -1.38140
       -1.41508
       -1.39194
       -1.37473
       -1.36157
       -1.39870
       -1.34036
       -1.34880
       -1.42158
       -1.35820
       -1.39255
       -1.40762
       -1.39187
       -1.36791
       -1.38898
       -1.36220
       -1.36074
       -1.39689
       -1.33176
       -1.37910
       -1.40990
       -1.38108
       -1.39461
       -1.33831
       -1.38618
       -1.40331
       -1.32753
       -1.38211
       -1.39625
       -1.37052
       -1.38725
       -1.37097
       -1.37594
       -1.32371
       -1.38689
       -1.41406
       -1.38204
       -1.40843
       -1.40526
       -1.41299
       -1.36147
       -1.38758
       -1.38720
       -1.35272
       -1.35512
       -1.40459
       -1.33824
       -1.39179
       -1.36932
       -1.37221
       -1.38096
       -1.41525
       -1.38011
       -1.35997
       -1.17889
       -1.38834
       -1.40057
       -1.35280
       -1.38563
       -1.39335
       -1.39416
       -1.40096
       -1.36126
       -1.36592
       -1.37773
       -1.42371
       -1.33522
       -1.37418
       -1.38451
       -1.37368
       -1.40998
       -1.35255
       -1.34920
       -1.37078
       -1.38531
       -1.36089
       -1.42837
       -1.38438
       -1.16093
       -1.36334
       -1.41731
       -1.37537
       -1.40268
       -1.40516
       -1.35610
       -1.39308
       -1.39829
       -1.39506
       -1.37173
       -1.34747
       -1.36109
       -1.39554
       -1.38427
       -1.38155
       -1.31543
       -1.35982
       -1.41767
       -1.41264
       -1.39662
       -1.13452
       -1.37971
       -1.11614
       -1.09684
       -1.09203
       -1.12928
       -1.19737
       -1.13435
       -1.10849
       -1.11753
       -1.15997
       -1.31594
       -1.13519
       -1.36039
       -1.37661
       -1.40200
       -1.34169
       -1.37327
       -1.37994
       -1.39386
       -1.33275
       -1.35331
       -1.40619
       -1.40405
       -1.37175
       -1.40271
       -1.39636
       -1.40414
       -1.42316
       -1.37926
       -1.42144
       -1.39511
       -1.38143
       -1.41186
       -1.33927
       -1.39025
       -1.35443
       -1.42109
       -1.38019
       -1.38620
       -1.38989
       -1.35065
       -1.39686
       -1.39547
       -1.37591
       -1.35811
       -1.34584
       -1.41091
       -1.38764
       -1.37026
       -1.41378
       -1.37434
       -1.42435
       -1.38061
       -1.37662
       -1.38826
       -1.38730
       -1.36152
       -1.35597
       -1.40009
       -1.37989
       -1.37116
       -1.42796
       -1.41319
       -1.37717
       -1.38432
       -1.40067
       -1.33882
       -1.35361
       -1.40834
       -1.35718
       -1.37506
       -1.43246
       -1.37151
       -1.40327
       -1.39472
       -1.34774
       -1.36641
       -1.42356
       -1.33297
       -1.41797
       -1.36448
       -1.34902
       -1.37189
       -1.33619
       -1.35787
       -1.37853
       -1.34555
       -1.37233
       -1.35872
       -1.35880
       -1.38336
       -1.37082
       -1.36910
       -1.33787
       -1.37809
       -1.44267
       -1.37452
       -1.37124
       -1.42178
       -1.38802
       -1.35692
       -1.37242
       -1.38001
       -1.31703
       -1.39712
       -1.39211
       -1.36990
       -1.36464
       -1.34110
       -1.37957
       -1.40633
       -1.40185
       -1.40044
       -1.35488
       -1.16346
       -1.40423
       -1.39721
       -1.35882
       -1.36234
       -1.35635
       -1.38630
       -1.38966
       -1.39087
       -1.35477
       -1.38926
       -1.44382
       -1.35926
       -1.36236
       -1.38965
       -1.39619
       -1.40914
       -1.36219
       -1.40075
       -1.33218
       -1.38957
       -1.34692
       -1.41416
       -1.38929
       -1.16362
       -1.39213
       -1.37509
       -1.39856
       -1.40339
       -1.39539
       -1.36943
       -1.37875
       -1.41333
       -1.43570
       -1.36340
       -1.34973
       -1.36946
       -1.37023
       -1.37599
       -1.36138
       -1.33440
       -1.36640
       -1.38564
       -1.38910
       -1.38488
       -1.15115
       -1.35521
       -1.11720
       -1.12149
       -1.10098
       -1.14383
       -1.18871
       -1.14588
       -1.12248
       -1.09063
       -1.16597
       -1.29964
       -1.11749
       -1.37151
       -1.40423
       -1.37461
       -1.39826
       -1.39548
       -1.37192
       -1.38282
       -1.33911
       -1.34873
       -1.35725
       -1.39459
       -1.37261
       -1.39317
       -1.40080
       -1.42320
       -1.41125
       -1.38628
       -1.40842
       -1.39848
       -1.37525
       -1.42462
       -1.35528
       -1.37813
       -1.35667
       -1.42429
       -1.39304
       -1.34708
       -1.38670
       -1.35481
       -1.38011
       -1.38464
       -1.37550
       -1.35407
       -1.37064
       -1.39936
       -1.37270
       -1.37563
       -1.40024
       -1.36201
       -1.40894
       -1.39756
       -1.36505
       -1.38617
       -1.39077
       -1.34812
       -1.36872
       -1.40175
       -1.37066
       -1.38221
       -1.39862
       -1.38166
       -1.37256
       -1.37741
       -1.41263
       -1.32734
       -1.35048
       -1.34680
       -1.36864
       -1.37242
       -1.39965
       -1.35124
       -1.41367
       -1.36750
       -1.37794
       -1.34710
       -1.40304
       -1.35811
       -1.39433
       -1.37746
       -1.35890
       -1.37127
       -1.36430
       -1.39082
       -1.35307
       -1.35524
       -1.37680
       -1.37378
       -1.39381
       -1.37602
       -1.37554
       -1.38726
       -1.34224
       -1.36713
       -1.46928
       -1.34773
       -1.38732
       -1.39417
       -1.37685
       -1.35060
       -1.34402
       -1.36691
       -1.33154
       -1.40307
       -1.39062
       -1.35684
       -1.35407
       -1.34168
       -1.40540
       -1.40327
       -1.36539
       -1.42573
       -1.35467
       -1.14792
       -1.38104
       -1.39189
       -1.35331
       -1.36236
       -1.37240
       -1.40837
       -1.37266
       -1.41209
       -1.38831
       -1.41089
       -1.42706
       -1.40065
       -1.35567
       -1.36760
       -1.34924
       -1.40077
       -1.41437
       -1.43885
       -1.32971
       -1.39445
       -1.37792
       -1.41647
       -1.33990
       -1.13882
       -1.35480
       -1.37263
       -1.36580
       -1.35226
       -1.38487
       -1.36378
       -1.37970
       -1.42119
       -1.38267
       -1.35094
       -1.35152
       -1.38737
       -1.36963
       -1.37991
       -1.36589
       -1.32875
       -1.36063
       -1.37326
       -1.39391
       -1.41564
       -1.15522
       -1.33962
       -1.10523
       -1.10941
       -1.09445
       -1.13972
       -1.17142
       -1.11087
       -1.10439
       -1.09465
       -1.17764
       -1.30193
       -1.10873
       -1.39980
       -1.42284
       -1.37896
       -1.37296
       -1.37946
       -1.39785
       -1.38490
       -1.33665
       -1.37476
       -1.33223
       -1.37998
       -1.38917
       -1.43232
       -1.45157
       -1.40263
       -1.41133
       -1.34798
       -1.39086
       -1.44518
       -1.34829
       -1.42698
       -1.35359
       -1.36975
       -1.36301
       -1.42373
       -1.40609
       -1.38855
       -1.37143
       -1.35558
       -1.37471
       -1.36815
       -1.38197
       -1.40044
       -1.33829
       -1.42018
       -1.39853
       -1.35329
       -1.41449
       -1.35894
       -1.36254
       -1.42732
       -1.36059
       -1.39351
       -1.40290
       -1.36645
       -1.37691
       -1.40435
       -1.38259
       -1.38008
       -1.39158
       -1.37424
       -1.35631
       -1.37496
       -1.40018
       -1.34210
       -1.34915
       -1.35119
       -1.38406
       -1.39091
       -1.38827
       -1.36866
       -1.37627
       -1.37509
       -1.36871
       -1.36313
       -1.39960
       -1.39275
       -1.37609
       -1.40051
       -1.35720
       -1.38823
       -1.34239
       -1.38930
       -1.34309
       -1.36136
       -1.37588
       -1.35243
       -1.39675
       -1.39590
       -1.36809
       -1.41733
       -1.33654
       -1.36507
       -1.43618
       -1.37227
       -1.37930
       -1.41569
       -1.40411
       -1.35826
       -1.35035
       -1.33386
       -1.35991
       -1.39542
       -1.38938
       -1.37703
       -1.36753
       -1.37476
       -1.36720
       -1.38986
       -1.39178
       -1.40532
       -1.34507
       -1.15965
       -1.34911
       -1.37016
       -1.37759
       -1.35957
       -1.37082
       -1.40357
       -1.37304
       -1.39437
       -1.39597
       -1.38647
       -1.44497
       -1.39255
       -1.37817
       -1.37345
       -1.37259
       -1.39212
       -1.39376
       -1.43373
       -1.37371
       -1.35273
       -1.40759
       -1.40764
       -1.36435
       -1.12835
       -1.36113
       -1.38593
       -1.35305
       -1.38657
       -1.35528
       -1.39744
       -1.38772
       -1.37714
       -1.38221
       -1.35827
       -1.34642
       -1.42430
       -1.34747
       -1.39330
       -1.36150
       -1.32688
       -1.37733
       -1.36415
       -1.36309
       -1.38485
       -1.15349
       -1.34328
       -1.06404
       -1.10879
       -1.07431
       -1.13613
       -1.20307
       -1.10128
       -1.12134
       -1.09884
       -1.16025
       -1.31837
       -1.11239
       -1.39801
       -1.38895
       -1.41058
       -1.38348
       -1.39599
       -1.41969
       -1.38349
       -1.36890
       -1.36962
       -1.36402
       -1.39431
       -1.37720
       -1.41500
       -1.39884
       -1.42777
       -1.43290
       -1.38614
       -1.39161
       -1.39074
       -1.33835
       -1.40949
       -1.36730
       -1.39510
       -1.36413
       -1.43714
       -1.38140
       -1.39804
       -1.35543
       -1.34425
       -1.34502
       -1.34088
       -1.36016
       -1.37577
       -1.33383
       -1.39532
       -1.37759
       -1.35431
       -1.39387
       -1.36899
       -1.37071
       -1.38710
       -1.36981
       -1.40701
       -1.37467
       -1.37385
       -1.40714
       -1.39746
       -1.34632
       -1.39302
       -1.40353
       -1.38864
       -1.37700
       -1.39480
       -1.39046
       -1.33071
       -1.33197
       -1.36329
       -1.35329
       -1.38088
       -1.36716
       -1.36681
       -1.34342
       -1.36539
       -1.40668
       -1.38298
       -1.39866
       -1.36845
       -1.34968
       -1.39573
       -1.34753
       -1.40858
       -1.34328
       -1.40343
       -1.36144
       -1.39140
       -1.36873
       -1.34063
       -1.38217
       -1.41296
       -1.33644
       -1.39933
       -1.32837
       -1.40094
       -1.38292
       -1.39056
       -1.40921
       -1.41550
       -1.40524
       -1.37589
       -1.38641
       -1.34373
       -1.38185
       -1.37527
       -1.39727
       -1.41295
       -1.37993
       -1.38658
       -1.38386
       -1.38413
       -1.35951
       -1.39637
       -1.34488
       -1.17283
       -1.37424
       -1.33456
       -1.40661
       -1.34762
       -1.38698
       -1.39128
       -1.36997
       -1.40306
       -1.40439
       -1.38219
       -1.44317
       -1.39045
       -1.40096
       -1.38106
       -1.34942
       -1.39293
       -1.38663
       -1.41721
       -1.34554
       -1.38611
       -1.38184
       -1.41031
       -1.37577
       -1.14163
       -1.35023
       -1.36917
       -1.35999
       -1.39744
       -1.34633
       -1.37691
       -1.39769
       -1.39752
       -1.39268
       -1.36508
       -1.35811
       -1.40210
       -1.38981
       -1.41792
       -1.36770
       -1.35148
       -1.39562
       -1.39362
       -1.34967
       -1.35225
       -1.13671
       -1.36827
       -1.05924
       -1.11013
       -1.06189
       -1.12216
       -1.15656
       -1.10708
       -1.12907
       -1.11640
       -1.15602
       -1.34490
       -1.12427
       -1.37903
       -1.38640
       -1.39177
       -1.37756
       -1.39597
       -1.37898
       -1.33334
       -1.36739
       -1.40561
       -1.37850
       -1.36994
       -1.38857
       -1.36646
       -1.42431
       -1.41842
       -1.42650
       -1.37614
       -1.38856
       -1.39619
       -1.34288
       -1.39483
       -1.37832
       -1.38428
       -1.36611
       -1.47810
       -1.33970
       -1.39917
       -1.37085
       -1.37909
       -1.34957
       -1.35186
       -1.37711
       -1.38409
       -1.33607
       -1.39613
       -1.38526
       -1.35333
       -1.36899
       -1.38653
       -1.36077
       -1.36829
       -1.37266
       -1.37524
       -1.39218
       -1.37163
       -1.38291
       -1.36119
       -1.33726
       -1.36112
       -1.37393
       -1.38581
       -1.34866
       -1.38246
       -1.44080
       -1.34780
       -1.35376
       -1.36269
       -1.35455
       -1.35489
       -1.41165
       -1.37022
       -1.34418
       -1.37782
       -1.39039
       -1.36480
       -1.35124
       -1.33895
       -1.33947
       -1.38610
       -1.36448
       -1.39414
       -1.32216
       -1.41188
       -1.36751
       -1.37057
       -1.37235
       -1.31614
       -1.39358
       -1.37583
       -1.34855
       -1.37756
       -1.34946
       -1.40744
       -1.37638
       -1.39001
       -1.41536
       -1.41996
       -1.37982
       -1.39365
       -1.36462
       -1.34558
       -1.37483
       -1.35193
       -1.41888
       -1.36514
       -1.36806
       -1.39603
       -1.35205
       -1.37756
       -1.36457
       -1.42268
       -1.36579
       -1.19945
       -1.34813
       -1.35197
       -1.43334
       -1.36722
       -1.39988
       -1.40339
       -1.37549
       -1.42376
       -1.38590
       -1.39557
       -1.40761
       -1.37035
       -1.37323
       -1.37172
       -1.34288
       -1.39055
       -1.39313
       -1.41470
       -1.35535
       -1.39417
       -1.37307
       -1.40818
       -1.37662
       -1.16208
       -1.38247
       -1.34898
       -1.38256
       -1.38588
       -1.40035
       -1.40449
       -1.37012
       -1.40547
       -1.35407
       -1.35252
       -1.35610
       -1.37753
       -1.37323
       -1.37066
       -1.35435
       -1.35073
       -1.39338
       -1.41816
       -1.38129
       -1.37347
       -1.12018
       -1.38728
       -1.06653
       -1.13280
       -1.06958
       -1.10850
       -1.16871
       -1.12069
       -1.11413
       -1.11484
       -1.16682
       -1.35146
       -1.15074
       -1.38170
       -1.37820
       -1.37261
       -1.34165
       -1.36682
       -1.35920
       -1.35077
       -1.36930
       -1.39809
       -1.39035
       -1.38867
       -1.39437
       -1.37111
       -1.39095
       -1.41692
       -1.43435
       -1.36756
       -1.38855
       -1.37852
       -1.36775
       -1.40667
       -1.37606
       -1.38148
       -1.40468
       -1.44874
       -1.37871
       -1.36503
       -1.36792
       -1.34412
       -1.34157
       -1.37793
       -1.36480
       -1.38638
       -1.33855
       -1.36389
       -1.37216
       -1.36989
       -1.37642
       -1.36487
       -1.35338
       -1.39345
       -1.38982
       -1.38179
       -1.36096
       -1.35085
       -1.35365
       -1.36084
       -1.31657
       -1.35862
       -1.37686
       -1.38900
       -1.33860
       -1.37446
       -1.42605
       -1.30565
       -1.36771
       -1.36606
       -1.37514
       -1.38821
       -1.41968
       -1.36059
       -1.37159
       -1.38022
       -1.35637
       -1.36845
       -1.36908
       -1.34616
       -1.34604
       -1.37928
       -1.37363
       -1.34186
       -1.34254
       -1.37402
       -1.35348
       -1.36756
       -1.39406
       -1.33148
       -1.39781
       -1.36635
       -1.37651
       -1.41780
       -1.32828
       -1.42197
       -1.37536
       -1.34771
       -1.40941
       -1.41056
       -1.38069
       -1.38310
       -1.40119
       -1.36879
       -1.33049
       -1.32986
       -1.38923
       -1.36047
       -1.37447
       -1.36935
       -1.34521
       -1.38738
       -1.34942
       -1.38126
       -1.39595
       -1.18968
       -1.38083
       -1.35496
       -1.41915
       -1.37513
       -1.36991
       -1.39998
       -1.37928
       -1.42783
       -1.39349
       -1.37300
       -1.37791
       -1.39739
       -1.38071
       -1.36358
       -1.33316
       -1.37511
       -1.36951
       -1.39764
       -1.34888
       -1.34489
       -1.35864
       -1.39101
       -1.38356
       -1.15522
       -1.38366
       -1.37190
       -1.38653
       -1.38425
       -1.37643
       -1.38096
       -1.38641
       -1.38875
       -1.36800
       -1.34792
       -1.35231
       -1.36117
       -1.36287
       -1.38280
       -1.33892
       -1.37308
       -1.37973
       -1.39761
       -1.39406
       -1.36351
       -1.10212
       -1.39659
       -1.07885
       -1.13310
       -1.08863
       -1.11985
       -1.17505
       -1.11304
       -1.12728
       -1.09584
       -1.14657
       -1.37850
       -1.10976
       -1.38932
       -1.38651
       -1.37619
       -1.36924
       -1.36765
       -1.36454
       -1.36415
       -1.37677
       -1.39036
       -1.37302
       -1.35955
       -1.38999
       -1.38315
       -1.37543
       -1.41276
       -1.41395
       -1.37957
       -1.38833
       -1.42386
       -1.37658
       -1.40170
       -1.38616
       -1.38557
       -1.40468
       -1.40346
       -1.36029
       -1.36867
       -1.33962
       -1.37805
       -1.36765
       -1.38291
       -1.37043
       -1.34400
       -1.34390
       -1.36386
       -1.36890
       -1.40408
       -1.36437
       -1.36299
       -1.36745
       -1.39282
       -1.38965
       -1.39442
       -1.37299
       -1.33484
       -1.38022
       -1.34692
       -1.31885
       -1.38691
       -1.38874
       -1.38291
       -1.34055
       -1.38470
       -1.38473
       -1.33835
       -1.38719
       -1.31750
       -1.36051
       -1.36911
       -1.40311
       -1.38739
       -1.38303
       -1.36557
       -1.36968
       -1.35030
       -1.38144
       -1.34047
       -1.35991
       -1.35345
       -1.36402
       -1.33234
       -1.36079
       -1.38179
       -1.35758
       -1.37609
       -1.39847
       -1.31530
       -1.39138
       -1.34443
       -1.37682
       -1.41496
       -1.31742
       -1.39424
       -1.38225
       -1.31105
       -1.38233
       -1.38617
       -1.37222
       -1.37437
       -1.36675
       -1.35390
       -1.34264
       -1.36961
       -1.39281
       -1.35009
       -1.37597
       -1.36274
       -1.35669
       -1.40507
       -1.33240
       -1.39040
       -1.40372
       -1.16560
       -1.37915
       -1.35442
       -1.47442
       -1.36241
       -1.36905
       -1.40270
       -1.38087
       -1.44153
       -1.40160
       -1.37204
       -1.35772
       -1.39182
       -1.38643
       -1.30377
       -1.33749
       -1.38090
       -1.37112
       -1.35657
       -1.38462
       -1.36563
       -1.38393
       -1.38423
       -1.38469
       -1.16034
       -1.36832
       -1.40208
       -1.40995
       -1.41020
       -1.36347
       -1.39658
       -1.40929
       -1.38729
       -1.39192
       -1.36056
       -1.33336
       -1.31094
       -1.38967
       -1.39398
       -1.34843
       -1.37438
       -1.37475
       -1.36806
       -1.38106
       -1.39268
       -1.10098
       -1.37341
       -1.07582
       -1.10650
       -1.09212
       -1.10939
       -1.16297
       -1.13664
       -1.14517
       -1.11533
       -1.14404
       -1.37688
       -1.11120
       -1.35842
       -1.37653
       -1.39476
       -1.36943
       -1.36500
       -1.39440
       -1.36264
       -1.40312
       -1.38609
       -1.36285
       -1.36637
       -1.38328
       -1.43040
       -1.41763
       -1.39658
       -1.39294
       -1.38526
       -1.35657
       -1.40890
       -1.34383
       -1.41172
       -1.40764
       -1.34843
       -1.37518
       -1.40189
       -1.36506
       -1.40106
       -1.33682
       -1.35565
       -1.38393
       -1.39349
       -1.35689
       -1.34973
       -1.33426
       -1.38160
       -1.33931
       -1.38341
       -1.37501
       -1.36963
       -1.37241
       -1.36540
       -1.35200
       -1.39018
       -1.39224
       -1.30163
       -1.40205
       -1.35693
       -1.33158
       -1.37878
       -1.35815
       -1.36470
       -1.35286
       -1.38772
       -1.38834
       -1.34528
       -1.41175
       -1.33660
       -1.36679
       -1.36368
       -1.39970
       -1.40043
       -1.36996
       -1.35973
       -1.38670
       -1.34802
       -1.37053
       -1.36062
       -1.36084
       -1.36284
       -1.38577
       -1.35179
       -1.34510
       -1.38431
       -1.38070
       -1.34972
       -1.39716
       -1.31385
       -1.38725
       -1.35898
       -1.37193
       -1.41504
       -1.34248
       -1.40316
       -1.35050
       -1.35747
       -1.38145
       -1.39072
       -1.37713
       -1.32954
       -1.36601
       -1.33499
       -1.34562
       -1.36549
       -1.39708
       -1.35750
       -1.38498
       -1.34224
       -1.33499
       -1.38057
       -1.36825
       -1.39811
       -1.40502
       -1.15928
       -1.33445
       -1.34852
       -1.47892
       -1.34751
       -1.36516
       -1.40526
       -1.39072
       -1.40731
       -1.38657
       -1.34839
       -1.36366
       -1.39587
       -1.34499
       -1.34411
       -1.35011
       -1.38942
       -1.35511
       -1.37101
       -1.38255
       -1.38085
       -1.38944
       -1.38237
       -1.37952
       -1.16460
       -1.39962
       -1.38684
       -1.40413
       -1.41737
       -1.37258
       -1.38312
       -1.41308
       -1.39773
       -1.40146
       -1.39640
       -1.36911
       -1.34264
       -1.40838
       -1.40092
       -1.35351
       -1.36759
       -1.36956
       -1.37240
       -1.39520
       -1.36953
       -1.11330
       -1.34368
       -1.09814
       -1.10569
       -1.08274
       -1.12400
       -1.14550
       -1.11099
       -1.16835
       -1.13546
       -1.14378
       -1.38108
       -1.12964
       -1.33895
       -1.38177
       -1.38587
       -1.35437
       -1.36106
       -1.37098
       -1.32312
       -1.40930
       -1.36671
       -1.37628
       -1.38050
       -1.38794
       -1.40421
       -1.42178
       -1.42424
       -1.39946
       -1.37528
       -1.33758
       -1.39711
       -1.38144
       -1.40125
       -1.37902
       -1.35744
       -1.38773
       -1.36483
       -1.37281
       -1.39092
       -1.34734
       -1.33246
       -1.37516
       -1.39853
       -1.36350
       -1.38884
       -1.35639
       -1.40419
       -1.33468
       -1.38968
       -1.37471
       -1.35164
       -1.36269
       -1.38523
       -1.36838
       -1.38534
       -1.38468
       -1.31094
       -1.42478
       -1.36671
       -1.37504
       -1.35711
       -1.37134
       -1.33552
       -1.38762
       -1.39188
       -1.39181
       -1.35156
       -1.37705
       -1.33774
       -1.35939
       -1.37526
       -1.38582
       -1.37839
       -1.37490
       -1.35139
       -1.42252
       -1.34765
       -1.39562
       -1.38610
       -1.38864
       -1.38210
       -1.40592
       -1.36780
       -1.34284
       -1.36699
       -1.39191
       -1.36080
       -1.38462
       -1.32123
       -1.37934
       -1.37839
       -1.33844
       -1.42210
       -1.33740
       -1.37613
       -1.36596
       -1.39559
       -1.36223
       -1.34721
       -1.36306
       -1.31068
       -1.35375
       -1.35195
       -1.33955
       -1.37323
       -1.39600
       -1.35483
       -1.38529
       -1.34830
       -1.34183
       -1.34204
       -1.36381
       -1.38102
       -1.34865
       -1.15784
       -1.33241
       -1.35573
       -1.42829
       -1.33123
       -1.35158
       -1.42964
       -1.37134
       -1.39284
       -1.35900
       -1.34998
       -1.34768
       -1.38574
       -1.34934
       -1.33410
       -1.35301
       -1.39182
       -1.36854
       -1.41029
       -1.38794
       -1.40830
       -1.38770
       -1.36674
       -1.36863
       -1.17825
       -1.40356
       -1.38356
       -1.40904
       -1.40274
       -1.39170
       -1.38800
       -1.38790
       -1.42726
       -1.42820
       -1.38114
       -1.36667
       -1.37039
       -1.36499
       -1.40456
       -1.37046
       -1.34155
       -1.34603
       -1.39782
       -1.38769
       -1.31841
       -1.10595
       -1.34602
       -1.09727
       -1.11019
       -1.07004
       -1.08864
       -1.10674
       -1.09673
       -1.17360
       -1.14795
       -1.11693
       -1.35589
       -1.13178
       -1.33719
       -1.39788
       -1.35841
       -1.37690
       -1.38082
       -1.36597
       -1.32536
       -1.38934
       -1.38612
       -1.39588
       -1.38596
       -1.36439
       -1.39586
       -1.39642
       -1.41610
       -1.38636
       -1.39685
       -1.34559
       -1.39294
       -1.38224
       -1.36836
       -1.36717
       -1.35871
       -1.37657
       -1.33790
       -1.36973
       -1.38033
       -1.32844
       -1.35824
       -1.36856
       -1.38415
       -1.36452
       -1.36980
       -1.38714
       -1.39751
       -1.36359
       -1.38242
       -1.37524
       -1.34248
       -1.39194
       -1.39753
       -1.37767
       -1.35771
       -1.37735
       -1.33682
       -1.39036
       -1.36929
       -1.39013
       -1.37543
       -1.38731
       -1.36475
       -1.38235
       -1.36540
       -1.37894
       -1.34980
       -1.37636
       -1.38539
       -1.35499
       -1.39503
       -1.38368
       -1.37598
       -1.39045
       -1.36130
       -1.40743
       -1.36107
       -1.39655
       -1.36036
       -1.36540
       -1.35886
       -1.38157
       -1.37309
       -1.31946
       -1.35120
       -1.37019
       -1.36597
       -1.37639
       -1.35298
       -1.41724
       -1.33768
       -1.33994
       -1.39320
       -1.36503
       -1.39092
       -1.36605
       -1.37351
       -1.36918
       -1.33133
       -1.38253
       -1.36154
       -1.35205
       -1.33134
       -1.37300
       -1.39356
       -1.39305
       -1.34113
       -1.36450
       -1.34960
       -1.35094
       -1.34937
       -1.35033
       -1.36287
       -1.33561
       -1.14101
       -1.36140
       -1.33221
       -1.41166
       -1.34009
       -1.37939
       -1.42507
       -1.36306
       -1.38816
       -1.33820
       -1.36473
       -1.35686
       -1.36398
       -1.32872
       -1.38739
       -1.35391
       -1.39934
       -1.36829
       -1.41122
       -1.40781
       -1.38281
       -1.38950
       -1.37959
       -1.36440
       -1.17180
       -1.37695
       -1.35596
       -1.38880
       -1.42099
       -1.40267
       -1.38901
       -1.39180
       -1.38529
       -1.43348
       -1.37286
       -1.32732
       -1.38346
       -1.37569
       -1.37057
       -1.33211
       -1.31976
       -1.38945
       -1.40934
       -1.36756
       -1.34613
       -1.11505
       -1.33137
       -1.09014
       -1.11540
       -1.06819
       -1.06386
       -1.11091
       -1.08838
       -1.17031
       -1.15603
       -1.12251
       -1.37354
       -1.13974
       -1.33689
       -1.39557
       -1.41192
       -1.35085
       -1.37123
       -1.40328
       -1.35400
       -1.37561
       -1.35047
       -1.41347
       -1.36853
       -1.37266
       -1.37360
       -1.38863
       -1.41199
       -1.38256
       -1.38089
       -1.36130
       -1.40179
       -1.38136
       -1.35482
       -1.31242
       -1.35233
       -1.36039
       -1.34616
       -1.39629
       -1.38503
       -1.34396
       -1.38120
       -1.37852
       -1.39972
       -1.37330
       -1.35219
       -1.37543
       -1.35336
       -1.39935
       -1.35944
       -1.36711
       -1.34846
       -1.39208
       -1.38413
       -1.35601
       -1.38471
       -1.39028
       -1.33769
       -1.42699
       -1.38055
       -1.38693
       -1.39767
       -1.37142
       -1.35901
       -1.38645
       -1.37042
       -1.37207
       -1.35318
       -1.36626
       -1.34871
       -1.37280
       -1.38852
       -1.36908
       -1.36000
       -1.34753
       -1.35641
       -1.38411
       -1.36357
       -1.39022
       -1.36556
       -1.37105
       -1.34374
       -1.39024
       -1.37377
       -1.34998
       -1.36089
       -1.33679
       -1.36483
       -1.37791
       -1.32409
       -1.41153
       -1.30541
       -1.38351
       -1.35999
       -1.37253
       -1.40872
       -1.34071
       -1.38567
       -1.35925
       -1.34799
       -1.36338
       -1.37069
       -1.36459
       -1.34798
       -1.37340
       -1.42784
       -1.36758
       -1.34894
       -1.37952
       -1.36707
       -1.35656
       -1.35624
       -1.36849
       -1.35982
       -1.32534
       -1.13801
       -1.35464
       -1.35085
       -1.44045
       -1.30684
       -1.39915
       -1.42785
       -1.39903
       -1.38496
       -1.34113
       -1.38233
       -1.36597
       -1.39043
       -1.33260
       -1.37759
       -1.36312
       -1.37437
       -1.35989
       -1.37471
       -1.41303
       -1.37770
       -1.36916
       -1.36790
       -1.34833
       -1.18363
       -1.37450
       -1.33272
       -1.35726
       -1.36564
       -1.40049
       -1.38695
       -1.36130
       -1.38177
       -1.38573
       -1.33754
       -1.32156
       -1.37036
       -1.35627
       -1.38777
       -1.33949
       -1.37328
       -1.39391
       -1.37786
       -1.34130
       -1.38567
       -1.13253
       -1.33861
       -1.08336
       -1.12609
       -1.07793
       -1.05303
       -1.11118
       -1.09041
       -1.13152
       -1.13110
       -1.11612
       -1.38070
       -1.13135
       -1.35879
       -1.37770
       -1.41108
       -1.35686
       -1.36106
       -1.34416
       -1.33736
       -1.35449
       -1.37021
       -1.42340
       -1.36509
       -1.36319
       -1.37864
       -1.37964
       -1.39548
       -1.40566
       -1.36128
       -1.33475
       -1.37922
       -1.32328
       -1.38171
       -1.36416
       -1.33885
       -1.33575
       -1.34040
       -1.38927
       -1.40216
       -1.37214
       -1.35908
       -1.37854
       -1.36836
       -1.37116
       -1.35744
       -1.38064
       -1.33677
       -1.36468
       -1.32406
       -1.37877
       -1.33286
       -1.36257
       -1.36667
       -1.34156
       -1.40121
       -1.41052
       -1.36386
       -1.38934
       -1.36203
       -1.40584
       -1.39146
       -1.37667
       -1.34124
       -1.36907
       -1.38705
       -1.35676
       -1.34532
       -1.37037
       -1.37584
       -1.37784
       -1.36126
       -1.37697
       -1.36425
       -1.35686
       -1.35941
       -1.35200
       -1.31862
       -1.38564
       -1.37351
       -1.37179
       -1.35009
       -1.38568
       -1.36578
       -1.37828
       -1.36475
       -1.35727
       -1.35970
       -1.34065
       -1.36181
       -1.41227
       -1.31953
       -1.36621
       -1.38940
       -1.36115
       -1.38832
       -1.33321
       -1.40390
       -1.37879
       -1.34927
       -1.37930
       -1.38907
       -1.39255
       -1.36941
       -1.36565
       -1.39787
       -1.35801
       -1.34059
       -1.38080
       -1.36469
       -1.37361
       -1.36654
       -1.34054
       -1.36865
       -1.32178
       -1.12685
       -1.35858
       -1.32938
       -1.44152
       -1.30600
       -1.35138
       -1.39292
       -1.40275
       -1.35645
       -1.36118
       -1.36731
       -1.36059
       -1.41835
       -1.34531
       -1.39448
       -1.35393
       -1.36252
       -1.35108
       -1.36636
       -1.37737
       -1.36494
       -1.35800
       -1.34709
       -1.37578
       -1.17591
       -1.37678
       -1.33348
       -1.37475
       -1.39829
       -1.40615
       -1.39392
       -1.37380
       -1.37666
       -1.39310
       -1.32984
       -1.33623
       -1.35312
       -1.35279
       -1.38651
       -1.35297
       -1.38507
       -1.38009
       -1.38530
       -1.39175
       -1.38356
       -1.13444
       -1.35111
       -1.07268
       -1.10940
       -1.08129
       -1.05735
       -1.12980
       -1.13408
       -1.14623
       -1.14060
       -1.14700
       -1.38492
       -1.09810
       -1.32835
       -1.35717
       -1.38299
       -1.33643
       -1.37165
       -1.37487
       -1.35119
       -1.35941
       -1.36367
       -1.42666
       -1.34196
       -1.35786
       -1.38850
       -1.38886
       -1.38433
       -1.40843
       -1.38001
       -1.34337
       -1.39128
       -1.33589
       -1.38189
       -1.35892
       -1.31748
       -1.35211
       -1.33464
       -1.37863
       -1.41233
       -1.36765
       -1.39835
       -1.36633
       -1.37595
       -1.37891
       -1.33081
       -1.36308
       -1.34080
       -1.34528
       -1.34058
       -1.34129
       -1.35156
       -1.35611
       -1.38624
       -1.35561
       -1.41671
       -1.37196
       -1.36853
       -1.34997
       -1.37799
       -1.39852
       -1.38251
       -1.36770
       -1.36201
       -1.36249
       -1.35420
       -1.37047
       -1.36570
       -1.31861
       -1.38846
       -1.35682
       -1.35690
       -1.35327
       -1.35726
       -1.35837
       -1.36950
       -1.32615
       -1.30645
       -1.38993
       -1.33654
       -1.37179
       -1.34190
       -1.37140
       -1.38066
       -1.34960
       -1.33965
       -1.34537
       -1.36136
       -1.32563
       -1.32331
       -1.39540
       -1.33053
       -1.37282
       -1.40341
       -1.34256
       -1.37420
       -1.34464
       -1.39332
       -1.38293
       -1.36400
       -1.41674
       -1.38402
       -1.41039
       -1.36962
       -1.36085
       -1.41160
       -1.39672
       -1.31311
       -1.39943
       -1.35151
       -1.39237
       -1.34292
       -1.32086
       -1.36349
       -1.31577
       -1.12852
       -1.37185
       -1.33414
       -1.44365
       -1.36311
       -1.35528
       -1.37876
       -1.41014
       -1.37635
       -1.37176
       -1.39305
       -1.38860
       -1.41596
       -1.35234
       -1.35938
       -1.37726
       -1.38291
       -1.34978
       -1.32827
       -1.37060
       -1.39845
       -1.33900
       -1.34370
       -1.36955
       -1.15260
       -1.37041
       -1.36108
       -1.38268
       -1.35561
       -1.38925
       -1.40032
       -1.35386
       -1.37130
       -1.38013
       -1.34054
       -1.32863
       -1.35009
       -1.32444
       -1.40975
       -1.39923
       -1.37930
       -1.37848
       -1.38092
       -1.37864
       -1.37985
       -1.13629
       -1.34654
       -1.09963
       -1.10991
       -1.10267
       -1.05023
       -1.10693
       -1.10573
       -1.16427
       -1.13074
       -1.13540
       -1.38109
       -1.09318
       -1.33369
       -1.36774
       -1.35466
       -1.30840
       -1.35187
       -1.35776
       -1.32844
       -1.36931
       -1.40453
       -1.39555
       -1.36257
       -1.38878
       -1.38247
       -1.39015
       -1.38844
       -1.40451
       -1.37831
       -1.32888
       -1.39751
       -1.36535
       -1.38105
       -1.35954
       -1.35853
       -1.36344
       -1.33637
       -1.34956
       -1.39438
       -1.35540
       -1.39263
       -1.35425
       -1.39245
       -1.36876
       -1.32717
       -1.36277
       -1.31941
       -1.36159
       -1.32832
       -1.39049
       -1.35044
       -1.36876
       -1.37782
       -1.37706
       -1.41062
       -1.38966
       -1.40249
       -1.35961
       -1.35676
       -1.39197
       -1.37431
       -1.37215
       -1.36136
       -1.36289
       -1.33080
       -1.38101
       -1.32318
       -1.33061
       -1.37180
       -1.36305
       -1.36408
       -1.35136
       -1.38194
       -1.33732
       -1.35328
       -1.34787
       -1.32484
       -1.37565
       -1.33508
       -1.39129
       -1.36089
       -1.37288
       -1.37949
       -1.38133
       -1.36998
       -1.36451
       -1.36013
       -1.33803
       -1.32753
       -1.41179
       -1.30464
       -1.37850
       -1.40786
       -1.33024
       -1.39046
       -1.36682
       -1.35384
       -1.36501
       -1.36080
       -1.41201
       -1.38034
       -1.38521
       -1.36055
       -1.35079
       -1.41831
       -1.43214
       -1.33343
       -1.38256
       -1.35886
       -1.37323
       -1.35617
       -1.35568
       -1.34922
       -1.31818
       -1.11500
       -1.39251
       -1.36521
       -1.42498
       -1.37346
       -1.35089
       -1.36742
       -1.41107
       -1.37408
       -1.38837
       -1.34081
       -1.36065
       -1.39178
       -1.34815
       -1.36447
       -1.35574
       -1.37611
       -1.39292
       -1.38357
       -1.39488
       -1.38467
       -1.33026
       -1.34559
       -1.36928
       -1.14672
       -1.40163
       -1.38237
       -1.37321
       -1.38466
       -1.37624
       -1.39652
       -1.34702
       -1.37593
       -1.36197
       -1.36226
       -1.30834
       -1.35385
       -1.30558
       -1.38026
       -1.38566
       -1.38955
       -1.38812
       -1.35466
       -1.37622
       -1.37545
       -1.10920
       -1.33805
       -1.08745
       -1.09077
       -1.08749
       -1.03570
       -1.09291
       -1.10303
       -1.15120
       -1.12648
       -1.15646
       -1.39721
       -1.11102
       -1.33585
       -1.36445
       -1.35634
       -1.37885
       -1.35814
       -1.33149
       -1.36477
       -1.38903
       -1.38567
       -1.38075
       -1.38930
       -1.38108
       -1.38349
       -1.41077
       -1.35575
       -1.39939
       -1.40362
       -1.34939
       -1.39627
       -1.35236
       -1.38505
       -1.41274
       -1.36165
       -1.37237
       -1.38289
       -1.37930
       -1.39386
       -1.35344
       -1.39679
       -1.37459
       -1.40222
       -1.37827
       -1.32476
       -1.37016
       -1.35122
       -1.35270
       -1.29952
       -1.37678
       -1.37057
       -1.36858
       -1.38616
       -1.34509
       -1.39783
       -1.38230
       -1.37985
       -1.36178
       -1.34555
       -1.37116
       -1.38709
       -1.37284
       -1.37120
       -1.38626
       -1.33917
       -1.38309
       -1.34381
       -1.36366
       -1.36274
       -1.33644
       -1.38900
       -1.33783
       -1.35315
       -1.36614
       -1.36744
       -1.36536
       -1.31520
       -1.32557
       -1.33645
       -1.37952
       -1.33122
       -1.37018
       -1.35449
       -1.35319
       -1.35106
       -1.37127
       -1.37164
       -1.34349
       -1.30613
       -1.36624
       -1.32782
       -1.36415
       -1.39060
       -1.33093
       -1.41022
       -1.40525
       -1.33274
       -1.36423
       -1.37213
       -1.41103
       -1.39157
       -1.36592
       -1.33995
       -1.32746
       -1.40950
       -1.42271
       -1.32995
       -1.39552
       -1.34344
       -1.38314
       -1.34776
       -1.37801
       -1.35322
       -1.32575
       -1.12078
       -1.37706
       -1.35202
       -1.42723
       -1.35996
       -1.34765
       -1.36004
       -1.38442
       -1.38341
       -1.38435
       -1.35493
       -1.38557
       -1.38739
       -1.37418
       -1.35505
       -1.36606
       -1.39085
       -1.37418
       -1.37129
       -1.39137
       -1.39424
       -1.34567
       -1.37684
       -1.33852
       -1.17236
       -1.38666
       -1.37658
       -1.40685
       -1.38283
       -1.35849
       -1.39965
       -1.35662
       -1.37880
       -1.35438
       -1.36804
       -1.30033
       -1.36460
       -1.33132
       -1.41237
       -1.36284
       -1.40163
       -1.39813
       -1.37826
       -1.36235
       -1.34431
       -1.10062
       -1.33643
       -1.07281
       -1.10008
       -1.07957
       -1.02388
       -1.10041
       -1.08626
       -1.14477
       -1.12401
       -1.15032
       -1.39433
       -1.13097
       -1.34016
       -1.39216
       -1.33911
       -1.37422
       -1.35417
       -1.35679
       -1.35786
       -1.39309
       -1.39376
       -1.37624
       -1.39035
       -1.39511
       -1.40093
       -1.39167
       -1.36436
       -1.42001
       -1.38092
       -1.39119
       -1.39790
       -1.35617
       -1.39494
       -1.42208
       -1.39180
       -1.35885
       -1.38777
       -1.34310
       -1.36908
       -1.39725
       -1.38008
       -1.36120
       -1.37956
       -1.38517
       -1.34741
       -1.38300
       -1.33943
       -1.37704
       -1.28614
       -1.37307
       -1.36461
       -1.35754
       -1.38773
       -1.35615
       -1.36421
       -1.38651
       -1.36974
       -1.34474
       -1.34720
       -1.37660
       -1.36676
       -1.37476
       -1.34862
       -1.38236
       -1.35576
       -1.38925
       -1.35590
       -1.35952
       -1.36456
       -1.34902
       -1.37730
       -1.35237
       -1.34775
       -1.35865
       -1.37928
       -1.35736
       -1.35006
       -1.34603
       -1.33339
       -1.36461
       -1.33313
       -1.37615
       -1.33634
       -1.34662
       -1.38146
       -1.35604
       -1.38575
       -1.35027
       -1.29559
       -1.39356
       -1.30392
       -1.37940
       -1.39501
       -1.33507
       -1.38963
       -1.36750
       -1.34770
       -1.35884
       -1.35112
       -1.39375
       -1.37730
       -1.38468
       -1.37125
       -1.36017
       -1.40860
       -1.40843
       -1.34891
       -1.34550
       -1.32812
       -1.36232
       -1.36148
       -1.36321
       -1.36088
       -1.34240
       -1.12486
       -1.33324
       -1.36077
       -1.44357
       -1.34892
       -1.35329
       -1.37055
       -1.37113
       -1.37347
       -1.38723
       -1.37451
       -1.35402
       -1.38208
       -1.36211
       -1.37022
       -1.37106
       -1.39198
       -1.40756
       -1.37346
       -1.38162
       -1.37646
       -1.35068
       -1.38739
       -1.36421
       -1.16936
       -1.35139
       -1.36888
       -1.38078
       -1.36652
       -1.37744
       -1.38492
       -1.37482
       -1.35149
       -1.33111
       -1.37696
       -1.30189
       -1.35205
       -1.33979
       -1.40293
       -1.34098
       -1.40240
       -1.41160
       -1.37412
       -1.37262
       -1.37362
       -1.10422
       -1.34720
       -1.06947
       -1.07089
       -1.06786
       -1.02308
       -1.09105
       -1.12120
       -1.15020
       -1.12493
       -1.12778
       -1.38463
       -1.14391
       -1.33273
       -1.38320
       -1.33115
       -1.38246
       -1.36462
       -1.35293
       -1.37751
       -1.38555
       -1.34716
       -1.37547
       -1.39373
       -1.36557
       -1.42312
       -1.35972
       -1.35729
       -1.40379
       -1.34777
       -1.39661
       -1.41555
       -1.35934
       -1.40846
       -1.38780
       -1.37630
       -1.37643
       -1.41256
       -1.38281
       -1.37426
       -1.39375
       -1.33544
       -1.36158
       -1.40665
       -1.36076
       -1.36894
       -1.36804
       -1.34440
       -1.37639
       -1.29808
       -1.38391
       -1.35728
       -1.33551
       -1.36357
       -1.35228
       -1.33233
       -1.37074
       -1.35024
       -1.34211
       -1.35418
       -1.41305
       -1.38003
       -1.37816
       -1.34812
       -1.33021
       -1.34295
       -1.38527
       -1.34931
       -1.33764
       -1.39504
       -1.39174
       -1.39125
       -1.35659
       -1.37733
       -1.37566
       -1.35981
       -1.37634
       -1.35764
       -1.35909
       -1.35458
       -1.39757
       -1.33956
       -1.36303
       -1.32359
       -1.31374
       -1.37491
       -1.35620
       -1.34823
       -1.33474
       -1.30984
       -1.39461
       -1.34098
       -1.36974
       -1.37132
       -1.34423
       -1.35616
       -1.36524
       -1.31844
       -1.36441
       -1.32995
       -1.39352
       -1.38859
       -1.35659
       -1.34883
       -1.36619
       -1.38342
       -1.35908
       -1.31684
       -1.37145
       -1.32556
       -1.36551
       -1.35814
       -1.37762
       -1.36190
       -1.34599
       -1.12707
       -1.36577
       -1.40530
       -1.40437
       -1.33500
       -1.35899
       -1.37127
       -1.38576
       -1.35981
       -1.38014
       -1.35767
       -1.37553
       -1.38310
       -1.36816
       -1.36914
       -1.37000
       -1.36817
       -1.41099
       -1.40851
       -1.40194
       -1.37699
       -1.36032
       -1.37848
       -1.37694
       -1.16836
       -1.36812
       -1.36977
       -1.34198
       -1.36653
       -1.38302
       -1.39725
       -1.37233
       -1.35807
       -1.34358
       -1.34821
       -1.31439
       -1.33078
       -1.33969
       -1.36772
       -1.35305
       -1.38126
       -1.39603
       -1.40595
       -1.37018
       -1.35323
       -1.06715
       -1.33006
       -1.08765
       -1.05189
       -1.09199
       -1.01941
       -1.06828
       -1.13990
       -1.11741
       -1.10547
       -1.14110
       -1.31938
       -1.15426
       -1.29314
       -1.38555
       -1.35447
       -1.37332
       -1.39159
       -1.37307
       -1.37202
       -1.36346
       -1.37777
       -1.38913
       -1.36275
       -1.34170
       -1.42280
       -1.38739
       -1.38412
       -1.41965
       -1.36930
       -1.38628
       -1.38111
       -1.33624
       -1.38679
       -1.40237
       -1.40197
       -1.36256
       -1.39335
       -1.40818
       -1.37105
       -1.39051
       -1.34018
       -1.35083
       -1.39911
       -1.38442
       -1.36359
       -1.38643
       -1.37765
       -1.36025
       -1.31676
       -1.37702
       -1.39094
       -1.36215
       -1.37538
       -1.36734
       -1.35497
       -1.40424
       -1.35302
       -1.33465
       -1.37644
       -1.38353
       -1.37943
       -1.36068
       -1.35024
       -1.33339
       -1.35704
       -1.37022
       -1.31852
       -1.33363
       -1.38482
       -1.36970
       -1.35577
       -1.34750
       -1.33855
       -1.36801
       -1.33915
       -1.36718
       -1.37011
       -1.37805
       -1.38721
       -1.39170
       -1.34228
       -1.33890
       -1.35665
       -1.33137
       -1.39753
       -1.38831
       -1.36205
       -1.32825
       -1.33639
       -1.37054
       -1.28256
       -1.35183
       -1.36459
       -1.36195
       -1.31120
       -1.37641
       -1.35175
       -1.35904
       -1.36161
       -1.39678
       -1.41514
       -1.34665
       -1.36915
       -1.33551
       -1.36135
       -1.38741
       -1.34772
       -1.35374
       -1.36345
       -1.38981
       -1.36301
       -1.35932
       -1.34975
       -1.34972
       -1.12164
       -1.35438
       -1.39364
       -1.39464
       -1.32066
       -1.32562
       -1.39145
       -1.38554
       -1.35617
       -1.35823
       -1.35564
       -1.38259
       -1.37632
       -1.39445
       -1.39463
       -1.36761
       -1.38437
       -1.36303
       -1.38945
       -1.38095
       -1.39058
       -1.34139
       -1.39630
       -1.34023
       -1.17578
       -1.38097
       -1.38045
       -1.34046
       -1.38008
       -1.38068
       -1.36192
       -1.35956
       -1.36198
       -1.35903
       -1.35090
       -1.30676
       -1.37444
       -1.32861
       -1.34323
       -1.37325
       -1.37777
       -1.40337
       -1.39539
       -1.36597
       -1.36012
       -1.06488
       -1.31674
       -1.09762
       -1.04962
       -1.08935
       -1.03326
       -1.06037
       -1.09892
       -1.10621
       -1.10563
       -1.12950
       -1.29405
       -1.15841
       -1.33452
       -1.35298
       -1.35063
       -1.36485
       -1.37246
       -1.36965
       -1.38451
       -1.35884
       -1.36782
       -1.40362
       -1.35349
       -1.34534
       -1.37785
       -1.37734
       -1.40596
       -1.42145
       -1.37620
       -1.38255
       -1.35819
       -1.36452
       -1.36322
       -1.39801
       -1.40312
       -1.32077
       -1.35656
       -1.36669
       -1.35592
       -1.38662
       -1.35080
       -1.36470
       -1.40646
       -1.38211
       -1.39901
       -1.36409
       -1.35325
       -1.34980
       -1.29795
       -1.35979
       -1.42684
       -1.36043
       -1.41151
       -1.33947
       -1.35010
       -1.40444
       -1.33440
       -1.35066
       -1.39437
       -1.37245
       -1.38623
       -1.36422
       -1.31888
       -1.36212
       -1.36293
       -1.36468
       -1.34749
       -1.35678
       -1.39262
       -1.34234
       -1.34491
       -1.34163
       -1.33114
       -1.34946
       -1.35238
       -1.35803
       -1.36829
       -1.39261
       -1.35149
       -1.37989
       -1.31463
       -1.33639
       -1.36172
       -1.31665
       -1.39400
       -1.40275
       -1.39009
       -1.33650
       -1.32769
       -1.37973
       -1.31134
       -1.37196
       -1.39286
       -1.38255
       -1.30328
       -1.35851
       -1.32980
       -1.35818
       -1.34010
       -1.39210
       -1.37635
       -1.33705
       -1.37484
       -1.34821
       -1.34910
       -1.38491
       -1.32699
       -1.38014
       -1.36058
       -1.34873
       -1.41176
       -1.36678
       -1.34766
       -1.35640
       -1.11601
       -1.33549
       -1.38787
       -1.41512
       -1.31532
       -1.28846
       -1.36860
       -1.40571
       -1.37149
       -1.34897
       -1.33577
       -1.38558
       -1.40716
       -1.36900
       -1.38183
       -1.35282
       -1.35915
       -1.35763
       -1.36752
       -1.35260
       -1.39638
       -1.34893
       -1.40267
       -1.32131
       -1.19701
       -1.37645
       -1.37233
       -1.35291
       -1.38136
       -1.37746
       -1.39445
       -1.37808
       -1.39337
       -1.40587
       -1.34240
       -1.32158
       -1.37994
       -1.34740
       -1.33861
       -1.38225
       -1.37796
       -1.39161
       -1.38244
       -1.36197
       -1.37584
       -1.05796
       -1.32144
       -1.07472
       -1.07114
       -1.10158
       -1.03263
       -1.07961
       -1.09323
       -1.14010
       -1.12071
       -1.12039
       -1.29914
       -1.14931
       -1.35370
       -1.33808
       -1.35798
       -1.35635
       -1.41228
       -1.36803
       -1.35879
       -1.34535
       -1.37981
       -1.40709
       -1.33959
       -1.32450
       -1.37311
       -1.37613
       -1.42802
       -1.39080
       -1.41238
       -1.37456
       -1.40801
       -1.37998
       -1.38667
       -1.38258
       -1.39376
       -1.34926
       -1.40286
       -1.37314
       -1.33857
       -1.36840
       -1.37113
       -1.36722
       -1.39498
       -1.39555
       -1.35240
       -1.34989
       -1.33244
       -1.35585
       -1.31411
       -1.37998
       -1.41069
       -1.35076
       -1.39846
       -1.32478
       -1.35972
       -1.39546
       -1.35393
       -1.34588
       -1.39186
       -1.36812
       -1.36044
       -1.32779
       -1.32584
       -1.38337
       -1.32191
       -1.34690
       -1.34280
       -1.35542
       -1.36621
       -1.38344
       -1.33944
       -1.35604
       -1.34141
       -1.37063
       -1.33986
       -1.36724
       -1.33697
       -1.42294
       -1.34717
       -1.33156
       -1.34127
       -1.36949
       -1.38175
       -1.30798
       -1.39495
       -1.37475
       -1.36935
       -1.34519
       -1.32478
       -1.40103
       -1.31343
       -1.33335
       -1.39076
       -1.37777
       -1.31724
       -1.36151
       -1.39044
       -1.37787
       -1.36991
       -1.36821
       -1.37553
       -1.33312
       -1.36645
       -1.35618
       -1.36355
       -1.40083
       -1.37490
       -1.40382
       -1.35630
       -1.35536
       -1.36484
       -1.34766
       -1.31010
       -1.37923
       -1.11842
       -1.37507
       -1.35751
       -1.41627
       -1.31480
       -1.30364
       -1.37496
       -1.37774
       -1.36814
       -1.35249
       -1.36422
       -1.39755
       -1.36476
       -1.38606
       -1.39072
       -1.33304
       -1.37733
       -1.36923
       -1.39010
       -1.32902
       -1.37362
       -1.34192
       -1.38851
       -1.33497
       -1.17948
       -1.35014
       -1.36119
       -1.36459
       -1.39649
       -1.35032
       -1.39127
       -1.35768
       -1.39339
       -1.39163
       -1.34238
       -1.34194
       -1.36549
       -1.36118
       -1.33772
       -1.37853
       -1.40051
       -1.40672
       -1.38278
       -1.36462
       -1.39664
       -1.07306
       -1.31793
       -1.08438
       -1.05008
       -1.12055
       -1.03935
       -1.07190
       -1.09092
       -1.12612
       -1.10832
       -1.11506
       -1.30027
       -1.11538
       -1.40451
       -1.33360
       -1.37257
       -1.35499
       -1.38592
       -1.38001
       -1.33905
       -1.33792
       -1.38240
       -1.37260
       -1.37654
       -1.34167
       -1.37703
       -1.41163
       -1.39885
       -1.39286
       -1.43702
       -1.36461
       -1.40775
       -1.34766
       -1.42459
       -1.34248
       -1.37440
       -1.33725
       -1.42164
       -1.36454
       -1.36028
       -1.36320
       -1.33899
       -1.37500
       -1.39624
       -1.36798
       -1.35978
       -1.37195
       -1.34557
       -1.36776
       -1.30060
       -1.36393
       -1.36995
       -1.33632
       -1.40759
       -1.35488
       -1.38030
       -1.38222
       -1.35861
       -1.35778
       -1.36694
       -1.33664
       -1.35684
       -1.35269
       -1.30756
       -1.39350
       -1.32355
       -1.32270
       -1.35334
       -1.31897
       -1.36661
       -1.35279
       -1.34243
       -1.33680
       -1.33852
       -1.36053
       -1.31501
       -1.34637
       -1.35871
       -1.43680
       -1.34361
       -1.37665
       -1.33506
       -1.34498
       -1.34425
       -1.30453
       -1.37535
       -1.36487
       -1.36998
       -1.36717
       -1.34268
       -1.39002
       -1.34952
       -1.30941
       -1.38279
       -1.39759
       -1.32936
       -1.36307
       -1.37434
       -1.35787
       -1.37294
       -1.30811
       -1.38329
       -1.39101
       -1.35599
       -1.34090
       -1.37813
       -1.35899
       -1.36816
       -1.38027
       -1.34961
       -1.33989
       -1.35346
       -1.35806
       -1.34432
       -1.35549
       -1.10136
       -1.36662
       -1.37392
       -1.40582
       -1.31779
       -1.32107
       -1.38072
       -1.37166
       -1.34839
       -1.36782
       -1.36527
       -1.38759
       -1.35491
       -1.39086
       -1.41357
       -1.37366
       -1.35901
       -1.38448
       -1.38353
       -1.30732
       -1.34250
       -1.37222
       -1.37550
       -1.32052
       -1.18123
       -1.34387
       -1.38265
       -1.39849
       -1.40976
       -1.38620
       -1.37730
       -1.34062
       -1.35606
       -1.36869
       -1.35497
       -1.32151
       -1.37894
       -1.33563
       -1.34848
       -1.35715
       -1.36832
       -1.37582
       -1.40672
       -1.35547
       -1.39582
       -1.09721
       -1.31407
       -1.11537
       -1.06482
       -1.11885
       -1.06362
       -1.07678
       -1.07981
       -1.11986
       -1.10538
       -1.12886
       -1.31792
       -1.09827
       -1.37162
       -1.32496
       -1.36349
       -1.36453
       -1.35964
       -1.38829
       -1.33377
       -1.32932
       -1.39794
       -1.38038
       -1.39795
       -1.31768
       -1.35597
       -1.40502
       -1.39527
       -1.36959
       -1.40132
       -1.33224
       -1.38264
       -1.36476
       -1.41047
       -1.37279
       -1.38507
       -1.32572
       -1.39857
       -1.37709
       -1.34081
       -1.36398
       -1.33378
       -1.37088
       -1.38344
       -1.36911
       -1.30831
       -1.36793
       -1.36977
       -1.37367
       -1.36936
       -1.35326
       -1.36147
       -1.31961
       -1.38008
       -1.33296
       -1.37272
       -1.41165
       -1.38298
       -1.37693
       -1.37559
       -1.34811
       -1.32884
       -1.33835
       -1.31032
       -1.37847
       -1.34250
       -1.34642
       -1.39704
       -1.31632
       -1.34567
       -1.31726
       -1.34837
       -1.34560
       -1.31911
       -1.37112
       -1.34350
       -1.35496
       -1.35676
       -1.40802
       -1.34061
       -1.39502
       -1.32878
       -1.32128
       -1.33554
       -1.31616
       -1.39638
       -1.36473
       -1.36531
       -1.37039
       -1.32733
       -1.36467
       -1.37680
       -1.30675
       -1.36463
       -1.36988
       -1.30861
       -1.34320
       -1.37163
       -1.37885
       -1.36403
       -1.32936
       -1.36980
       -1.41326
       -1.36368
       -1.34811
       -1.37350
       -1.36833
       -1.38405
       -1.39770
       -1.34068
       -1.28131
       -1.33863
       -1.35185
       -1.36169
       -1.30015
       -1.10958
       -1.38538
       -1.35937
       -1.40789
       -1.27523
       -1.37494
       -1.37359
       -1.37962
       -1.35249
       -1.38027
       -1.37597
       -1.40170
       -1.38886
       -1.40500
       -1.41958
       -1.38563
       -1.35383
       -1.36395
       -1.40229
       -1.31679
       -1.34365
       -1.36842
       -1.37772
       -1.31726
       -1.12870
       -1.37040
       -1.37801
       -1.37526
       -1.41972
       -1.36806
       -1.39846
       -1.36648
       -1.35953
       -1.36552
       -1.32751
       -1.29352
       -1.39396
       -1.32497
       -1.32884
       -1.35644
       -1.32307
       -1.35058
       -1.39863
       -1.35457
       -1.34440
       -1.09790
       -1.35140
       -1.11214
       -1.06675
       -1.11730
       -1.04755
       -1.08928
       -1.09418
       -1.08273
       -1.09851
       -1.16664
       -1.34933
       -1.07622
       -1.39025
       -1.33112
       -1.37952
       -1.33537
       -1.36925
       -1.40192
       -1.33754
       -1.32964
       -1.36899
       -1.35259
       -1.37960
       -1.33796
       -1.35162
       -1.40136
       -1.39408
       -1.35423
       -1.40115
       -1.34170
       -1.34217
       -1.39363
       -1.39744
       -1.39218
       -1.37199
       -1.35600
       -1.41935
       -1.40517
       -1.36176
       -1.32835
       -1.31217
       -1.36984
       -1.35971
       -1.37071
       -1.32218
       -1.35283
       -1.33980
       -1.35699
       -1.39946
       -1.35552
       -1.37739
       -1.34081
       -1.36395
       -1.34926
       -1.36987
       -1.38347
       -1.37143
       -1.38838
       -1.37801
       -1.36167
       -1.36505
       -1.35813
       -1.32675
       -1.38357
       -1.37040
       -1.35079
       -1.36749
       -1.33952
       -1.34547
       -1.34704
       -1.32737
       -1.35108
       -1.32602
       -1.36797
       -1.34546
       -1.33290
       -1.35276
       -1.37674
       -1.35361
       -1.40226
       -1.34442
       -1.31302
       -1.31819
       -1.30902
       -1.36238
       -1.37780
       -1.33889
       -1.34392
       -1.31502
       -1.32277
       -1.32403
       -1.31287
       -1.35897
       -1.35061
       -1.34445
       -1.32212
       -1.35931
       -1.37195
       -1.35674
       -1.34248
       -1.33962
       -1.39670
       -1.37819
       -1.35358
       -1.37628
       -1.34794
       -1.36824
       -1.39329
       -1.34215
       -1.29874
       -1.37170
       -1.34895
       -1.34530
       -1.30777
       -1.13299
       -1.37690
       -1.39062
       -1.37319
       -1.34286
       -1.35359
       -1.37101
       -1.36556
       -1.34979
       -1.39749
       -1.36998
       -1.41202
       -1.38173
       -1.36950
       -1.39663
       -1.38505
       -1.33831
       -1.36753
       -1.36890
       -1.32233
       -1.33387
       -1.34736
       -1.36963
       -1.31310
       -1.13081
       -1.36370
       -1.38485
       -1.38718
       -1.39673
       -1.35740
       -1.39632
       -1.38782
       -1.32832
       -1.35760
       -1.32629
       -1.29630
       -1.36759
       -1.31493
       -1.33180
       -1.34400
       -1.32486
       -1.37928
       -1.37902
       -1.36381
       -1.32707
       -1.08927
       -1.36116
       -1.09643
       -1.08434
       -1.10251
       -1.07306
       -1.04594
       -1.13117
       -1.09130
       -1.09439
       -1.17545
       -1.35686
       -1.05682
       -1.39753
       -1.33477
       -1.37371
       -1.32253
       -1.36673
       -1.37240
       -1.32076
       -1.32416
       -1.34592
       -1.34142
       -1.38783
       -1.35290
       -1.40616
       -1.39826
       -1.39527
       -1.39071
       -1.35045
       -1.32964
       -1.38230
       -1.41812
       -1.37966
       -1.39616
       -1.37063
       -1.39478
       -1.41404
       -1.43151
       -1.36781
       -1.33141
       -1.32181
       -1.33959
       -1.36105
       -1.39192
       -1.34137
       -1.35948
       -1.34855
       -1.33160
       -1.38852
       -1.36557
       -1.36105
       -1.35339
       -1.37015
       -1.33547
       -1.35919
       -1.40571
       -1.36616
       -1.36721
       -1.37051
       -1.30746
       -1.34770
       -1.36187
       -1.29068
       -1.38882
       -1.37452
       -1.38176
       -1.35907
       -1.32841
       -1.34158
       -1.35924
       -1.34966
       -1.33519
       -1.33123
       -1.37270
       -1.32929
       -1.36860
       -1.37710
       -1.37398
       -1.33135
       -1.37364
       -1.34928
       -1.34515
       -1.35150
       -1.29802
       -1.34290
       -1.37878
       -1.37031
       -1.34404
       -1.33779
       -1.34629
       -1.34888
       -1.33230
       -1.31466
       -1.33495
       -1.35055
       -1.35337
       -1.33155
       -1.38145
       -1.37214
       -1.31172
       -1.34951
       -1.39631
       -1.35100
       -1.36758
       -1.35418
       -1.32373
       -1.39532
       -1.36387
       -1.36525
       -1.30755
       -1.36040
       -1.34217
       -1.35381
[truncated: 17,520,311 more chars]
