# Supplementary material for: Partial coupling delay induced multiple spatiotemporal orders in a modular neuronal network
Source: PLoS One. 2017 Jun 1;12(6):e0177918. doi: 10.1371/journal.pone.0177918 (PMC5453483; doi:10.1371/journal.pone.0177918)
Supplement: S1 Dataset — (ZIP) [file pone.0177918.s001.zip › S1_Dataset.zip/S1g.m]

% Following is the data for Fig 1(g) in the revised manuscript. 
 Q=[
       -1.43938
       -1.44364
       -1.51259
       -1.43696
       -1.49746
       -1.44802
       -1.43578
       -1.46360
       -1.44722
       -1.45335
       -1.48356
       -1.47181
       -1.46013
       -1.46308
       -1.44884
       -1.47817
       -1.46449
       -1.42542
       -1.43564
       -1.46973
       -1.45861
       -1.44404
       -1.42951
       -1.48116
       -1.48213
       -1.46400
       -1.48901
       -1.46001
       -1.46072
       -1.42721
       -1.48538
       -1.46154
       -1.44702
       -1.40792
       -1.49285
       -1.48246
       -1.45129
       -1.49193
       -1.49665
       -1.43387
       -1.44351
       -1.46459
       -1.41188
       -1.47457
       -1.43955
       -1.47614
       -1.47937
       -1.43555
       -1.48408
       -1.42354
       -1.42040
       -1.45986
       -1.44667
       -1.44992
       -1.45353
       -1.47974
       -1.49369
       -1.45807
       -1.48409
       -1.41858
       -1.45582
       -1.48187
       -1.44296
       -1.46681
       -1.43389
       -1.47844
       -1.43700
       -1.49250
       -1.46155
       -1.50731
       -1.45120
       -1.42164
       -1.49368
       -1.45500
       -1.47200
       -1.45862
       -1.51015
       -1.47563
       -1.44723
       -1.45901
       -1.45146
       -1.47681
       -1.43113
       -1.46883
       -1.47453
       -1.41142
       -1.43479
       -1.46647
       -1.46506
       -1.46569
       -1.47014
       -1.46954
       -1.41337
       -1.45442
       -1.46400
       -1.44735
       -1.49472
       -1.41521
       -1.44464
       -1.45825
       -1.43333
       -1.42886
       -1.45425
       -1.47516
       -1.46104
       -1.46153
       -1.40886
       -1.45918
       -1.48250
       -1.44212
       -1.45308
       -1.47826
       -1.47146
       -1.47739
       -1.48501
       -1.50724
       -1.46257
       -1.51084
       -1.47324
       -1.46356
       -1.40657
       -1.43912
       -1.46920
       -1.46002
       -1.47891
       -1.50387
       -1.46988
       -1.46254
       -1.44401
       -1.47003
       -1.45201
       -1.45208
       -1.42263
       -1.46555
       -1.44697
       -1.43407
       -1.40278
       -1.47725
       -1.46832
       -1.48924
       -1.44348
       -1.47672
       -1.46758
       -1.43399
       -1.51009
       -1.45612
       -1.44956
       -1.47056
       -1.43986
       -1.47624
       -1.45869
       -1.50147
       -1.48300
       -1.46148
       -1.51042
       -1.47903
       -1.52061
       -1.44577
       -1.44429
       -1.46412
       -1.43360
       -1.47178
       -1.48038
       -1.45444
       -1.47813
       -1.48234
       -1.49500
       -1.48147
       -1.45233
       -1.45421
       -1.46545
       -1.48379
       -1.42548
       -1.45527
       -1.47243
       -1.47807
       -1.48431
       -1.43151
       -1.44743
       -1.47014
       -1.44455
       -1.45610
       -1.43060
       -1.46929
       -1.49209
       -1.45069
       -1.48221
       -1.49294
       -1.41860
       -1.44393
       -1.48881
       -1.43740
       -1.45138
       -1.42863
       -1.49325
       -1.46689
       -1.45099
       -1.51141
       -1.47641
       -1.43470
       -1.43814
       -1.49489
       -1.47575
       -1.44550
       -1.46988
       -1.44713
       -1.48110
       -1.42947
       -1.48036
       -1.42961
       -1.44463
       -1.44054
       -1.49101
       -1.43441
       -1.44709
       -1.45753
       -1.47156
       -1.45994
       -1.49045
       -1.42375
       -1.43166
       -1.50471
       -1.47074
       -1.49660
       -1.44311
       -1.47040
       -1.46870
       -1.49161
       -1.44943
       -1.47925
       -1.47952
       -1.41862
       -1.46975
       -1.47888
       -1.46080
       -1.42982
       -1.50139
       -1.49078
       -1.45695
       -1.46107
       -1.45738
       -1.46208
       -1.42740
       -1.44221
       -1.49662
       -1.38781
       -1.44004
       -1.46515
       -1.44006
       -1.45393
       -1.42977
       -1.49851
       -1.42335
       -1.46536
       -1.47883
       -1.46923
       -1.49156
       -1.44335
       -1.43853
       -1.48910
       -1.40923
       -1.43066
       -1.48968
       -1.44925
       -1.50198
       -1.49213
       -1.44460
       -1.44291
       -1.48682
       -1.43999
       -1.44896
       -1.48731
       -1.46002
       -1.45510
       -1.49725
       -1.49564
       -1.46484
       -1.49245
       -1.44923
       -1.47266
       -1.43828
       -1.44663
       -1.47550
       -1.46008
       -1.44165
       -1.46203
       -1.45591
       -1.45030
       -1.47756
       -1.45783
       -1.41628
       -1.46487
       -1.44030
       -1.45609
       -1.42815
       -1.46060
       -1.42841
       -1.46119
       -1.45515
       -1.50005
       -1.44999
       -1.49390
       -1.45778
       -1.46118
       -1.48282
       -1.48477
       -1.41263
       -1.45274
       -1.48231
       -1.44016
       -1.46571
       -1.50452
       -1.45506
       -1.44955
       -1.49781
       -1.46181
       -1.49517
       -1.46931
       -1.45170
       -1.42296
       -1.47256
       -1.49077
       -1.48249
       -1.43689
       -1.46971
       -1.43929
       -1.48315
       -1.48899
       -1.48733
       -1.41664
       -1.44906
       -1.49869
       -1.45136
       -1.47979
       -1.46769
       -1.49573
       -1.47866
       -1.44296
       -1.45465
       -1.50146
       -1.45248
       -1.45127
       -1.46518
       -1.45748
       -1.51258
       -1.45873
       -1.46979
       -1.44018
       -1.43903
       -1.45603
       -1.49575
       -1.45577
       -1.49251
       -1.45881
       -1.47250
       -1.47823
       -1.42282
       -1.48730
       -1.46530
       -1.40379
       -1.47010
       -1.46402
       -1.48424
       -1.44210
       -1.49120
       -1.44885
       -1.47756
       -1.41963
       -1.47666
       -1.44971
       -1.45067
       -1.43107
       -1.44610
       -1.45011
       -1.46328
       -1.44000
       -1.48522
       -1.49749
       -1.48829
       -1.41645
       -1.46306
       -1.43796
       -1.45138
       -1.48198
       -1.45681
       -1.42051
       -1.47163
       -1.50987
       -1.41561
       -1.47780
       -1.42974
       -1.41118
       -1.47186
       -1.48734
       -1.45066
       -1.44960
       -1.46965
       -1.46472
       -1.46374
       -1.45826
       -1.48411
       -1.48643
       -1.44922
       -1.46067
       -1.48826
       -1.45271
       -1.43579
       -1.48267
       -1.46090
       -1.43387
       -1.43809
       -1.47914
       -1.46961
       -1.47506
       -1.46050
       -1.48750
       -1.48391
       -1.46187
       -1.44066
       -1.46004
       -1.41592
       -1.42251
       -1.48103
       -1.46785
       -1.48279
       -1.47239
       -1.45555
       -1.43916
       -1.49085
       -1.45682
       -1.47152
       -1.49650
       -1.46089
       -1.46748
       -1.47302
       -1.47857
       -1.48006
       -1.46408
       -1.45064
       -1.47694
       -1.46271
       -1.45660
       -1.48347
       -1.43895
       -1.45231
       -1.46083
       -1.48076
       -1.45356
       -1.43328
       -1.47967
       -1.44152
       -1.45199
       -1.44310
       -1.46995
       -1.43868
       -1.49548
       -1.47346
       -1.48045
       -1.46041
       -1.51130
       -1.41150
       -1.51191
       -1.45901
       -1.47538
       -1.46123
       -1.44542
       -1.40524
       -1.46623
       -1.45944
       -1.44212
       -1.44657
       -1.46784
       -1.44577
       -1.45877
       -1.46792
       -1.45135
       -1.45770
       -1.45455
       -1.46512
       -1.42175
       -1.47525
       -1.42758
       -1.44969
       -1.43498
       -1.47124
       -1.45104
       -1.49080
       -1.46026
       -1.49149
       -1.43670
       -1.43610
       -1.49151
       -1.44757
       -1.41723
       -1.48101
       -1.48619
       -1.47719
       -1.43804
       -1.46972
       -1.47961
       -1.46695
       -1.45129
       -1.48787
       -1.44313
       -1.48302
       -1.46170
       -1.47937
       -1.45049
       -1.48628
       -1.45673
       -1.48824
       -1.47817
       -1.49006
       -1.45107
       -1.48822
       -1.46779
       -1.42012
       -1.47114
       -1.46450
       -1.44717
       -1.44796
       -1.47720
       -1.48299
       -1.43439
       -1.45157
       -1.42770
       -1.47080
       -1.41515
       -1.45739
       -1.43781
       -1.45016
       -1.42068
       -1.46180
       -1.45531
       -1.45098
       -1.43079
       -1.48529
       -1.51195
       -1.50616
       -1.44337
       -1.48455
       -1.44369
       -1.42081
       -1.50436
       -1.47158
       -1.43183
       -1.49898
       -1.47276
       -1.43862
       -1.47916
       -1.48786
       -1.43883
       -1.47378
       -1.49394
       -1.45912
       -1.46614
       -1.47994
       -1.45988
       -1.46661
       -1.43901
       -1.45609
       -1.49606
       -1.43866
       -1.44607
       -1.45964
       -1.38773
       -1.42159
       -1.50666
       -1.45918
       -1.43472
       -1.46360
       -1.47084
       -1.45081
       -1.46206
       -1.47086
       -1.45224
       -1.46295
       -1.45451
       -1.43164
       -1.50876
       -1.42051
       -1.46232
       -1.49656
       -1.49418
       -1.50703
       -1.46993
       -1.46560
       -1.44036
       -1.48982
       -1.43667
       -1.47814
       -1.46155
       -1.45903
       -1.46915
       -1.49727
       -1.48450
       -1.49376
       -1.46884
       -1.45462
       -1.47152
       -1.48756
       -1.45095
       -1.49160
       -1.40821
       -1.47167
       -1.47441
       -1.44005
       -1.45943
       -1.46029
       -1.43959
       -1.43370
       -1.44925
       -1.47620
       -1.47948
       -1.45225
       -1.49353
       -1.46596
       -1.48885
       -1.46030
       -1.47983
       -1.40911
       -1.48025
       -1.44321
       -1.50447
       -1.46388
       -1.44220
       -1.46183
       -1.46425
       -1.45284
       -1.47045
       -1.46246
       -1.45642
       -1.43828
       -1.46916
       -1.45521
       -1.49969
       -1.45439
       -1.45923
       -1.43003
       -1.43339
       -1.43550
       -1.43053
       -1.43652
       -1.44320
       -1.48739
       -1.46372
       -1.46252
       -1.45517
       -1.46332
       -1.40949
       -1.45480
       -1.47986
       -1.45094
       -1.44737
       -1.46211
       -1.46843
       -1.47479
       -1.43154
       -1.44708
       -1.48174
       -1.43805
       -1.45073
       -1.45480
       -1.43960
       -1.45827
       -1.43490
       -1.46399
       -1.43774
       -1.45958
       -1.44501
       -1.47156
       -1.46970
       -1.45827
       -1.43939
       -1.46373
       -1.45375
       -1.43920
       -1.48263
       -1.47782
       -1.44840
       -1.48707
       -1.46037
       -1.48516
       -1.44956
       -1.43357
       -1.50463
       -1.47124
       -1.39748
       -1.42858
       -1.45028
       -1.42169
       -1.43080
       -1.45083
       -1.46974
       -1.45587
       -1.44368
       -1.46652
       -1.50083
       -1.47389
       -1.42054
       -1.45881
       -1.44862
       -1.46666
       -1.48867
       -1.48038
       -1.44415
       -1.46507
       -1.49999
       -1.45946
       -1.46648
       -1.46704
       -1.44408
       -1.47791
       -1.46691
       -1.47382
       -1.47704
       -1.49317
       -1.41974
       -1.43024
       -1.44019
       -1.41823
       -1.46715
       -1.43340
       -1.41543
       -1.47562
       -1.41045
       -1.41342
       -1.47009
       -1.47081
       -1.42772
       -1.45970
       -1.50062
       -1.45764
       -1.46202
       -1.46718
       -1.44104
       -1.47167
       -1.44778
       -1.43685
       -1.48556
       -1.46060
       -1.47175
       -1.47261
       -1.50001
       -1.47562
       -1.47335
       -1.47327
       -1.45888
       -1.45858
       -1.48226
       -1.45062
       -1.44071
       -1.44455
       -1.47264
       -1.47435
       -1.47294
       -1.44765
       -1.46758
       -1.45411
       -1.45171
       -1.48740
       -1.44309
       -1.43490
       -1.42955
       -1.48038
       -1.48413
       -1.46912
       -1.45779
       -1.45506
       -1.42292
       -1.46762
       -1.42826
       -1.47154
       -1.46793
       -1.48998
       -1.46585
       -1.49895
       -1.46938
       -1.43675
       -1.47653
       -1.42823
       -1.48479
       -1.39487
       -1.48693
       -1.45103
       -1.47654
       -1.45813
       -1.45279
       -1.46437
       -1.45927
       -1.49758
       -1.44610
       -1.43684
       -1.45159
       -1.44754
       -1.48553
       -1.43214
       -1.45502
       -1.45675
       -1.43736
       -1.47652
       -1.41672
       -1.46636
       -1.44953
       -1.43922
       -1.47005
       -1.44178
       -1.43943
       -1.48850
       -1.45644
       -1.43705
       -1.46826
       -1.42364
       -1.44137
       -1.51587
       -1.45583
       -1.45134
       -1.49546
       -1.44979
       -1.46621
       -1.44592
       -1.42508
       -1.44895
       -1.48001
       -1.47660
       -1.46643
       -1.47102
       -1.42572
       -1.48360
       -1.46239
       -1.43420
       -1.45495
       -1.45165
       -1.44708
       -1.43860
       -1.45975
       -1.44549
       -1.47059
       -1.47130
       -1.46879
       -1.49483
       -1.44055
       -1.46571
       -1.46453
       -1.40784
       -1.46400
       -1.46853
       -1.40129
       -1.46604
       -1.43824
       -1.40007
       -1.44388
       -1.43682
       -1.48892
       -1.43299
       -1.44754
       -1.46343
       -1.48392
       -1.46832
       -1.42806
       -1.46405
       -1.43263
       -1.45882
       -1.47526
       -1.48343
       -1.45896
       -1.45785
       -1.51683
       -1.46052
       -1.43876
       -1.46904
       -1.46221
       -1.45333
       -1.46134
       -1.45677
       -1.48871
       -1.46447
       -1.43348
       -1.46101
       -1.45172
       -1.46334
       -1.45893
       -1.40705
       -1.42401
       -1.44837
       -1.41716
       -1.41210
       -1.45289
       -1.48528
       -1.42980
       -1.44529
       -1.46449
       -1.45024
       -1.45059
       -1.46598
       -1.46853
       -1.46437
       -1.45564
       -1.43034
       -1.44607
       -1.45221
       -1.49280
       -1.50360
       -1.48090
       -1.46481
       -1.50760
       -1.44306
       -1.46641
       -1.43687
       -1.47736
       -1.46085
       -1.41803
       -1.47526
       -1.46785
       -1.45368
       -1.45990
       -1.45837
       -1.45802
       -1.42569
       -1.44879
       -1.46394
       -1.46638
       -1.48761
       -1.42949
       -1.46342
       -1.46408
       -1.46480
       -1.43927
       -1.42639
       -1.43601
       -1.46483
       -1.45199
       -1.46803
       -1.44735
       -1.47629
       -1.46706
       -1.49391
       -1.46503
       -1.45419
       -1.44961
       -1.47001
       -1.45237
       -1.41985
       -1.48316
       -1.48283
       -1.45408
       -1.42713
       -1.44083
       -1.44642
       -1.47546
       -1.49133
       -1.43949
       -1.45742
       -1.46813
       -1.45124
       -1.48086
       -1.42525
       -1.43530
       -1.43827
       -1.45473
       -1.46746
       -1.44228
       -1.43000
       -1.41269
       -1.42396
       -1.47378
       -1.45420
       -1.45124
       -1.49567
       -1.46392
       -1.45864
       -1.44720
       -1.43888
       -1.45954
       -1.48349
       -1.48009
       -1.48983
       -1.48232
       -1.44114
       -1.47020
       -1.42695
       -1.43487
       -1.45858
       -1.48492
       -1.48714
       -1.47198
       -1.50487
       -1.42096
       -1.50030
       -1.45875
       -1.45418
       -1.46086
       -1.46278
       -1.45803
       -1.45544
       -1.45140
       -1.44044
       -1.46420
       -1.45459
       -1.46107
       -1.49750
       -1.40578
       -1.46108
       -1.44048
       -1.42574
       -1.45465
       -1.48955
       -1.43400
       -1.46550
       -1.43565
       -1.43239
       -1.46126
       -1.43101
       -1.48192
       -1.41339
       -1.45728
       -1.44692
       -1.47229
       -1.48499
       -1.40682
       -1.46351
       -1.46588
       -1.46159
       -1.47214
       -1.47044
       -1.47170
       -1.47001
       -1.46487
       -1.49495
       -1.45965
       -1.48622
       -1.43952
       -1.42429
       -1.43140
       -1.41328
       -1.49605
       -1.48354
       -1.42987
       -1.47212
       -1.43259
       -1.44759
       -1.42867
       -1.43440
       -1.42503
       -1.45606
       -1.43391
       -1.43753
       -1.45955
       -1.47151
       -1.43337
       -1.47464
       -1.45587
       -1.46697
       -1.42747
       -1.45302
       -1.45411
       -1.47342
       -1.46910
       -1.46712
       -1.42370
       -1.44070
       -1.50667
       -1.47941
       -1.46898
       -1.49925
       -1.45843
       -1.45683
       -1.44926
       -1.45067
       -1.43582
       -1.45173
       -1.47177
       -1.46586
       -1.45521
       -1.44319
       -1.47766
       -1.47032
       -1.47347
       -1.44702
       -1.42779
       -1.46311
       -1.43681
       -1.47231
       -1.43247
       -1.49576
       -1.45588
       -1.46278
       -1.42682
       -1.43375
       -1.40097
       -1.46209
       -1.44600
       -1.44122
       -1.50416
       -1.43570
       -1.46345
       -1.43475
       -1.48305
       -1.44524
       -1.47305
       -1.45063
       -1.44858
       -1.44646
       -1.48680
       -1.47593
       -1.47941
       -1.43421
       -1.48201
       -1.46361
       -1.47362
       -1.49581
       -1.44729
       -1.47362
       -1.49496
       -1.43013
       -1.46025
       -1.44143
       -1.42644
       -1.47084
       -1.41474
       -1.45458
       -1.45394
       -1.44429
       -1.41510
       -1.42872
       -1.47186
       -1.48178
       -1.42945
       -1.45172
       -1.46118
       -1.46106
       -1.43353
       -1.45395
       -1.46464
       -1.48348
       -1.46947
       -1.45309
       -1.49588
       -1.47165
       -1.47964
       -1.43804
       -1.44591
       -1.43924
       -1.43920
       -1.50266
       -1.49787
       -1.49872
       -1.40757
       -1.48479
       -1.44619
       -1.48181
       -1.44671
       -1.44887
       -1.42938
       -1.44221
       -1.44346
       -1.44410
       -1.48597
       -1.45572
       -1.46114
       -1.47969
       -1.40965
       -1.43661
       -1.45910
       -1.42097
       -1.46743
       -1.47674
       -1.41116
       -1.46816
       -1.44352
       -1.43756
       -1.45301
       -1.45884
       -1.46594
       -1.43687
       -1.45668
       -1.43510
       -1.47367
       -1.46188
       -1.40107
       -1.45538
       -1.47245
       -1.42637
       -1.46638
       -1.47608
       -1.46361
       -1.48892
       -1.49035
       -1.48474
       -1.46977
       -1.46158
       -1.43559
       -1.44412
       -1.44803
       -1.41984
       -1.49948
       -1.46367
       -1.46459
       -1.48127
       -1.45192
       -1.44642
       -1.44091
       -1.42735
       -1.42618
       -1.43494
       -1.44210
       -1.43301
       -1.46985
       -1.46564
       -1.44193
       -1.48842
       -1.43763
       -1.45711
       -1.40696
       -1.44652
       -1.46832
       -1.43187
       -1.46218
       -1.45998
       -1.43352
       -1.43230
       -1.44469
       -1.45348
       -1.45939
       -1.46686
       -1.46021
       -1.47716
       -1.45160
       -1.43186
       -1.44885
       -1.46671
       -1.45400
       -1.43626
       -1.46676
       -1.42031
       -1.48059
       -1.47607
       -1.47745
       -1.46039
       -1.43151
       -1.46448
       -1.43451
       -1.47785
       -1.46667
       -1.46845
       -1.44274
       -1.42646
       -1.42488
       -1.43351
       -1.44072
       -1.43731
       -1.47447
       -1.45112
       -1.47211
       -1.42499
       -1.44811
       -1.47594
       -1.48431
       -1.44953
       -1.44288
       -1.43798
       -1.49613
       -1.46526
       -1.43989
       -1.48575
       -1.44570
       -1.45482
       -1.46686
       -1.45988
       -1.46484
       -1.47552
       -1.43582
       -1.44160
       -1.48484
       -1.47733
       -1.44510
       -1.47061
       -1.44545
       -1.47179
       -1.45208
       -1.46349
       -1.48810
       -1.44086
       -1.41926
       -1.43403
       -1.46045
       -1.44516
       -1.44424
       -1.41830
       -1.43174
       -1.47141
       -1.44278
       -1.43356
       -1.46266
       -1.48402
       -1.47303
       -1.43193
       -1.47531
       -1.45443
       -1.43712
       -1.41436
       -1.46144
       -1.45233
       -1.46829
       -1.49216
       -1.45992
       -1.48205
       -1.44709
       -1.47370
       -1.41683
       -1.46775
       -1.45429
       -1.43385
       -1.45149
       -1.45439
       -1.44963
       -1.45356
       -1.41988
       -1.42763
       -1.44948
       -1.45383
       -1.44458
       -1.47347
       -1.44069
       -1.43240
       -1.45609
       -1.45436
       -1.42250
       -1.47326
       -1.44409
       -1.42355
       -1.44787
       -1.41075
       -1.49064
       -1.43605
       -1.46734
       -1.43600
       -1.47251
       -1.46676
       -1.43116
       -1.46359
       -1.45919
       -1.44449
       -1.47715
       -1.47758
       -1.47990
       -1.47291
       -1.47483
       -1.44938
       -1.47170
       -1.42020
       -1.42188
       -1.44156
       -1.46231
       -1.43135
       -1.48535
       -1.47559
       -1.42770
       -1.48526
       -1.44872
       -1.45189
       -1.42077
       -1.45979
       -1.41555
       -1.43569
       -1.44892
       -1.43133
       -1.45170
       -1.43504
       -1.44705
       -1.47895
       -1.46890
       -1.45709
       -1.45151
       -1.46761
       -1.45167
       -1.44779
       -1.45151
       -1.45476
       -1.44976
       -1.44562
       -1.43037
       -1.43224
       -1.48061
       -1.44357
       -1.46052
       -1.46171
       -1.45726
       -1.46103
       -1.43451
       -1.44773
       -1.46816
       -1.42354
       -1.46251
       -1.43128
       -1.43880
       -1.48134
       -1.47434
       -1.43320
       -1.43533
       -1.45684
       -1.42876
       -1.44947
       -1.44464
       -1.45210
       -1.46434
       -1.41819
       -1.42689
       -1.40231
       -1.44898
       -1.48562
       -1.47658
       -1.42996
       -1.47605
       -1.43434
       -1.43882
       -1.47255
       -1.46904
       -1.44936
       -1.49918
       -1.42008
       -1.47598
       -1.45788
       -1.46063
       -1.47005
       -1.45979
       -1.48626
       -1.45004
       -1.44886
       -1.46105
       -1.48481
       -1.44366
       -1.39106
       -1.45531
       -1.49775
       -1.43795
       -1.45276
       -1.45814
       -1.45748
       -1.44585
       -1.43665
       -1.47273
       -1.43131
       -1.41199
       -1.45377
       -1.46563
       -1.42490
       -1.47647
       -1.45226
       -1.41783
       -1.46089
       -1.44072
       -1.43658
       -1.44851
       -1.48060
       -1.46834
       -1.44270
       -1.47380
       -1.49884
       -1.43205
       -1.40145
       -1.47811
       -1.43443
       -1.42189
       -1.49503
       -1.44026
       -1.47629
       -1.44678
       -1.46459
       -1.43843
       -1.46194
       -1.45148
       -1.45642
       -1.46649
       -1.46651
       -1.45817
       -1.45349
       -1.43311
       -1.44253
       -1.46466
       -1.45251
       -1.42869
       -1.48899
       -1.39651
       -1.42908
       -1.44107
       -1.46245
       -1.43852
       -1.45903
       -1.43027
       -1.41528
       -1.47878
       -1.38742
       -1.46293
       -1.46868
       -1.48520
       -1.41587
       -1.50371
       -1.43623
       -1.41857
       -1.45548
       -1.45555
       -1.43960
       -1.47891
       -1.46690
       -1.47506
       -1.46337
       -1.47557
       -1.46217
       -1.50348
       -1.44576
       -1.42720
       -1.44796
       -1.45236
       -1.46877
       -1.47414
       -1.51421
       -1.39465
       -1.45176
       -1.44785
       -1.46313
       -1.44799
       -1.46663
       -1.41788
       -1.46367
       -1.44417
       -1.44751
       -1.41506
       -1.45566
       -1.43398
       -1.44510
       -1.45439
       -1.43383
       -1.42447
       -1.45591
       -1.45186
       -1.46692
       -1.42756
       -1.46787
       -1.45611
       -1.45306
       -1.45593
       -1.43915
       -1.45795
       -1.45985
       -1.48841
       -1.46304
       -1.43485
       -1.47041
       -1.46522
       -1.44108
       -1.43388
       -1.44320
       -1.47013
       -1.42717
       -1.46514
       -1.50212
       -1.46040
       -1.41137
       -1.45690
       -1.45376
       -1.44797
       -1.45726
       -1.44707
       -1.45258
       -1.46798
       -1.41354
       -1.41270
       -1.42370
       -1.43168
       -1.50005
       -1.44431
       -1.46970
       -1.46039
       -1.44836
       -1.41928
       -1.46812
       -1.46606
       -1.45954
       -1.49419
       -1.45278
       -1.49136
       -1.45594
       -1.43240
       -1.48823
       -1.46176
       -1.47210
       -1.45677
       -1.45124
       -1.43903
       -1.46281
       -1.44351
       -1.40148
       -1.42307
       -1.46154
       -1.41889
       -1.44991
       -1.47190
       -1.44808
       -1.43292
       -1.42095
       -1.44492
       -1.42879
       -1.43905
       -1.42103
       -1.45776
       -1.43227
       -1.45322
       -1.43407
       -1.46580
       -1.45024
       -1.45865
       -1.42745
       -1.44875
       -1.48739
       -1.44798
       -1.46691
       -1.45887
       -1.46147
       -1.43975
       -1.42192
       -1.47945
       -1.44151
       -1.42169
       -1.48420
       -1.46097
       -1.45741
       -1.42899
       -1.46054
       -1.43684
       -1.47720
       -1.43891
       -1.45521
       -1.45818
       -1.45329
       -1.44124
       -1.43124
       -1.45503
       -1.46838
       -1.45849
       -1.43878
       -1.40971
       -1.46190
       -1.42457
       -1.42554
       -1.42768
       -1.44489
       -1.41964
       -1.47945
       -1.43470
       -1.42222
       -1.45983
       -1.41320
       -1.47489
       -1.44949
       -1.46536
       -1.44522
       -1.46340
       -1.46427
       -1.40781
       -1.48923
       -1.45009
       -1.44547
       -1.46831
       -1.45567
       -1.46976
       -1.47373
       -1.49514
       -1.48533
       -1.46580
       -1.45068
       -1.44353
       -1.47779
       -1.46905
       -1.46708
       -1.46949
       -1.49431
       -1.42370
       -1.47887
       -1.45595
       -1.47679
       -1.45845
       -1.45621
       -1.43938
       -1.44802
       -1.43873
       -1.45588
       -1.41867
       -1.43462
       -1.41166
       -1.41765
       -1.45999
       -1.44124
       -1.44556
       -1.44717
       -1.44204
       -1.46204
       -1.44365
       -1.48731
       -1.46328
       -1.46145
       -1.43115
       -1.45231
       -1.46299
       -1.45398
       -1.50090
       -1.45612
       -1.45695
       -1.49036
       -1.46114
       -1.45053
       -1.46359
       -1.44158
       -1.44846
       -1.43473
       -1.45457
       -1.48105
       -1.45989
       -1.40913
       -1.42108
       -1.43834
       -1.43723
       -1.49037
       -1.45589
       -1.46176
       -1.46405
       -1.41830
       -1.42326
       -1.40478
       -1.41798
       -1.48154
       -1.45287
       -1.47403
       -1.46485
       -1.43556
       -1.43486
       -1.45495
       -1.45396
       -1.44644
       -1.47592
       -1.47776
       -1.48043
       -1.44778
       -1.40895
       -1.48607
       -1.44182
       -1.42650
       -1.46121
       -1.44298
       -1.43134
       -1.46773
       -1.46490
       -1.41942
       -1.46592
       -1.44093
       -1.41707
       -1.45792
       -1.46647
       -1.46336
       -1.43398
       -1.41895
       -1.45999
       -1.46335
       -1.40478
       -1.43579
       -1.46050
       -1.45801
       -1.47131
       -1.45372
       -1.44465
       -1.40794
       -1.43868
       -1.41950
       -1.46463
       -1.47345
       -1.42958
       -1.45308
       -1.45290
       -1.43137
       -1.41223
       -1.41739
       -1.45432
       -1.42690
       -1.42592
       -1.45775
       -1.45988
       -1.45062
       -1.44801
       -1.44660
       -1.42751
       -1.44533
       -1.46583
       -1.45627
       -1.45150
       -1.45304
       -1.45518
       -1.44732
       -1.47746
       -1.47487
       -1.44786
       -1.44196
       -1.41319
       -1.46033
       -1.40595
       -1.44067
       -1.42550
       -1.45602
       -1.40889
       -1.44635
       -1.49169
       -1.41141
       -1.42159
       -1.41991
       -1.47833
       -1.45232
       -1.48434
       -1.45889
       -1.47119
       -1.43962
       -1.41857
       -1.46120
       -1.45393
       -1.40958
       -1.44019
       -1.45552
       -1.47935
       -1.45226
       -1.47337
       -1.45138
       -1.46941
       -1.45215
       -1.46151
       -1.46542
       -1.42173
       -1.46564
       -1.48267
       -1.47160
       -1.43572
       -1.45575
       -1.42346
       -1.45335
       -1.45540
       -1.47575
       -1.46116
       -1.44356
       -1.43035
       -1.45672
       -1.42079
       -1.45094
       -1.43445
       -1.44266
       -1.46245
       -1.45684
       -1.44061
       -1.43601
       -1.47121
       -1.43110
       -1.43937
       -1.44060
       -1.44955
       -1.43847
       -1.44682
       -1.47149
       -1.47914
       -1.43953
       -1.46591
       -1.46575
       -1.47216
       -1.51465
       -1.47708
       -1.45475
       -1.48967
       -1.47250
       -1.43376
       -1.47612
       -1.44879
       -1.45910
       -1.48196
       -1.43581
       -1.44963
       -1.45214
       -1.42778
       -1.48263
       -1.43895
       -1.46713
       -1.43909
       -1.45335
       -1.42370
       -1.44014
       -1.42671
       -1.51046
       -1.40815
       -1.47560
       -1.44351
       -1.46095
       -1.47625
       -1.38869
       -1.45984
       -1.43677
       -1.44176
       -1.46342
       -1.49119
       -1.43310
       -1.45071
       -1.47362
       -1.46402
       -1.41893
       -1.44639
       -1.42596
       -1.45838
       -1.45609
       -1.45469
       -1.44694
       -1.46837
       -1.45016
       -1.42211
       -1.42475
       -1.46305
       -1.44534
       -1.43015
       -1.42506
       -1.45365
       -1.43962
       -1.45848
       -1.45171
       -1.45357
       -1.48080
       -1.47561
       -1.42866
       -1.45181
       -1.43161
       -1.42337
       -1.42793
       -1.45817
       -1.47205
       -1.46808
       -1.44246
       -1.44481
       -1.45803
       -1.43273
       -1.41620
       -1.45099
       -1.41652
       -1.44789
       -1.44393
       -1.48139
       -1.45442
       -1.42631
       -1.43484
       -1.42310
       -1.44884
       -1.46833
       -1.45703
       -1.43508
       -1.44414
       -1.48219
       -1.42820
       -1.47290
       -1.47178
       -1.44963
       -1.46298
       -1.41734
       -1.46443
       -1.44645
       -1.39408
       -1.40482
       -1.45036
       -1.42250
       -1.47657
       -1.46991
       -1.38149
       -1.47599
       -1.42859
       -1.50783
       -1.43851
       -1.45139
       -1.44902
       -1.44948
       -1.43948
       -1.40517
       -1.44670
       -1.45197
       -1.42424
       -1.46797
       -1.43747
       -1.48833
       -1.42573
       -1.45480
       -1.44677
       -1.45728
       -1.47062
       -1.43515
       -1.46520
       -1.42676
       -1.47438
       -1.47665
       -1.46126
       -1.44441
       -1.43974
       -1.45305
       -1.45977
       -1.44720
       -1.46082
       -1.44103
       -1.44044
       -1.44739
       -1.46133
       -1.44661
       -1.47493
       -1.42937
       -1.44468
       -1.44219
       -1.43600
       -1.44488
       -1.45313
       -1.46178
       -1.42028
       -1.44449
       -1.42007
       -1.43745
       -1.45942
       -1.43144
       -1.45228
       -1.47676
       -1.46468
       -1.45170
       -1.47778
       -1.42435
       -1.50480
       -1.47554
       -1.45738
       -1.45746
       -1.48905
       -1.46826
       -1.47005
       -1.46602
       -1.45481
       -1.41404
       -1.46943
       -1.45609
       -1.45178
       -1.44628
       -1.45049
       -1.43769
       -1.47488
       -1.39801
       -1.43224
       -1.44811
       -1.42447
       -1.40086
       -1.49824
       -1.40645
       -1.44924
       -1.45125
       -1.47996
       -1.48736
       -1.42399
       -1.46410
       -1.46011
       -1.49242
       -1.46755
       -1.44005
       -1.44600
       -1.46297
       -1.45002
       -1.43806
       -1.43107
       -1.45081
       -1.42667
       -1.43304
       -1.45202
       -1.42115
       -1.45395
       -1.47186
       -1.45073
       -1.44112
       -1.47179
       -1.44070
       -1.45224
       -1.44840
       -1.44976
       -1.42604
       -1.42643
       -1.43813
       -1.44735
       -1.47697
       -1.46460
       -1.40513
       -1.42251
       -1.44107
       -1.45151
       -1.47080
       -1.45296
       -1.45617
       -1.44777
       -1.45999
       -1.45989
       -1.45155
       -1.44445
       -1.45321
       -1.44515
       -1.46506
       -1.44406
       -1.47585
       -1.44428
       -1.48224
       -1.45889
       -1.44635
       -1.42122
       -1.44077
       -1.44574
       -1.44115
       -1.48018
       -1.42021
       -1.44706
       -1.48267
       -1.42163
       -1.45044
       -1.45301
       -1.44850
       -1.44531
       -1.41858
       -1.46972
       -1.44547
       -1.41168
       -1.42299
       -1.43643
       -1.42311
       -1.45852
       -1.44542
       -1.41384
       -1.47967
       -1.43828
       -1.47288
       -1.43572
       -1.43126
       -1.43599
       -1.45235
       -1.44608
       -1.42505
       -1.46124
       -1.44702
       -1.43299
       -1.40615
       -1.44630
       -1.48277
       -1.45820
       -1.44899
       -1.40117
       -1.45424
       -1.44722
       -1.43586
       -1.46588
       -1.40805
       -1.46951
       -1.46403
       -1.46691
       -1.40843
       -1.44696
       -1.46213
       -1.45098
       -1.46536
       -1.46997
       -1.46248
       -1.44153
       -1.45263
       -1.44831
       -1.46141
       -1.45163
       -1.44722
       -1.45494
       -1.45200
       -1.42440
       -1.43338
       -1.44680
       -1.44814
       -1.45417
       -1.45758
       -1.41502
       -1.47904
       -1.48201
       -1.44865
       -1.45197
       -1.44242
       -1.47727
       -1.45439
       -1.49224
       -1.41164
       -1.48441
       -1.48477
       -1.46454
       -1.41541
       -1.48264
       -1.42513
       -1.43241
       -1.44818
       -1.43396
       -1.41088
       -1.47472
       -1.46886
       -1.43983
       -1.45789
       -1.45042
       -1.43632
       -1.45780
       -1.42812
       -1.44811
       -1.46606
       -1.46631
       -1.41854
       -1.48220
       -1.40256
       -1.45299
       -1.45312
       -1.46219
       -1.46510
       -1.42197
       -1.43150
       -1.42045
       -1.48163
       -1.46357
       -1.42877
       -1.45585
       -1.44775
       -1.44446
       -1.43975
       -1.40866
       -1.44937
       -1.46657
       -1.42710
       -1.43459
       -1.42596
       -1.46339
       -1.47506
       -1.47685
       -1.46097
       -1.48460
       -1.39802
       -1.42790
       -1.47145
       -1.44303
       -1.44117
       -1.43999
       -1.42196
       -1.44935
       -1.44675
       -1.41594
       -1.45073
       -1.43015
       -1.48629
       -1.47050
       -1.43947
       -1.46962
       -1.44172
       -1.45197
       -1.44429
       -1.45142
       -1.47277
       -1.45258
       -1.43829
       -1.42832
       -1.44980
       -1.42288
       -1.45992
       -1.45905
       -1.44484
       -1.44960
       -1.45728
       -1.46005
       -1.43622
       -1.42671
       -1.46443
       -1.50279
       -1.41383
       -1.44817
       -1.48306
       -1.40564
       -1.44922
       -1.45344
       -1.45129
       -1.44276
       -1.43385
       -1.45075
       -1.46736
       -1.40709
       -1.41834
       -1.44695
       -1.43696
       -1.46083
       -1.44086
       -1.40483
       -1.46741
       -1.44512
       -1.47760
       -1.43655
       -1.47686
       -1.43185
       -1.45060
       -1.45863
       -1.40241
       -1.45603
       -1.44916
       -1.41941
       -1.41949
       -1.46057
       -1.48750
       -1.47373
       -1.44286
       -1.40150
       -1.44927
       -1.45751
       -1.42157
       -1.48071
       -1.40520
       -1.44883
       -1.47723
       -1.47150
       -1.43209
       -1.46449
       -1.43004
       -1.45225
       -1.42904
       -1.43467
       -1.44366
       -1.45450
       -1.45186
       -1.44084
       -1.45991
       -1.44185
       -1.43330
       -1.44525
       -1.45242
       -1.41048
       -1.43377
       -1.48135
       -1.46644
       -1.47147
       -1.47107
       -1.42464
       -1.46133
       -1.47578
       -1.45485
       -1.43058
       -1.41860
       -1.47733
       -1.46388
       -1.46769
       -1.45009
       -1.47350
       -1.46805
       -1.46547
       -1.41192
       -1.46650
       -1.45301
       -1.46652
       -1.46258
       -1.42018
       -1.45319
       -1.44209
       -1.43969
       -1.45688
       -1.41534
       -1.45295
       -1.43332
       -1.46367
       -1.42874
       -1.44807
       -1.47675
       -1.46018
       -1.41421
       -1.50072
       -1.42944
       -1.44774
       -1.46112
       -1.48370
       -1.44742
       -1.42713
       -1.43598
       -1.44874
       -1.49330
       -1.48287
       -1.45848
       -1.45198
       -1.45686
       -1.45432
       -1.41632
       -1.45701
       -1.43099
       -1.47005
       -1.43068
       -1.44740
       -1.42238
       -1.43913
       -1.46888
       -1.43386
       -1.46139
       -1.46216
       -1.40185
       -1.44194
       -1.42978
       -1.45289
       -1.44871
       -1.49015
       -1.41473
       -1.41057
       -1.45052
       -1.44990
       -1.47008
       -1.40343
       -1.46285
       -1.44573
       -1.45398
       -1.46675
       -1.40899
       -1.45466
       -1.49226
       -1.42466
       -1.47504
       -1.46512
       -1.44684
       -1.41864
       -1.45846
       -1.42298
       -1.45568
       -1.44977
       -1.43524
       -1.45169
       -1.43734
       -1.44990
       -1.44262
       -1.43260
       -1.44457
       -1.48988
       -1.43382
       -1.46611
       -1.45309
       -1.43261
       -1.43762
       -1.44584
       -1.45521
       -1.44378
       -1.45765
       -1.43371
       -1.47324
       -1.44190
       -1.45143
       -1.47826
       -1.44929
       -1.45272
       -1.46677
       -1.42420
       -1.44943
       -1.43571
       -1.44481
       -1.44566
       -1.46410
       -1.43523
       -1.41170
       -1.46590
       -1.42556
       -1.44581
       -1.44395
       -1.45201
       -1.45233
       -1.48178
       -1.48113
       -1.45456
       -1.43523
       -1.41299
       -1.45356
       -1.45306
       -1.46076
       -1.47972
       -1.42666
       -1.43146
       -1.47295
       -1.47726
       -1.42357
       -1.43822
       -1.40707
       -1.42261
       -1.45541
       -1.41165
       -1.44833
       -1.42974
       -1.43585
       -1.47146
       -1.44232
       -1.45410
       -1.43279
       -1.41541
       -1.47564
       -1.43094
       -1.42447
       -1.46443
       -1.47512
       -1.46406
       -1.43949
       -1.43992
       -1.44139
       -1.46886
       -1.43728
       -1.42463
       -1.43565
       -1.47133
       -1.44659
       -1.44303
       -1.45816
       -1.45120
       -1.46108
       -1.49634
       -1.43114
       -1.48314
       -1.46425
       -1.46237
       -1.48477
       -1.41774
       -1.43132
       -1.44508
       -1.43133
       -1.47143
       -1.41870
       -1.49492
       -1.45131
       -1.43413
       -1.43708
       -1.44969
       -1.46754
       -1.45857
       -1.41743
       -1.47226
       -1.45902
       -1.46946
       -1.44461
       -1.47131
       -1.46439
       -1.45154
       -1.45426
       -1.45136
       -1.48068
       -1.43617
       -1.49447
       -1.43858
       -1.43165
       -1.46688
       -1.42859
       -1.45429
       -1.43576
       -1.49438
       -1.42583
       -1.44387
       -1.42830
       -1.45594
       -1.44739
       -1.47980
       -1.48092
       -1.45659
       -1.39965
       -1.46430
       -1.44238
       -1.45493
       -1.41341
       -1.44441
       -1.42421
       -1.45323
       -1.43590
       -1.45218
       -1.44875
       -1.41618
       -1.44690
       -1.40785
       -1.44991
       -1.44802
       -1.43823
       -1.45405
       -1.46083
       -1.44000
       -1.45617
       -1.46208
       -1.46782
       -1.44159
       -1.44694
       -1.42945
       -1.42717
       -1.43550
       -1.43527
       -1.45355
       -1.41626
       -1.42000
       -1.41114
       -1.44676
       -1.44712
       -1.46360
       -1.44993
       -1.46484
       -1.44659
       -1.42496
       -1.43818
       -1.45127
       -1.45459
       -1.42649
       -1.44920
       -1.45971
       -1.45500
       -1.43804
       -1.44444
       -1.47721
       -1.44663
       -1.44650
       -1.47133
       -1.42572
       -1.44595
       -1.46148
       -1.43438
       -1.46107
       -1.46536
       -1.44497
       -1.44815
       -1.48560
       -1.42376
       -1.41958
       -1.46443
       -1.47375
       -1.44968
       -1.46535
       -1.46524
       -1.47968
       -1.42944
       -1.41312
       -1.43586
       -1.45317
       -1.43805
       -1.46336
       -1.41759
       -1.43672
       -1.47832
       -1.48048
       -1.40667
       -1.46034
       -1.42064
       -1.41290
       -1.47733
       -1.41272
       -1.45167
       -1.46580
       -1.43043
       -1.43603
       -1.48653
       -1.42905
       -1.42892
       -1.44807
       -1.48736
       -1.41109
       -1.41595
       -1.46820
       -1.45196
       -1.47114
       -1.41818
       -1.46456
       -1.39982
       -1.43961
       -1.45447
       -1.41833
       -1.42534
       -1.48477
       -1.45956
       -1.42908
       -1.45799
       -1.46788
       -1.48009
       -1.47048
       -1.39969
       -1.42897
       -1.48072
       -1.44942
       -1.46212
       -1.47653
       -1.45872
       -1.45611
       -1.41794
       -1.44857
       -1.45023
       -1.46326
       -1.44064
       -1.42111
       -1.43852
       -1.47976
       -1.48463
       -1.47242
       -1.43091
       -1.45324
       -1.44996
       -1.46279
       -1.45858
       -1.48343
       -1.46397
       -1.43781
       -1.45165
       -1.43717
       -1.47090
       -1.44125
       -1.45928
       -1.42473
       -1.41553
       -1.46357
       -1.45731
       -1.44216
       -1.42273
       -1.46613
       -1.42664
       -1.45435
       -1.46472
       -1.47315
       -1.42070
       -1.47449
       -1.46920
       -1.45217
       -1.41052
       -1.44557
       -1.45276
       -1.45430
       -1.42191
       -1.44850
       -1.40512
       -1.43551
       -1.45223
       -1.47410
       -1.45016
       -1.41257
       -1.44104
       -1.40835
       -1.45690
       -1.42247
       -1.41135
       -1.44918
       -1.47368
       -1.43210
       -1.45141
       -1.42636
       -1.46312
       -1.43781
       -1.46480
       -1.42532
       -1.45552
       -1.42818
       -1.43955
       -1.40930
       -1.41514
       -1.40888
       -1.41970
       -1.42738
       -1.47552
       -1.43643
       -1.44021
       -1.45570
       -1.44459
       -1.40968
       -1.42382
       -1.44427
       -1.47389
       -1.40926
       -1.44191
       -1.44656
       -1.43788
       -1.43289
       -1.41977
       -1.44350
       -1.42493
       -1.46636
       -1.45314
       -1.37881
       -1.49495
       -1.45259
       -1.45008
       -1.47142
       -1.44852
       -1.45411
       -1.44638
       -1.45793
       -1.41118
       -1.43448
       -1.46139
       -1.45870
       -1.45499
       -1.48843
       -1.42807
       -1.43727
       -1.43887
       -1.43295
       -1.42498
       -1.44490
       -1.40993
       -1.44365
       -1.42630
       -1.47582
       -1.49152
       -1.46693
       -1.41107
       -1.47321
       -1.44629
       -1.42671
       -1.46123
       -1.39951
       -1.43359
       -1.47117
       -1.42042
       -1.43260
       -1.47675
       -1.40691
       -1.45027
       -1.47119
       -1.45432
       -1.42444
       -1.43759
       -1.45556
       -1.47176
       -1.47260
       -1.42937
       -1.45348
       -1.43341
       -1.41831
       -1.42741
       -1.43599
       -1.39956
       -1.45885
       -1.45374
       -1.45326
       -1.44964
       -1.45515
       -1.50007
       -1.47144
       -1.41387
       -1.45336
       -1.45385
       -1.44396
       -1.45065
       -1.46349
       -1.42928
       -1.45694
       -1.39389
       -1.47950
       -1.44743
       -1.46034
       -1.48285
       -1.44794
       -1.42693
       -1.45629
       -1.49684
       -1.43882
       -1.40206
       -1.45196
       -1.47333
       -1.49003
       -1.45964
       -1.46656
       -1.43252
       -1.47267
       -1.41194
       -1.45151
       -1.47549
       -1.43913
       -1.45286
       -1.45792
       -1.42317
       -1.46385
       -1.41147
       -1.40655
       -1.42456
       -1.47993
       -1.43822
       -1.43953
       -1.48884
       -1.42874
       -1.43103
       -1.43274
       -1.46298
       -1.44379
       -1.41525
       -1.43456
       -1.45694
       -1.42518
       -1.40699
       -1.46857
       -1.40654
       -1.45278
       -1.45489
       -1.43102
       -1.44249
       -1.40855
       -1.43202
       -1.43644
       -1.44652
       -1.42194
       -1.44758
       -1.42095
       -1.46097
       -1.44552
       -1.43791
       -1.40655
       -1.46330
       -1.44072
       -1.48194
       -1.42104
       -1.46051
       -1.43937
       -1.44353
       -1.44426
       -1.41310
       -1.41505
       -1.44414
       -1.43916
       -1.46574
       -1.45808
       -1.43185
       -1.45244
       -1.46718
       -1.42635
       -1.44122
       -1.45089
       -1.47135
       -1.44463
       -1.43464
       -1.43999
       -1.42725
       -1.45600
       -1.43132
       -1.44475
       -1.42051
       -1.48390
       -1.44521
       -1.41409
       -1.46130
       -1.44345
       -1.45844
       -1.46283
       -1.44960
       -1.46466
       -1.42438
       -1.45949
       -1.44537
       -1.42617
       -1.46065
       -1.45640
       -1.45508
       -1.47821
       -1.43975
       -1.43082
       -1.44810
       -1.46083
       -1.43332
       -1.41841
       -1.44817
       -1.42728
       -1.43606
       -1.44306
       -1.47784
       -1.43732
       -1.43315
       -1.47524
       -1.42838
       -1.46541
       -1.45258
       -1.43060
       -1.43168
       -1.44864
       -1.40797
       -1.46755
       -1.45734
       -1.42512
       -1.44186
       -1.45924
       -1.44535
       -1.43199
       -1.42903
       -1.46376
       -1.46396
       -1.47764
       -1.41204
       -1.42729
       -1.45023
       -1.43647
       -1.44014
       -1.45421
       -1.38830
       -1.44655
       -1.43101
       -1.45997
       -1.41767
       -1.45742
       -1.48450
       -1.46544
       -1.44320
       -1.42938
       -1.45327
       -1.42794
       -1.47771
       -1.45248
       -1.43359
       -1.45333
       -1.39465
       -1.49147
       -1.42771
       -1.45302
       -1.46824
       -1.43489
       -1.41886
       -1.48174
       -1.46251
       -1.41104
       -1.40351
       -1.45651
       -1.41618
       -1.50039
       -1.44601
       -1.42065
       -1.46632
       -1.50816
       -1.43695
       -1.44352
       -1.44822
       -1.41355
       -1.44067
       -1.45890
       -1.42162
       -1.45561
       -1.39943
       -1.39768
       -1.42446
       -1.44029
       -1.43399
       -1.45825
       -1.47060
       -1.42543
       -1.42496
       -1.43752
       -1.46182
       -1.45107
       -1.42296
       -1.45056
       -1.47462
       -1.41348
       -1.41049
       -1.46607
       -1.44216
       -1.43511
       -1.44360
       -1.47230
       -1.43291
       -1.40052
       -1.44041
       -1.42561
       -1.45536
       -1.44167
       -1.43526
       -1.48055
       -1.43366
       -1.43814
       -1.43679
       -1.42513
       -1.48546
       -1.44541
       -1.46997
       -1.44179
       -1.46621
       -1.47125
       -1.44615
       -1.47319
       -1.43101
       -1.45447
       -1.42094
       -1.44115
       -1.42081
       -1.42275
       -1.44846
       -1.44620
       -1.43126
       -1.43108
       -1.43245
       -1.46661
       -1.47708
       -1.43025
       -1.44219
       -1.44106
       -1.44655
       -1.43581
       -1.45159
       -1.44932
       -1.44602
       -1.47741
       -1.44412
       -1.41636
       -1.45297
       -1.42113
       -1.44017
       -1.43380
       -1.47052
       -1.46012
       -1.46336
       -1.46158
       -1.46116
       -1.40243
       -1.45565
       -1.45517
       -1.44840
       -1.45623
       -1.42438
       -1.41801
       -1.45256
       -1.46939
       -1.44366
       -1.44651
       -1.45148
       -1.41312
       -1.43748
       -1.42530
       -1.48492
       -1.41448
       -1.42114
       -1.45001
       -1.44453
       -1.44480
       -1.45796
       -1.42350
       -1.39439
       -1.43879
       -1.41415
       -1.44770
       -1.48363
       -1.43358
       -1.43813
       -1.42785
       -1.44153
       -1.45961
       -1.45794
       -1.47834
       -1.45772
       -1.46213
       -1.42682
       -1.44677
       -1.43964
       -1.42154
       -1.42966
       -1.45935
       -1.41889
       -1.45607
       -1.44579
       -1.46968
       -1.44691
       -1.46455
       -1.51725
       -1.45201
       -1.43963
       -1.39694
       -1.42831
       -1.38882
       -1.44262
       -1.44695
       -1.42954
       -1.47382
       -1.43934
       -1.45484
       -1.44771
       -1.42919
       -1.43553
       -1.42321
       -1.42855
       -1.45527
       -1.44225
       -1.41962
       -1.42451
       -1.42078
       -1.45582
       -1.46913
       -1.42130
       -1.39939
       -1.42657
       -1.44843
       -1.41430
       -1.44388
       -1.48077
       -1.43297
       -1.43322
       -1.46985
       -1.41822
       -1.46437
       -1.43216
       -1.42268
       -1.45007
       -1.44753
       -1.44843
       -1.45493
       -1.41033
       -1.43284
       -1.46622
       -1.45456
       -1.46140
       -1.42627
       -1.42076
       -1.45566
       -1.45645
       -1.45848
       -1.40993
       -1.48466
       -1.42960
       -1.46669
       -1.46220
       -1.46050
       -1.45478
       -1.44079
       -1.45356
       -1.42432
       -1.43417
       -1.42172
       -1.45810
       -1.47517
       -1.43044
       -1.44494
       -1.43029
       -1.42754
       -1.51138
       -1.42889
       -1.47250
       -1.43819
       -1.44951
       -1.46400
       -1.44385
       -1.43992
       -1.42218
       -1.46150
       -1.41151
       -1.43705
       -1.45943
       -1.41044
       -1.46528
       -1.45717
       -1.43125
       -1.41894
       -1.43752
       -1.42811
       -1.49211
       -1.45533
       -1.47284
       -1.45354
       -1.45007
       -1.39852
       -1.43337
       -1.43243
       -1.42077
       -1.49308
       -1.42010
       -1.41289
       -1.46872
       -1.42304
       -1.45078
       -1.46119
       -1.45529
       -1.42599
       -1.49521
       -1.45761
       -1.44139
       -1.39756
       -1.43846
       -1.44152
       -1.43704
       -1.40454
       -1.44397
       -1.40447
       -1.46468
       -1.47088
       -1.47360
       -1.46142
       -1.46902
       -1.43069
       -1.44797
       -1.42529
       -1.49669
       -1.40666
       -1.42895
       -1.44814
       -1.44852
       -1.47300
       -1.44264
       -1.43444
       -1.40476
       -1.43216
       -1.37981
       -1.42524
       -1.46347
       -1.45000
       -1.44632
       -1.42208
       -1.43463
       -1.45603
       -1.46245
       -1.43378
       -1.45713
       -1.45738
       -1.42747
       -1.44030
       -1.49767
       -1.41254
       -1.41713
       -1.46362
       -1.41752
       -1.46528
       -1.42470
       -1.42516
       -1.48857
       -1.45527
       -1.47895
       -1.44869
       -1.45148
       -1.44556
       -1.44840
       -1.41333
       -1.46598
       -1.42991
       -1.42108
       -1.47574
       -1.47223
       -1.47279
       -1.42864
       -1.45213
       -1.45390
       -1.42729
       -1.42774
       -1.46207
       -1.41891
       -1.43821
       -1.42010
       -1.45680
       -1.40659
       -1.49782
       -1.41806
       -1.44007
       -1.42892
       -1.43052
       -1.44410
       -1.44520
       -1.46415
       -1.45212
       -1.41761
       -1.43889
       -1.42778
       -1.43695
       -1.43414
       -1.45124
       -1.47004
       -1.45564
       -1.42595
       -1.46057
       -1.42331
       -1.42298
       -1.46094
       -1.47237
       -1.44911
       -1.40767
       -1.44028
       -1.45940
       -1.43081
       -1.45924
       -1.42606
       -1.41557
       -1.43638
       -1.45745
       -1.46832
       -1.41568
       -1.42787
       -1.45266
       -1.44777
       -1.43623
       -1.47096
       -1.42464
       -1.43818
       -1.44641
       -1.46134
       -1.43911
       -1.45175
       -1.42505
       -1.46844
       -1.41922
       -1.47563
       -1.44416
       -1.45817
       -1.46840
       -1.42788
       -1.45084
       -1.43153
       -1.48857
       -1.41871
       -1.45000
       -1.44708
       -1.41557
       -1.46792
       -1.45186
       -1.41383
       -1.43774
       -1.45443
       -1.43964
       -1.46519
       -1.44479
       -1.43223
       -1.44753
       -1.46498
       -1.42077
       -1.41749
       -1.42445
       -1.41726
       -1.49815
       -1.41631
       -1.39802
       -1.47880
       -1.44814
       -1.45311
       -1.44860
       -1.45916
       -1.41107
       -1.47841
       -1.44966
       -1.45472
       -1.40114
       -1.46648
       -1.44959
       -1.44260
       -1.44078
       -1.43535
       -1.43314
       -1.44116
       -1.47313
       -1.47688
       -1.43462
       -1.45554
       -1.45028
       -1.41348
       -1.40553
       -1.46380
       -1.44692
       -1.44605
       -1.45058
       -1.44580
       -1.42613
       -1.43358
       -1.46581
       -1.42504
       -1.40858
       -1.42843
       -1.41781
       -1.43565
       -1.43572
       -1.44753
       -1.42614
       -1.44838
       -1.45775
       -1.44635
       -1.42775
       -1.44760
       -1.46866
       -1.43889
       -1.44210
       -1.46538
       -1.45290
       -1.39738
       -1.46312
       -1.43609
       -1.44135
       -1.42614
       -1.43044
       -1.43953
       -1.47909
       -1.46564
       -1.41494
       -1.46232
       -1.45196
       -1.42980
       -1.42784
       -1.46583
       -1.43648
       -1.44842
       -1.47425
       -1.43457
       -1.47193
       -1.38993
       -1.47515
       -1.45207
       -1.40432
       -1.41562
       -1.42852
       -1.44416
       -1.46587
       -1.44030
       -1.42493
       -1.42097
       -1.45784
       -1.45116
       -1.40824
       -1.44521
       -1.43048
       -1.41687
       -1.40686
       -1.45960
       -1.46538
       -1.43186
       -1.45872
       -1.41066
       -1.42901
       -1.44966
       -1.41060
       -1.43061
       -1.46254
       -1.43114
       -1.44434
       -1.43424
       -1.43999
       -1.46617
       -1.45203
       -1.44593
       -1.43165
       -1.46734
       -1.42133
       -1.43685
       -1.47033
       -1.42609
       -1.40039
       -1.45258
       -1.43966
       -1.46126
       -1.42850
       -1.42535
       -1.42933
       -1.45173
       -1.40157
       -1.47710
       -1.43265
       -1.44968
       -1.41905
       -1.45195
       -1.44436
       -1.42909
       -1.41407
       -1.47285
       -1.40239
       -1.45367
       -1.45551
       -1.44451
       -1.47922
       -1.47697
       -1.46896
       -1.41277
       -1.47279
       -1.40041
       -1.45156
       -1.45916
       -1.40656
       -1.45435
       -1.41195
       -1.41944
       -1.45681
       -1.45003
       -1.44907
       -1.45987
       -1.45628
       -1.43408
       -1.46911
       -1.44301
       -1.45431
       -1.43383
       -1.44016
       -1.41555
       -1.48590
       -1.43927
       -1.42505
       -1.45840
       -1.41486
       -1.48613
       -1.45748
       -1.43583
       -1.44545
       -1.44055
       -1.47306
       -1.43208
       -1.39602
       -1.47069
       -1.44469
       -1.46028
       -1.45587
       -1.45018
       -1.44115
       -1.41448
       -1.45694
       -1.43682
       -1.43492
       -1.46173
       -1.46874
       -1.41686
       -1.40780
       -1.47879
       -1.44245
       -1.43707
       -1.44574
       -1.44816
       -1.43308
       -1.41952
       -1.44422
       -1.41073
       -1.37661
       -1.41935
       -1.41386
       -1.43003
       -1.46329
       -1.44754
       -1.42716
       -1.43954
       -1.47341
       -1.42127
       -1.43888
       -1.46509
       -1.44985
       -1.42893
       -1.44102
       -1.46275
       -1.42759
       -1.42036
       -1.48313
       -1.41269
       -1.43072
       -1.42998
       -1.43465
       -1.41550
       -1.44831
       -1.45685
       -1.43143
       -1.45912
       -1.45666
       -1.42379
       -1.41774
       -1.45077
       -1.46743
       -1.45668
       -1.48361
       -1.45473
       -1.45095
       -1.38782
       -1.47964
       -1.45903
       -1.38541
       -1.43358
       -1.42754
       -1.47021
       -1.45402
       -1.41982
       -1.40551
       -1.44114
       -1.45657
       -1.43588
       -1.44176
       -1.38999
       -1.40727
       -1.44737
       -1.40726
       -1.46932
       -1.46732
       -1.42427
       -1.46418
       -1.40553
       -1.43141
       -1.47181
       -1.45798
       -1.40100
       -1.46384
       -1.44067
       -1.43692
       -1.42141
       -1.42035
       -1.45963
       -1.41171
       -1.44164
       -1.46710
       -1.41888
       -1.43146
       -1.45819
       -1.47337
       -1.43521
       -1.44157
       -1.47402
       -1.43282
       -1.48069
       -1.42209
       -1.43738
       -1.40644
       -1.46824
       -1.42862
       -1.46079
       -1.43014
       -1.43331
       -1.43100
       -1.45496
       -1.45007
       -1.43647
       -1.44855
       -1.45617
       -1.37681
       -1.43745
       -1.44086
       -1.43950
       -1.46740
       -1.47196
       -1.46827
       -1.45223
       -1.46599
       -1.41553
       -1.44564
       -1.46641
       -1.40182
       -1.44367
       -1.41777
       -1.43482
       -1.47934
       -1.46603
       -1.44620
       -1.44726
       -1.44413
       -1.42217
       -1.43186
       -1.43802
       -1.43924
       -1.40793
       -1.43805
       -1.43435
       -1.46947
       -1.46398
       -1.39172
       -1.47653
       -1.46498
       -1.48225
       -1.45371
       -1.44449
       -1.43757
       -1.43395
       -1.43591
       -1.42649
       -1.43799
       -1.45462
       -1.44953
       -1.43591
       -1.41929
       -1.44040
       -1.41809
       -1.43687
       -1.44949
       -1.45132
       -1.44881
       -1.44120
       -1.45008
       -1.40696
       -1.44751
       -1.45755
       -1.45983
       -1.40839
       -1.46145
       -1.42567
       -1.39075
       -1.41361
       -1.45422
       -1.39555
       -1.39231
       -1.43182
       -1.43365
       -1.45855
       -1.45953
       -1.46582
       -1.43241
       -1.44487
       -1.45193
       -1.40667
       -1.47941
       -1.45429
       -1.40434
       -1.41678
       -1.46730
       -1.43936
       -1.39538
       -1.40488
       -1.46287
       -1.43635
       -1.42354
       -1.41983
       -1.44963
       -1.42467
       -1.42789
       -1.50607
       -1.43394
       -1.43173
       -1.42654
       -1.46222
       -1.42735
       -1.41882
       -1.46662
       -1.42020
       -1.46677
       -1.40904
       -1.44177
       -1.42684
       -1.46175
       -1.46414
       -1.40525
       -1.45334
       -1.42772
       -1.41802
       -1.42242
       -1.42161
       -1.44005
       -1.46436
       -1.44796
       -1.43164
       -1.45060
       -1.39098
       -1.41583
       -1.40737
       -1.43867
       -1.51425
       -1.44465
       -1.42134
       -1.44091
       -1.44209
       -1.43277
       -1.45816
       -1.42569
       -1.40840
       -1.43796
       -1.40741
       -1.42409
       -1.41422
       -1.44994
       -1.44678
       -1.44168
       -1.44662
       -1.45793
       -1.40220
       -1.43208
       -1.43926
       -1.42819
       -1.45091
       -1.42996
       -1.45934
       -1.42293
       -1.43749
       -1.44257
       -1.44334
       -1.44319
       -1.43149
       -1.43847
       -1.45120
       -1.42214
       -1.40105
       -1.43718
       -1.41415
       -1.48031
       -1.40899
       -1.46420
       -1.44463
       -1.41033
       -1.44067
       -1.42735
       -1.46503
       -1.46930
       -1.45370
       -1.45356
       -1.44106
       -1.44955
       -1.43027
       -1.44976
       -1.46231
       -1.41377
       -1.44902
       -1.43931
       -1.44525
       -1.48751
       -1.44446
       -1.41343
       -1.44898
       -1.41313
       -1.39882
       -1.42820
       -1.43856
       -1.43878
       -1.40519
       -1.45061
       -1.40153
       -1.45044
       -1.43363
       -1.40990
       -1.45914
       -1.46802
       -1.46516
       -1.44109
       -1.44303
       -1.42708
       -1.46796
       -1.44864
       -1.42381
       -1.43594
       -1.41423
       -1.41490
       -1.41770
       -1.41453
       -1.43847
       -1.44198
       -1.43712
       -1.43039
       -1.43487
       -1.45376
       -1.44338
       -1.42591
       -1.45963
       -1.46566
       -1.44964
       -1.45454
       -1.41108
       -1.42915
       -1.44037
       -1.41951
       -1.43330
       -1.43154
       -1.39174
       -1.40922
       -1.41386
       -1.44291
       -1.47179
       -1.41239
       -1.44687
       -1.40837
       -1.43731
       -1.42198
       -1.43659
       -1.45161
       -1.45156
       -1.42618
       -1.41661
       -1.44672
       -1.46817
       -1.44753
       -1.40599
       -1.46247
       -1.46001
       -1.41891
       -1.46572
       -1.46879
       -1.44577
       -1.47357
       -1.50919
       -1.42717
       -1.44203
       -1.42553
       -1.43317
       -1.44227
       -1.44982
       -1.45703
       -1.41734
       -1.43641
       -1.43216
       -1.42997
       -1.40470
       -1.44572
       -1.44457
       -1.42625
       -1.44797
       -1.44638
       -1.43603
       -1.41690
       -1.42561
       -1.44486
       -1.47739
       -1.44719
       -1.40077
       -1.43085
       -1.39281
       -1.38979
       -1.40132
       -1.45032
       -1.47865
       -1.41201
       -1.43706
       -1.42490
       -1.44536
       -1.44611
       -1.44177
       -1.42432
       -1.42962
       -1.39768
       -1.41740
       -1.43538
       -1.39451
       -1.46064
       -1.46606
       -1.46204
       -1.45478
       -1.44562
       -1.40488
       -1.41644
       -1.42690
       -1.42828
       -1.42256
       -1.45075
       -1.44123
       -1.44807
       -1.43686
       -1.42107
       -1.44635
       -1.46900
       -1.43741
       -1.44402
       -1.43069
       -1.42473
       -1.41891
       -1.45849
       -1.40989
       -1.45920
       -1.40338
       -1.42727
       -1.45141
       -1.43142
       -1.44664
       -1.42023
       -1.47933
       -1.44561
       -1.43249
       -1.45564
       -1.42005
       -1.41993
       -1.42316
       -1.43265
       -1.44531
       -1.43937
       -1.43699
       -1.46717
       -1.47039
       -1.45736
       -1.47461
       -1.42582
       -1.42402
       -1.36981
       -1.45118
       -1.43277
       -1.44512
       -1.44156
       -1.40978
       -1.45026
       -1.38901
       -1.45797
       -1.43797
       -1.41472
       -1.44625
       -1.44473
       -1.43130
       -1.40514
       -1.45835
       -1.44469
       -1.41360
       -1.45792
       -1.43402
       -1.43847
       -1.42822
       -1.40410
       -1.43463
       -1.41342
       -1.42553
       -1.44122
       -1.40989
       -1.42216
       -1.43667
       -1.45656
       -1.42636
       -1.43279
       -1.47587
       -1.44461
       -1.40960
       -1.43859
       -1.42663
       -1.42370
       -1.43674
       -1.42331
       -1.44141
       -1.45107
       -1.39575
       -1.42289
       -1.40686
       -1.43217
       -1.48194
       -1.43737
       -1.42207
       -1.40957
       -1.45306
       -1.42973
       -1.41237
       -1.42961
       -1.46260
       -1.42297
       -1.41846
       -1.43598
       -1.44748
       -1.45900
       -1.42685
       -1.45119
       -1.46947
       -1.40284
       -1.48641
       -1.45415
       -1.43291
       -1.43695
       -1.47639
       -1.42807
       -1.44061
       -1.43737
       -1.43010
       -1.45906
       -1.47634
       -1.45095
       -1.42365
       -1.43044
       -1.44444
       -1.42998
       -1.40199
       -1.45668
       -1.46233
       -1.41213
       -1.44193
       -1.43421
       -1.47527
       -1.41967
       -1.41597
       -1.40559
       -1.43826
       -1.42057
       -1.42186
       -1.40869
       -1.38376
       -1.41222
       -1.45195
       -1.43919
       -1.47845
       -1.42842
       -1.42672
       -1.41998
       -1.43807
       -1.46926
       -1.42586
       -1.41710
       -1.43940
       -1.40767
       -1.38608
       -1.41162
       -1.40586
       -1.44121
       -1.46477
       -1.44411
       -1.45716
       -1.43645
       -1.40435
       -1.40254
       -1.41605
       -1.42688
       -1.44199
       -1.43180
       -1.45848
       -1.43294
       -1.41743
       -1.41602
       -1.45802
       -1.49561
       -1.44874
       -1.46561
       -1.43413
       -1.43422
       -1.44019
       -1.45412
       -1.44407
       -1.45539
       -1.41448
       -1.41726
       -1.42541
       -1.40786
       -1.46967
       -1.41822
       -1.46899
       -1.43512
       -1.44046
       -1.45596
       -1.42742
       -1.38681
       -1.43019
       -1.45482
       -1.45970
       -1.47538
       -1.43284
       -1.45307
       -1.42528
       -1.47536
       -1.45802
       -1.42457
       -1.41574
       -1.37530
       -1.46987
       -1.45939
       -1.43686
       -1.44320
       -1.41475
       -1.45708
       -1.40294
       -1.43300
       -1.45371
       -1.41812
       -1.41383
       -1.45668
       -1.41979
       -1.42547
       -1.43888
       -1.43463
       -1.41996
       -1.41969
       -1.44759
       -1.38980
       -1.43528
       -1.41940
       -1.42247
       -1.42583
       -1.44953
       -1.43619
       -1.41593
       -1.43894
       -1.44660
       -1.44657
       -1.39176
       -1.42868
       -1.43292
       -1.43123
       -1.42371
       -1.45519
       -1.44412
       -1.43182
       -1.44749
       -1.45788
       -1.44445
       -1.43095
       -1.41260
       -1.39875
       -1.42616
       -1.43402
       -1.46129
       -1.42735
       -1.41040
       -1.42555
       -1.42120
       -1.41385
       -1.41262
       -1.45172
       -1.44463
       -1.41539
       -1.42575
       -1.43302
       -1.44399
       -1.45586
       -1.42489
       -1.40765
       -1.46211
       -1.41970
       -1.44950
       -1.48997
       -1.44022
       -1.45362
       -1.46405
       -1.41517
       -1.46170
       -1.44651
       -1.45261
       -1.45379
       -1.45576
       -1.44783
       -1.44091
       -1.41368
       -1.40809
       -1.44077
       -1.39367
       -1.45630
       -1.42269
       -1.40723
       -1.44509
       -1.40412
       -1.44703
       -1.42307
       -1.40795
       -1.42011
       -1.45524
       -1.41131
       -1.43466
       -1.41623
       -1.41737
       -1.43043
       -1.44051
       -1.46382
       -1.44262
       -1.43747
       -1.44724
       -1.40577
       -1.42275
       -1.47408
       -1.42798
       -1.42628
       -1.41795
       -1.42202
       -1.39416
       -1.41916
       -1.44572
       -1.44688
       -1.44970
       -1.45389
       -1.49477
       -1.41802
       -1.39558
       -1.43992
       -1.39736
       -1.41716
       -1.42576
       -1.45662
       -1.44900
       -1.43815
       -1.43234
       -1.40997
       -1.44814
       -1.44144
       -1.42103
       -1.44928
       -1.40276
       -1.42108
       -1.47486
       -1.44607
       -1.44216
       -1.44312
       -1.41623
       -1.43270
       -1.44693
       -1.38536
       -1.45255
       -1.46760
       -1.45141
       -1.46271
       -1.42139
       -1.45078
       -1.43182
       -1.35841
       -1.39754
       -1.42148
       -1.44072
       -1.46268
       -1.42304
       -1.47868
       -1.41522
       -1.47346
       -1.47280
       -1.40308
       -1.44072
       -1.40284
       -1.45780
       -1.47283
       -1.40518
       -1.42687
       -1.42134
       -1.45739
       -1.41074
       -1.44359
       -1.45984
       -1.40527
       -1.40442
       -1.43209
       -1.43916
       -1.41364
       -1.44837
       -1.45058
       -1.40276
       -1.43735
       -1.43539
       -1.41390
       -1.44326
       -1.43638
       -1.40733
       -1.40083
       -1.43002
       -1.43364
       -1.41262
       -1.41301
       -1.43428
       -1.46425
       -1.39802
       -1.42459
       -1.43982
       -1.44748
       -1.45498
       -1.41545
       -1.44581
       -1.43634
       -1.46343
       -1.44019
       -1.43217
       -1.41178
       -1.42334
       -1.39484
       -1.42506
       -1.41777
       -1.45172
       -1.43502
       -1.40534
       -1.44244
       -1.43866
       -1.42519
       -1.39870
       -1.45701
       -1.42959
       -1.39392
       -1.42655
       -1.41189
       -1.42012
       -1.45694
       -1.40757
       -1.41975
       -1.45699
       -1.43286
       -1.44545
       -1.43815
       -1.42648
       -1.44754
       -1.44123
       -1.43247
       -1.44761
       -1.43360
       -1.47024
       -1.42599
       -1.45019
       -1.41907
       -1.44745
       -1.43325
       -1.40669
       -1.43503
       -1.44991
       -1.43946
       -1.42925
       -1.43656
       -1.45646
       -1.41720
       -1.45401
       -1.38707
       -1.42505
       -1.45528
       -1.43837
       -1.42437
       -1.46233
       -1.41608
       -1.46040
       -1.39580
       -1.47039
       -1.40756
       -1.45758
       -1.41927
       -1.46092
       -1.43777
       -1.43217
       -1.49743
       -1.40608
       -1.42348
       -1.43133
       -1.42743
       -1.39213
       -1.43082
       -1.44396
       -1.45581
       -1.45818
       -1.44871
       -1.46070
       -1.42818
       -1.39360
       -1.41370
       -1.39618
       -1.41269
       -1.42132
       -1.42688
       -1.45459
       -1.44189
       -1.45693
       -1.43902
       -1.43785
       -1.45201
       -1.44597
       -1.45243
       -1.44032
       -1.46294
       -1.44110
       -1.44563
       -1.47506
       -1.43829
       -1.42336
       -1.43587
       -1.44160
       -1.40449
       -1.43603
       -1.43407
       -1.47887
       -1.43032
       -1.43151
       -1.46172
       -1.42564
       -1.40416
       -1.42896
       -1.42931
       -1.42455
       -1.44945
       -1.41429
       -1.47584
       -1.41984
       -1.44288
       -1.45880
       -1.41593
       -1.46284
       -1.39551
       -1.43271
       -1.44705
       -1.41464
       -1.44152
       -1.39470
       -1.46535
       -1.39864
       -1.43263
       -1.48745
       -1.42733
       -1.37830
       -1.41757
       -1.43897
       -1.41167
       -1.40265
       -1.43262
       -1.39839
       -1.40974
       -1.42908
       -1.43296
       -1.45242
       -1.40714
       -1.42362
       -1.37736
       -1.44839
       -1.41623
       -1.42380
       -1.42124
       -1.42317
       -1.47190
       -1.41795
       -1.45772
       -1.41726
       -1.45110
       -1.45876
       -1.40253
       -1.44942
       -1.41239
       -1.43866
       -1.47871
       -1.41704
       -1.40658
       -1.44636
       -1.41458
       -1.42458
       -1.42030
       -1.44786
       -1.42693
       -1.38864
       -1.42808
       -1.44610
       -1.44652
       -1.38508
       -1.43456
       -1.41515
       -1.41908
       -1.44337
       -1.40976
       -1.43765
       -1.43484
       -1.43248
       -1.42893
       -1.46646
       -1.41604
       -1.44938
       -1.45874
       -1.43716
       -1.46835
       -1.43630
       -1.40563
       -1.40950
       -1.43827
       -1.49134
       -1.45417
       -1.43507
       -1.43045
       -1.46843
       -1.44267
       -1.39631
       -1.45421
       -1.42099
       -1.41860
       -1.42509
       -1.43528
       -1.47068
       -1.40854
       -1.45645
       -1.43344
       -1.40561
       -1.43401
       -1.43242
       -1.45363
       -1.44727
       -1.40680
       -1.45105
       -1.38312
       -1.46985
       -1.40320
       -1.46397
       -1.40724
       -1.44595
       -1.42324
       -1.43886
       -1.46987
       -1.42613
       -1.41276
       -1.42773
       -1.42829
       -1.45010
       -1.44558
       -1.46934
       -1.46075
       -1.43904
       -1.42074
       -1.45686
       -1.39064
       -1.40863
       -1.42165
       -1.39545
       -1.45682
       -1.41131
       -1.45010
       -1.42234
       -1.45630
       -1.42999
       -1.44976
       -1.42193
       -1.44844
       -1.43823
       -1.45280
       -1.43943
       -1.43347
       -1.42574
       -1.45485
       -1.45316
       -1.43006
       -1.42140
       -1.44870
       -1.43719
       -1.40381
       -1.42959
       -1.43407
       -1.41907
       -1.43437
       -1.45253
       -1.45804
       -1.42748
       -1.42445
       -1.42966
       -1.42241
       -1.43784
       -1.40339
       -1.44168
       -1.47360
       -1.41567
       -1.46503
       -1.46191
       -1.43703
       -1.41898
       -1.43291
       -1.40316
       -1.43588
       -1.40671
       -1.39892
       -1.36959
       -1.46322
       -1.41337
       -1.45016
       -1.48212
       -1.46889
       -1.38860
       -1.41983
       -1.45448
       -1.45032
       -1.39638
       -1.41695
       -1.41303
       -1.41735
       -1.43168
       -1.47439
       -1.43892
       -1.43863
       -1.45417
       -1.43294
       -1.45250
       -1.40915
       -1.41312
       -1.42929
       -1.42362
       -1.46019
       -1.42281
       -1.46680
       -1.44997
       -1.44820
       -1.46075
       -1.41276
       -1.44220
       -1.40967
       -1.42844
       -1.45576
       -1.41477
       -1.44921
       -1.43412
       -1.41613
       -1.40181
       -1.39361
       -1.41424
       -1.40548
       -1.38660
       -1.42335
       -1.40057
       -1.43983
       -1.44164
       -1.44514
       -1.43093
       -1.43255
       -1.45188
       -1.41005
       -1.38019
       -1.44567
       -1.42205
       -1.41559
       -1.43844
       -1.44509
       -1.44618
       -1.45760
       -1.44914
       -1.42098
       -1.41798
       -1.42369
       -1.41747
       -1.43436
       -1.47874
       -1.45138
       -1.43485
       -1.41199
       -1.42932
       -1.41614
       -1.39491
       -1.44324
       -1.44614
       -1.43062
       -1.44509
       -1.44411
       -1.44011
       -1.39297
       -1.43401
       -1.41760
       -1.42770
       -1.40908
       -1.42561
       -1.40397
       -1.44738
       -1.41872
       -1.41415
       -1.38806
       -1.45120
       -1.41925
       -1.42837
       -1.40880
       -1.44954
       -1.42568
       -1.42422
       -1.47684
       -1.41599
       -1.43669
       -1.44267
       -1.41127
       -1.43358
       -1.44438
       -1.46013
       -1.43085
       -1.40730
       -1.42837
       -1.44562
       -1.41746
       -1.41556
       -1.44089
       -1.39559
       -1.42737
       -1.42528
       -1.45465
       -1.43004
       -1.44800
       -1.43822
       -1.45045
       -1.46378
       -1.42980
       -1.44298
       -1.42442
       -1.45008
       -1.44699
       -1.45374
       -1.44371
       -1.43829
       -1.42987
       -1.43873
       -1.45701
       -1.46247
       -1.41265
       -1.48264
       -1.42699
       -1.45400
       -1.42333
       -1.45817
       -1.46364
       -1.37428
       -1.43740
       -1.42284
       -1.42960
       -1.42514
       -1.42598
       -1.47846
       -1.43429
       -1.40166
       -1.41964
       -1.45843
       -1.41398
       -1.41918
       -1.39366
       -1.41248
       -1.43356
       -1.40928
       -1.40063
       -1.38593
       -1.42659
       -1.39574
       -1.45437
       -1.47346
       -1.43680
       -1.37097
       -1.43440
       -1.45344
       -1.44494
       -1.44705
       -1.41895
       -1.41149
       -1.44767
       -1.45157
       -1.43656
       -1.42969
       -1.46554
       -1.44339
       -1.41645
       -1.40296
       -1.45021
       -1.40584
       -1.40819
       -1.42604
       -1.46521
       -1.42523
       -1.47094
       -1.41939
       -1.41422
       -1.43923
       -1.42376
       -1.44263
       -1.42488
       -1.42201
       -1.40522
       -1.42054
       -1.46079
       -1.42892
       -1.39662
       -1.37698
       -1.42549
       -1.43139
       -1.38689
       -1.44610
       -1.41671
       -1.42757
       -1.42947
       -1.45677
       -1.49533
       -1.44530
       -1.43303
       -1.42560
       -1.41679
       -1.36761
       -1.45644
       -1.43863
       -1.39001
       -1.44551
       -1.44293
       -1.44560
       -1.43052
       -1.45214
       -1.42937
       -1.41354
       -1.43964
       -1.41447
       -1.43005
       -1.47659
       -1.45330
       -1.46721
       -1.40535
       -1.43798
       -1.40477
       -1.43541
       -1.40503
       -1.42701
       -1.42019
       -1.46312
       -1.43600
       -1.45846
       -1.43504
       -1.39541
       -1.39232
       -1.44990
       -1.41727
       -1.41538
       -1.40339
       -1.42255
       -1.43120
       -1.39324
       -1.39567
       -1.42844
       -1.41674
       -1.40930
       -1.39513
       -1.41148
       -1.44736
       -1.39808
       -1.47039
       -1.43610
       -1.44950
       -1.39215
       -1.40202
       -1.42662
       -1.41108
       -1.46106
       -1.42605
       -1.44080
       -1.42011
       -1.43170
       -1.42555
       -1.44848
       -1.44008
       -1.37879
       -1.43315
       -1.42647
       -1.45195
       -1.39480
       -1.44464
       -1.43510
       -1.42916
       -1.42362
       -1.41282
       -1.43676
       -1.40606
       -1.45305
       -1.41060
       -1.43657
       -1.47650
       -1.44768
       -1.43277
       -1.45375
       -1.46276
       -1.45166
       -1.40514
       -1.48390
       -1.41779
       -1.41124
       -1.40013
       -1.46923
       -1.46263
       -1.42487
       -1.46946
       -1.42583
       -1.45804
       -1.43709
       -1.44998
       -1.43801
       -1.44623
       -1.43620
       -1.40729
       -1.43282
       -1.40949
       -1.43929
       -1.42686
       -1.43382
       -1.44843
       -1.42855
       -1.38669
       -1.43288
       -1.42768
       -1.37998
       -1.44821
       -1.43836
       -1.38741
       -1.39988
       -1.39457
       -1.47548
       -1.45404
       -1.44999
       -1.42393
       -1.42095
       -1.46091
       -1.42718
       -1.42836
       -1.39194
       -1.45207
       -1.43235
       -1.41968
       -1.41328
       -1.40544
       -1.42900
       -1.40131
       -1.42719
       -1.45281
       -1.43005
       -1.44410
       -1.42408
       -1.42404
       -1.45074
       -1.40756
       -1.43912
       -1.42246
       -1.39646
       -1.42200
       -1.42153
       -1.40878
       -1.43666
       -1.44059
       -1.41226
       -1.42289
       -1.41617
       -1.44354
       -1.41776
       -1.42588
       -1.44293
       -1.44118
       -1.40734
       -1.44860
       -1.46437
       -1.46068
       -1.38258
       -1.43276
       -1.38679
       -1.43954
       -1.43961
       -1.39240
       -1.45521
       -1.43368
       -1.44373
       -1.42552
       -1.44280
       -1.43706
       -1.39720
       -1.43767
       -1.45557
       -1.42797
       -1.44602
       -1.46270
       -1.43832
       -1.41789
       -1.39390
       -1.40441
       -1.44020
       -1.43509
       -1.44146
       -1.44865
       -1.48042
       -1.44459
       -1.43079
       -1.43123
       -1.40246
       -1.41072
       -1.43860
       -1.41453
       -1.41923
       -1.38336
       -1.42730
       -1.42484
       -1.45697
       -1.39215
       -1.42007
       -1.44071
       -1.39823
       -1.39165
       -1.44964
       -1.43391
       -1.41559
       -1.41688
       -1.41126
       -1.44709
       -1.41544
       -1.40277
       -1.40587
       -1.45028
       -1.44285
       -1.42782
       -1.43185
       -1.40326
       -1.44782
       -1.46849
       -1.44895
       -1.41489
       -1.38490
       -1.40698
       -1.43359
       -1.41597
       -1.38522
       -1.47625
       -1.44914
       -1.42469
       -1.44766
       -1.40467
       -1.41502
       -1.42643
       -1.44129
       -1.38023
       -1.43002
       -1.46398
       -1.47316
       -1.41104
       -1.44462
       -1.42863
       -1.45888
       -1.40705
       -1.47354
       -1.44527
       -1.44368
       -1.41602
       -1.48480
       -1.41215
       -1.41153
       -1.44543
       -1.41349
       -1.47977
       -1.42303
       -1.42736
       -1.44183
       -1.44716
       -1.43015
       -1.41044
       -1.42458
       -1.40813
       -1.45473
       -1.44251
       -1.43027
       -1.47350
       -1.41851
       -1.39919
       -1.41539
       -1.42817
       -1.38864
       -1.43583
       -1.42978
       -1.38396
       -1.42484
       -1.42673
       -1.43257
       -1.42325
       -1.49904
       -1.40427
       -1.48535
       -1.44921
       -1.43571
       -1.43795
       -1.42251
       -1.44094
       -1.43263
       -1.40680
       -1.45154
       -1.41117
       -1.44821
       -1.40688
       -1.43244
       -1.44973
       -1.42186
       -1.40927
       -1.45189
       -1.42480
       -1.46966
       -1.42296
       -1.44618
       -1.44664
       -1.41468
       -1.43373
       -1.39233
       -1.40885
       -1.40119
       -1.44408
       -1.40018
       -1.40342
       -1.44061
       -1.40130
       -1.42363
       -1.46311
       -1.44221
       -1.40302
       -1.42066
       -1.42164
       -1.43935
       -1.45735
       -1.42061
       -1.44629
       -1.42524
       -1.46053
       -1.43764
       -1.41223
       -1.42089
       -1.40688
       -1.46189
       -1.41968
       -1.43512
       -1.45521
       -1.42243
       -1.44520
       -1.39211
       -1.43205
       -1.45561
       -1.43579
       -1.46290
       -1.39091
       -1.38084
       -1.39764
       -1.41363
       -1.41949
       -1.45566
       -1.47478
       -1.45927
       -1.44594
       -1.45959
       -1.40538
       -1.39376
       -1.43192
       -1.43926
       -1.44502
       -1.43048
       -1.36113
       -1.42127
       -1.40151
       -1.44951
       -1.40804
       -1.40232
       -1.42813
       -1.40691
       -1.39572
       -1.42325
       -1.41087
       -1.40146
       -1.42019
       -1.40670
       -1.44769
       -1.43072
       -1.37104
       -1.44546
       -1.45623
       -1.42064
       -1.39221
       -1.43209
       -1.43270
       -1.42521
       -1.43783
       -1.47435
       -1.40453
       -1.40077
       -1.42164
       -1.45281
       -1.44855
       -1.43321
       -1.46249
       -1.46480
       -1.45588
       -1.44806
       -1.42692
       -1.44562
       -1.42313
       -1.43349
       -1.39649
       -1.39449
       -1.46862
       -1.44602
       -1.41414
       -1.35351
       -1.41145
       -1.43458
       -1.44740
       -1.45436
       -1.43695
       -1.43912
       -1.43066
       -1.44708
       -1.43224
       -1.41593
       -1.42387
       -1.40786
       -1.45898
       -1.42177
       -1.43679
       -1.41438
       -1.42068
       -1.41017
       -1.38420
       -1.41516
       -1.39585
       -1.46031
       -1.42081
       -1.41131
       -1.43381
       -1.42255
       -1.39052
       -1.40407
       -1.40575
       -1.37976
       -1.45249
       -1.41198
       -1.39323
       -1.39701
       -1.42424
       -1.46078
       -1.41504
       -1.45610
       -1.41147
       -1.45359
       -1.44528
       -1.41270
       -1.42470
       -1.45313
       -1.41933
       -1.42916
       -1.43179
       -1.42409
       -1.40522
       -1.43278
       -1.41530
       -1.41947
       -1.46824
       -1.39419
       -1.39767
       -1.45623
       -1.40663
       -1.45280
       -1.41447
       -1.42576
       -1.44371
       -1.42216
       -1.42214
       -1.40345
       -1.38752
       -1.37560
       -1.47734
       -1.37899
       -1.42520
       -1.45502
       -1.43090
       -1.44378
       -1.44799
       -1.41287
       -1.38744
       -1.43908
       -1.41497
       -1.44407
       -1.44158
       -1.42194
       -1.45056
       -1.41862
       -1.46033
       -1.43105
       -1.41324
       -1.41594
       -1.44271
       -1.44026
       -1.43243
       -1.42326
       -1.43512
       -1.43376
       -1.46524
       -1.38713
       -1.44496
       -1.43776
       -1.39946
       -1.46478
       -1.40438
       -1.38668
       -1.40846
       -1.43109
       -1.40711
       -1.40174
       -1.45444
       -1.47717
       -1.42812
       -1.45218
       -1.41961
       -1.36103
       -1.44362
       -1.44556
       -1.41334
       -1.41380
       -1.39825
       -1.39632
       -1.41452
       -1.43301
       -1.47267
       -1.40813
       -1.44412
       -1.40492
       -1.42911
       -1.45738
       -1.43442
       -1.42842
       -1.43480
       -1.41431
       -1.41390
       -1.38812
       -1.37573
       -1.43969
       -1.44118
       -1.41516
       -1.40241
       -1.44147
       -1.39846
       -1.39606
       -1.44004
       -1.42966
       -1.39250
       -1.44464
       -1.41867
       -1.45903
       -1.39434
       -1.43673
       -1.44652
       -1.42401
       -1.46300
       -1.43925
       -1.40733
       -1.42478
       -1.42215
       -1.38871
       -1.41766
       -1.40391
       -1.43307
       -1.45243
       -1.38084
       -1.39042
       -1.42724
       -1.44454
       -1.42925
       -1.42031
       -1.43630
       -1.43196
       -1.42531
       -1.45084
       -1.42546
       -1.40797
       -1.42875
       -1.39167
       -1.45895
       -1.44146
       -1.44799
       -1.42409
       -1.41339
       -1.41058
       -1.40380
       -1.43242
       -1.42196
       -1.46995
       -1.42557
       -1.43099
       -1.41852
       -1.42782
       -1.43610
       -1.42464
       -1.43060
       -1.38653
       -1.44679
       -1.44654
       -1.39824
       -1.43868
       -1.44612
       -1.43115
       -1.39480
       -1.46611
       -1.42938
       -1.44346
       -1.42378
       -1.41555
       -1.42458
       -1.45000
       -1.43013
       -1.40026
       -1.43475
       -1.43302
       -1.42647
       -1.43578
       -1.42653
       -1.42043
       -1.44198
       -1.41344
       -1.41541
       -1.44594
       -1.38499
       -1.41221
       -1.41041
       -1.44291
       -1.45118
       -1.40580
       -1.42595
       -1.41258
       -1.40934
       -1.39430
       -1.43646
       -1.39749
       -1.43096
       -1.46296
       -1.42928
       -1.44768
       -1.45427
       -1.42742
       -1.41879
       -1.43624
       -1.43637
       -1.43221
       -1.42469
       -1.38544
       -1.43807
       -1.42809
       -1.43543
       -1.44776
       -1.41336
       -1.41021
       -1.44280
       -1.42481
       -1.42663
       -1.42701
       -1.45015
       -1.41926
       -1.45601
       -1.38325
       -1.41200
       -1.43606
       -1.41159
       -1.43122
       -1.43435
       -1.37896
       -1.43227
       -1.41758
       -1.43491
       -1.39402
       -1.44597
       -1.48911
       -1.43249
       -1.44368
       -1.42824
       -1.37418
       -1.38863
       -1.43067
       -1.41277
       -1.41914
       -1.40910
       -1.39649
       -1.43617
       -1.40963
       -1.45103
       -1.38829
       -1.44487
       -1.41513
       -1.40175
       -1.51710
       -1.40755
       -1.43441
       -1.43008
       -1.41654
       -1.42455
       -1.40689
       -1.39319
       -1.41024
       -1.42742
       -1.39442
       -1.41605
       -1.42521
       -1.39271
       -1.40806
       -1.41902
       -1.45937
       -1.37306
       -1.44378
       -1.39757
       -1.45733
       -1.39376
       -1.42682
       -1.41881
       -1.40901
       -1.44850
       -1.44065
       -1.40003
       -1.38153
       -1.42422
       -1.39368
       -1.42018
       -1.42641
       -1.47225
       -1.39916
       -1.40876
       -1.41265
       -1.42109
       -1.47082
       -1.42627
       -1.39963
       -1.46196
       -1.44799
       -1.43900
       -1.45229
       -1.42849
       -1.37779
       -1.43302
       -1.41611
       -1.43610
       -1.44949
       -1.47256
       -1.43375
       -1.41850
       -1.40833
       -1.40811
       -1.42554
       -1.39134
       -1.46218
       -1.45978
       -1.46515
       -1.45424
       -1.43043
       -1.44301
       -1.40266
       -1.40771
       -1.37822
       -1.44243
       -1.44534
       -1.40942
       -1.39666
       -1.44999
       -1.42220
       -1.41029
       -1.46723
       -1.43013
       -1.45671
       -1.43112
       -1.41225
       -1.36957
       -1.42598
       -1.41313
       -1.42744
       -1.40787
       -1.41982
       -1.42918
       -1.39897
       -1.43979
       -1.43773
       -1.44456
       -1.37968
       -1.43178
       -1.43044
       -1.43667
       -1.41427
       -1.43265
       -1.38891
       -1.42269
       -1.43810
       -1.42406
       -1.41536
       -1.41408
       -1.36879
       -1.43755
       -1.42098
       -1.42498
       -1.45207
       -1.44004
       -1.41690
       -1.43369
       -1.39371
       -1.41188
       -1.42205
       -1.45054
       -1.41930
       -1.44477
       -1.40896
       -1.43812
       -1.42188
       -1.44240
       -1.44559
       -1.39675
       -1.42176
       -1.45310
       -1.38434
       -1.43154
       -1.42862
       -1.42265
       -1.41868
       -1.44142
       -1.40484
       -1.39114
       -1.43569
       -1.40982
       -1.41280
       -1.40507
       -1.36153
       -1.41418
       -1.37990
       -1.43775
       -1.37258
       -1.46259
       -1.43857
       -1.42222
       -1.47199
       -1.42194
       -1.37415
       -1.40818
       -1.43063
       -1.41135
       -1.42919
       -1.41228
       -1.40396
       -1.44077
       -1.44173
       -1.44865
       -1.38886
       -1.44309
       -1.41085
       -1.41851
       -1.48438
       -1.45766
       -1.39913
       -1.43048
       -1.37600
       -1.43650
       -1.42171
       -1.42386
       -1.40545
       -1.41676
       -1.35790
       -1.43946
       -1.43265
       -1.39128
       -1.40996
       -1.42022
       -1.44280
       -1.38508
       -1.42253
       -1.37413
       -1.44151
       -1.39376
       -1.42266
       -1.43141
       -1.42739
       -1.45707
       -1.44969
       -1.42349
       -1.40116
       -1.43056
       -1.40100
       -1.42462
       -1.43823
       -1.45613
       -1.45725
       -1.42221
       -1.41808
       -1.43080
       -1.47936
       -1.43205
       -1.41139
       -1.41618
       -1.41111
       -1.46954
       -1.47208
       -1.40980
       -1.38401
       -1.43457
       -1.42395
       -1.41950
       -1.42535
       -1.39172
       -1.45418
       -1.43615
       -1.42052
       -1.40551
       -1.39648
       -1.40459
       -1.42069
       -1.40613
       -1.43888
       -1.46678
       -1.41273
       -1.42330
       -1.41770
       -1.40463
       -1.39269
       -1.44583
       -1.44766
       -1.43116
       -1.41261
       -1.42850
       -1.42193
       -1.41392
       -1.43046
       -1.42563
       -1.46011
       -1.42886
       -1.42832
       -1.40089
       -1.45186
       -1.40620
       -1.45144
       -1.40994
       -1.46370
       -1.42698
       -1.44587
       -1.45864
       -1.44211
       -1.44243
       -1.39084
       -1.40381
       -1.42817
       -1.43403
       -1.42508
       -1.45873
       -1.40443
       -1.44233
       -1.42570
       -1.42674
       -1.41181
       -1.40423
       -1.39248
       -1.42678
       -1.41574
       -1.43418
       -1.43092
       -1.44207
       -1.43205
       -1.43899
       -1.39760
       -1.40231
       -1.43789
       -1.45599
       -1.40390
       -1.39094
       -1.41490
       -1.42592
       -1.42404
       -1.46063
       -1.40620
       -1.41557
       -1.38973
       -1.41760
       -1.39242
       -1.43403
       -1.43658
       -1.39879
       -1.41838
       -1.40004
       -1.39916
       -1.40249
       -1.42203
       -1.38506
       -1.43392
       -1.42420
       -1.37673
       -1.46887
       -1.42270
       -1.46582
       -1.42120
       -1.45774
       -1.39299
       -1.39302
       -1.43637
       -1.44331
       -1.40256
       -1.40980
       -1.42853
       -1.47170
       -1.44566
       -1.41006
       -1.41549
       -1.45200
       -1.41412
       -1.44472
       -1.38656
       -1.43063
       -1.41096
       -1.42874
       -1.45835
       -1.44370
       -1.40265
       -1.44504
       -1.40981
       -1.42329
       -1.42776
       -1.41844
       -1.37490
       -1.40058
       -1.36618
       -1.42968
       -1.42721
       -1.40084
       -1.43899
       -1.41446
       -1.41469
       -1.39856
       -1.44184
       -1.37661
       -1.43257
       -1.41876
       -1.43047
       -1.44335
       -1.42600
       -1.42215
       -1.42416
       -1.42889
       -1.42089
       -1.42085
       -1.36484
       -1.41631
       -1.41038
       -1.46945
       -1.44386
       -1.42448
       -1.40774
       -1.41561
       -1.43857
       -1.41796
       -1.40788
       -1.41880
       -1.43313
       -1.47283
       -1.44257
       -1.41316
       -1.38814
       -1.44132
       -1.36954
       -1.45330
       -1.43453
       -1.43369
       -1.42687
       -1.40912
       -1.41256
       -1.38774
       -1.39705
       -1.40267
       -1.42571
       -1.40326
       -1.44897
       -1.45483
       -1.42408
       -1.42455
       -1.39782
       -1.45221
       -1.39242
       -1.45298
       -1.46829
       -1.41041
       -1.42843
       -1.44183
       -1.40565
       -1.40792
       -1.43457
       -1.43691
       -1.42782
       -1.44699
       -1.42605
       -1.39002
       -1.45970
       -1.38379
       -1.43794
       -1.42262
       -1.46504
       -1.41646
       -1.44327
       -1.45975
       -1.43269
       -1.40057
       -1.39840
       -1.42089
       -1.42214
       -1.45604
       -1.43555
       -1.43686
       -1.42547
       -1.47281
       -1.42418
       -1.38269
       -1.38878
       -1.35749
       -1.40667
       -1.42419
       -1.41134
       -1.44637
       -1.44145
       -1.41074
       -1.43873
       -1.43607
       -1.41184
       -1.41628
       -1.42901
       -1.44745
       -1.42670
       -1.37449
       -1.42313
       -1.42328
       -1.44186
       -1.42746
       -1.37960
       -1.39976
       -1.37862
       -1.43099
       -1.39272
       -1.46617
       -1.43516
       -1.41225
       -1.44383
       -1.40462
       -1.42434
       -1.40554
       -1.40864
       -1.38564
       -1.40440
       -1.40347
       -1.39532
       -1.45081
       -1.39855
       -1.47000
       -1.43804
       -1.43806
       -1.39176
       -1.40199
       -1.44750
       -1.41572
       -1.41063
       -1.41019
       -1.41273
       -1.45004
       -1.43085
       -1.43727
       -1.44643
       -1.46764
       -1.38007
       -1.44893
       -1.40948
       -1.40743
       -1.44395
       -1.39583
       -1.45888
       -1.46894
       -1.40708
       -1.44020
       -1.39615
       -1.41896
       -1.44034
       -1.46245
       -1.36870
       -1.37995
       -1.37533
       -1.42145
       -1.40898
       -1.40790
       -1.42215
       -1.40622
       -1.38563
       -1.40177
       -1.42197
       -1.37706
       -1.42313
       -1.42710
       -1.46249
       -1.42445
       -1.42256
       -1.41813
       -1.41656
       -1.42091
       -1.42465
       -1.40479
       -1.38211
       -1.39748
       -1.41268
       -1.44498
       -1.43853
       -1.39330
       -1.42045
       -1.46309
       -1.44230
       -1.40310
       -1.40332
       -1.42486
       -1.41795
       -1.45387
       -1.42485
       -1.41609
       -1.41602
       -1.39966
       -1.39864
       -1.45904
       -1.41346
       -1.43645
       -1.43026
       -1.42151
       -1.43057
       -1.41893
       -1.40628
       -1.40390
       -1.43144
       -1.40838
       -1.43436
       -1.41684
       -1.41359
       -1.41516
       -1.37431
       -1.43413
       -1.39209
       -1.45160
       -1.46582
       -1.40821
       -1.39367
       -1.40723
       -1.40081
       -1.40673
       -1.42625
       -1.42016
       -1.42183
       -1.40895
       -1.41419
       -1.40637
       -1.46537
       -1.42464
       -1.40432
       -1.45917
       -1.45425
       -1.40764
       -1.43384
       -1.44465
       -1.43223
       -1.42672
       -1.42578
       -1.40573
       -1.41004
       -1.45059
       -1.41607
       -1.39835
       -1.43254
       -1.44580
       -1.45994
       -1.37759
       -1.43413
       -1.37368
       -1.35559
       -1.40263
       -1.41497
       -1.42415
       -1.47654
       -1.37040
       -1.43241
       -1.45803
       -1.40530
       -1.43042
       -1.40819
       -1.42540
       -1.39718
       -1.35042
       -1.44191
       -1.45841
       -1.43005
       -1.45486
       -1.37466
       -1.37530
       -1.38904
       -1.44659
       -1.39611
       -1.44276
       -1.41186
       -1.41854
       -1.43396
       -1.42761
       -1.42029
       -1.41903
       -1.44140
       -1.40204
       -1.44707
       -1.39636
       -1.39305
       -1.40801
       -1.41724
       -1.46401
       -1.43445
       -1.42077
       -1.41612
       -1.40926
       -1.44313
       -1.40802
       -1.42827
       -1.41125
       -1.44084
       -1.44788
       -1.43391
       -1.43900
       -1.44227
       -1.44674
       -1.40241
       -1.42021
       -1.38442
       -1.39552
       -1.43976
       -1.43092
       -1.42892
       -1.44629
       -1.43316
       -1.42078
       -1.41723
       -1.42034
       -1.45625
       -1.43849
       -1.39915
       -1.38107
       -1.40673
       -1.41321
       -1.43151
       -1.39231
       -1.46419
       -1.38792
       -1.38069
       -1.39121
       -1.41590
       -1.38887
       -1.42373
       -1.39187
       -1.43012
       -1.41693
       -1.41711
       -1.41026
       -1.44041
       -1.44219
       -1.40100
       -1.39372
       -1.37848
       -1.42479
       -1.41328
       -1.42738
       -1.42896
       -1.38606
       -1.41786
       -1.41777
       -1.43116
       -1.43368
       -1.43670
       -1.42293
       -1.41599
       -1.43547
       -1.41548
       -1.37664
       -1.40388
       -1.43036
       -1.42034
       -1.45064
       -1.37845
       -1.42358
       -1.40985
       -1.40574
       -1.41788
       -1.38123
       -1.36632
       -1.38377
       -1.41173
       -1.40691
       -1.44982
       -1.41378
       -1.46100
       -1.41905
       -1.39230
       -1.42113
       -1.39753
       -1.39243
       -1.38478
       -1.41720
       -1.43184
       -1.42840
       -1.37351
       -1.42212
       -1.44034
       -1.39702
       -1.40507
       -1.40872
       -1.40640
       -1.38767
       -1.43782
       -1.42692
       -1.46527
       -1.49748
       -1.42532
       -1.41348
       -1.41302
       -1.42544
       -1.45865
       -1.39821
       -1.43527
       -1.40032
       -1.39221
       -1.43973
       -1.41817
       -1.42705
       -1.38935
       -1.42087
       -1.42390
       -1.35362
       -1.45859
       -1.38718
       -1.35888
       -1.41285
       -1.42542
       -1.40571
       -1.46263
       -1.37409
       -1.42148
       -1.44948
       -1.43249
       -1.42412
       -1.42074
       -1.43964
       -1.39610
       -1.39225
       -1.42675
       -1.43050
       -1.44528
       -1.44799
       -1.39785
       -1.40943
       -1.39249
       -1.41133
       -1.41602
       -1.44340
       -1.45299
       -1.41128
       -1.42300
       -1.43223
       -1.43537
       -1.41239
       -1.42043
       -1.40306
       -1.41825
       -1.40066
       -1.40753
       -1.39458
       -1.40319
       -1.43772
       -1.45255
       -1.42800
       -1.43026
       -1.45321
       -1.43217
       -1.43213
       -1.42073
       -1.42821
       -1.45275
       -1.42827
       -1.45446
       -1.44293
       -1.42847
       -1.43171
       -1.40606
       -1.39926
       -1.40703
       -1.39592
       -1.45108
       -1.42986
       -1.44004
       -1.42158
       -1.42271
       -1.41881
       -1.38666
       -1.42212
       -1.40972
       -1.43765
       -1.41375
       -1.40098
       -1.38571
       -1.39192
       -1.44236
       -1.38407
       -1.43751
       -1.39072
       -1.39817
       -1.41730
       -1.40086
       -1.36222
       -1.40983
       -1.43503
       -1.43898
       -1.38862
       -1.41766
       -1.38301
       -1.44439
       -1.46024
       -1.40650
       -1.39685
       -1.39627
       -1.39242
       -1.43435
       -1.42679
       -1.44101
       -1.41544
       -1.38859
       -1.40615
       -1.44774
       -1.44559
       -1.43639
       -1.42525
       -1.40110
       -1.43874
       -1.43026
       -1.40363
       -1.43360
       -1.39412
       -1.41909
       -1.43977
       -1.40095
       -1.43892
       -1.42363
       -1.40903
       -1.42846
       -1.41342
       -1.41479
       -1.37850
       -1.45298
       -1.41413
       -1.44395
       -1.44450
       -1.45517
       -1.46805
       -1.42141
       -1.41568
       -1.40227
       -1.38444
       -1.39136
       -1.40505
       -1.41216
       -1.45020
       -1.37334
       -1.39462
       -1.44552
       -1.41413
       -1.43386
       -1.41194
       -1.37944
       -1.38608
       -1.44168
       -1.43309
       -1.47382
       -1.47446
       -1.42769
       -1.40405
       -1.46193
       -1.40862
       -1.42836
       -1.38361
       -1.42774
       -1.39881
       -1.40802
       -1.42673
       -1.41661
       -1.42092
       -1.39109
       -1.39458
       -1.43528
       -1.35742
       -1.43087
       -1.38673
       -1.38935
       -1.40249
       -1.45001
       -1.42578
       -1.48514
       -1.37875
       -1.41552
       -1.43099
       -1.42972
       -1.40862
       -1.41513
       -1.43065
       -1.42398
       -1.40111
       -1.42345
       -1.41982
       -1.41021
       -1.41070
       -1.41008
       -1.38957
       -1.40127
       -1.42322
       -1.40990
       -1.43911
       -1.45326
       -1.40832
       -1.44991
       -1.43880
       -1.43143
       -1.36887
       -1.45889
       -1.38661
       -1.43323
       -1.41859
       -1.40195
       -1.41140
       -1.40771
       -1.43971
       -1.42282
       -1.41606
       -1.43272
       -1.43919
       -1.45560
       -1.42927
       -1.38431
       -1.40788
       -1.41386
       -1.42937
       -1.41745
       -1.44474
       -1.43308
       -1.44939
       -1.40388
       -1.38976
       -1.38590
       -1.37728
       -1.45374
       -1.44240
       -1.43274
       -1.41357
       -1.45399
       -1.43302
       -1.44505
       -1.45671
       -1.40187
       -1.43350
       -1.40991
       -1.38093
       -1.36300
       -1.40077
       -1.45374
       -1.37108
       -1.44053
       -1.41963
       -1.39383
       -1.42418
       -1.44954
       -1.36874
       -1.39452
       -1.40195
       -1.42662
       -1.39072
       -1.42551
       -1.36929
       -1.41513
       -1.42237
       -1.39612
       -1.41200
       -1.39957
       -1.39316
       -1.41281
       -1.46154
       -1.45670
       -1.43327
       -1.39684
       -1.42262
       -1.42658
       -1.44323
       -1.41438
       -1.43155
       -1.40757
       -1.42488
       -1.43663
       -1.40704
       -1.39413
       -1.39193
       -1.42680
       -1.43587
       -1.38290
       -1.45170
       -1.41325
       -1.42261
       -1.40008
       -1.41216
       -1.44213
       -1.38557
       -1.41813
       -1.40902
       -1.44741
       -1.44400
       -1.43425
       -1.44830
       -1.42121
       -1.40114
       -1.38912
       -1.38474
       -1.41855
       -1.39318
       -1.40867
       -1.40436
       -1.41582
       -1.36945
       -1.41888
       -1.44796
       -1.40601
       -1.41744
       -1.34619
       -1.40466
       -1.45281
       -1.43256
       -1.48965
       -1.47191
       -1.43190
       -1.42087
       -1.40509
       -1.40943
       -1.41976
       -1.39512
       -1.40072
       -1.42527
       -1.42118
       -1.45019
       -1.44005
       -1.41503
       -1.40200
       -1.39779
       -1.43763
       -1.40379
       -1.40160
       -1.38231
       -1.40213
       -1.40865
       -1.40883
       -1.39937
       -1.44352
       -1.40978
       -1.42694
       -1.36614
       -1.41966
       -1.41968
       -1.37755
       -1.40943
       -1.42607
       -1.41639
       -1.41932
       -1.40092
       -1.39051
       -1.43804
       -1.42419
       -1.41595
       -1.42657
       -1.42906
       -1.39037
       -1.41184
       -1.45246
       -1.41878
       -1.42790
       -1.41151
       -1.41424
       -1.36823
       -1.42591
       -1.41086
       -1.41928
       -1.42830
       -1.38046
       -1.41706
       -1.44551
       -1.44018
       -1.41117
       -1.42559
       -1.43138
       -1.46828
       -1.44799
       -1.45494
       -1.39438
       -1.43898
       -1.44165
       -1.42539
       -1.43100
       -1.44700
       -1.44877
       -1.41130
       -1.39682
       -1.39400
       -1.36784
       -1.39987
       -1.44990
       -1.40186
       -1.42899
       -1.40813
       -1.43472
       -1.46732
       -1.45987
       -1.45708
       -1.39258
       -1.42573
       -1.42044
       -1.41804
       -1.37846
       -1.41187
       -1.45617
       -1.36094
       -1.45933
       -1.42586
       -1.37667
       -1.41428
       -1.40797
       -1.39777
       -1.39882
       -1.39472
       -1.41728
       -1.38906
       -1.43404
       -1.40164
       -1.40276
       -1.38488
       -1.39130
       -1.42540
       -1.38486
       -1.40950
       -1.39042
       -1.47203
       -1.41975
       -1.43748
       -1.40479
       -1.41549
       -1.45644
       -1.45686
       -1.38785
       -1.41695
       -1.42505
       -1.40847
       -1.41950
       -1.42323
       -1.40144
       -1.40917
       -1.39788
       -1.45644
       -1.40956
       -1.42745
       -1.41609
       -1.40570
       -1.40986
       -1.42236
       -1.44797
       -1.38629
       -1.40864
       -1.41149
       -1.43306
       -1.40615
       -1.42955
       -1.46923
       -1.43942
       -1.37760
       -1.38998
       -1.40795
       -1.41629
       -1.37779
       -1.41924
       -1.40571
       -1.41593
       -1.39224
       -1.40448
       -1.42849
       -1.44372
       -1.39399
       -1.36149
       -1.41455
       -1.44650
       -1.41256
       -1.46507
       -1.44095
       -1.39023
       -1.40448
       -1.39853
       -1.41979
       -1.42481
       -1.41739
       -1.40870
       -1.40418
       -1.41903
       -1.44104
       -1.41886
       -1.39992
       -1.41207
       -1.41431
       -1.44372
       -1.43046
       -1.40661
       -1.38446
       -1.36940
       -1.41452
       -1.40725
       -1.41229
       -1.42295
       -1.43037
       -1.42213
       -1.40965
       -1.42653
       -1.38601
       -1.38012
       -1.41168
       -1.41955
       -1.39875
       -1.43786
       -1.39571
       -1.37969
       -1.39797
       -1.39912
       -1.42814
       -1.42678
       -1.44801
       -1.39895
       -1.39723
       -1.45159
       -1.40416
       -1.41510
       -1.39567
       -1.41706
       -1.40152
       -1.43719
       -1.39721
       -1.41400
       -1.41037
       -1.40340
       -1.40095
       -1.42537
       -1.41517
       -1.43418
       -1.39834
       -1.43128
       -1.47197
       -1.43639
       -1.45892
       -1.41398
       -1.41660
       -1.39060
       -1.46113
       -1.40439
       -1.43835
       -1.42877
       -1.38245
       -1.39300
       -1.43258
       -1.36881
       -1.41963
       -1.44362
       -1.37892
       -1.42474
       -1.40932
       -1.41382
       -1.45719
       -1.46882
       -1.44211
       -1.40582
       -1.43202
       -1.45650
       -1.40153
       -1.40912
       -1.42460
       -1.43148
       -1.38771
       -1.45010
       -1.40398
       -1.34496
       -1.37441
       -1.37388
       -1.40168
       -1.43457
       -1.41732
       -1.41699
       -1.38464
       -1.39172
       -1.41590
       -1.41543
       -1.39127
       -1.42067
       -1.40080
       -1.40296
       -1.43670
       -1.41625
       -1.44248
       -1.41308
       -1.39961
       -1.41140
       -1.39896
       -1.44250
       -1.43567
       -1.37186
       -1.43682
       -1.41485
       -1.41486
       -1.42781
       -1.39371
       -1.39848
       -1.39987
       -1.42938
       -1.41584
       -1.39428
       -1.42959
       -1.43152
       -1.41488
       -1.41941
       -1.42810
       -1.42912
       -1.39552
       -1.38981
       -1.43113
       -1.43777
       -1.42153
       -1.44282
       -1.45335
       -1.42021
       -1.37507
       -1.41136
       -1.39936
       -1.43864
       -1.41331
       -1.42040
       -1.43430
       -1.42161
       -1.40225
       -1.41566
       -1.42785
       -1.39842
       -1.41705
       -1.37885
       -1.33967
       -1.43293
       -1.42639
       -1.45791
       -1.45044
       -1.41327
       -1.39120
       -1.42065
       -1.44168
       -1.43193
       -1.40265
       -1.40161
       -1.40463
       -1.39517
       -1.41704
       -1.41993
       -1.39699
       -1.40699
       -1.41357
       -1.40705
       -1.37794
       -1.36902
       -1.36149
       -1.37932
       -1.41544
       -1.39931
       -1.41376
       -1.42494
       -1.43622
       -1.38766
       -1.41649
       -1.41557
       -1.37050
       -1.39826
       -1.40953
       -1.42592
       -1.39449
       -1.41106
       -1.40281
       -1.37265
       -1.40011
       -1.38351
       -1.42304
       -1.37666
       -1.43712
       -1.38954
       -1.41377
       -1.44644
       -1.42440
       -1.40375
       -1.38922
       -1.41664
       -1.43161
       -1.46624
       -1.38044
       -1.42125
       -1.40040
       -1.40105
       -1.41923
       -1.43348
       -1.39746
       -1.43688
       -1.39688
       -1.43323
       -1.45246
       -1.43569
       -1.44212
       -1.41945
       -1.39530
       -1.41503
       -1.44910
       -1.39824
       -1.41413
       -1.42645
       -1.36993
       -1.39750
       -1.44462
       -1.37598
       -1.41705
       -1.43525
       -1.40683
       -1.43863
       -1.42011
       -1.42250
       -1.42819
       -1.42896
       -1.42462
       -1.41843
       -1.41800
       -1.44621
       -1.42208
       -1.38068
       -1.39713
       -1.44944
       -1.40532
       -1.43948
       -1.40101
       -1.38630
       -1.39271
       -1.36185
       -1.44947
       -1.44858
       -1.42721
       -1.43730
       -1.39455
       -1.39778
       -1.42327
       -1.39668
       -1.40413
       -1.39781
       -1.39158
       -1.43651
       -1.42012
       -1.40685
       -1.46152
       -1.40540
       -1.38575
       -1.40095
       -1.41705
       -1.43466
       -1.44914
       -1.41696
       -1.41057
       -1.41244
       -1.42532
       -1.41711
       -1.40911
       -1.38957
       -1.43219
       -1.41363
       -1.41024
       -1.39593
       -1.41498
       -1.41643
       -1.39954
       -1.43578
       -1.42139
       -1.43896
       -1.37843
       -1.39048
       -1.41093
       -1.40744
       -1.42232
       -1.41077
       -1.41653
       -1.41063
       -1.39282
       -1.38876
       -1.41527
       -1.43982
       -1.41314
       -1.37855
       -1.44117
       -1.40878
       -1.43116
       -1.38949
       -1.41859
       -1.43710
       -1.45354
       -1.39544
       -1.37099
       -1.41988
       -1.40448
       -1.46904
       -1.39767
       -1.40191
       -1.40489
       -1.42615
       -1.44856
       -1.42548
       -1.42087
       -1.38997
       -1.41452
       -1.40088
       -1.40544
       -1.44569
       -1.44584
       -1.38779
       -1.43472
       -1.38002
       -1.40543
       -1.39109
       -1.33848
       -1.38654
       -1.41583
       -1.38014
       -1.41573
       -1.40330
       -1.43316
       -1.39495
       -1.43410
       -1.42679
       -1.38802
       -1.41197
       -1.41522
       -1.44269
       -1.38549
       -1.39784
       -1.41224
       -1.39831
       -1.41442
       -1.39050
       -1.42922
       -1.36062
       -1.45472
       -1.42261
       -1.40902
       -1.43344
       -1.40747
       -1.39883
       -1.43174
       -1.39652
       -1.43265
       -1.44517
       -1.38801
       -1.42750
       -1.39449
       -1.41395
       -1.41757
       -1.40022
       -1.42694
       -1.41198
       -1.40213
       -1.44313
       -1.41437
       -1.41691
       -1.43773
       -1.38897
       -1.43885
       -1.41286
       -1.44366
       -1.42470
       -1.44764
       -1.38911
       -1.38641
       -1.38580
       -1.45633
       -1.42883
       -1.40168
       -1.41562
       -1.41393
       -1.42198
       -1.40252
       -1.45132
       -1.43856
       -1.42870
       -1.42984
       -1.43238
       -1.40432
       -1.43489
       -1.39965
       -1.38136
       -1.37265
       -1.41885
       -1.41589
       -1.43699
       -1.39045
       -1.38899
       -1.40964
       -1.38633
       -1.43861
       -1.43250
       -1.41743
       -1.41303
       -1.36475
       -1.39434
       -1.46227
       -1.45146
       -1.37694
       -1.40574
       -1.42627
       -1.44132
       -1.41584
       -1.42625
       -1.47477
       -1.41480
       -1.40078
       -1.39531
       -1.39012
       -1.43207
       -1.47973
       -1.43928
       -1.41350
       -1.40637
       -1.45298
       -1.43707
       -1.41582
       -1.35764
       -1.43610
       -1.43642
       -1.43286
       -1.42133
       -1.41868
       -1.39926
       -1.40405
       -1.41261
       -1.41784
       -1.43272
       -1.39643
       -1.39137
       -1.38768
       -1.39564
       -1.43885
       -1.38527
       -1.44432
       -1.40859
       -1.40919
       -1.41984
       -1.43660
       -1.45613
       -1.36840
       -1.39726
       -1.41010
       -1.42370
       -1.40752
       -1.38614
       -1.38245
       -1.43440
       -1.44639
       -1.38354
       -1.37593
       -1.40418
       -1.42437
       -1.42097
       -1.39552
       -1.43782
       -1.39980
       -1.40950
       -1.43901
       -1.43008
       -1.41719
       -1.38849
       -1.42469
       -1.42464
       -1.43634
       -1.41521
       -1.43032
       -1.38504
       -1.44187
       -1.43453
       -1.40297
       -1.40257
       -1.37281
       -1.37554
       -1.41400
       -1.36960
       -1.40272
       -1.38554
       -1.43456
       -1.39104
       -1.40704
       -1.41999
       -1.45035
       -1.40811
       -1.44983
       -1.43000
       -1.38515
       -1.36281
       -1.44342
       -1.38240
       -1.43459
       -1.41395
       -1.43746
       -1.38527
       -1.47122
       -1.42221
       -1.38480
       -1.43298
       -1.39483
       -1.40866
       -1.43383
       -1.39948
       -1.41182
       -1.43514
       -1.36742
       -1.41452
       -1.38505
       -1.41804
       -1.42091
       -1.41407
       -1.44321
       -1.40028
       -1.39567
       -1.43714
       -1.44198
       -1.40023
       -1.42712
       -1.38590
       -1.43612
       -1.42808
       -1.46320
       -1.44068
       -1.43372
       -1.40624
       -1.39916
       -1.40280
       -1.41475
       -1.43171
       -1.39748
       -1.43891
       -1.40074
       -1.40060
       -1.41642
       -1.42364
       -1.41936
       -1.41197
       -1.41433
       -1.43490
       -1.35648
       -1.46162
       -1.40562
       -1.40343
       -1.39842
       -1.41307
       -1.42091
       -1.41430
       -1.40842
       -1.38730
       -1.41084
       -1.39268
       -1.41620
       -1.41922
       -1.42689
       -1.43273
       -1.38192
       -1.43253
       -1.44262
       -1.45701
       -1.39067
       -1.41047
       -1.41581
       -1.42421
       -1.42173
       -1.38171
       -1.44712
       -1.45519
       -1.41067
       -1.41934
       -1.39073
       -1.43671
       -1.48047
       -1.41962
       -1.40477
       -1.41946
       -1.42794
       -1.44404
       -1.43255
       -1.36498
       -1.45691
       -1.38997
       -1.43344
       -1.43052
       -1.40108
       -1.41166
       -1.42167
       -1.40817
       -1.41327
       -1.42006
       -1.39129
       -1.40914
       -1.38060
       -1.41900
       -1.41093
       -1.40826
       -1.45407
       -1.40244
       -1.41667
       -1.42934
       -1.44192
       -1.47875
       -1.37533
       -1.39893
       -1.41620
       -1.42791
       -1.42205
       -1.39553
       -1.40155
       -1.44246
       -1.43965
       -1.38581
       -1.40353
       -1.39571
       -1.41516
       -1.44264
       -1.40101
       -1.42210
       -1.41586
       -1.42340
       -1.40012
       -1.41882
       -1.38320
       -1.38448
       -1.37626
       -1.44633
       -1.40279
       -1.44072
       -1.41769
       -1.37533
       -1.44906
       -1.40895
       -1.42609
       -1.41080
       -1.38777
       -1.37589
       -1.42384
       -1.38646
       -1.41874
       -1.35961
       -1.40316
       -1.42034
       -1.38784
       -1.42073
       -1.44685
       -1.40026
       -1.41375
       -1.42067
       -1.43867
       -1.38510
       -1.45033
       -1.41350
       -1.43842
       -1.40542
       -1.40249
       -1.39823
       -1.44696
       -1.41450
       -1.39454
       -1.41544
       -1.41747
       -1.41773
       -1.40234
       -1.42541
       -1.40733
       -1.39335
       -1.39977
       -1.42683
       -1.40703
       -1.41660
       -1.45968
       -1.40750
       -1.42649
       -1.39484
       -1.41215
       -1.42499
       -1.42864
       -1.38742
       -1.44212
       -1.41257
       -1.42432
       -1.44185
       -1.46860
       -1.43101
       -1.46491
       -1.41584
       -1.38119
       -1.39707
       -1.39541
       -1.41745
       -1.40766
       -1.40243
       -1.44052
       -1.42106
       -1.41765
       -1.44469
       -1.40696
       -1.37914
       -1.39302
       -1.41841
       -1.38244
       -1.45515
       -1.40574
       -1.37565
       -1.38252
       -1.42467
       -1.41256
       -1.38637
       -1.36838
       -1.39335
       -1.43423
       -1.38333
       -1.42726
       -1.41194
       -1.40343
       -1.42637
       -1.41932
       -1.42304
       -1.46922
       -1.44969
       -1.41524
       -1.40563
       -1.43419
       -1.44086
       -1.44063
       -1.38459
       -1.40711
       -1.43081
       -1.38519
       -1.41889
       -1.39120
       -1.44661
       -1.46557
       -1.38801
       -1.38911
       -1.40723
       -1.45056
       -1.46153
       -1.44745
       -1.37077
       -1.43015
       -1.35107
       -1.43351
       -1.39407
       -1.39663
       -1.42736
       -1.42749
       -1.41346
       -1.40667
       -1.43130
       -1.34988
       -1.42093
       -1.38969
       -1.44887
       -1.43529
       -1.40724
       -1.47083
       -1.40364
       -1.42254
       -1.43342
       -1.44889
       -1.44799
       -1.39716
       -1.39218
       -1.41382
       -1.42567
       -1.42340
       -1.39575
       -1.43442
       -1.41897
       -1.42143
       -1.35932
       -1.43964
       -1.40274
       -1.41172
       -1.41528
       -1.40452
       -1.44453
       -1.40380
       -1.41055
       -1.40318
       -1.40313
       -1.40696
       -1.37379
       -1.37019
       -1.41479
       -1.38670
       -1.44507
       -1.43155
       -1.36119
       -1.44521
       -1.39107
       -1.39466
       -1.40668
       -1.39628
       -1.35560
       -1.40207
       -1.37242
       -1.40780
       -1.39469
       -1.40605
       -1.43422
       -1.41090
       -1.44921
       -1.40763
       -1.40718
       -1.42313
       -1.37368
       -1.43529
       -1.40086
       -1.43586
       -1.37605
       -1.39037
       -1.41420
       -1.38743
       -1.39262
       -1.42934
       -1.43413
       -1.41369
       -1.41382
       -1.41275
       -1.41743
       -1.44242
       -1.42207
       -1.41179
       -1.40689
       -1.41969
       -1.41353
       -1.39985
       -1.43575
       -1.44806
       -1.40440
       -1.42413
       -1.39796
       -1.40010
       -1.41128
       -1.39674
       -1.36565
       -1.44186
       -1.44166
       -1.39408
       -1.42278
       -1.49257
       -1.43242
       -1.45167
       -1.42107
       -1.42819
       -1.40632
       -1.41206
       -1.41402
       -1.42341
       -1.39047
       -1.41964
       -1.39210
       -1.41565
       -1.43790
       -1.41618
       -1.39591
       -1.37844
       -1.41510
       -1.37285
       -1.47998
       -1.40164
       -1.39335
       -1.37705
       -1.40266
       -1.39562
       -1.38228
       -1.35332
       -1.40567
       -1.39060
       -1.39504
       -1.43600
       -1.41544
       -1.38639
       -1.41137
       -1.37142
       -1.38394
       -1.46897
       -1.44141
       -1.42576
       -1.40649
       -1.41824
       -1.43220
       -1.42178
       -1.38764
       -1.44921
       -1.45075
       -1.40212
       -1.41639
       -1.38987
       -1.43973
       -1.39381
       -1.37383
       -1.41752
       -1.43245
       -1.42107
       -1.42859
       -1.43107
       -1.37836
       -1.45508
       -1.35392
       -1.41393
       -1.40544
       -1.39751
       -1.39619
       -1.41551
       -1.38629
       -1.41091
       -1.44747
       -1.35745
       -1.38014
       -1.38233
       -1.41955
       -1.45356
       -1.39517
       -1.43702
       -1.38406
       -1.40025
       -1.42079
       -1.40496
       -1.42117
       -1.42660
       -1.37694
       -1.41960
       -1.41328
       -1.41368
       -1.39919
       -1.41015
       -1.41245
       -1.41349
       -1.37882
       -1.48150
       -1.38290
       -1.41532
       -1.43329
       -1.38550
       -1.41010
       -1.41643
       -1.40685
       -1.37436
       -1.40885
       -1.40469
       -1.40431
       -1.41198
       -1.42594
       -1.38479
       -1.45219
       -1.43777
       -1.36588
       -1.42889
       -1.38571
       -1.43197
       -1.41223
       -1.39602
       -1.36624
       -1.38111
       -1.32810
       -1.38927
       -1.43213
       -1.41731
       -1.44170
       -1.39878
       -1.40269
       -1.40689
       -1.38398
       -1.38683
       -1.33434
       -1.44136
       -1.40080
       -1.41562
       -1.40807
       -1.42424
       -1.40613
       -1.39526
       -1.41705
       -1.43155
       -1.43150
       -1.43809
       -1.38158
       -1.39194
       -1.41994
       -1.43386
       -1.41998
       -1.41098
       -1.41231
       -1.41218
       -1.40911
       -1.39874
       -1.42741
       -1.43947
       -1.43878
       -1.40459
       -1.39497
       -1.37258
       -1.40721
       -1.42683
       -1.40000
       -1.43319
       -1.43103
       -1.42675
       -1.42990
       -1.46510
       -1.42078
       -1.45814
       -1.44261
       -1.41335
       -1.41021
       -1.40495
       -1.42156
       -1.39870
       -1.38684
       -1.42280
       -1.39554
       -1.42748
       -1.42227
       -1.44190
       -1.41805
       -1.41515
       -1.39309
       -1.41468
       -1.43865
       -1.40908
       -1.39160
       -1.40412
       -1.41575
       -1.42253
       -1.40962
       -1.34571
       -1.41037
       -1.37447
       -1.38604
       -1.44911
       -1.40528
       -1.40112
       -1.39310
       -1.38461
       -1.40318
       -1.44453
       -1.38906
       -1.43549
       -1.41709
       -1.43031
       -1.43565
       -1.40663
       -1.41040
       -1.44563
       -1.44688
       -1.41728
       -1.42425
       -1.40161
       -1.43528
       -1.41863
       -1.37106
       -1.42000
       -1.41890
       -1.42674
       -1.44003
       -1.42944
       -1.39074
       -1.43391
       -1.38504
       -1.41270
       -1.41290
       -1.40004
       -1.38214
       -1.39184
       -1.38189
       -1.39283
       -1.40663
       -1.38537
       -1.42504
       -1.39210
       -1.41209
       -1.42165
       -1.41824
       -1.43209
       -1.40818
       -1.42807
       -1.41132
       -1.37664
       -1.42317
       -1.42126
       -1.36348
       -1.40007
       -1.38316
       -1.41718
       -1.43018
       -1.40244
       -1.44905
       -1.39739
       -1.39218
       -1.44365
       -1.38053
       -1.38723
       -1.44440
       -1.38427
       -1.40822
       -1.40535
       -1.37435
       -1.38849
       -1.39042
       -1.38026
       -1.40391
       -1.40527
       -1.43250
       -1.38613
       -1.40716
       -1.37586
       -1.35979
       -1.41498
       -1.39777
       -1.43400
       -1.42857
       -1.36757
       -1.39495
       -1.36994
       -1.33150
       -1.38016
       -1.42231
       -1.43841
       -1.41608
       -1.39046
       -1.43101
       -1.41793
       -1.36914
       -1.38908
       -1.36143
       -1.44597
       -1.40572
       -1.44878
       -1.41985
       -1.43051
       -1.43085
       -1.37079
       -1.39574
       -1.40764
       -1.43613
       -1.41783
       -1.39700
       -1.39199
       -1.44357
       -1.45170
       -1.44472
       -1.42802
       -1.41638
       -1.40692
       -1.42406
       -1.38851
       -1.41209
       -1.42231
       -1.45247
       -1.37798
       -1.40301
       -1.38353
       -1.41781
       -1.42143
       -1.42169
       -1.39535
       -1.42403
       -1.44561
       -1.40671
       -1.43379
       -1.44020
       -1.43761
       -1.45774
       -1.39937
       -1.39091
       -1.41186
       -1.41489
       -1.39319
       -1.42080
       -1.39200
       -1.38475
       -1.38236
       -1.42297
       -1.39359
       -1.39715
       -1.43216
       -1.39893
       -1.39521
       -1.40853
       -1.39658
       -1.38578
       -1.40713
       -1.42738
       -1.43912
       -1.41721
       -1.37938
       -1.40662
       -1.40950
       -1.37769
       -1.45137
       -1.40332
       -1.38766
       -1.40251
       -1.39117
       -1.42004
       -1.45121
       -1.41557
       -1.41015
       -1.38835
       -1.44893
       -1.42052
       -1.39259
       -1.41157
       -1.44917
       -1.42985
       -1.41929
       -1.37923
       -1.40832
       -1.44075
       -1.40651
       -1.40201
       -1.41777
       -1.41314
       -1.42245
       -1.45553
       -1.42269
       -1.41214
       -1.44741
       -1.36473
       -1.45144
       -1.39803
       -1.44057
       -1.39353
       -1.38969
       -1.36768
       -1.40279
       -1.41064
       -1.40771
       -1.42183
       -1.38352
       -1.39402
       -1.40813
       -1.43982
       -1.39499
       -1.41637
       -1.43880
       -1.39589
       -1.39289
       -1.39040
       -1.42270
       -1.35626
       -1.39123
       -1.39913
       -1.40894
       -1.42787
       -1.37510
       -1.41080
       -1.38501
       -1.41007
       -1.46823
       -1.41777
       -1.39407
       -1.43228
       -1.40003
       -1.41304
       -1.39290
       -1.39446
       -1.40277
       -1.40137
       -1.40610
       -1.38857
       -1.41143
       -1.43501
       -1.39204
       -1.43309
       -1.40342
       -1.36776
       -1.37823
       -1.39979
       -1.42534
       -1.43862
       -1.36093
       -1.42570
       -1.37185
       -1.34372
       -1.38178
       -1.42964
       -1.41643
       -1.41889
       -1.42313
       -1.40805
       -1.39394
       -1.39272
       -1.43960
       -1.40145
       -1.46119
       -1.41601
       -1.46170
       -1.41440
       -1.44564
       -1.40309
       -1.37431
       -1.38478
       -1.38470
       -1.42323
       -1.42271
       -1.38315
       -1.42667
       -1.42900
       -1.44221
       -1.43785
       -1.40615
       -1.41435
       -1.40128
       -1.39595
       -1.40482
       -1.43514
       -1.40755
       -1.41213
       -1.37049
       -1.40939
       -1.39978
       -1.43158
       -1.41417
       -1.39018
       -1.39023
       -1.43693
       -1.45156
       -1.40474
       -1.43111
       -1.44084
       -1.42213
       -1.46461
       -1.39564
       -1.42332
       -1.42223
       -1.42155
       -1.39962
       -1.40163
       -1.39779
       -1.40953
       -1.37570
       -1.43018
       -1.40225
       -1.40167
       -1.42479
       -1.39115
       -1.42671
       -1.43013
       -1.42889
       -1.38692
       -1.41492
       -1.44776
       -1.41841
       -1.39238
       -1.41112
       -1.42838
       -1.39193
       -1.36046
       -1.45386
       -1.40566
       -1.42342
       -1.41901
       -1.40438
       -1.41839
       -1.44071
       -1.38418
       -1.39673
       -1.37541
       -1.40748
       -1.41410
       -1.40319
       -1.39674
       -1.45226
       -1.43415
       -1.39420
       -1.38005
       -1.44220
       -1.45643
       -1.40980
       -1.38429
       -1.42552
       -1.41606
       -1.42391
       -1.41295
       -1.41787
       -1.40548
       -1.39555
       -1.38666
       -1.42796
       -1.45346
       -1.43447
       -1.40829
       -1.38604
       -1.38979
       -1.41603
       -1.43767
       -1.40686
       -1.42153
       -1.39735
       -1.43590
       -1.39576
       -1.43737
       -1.41294
       -1.42949
       -1.40191
       -1.38691
       -1.40727
       -1.38194
       -1.43787
       -1.34842
       -1.39832
       -1.40724
       -1.39420
       -1.41237
       -1.40022
       -1.40003
       -1.40589
       -1.38351
       -1.46407
       -1.43422
       -1.38389
       -1.40806
       -1.41787
       -1.41921
       -1.39504
       -1.38444
       -1.42568
       -1.40741
       -1.38253
       -1.39921
       -1.45615
       -1.41099
       -1.40498
       -1.43143
       -1.42331
       -1.37992
       -1.41068
       -1.39537
       -1.40266
       -1.42328
       -1.38788
       -1.38654
       -1.40233
       -1.35570
       -1.37357
       -1.40021
       -1.41332
       -1.42977
       -1.40827
       -1.42164
       -1.38826
       -1.39731
       -1.40957
       -1.41235
       -1.43565
       -1.42499
       -1.44552
       -1.40475
       -1.40769
       -1.43317
       -1.37858
       -1.38863
       -1.38604
       -1.41040
       -1.40500
       -1.40887
       -1.44185
       -1.42870
       -1.43358
       -1.42266
       -1.41110
       -1.38382
       -1.43757
       -1.42552
       -1.41731
       -1.44025
       -1.40813
       -1.40795
       -1.38495
       -1.38226
       -1.40905
       -1.41798
       -1.40974
       -1.41700
       -1.37357
       -1.42183
       -1.40378
       -1.38347
       -1.41469
       -1.40601
       -1.40682
       -1.44053
       -1.39356
       -1.40045
       -1.41583
       -1.41186
       -1.39742
       -1.42429
       -1.40953
       -1.38564
       -1.39211
       -1.39660
       -1.40541
       -1.40988
       -1.42218
       -1.38186
       -1.42810
       -1.39018
       -1.41995
       -1.40428
       -1.37412
       -1.45530
       -1.38239
       -1.40086
       -1.43898
       -1.41904
       -1.39960
       -1.35522
       -1.41500
       -1.40829
       -1.41487
       -1.38615
       -1.37696
       -1.42231
       -1.42226
       -1.40560
       -1.38884
       -1.42223
       -1.39873
       -1.39296
       -1.39671
       -1.37692
       -1.43819
       -1.42606
       -1.40243
       -1.36602
       -1.43512
       -1.44079
       -1.40757
       -1.41197
       -1.39879
       -1.42414
       -1.43447
       -1.42229
       -1.41675
       -1.43722
       -1.42081
       -1.41833
       -1.42908
       -1.44408
       -1.41519
       -1.36316
       -1.40147
       -1.35364
       -1.39330
       -1.44200
       -1.38876
       -1.39436
       -1.37702
       -1.38090
       -1.42969
       -1.40997
       -1.40344
       -1.42382
       -1.42262
       -1.40572
       -1.39898
       -1.36968
       -1.42157
       -1.37885
       -1.41540
       -1.41675
       -1.37049
       -1.40524
       -1.43269
       -1.42222
       -1.40830
       -1.38564
       -1.45879
       -1.44170
       -1.37648
       -1.37592
       -1.44138
       -1.41475
       -1.37365
       -1.37863
       -1.42044
       -1.45358
       -1.41189
       -1.41423
       -1.41514
       -1.43769
       -1.40529
       -1.42698
       -1.39892
       -1.41242
       -1.39675
       -1.41498
       -1.39616
       -1.43312
       -1.40304
       -1.39599
       -1.41149
       -1.38069
       -1.38419
       -1.40459
       -1.42634
       -1.41371
       -1.39840
       -1.43254
       -1.39823
       -1.39121
       -1.39970
       -1.42368
       -1.43320
       -1.44204
       -1.45811
       -1.40870
       -1.41418
       -1.40648
       -1.40033
       -1.41134
       -1.37968
       -1.40084
       -1.39942
       -1.41848
       -1.40845
       -1.42025
       -1.43044
       -1.42222
       -1.41422
       -1.39893
       -1.41184
       -1.40873
       -1.41034
       -1.41116
       -1.40421
       -1.41973
       -1.41397
       -1.41339
       -1.40920
       -1.38551
       -1.44909
       -1.41445
       -1.37363
       -1.39946
       -1.40320
       -1.38913
       -1.40079
       -1.42227
       -1.37715
       -1.42106
       -1.41034
       -1.40270
       -1.43186
       -1.42942
       -1.40780
       -1.42575
       -1.40829
       -1.39516
       -1.39265
       -1.40681
       -1.40725
       -1.37052
       -1.39017
       -1.38549
       -1.41456
       -1.39863
       -1.43560
       -1.39676
       -1.42237
       -1.41933
       -1.42179
       -1.40511
       -1.43312
       -1.43233
       -1.40404
       -1.39401
       -1.38434
       -1.39239
       -1.40579
       -1.42833
       -1.37986
       -1.39372
       -1.41547
       -1.38780
       -1.37298
       -1.43268
       -1.41307
       -1.39038
       -1.38314
       -1.38097
       -1.43017
       -1.41648
       -1.40302
       -1.35317
       -1.43164
       -1.40699
       -1.39635
       -1.41482
       -1.40554
       -1.43362
       -1.42458
       -1.41698
       -1.38870
       -1.39211
       -1.39997
       -1.40738
       -1.42967
       -1.42333
       -1.41995
       -1.40921
       -1.40916
       -1.35984
       -1.43276
       -1.43120
       -1.41669
       -1.40403
       -1.38967
       -1.37440
       -1.42316
       -1.43838
       -1.39657
       -1.41078
       -1.44197
       -1.38817
       -1.39034
       -1.40579
       -1.40863
       -1.38634
       -1.38389
       -1.40765
       -1.41072
       -1.41655
       -1.42115
       -1.40759
       -1.42878
       -1.39839
       -1.44610
       -1.43915
       -1.43457
       -1.39584
       -1.44707
       -1.40981
       -1.39872
       -1.35266
       -1.45497
       -1.46410
       -1.40184
       -1.39402
       -1.44577
       -1.41983
       -1.39986
       -1.43524
       -1.41020
       -1.39280
       -1.39451
       -1.40749
       -1.40403
       -1.43511
       -1.41740
       -1.37122
       -1.38509
       -1.38292
       -1.40581
       -1.40198
       -1.47053
       -1.40841
       -1.44416
       -1.43859
       -1.38543
       -1.39185
       -1.42791
       -1.41361
       -1.40929
       -1.41715
       -1.43976
       -1.39561
       -1.39138
       -1.42650
       -1.40353
       -1.44565
       -1.38013
       -1.41598
       -1.37303
       -1.42296
       -1.41029
       -1.41011
       -1.43340
       -1.38341
       -1.39644
       -1.41867
       -1.38916
       -1.38519
       -1.38287
       -1.39433
       -1.36524
       -1.44323
       -1.37451
       -1.38236
       -1.41273
       -1.39857
       -1.40716
       -1.41211
       -1.39445
       -1.39565
       -1.41785
       -1.39012
       -1.39806
       -1.37661
       -1.37700
       -1.39218
       -1.39802
       -1.42245
       -1.41872
       -1.42182
       -1.39725
       -1.41599
       -1.39680
       -1.36273
       -1.41140
       -1.43154
       -1.42218
       -1.40126
       -1.41886
       -1.38074
       -1.39848
       -1.39206
       -1.41614
       -1.40310
       -1.42022
       -1.41025
       -1.42445
       -1.40365
       -1.42490
       -1.43531
       -1.37960
       -1.42206
       -1.39964
       -1.41865
       -1.42964
       -1.41153
       -1.39475
       -1.41649
       -1.41964
       -1.38365
       -1.38596
       -1.40688
       -1.37683
       -1.40613
       -1.39140
       -1.39450
       -1.40754
       -1.38764
       -1.40507
       -1.36147
       -1.39818
       -1.40548
       -1.39867
       -1.44257
       -1.43446
       -1.45659
       -1.44492
       -1.45320
       -1.42151
       -1.40485
       -1.39575
       -1.41297
       -1.41621
       -1.41186
       -1.41398
       -1.41197
       -1.43618
       -1.33771
       -1.41591
       -1.40672
       -1.44090
       -1.38974
       -1.36325
       -1.38667
       -1.40722
       -1.43154
       -1.41332
       -1.42823
       -1.42112
       -1.37403
       -1.45201
       -1.39286
       -1.40954
       -1.39207
       -1.40143
       -1.41835
       -1.41646
       -1.42172
       -1.42315
       -1.37054
       -1.40727
       -1.38498
       -1.42931
       -1.42937
       -1.44907
       -1.38392
       -1.42496
       -1.39136
       -1.39101
       -1.37274
       -1.45658
       -1.42064
       -1.40505
       -1.40010
       -1.42257
       -1.42326
       -1.35778
       -1.43624
       -1.41150
       -1.40569
       -1.41280
       -1.44416
       -1.38969
       -1.36993
       -1.40742
       -1.37351
       -1.40010
       -1.39556
       -1.43081
       -1.43482
       -1.43583
       -1.41045
       -1.42889
       -1.42653
       -1.34168
       -1.39858
       -1.43069
       -1.40866
       -1.42279
       -1.41761
       -1.44529
       -1.39335
       -1.40377
       -1.40611
       -1.38732
       -1.41826
       -1.39328
       -1.42876
       -1.35578
       -1.43476
       -1.38998
       -1.41302
       -1.41058
       -1.39798
       -1.39413
       -1.42649
       -1.39456
       -1.39604
       -1.43942
       -1.40460
       -1.40088
       -1.42875
       -1.35996
       -1.39248
       -1.41200
       -1.36559
       -1.40299
       -1.39733
       -1.41183
       -1.38930
       -1.39620
       -1.41612
       -1.39785
       -1.40041
       -1.36805
       -1.37886
       -1.40242
       -1.42697
       -1.44233
       -1.42390
       -1.39122
       -1.41619
       -1.43960
       -1.41101
       -1.37279
       -1.42760
       -1.41943
       -1.40125
       -1.39146
       -1.38636
       -1.40529
       -1.41450
       -1.41237
       -1.40061
       -1.41698
       -1.41127
       -1.40745
       -1.38862
       -1.41557
       -1.40226
       -1.37707
       -1.40249
       -1.38185
       -1.43197
       -1.43491
       -1.40901
       -1.37882
       -1.38328
       -1.38164
       -1.38335
       -1.41437
       -1.40578
       -1.36949
       -1.37912
       -1.43877
       -1.39535
       -1.43770
       -1.41451
       -1.38616
       -1.36561
       -1.40472
       -1.36617
       -1.39887
       -1.45196
       -1.41078
       -1.42650
       -1.42035
       -1.44860
       -1.40916
       -1.41206
       -1.37039
       -1.40901
       -1.43876
       -1.42536
       -1.40423
       -1.41158
       -1.41158
       -1.34448
       -1.40405
       -1.39618
       -1.38562
       -1.39383
       -1.37696
       -1.39854
       -1.42352
       -1.45203
       -1.41962
       -1.42245
       -1.40484
       -1.35505
       -1.41076
       -1.39646
       -1.41567
       -1.37865
       -1.37811
       -1.40479
       -1.41898
       -1.44451
       -1.42319
       -1.41071
       -1.38640
       -1.39685
       -1.38234
       -1.42225
       -1.40678
       -1.38144
       -1.41298
       -1.42585
       -1.39199
       -1.38060
       -1.46016
       -1.42954
       -1.41966
       -1.40027
       -1.40828
       -1.41952
       -1.36082
       -1.44820
       -1.37606
       -1.43476
       -1.40679
       -1.41267
       -1.39324
       -1.37814
       -1.41611
       -1.36795
       -1.38967
       -1.40392
       -1.44438
       -1.41690
       -1.43121
       -1.39323
       -1.43835
       -1.39090
       -1.37181
       -1.39773
       -1.41583
       -1.40055
       -1.43206
       -1.40571
       -1.43943
       -1.40393
       -1.39265
       -1.37456
       -1.37584
       -1.39331
       -1.41282
       -1.39151
       -1.39425
       -1.40723
       -1.41141
       -1.40909
       -1.42509
       -1.43002
       -1.40169
       -1.44109
       -1.42525
       -1.38406
       -1.44163
       -1.40300
       -1.42095
       -1.41558
       -1.36349
       -1.41202
       -1.40911
       -1.34031
       -1.41822
       -1.41939
       -1.41727
       -1.41174
       -1.39824
       -1.40956
       -1.38315
       -1.38796
       -1.38293
       -1.40870
       -1.38390
       -1.42783
       -1.44220
       -1.39363
       -1.38702
       -1.43871
       -1.42441
       -1.43710
       -1.39649
       -1.40430
       -1.41161
       -1.36897
       -1.38532
       -1.38401
       -1.42309
       -1.40282
       -1.42801
       -1.40156
       -1.41455
       -1.41164
       -1.38311
       -1.39495
       -1.40204
       -1.38248
       -1.38683
       -1.41193
       -1.38118
       -1.43158
       -1.41750
       -1.41768
       -1.40212
       -1.39982
       -1.37838
       -1.40534
       -1.37381
       -1.39689
       -1.37542
       -1.36740
       -1.42990
       -1.42661
       -1.40434
       -1.42729
       -1.35685
       -1.39025
       -1.39658
       -1.38051
       -1.37328
       -1.44493
       -1.38493
       -1.39503
       -1.43262
       -1.43902
       -1.38712
       -1.40279
       -1.39604
       -1.40280
       -1.41811
       -1.45014
       -1.41809
       -1.38715
       -1.42083
       -1.35476
       -1.40235
       -1.38375
       -1.40157
       -1.38062
       -1.38673
       -1.41444
       -1.41162
       -1.41907
       -1.41626
       -1.39981
       -1.41747
       -1.34089
       -1.40668
       -1.40902
       -1.40584
       -1.41249
       -1.39251
       -1.40890
       -1.39787
       -1.42240
       -1.41214
       -1.42280
       -1.40554
       -1.38747
       -1.36094
       -1.39133
       -1.40575
       -1.36258
       -1.41321
       -1.44951
       -1.39924
       -1.40499
       -1.44069
       -1.39326
       -1.41747
       -1.39931
       -1.41088
       -1.39941
       -1.35514
       -1.41117
       -1.37734
       -1.39880
       -1.41203
       -1.39468
       -1.38359
       -1.39709
       -1.37522
       -1.36785
       -1.33710
       -1.39273
       -1.42997
       -1.40279
       -1.43240
       -1.36071
       -1.42756
       -1.41679
       -1.39104
       -1.40257
       -1.44221
       -1.39394
       -1.44260
       -1.40402
       -1.42898
       -1.38807
       -1.41241
       -1.36627
       -1.39861
       -1.40699
       -1.40178
       -1.40100
       -1.41809
       -1.39483
       -1.42883
       -1.42204
       -1.40007
       -1.40890
       -1.42410
       -1.41285
       -1.41514
       -1.37441
       -1.42817
       -1.39639
       -1.39336
       -1.41741
       -1.37988
       -1.40188
       -1.40411
       -1.36641
       -1.42751
       -1.36393
       -1.37615
       -1.42004
       -1.43789
       -1.38080
       -1.40348
       -1.41543
       -1.37478
       -1.40634
       -1.39129
       -1.40304
       -1.43133
       -1.41189
       -1.39329
       -1.44016
       -1.38910
       -1.39905
       -1.38823
       -1.38545
       -1.39493
       -1.37983
       -1.37333
       -1.38564
       -1.38843
       -1.42288
       -1.41028
       -1.42643
       -1.40218
       -1.41264
       -1.36795
       -1.39787
       -1.39580
       -1.38116
       -1.35691
       -1.39576
       -1.41320
       -1.39706
       -1.40580
       -1.37484
       -1.42425
       -1.40572
       -1.39931
       -1.40157
       -1.37974
       -1.41815
       -1.40433
       -1.35510
       -1.40414
       -1.40970
       -1.38394
       -1.40506
       -1.36061
       -1.41048
       -1.41578
       -1.39863
       -1.38125
       -1.43387
       -1.41024
       -1.39664
       -1.42251
       -1.38281
       -1.41948
       -1.42028
       -1.38683
       -1.39514
       -1.39171
       -1.45730
       -1.42664
       -1.38533
       -1.41375
       -1.39944
       -1.38981
       -1.40426
       -1.39900
       -1.39182
       -1.42526
       -1.39823
       -1.41247
       -1.40558
       -1.38457
       -1.37273
       -1.41162
       -1.35857
       -1.42033
       -1.40107
       -1.39714
       -1.40806
       -1.38163
       -1.41825
       -1.39233
       -1.43496
       -1.39746
       -1.41571
       -1.39739
       -1.36485
       -1.39694
       -1.38914
       -1.39261
       -1.37289
       -1.42015
       -1.43812
       -1.39817
       -1.41970
       -1.40503
       -1.38875
       -1.39028
       -1.42078
       -1.43780
       -1.42125
       -1.41173
       -1.39796
       -1.35992
       -1.39649
       -1.41878
       -1.38435
       -1.38709
       -1.37177
       -1.38184
       -1.34358
       -1.32760
       -1.36696
       -1.39301
       -1.39473
       -1.41965
       -1.39091
       -1.40959
       -1.41041
       -1.35187
       -1.40693
       -1.44713
       -1.38685
       -1.41760
       -1.39144
       -1.43803
       -1.41362
       -1.41208
       -1.37804
       -1.37491
       -1.39410
       -1.43184
       -1.41370
       -1.40368
       -1.39690
       -1.43587
       -1.41214
       -1.38413
       -1.41596
       -1.39281
       -1.42290
       -1.39156
       -1.38701
       -1.38670
       -1.41916
       -1.40124
       -1.42485
       -1.36765
       -1.39879
       -1.40040
       -1.37227
       -1.47054
       -1.38933
       -1.38664
       -1.39791
       -1.43704
       -1.38661
       -1.40622
       -1.42759
       -1.37477
       -1.42029
       -1.38533
       -1.40768
       -1.42654
       -1.42094
       -1.41601
       -1.41383
       -1.40008
       -1.42919
       -1.41695
       -1.38206
       -1.42304
       -1.41322
       -1.41425
       -1.38049
       -1.37018
       -1.43798
       -1.37301
       -1.40555
       -1.39776
       -1.39418
       -1.39984
       -1.40729
       -1.42841
       -1.37847
       -1.37480
       -1.37170
       -1.44026
       -1.39759
       -1.41540
       -1.37388
       -1.40650
       -1.41338
       -1.40386
       -1.38980
       -1.39944
       -1.39427
       -1.40857
       -1.39729
       -1.44587
       -1.39985
       -1.40698
       -1.43785
       -1.35587
       -1.39094
       -1.40718
       -1.39997
       -1.38586
       -1.40601
       -1.40103
       -1.40732
       -1.46151
       -1.39541
       -1.41297
       -1.40652
       -1.40578
       -1.39199
       -1.39987
       -1.44103
       -1.43055
       -1.34883
       -1.39524
       -1.36478
       -1.41312
       -1.37451
       -1.37245
       -1.41538
       -1.42089
       -1.41313
       -1.40556
       -1.39196
       -1.35600
       -1.35564
       -1.43876
       -1.35128
       -1.45571
       -1.39030
       -1.37814
       -1.43896
       -1.38502
       -1.42499
       -1.43891
       -1.40781
       -1.41106
       -1.42587
       -1.39503
       -1.38841
       -1.39228
       -1.40722
       -1.40899
       -1.37859
       -1.41719
       -1.41971
       -1.38879
       -1.38890
       -1.41577
       -1.39302
       -1.36111
       -1.43228
       -1.45407
       -1.40536
       -1.41523
       -1.40191
       -1.34199
       -1.39611
       -1.39767
       -1.39985
       -1.41557
       -1.40270
       -1.39200
       -1.34947
       -1.34665
       -1.36150
       -1.35109
       -1.41390
       -1.39651
       -1.41407
       -1.35888
       -1.39445
       -1.37163
       -1.39371
       -1.41259
       -1.39742
       -1.38980
       -1.42153
       -1.44473
       -1.38908
       -1.41783
       -1.41033
       -1.39667
       -1.39098
       -1.43744
       -1.37975
       -1.42129
       -1.41000
       -1.41351
       -1.40732
       -1.37416
       -1.44338
       -1.37272
       -1.37579
       -1.41710
       -1.40509
       -1.38381
       -1.41005
       -1.37363
       -1.43446
       -1.38887
       -1.40070
       -1.40095
       -1.36723
       -1.43061
       -1.41340
       -1.43150
       -1.40633
       -1.42249
       -1.40891
       -1.38829
       -1.42132
       -1.40355
       -1.43353
       -1.38371
       -1.40225
       -1.42310
       -1.43306
       -1.37627
       -1.40457
       -1.40595
       -1.40133
       -1.38533
       -1.39896
       -1.39517
       -1.38029
       -1.36659
       -1.35379
       -1.37133
       -1.42775
       -1.34988
       -1.38107
       -1.40589
       -1.37478
       -1.41118
       -1.38496
       -1.39687
       -1.37766
       -1.38492
       -1.40168
       -1.40589
       -1.40790
       -1.39750
       -1.38870
       -1.40978
       -1.40203
       -1.41800
       -1.39493
       -1.36817
       -1.33640
       -1.38586
       -1.38056
       -1.40500
       -1.39585
       -1.39640
       -1.43635
       -1.37633
       -1.39310
       -1.38206
       -1.40424
       -1.34000
       -1.41933
       -1.39425
       -1.39095
       -1.45999
       -1.41133
       -1.41339
       -1.39639
       -1.37331
       -1.38549
       -1.43424
       -1.40477
       -1.42445
       -1.40576
       -1.39539
       -1.39215
       -1.43380
       -1.42353
       -1.36429
       -1.39934
       -1.37245
       -1.40267
       -1.41583
       -1.36647
       -1.36588
       -1.36126
       -1.46131
       -1.36879
       -1.46456
       -1.36679
       -1.34827
       -1.44331
       -1.39665
       -1.43505
       -1.43044
       -1.41029
       -1.43336
       -1.41107
       -1.36861
       -1.38448
       -1.39168
       -1.39672
       -1.43301
       -1.37771
       -1.39354
       -1.39543
       -1.38645
       -1.40114
       -1.41060
       -1.35967
       -1.36790
       -1.41179
       -1.45475
       -1.42351
       -1.39585
       -1.39477
       -1.35530
       -1.36229
       -1.38810
       -1.37052
       -1.42366
       -1.39942
       -1.38906
       -1.34542
       -1.37369
       -1.38639
       -1.38119
       -1.43718
       -1.41684
       -1.42035
       -1.36452
       -1.37192
       -1.37063
       -1.41779
       -1.40242
       -1.37212
       -1.42642
       -1.43155
       -1.43179
       -1.42097
       -1.39301
       -1.39531
       -1.39375
       -1.40554
       -1.42804
       -1.41863
       -1.43067
       -1.41980
       -1.39597
       -1.39984
       -1.38031
       -1.40489
       -1.40088
       -1.37360
       -1.40406
       -1.37649
       -1.37458
       -1.43000
       -1.37619
       -1.43993
       -1.37897
       -1.37421
       -1.41259
       -1.39165
       -1.43144
       -1.40186
       -1.43907
       -1.39761
       -1.37575
       -1.37180
       -1.37071
       -1.41028
       -1.38219
       -1.44565
       -1.42510
       -1.38083
       -1.43339
       -1.43596
       -1.38439
       -1.39227
       -1.40835
       -1.38696
       -1.38834
       -1.42780
       -1.40992
       -1.39686
       -1.35966
       -1.37326
       -1.39200
       -1.40650
       -1.36382
       -1.38565
       -1.42595
       -1.36397
       -1.42336
       -1.38361
       -1.41396
       -1.39240
       -1.38229
       -1.38968
       -1.36140
       -1.38177
       -1.39995
       -1.43429
       -1.39580
       -1.41720
       -1.38744
       -1.40102
       -1.37337
       -1.37936
       -1.38787
       -1.40199
       -1.39872
       -1.38713
       -1.42293
       -1.42530
       -1.40800
       -1.41888
       -1.39385
       -1.39242
       -1.36345
       -1.40099
       -1.39125
       -1.38625
       -1.44209
       -1.41488
       -1.41539
       -1.39029
       -1.40444
       -1.36976
       -1.39385
       -1.38737
       -1.40376
       -1.38698
       -1.36646
       -1.40402
       -1.42517
       -1.40632
       -1.39568
       -1.40801
       -1.42004
       -1.40558
       -1.37243
       -1.40615
       -1.37043
       -1.34464
       -1.44113
       -1.35651
       -1.41388
       -1.36624
       -1.37228
       -1.42296
       -1.35574
       -1.40090
       -1.42158
       -1.39569
       -1.43702
       -1.38556
       -1.38630
       -1.41187
       -1.39715
       -1.40256
       -1.42585
       -1.38873
       -1.38552
       -1.40140
       -1.42179
       -1.41521
       -1.41746
       -1.38956
       -1.38897
       -1.39956
       -1.43664
       -1.42676
       -1.39116
       -1.39864
       -1.36375
       -1.35563
       -1.37123
       -1.41737
       -1.40229
       -1.39551
       -1.38710
       -1.35502
       -1.41557
       -1.36738
       -1.38951
       -1.43483
       -1.39933
       -1.43866
       -1.37576
       -1.41309
       -1.36612
       -1.38091
       -1.41310
       -1.40012
       -1.41853
       -1.40196
       -1.44441
       -1.41396
       -1.40895
       -1.38713
       -1.39996
       -1.41526
       -1.43569
       -1.43704
       -1.40776
       -1.40666
       -1.40821
       -1.40305
       -1.35507
       -1.42742
       -1.38308
       -1.39993
       -1.40519
       -1.40803
       -1.41730
       -1.42554
       -1.38520
       -1.45660
       -1.35324
       -1.38170
       -1.40059
       -1.40174
       -1.38728
       -1.37822
       -1.38645
       -1.37842
       -1.34318
       -1.37040
       -1.39945
       -1.40063
       -1.37119
       -1.37923
       -1.43416
       -1.41066
       -1.38767
       -1.43321
       -1.37097
       -1.40710
       -1.40678
       -1.38835
       -1.39905
       -1.38589
       -1.37945
       -1.41916
       -1.39166
       -1.38420
       -1.39229
       -1.43239
       -1.39342
       -1.39389
       -1.39409
       -1.38250
       -1.44829
       -1.38804
       -1.44522
       -1.39790
       -1.37648
       -1.39102
       -1.38449
       -1.39295
       -1.41204
       -1.42228
       -1.38031
       -1.39358
       -1.38253
       -1.39721
       -1.37343
       -1.40373
       -1.39350
       -1.38283
       -1.33764
       -1.36176
       -1.40183
       -1.43498
       -1.39997
       -1.39308
       -1.40788
       -1.41106
       -1.37546
       -1.38969
       -1.42172
       -1.40036
       -1.41046
       -1.41137
       -1.38951
       -1.38035
       -1.37527
       -1.33796
       -1.40868
       -1.40542
       -1.39214
       -1.40259
       -1.38964
       -1.36923
       -1.47832
       -1.38787
       -1.34090
       -1.39450
       -1.43661
       -1.40745
       -1.34900
       -1.40414
       -1.36080
       -1.40180
       -1.40532
       -1.35996
       -1.39166
       -1.36811
       -1.36116
       -1.41636
       -1.37492
       -1.35711
       -1.41113
       -1.40344
       -1.41247
       -1.38895
       -1.41401
       -1.40932
       -1.39018
       -1.40795
       -1.42436
       -1.40554
       -1.38506
       -1.38002
       -1.42814
       -1.42602
       -1.45583
       -1.38935
       -1.37263
       -1.35367
       -1.43208
       -1.40101
       -1.41385
       -1.39818
       -1.35163
       -1.39170
       -1.38759
       -1.40275
       -1.36910
       -1.39915
       -1.39185
       -1.39052
       -1.43634
       -1.39980
       -1.36046
       -1.43129
       -1.37177
       -1.43410
       -1.39381
       -1.43371
       -1.36060
       -1.37804
       -1.41990
       -1.40971
       -1.43264
       -1.38755
       -1.43790
       -1.41440
       -1.40327
       -1.39998
       -1.38355
       -1.38979
       -1.42346
       -1.41235
       -1.41211
       -1.43131
       -1.39389
       -1.39508
       -1.32587
       -1.41835
       -1.40174
       -1.37749
       -1.38222
       -1.39914
       -1.41089
       -1.40688
       -1.39045
       -1.43265
       -1.35225
       -1.37515
       -1.40830
       -1.40708
       -1.39268
       -1.38500
       -1.39856
       -1.38050
       -1.37400
       -1.39865
       -1.40441
       -1.38308
       -1.40477
       -1.39155
       -1.40795
       -1.41143
       -1.38796
       -1.42902
       -1.37998
       -1.44309
       -1.41920
       -1.41006
       -1.39786
       -1.38757
       -1.39805
       -1.41915
       -1.37724
       -1.43157
       -1.40942
       -1.41366
       -1.38676
       -1.39350
       -1.39352
       -1.37682
       -1.42507
       -1.40864
       -1.43775
       -1.39353
       -1.37432
       -1.38024
       -1.39292
       -1.38607
       -1.40556
       -1.42844
       -1.38977
       -1.38439
       -1.38053
       -1.41328
       -1.35721
       -1.40833
       -1.43007
       -1.42732
       -1.35214
       -1.36243
       -1.41918
       -1.40729
       -1.40212
       -1.38898
       -1.44422
       -1.41699
       -1.38054
       -1.38932
       -1.41206
       -1.41467
       -1.40740
       -1.40766
       -1.39438
       -1.37419
       -1.38676
       -1.36371
       -1.43339
       -1.40268
       -1.41197
       -1.41618
       -1.37458
       -1.39237
       -1.41604
       -1.37008
       -1.36166
       -1.40428
       -1.39005
       -1.41630
       -1.36889
       -1.42391
       -1.34300
       -1.36967
       -1.41862
       -1.37884
       -1.41808
       -1.36654
       -1.38049
       -1.40925
       -1.38344
       -1.38575
       -1.36968
       -1.38284
       -1.40929
       -1.35459
       -1.35681
       -1.40176
       -1.35515
       -1.43105
       -1.39302
       -1.42136
       -1.39232
       -1.39004
       -1.37399
       -1.39189
       -1.43404
       -1.41667
       -1.36212
       -1.36602
       -1.42678
       -1.41320
       -1.41218
       -1.39165
       -1.36229
       -1.38602
       -1.40411
       -1.38700
       -1.33668
       -1.40768
       -1.39083
       -1.37839
       -1.42530
       -1.36696
       -1.34955
       -1.42703
       -1.36872
       -1.38937
       -1.41012
       -1.39844
       -1.37976
       -1.37661
       -1.42400
       -1.40562
       -1.38911
       -1.35704
       -1.40273
       -1.40931
       -1.41520
       -1.41061
       -1.39005
       -1.36034
       -1.40710
       -1.43343
       -1.41075
       -1.42225
       -1.41763
       -1.36437
       -1.34491
       -1.39340
       -1.38453
       -1.37546
       -1.39591
       -1.39029
       -1.39058
       -1.35908
       -1.40059
       -1.42086
       -1.37064
       -1.36156
       -1.43581
       -1.41579
       -1.38760
       -1.39350
       -1.39261
       -1.37973
       -1.40104
       -1.43170
       -1.38023
       -1.39893
       -1.41245
       -1.39646
       -1.41273
       -1.39744
       -1.41020
       -1.40755
       -1.38454
       -1.41127
       -1.39927
       -1.39793
       -1.38496
       -1.41095
       -1.42082
       -1.43011
       -1.39456
       -1.43360
       -1.42979
       -1.40601
       -1.42021
       -1.42058
       -1.40680
       -1.41934
       -1.42652
       -1.42459
       -1.43665
       -1.35557
       -1.38641
       -1.37278
       -1.38214
       -1.38190
       -1.42714
       -1.43545
       -1.38592
       -1.38877
       -1.38174
       -1.40684
       -1.36348
       -1.37844
       -1.41332
       -1.39536
       -1.35422
       -1.35198
       -1.40050
       -1.37159
       -1.38269
       -1.39158
       -1.43075
       -1.41674
       -1.36073
       -1.40094
       -1.40265
       -1.42701
       -1.40755
       -1.39182
       -1.37978
       -1.35740
       -1.39709
       -1.38292
       -1.39027
       -1.40584
       -1.40576
       -1.42849
       -1.40091
       -1.35474
       -1.39192
       -1.38929
       -1.37269
       -1.41608
       -1.39073
       -1.38789
       -1.37252
       -1.43648
       -1.33501
       -1.33798
       -1.40709
       -1.34735
       -1.39117
       -1.35999
       -1.38762
       -1.41288
       -1.39152
       -1.38977
       -1.36557
       -1.38019
       -1.39920
       -1.39527
       -1.36271
       -1.39021
       -1.35910
       -1.41029
       -1.39598
       -1.41653
       -1.40573
       -1.40893
       -1.39983
       -1.39574
       -1.40543
       -1.39769
       -1.38114
       -1.38861
       -1.39049
       -1.39962
       -1.39771
       -1.40506
       -1.39822
       -1.36104
       -1.39998
       -1.37732
       -1.33303
       -1.38800
       -1.37129
       -1.39446
       -1.42197
       -1.37855
       -1.38912
       -1.41338
       -1.38368
       -1.36798
       -1.39743
       -1.39310
       -1.39674
       -1.36746
       -1.41715
       -1.43825
       -1.39483
       -1.34729
       -1.41986
       -1.39509
       -1.40651
       -1.39428
       -1.40934
       -1.35165
       -1.43203
       -1.46067
       -1.42541
       -1.40937
       -1.41497
       -1.38117
       -1.38156
       -1.39158
       -1.40613
       -1.36936
       -1.37291
       -1.40503
       -1.38762
       -1.36383
       -1.42059
       -1.41312
       -1.36046
       -1.38445
       -1.42943
       -1.38799
       -1.40300
       -1.39192
       -1.38199
       -1.36954
       -1.41822
       -1.38062
       -1.36429
       -1.38014
       -1.40250
       -1.39892
       -1.39136
       -1.39551
       -1.41065
       -1.40816
       -1.39533
       -1.37163
       -1.37617
       -1.42490
       -1.37609
       -1.40225
       -1.40471
       -1.43287
       -1.37041
       -1.41876
       -1.41699
       -1.43819
       -1.41513
       -1.42899
       -1.41791
       -1.38930
       -1.41242
       -1.41130
       -1.39722
       -1.36084
       -1.39923
       -1.34210
       -1.38903
       -1.35620
       -1.42187
       -1.41476
       -1.40184
       -1.40943
       -1.39282
       -1.38978
       -1.36695
       -1.35993
       -1.41217
       -1.39407
       -1.35148
       -1.35028
       -1.37274
       -1.40567
       -1.39651
       -1.35586
       -1.41339
       -1.42397
       -1.36270
       -1.41022
       -1.40201
       -1.41866
       -1.40666
       -1.40535
       -1.38589
       -1.36950
       -1.40070
       -1.38855
       -1.35898
       -1.40368
       -1.39657
       -1.40126
       -1.39826
       -1.37951
       -1.34776
       -1.39657
       -1.38278
       -1.43062
       -1.38010
       -1.41907
       -1.37971
       -1.42344
       -1.36997
       -1.34544
       -1.39529
       -1.36281
       -1.42165
       -1.38293
       -1.40743
       -1.40792
       -1.37775
       -1.40375
       -1.36176
       -1.36848
       -1.39663
       -1.39528
       -1.38008
       -1.38531
       -1.35899
       -1.39813
       -1.38296
       -1.40274
       -1.38652
       -1.37869
       -1.38111
       -1.40708
       -1.47735
       -1.42779
       -1.36285
       -1.41625
       -1.39662
       -1.37311
       -1.40634
       -1.41487
       -1.41695
       -1.34497
       -1.37594
       -1.37832
       -1.33386
       -1.40485
       -1.36009
       -1.37873
       -1.43676
       -1.38324
       -1.38359
       -1.40429
       -1.36553
       -1.36034
       -1.41855
       -1.38216
       -1.38349
       -1.37373
       -1.38056
       -1.40174
       -1.41473
       -1.37672
       -1.40469
       -1.38335
       -1.39911
       -1.43131
       -1.41396
       -1.37737
       -1.41245
       -1.44943
       -1.41463
       -1.41336
       -1.40302
       -1.38318
       -1.39857
       -1.39724
       -1.39557
       -1.40786
       -1.42257
       -1.37567
       -1.39846
       -1.38025
       -1.41471
       -1.38910
       -1.37108
       -1.42342
       -1.44301
       -1.42157
       -1.41813
       -1.38741
       -1.39383
       -1.36280
       -1.42919
       -1.38410
       -1.38476
       -1.37274
       -1.39609
       -1.38490
       -1.39491
       -1.38544
       -1.40990
       -1.38768
       -1.39921
       -1.39729
       -1.35553
       -1.41424
       -1.40966
       -1.42755
       -1.42825
       -1.39293
       -1.36053
       -1.37560
       -1.39974
       -1.39263
       -1.37938
       -1.41992
       -1.40297
       -1.40623
       -1.40629
       -1.42461
       -1.38748
       -1.33204
       -1.39391
       -1.38413
       -1.41208
       -1.34173
       -1.41004
       -1.39829
       -1.40170
       -1.39214
       -1.38874
       -1.41347
       -1.39356
       -1.33817
       -1.42887
       -1.39059
       -1.35759
       -1.37755
       -1.39864
       -1.39228
       -1.41726
       -1.38966
       -1.42589
       -1.39896
       -1.42434
       -1.38940
       -1.41988
       -1.40024
       -1.40427
       -1.41814
       -1.39281
       -1.38756
       -1.38191
       -1.37069
       -1.39581
       -1.41680
       -1.41415
       -1.41335
       -1.39258
       -1.37586
       -1.34027
       -1.38458
       -1.37041
       -1.38086
       -1.38679
       -1.40798
       -1.37322
       -1.42527
       -1.38431
       -1.34717
       -1.36877
       -1.36540
       -1.42352
       -1.38274
       -1.39875
       -1.41636
       -1.37684
       -1.42970
       -1.39658
       -1.39576
       -1.41627
       -1.39144
       -1.37345
       -1.37769
       -1.37112
       -1.41467
       -1.39885
       -1.39572
       -1.36871
       -1.37357
       -1.39880
       -1.41488
       -1.45742
       -1.45482
       -1.34796
       -1.40297
       -1.37042
       -1.39468
       -1.39206
       -1.39382
       -1.38151
       -1.37891
       -1.35260
       -1.38313
       -1.33683
       -1.39061
       -1.34289
       -1.36663
       -1.39134
       -1.35816
       -1.38768
       -1.40305
       -1.42115
       -1.37394
       -1.39105
       -1.36504
       -1.41572
       -1.37003
       -1.40327
       -1.39592
       -1.41347
       -1.37395
       -1.41974
       -1.38285
       -1.38857
       -1.43897
       -1.41374
       -1.38383
       -1.41234
       -1.43351
       -1.41996
       -1.43220
       -1.42508
       -1.40520
       -1.38148
       -1.38751
       -1.40996
       -1.42293
       -1.42533
       -1.40111
       -1.39832
       -1.39059
       -1.37313
       -1.41792
       -1.37918
       -1.38536
       -1.44588
       -1.42854
       -1.38941
       -1.37796
       -1.38365
       -1.36922
       -1.39904
       -1.36547
       -1.36823
       -1.36343
       -1.39490
       -1.38672
       -1.37123
       -1.39913
       -1.39655
       -1.38957
       -1.38196
       -1.39876
       -1.35496
       -1.41388
       -1.40085
       -1.38284
       -1.42302
       -1.38131
       -1.36409
       -1.38569
       -1.39717
       -1.45151
       -1.40256
       -1.40450
       -1.40269
       -1.39132
       -1.38357
       -1.40182
       -1.34678
       -1.35829
       -1.37394
       -1.38641
       -1.42560
       -1.37163
       -1.39242
       -1.41211
       -1.42461
       -1.39501
       -1.40212
       -1.40513
       -1.37787
       -1.37933
       -1.43963
       -1.39555
       -1.37002
       -1.38479
       -1.38996
       -1.41749
       -1.39667
       -1.39249
       -1.45037
       -1.38770
       -1.39212
       -1.41067
       -1.44678
       -1.38695
       -1.40048
       -1.41801
       -1.38593
       -1.41519
       -1.40720
       -1.37212
       -1.38891
       -1.41290
       -1.38233
       -1.39590
       -1.40407
       -1.37137
       -1.34716
       -1.36710
       -1.41135
       -1.42173
       -1.39485
       -1.40956
       -1.35978
       -1.39604
       -1.38302
       -1.34865
       -1.34774
       -1.32988
       -1.41765
       -1.39356
       -1.37977
       -1.41667
       -1.40169
       -1.40170
       -1.39193
       -1.38393
       -1.39720
       -1.40155
       -1.37475
       -1.38982
       -1.37316
       -1.39537
       -1.37775
       -1.39501
       -1.39022
       -1.40778
       -1.45055
       -1.39657
       -1.40624
       -1.44843
       -1.38276
       -1.38721
       -1.39681
       -1.37779
       -1.41292
       -1.36178
       -1.39616
       -1.39934
       -1.37779
       -1.37770
       -1.34298
       -1.41639
       -1.38098
       -1.39925
       -1.38951
       -1.35394
       -1.41550
       -1.40004
       -1.40399
       -1.38547
       -1.40219
       -1.38473
       -1.39947
       -1.39442
       -1.39553
       -1.36832
       -1.39676
       -1.36815
       -1.40147
       -1.37378
       -1.40692
       -1.40032
       -1.39417
       -1.39948
       -1.42228
       -1.38858
       -1.41255
       -1.41089
       -1.43004
       -1.39195
       -1.38530
       -1.41554
       -1.38491
       -1.41695
       -1.40464
       -1.40973
       -1.40703
       -1.41381
       -1.37423
       -1.39574
       -1.35935
       -1.38092
       -1.41783
       -1.42687
       -1.38142
       -1.34300
       -1.40802
       -1.37493
       -1.36667
       -1.35865
       -1.36606
       -1.37608
       -1.41332
       -1.40881
       -1.40087
       -1.39794
       -1.38784
       -1.36541
       -1.40185
       -1.38495
       -1.35522
       -1.43997
       -1.41700
       -1.37497
       -1.38121
       -1.39492
       -1.35675
       -1.42985
       -1.39033
       -1.41199
       -1.41450
       -1.41241
       -1.40631
       -1.38859
       -1.38316
       -1.39601
       -1.35821
       -1.38423
       -1.38176
       -1.38147
       -1.40843
       -1.37836
       -1.39210
       -1.42786
       -1.39687
       -1.37261
       -1.40452
       -1.40922
       -1.39737
       -1.36278
       -1.39361
       -1.39557
       -1.38528
       -1.36019
       -1.35514
       -1.39225
       -1.43297
       -1.39978
       -1.43938
       -1.36779
       -1.41963
       -1.42087
       -1.42719
       -1.39021
       -1.38797
       -1.39737
       -1.35935
       -1.36995
       -1.41125
       -1.37056
       -1.36760
       -1.39824
       -1.38613
       -1.36653
       -1.38211
       -1.39049
       -1.34296
       -1.38315
       -1.41292
       -1.40076
       -1.39369
       -1.36806
       -1.39031
       -1.38206
       -1.38724
       -1.36251
       -1.33269
       -1.33545
       -1.39331
       -1.38215
       -1.39339
       -1.40531
       -1.36734
       -1.40533
       -1.36611
       -1.36470
       -1.39520
       -1.34622
       -1.41579
       -1.35344
       -1.37345
       -1.37236
       -1.37802
       -1.39914
       -1.37325
       -1.41202
       -1.42445
       -1.39926
       -1.40265
       -1.43000
       -1.39739
       -1.38752
       -1.37367
       -1.39281
       -1.37489
       -1.37148
       -1.40390
       -1.38409
       -1.38820
       -1.37608
       -1.36550
       -1.38909
       -1.35603
       -1.38181
       -1.39607
       -1.37860
       -1.40002
       -1.40391
       -1.39139
       -1.39019
       -1.38336
       -1.37697
       -1.37933
       -1.38074
       -1.40128
       -1.39041
       -1.39896
       -1.38986
       -1.39528
       -1.36090
       -1.40371
       -1.39049
       -1.40655
       -1.38222
       -1.41920
       -1.38274
       -1.37396
       -1.42790
       -1.41547
       -1.41428
       -1.39706
       -1.42513
       -1.44804
       -1.43066
       -1.42234
       -1.41713
       -1.39034
       -1.39895
       -1.40093
       -1.41191
       -1.37398
       -1.37919
       -1.45263
       -1.41997
       -1.39986
       -1.37870
       -1.40872
       -1.37088
       -1.33243
       -1.34929
       -1.38021
       -1.40055
       -1.38646
       -1.39725
       -1.35821
       -1.39376
       -1.38542
       -1.37867
       -1.37057
       -1.43030
       -1.33141
       -1.41407
       -1.42832
       -1.38807
       -1.40444
       -1.38456
       -1.36284
       -1.44384
       -1.40165
       -1.40818
       -1.38090
       -1.39569
       -1.43961
       -1.40834
       -1.37761
       -1.39532
       -1.38949
       -1.39823
       -1.40635
       -1.37620
       -1.36660
       -1.41919
       -1.37755
       -1.40463
       -1.40142
       -1.40622
       -1.38994
       -1.37929
       -1.40641
       -1.34751
       -1.37692
       -1.40702
       -1.38963
       -1.34256
       -1.35133
       -1.40382
       -1.40371
       -1.38529
       -1.43820
       -1.33910
       -1.40351
       -1.41949
       -1.41508
       -1.40438
       -1.39007
       -1.41374
       -1.35238
       -1.36970
       -1.40534
       -1.36544
       -1.37349
       -1.40086
       -1.38095
       -1.37501
       -1.39414
       -1.38729
       -1.33181
       -1.35777
       -1.43048
       -1.36124
       -1.41405
       -1.38304
       -1.35161
       -1.36530
       -1.40336
       -1.34087
       -1.35643
       -1.34674
       -1.36050
       -1.39628
       -1.36949
       -1.41698
       -1.36703
       -1.39411
       -1.39170
       -1.35505
       -1.38215
       -1.36000
       -1.42373
       -1.38237
       -1.35704
       -1.38487
       -1.36294
       -1.41290
       -1.35337
       -1.41950
       -1.42381
       -1.36089
       -1.39971
       -1.39124
       -1.36519
       -1.37183
       -1.38849
       -1.38288
       -1.37945
       -1.37149
       -1.40154
       -1.38701
       -1.36373
       -1.38197
       -1.37076
       -1.36996
       -1.37581
       -1.39921
       -1.39804
       -1.39430
       -1.38349
       -1.39301
       -1.40568
       -1.39448
       -1.37109
       -1.40346
       -1.36888
       -1.38286
       -1.39162
       -1.38517
       -1.35452
       -1.36671
       -1.42018
       -1.37575
       -1.40636
       -1.41921
       -1.41344
       -1.36586
       -1.39358
       -1.39412
       -1.40466
       -1.39136
       -1.41318
       -1.41435
       -1.36324
       -1.40791
       -1.39227
       -1.39147
       -1.42822
       -1.41545
       -1.34532
       -1.36481
       -1.40705
       -1.38426
       -1.34782
       -1.37344
       -1.41473
       -1.39758
       -1.41006
       -1.35922
       -1.42083
       -1.34744
       -1.35946
       -1.36159
       -1.37884
       -1.38958
       -1.38204
       -1.40622
       -1.38865
       -1.41620
       -1.41275
       -1.39254
       -1.36142
       -1.43831
       -1.39478
       -1.38272
       -1.40355
       -1.37748
       -1.39006
       -1.40618
       -1.37740
       -1.40455
       -1.39610
       -1.39770
       -1.37280
       -1.37403
       -1.42678
       -1.39918
       -1.36711
       -1.40074
       -1.39124
       -1.38736
       -1.38967
       -1.38073
       -1.37302
       -1.39827
       -1.38490
       -1.38849
       -1.39267
       -1.36772
       -1.38227
       -1.37682
       -1.37422
       -1.34778
       -1.37093
       -1.41395
       -1.36835
       -1.35176
       -1.33991
       -1.39975
       -1.41781
       -1.36104
       -1.43264
       -1.34592
       -1.41051
       -1.38452
       -1.38802
       -1.39940
       -1.40701
       -1.41688
       -1.36366
       -1.36343
       -1.38221
       -1.37002
       -1.37397
       -1.39778
       -1.36172
       -1.36810
       -1.36484
       -1.38699
       -1.35611
       -1.38409
       -1.41172
       -1.39608
       -1.39217
       -1.38648
       -1.36031
       -1.39272
       -1.40484
       -1.38115
       -1.34125
       -1.35215
       -1.42503
       -1.38265
       -1.35978
       -1.39215
       -1.34847
       -1.39842
       -1.36015
       -1.39808
       -1.38824
       -1.39980
       -1.42375
       -1.41912
       -1.33738
       -1.37959
       -1.37259
       -1.41417
       -1.35205
       -1.42038
       -1.39263
       -1.34144
       -1.40403
       -1.39310
       -1.37728
       -1.36435
       -1.40147
       -1.36168
       -1.43448
       -1.37195
       -1.41060
       -1.39943
       -1.35198
       -1.37371
       -1.39568
       -1.38241
       -1.39680
       -1.37934
       -1.43268
       -1.37617
       -1.37942
       -1.39545
       -1.40883
       -1.38678
       -1.38251
       -1.39270
       -1.35231
       -1.39189
       -1.40584
       -1.37697
       -1.33084
       -1.36887
       -1.39302
       -1.42827
       -1.39644
       -1.43755
       -1.41977
       -1.37017
       -1.40325
       -1.37044
       -1.41233
       -1.38258
       -1.44376
       -1.39609
       -1.36259
       -1.41157
       -1.37422
       -1.39113
       -1.39861
       -1.40644
       -1.38774
       -1.35251
       -1.39239
       -1.39623
       -1.36749
       -1.39098
       -1.39928
       -1.38009
       -1.39741
       -1.38975
       -1.38916
       -1.35328
       -1.35870
       -1.39135
       -1.39506
       -1.36638
       -1.36386
       -1.39487
       -1.36644
       -1.39609
       -1.38936
       -1.39271
       -1.38249
       -1.42809
       -1.38252
       -1.37193
       -1.42062
       -1.35725
       -1.38389
       -1.40263
       -1.41231
       -1.39189
       -1.35296
       -1.39402
       -1.40063
       -1.37238
       -1.39047
       -1.38061
       -1.37164
       -1.40929
       -1.40669
       -1.40625
       -1.37298
       -1.38475
       -1.39950
       -1.40756
       -1.38524
       -1.37337
       -1.37069
       -1.37419
       -1.37997
       -1.39590
       -1.39604
       -1.34675
       -1.37148
       -1.37335
       -1.35377
       -1.34461
       -1.36494
       -1.37786
       -1.39339
       -1.34983
       -1.39476
       -1.35616
       -1.40668
       -1.39879
       -1.41325
       -1.37460
       -1.40455
       -1.39697
       -1.35379
       -1.37004
       -1.37089
       -1.36691
       -1.36092
       -1.38709
       -1.38275
       -1.36569
       -1.35884
       -1.36942
       -1.37109
       -1.40487
       -1.41508
       -1.38804
       -1.36816
       -1.37222
       -1.38711
       -1.35971
       -1.39396
       -1.38735
       -1.39071
       -1.36339
       -1.40488
       -1.38410
       -1.34786
       -1.42121
       -1.34030
       -1.38993
       -1.40059
       -1.43004
       -1.37821
       -1.43114
       -1.38792
       -1.39435
       -1.33820
       -1.38208
       -1.38482
       -1.41722
       -1.38889
       -1.39211
       -1.37115
       -1.36455
       -1.37893
       -1.37852
       -1.41911
       -1.39362
       -1.37006
       -1.37298
       -1.39260
       -1.39928
       -1.39891
       -1.39974
       -1.34524
       -1.35636
       -1.36789
       -1.38967
       -1.42840
       -1.34365
       -1.40898
       -1.36456
       -1.39437
       -1.37778
       -1.39600
       -1.37598
       -1.38572
       -1.42934
       -1.34487
       -1.41047
       -1.39515
       -1.41843
       -1.34998
       -1.38462
       -1.41195
       -1.41256
       -1.36960
       -1.40648
       -1.38549
       -1.34760
       -1.39320
       -1.34969
       -1.39140
       -1.40633
       -1.44339
       -1.35414
       -1.37372
       -1.36913
       -1.38620
       -1.38437
       -1.42309
       -1.40209
       -1.37187
       -1.36473
       -1.38767
       -1.39641
       -1.35468
       -1.40249
       -1.37055
       -1.38004
       -1.39693
       -1.39988
       -1.40225
       -1.36983
       -1.35550
       -1.38579
       -1.39295
       -1.32512
       -1.35923
       -1.35935
       -1.34616
       -1.39597
       -1.37879
       -1.38679
       -1.38400
       -1.40640
       -1.38416
       -1.40632
       -1.41550
       -1.36276
       -1.36405
       -1.37647
       -1.39617
       -1.38440
       -1.37849
       -1.36167
       -1.39550
       -1.36548
       -1.42687
       -1.39900
       -1.38805
       -1.40933
       -1.39134
       -1.39421
       -1.40489
       -1.38883
       -1.38884
       -1.37906
       -1.37146
       -1.39542
       -1.32917
       -1.38754
       -1.38662
       -1.40083
       -1.40023
       -1.35274
       -1.38329
       -1.37294
       -1.35681
       -1.36768
       -1.38088
       -1.39494
       -1.39938
       -1.36948
       -1.38805
       -1.37991
       -1.37360
       -1.39703
       -1.40769
       -1.40440
       -1.44491
       -1.40577
       -1.34152
       -1.37279
       -1.36247
       -1.36888
       -1.34629
       -1.38935
       -1.40697
       -1.36360
       -1.38208
       -1.38810
       -1.37945
       -1.41319
       -1.40686
       -1.39669
       -1.35147
       -1.40239
       -1.39656
       -1.38246
       -1.36944
       -1.41131
       -1.39512
       -1.35972
       -1.40831
       -1.41375
       -1.32738
       -1.37871
       -1.36337
       -1.40248
       -1.38102
       -1.41902
       -1.38644
       -1.41278
       -1.39964
       -1.40887
       -1.33878
       -1.38267
       -1.36818
       -1.41862
       -1.40750
       -1.38077
       -1.39150
       -1.40119
       -1.37604
       -1.38040
       -1.37553
       -1.37942
       -1.38882
       -1.34833
       -1.39375
       -1.38842
       -1.40958
       -1.41694
       -1.37270
       -1.38480
       -1.35677
       -1.42546
       -1.41222
       -1.37428
       -1.37367
       -1.36122
       -1.37472
       -1.38816
       -1.42376
       -1.41317
       -1.36565
       -1.41199
       -1.39149
       -1.38458
       -1.39756
       -1.36316
       -1.34748
       -1.36256
       -1.42489
       -1.39886
       -1.39211
       -1.38504
       -1.35030
       -1.35500
       -1.41598
       -1.34442
       -1.39862
       -1.36781
       -1.45290
       -1.34360
       -1.37471
       -1.36323
       -1.38259
       -1.36989
       -1.39845
       -1.41513
       -1.35497
       -1.37847
       -1.39866
       -1.36736
       -1.38004
       -1.38764
       -1.38673
       -1.37361
       -1.36363
       -1.40636
       -1.42020
       -1.34742
       -1.39583
       -1.35561
       -1.39982
       -1.38610
       -1.36648
       -1.33884
       -1.36400
       -1.40588
       -1.37171
       -1.37366
       -1.38322
       -1.39938
       -1.36964
       -1.38653
       -1.39703
       -1.37933
       -1.36719
       -1.39109
       -1.37573
       -1.40007
       -1.36522
       -1.37032
       -1.39061
       -1.35024
       -1.38662
       -1.41033
       -1.39701
       -1.37407
       -1.36647
       -1.37299
       -1.41886
       -1.39180
       -1.39490
       -1.34250
       -1.38059
       -1.39991
       -1.35905
       -1.40172
       -1.41610
       -1.41148
       -1.38745
       -1.37539
       -1.34688
       -1.36036
       -1.37212
       -1.38897
       -1.37085
       -1.41136
       -1.38575
       -1.36741
       -1.39766
       -1.38914
       -1.35875
       -1.39659
       -1.38560
       -1.40971
       -1.39442
       -1.38483
       -1.34255
       -1.40670
       -1.35822
       -1.36992
       -1.37285
       -1.38913
       -1.43409
       -1.34865
       -1.35970
       -1.38208
       -1.38242
       -1.37473
       -1.36366
       -1.41364
       -1.38095
       -1.39849
       -1.39220
       -1.40313
       -1.38390
       -1.38679
       -1.36637
       -1.34309
       -1.36766
       -1.39379
       -1.34421
       -1.38156
       -1.35592
       -1.40805
       -1.32486
       -1.40723
       -1.38372
       -1.39939
       -1.39629
       -1.37193
       -1.36540
       -1.37777
       -1.35697
       -1.40103
       -1.40806
       -1.38334
       -1.37355
       -1.39009
       -1.36852
       -1.35376
       -1.37390
       -1.35676
       -1.41698
       -1.37142
       -1.34849
       -1.40675
       -1.39516
       -1.37551
       -1.39781
       -1.37809
       -1.38472
       -1.42961
       -1.39058
       -1.34991
       -1.36052
       -1.40057
       -1.35481
       -1.38921
       -1.37021
       -1.36220
       -1.40518
       -1.38305
       -1.35199
       -1.37718
       -1.40107
       -1.37148
       -1.34755
       -1.37238
       -1.40756
       -1.37376
       -1.41262
       -1.38189
       -1.35589
       -1.33989
       -1.40262
       -1.35721
       -1.37925
       -1.38944
       -1.40271
       -1.34302
       -1.39063
       -1.41834
       -1.40918
       -1.39115
       -1.40885
       -1.40341
       -1.35612
       -1.38116
       -1.39584
       -1.35439
       -1.39729
       -1.36699
       -1.40081
       -1.40807
       -1.34512
       -1.39764
       -1.40558
       -1.34990
       -1.37792
       -1.34269
       -1.41004
       -1.36871
       -1.38126
       -1.34879
       -1.36132
       -1.40377
       -1.38100
       -1.38427
       -1.36802
       -1.37785
       -1.36929
       -1.37920
       -1.37632
       -1.37696
       -1.38030
       -1.38218
       -1.39398
       -1.39042
       -1.36648
       -1.36659
       -1.40499
       -1.39854
       -1.37124
       -1.37982
       -1.40837
       -1.37987
       -1.37777
       -1.35931
       -1.39592
       -1.35179
       -1.39294
       -1.33204
       -1.38545
       -1.36677
       -1.39716
       -1.39747
       -1.40738
       -1.38459
       -1.35547
       -1.34578
       -1.34323
       -1.36446
       -1.37597
       -1.34722
       -1.37025
       -1.39287
       -1.39298
       -1.37973
       -1.37179
       -1.39716
       -1.35037
       -1.39152
       -1.39503
       -1.41333
       -1.38910
       -1.37604
       -1.36195
       -1.39036
       -1.37558
       -1.38194
       -1.39177
       -1.42645
       -1.40787
       -1.34414
       -1.38873
       -1.38592
       -1.38246
       -1.38201
       -1.35900
       -1.39863
       -1.39413
       -1.43175
       -1.39375
       -1.40893
       -1.36917
       -1.37004
       -1.38304
       -1.32843
       -1.43822
       -1.38532
       -1.34820
       -1.39216
       -1.36027
       -1.37392
       -1.33704
       -1.40049
       -1.40849
       -1.40801
       -1.37480
       -1.37654
       -1.34794
       -1.38722
       -1.39229
       -1.37640
       -1.39042
       -1.42731
       -1.36880
       -1.41218
       -1.32100
       -1.37648
       -1.37368
       -1.36865
       -1.42309
       -1.36998
       -1.35429
       -1.44562
       -1.38888
       -1.40426
       -1.39016
       -1.35762
       -1.40621
       -1.39570
       -1.41333
       -1.34335
       -1.34719
       -1.38219
       -1.36970
       -1.40375
       -1.37133
       -1.37592
       -1.41999
       -1.39372
       -1.39298
       -1.39309
       -1.40038
       -1.37393
       -1.36713
       -1.36430
       -1.42613
       -1.37704
       -1.42080
       -1.39704
       -1.35917
       -1.35354
       -1.38106
       -1.36454
       -1.38698
       -1.40487
       -1.35847
       -1.34895
       -1.39184
       -1.40231
       -1.37194
       -1.38769
       -1.40585
       -1.39290
       -1.40994
       -1.38099
       -1.41368
       -1.36232
       -1.42006
       -1.38423
       -1.39508
       -1.39432
       -1.36460
       -1.39425
       -1.37592
       -1.34359
       -1.40028
       -1.33377
       -1.41059
       -1.39295
       -1.38210
       -1.37550
       -1.36188
       -1.40742
       -1.40207
       -1.36485
       -1.36584
       -1.41195
       -1.41241
       -1.37239
       -1.34039
       -1.39038
       -1.38866
       -1.41998
       -1.39815
       -1.40283
       -1.37361
       -1.34084
       -1.37320
       -1.39866
       -1.37779
       -1.34621
       -1.38938
       -1.37274
       -1.36864
       -1.34762
       -1.39240
       -1.38224
       -1.37993
       -1.36549
       -1.36140
       -1.39112
       -1.39449
       -1.38768
       -1.36779
       -1.40289
       -1.34696
       -1.37385
       -1.36898
       -1.36405
       -1.39622
       -1.33488
       -1.36506
       -1.39693
       -1.39273
       -1.37982
       -1.38070
       -1.39057
       -1.37405
       -1.38409
       -1.34497
       -1.41292
       -1.38295
       -1.38495
       -1.37782
       -1.37288
       -1.34139
       -1.38828
       -1.37439
       -1.41489
       -1.37003
       -1.37882
       -1.38563
       -1.38184
       -1.36782
       -1.37657
       -1.36594
       -1.32953
       -1.38547
       -1.42542
       -1.37041
       -1.38444
       -1.38246
       -1.37508
       -1.37445
       -1.32927
       -1.40770
       -1.41349
       -1.31726
       -1.39792
       -1.37530
       -1.39319
       -1.34034
       -1.35430
       -1.39437
       -1.36821
       -1.39466
       -1.35974
       -1.35841
       -1.38127
       -1.38884
       -1.36117
       -1.39306
       -1.36866
       -1.37601
       -1.42031
       -1.35630
       -1.37196
       -1.36327
       -1.40238
       -1.42489
       -1.36897
       -1.32093
       -1.44978
       -1.39433
       -1.40702
       -1.39283
       -1.34592
       -1.38165
       -1.39524
       -1.37394
       -1.32007
       -1.34497
       -1.37182
       -1.38276
       -1.37472
       -1.39122
       -1.38069
       -1.39432
       -1.41404
       -1.36180
       -1.36682
       -1.39954
       -1.34543
       -1.38097
       -1.39636
       -1.41472
       -1.37628
       -1.42884
       -1.40868
       -1.35726
       -1.35182
       -1.35137
       -1.38416
       -1.38278
       -1.41520
       -1.35061
       -1.37449
       -1.38066
       -1.35777
       -1.37423
       -1.41755
       -1.36059
       -1.39936
       -1.42185
       -1.37069
       -1.40830
       -1.34421
       -1.42151
       -1.38979
       -1.39235
       -1.39953
       -1.35657
       -1.40355
       -1.38375
       -1.34613
       -1.35100
       -1.35625
       -1.41718
       -1.36317
       -1.37555
       -1.37754
       -1.39978
       -1.40284
       -1.40832
       -1.34025
       -1.38873
       -1.39551
       -1.42932
       -1.39456
       -1.35121
       -1.40903
       -1.39822
       -1.38395
       -1.38719
       -1.39640
       -1.38196
       -1.32700
       -1.36689
       -1.39880
       -1.38806
       -1.35360
       -1.42072
       -1.38510
       -1.41341
       -1.37640
       -1.38139
       -1.36268
       -1.36804
       -1.37476
       -1.37604
       -1.38809
       -1.38697
       -1.40080
       -1.39412
       -1.40367
       -1.34619
       -1.38903
       -1.35945
       -1.33867
       -1.39540
       -1.36045
       -1.38142
       -1.38305
       -1.40799
       -1.41823
       -1.36119
       -1.37172
       -1.35796
       -1.40566
       -1.37004
       -1.39544
       -1.38292
       -1.36595
       -1.36558
       -1.36162
       -1.35865
       -1.40225
       -1.38390
       -1.41159
       -1.35549
       -1.36361
       -1.37222
       -1.36548
       -1.37141
       -1.38314
       -1.35432
       -1.37649
       -1.34428
       -1.41554
       -1.37738
       -1.39594
       -1.38587
       -1.39332
       -1.36422
       -1.33744
       -1.42494
       -1.41747
       -1.32313
       -1.35741
       -1.39977
       -1.39620
       -1.34909
       -1.36256
       -1.39150
       -1.38535
       -1.41707
       -1.37476
       -1.34574
       -1.36534
       -1.36811
       -1.36768
       -1.37744
       -1.38720
       -1.39306
       -1.40901
       -1.37655
       -1.39878
       -1.38286
       -1.40141
       -1.43083
       -1.38908
       -1.35504
       -1.40881
       -1.37471
       -1.39784
       -1.39111
       -1.38138
       -1.39188
       -1.35306
       -1.38265
       -1.33024
       -1.35183
       -1.37099
       -1.40164
       -1.32942
       -1.38929
       -1.37757
       -1.38246
       -1.39500
       -1.35187
       -1.35133
       -1.39745
       -1.37565
       -1.37848
       -1.39610
       -1.41165
       -1.38931
       -1.40770
       -1.39501
       -1.37145
       -1.36515
       -1.36783
       -1.42019
       -1.39349
       -1.42185
       -1.39033
       -1.39304
       -1.38651
       -1.36816
       -1.36526
       -1.41038
       -1.37048
       -1.43054
       -1.41386
       -1.36603
       -1.36228
       -1.36671
       -1.39377
       -1.41939
       -1.43846
       -1.37686
       -1.35799
       -1.39363
       -1.37985
       -1.37450
       -1.38958
       -1.35291
       -1.40613
       -1.35862
       -1.38536
       -1.37120
       -1.37967
       -1.38677
       -1.42531
       -1.35292
       -1.39231
       -1.40169
       -1.39916
       -1.36179
       -1.41435
       -1.44297
       -1.39843
       -1.38225
       -1.41362
       -1.40268
       -1.39210
       -1.33915
       -1.33350
       -1.39185
       -1.39431
       -1.37837
       -1.38736
       -1.37682
       -1.39713
       -1.36901
       -1.35373
       -1.38297
       -1.36211
       -1.38829
       -1.39050
       -1.37022
       -1.37848
       -1.39765
       -1.36334
       -1.40072
       -1.34234
       -1.38970
       -1.35765
       -1.38676
       -1.40050
       -1.37014
       -1.36592
       -1.38300
       -1.38880
       -1.37232
       -1.35909
       -1.39338
       -1.37596
       -1.40208
       -1.34686
       -1.41306
       -1.39054
       -1.36542
       -1.38909
       -1.38197
       -1.34092
       -1.40388
       -1.37713
       -1.42962
       -1.36683
       -1.37250
       -1.37312
       -1.39453
       -1.37476
       -1.39405
       -1.34560
       -1.36710
       -1.37118
       -1.38367
       -1.35791
       -1.36626
       -1.42344
       -1.39451
       -1.36463
       -1.33972
       -1.39077
       -1.41128
       -1.32144
       -1.34979
       -1.41274
       -1.38736
       -1.33379
       -1.34221
       -1.39115
       -1.42662
       -1.34644
       -1.36118
       -1.36619
       -1.35071
       -1.37415
       -1.37823
       -1.36205
       -1.40283
       -1.41199
       -1.41156
       -1.38925
       -1.39600
       -1.40522
       -1.40202
       -1.39071
       -1.37751
       -1.35219
       -1.37721
       -1.39364
       -1.39145
       -1.36829
       -1.38096
       -1.40838
       -1.34676
       -1.37634
       -1.34116
       -1.32529
       -1.35312
       -1.37596
       -1.34962
       -1.37360
       -1.38674
       -1.35973
       -1.41224
       -1.35656
       -1.33785
       -1.36099
       -1.37688
       -1.37705
       -1.39703
       -1.40273
       -1.39049
       -1.39833
       -1.39717
       -1.37744
       -1.40061
       -1.39997
       -1.40300
       -1.38609
       -1.40350
       -1.36666
       -1.38417
       -1.41416
       -1.32480
       -1.33524
       -1.39114
       -1.39714
       -1.41758
       -1.37151
       -1.39635
       -1.34644
       -1.35883
       -1.38961
       -1.40666
       -1.45512
       -1.39341
       -1.38281
       -1.38879
       -1.38799
       -1.37921
       -1.41374
       -1.35465
       -1.36354
       -1.39038
       -1.39311
       -1.37203
       -1.41866
       -1.38532
       -1.40383
       -1.36887
       -1.38672
       -1.41442
       -1.41811
       -1.37802
       -1.39762
       -1.41651
       -1.39918
       -1.35109
       -1.39015
       -1.37837
       -1.38285
       -1.34686
       -1.34629
       -1.36540
       -1.38109
       -1.38567
       -1.34504
       -1.37253
       -1.40608
       -1.36927
       -1.36976
       -1.36323
       -1.38003
       -1.40112
       -1.35370
       -1.39216
       -1.37274
       -1.36764
       -1.37782
       -1.39373
       -1.38169
       -1.37263
       -1.36713
       -1.40575
       -1.40508
       -1.34796
       -1.37588
       -1.36888
       -1.40278
       -1.35936
       -1.38147
       -1.39163
       -1.35917
       -1.38607
       -1.35172
       -1.42084
       -1.40403
       -1.36736
       -1.42280
       -1.39424
       -1.33621
       -1.42708
       -1.34030
       -1.40503
       -1.34017
       -1.36283
       -1.36997
       -1.41186
       -1.39198
       -1.38575
       -1.38187
       -1.39851
       -1.38105
       -1.38643
       -1.40586
       -1.38168
       -1.39175
       -1.38633
       -1.36535
       -1.32930
       -1.38790
       -1.39722
       -1.32907
       -1.34079
       -1.43255
       -1.39756
       -1.33191
       -1.36750
       -1.37812
       -1.40786
       -1.35090
       -1.35532
       -1.37947
       -1.32505
       -1.36666
       -1.39954
       -1.32531
       -1.37471
       -1.38485
       -1.40770
       -1.36541
       -1.38791
       -1.43766
       -1.39406
       -1.39481
       -1.36952
       -1.35795
       -1.38039
       -1.39150
       -1.35804
       -1.36619
       -1.38233
       -1.39442
       -1.38217
       -1.39082
       -1.38004
       -1.32466
       -1.31631
       -1.38031
       -1.34817
       -1.36835
       -1.38742
       -1.38282
       -1.38535
       -1.34219
       -1.34921
       -1.40336
       -1.37498
       -1.35720
       -1.38111
       -1.39002
       -1.38495
       -1.40064
       -1.38468
       -1.35302
       -1.38707
       -1.38470
       -1.36013
       -1.42537
       -1.37848
       -1.39036
       -1.38573
       -1.42905
       -1.34236
       -1.36754
       -1.38660
       -1.38784
       -1.37161
       -1.37042
       -1.37653
       -1.36639
       -1.38896
       -1.40006
       -1.41039
       -1.44230
       -1.33946
       -1.35229
       -1.37713
       -1.39180
       -1.39423
       -1.39962
       -1.37370
       -1.35601
       -1.39902
       -1.41846
       -1.38354
       -1.38842
       -1.38808
       -1.39080
       -1.38270
       -1.38272
       -1.44657
       -1.40847
       -1.41299
       -1.37920
       -1.38300
       -1.39553
       -1.39415
       -1.35827
       -1.39015
       -1.40865
       -1.33454
       -1.36044
       -1.35002
       -1.36851
       -1.38392
       -1.40276
       -1.36562
       -1.38383
       -1.39896
       -1.34971
       -1.35209
       -1.38157
       -1.39241
       -1.36914
       -1.36177
       -1.38651
       -1.36967
       -1.37188
       -1.38563
       -1.39452
       -1.32172
       -1.37284
       -1.37209
       -1.36131
       -1.38518
       -1.37826
       -1.34910
       -1.39391
       -1.38011
       -1.38653
       -1.36796
       -1.38798
       -1.37017
       -1.36759
       -1.41572
       -1.42081
       -1.34808
       -1.42753
       -1.35643
       -1.36153
       -1.34848
       -1.35818
       -1.39235
       -1.34863
       -1.34960
       -1.38379
       -1.39086
       -1.39329
       -1.40004
       -1.38540
       -1.40943
       -1.38004
       -1.36107
       -1.40730
       -1.38830
       -1.36328
       -1.36659
       -1.41207
       -1.36911
       -1.37018
       -1.36464
       -1.32591
       -1.32389
       -1.40778
       -1.37877
       -1.37235
       -1.41024
       -1.37699
       -1.41105
       -1.36778
       -1.39169
       -1.37451
       -1.33577
       -1.39163
       -1.40763
       -1.38044
       -1.36573
       -1.36058
       -1.41381
       -1.39205
       -1.34834
       -1.39579
       -1.35701
       -1.40111
       -1.39289
       -1.35597
       -1.39701
       -1.40547
       -1.37416
       -1.35135
       -1.38801
       -1.35343
       -1.38837
       -1.37864
       -1.39164
       -1.33335
       -1.33836
       -1.39870
       -1.35087
       -1.37210
       -1.36176
       -1.36353
       -1.40139
       -1.34988
       -1.33336
       -1.38629
       -1.39018
       -1.35982
       -1.38772
       -1.36109
       -1.33682
       -1.41589
       -1.40698
       -1.31649
       -1.41804
       -1.36435
       -1.37302
       -1.42891
       -1.35188
       -1.39533
       -1.38452
       -1.40192
       -1.35048
       -1.36974
       -1.38715
       -1.36051
       -1.37787
       -1.40032
       -1.36206
       -1.38260
       -1.37355
       -1.40398
       -1.40188
       -1.40831
       -1.36527
       -1.38253
       -1.39939
       -1.39825
       -1.38564
       -1.39835
       -1.34634
       -1.37656
       -1.39400
       -1.41577
       -1.39458
       -1.38981
       -1.36725
       -1.37603
       -1.38773
       -1.37634
       -1.42943
       -1.38026
       -1.38334
       -1.37113
       -1.40442
       -1.40323
       -1.39950
       -1.34986
       -1.40089
       -1.39646
       -1.36484
       -1.38367
       -1.35028
       -1.36925
       -1.38235
       -1.38761
       -1.37270
       -1.38857
       -1.38980
       -1.33136
       -1.34410
       -1.38635
       -1.37748
       -1.35189
       -1.34377
       -1.35050
       -1.37371
       -1.35223
       -1.40188
       -1.39697
       -1.35156
       -1.35970
       -1.37661
       -1.35914
       -1.37651
       -1.38930
       -1.37290
       -1.39793
       -1.39076
       -1.42875
       -1.36659
       -1.42557
       -1.35869
       -1.33344
       -1.39487
       -1.37857
       -1.36200
       -1.40360
       -1.33528
       -1.34548
       -1.35967
       -1.39268
       -1.39356
       -1.38735
       -1.34945
       -1.38227
       -1.37644
       -1.36741
       -1.38255
       -1.38474
       -1.38569
       -1.40316
       -1.38856
       -1.40804
       -1.38550
       -1.35347
       -1.38042
       -1.38551
       -1.34784
       -1.35588
       -1.36803
       -1.32766
       -1.34823
       -1.40109
       -1.38840
       -1.35587
       -1.41143
       -1.37598
       -1.43612
       -1.34115
       -1.37073
       -1.38384
       -1.33906
       -1.38451
       -1.43604
       -1.36754
       -1.39027
       -1.33639
       -1.39802
       -1.38015
       -1.38891
       -1.37187
       -1.35435
       -1.42825
       -1.40171
       -1.36749
       -1.37803
       -1.37913
       -1.34621
       -1.38043
       -1.37448
       -1.36907
       -1.37294
       -1.36813
       -1.36787
       -1.34080
       -1.32814
       -1.39165
       -1.36445
       -1.39448
       -1.36713
       -1.38725
       -1.40727
       -1.38224
       -1.34773
       -1.37334
       -1.39056
       -1.37214
       -1.36594
       -1.37338
       -1.33627
       -1.39131
       -1.40914
       -1.33979
       -1.39528
       -1.36038
       -1.35110
       -1.38996
       -1.39389
       -1.40434
       -1.37642
       -1.41438
       -1.40023
       -1.40219
       -1.38644
       -1.38197
       -1.37655
       -1.38193
       -1.37595
       -1.39711
       -1.37742
       -1.40957
       -1.37498
       -1.40868
       -1.39476
       -1.38598
       -1.38615
       -1.39126
       -1.38730
       -1.38108
       -1.36850
       -1.35449
       -1.38819
       -1.38970
       -1.40454
       -1.36832
       -1.36614
       -1.36890
       -1.39028
       -1.37362
       -1.39714
       -1.35006
       -1.37231
       -1.36265
       -1.40263
       -1.37394
       -1.40498
       -1.36893
       -1.38836
       -1.34621
       -1.37654
       -1.38634
       -1.33665
       -1.36654
       -1.38975
       -1.38072
       -1.38391
       -1.38977
       -1.37325
       -1.30489
       -1.35080
       -1.39881
       -1.38783
       -1.37291
       -1.37010
       -1.34772
       -1.35416
       -1.34536
       -1.40260
       -1.37668
       -1.32266
       -1.35680
       -1.41802
       -1.35558
       -1.39355
       -1.35221
       -1.39370
       -1.40252
       -1.38584
       -1.40950
       -1.37217
       -1.40654
       -1.33108
       -1.35529
       -1.40485
       -1.35546
       -1.37565
       -1.40337
       -1.34689
       -1.38591
       -1.36675
       -1.39238
       -1.38353
       -1.38534
       -1.35602
       -1.38623
       -1.40231
       -1.36144
       -1.37881
       -1.35280
       -1.36467
       -1.40009
       -1.35522
       -1.36143
       -1.39155
       -1.34354
       -1.38229
       -1.38763
       -1.36407
       -1.37172
       -1.36538
       -1.33089
       -1.30896
       -1.40195
       -1.37434
       -1.31773
       -1.38544
       -1.39121
       -1.43732
       -1.34618
       -1.37980
       -1.37752
       -1.39673
       -1.39261
       -1.41385
       -1.36748
       -1.41902
       -1.36897
       -1.36411
       -1.35160
       -1.39178
       -1.38821
       -1.34702
       -1.43487
       -1.37016
       -1.38066
       -1.37832
       -1.39455
       -1.41255
       -1.39074
       -1.39343
       -1.38408
       -1.32703
       -1.39117
       -1.35684
       -1.32969
       -1.32009
       -1.38504
       -1.37219
       -1.37309
       -1.36778
       -1.37213
       -1.43142
       -1.37640
       -1.37318
       -1.36863
       -1.39161
       -1.38084
       -1.32729
       -1.39271
       -1.37935
       -1.35354
       -1.40143
       -1.34826
       -1.43610
       -1.39814
       -1.37497
       -1.36927
       -1.38949
       -1.40993
       -1.38361
       -1.40364
       -1.39635
       -1.40431
       -1.40869
       -1.36334
       -1.39676
       -1.37335
       -1.38836
       -1.40448
       -1.35812
       -1.41732
       -1.38499
       -1.37738
       -1.39489
       -1.35306
       -1.39065
       -1.38155
       -1.40247
       -1.38512
       -1.38321
       -1.39096
       -1.40500
       -1.39433
       -1.38800
       -1.38084
       -1.34891
       -1.38822
       -1.41300
       -1.36666
       -1.39960
       -1.33533
       -1.35960
       -1.37928
       -1.39998
       -1.37725
       -1.38847
       -1.37929
       -1.38274
       -1.35039
       -1.36669
       -1.37703
       -1.33906
       -1.36058
       -1.36496
       -1.38461
       -1.36097
       -1.38213
       -1.36270
       -1.28212
       -1.36170
       -1.38741
       -1.37717
       -1.40653
       -1.34287
       -1.36514
       -1.35637
       -1.34430
       -1.38426
       -1.37524
       -1.33671
       -1.35386
       -1.39225
       -1.34728
       -1.40742
       -1.39007
       -1.35796
       -1.38406
       -1.38473
       -1.43997
       -1.38612
       -1.38564
       -1.33334
       -1.35454
       -1.40591
       -1.34592
       -1.36241
       -1.40511
       -1.34266
       -1.37076
       -1.34696
       -1.35704
       -1.39281
       -1.39756
       -1.36836
       -1.38487
       -1.37471
       -1.31557
       -1.35302
       -1.34482
       -1.35395
       -1.39506
       -1.37974
       -1.35356
       -1.39467
       -1.34027
       -1.35411
       -1.37110
       -1.35786
       -1.40756
       -1.32947
       -1.33395
       -1.34671
       -1.38103
       -1.36768
       -1.35687
       -1.39092
       -1.37494
       -1.39028
       -1.35123
       -1.34578
       -1.36695
       -1.40162
       -1.37646
       -1.40976
       -1.38786
       -1.38637
       -1.38969
       -1.31431
       -1.36024
       -1.39763
       -1.39383
       -1.37563
       -1.38529
       -1.37224
       -1.39455
       -1.37695
       -1.38759
       -1.41171
       -1.39684
       -1.36420
       -1.37284
       -1.33585
       -1.39244
       -1.39600
       -1.34403
       -1.35672
       -1.36828
       -1.37076
       -1.37243
       -1.38833
       -1.36249
       -1.40715
       -1.41019
       -1.39582
       -1.37656
       -1.40964
       -1.39223
       -1.34224
       -1.38472
       -1.36764
       -1.35185
       -1.38467
       -1.35870
       -1.41054
       -1.40589
       -1.37971
       -1.37507
       -1.37759
       -1.41981
       -1.36550
       -1.42672
       -1.37580
       -1.39822
       -1.39171
       -1.39234
       -1.36806
       -1.38412
       -1.37947
       -1.40314
       -1.35830
       -1.41922
       -1.34547
       -1.39502
       -1.39696
       -1.37868
       -1.38124
       -1.37671
       -1.40575
       -1.42639
       -1.37188
       -1.38900
       -1.38732
       -1.36069
       -1.39765
       -1.40966
       -1.38652
       -1.38054
       -1.38289
       -1.36990
       -1.38719
       -1.34851
       -1.37240
       -1.38231
       -1.38139
       -1.39627
       -1.38741
       -1.33041
       -1.39634
       -1.37893
       -1.35771
       -1.38683
       -1.30500
       -1.34710
       -1.36017
       -1.38437
       -1.34803
       -1.33546
       -1.31741
       -1.34199
       -1.33532
       -1.37538
       -1.38843
       -1.35524
       -1.36632
       -1.36751
       -1.33604
       -1.40037
       -1.41590
       -1.36308
       -1.36307
       -1.39559
       -1.38945
       -1.33801
       -1.40424
       -1.36850
       -1.37438
       -1.37692
       -1.40433
       -1.40555
       -1.37448
       -1.35535
       -1.34711
       -1.34472
       -1.42539
       -1.38040
       -1.38391
       -1.35513
       -1.34369
       -1.35792
       -1.33216
       -1.37518
       -1.37758
       -1.39957
       -1.38567
       -1.40302
       -1.36232
       -1.34821
       -1.37420
       -1.34393
       -1.35148
       -1.39717
       -1.38453
       -1.36779
       -1.37823
       -1.37684
       -1.38869
       -1.35411
       -1.34254
       -1.36179
       -1.34481
       -1.33545
       -1.36713
       -1.41656
       -1.36524
       -1.34340
       -1.38644
       -1.36885
       -1.37441
       -1.36980
       -1.37144
       -1.32919
       -1.40303
       -1.37985
       -1.38185
       -1.42951
       -1.39837
       -1.37312
       -1.33661
       -1.36567
       -1.38042
       -1.38848
       -1.35608
       -1.39524
       -1.36398
       -1.39898
       -1.39138
       -1.38495
       -1.40549
       -1.42290
       -1.37185
       -1.36612
       -1.37389
       -1.37935
       -1.39554
       -1.35236
       -1.34359
       -1.37113
       -1.38449
       -1.38170
       -1.36370
       -1.36472
       -1.41000
       -1.38807
       -1.40363
       -1.40051
       -1.37164
       -1.41932
       -1.36768
       -1.37630
       -1.38799
       -1.36310
       -1.38117
       -1.35326
       -1.38595
       -1.39012
       -1.40193
       -1.39328
       -1.37311
       -1.40627
       -1.37392
       -1.39896
       -1.37664
       -1.38002
       -1.40793
       -1.38413
       -1.36114
       -1.38380
       -1.35517
       -1.39856
       -1.41215
       -1.35730
       -1.34655
       -1.39954
       -1.39097
       -1.37682
       -1.39724
       -1.37759
       -1.38665
       -1.38726
       -1.38428
       -1.38770
       -1.41074
       -1.35954
       -1.37239
       -1.37402
       -1.37095
       -1.35736
       -1.36920
       -1.35695
       -1.35493
       -1.38225
       -1.34959
       -1.37593
       -1.36322
       -1.40053
       -1.36414
       -1.31507
       -1.37597
       -1.35303
       -1.35468
       -1.38330
       -1.33666
       -1.36662
       -1.38476
       -1.37940
       -1.34400
       -1.32958
       -1.31393
       -1.32163
       -1.27153
       -1.34278
       -1.37662
       -1.33428
       -1.39235
       -1.33869
       -1.38860
       -1.37012
       -1.35541
       -1.38262
       -1.35405
       -1.37339
       -1.39194
       -1.32887
       -1.37392
       -1.34308
       -1.39462
       -1.40538
       -1.39430
       -1.40315
       -1.39564
       -1.38038
       -1.33280
       -1.34013
       -1.40657
       -1.37417
       -1.38572
       -1.37953
       -1.38994
       -1.34959
       -1.33777
       -1.36862
       -1.36834
       -1.37869
       -1.37207
       -1.37905
       -1.36486
       -1.33664
       -1.38348
       -1.34821
       -1.33797
       -1.38564
       -1.35650
       -1.39055
       -1.37657
       -1.32949
       -1.37664
       -1.36407
       -1.35400
       -1.38004
       -1.36958
       -1.36058
       -1.35409
       -1.38087
       -1.34941
       -1.32270
       -1.38591
       -1.41476
       -1.34211
       -1.35727
       -1.36442
       -1.33923
       -1.37816
       -1.37604
       -1.35793
       -1.41429
       -1.38480
       -1.37807
       -1.35142
       -1.33621
       -1.36025
       -1.37516
       -1.36047
       -1.39845
       -1.37053
       -1.38734
       -1.38177
       -1.37600
       -1.37859
       -1.40945
       -1.36169
       -1.36393
       -1.36369
       -1.38751
       -1.37717
       -1.35521
       -1.34814
       -1.35987
       -1.37110
       -1.38709
       -1.39064
       -1.35045
       -1.40188
       -1.39142
       -1.40511
       -1.39016
       -1.38831
       -1.40687
       -1.35768
       -1.35292
       -1.36474
       -1.36318
       -1.40199
       -1.34960
       -1.39825
       -1.36204
       -1.39895
       -1.38386
       -1.38764
       -1.41251
       -1.38710
       -1.41251
       -1.36541
       -1.34584
       -1.41663
       -1.38782
       -1.35009
       -1.39146
       -1.34628
       -1.39867
       -1.38894
       -1.34724
       -1.37707
       -1.35423
       -1.41720
       -1.36051
       -1.39102
       -1.38705
       -1.39741
       -1.39524
       -1.37247
       -1.39041
       -1.37397
       -1.35319
       -1.36194
       -1.39639
       -1.36148
       -1.35392
       -1.36507
       -1.37556
       -1.35758
       -1.38625
       -1.33674
       -1.37263
       -1.35953
       -1.41984
       -1.35612
       -1.32777
       -1.37398
       -1.37375
       -1.38204
       -1.37744
       -1.35314
       -1.37946
       -1.34779
       -1.38523
       -1.33474
       -1.32952
       -1.32841
       -1.35461
       -1.31299
       -1.38351
       -1.39079
       -1.31571
       -1.35634
       -1.31376
       -1.34868
       -1.37980
       -1.35465
       -1.36667
       -1.34061
       -1.39134
       -1.37752
       -1.35492
       -1.35580
       -1.35584
       -1.38386
       -1.39095
       -1.41008
       -1.37736
       -1.37443
       -1.35079
       -1.31877
       -1.37029
       -1.39426
       -1.35378
       -1.37300
       -1.34577
       -1.38633
       -1.37351
       -1.37224
       -1.40123
       -1.37578
       -1.35244
       -1.36777
       -1.39818
       -1.35729
       -1.35534
       -1.38793
       -1.36236
       -1.37274
       -1.38264
       -1.36965
       -1.39474
       -1.38499
       -1.35850
       -1.37935
       -1.35302
       -1.33826
       -1.39380
       -1.33913
       -1.34833
       -1.36459
       -1.37515
       -1.35730
       -1.32041
       -1.40613
       -1.39348
       -1.36830
       -1.36702
       -1.38998
       -1.34255
       -1.34641
       -1.38244
       -1.37755
       -1.46140
       -1.37170
       -1.37707
       -1.35114
       -1.33348
       -1.36958
       -1.37131
       -1.36898
       -1.41383
       -1.37982
       -1.37515
       -1.38769
       -1.38763
       -1.40061
       -1.39169
       -1.37592
       -1.38917
       -1.32431
       -1.39045
       -1.35890
       -1.35923
       -1.34879
       -1.33687
       -1.36163
       -1.37089
       -1.33194
       -1.33725
       -1.36175
       -1.35776
       -1.37669
       -1.39428
       -1.40120
       -1.42669
       -1.38433
       -1.38176
       -1.36547
       -1.34726
       -1.38926
       -1.37351
       -1.37995
       -1.34339
       -1.38944
       -1.38996
       -1.37479
       -1.43310
       -1.38481
       -1.40157
       -1.36211
       -1.34666
       -1.40444
       -1.40595
       -1.36319
       -1.36878
       -1.33868
       -1.43717
       -1.38130
       -1.37279
       -1.37514
       -1.34544
       -1.38022
       -1.35741
       -1.37632
       -1.38800
       -1.39003
       -1.39310
       -1.35455
       -1.34976
       -1.39266
       -1.34754
       -1.34631
       -1.38397
       -1.30790
       -1.36738
       -1.38098
       -1.40318
       -1.40080
       -1.40224
       -1.38959
       -1.37657
       -1.36685
       -1.40954
       -1.34409
       -1.39511
       -1.33073
       -1.39845
       -1.39485
       -1.36807
       -1.33500
       -1.35387
       -1.35031
       -1.36480
       -1.35276
       -1.37895
       -1.31939
       -1.35171
       -1.33444
       -1.36602
       -1.36697
       -1.32098
       -1.37134
       -1.31329
       -1.34773
       -1.38010
       -1.35023
       -1.36531
       -1.36094
       -1.36289
       -1.38622
       -1.38221
       -1.37063
       -1.35764
       -1.39050
       -1.39550
       -1.34917
       -1.37657
       -1.34403
       -1.32301
       -1.34077
       -1.35118
       -1.40424
       -1.36883
       -1.37811
       -1.35552
       -1.36312
       -1.34434
       -1.37628
       -1.39280
       -1.37507
       -1.34188
       -1.37917
       -1.40131
       -1.38116
       -1.38217
       -1.37719
       -1.35664
       -1.37572
       -1.35648
       -1.32678
       -1.38174
       -1.39422
       -1.39275
       -1.39038
       -1.35964
       -1.36858
       -1.41549
       -1.33116
       -1.35489
       -1.35582
       -1.38898
       -1.39695
       -1.36045
       -1.36390
       -1.37953
       -1.35428
       -1.35660
       -1.38581
       -1.35691
       -1.35648
       -1.37181
       -1.37890
       -1.45053
       -1.35764
       -1.33749
       -1.37677
       -1.34821
       -1.39517
       -1.39788
       -1.36216
       -1.39574
       -1.38687
       -1.39506
       -1.33694
       -1.38618
       -1.40865
       -1.41368
       -1.38817
       -1.38492
       -1.31519
       -1.41089
       -1.35869
       -1.31994
       -1.36994
       -1.34529
       -1.39087
       -1.37128
       -1.35377
       -1.30203
       -1.35924
       -1.37457
       -1.35320
       -1.38519
       -1.38951
       -1.39961
       -1.40102
       -1.37893
       -1.34786
       -1.35339
       -1.36915
       -1.38672
       -1.37807
       -1.37330
       -1.36820
       -1.37764
       -1.39406
       -1.43410
       -1.43390
       -1.40149
       -1.35167
       -1.34667
       -1.40579
       -1.39408
       -1.34835
       -1.36400
       -1.33930
       -1.42899
       -1.38740
       -1.34556
       -1.38614
       -1.34867
       -1.42877
       -1.36000
       -1.40162
       -1.39080
       -1.38199
       -1.36514
       -1.35260
       -1.36737
       -1.39130
       -1.35770
       -1.36539
       -1.39687
       -1.34984
       -1.38705
       -1.35775
       -1.37816
       -1.41254
       -1.38547
       -1.37385
       -1.36889
       -1.33641
       -1.38503
       -1.35044
       -1.40863
       -1.34442
       -1.36841
       -1.37735
       -1.33309
       -1.37082
       -1.36155
       -1.35247
       -1.36939
       -1.30904
       -1.38193
       -1.34912
       -1.32212
       -1.34627
       -1.39603
       -1.38477
       -1.34442
       -1.36808
       -1.34797
       -1.40300
       -1.35762
       -1.33407
       -1.33555
       -1.36816
       -1.32480
       -1.36525
       -1.37226
       -1.35467
       -1.40416
       -1.40633
       -1.40274
       -1.37234
       -1.37845
       -1.34060
       -1.33344
       -1.35926
       -1.33435
       -1.38995
       -1.39616
       -1.38292
       -1.34701
       -1.33822
       -1.35864
       -1.39324
       -1.37995
       -1.36766
       -1.38697
       -1.34260
       -1.41587
       -1.43071
       -1.37308
       -1.39121
       -1.34885
       -1.35219
       -1.36782
       -1.36672
       -1.35082
       -1.37570
       -1.37355
       -1.34634
       -1.37133
       -1.33288
       -1.40063
       -1.38881
       -1.36139
       -1.34855
       -1.39382
       -1.36324
       -1.33497
       -1.32180
       -1.36779
       -1.34730
       -1.36865
       -1.38264
       -1.35687
       -1.36184
       -1.36458
       -1.39866
       -1.42614
       -1.38352
       -1.39429
       -1.37559
       -1.34393
       -1.39982
       -1.37553
       -1.35363
       -1.39572
       -1.35306
       -1.43745
       -1.30232
       -1.37552
       -1.39716
       -1.37360
       -1.34480
       -1.36042
       -1.31906
       -1.38160
       -1.35059
       -1.33504
       -1.34848
       -1.36831
       -1.38703
       -1.34357
       -1.36058
       -1.34011
       -1.38811
       -1.38082
       -1.36814
       -1.41057
       -1.37851
       -1.36936
       -1.37538
       -1.39948
       -1.35770
       -1.34092
       -1.35708
       -1.35281
       -1.34468
       -1.40999
       -1.35622
       -1.38409
       -1.37719
       -1.41751
       -1.43829
       -1.35915
       -1.36295
       -1.37105
       -1.39219
       -1.40173
       -1.37477
       -1.37794
       -1.35592
       -1.42406
       -1.39906
       -1.33919
       -1.37967
       -1.38933
       -1.37419
       -1.37865
       -1.43891
       -1.36989
       -1.38551
       -1.36905
       -1.37319
       -1.37857
       -1.40854
       -1.35548
       -1.37781
       -1.40183
       -1.37573
       -1.39152
       -1.37770
       -1.36978
       -1.37929
       -1.39860
       -1.38486
       -1.35980
       -1.32472
       -1.36397
       -1.35922
       -1.40430
       -1.31728
       -1.36313
       -1.39237
       -1.38454
       -1.35908
       -1.33706
       -1.39200
       -1.37360
       -1.31247
       -1.38487
       -1.32351
       -1.33427
       -1.32204
       -1.39773
       -1.42534
       -1.35165
       -1.32336
       -1.34963
       -1.40077
       -1.36796
       -1.37163
       -1.35888
       -1.35285
       -1.33682
       -1.39032
       -1.33768
       -1.34735
       -1.38101
       -1.38706
       -1.39586
       -1.35193
       -1.36279
       -1.36416
       -1.33858
       -1.37544
       -1.36587
       -1.39126
       -1.41011
       -1.37866
       -1.35450
       -1.32222
       -1.34226
       -1.39034
       -1.37807
       -1.36442
       -1.39579
       -1.33430
       -1.41494
       -1.40267
       -1.35387
       -1.38460
       -1.36346
       -1.35931
       -1.38933
       -1.33410
       -1.36373
       -1.36475
       -1.36542
       -1.36668
       -1.36613
       -1.32743
       -1.42694
       -1.40222
       -1.33761
       -1.37129
       -1.40574
       -1.38593
       -1.35803
       -1.34254
       -1.36283
       -1.34425
       -1.34450
       -1.37164
       -1.39659
       -1.38588
       -1.37910
       -1.39904
       -1.38567
       -1.40527
       -1.39084
       -1.37993
       -1.37462
       -1.39208
       -1.36843
       -1.36685
       -1.40543
       -1.35086
       -1.38297
       -1.33498
       -1.39619
       -1.37742
       -1.36973
       -1.33265
       -1.34852
       -1.32825
       -1.39929
       -1.35005
       -1.33220
       -1.34340
       -1.36636
       -1.38066
       -1.35920
       -1.34958
       -1.39137
       -1.39437
       -1.34834
       -1.35531
       -1.39179
       -1.38061
       -1.36697
       -1.34873
       -1.36969
       -1.36525
       -1.34418
       -1.37649
       -1.35804
       -1.37199
       -1.42883
       -1.36321
       -1.37602
       -1.35937
       -1.40468
       -1.39458
       -1.35700
       -1.33985
       -1.37667
       -1.40981
       -1.40016
       -1.40215
       -1.34950
       -1.38910
       -1.39171
       -1.39380
       -1.34115
       -1.37847
       -1.38774
       -1.36052
       -1.38205
       -1.38070
       -1.37702
       -1.37415
       -1.36201
       -1.36005
       -1.34507
       -1.37852
       -1.36679
       -1.37210
       -1.38268
       -1.37234
       -1.38568
       -1.36040
       -1.37114
       -1.34725
       -1.38462
       -1.38483
       -1.35942
       -1.32256
       -1.39254
       -1.34694
       -1.40907
       -1.31695
       -1.36242
       -1.37688
       -1.39750
       -1.35958
       -1.34049
       -1.39681
       -1.32006
       -1.33108
       -1.37030
       -1.35263
       -1.31705
       -1.35030
       -1.37948
       -1.40681
       -1.36029
       -1.32921
       -1.35942
       -1.36983
       -1.38406
       -1.32985
       -1.34225
       -1.36371
       -1.36930
       -1.38040
       -1.34741
       -1.35929
       -1.38220
       -1.37744
       -1.38415
       -1.35206
       -1.34004
       -1.37934
       -1.32620
       -1.37860
       -1.35548
       -1.40286
       -1.39854
       -1.36328
       -1.41252
       -1.31839
       -1.35389
       -1.39454
       -1.39124
       -1.38653
       -1.39658
       -1.33198
       -1.39124
       -1.39274
       -1.37296
       -1.39868
       -1.35940
       -1.38390
       -1.38357
       -1.33570
       -1.36224
       -1.37232
       -1.35349
       -1.35069
       -1.34934
       -1.33265
       -1.39120
       -1.38546
       -1.35280
       -1.35272
       -1.37684
       -1.36533
       -1.36749
       -1.33060
       -1.38324
       -1.36676
       -1.36800
       -1.36079
       -1.38533
       -1.39166
       -1.35898
       -1.37195
       -1.35307
       -1.40397
       -1.37693
       -1.37852
       -1.35105
       -1.38320
       -1.38958
       -1.34990
       -1.43307
       -1.39370
       -1.38663
       -1.35193
       -1.35896
       -1.38674
       -1.38253
       -1.34935
       -1.33685
       -1.32637
       -1.40244
       -1.34160
       -1.35322
       -1.31461
       -1.38671
       -1.41140
       -1.34670
       -1.37020
       -1.39423
       -1.37440
       -1.37070
       -1.35454
       -1.36777
       -1.38942
       -1.35544
       -1.36520
       -1.40538
       -1.35356
       -1.35389
       -1.38181
       -1.39743
       -1.38884
       -1.40176
       -1.34291
       -1.36518
       -1.36023
       -1.37760
       -1.36422
       -1.34018
       -1.32531
       -1.36423
       -1.36934
       -1.40135
       -1.37016
       -1.33724
       -1.36998
       -1.34320
       -1.38366
       -1.35304
       -1.33158
       -1.38128
       -1.36384
       -1.36595
       -1.39315
       -1.36779
       -1.35518
       -1.36740
       -1.36593
       -1.37762
       -1.36650
       -1.38385
       -1.37802
       -1.37101
       -1.41818
       -1.37014
       -1.34817
       -1.38643
       -1.36668
       -1.38626
       -1.35941
       -1.33641
       -1.34429
       -1.39665
       -1.37885
       -1.38636
       -1.30179
       -1.36707
       -1.38405
       -1.38266
       -1.32703
       -1.33846
       -1.37626
       -1.33509
       -1.34024
       -1.39708
       -1.37982
       -1.30552
       -1.38741
       -1.36310
       -1.38606
       -1.34498
       -1.33482
       -1.34807
       -1.36573
       -1.37511
       -1.34060
       -1.34906
       -1.35142
       -1.36200
       -1.37533
       -1.33673
       -1.38617
       -1.37054
       -1.39247
       -1.37334
       -1.34752
       -1.36921
       -1.37676
       -1.33336
       -1.41274
       -1.37019
       -1.37038
       -1.38459
       -1.34833
       -1.38374
       -1.35195
       -1.36652
       -1.37278
       -1.38288
       -1.39094
       -1.39509
       -1.33445
       -1.38692
       -1.38326
       -1.33958
       -1.34131
       -1.37372
       -1.37764
       -1.39862
       -1.33116
       -1.34151
       -1.40264
       -1.34886
       -1.34975
       -1.35207
       -1.33968
       -1.40914
       -1.36688
       -1.37496
       -1.38687
       -1.34738
       -1.36909
       -1.35526
       -1.34654
       -1.40366
       -1.35737
       -1.40519
       -1.34939
       -1.39871
       -1.35849
       -1.36021
       -1.36526
       -1.37641
       -1.40295
       -1.36948
       -1.37978
       -1.33786
       -1.36240
       -1.39503
       -1.36561
       -1.41539
       -1.40836
       -1.35434
       -1.38264
       -1.36143
       -1.36147
       -1.36613
       -1.33802
       -1.33055
       -1.31299
       -1.40875
       -1.31901
       -1.37636
       -1.32997
       -1.38471
       -1.42331
       -1.33810
       -1.40263
       -1.39717
       -1.36968
       -1.37667
       -1.34694
       -1.37039
       -1.35385
       -1.34819
       -1.38579
       -1.33737
       -1.34799
       -1.34583
       -1.39092
       -1.38539
       -1.39216
       -1.34751
       -1.34907
       -1.35248
       -1.37323
       -1.40106
       -1.36395
       -1.35287
       -1.33681
       -1.36217
       -1.38122
       -1.41294
       -1.36400
       -1.35583
       -1.37441
       -1.32437
       -1.40098
       -1.37795
       -1.30806
       -1.35424
       -1.37184
       -1.39715
       -1.41185
       -1.33758
       -1.33624
       -1.38191
       -1.36336
       -1.38301
       -1.36424
       -1.39028
       -1.39481
       -1.37181
       -1.41110
       -1.37668
       -1.34575
       -1.35033
       -1.34409
       -1.37056
       -1.37438
       -1.32867
       -1.36114
       -1.36563
       -1.37522
       -1.41152
       -1.31862
       -1.36162
       -1.37578
       -1.33434
       -1.36439
       -1.35308
       -1.37613
       -1.35666
       -1.36429
       -1.36399
       -1.36174
       -1.32736
       -1.36173
       -1.33843
       -1.36794
       -1.33939
       -1.35100
       -1.36382
       -1.33500
       -1.39322
       -1.34996
       -1.36047
       -1.37576
       -1.39232
       -1.40659
       -1.33997
       -1.37295
       -1.37586
       -1.39858
       -1.37991
       -1.33613
       -1.37176
       -1.38885
       -1.37149
       -1.40262
       -1.36577
       -1.38405
       -1.38872
       -1.39377
       -1.37478
       -1.37891
       -1.38037
       -1.35101
       -1.39269
       -1.37322
       -1.35441
       -1.32490
       -1.36221
       -1.36722
       -1.37045
       -1.34049
       -1.35039
       -1.35113
       -1.36273
       -1.34737
       -1.36652
       -1.37024
       -1.36001
       -1.35978
       -1.36217
       -1.35827
       -1.39705
       -1.36696
       -1.38739
       -1.37516
       -1.37513
       -1.32716
       -1.35397
       -1.33745
       -1.37180
       -1.34452
       -1.37569
       -1.33627
       -1.37006
       -1.35517
       -1.38914
       -1.37654
       -1.33401
       -1.35704
       -1.37001
       -1.32958
       -1.32849
       -1.37383
       -1.37878
       -1.34980
       -1.41026
       -1.36300
       -1.32558
       -1.34497
       -1.34319
       -1.35237
       -1.40531
       -1.32714
       -1.35571
       -1.32235
       -1.40944
       -1.32119
       -1.38143
       -1.32662
       -1.37692
       -1.41412
       -1.38663
       -1.39423
       -1.37703
       -1.37122
       -1.36255
       -1.32419
       -1.37995
       -1.37108
       -1.33030
       -1.39399
       -1.35542
       -1.39346
       -1.34657
       -1.36902
       -1.39828
       -1.38498
       -1.33663
       -1.36633
       -1.34345
       -1.41216
       -1.37861
       -1.37552
       -1.37477
       -1.37052
       -1.34892
       -1.40330
       -1.38940
       -1.36986
       -1.35365
       -1.37091
       -1.34212
       -1.40140
       -1.39157
       -1.29517
       -1.36238
       -1.35642
       -1.38682
       -1.40979
       -1.34695
       -1.34664
       -1.36221
       -1.37446
       -1.39326
       -1.37105
       -1.36516
       -1.40105
       -1.37643
       -1.39203
       -1.43503
       -1.35985
       -1.34566
       -1.34018
       -1.38564
       -1.38282
       -1.33486
       -1.37325
       -1.37453
       -1.39604
       -1.39326
       -1.33184
       -1.36190
       -1.40552
       -1.33145
       -1.35529
       -1.35449
       -1.35436
       -1.34416
       -1.39568
       -1.36513
       -1.35545
       -1.35239
       -1.34982
       -1.36627
       -1.36321
       -1.36074
       -1.34759
       -1.36739
       -1.30873
       -1.33932
       -1.36810
       -1.36595
       -1.36102
       -1.35585
       -1.38618
       -1.36559
       -1.34719
       -1.37154
       -1.39704
       -1.34549
       -1.36386
       -1.34158
       -1.38805
       -1.36583
       -1.42146
       -1.35373
       -1.36591
       -1.41929
       -1.37874
       -1.38816
       -1.38426
       -1.35338
       -1.38270
       -1.35764
       -1.38932
       -1.36634
       -1.34252
       -1.36852
       -1.39527
       -1.39620
       -1.34362
       -1.35083
       -1.33497
       -1.37311
       -1.39042
       -1.37320
       -1.34981
       -1.36316
       -1.33907
       -1.32177
       -1.34198
       -1.35788
       -1.38557
       -1.36485
       -1.34354
       -1.36995
       -1.34096
       -1.35059
       -1.35669
       -1.37640
       -1.37983
       -1.37408
       -1.34114
       -1.38731
       -1.35354
       -1.35821
       -1.37280
       -1.32693
       -1.39122
       -1.35439
       -1.33586
       -1.35856
       -1.37547
       -1.37655
       -1.35425
       -1.40917
       -1.37734
       -1.33147
       -1.33641
       -1.35692
       -1.36122
       -1.38645
       -1.31819
       -1.33757
       -1.31844
       -1.38140
       -1.33896
       -1.36825
       -1.34826
       -1.38320
       -1.41614
       -1.37722
       -1.36497
       -1.35086
       -1.38616
       -1.36250
       -1.34137
       -1.42020
       -1.36472
       -1.33950
       -1.38062
       -1.35461
       -1.39586
       -1.35998
       -1.37846
       -1.37200
       -1.36757
       -1.35435
       -1.37000
       -1.35825
       -1.41210
       -1.36839
       -1.36904
       -1.34579
       -1.36133
       -1.35251
       -1.41260
       -1.38315
       -1.38325
       -1.36226
       -1.36824
       -1.31132
       -1.39461
       -1.37758
       -1.32256
       -1.37189
       -1.36207
       -1.35562
       -1.33990
       -1.36919
       -1.34819
       -1.38838
       -1.37074
       -1.35362
       -1.36941
       -1.37455
       -1.37169
       -1.36426
       -1.37212
       -1.37769
       -1.39390
       -1.36575
       -1.33402
       -1.37881
       -1.40266
       -1.38091
       -1.33956
       -1.37785
       -1.38700
       -1.36864
       -1.33596
       -1.33939
       -1.38032
       -1.33507
       -1.34202
       -1.36503
       -1.35068
       -1.35649
       -1.38174
       -1.36600
       -1.34558
       -1.34681
       -1.32659
       -1.35921
       -1.34461
       -1.34799
       -1.35884
       -1.35897
       -1.32698
       -1.34720
       -1.37535
       -1.34991
       -1.35778
       -1.35576
       -1.43411
       -1.37863
       -1.38676
       -1.36786
       -1.37841
       -1.33066
       -1.36196
       -1.34692
       -1.39876
       -1.37319
       -1.38266
       -1.38692
       -1.34828
       -1.41060
       -1.39040
       -1.41908
       -1.38569
       -1.33424
       -1.38628
       -1.36834
       -1.36182
       -1.40188
       -1.36435
       -1.38461
       -1.38616
       -1.35564
       -1.35707
       -1.36226
       -1.35071
       -1.42037
       -1.37318
       -1.40228
       -1.33520
       -1.39194
       -1.35441
       -1.33465
       -1.36086
       -1.39712
       -1.41512
       -1.36370
       -1.33282
       -1.35029
       -1.35029
       -1.34917
       -1.36217
       -1.38332
       -1.36346
       -1.33279
       -1.34450
       -1.38216
       -1.35795
       -1.32889
       -1.37856
       -1.34629
       -1.37586
       -1.36669
       -1.32578
       -1.33718
       -1.34782
       -1.38455
       -1.36771
       -1.37866
       -1.36920
       -1.34745
       -1.32696
       -1.33109
       -1.32885
       -1.36159
       -1.33881
       -1.35209
       -1.29563
       -1.37149
       -1.35131
       -1.35612
       -1.34036
       -1.36838
       -1.41923
       -1.36348
       -1.36113
       -1.37373
       -1.39465
       -1.34482
       -1.34744
       -1.39423
       -1.34964
       -1.36456
       -1.36095
       -1.35817
       -1.39506
       -1.35010
       -1.38748
       -1.40494
       -1.33460
       -1.38995
       -1.39406
       -1.37863
       -1.41054
       -1.35694
       -1.33190
       -1.32784
       -1.33407
       -1.36932
       -1.40746
       -1.37334
       -1.38895
       -1.36155
       -1.38264
       -1.34655
       -1.40205
       -1.37190
       -1.33242
       -1.35753
       -1.37586
       -1.35895
       -1.34063
       -1.31957
       -1.35141
       -1.35793
       -1.33160
       -1.33221
       -1.33156
       -1.38932
       -1.35707
       -1.34789
       -1.38106
       -1.37271
       -1.38449
       -1.35773
       -1.35055
       -1.39646
       -1.39117
       -1.40650
       -1.32672
       -1.37252
       -1.40562
       -1.38676
       -1.34453
       -1.35682
       -1.39606
       -1.35689
       -1.31724
       -1.34321
       -1.36078
       -1.35017
       -1.35691
       -1.39030
       -1.34149
       -1.34352
       -1.30241
       -1.34864
       -1.34892
       -1.34768
       -1.36829
       -1.36566
       -1.34911
       -1.35090
       -1.36925
       -1.37170
       -1.36749
       -1.36154
       -1.41478
       -1.41001
       -1.41019
       -1.35928
       -1.37301
       -1.33370
       -1.35163
       -1.35979
       -1.39705
       -1.36977
       -1.33600
       -1.39273
       -1.36268
       -1.36967
       -1.39285
       -1.39167
       -1.37443
       -1.33345
       -1.40061
       -1.35512
       -1.37814
       -1.42161
       -1.36164
       -1.35434
       -1.37781
       -1.35556
       -1.37415
       -1.35160
       -1.31890
       -1.38790
       -1.38890
       -1.39403
       -1.34263
       -1.38106
       -1.34977
       -1.34696
       -1.37432
       -1.39853
       -1.39383
       -1.34229
       -1.37177
       -1.36527
       -1.34999
       -1.35327
       -1.35706
       -1.38401
       -1.38313
       -1.33512
       -1.34209
       -1.40731
       -1.36481
       -1.34717
       -1.36385
       -1.33621
       -1.37036
       -1.35725
       -1.31941
       -1.35396
       -1.35417
       -1.34976
       -1.36068
       -1.37102
       -1.34359
       -1.37293
       -1.31269
       -1.32356
       -1.35062
       -1.37577
       -1.35163
       -1.33864
       -1.31000
       -1.36823
       -1.32649
       -1.36469
       -1.38303
       -1.32129
       -1.41575
       -1.34354
       -1.38131
       -1.39411
       -1.39358
       -1.35615
       -1.31364
       -1.39151
       -1.33808
       -1.37398
       -1.37490
       -1.35402
       -1.40119
       -1.34991
       -1.33748
       -1.39273
       -1.33924
       -1.40640
       -1.39534
       -1.36171
       -1.41819
       -1.40133
       -1.37341
       -1.34669
       -1.30939
       -1.37074
       -1.36823
       -1.35995
       -1.37511
       -1.35485
       -1.34723
       -1.36040
       -1.38097
       -1.38841
       -1.32982
       -1.35009
       -1.37580
       -1.36101
       -1.32272
       -1.35534
       -1.36380
       -1.32584
       -1.33957
       -1.37622
       -1.31620
       -1.39355
       -1.32737
       -1.37813
       -1.37997
       -1.38358
       -1.36318
       -1.36509
       -1.34443
       -1.35972
       -1.38775
       -1.39625
       -1.31887
       -1.38840
       -1.36839
       -1.37471
       -1.33377
       -1.33225
       -1.40953
       -1.35038
       -1.31564
       -1.33738
       -1.35583
       -1.33805
       -1.35713
       -1.39957
       -1.34311
       -1.36784
       -1.33777
       -1.34358
       -1.34569
       -1.35408
       -1.34050
       -1.35148
       -1.35766
       -1.37127
       -1.38072
       -1.35982
       -1.33039
       -1.37203
       -1.36297
       -1.37442
       -1.38332
       -1.38892
       -1.38497
       -1.33785
       -1.35942
       -1.37384
       -1.36496
       -1.39496
       -1.33650
       -1.34811
       -1.35706
       -1.39305
       -1.38584
       -1.36947
       -1.37112
       -1.35143
       -1.37152
       -1.34684
       -1.38607
       -1.40651
       -1.37933
       -1.37193
       -1.36985
       -1.38733
       -1.32604
       -1.35257
       -1.32611
       -1.36920
       -1.38977
       -1.40038
       -1.33787
       -1.36921
       -1.36596
       -1.34976
       -1.34477
       -1.39854
       -1.42338
       -1.36454
       -1.35374
       -1.36092
       -1.33600
       -1.37592
       -1.34231
       -1.35785
       -1.36568
       -1.36299
       -1.35288
       -1.37199
       -1.35475
       -1.34193
       -1.39082
       -1.35560
       -1.36218
       -1.34146
       -1.32881
       -1.35046
       -1.33951
       -1.33995
       -1.37558
       -1.36474
       -1.34863
       -1.38633
       -1.34555
       -1.33644
       -1.36385
       -1.39356
       -1.37119
       -1.34624
       -1.32185
       -1.36491
       -1.33780
       -1.38101
       -1.36761
       -1.30462
       -1.41747
       -1.37674
       -1.39693
       -1.41622
       -1.38472
       -1.33385
       -1.30289
       -1.39873
       -1.38085
       -1.35730
       -1.35540
       -1.35382
       -1.39982
       -1.35857
       -1.31620
       -1.36307
       -1.35628
       -1.40215
       -1.40340
       -1.37076
       -1.36213
       -1.40275
       -1.35035
       -1.34429
       -1.31842
       -1.35026
       -1.37185
       -1.33549
       -1.34570
       -1.35002
       -1.35649
       -1.35306
       -1.36057
       -1.37572
       -1.32784
       -1.37148
       -1.38426
       -1.35834
       -1.31104
       -1.35295
       -1.34410
       -1.30677
       -1.34319
       -1.38165
       -1.32336
       -1.39349
       -1.35071
       -1.36522
       -1.38816
       -1.38214
       -1.37564
       -1.37952
       -1.35581
       -1.34747
       -1.37700
       -1.37728
       -1.32142
       -1.40909
       -1.38882
       -1.36550
       -1.33261
       -1.31956
       -1.36071
       -1.37242
       -1.34647
       -1.33721
       -1.33636
       -1.32226
       -1.37190
       -1.37242
       -1.34410
       -1.34720
       -1.34431
       -1.34284
       -1.34510
       -1.34049
       -1.33996
       -1.34432
       -1.32969
       -1.37749
       -1.38854
       -1.40613
       -1.34315
       -1.36840
       -1.38026
       -1.37666
       -1.39164
       -1.37632
       -1.37877
       -1.34872
       -1.35297
       -1.35498
       -1.36277
       -1.35321
       -1.36053
       -1.33436
       -1.35896
       -1.36845
       -1.37938
       -1.38981
       -1.39373
       -1.33861
       -1.36967
       -1.35775
       -1.39009
       -1.37434
       -1.33880
       -1.38287
       -1.36483
       -1.36639
       -1.31755
       -1.34449
       -1.35248
       -1.36791
       -1.37528
       -1.35703
       -1.34652
       -1.36757
       -1.36593
       -1.33395
       -1.36242
       -1.34829
       -1.39174
       -1.39406
       -1.34907
       -1.37768
       -1.37268
       -1.36601
       -1.37713
       -1.37610
       -1.39303
       -1.34502
       -1.36555
       -1.41333
       -1.35246
       -1.37441
       -1.37824
       -1.35634
       -1.35985
       -1.36003
       -1.34055
       -1.36798
       -1.32828
       -1.37214
       -1.37846
       -1.32744
       -1.36683
       -1.38306
       -1.34872
       -1.32618
       -1.33000
       -1.37635
       -1.35878
       -1.35418
       -1.32542
       -1.37189
       -1.33891
       -1.37764
       -1.36554
       -1.35191
       -1.41356
       -1.39387
       -1.39514
       -1.38767
       -1.35706
       -1.31470
       -1.32136
       -1.38080
       -1.33367
       -1.36039
       -1.33946
       -1.35747
       -1.36357
       -1.34580
       -1.33665
       -1.37708
       -1.38222
       -1.36627
       -1.39518
       -1.37275
       -1.34217
       -1.39049
       -1.39080
       -1.33672
       -1.31123
       -1.33990
       -1.37866
       -1.35356
       -1.36020
       -1.34646
       -1.37457
       -1.35489
       -1.36402
       -1.37535
       -1.34912
       -1.37401
       -1.35958
       -1.37326
       -1.31076
       -1.36648
       -1.34255
       -1.31575
       -1.34168
       -1.35783
       -1.32551
       -1.36657
       -1.35994
       -1.33810
       -1.35262
       -1.34315
       -1.36007
       -1.38398
       -1.39135
       -1.33663
       -1.34874
       -1.35630
       -1.32928
       -1.41482
       -1.38869
       -1.38454
       -1.32890
       -1.35773
       -1.32659
       -1.35866
       -1.36334
       -1.32938
       -1.39509
       -1.34290
       -1.34267
       -1.37847
       -1.36215
       -1.35602
       -1.35257
       -1.33800
       -1.37039
       -1.35218
       -1.34513
       -1.34643
       -1.34872
       -1.35587
       -1.37143
       -1.38932
       -1.37252
       -1.35783
       -1.37123
       -1.36457
       -1.36843
       -1.38854
       -1.36602
       -1.35027
       -1.36382
       -1.34665
       -1.35794
       -1.36377
       -1.33654
       -1.35647
       -1.36846
       -1.34144
       -1.34959
       -1.38977
       -1.40772
       -1.35548
       -1.35010
       -1.35031
       -1.37946
       -1.39784
       -1.38937
       -1.36836
       -1.35837
       -1.35058
       -1.33399
       -1.34464
       -1.35673
       -1.34699
       -1.35540
       -1.32830
       -1.36123
       -1.36140
       -1.33851
       -1.33092
       -1.33011
       -1.37456
       -1.39577
       -1.36204
       -1.34434
       -1.38462
       -1.40839
       -1.37880
       -1.34270
       -1.38516
       -1.37822
       -1.35164
       -1.37976
       -1.38681
       -1.37532
       -1.39822
       -1.36322
       -1.35319
       -1.35905
       -1.32556
       -1.35279
       -1.39454
       -1.34666
       -1.36761
       -1.35903
       -1.32732
       -1.37675
       -1.36814
       -1.37899
       -1.33946
       -1.33328
       -1.39396
       -1.35641
       -1.36071
       -1.31488
       -1.35352
       -1.31964
       -1.37403
       -1.37455
       -1.34784
       -1.39705
       -1.36343
       -1.41315
       -1.35813
       -1.37529
       -1.37086
       -1.32450
       -1.36570
       -1.29545
       -1.33567
       -1.33678
       -1.35043
       -1.38092
       -1.31074
       -1.32220
       -1.36464
       -1.38422
       -1.35948
       -1.37268
       -1.34142
       -1.34741
       -1.39445
       -1.39439
       -1.35705
       -1.34810
       -1.34202
       -1.34492
       -1.36822
       -1.36957
       -1.39020
       -1.37963
       -1.33715
       -1.36737
       -1.35433
       -1.38823
       -1.35703
       -1.36537
       -1.36525
       -1.35283
       -1.34291
       -1.33936
       -1.35836
       -1.32507
       -1.35481
       -1.33330
       -1.33451
       -1.35087
       -1.36201
       -1.33763
       -1.33907
       -1.33601
       -1.36616
       -1.39280
       -1.34262
       -1.37812
       -1.36907
       -1.34162
       -1.38584
       -1.37268
       -1.34011
       -1.37355
       -1.36754
       -1.35332
       -1.32443
       -1.36432
       -1.31790
       -1.35352
       -1.34683
       -1.37062
       -1.38949
       -1.38709
       -1.36288
       -1.36784
       -1.35552
       -1.39260
       -1.36022
       -1.32794
       -1.32804
       -1.34803
       -1.33378
       -1.37494
       -1.40107
       -1.36918
       -1.36654
       -1.39641
       -1.34087
       -1.35141
       -1.32870
       -1.36786
       -1.36699
       -1.35814
       -1.32882
       -1.36744
       -1.38271
       -1.35497
       -1.37125
       -1.35211
       -1.36275
       -1.35946
       -1.41257
       -1.37631
       -1.37489
       -1.36018
       -1.34970
       -1.35118
       -1.38620
       -1.36514
       -1.38333
       -1.37117
       -1.32185
       -1.33634
       -1.35605
       -1.31256
       -1.35244
       -1.34963
       -1.32133
       -1.37379
       -1.38036
       -1.36001
       -1.34405
       -1.34122
       -1.38368
       -1.38471
       -1.35867
       -1.37184
       -1.38194
       -1.39400
       -1.35819
       -1.34711
       -1.39598
       -1.38190
       -1.36426
       -1.35823
       -1.36442
       -1.35614
       -1.38601
       -1.34075
       -1.32254
       -1.35897
       -1.32568
       -1.35216
       -1.36916
       -1.34463
       -1.34449
       -1.33879
       -1.34874
       -1.40872
       -1.36749
       -1.38749
       -1.35421
       -1.34530
       -1.37178
       -1.33761
       -1.33427
       -1.34430
       -1.35721
       -1.33583
       -1.35675
       -1.40228
       -1.31031
       -1.39581
       -1.37771
       -1.41562
       -1.39261
       -1.34139
       -1.37002
       -1.32626
       -1.36000
       -1.27354
       -1.35666
       -1.33240
       -1.34091
       -1.34258
       -1.32956
       -1.33922
       -1.32878
       -1.37184
       -1.35070
       -1.35968
       -1.34492
       -1.34880
       -1.38236
       -1.38962
       -1.36059
       -1.32319
       -1.32237
       -1.31343
       -1.39036
       -1.35269
       -1.36728
       -1.36819
       -1.30713
       -1.34367
       -1.35262
       -1.38908
       -1.36761
       -1.38373
       -1.37051
       -1.35779
       -1.34861
       -1.35226
       -1.34411
       -1.34090
       -1.33769
       -1.30360
       -1.33954
       -1.36532
       -1.35400
       -1.36371
       -1.33021
       -1.32137
       -1.39648
       -1.41606
       -1.32680
       -1.37156
       -1.37664
       -1.37658
       -1.38548
       -1.37978
       -1.37946
       -1.37655
       -1.33734
       -1.32607
       -1.36547
       -1.35906
       -1.30715
       -1.35506
       -1.32089
       -1.38499
       -1.39889
       -1.37350
       -1.35471
       -1.35413
       -1.35440
       -1.35619
       -1.36046
       -1.34600
       -1.33871
       -1.37352
       -1.34813
       -1.38026
       -1.40685
       -1.35307
       -1.36384
       -1.39015
       -1.35788
       -1.34836
       -1.32366
       -1.35866
       -1.36279
       -1.34544
       -1.35020
       -1.36488
       -1.36334
       -1.35697
       -1.34400
       -1.35704
       -1.37908
       -1.37728
       -1.36968
       -1.36584
       -1.38413
       -1.36812
       -1.38348
       -1.34615
       -1.35480
       -1.31339
       -1.38432
       -1.37746
       -1.33260
       -1.29623
       -1.32106
       -1.34617
       -1.35623
       -1.34724
       -1.32396
       -1.37255
       -1.39156
       -1.34786
       -1.33435
       -1.31825
       -1.36057
       -1.39190
       -1.33114
       -1.37228
       -1.36819
       -1.41870
       -1.35321
       -1.32681
       -1.36641
       -1.38674
       -1.34608
       -1.36920
       -1.37148
       -1.32661
       -1.40015
       -1.34557
       -1.35077
       -1.34371
       -1.32828
       -1.38074
       -1.36034
       -1.34610
       -1.35748
       -1.32012
       -1.38127
       -1.35814
       -1.36106
       -1.40529
       -1.37448
       -1.32037
       -1.37521
       -1.32718
       -1.33257
       -1.33052
       -1.34785
       -1.34010
       -1.39203
       -1.38311
       -1.31994
       -1.40813
       -1.38354
       -1.38796
       -1.38807
       -1.34954
       -1.36957
       -1.33516
       -1.34993
       -1.31037
       -1.34389
       -1.35030
       -1.37719
       -1.34941
       -1.31505
       -1.30976
       -1.32767
       -1.38550
       -1.36252
       -1.33658
       -1.37716
       -1.30418
       -1.37975
       -1.37096
       -1.40129
       -1.31869
       -1.33443
       -1.29826
       -1.39298
       -1.36285
       -1.34017
       -1.38585
       -1.34445
       -1.34102
       -1.34017
       -1.35731
       -1.35761
       -1.36578
       -1.34616
       -1.35059
       -1.34813
       -1.36041
       -1.38049
       -1.35003
       -1.35913
       -1.32249
       -1.34166
       -1.32791
       -1.35113
       -1.36447
       -1.33317
       -1.32432
       -1.39442
       -1.39541
       -1.35314
       -1.37969
       -1.40997
       -1.37243
       -1.37908
       -1.39481
       -1.38568
       -1.35848
       -1.34463
       -1.35759
       -1.35166
       -1.32783
       -1.30765
       -1.36797
       -1.35138
       -1.36423
       -1.37837
       -1.36004
       -1.37252
       -1.30894
       -1.35715
       -1.36953
       -1.35925
       -1.34389
       -1.35102
       -1.35622
       -1.32785
       -1.37360
       -1.41169
       -1.37464
       -1.35505
       -1.41083
       -1.35072
       -1.33113
       -1.34946
       -1.34460
       -1.35191
       -1.37881
       -1.31930
       -1.33197
       -1.35125
       -1.32420
       -1.29144
       -1.35618
       -1.36364
       -1.38876
       -1.36169
       -1.34336
       -1.35160
       -1.35714
       -1.34603
       -1.37152
       -1.34808
       -1.32117
       -1.35875
       -1.33045
       -1.30596
       -1.28937
       -1.35530
       -1.34396
       -1.35640
       -1.38572
       -1.33655
       -1.38643
       -1.37065
       -1.34771
       -1.34206
       -1.32294
       -1.32295
       -1.38528
       -1.29887
       -1.37613
       -1.36336
       -1.38697
       -1.38052
       -1.36839
       -1.36869
       -1.37043
       -1.36441
       -1.34700
       -1.36006
       -1.33445
       -1.35713
       -1.33969
       -1.35110
       -1.34795
       -1.37273
       -1.36581
       -1.33192
       -1.34448
       -1.36852
       -1.30017
       -1.38303
       -1.36748
       -1.36958
       -1.36817
       -1.35099
       -1.30076
       -1.36291
       -1.34902
       -1.33739
       -1.31623
       -1.34412
       -1.27651
       -1.40208
       -1.35712
       -1.34410
       -1.36051
       -1.36517
       -1.39960
       -1.35641
       -1.36788
       -1.38710
       -1.35626
       -1.35052
       -1.30943
       -1.33837
       -1.36824
       -1.37042
       -1.34191
       -1.31487
       -1.29665
       -1.37887
       -1.36586
       -1.37278
       -1.32100
       -1.41758
       -1.32557
       -1.38038
       -1.36849
       -1.39697
       -1.32487
       -1.38364
       -1.30966
       -1.36702
       -1.38718
       -1.35459
       -1.38173
       -1.33949
       -1.35113
       -1.34518
       -1.34483
       -1.34796
       -1.35082
       -1.36683
       -1.36305
       -1.37422
       -1.34077
       -1.37391
       -1.35484
       -1.35505
       -1.35197
       -1.34847
       -1.32073
       -1.35475
       -1.32431
       -1.35643
       -1.32179
       -1.37718
       -1.39245
       -1.35967
       -1.36932
       -1.42207
       -1.37057
       -1.38365
       -1.35239
       -1.38674
       -1.37273
       -1.36013
       -1.35160
       -1.36803
       -1.33942
       -1.31743
       -1.35960
       -1.33516
       -1.39716
       -1.35969
       -1.33851
       -1.37843
       -1.28724
       -1.32528
       -1.34784
       -1.34379
       -1.35210
       -1.34841
       -1.34818
       -1.32335
       -1.36993
       -1.40925
       -1.36144
       -1.36558
       -1.37949
       -1.37091
       -1.37152
       -1.34428
       -1.36754
       -1.35551
       -1.37962
       -1.35901
       -1.34420
       -1.35364
       -1.33556
       -1.33380
       -1.31610
       -1.38761
       -1.38195
       -1.36288
       -1.36753
       -1.34069
       -1.34895
       -1.34641
       -1.35779
       -1.36733
       -1.34583
       -1.35772
       -1.32410
       -1.34078
       -1.32401
       -1.36911
       -1.36907
       -1.33789
       -1.36891
       -1.35309
       -1.33053
       -1.32757
       -1.34350
       -1.34424
       -1.31551
       -1.34266
       -1.37233
       -1.30906
       -1.36161
       -1.35158
       -1.37734
       -1.37445
       -1.35053
       -1.35710
       -1.37276
       -1.31976
       -1.36494
       -1.37984
       -1.35114
       -1.35101
       -1.35561
       -1.34803
       -1.33159
       -1.36518
       -1.34958
       -1.35330
       -1.32884
       -1.37570
       -1.28832
       -1.37962
       -1.33672
       -1.39074
       -1.36877
       -1.35793
       -1.30908
       -1.38864
       -1.36337
       -1.33187
       -1.31375
       -1.32454
       -1.28285
       -1.38853
       -1.36161
       -1.33291
       -1.36940
       -1.37204
       -1.37102
       -1.36150
       -1.36316
       -1.37524
       -1.34709
       -1.36937
       -1.31996
       -1.34689
       -1.36890
       -1.34112
       -1.33873
       -1.32578
       -1.31981
       -1.33015
       -1.35389
       -1.35411
       -1.33572
       -1.40474
       -1.34566
       -1.36600
       -1.36224
       -1.38330
       -1.36186
       -1.42959
       -1.32197
       -1.36125
       -1.35397
       -1.36810
       -1.37557
       -1.34397
       -1.34376
       -1.34573
       -1.33930
       -1.35450
       -1.39096
       -1.35241
       -1.35846
       -1.36839
       -1.36425
       -1.34609
       -1.37273
       -1.34815
       -1.32509
       -1.33052
       -1.33068
       -1.35928
       -1.31964
       -1.37657
       -1.31388
       -1.35629
       -1.39618
       -1.39025
       -1.35884
       -1.37530
       -1.37898
       -1.33457
       -1.34764
       -1.39944
       -1.36647
       -1.37001
       -1.35495
       -1.36517
       -1.33954
       -1.32575
       -1.36342
       -1.33960
       -1.40819
       -1.33279
       -1.33742
       -1.34933
       -1.29617
       -1.30756
       -1.35737
       -1.35721
       -1.39610
       -1.34721
       -1.31419
       -1.31607
       -1.37264
       -1.36724
       -1.34774
       -1.37022
       -1.34759
       -1.38061
       -1.38034
       -1.33136
       -1.34171
       -1.38588
       -1.36104
       -1.36162
       -1.33546
       -1.33196
       -1.36379
       -1.36096
       -1.33543
       -1.38542
       -1.37331
       -1.37351
       -1.35306
       -1.36321
       -1.33654
       -1.36270
       -1.35126
       -1.36823
       -1.36054
       -1.38625
       -1.32261
       -1.33770
       -1.33395
       -1.36185
       -1.36239
       -1.35482
       -1.37221
       -1.34062
       -1.36062
       -1.32676
       -1.35935
       -1.34115
       -1.31087
       -1.35544
       -1.36864
       -1.34823
       -1.37705
       -1.36049
       -1.35960
       -1.34838
       -1.37931
       -1.36760
       -1.36099
       -1.31968
       -1.35055
       -1.38795
       -1.34011
       -1.37469
       -1.36712
       -1.33195
       -1.34616
       -1.39332
       -1.33199
       -1.33202
       -1.34788
       -1.36412
       -1.29962
       -1.38731
       -1.34155
       -1.39623
       -1.38125
       -1.36061
       -1.32881
       -1.38239
       -1.33618
       -1.32838
       -1.33141
       -1.33072
       -1.32092
       -1.35073
       -1.36944
       -1.32664
       -1.35200
       -1.35821
       -1.39250
       -1.37009
       -1.36654
       -1.35265
       -1.32557
       -1.37347
       -1.33429
       -1.32779
       -1.35114
       -1.32876
       -1.33223
       -1.33512
       -1.32732
       -1.34435
       -1.33520
       -1.37253
       -1.35651
       -1.37538
       -1.35032
       -1.35343
       -1.36347
       -1.37246
       -1.35389
       -1.38095
       -1.31879
       -1.36149
       -1.38339
       -1.36821
       -1.36981
       -1.34545
       -1.36222
       -1.34671
       -1.33632
       -1.35376
       -1.37946
       -1.34936
       -1.35749
       -1.37940
       -1.34725
       -1.35147
       -1.33472
       -1.34318
       -1.31662
       -1.35295
       -1.30930
       -1.35384
       -1.30711
       -1.36473
       -1.30717
       -1.34413
       -1.36560
       -1.40174
       -1.39368
       -1.37066
       -1.36045
       -1.34196
       -1.35429
       -1.39221
       -1.31474
       -1.35349
       -1.34930
       -1.37087
       -1.32371
       -1.33835
       -1.32828
       -1.32655
       -1.34473
       -1.33150
       -1.33525
       -1.37096
       -1.32951
       -1.30731
       -1.35855
       -1.34162
       -1.40999
       -1.37555
       -1.30701
       -1.33438
       -1.37525
       -1.36401
       -1.34041
       -1.36698
       -1.34809
       -1.36114
       -1.34051
       -1.35610
       -1.33692
       -1.39300
       -1.37051
       -1.37921
       -1.35472
       -1.33446
       -1.34669
       -1.37507
       -1.33725
       -1.38325
       -1.38605
       -1.34722
       -1.35800
       -1.37164
       -1.34689
       -1.34755
       -1.32956
       -1.37543
       -1.35956
       -1.38051
       -1.30557
       -1.33685
       -1.33497
       -1.35243
       -1.37676
       -1.36301
       -1.36148
       -1.34656
       -1.37632
       -1.34142
       -1.38460
       -1.34271
       -1.33120
       -1.37736
       -1.32733
       -1.31177
       -1.39661
       -1.35162
       -1.35753
       -1.34876
       -1.37598
       -1.36498
       -1.36616
       -1.32656
       -1.34422
       -1.37677
       -1.35219
       -1.35513
       -1.34522
       -1.30572
       -1.38083
       -1.36699
       -1.34532
       -1.34117
       -1.36531
       -1.33323
       -1.33197
       -1.39499
       -1.36878
       -1.37481
       -1.38208
       -1.35929
       -1.32894
       -1.36721
       -1.32616
       -1.34510
       -1.30430
       -1.32608
       -1.32108
       -1.35920
       -1.37347
       -1.34481
       -1.33307
       -1.33940
       -1.39055
       -1.36257
       -1.36409
       -1.32257
       -1.33559
       -1.37300
       -1.33082
       -1.33173
       -1.34855
       -1.36094
       -1.32730
       -1.33572
       -1.34469
       -1.33714
       -1.36175
       -1.36095
       -1.33781
       -1.37621
       -1.34503
       -1.34187
       -1.34419
       -1.35217
       -1.34645
       -1.35181
       -1.37037
       -1.36043
       -1.37353
       -1.36131
       -1.37897
       -1.34661
       -1.37250
       -1.36240
       -1.35352
       -1.36464
       -1.37168
       -1.36092
       -1.33701
       -1.34867
       -1.34506
       -1.35253
       -1.34838
       -1.34025
       -1.30981
       -1.32820
       -1.32179
       -1.33683
       -1.32785
       -1.39549
       -1.34972
       -1.36576
       -1.35077
       -1.39822
       -1.36195
       -1.37113
       -1.32950
       -1.36382
       -1.36182
       -1.40278
       -1.33626
       -1.37425
       -1.33985
       -1.36294
       -1.35302
       -1.33961
       -1.33674
       -1.34132
       -1.32473
       -1.37854
       -1.34957
       -1.36738
       -1.33747
       -1.35407
       -1.35030
       -1.34938
       -1.39572
       -1.35550
       -1.30280
       -1.33762
       -1.40625
       -1.36232
       -1.36422
       -1.33309
       -1.32967
       -1.36428
       -1.34484
       -1.35640
       -1.36411
       -1.36701
       -1.37167
       -1.34959
       -1.37588
       -1.36788
       -1.32284
       -1.33054
       -1.32261
       -1.41560
       -1.36376
       -1.31717
       -1.37899
       -1.37296
       -1.35016
       -1.38163
       -1.33421
       -1.34414
       -1.35731
       -1.41137
       -1.32728
       -1.35228
       -1.31231
       -1.32433
       -1.35420
       -1.35710
       -1.36671
       -1.34779
       -1.37073
       -1.37318
       -1.39813
       -1.34799
       -1.34190
       -1.36973
       -1.32792
       -1.30689
       -1.40043
       -1.34254
       -1.33908
       -1.34047
       -1.36503
       -1.36579
       -1.34913
       -1.33661
       -1.36787
       -1.36418
       -1.35100
       -1.38124
       -1.35194
       -1.31773
       -1.35795
       -1.37183
       -1.38336
       -1.34047
       -1.34909
       -1.33616
       -1.31509
       -1.40630
       -1.34784
       -1.35605
       -1.39318
       -1.37143
       -1.32143
       -1.35795
       -1.35025
       -1.36935
       -1.35811
       -1.34539
       -1.31965
       -1.32520
       -1.33307
       -1.35623
       -1.33758
       -1.35052
       -1.40003
       -1.34194
       -1.36648
       -1.33811
       -1.35321
       -1.36502
       -1.33852
       -1.33006
       -1.36126
       -1.36075
       -1.31756
       -1.38222
       -1.33761
       -1.32959
       -1.35445
       -1.34326
       -1.34665
       -1.36787
       -1.34168
       -1.32350
       -1.31745
       -1.32970
       -1.33127
       -1.34923
       -1.32808
       -1.37121
       -1.35217
       -1.32835
       -1.37128
       -1.35148
       -1.33918
       -1.37812
       -1.34485
       -1.38155
       -1.38848
       -1.32871
       -1.37094
       -1.34062
       -1.35204
       -1.32551
       -1.35346
       -1.31466
       -1.30012
       -1.34837
       -1.32412
       -1.34628
       -1.31194
       -1.39620
       -1.36322
       -1.37448
       -1.33662
       -1.38881
       -1.34195
       -1.38180
       -1.32078
       -1.37271
       -1.35348
       -1.39298
       -1.31128
       -1.37119
       -1.38404
       -1.35144
       -1.34162
       -1.38083
       -1.35105
       -1.34220
       -1.34748
       -1.37721
       -1.33159
       -1.38096
       -1.33925
       -1.35192
       -1.35527
       -1.33143
       -1.38012
       -1.36906
       -1.30275
       -1.35817
       -1.35843
       -1.35132
       -1.37391
       -1.32595
       -1.35128
       -1.35165
       -1.35551
       -1.37458
       -1.34569
       -1.34806
       -1.33045
       -1.38307
       -1.33731
       -1.38683
       -1.31758
       -1.34877
       -1.35442
       -1.42510
       -1.36198
       -1.32958
       -1.36092
       -1.38241
       -1.35039
       -1.36277
       -1.34042
       -1.32285
       -1.37099
       -1.38021
       -1.33346
       -1.34172
       -1.34529
       -1.35713
       -1.30424
       -1.36274
       -1.33560
       -1.36460
       -1.32832
       -1.37951
       -1.36610
       -1.35075
       -1.35683
       -1.38025
       -1.31605
       -1.30564
       -1.36735
       -1.34178
       -1.32523
       -1.34443
       -1.36875
       -1.36992
       -1.34128
       -1.32798
       -1.38719
       -1.35949
       -1.36145
       -1.37362
       -1.34847
       -1.34359
       -1.34390
       -1.35481
       -1.40303
       -1.36415
       -1.31834
       -1.32837
       -1.31606
       -1.37533
       -1.34464
       -1.34083
       -1.40827
       -1.37734
       -1.31235
       -1.34781
       -1.35256
       -1.37222
       -1.35546
       -1.37114
       -1.32320
       -1.30207
       -1.33963
       -1.38770
       -1.34438
       -1.34892
       -1.37984
       -1.33864
       -1.36439
       -1.36848
       -1.35014
       -1.38630
       -1.32415
       -1.35280
       -1.35143
       -1.36125
       -1.36301
       -1.37294
       -1.34430
       -1.35721
       -1.35129
       -1.34350
       -1.34097
       -1.35813
       -1.32628
       -1.32567
       -1.34504
       -1.32147
       -1.32306
       -1.33613
       -1.33930
       -1.35952
       -1.37825
       -1.35755
       -1.32948
       -1.35933
       -1.37125
       -1.34616
       -1.34886
       -1.36888
       -1.36040
       -1.33436
       -1.37712
       -1.35218
       -1.35878
       -1.32453
       -1.33671
       -1.32418
       -1.32550
       -1.35964
       -1.35914
       -1.34162
       -1.34712
       -1.37493
       -1.33196
       -1.35863
       -1.31291
       -1.37535
       -1.32052
       -1.34572
       -1.32379
       -1.37321
       -1.34057
       -1.34732
       -1.32134
       -1.37421
       -1.35318
       -1.36928
       -1.34565
       -1.35125
       -1.37943
       -1.32749
       -1.34438
       -1.41156
       -1.34879
       -1.36300
       -1.37605
       -1.36998
       -1.36189
       -1.36657
       -1.35968
       -1.36984
       -1.30693
       -1.37780
       -1.35182
       -1.35305
       -1.36973
       -1.32394
       -1.31988
       -1.33758
       -1.36294
       -1.35417
       -1.34007
       -1.37162
       -1.30711
       -1.38789
       -1.34441
       -1.35938
       -1.34145
       -1.34428
       -1.35812
       -1.42711
       -1.35862
       -1.34574
       -1.34599
       -1.33552
       -1.32585
       -1.31506
       -1.31228
       -1.29899
       -1.34442
       -1.35566
       -1.34343
       -1.32835
       -1.35467
       -1.35225
       -1.33997
       -1.36694
       -1.35466
       -1.33223
       -1.34893
       -1.37755
       -1.35459
       -1.33842
       -1.34119
       -1.38893
       -1.36672
       -1.29790
       -1.33200
       -1.36934
       -1.33068
       -1.33266
       -1.37089
       -1.35666
       -1.33977
       -1.32861
       -1.35204
       -1.35047
       -1.35506
       -1.38320
       -1.35157
       -1.33823
       -1.35250
       -1.35560
       -1.37967
       -1.35604
       -1.29855
       -1.34627
       -1.30913
       -1.36960
       -1.31166
       -1.35404
       -1.38390
       -1.39922
       -1.32270
       -1.35514
       -1.33589
       -1.34622
       -1.35511
       -1.34568
       -1.34168
       -1.30094
       -1.35878
       -1.39677
       -1.34667
       -1.39144
       -1.37708
       -1.36914
       -1.37375
       -1.35638
       -1.33834
       -1.36185
       -1.32579
       -1.35854
       -1.33498
       -1.35312
       -1.34699
       -1.35695
       -1.33364
       -1.35282
       -1.32979
       -1.35615
       -1.33819
       -1.31378
       -1.32954
       -1.33285
       -1.34222
       -1.33552
       -1.33946
       -1.33985
       -1.35992
       -1.38082
       -1.38056
       -1.33984
       -1.31796
       -1.35046
       -1.38249
       -1.31362
       -1.36169
       -1.37169
       -1.35650
       -1.34003
       -1.37718
       -1.34775
       -1.35109
       -1.30732
       -1.32577
       -1.32284
       -1.35722
       -1.35309
       -1.35988
       -1.35096
       -1.33664
       -1.35282
       -1.34258
       -1.38963
       -1.32161
       -1.31808
       -1.34683
       -1.34610
       -1.34003
       -1.34768
       -1.31811
       -1.36454
       -1.34000
       -1.35652
       -1.35104
       -1.34122
       -1.32801
       -1.33327
       -1.35991
       -1.35616
       -1.36481
       -1.36537
       -1.34500
       -1.40281
       -1.34839
       -1.38803
       -1.35274
       -1.37495
       -1.37344
       -1.37598
       -1.30426
       -1.37411
       -1.33370
       -1.34331
       -1.37155
       -1.35851
       -1.33956
       -1.33680
       -1.38448
       -1.34214
       -1.34350
       -1.34971
       -1.31939
       -1.39611
       -1.34899
       -1.34975
       -1.36819
       -1.36931
       -1.33247
       -1.39048
       -1.35119
       -1.33259
       -1.30854
       -1.34726
       -1.36482
       -1.31640
       -1.32122
       -1.31055
       -1.33889
       -1.34214
       -1.34974
       -1.31800
       -1.33812
       -1.35698
       -1.32904
       -1.35827
       -1.34640
       -1.36510
       -1.32726
       -1.35713
       -1.37767
       -1.34258
       -1.33756
       -1.39600
       -1.35236
       -1.33114
       -1.35193
       -1.37681
       -1.34798
       -1.34397
       -1.37344
       -1.34666
       -1.31159
       -1.30047
       -1.33331
       -1.33763
       -1.36452
       -1.34026
       -1.36882
       -1.35944
       -1.31398
       -1.33788
       -1.38585
       -1.35190
       -1.33368
       -1.34134
       -1.30501
       -1.35304
       -1.31712
       -1.31786
       -1.36330
       -1.34936
       -1.33013
       -1.37775
       -1.33861
       -1.31554
       -1.33382
       -1.34468
       -1.29714
       -1.28729
       -1.34238
       -1.38352
       -1.35217
       -1.38370
       -1.40364
       -1.34598
       -1.39342
       -1.33093
       -1.33767
       -1.34022
       -1.32097
       -1.38931
       -1.36072
       -1.37553
       -1.33614
       -1.32022
       -1.33333
       -1.34241
       -1.35399
       -1.35853
       -1.33560
       -1.34880
       -1.34456
       -1.33383
       -1.34461
       -1.33763
       -1.32777
       -1.34050
       -1.36685
       -1.36826
       -1.38734
       -1.33176
       -1.31029
       -1.33128
       -1.35564
       -1.32670
       -1.37397
       -1.35655
       -1.34825
       -1.34327
       -1.36921
       -1.39353
       -1.35062
       -1.31667
       -1.33805
       -1.30942
       -1.35376
       -1.33014
       -1.36449
       -1.34754
       -1.35689
       -1.36324
       -1.35235
       -1.37697
       -1.32694
       -1.31560
       -1.33342
       -1.35028
       -1.34028
       -1.34792
       -1.34596
       -1.36782
       -1.32482
       -1.37153
       -1.32459
       -1.33127
       -1.34160
       -1.35126
       -1.34616
       -1.30998
       -1.32987
       -1.37892
       -1.35475
       -1.35908
       -1.35549
       -1.35605
       -1.36494
       -1.36771
       -1.37752
       -1.33407
       -1.33032
       -1.33927
       -1.35001
       -1.36695
       -1.33633
       -1.34934
       -1.32190
       -1.35570
       -1.37327
       -1.34444
       -1.30934
       -1.36198
       -1.30005
       -1.39239
       -1.37810
       -1.35198
       -1.36889
       -1.38433
       -1.35128
       -1.39688
       -1.35868
       -1.36123
       -1.34550
       -1.35106
       -1.37167
       -1.29676
       -1.30931
       -1.36531
       -1.35778
       -1.33483
       -1.33990
       -1.31873
       -1.30402
       -1.31234
       -1.33071
       -1.33051
       -1.35115
       -1.35430
       -1.32563
       -1.31397
       -1.36555
       -1.36004
       -1.30822
       -1.38573
       -1.34947
       -1.33218
       -1.32282
       -1.32835
       -1.35732
       -1.31800
       -1.35397
       -1.34685
       -1.30584
       -1.29582
       -1.31258
       -1.31595
       -1.37496
       -1.35153
       -1.37477
       -1.36466
       -1.30788
       -1.33710
       -1.38371
       -1.33730
       -1.31568
       -1.33774
       -1.35121
       -1.36570
       -1.30485
       -1.32983
       -1.36878
       -1.35985
       -1.32395
       -1.40029
       -1.31966
       -1.30162
       -1.33277
       -1.32300
       -1.30947
       -1.29904
       -1.34370
       -1.34307
       -1.32847
       -1.36637
       -1.38510
       -1.34367
       -1.38511
       -1.33351
       -1.32952
       -1.33559
       -1.29318
       -1.38457
       -1.38236
       -1.35177
       -1.37806
       -1.34111
       -1.33301
       -1.35075
       -1.37248
       -1.33197
       -1.34861
       -1.33907
       -1.36254
       -1.34614
       -1.35649
       -1.34926
       -1.32818
       -1.34559
       -1.34041
       -1.37481
       -1.38433
       -1.34470
       -1.32110
       -1.35205
       -1.37395
       -1.31622
       -1.36291
       -1.33131
       -1.35101
       -1.35506
       -1.35866
       -1.37282
       -1.36431
       -1.31856
       -1.30668
       -1.31270
       -1.35619
       -1.33820
       -1.36586
       -1.29987
       -1.36015
       -1.36784
       -1.35809
       -1.35297
       -1.33582
       -1.33596
       -1.35848
       -1.34783
       -1.30324
       -1.35679
       -1.36452
       -1.35857
       -1.31916
       -1.36189
       -1.33129
       -1.30656
       -1.34011
       -1.34094
       -1.37677
       -1.33258
       -1.33398
       -1.33748
       -1.34586
       -1.36488
       -1.33001
       -1.35328
       -1.36031
       -1.32791
       -1.33212
       -1.33256
       -1.31964
       -1.33508
       -1.34289
       -1.32585
       -1.34134
       -1.32132
       -1.32608
       -1.35262
       -1.36204
       -1.32976
       -1.33177
       -1.34227
       -1.30176
       -1.37806
       -1.34732
       -1.36324
       -1.38415
       -1.35416
       -1.33889
       -1.39420
       -1.35956
       -1.35646
       -1.32644
       -1.33450
       -1.34327
       -1.30485
       -1.33836
       -1.35047
       -1.34511
       -1.37649
       -1.32418
       -1.31450
       -1.31302
       -1.32475
       -1.34016
       -1.32950
       -1.36467
       -1.38138
       -1.32067
       -1.31062
       -1.34960
       -1.34474
       -1.30462
       -1.40602
       -1.38936
       -1.33766
       -1.32980
       -1.33190
       -1.33102
       -1.33326
       -1.35717
       -1.35313
       -1.31425
       -1.31576
       -1.33279
       -1.33197
       -1.31875
       -1.34262
       -1.37783
       -1.32614
       -1.33306
       -1.36695
       -1.37602
       -1.37142
       -1.33902
       -1.34823
       -1.36311
       -1.39556
       -1.29896
       -1.35965
       -1.35814
       -1.35304
       -1.34243
       -1.40560
       -1.31370
       -1.32102
       -1.35024
       -1.34119
       -1.33603
       -1.30132
       -1.35931
       -1.31394
       -1.30853
       -1.37617
       -1.39560
       -1.32564
       -1.38433
       -1.34706
       -1.32525
       -1.33692
       -1.32782
       -1.38042
       -1.35365
       -1.36111
       -1.37266
       -1.34424
       -1.32881
       -1.35263
       -1.34449
       -1.31132
       -1.35991
       -1.36743
       -1.32323
       -1.34878
       -1.36150
       -1.35105
       -1.35753
       -1.37437
       -1.35069
       -1.33349
       -1.35891
       -1.36060
       -1.32979
       -1.34776
       -1.36611
       -1.31903
       -1.35647
       -1.35759
       -1.35085
       -1.33427
       -1.37691
       -1.33551
       -1.34870
       -1.31090
       -1.28765
       -1.31365
       -1.34744
       -1.36643
       -1.34759
       -1.30528
       -1.32018
       -1.36639
       -1.34711
       -1.37100
       -1.34385
       -1.32546
       -1.35977
       -1.37006
       -1.33398
       -1.37607
       -1.34763
       -1.35711
       -1.30473
       -1.36975
       -1.29871
       -1.32833
       -1.34106
       -1.31857
       -1.35914
       -1.33533
       -1.36664
       -1.29212
       -1.33491
       -1.35386
       -1.32028
       -1.36302
       -1.33521
       -1.30883
       -1.35465
       -1.33835
       -1.32632
       -1.34291
       -1.33508
       -1.35060
       -1.35798
       -1.34465
       -1.31365
       -1.35107
       -1.33276
       -1.35276
       -1.34238
       -1.32014
       -1.32216
       -1.32188
       -1.36331
       -1.36942
       -1.35089
       -1.31850
       -1.35801
       -1.37169
       -1.37185
       -1.34671
       -1.34866
       -1.33602
       -1.37046
       -1.32550
       -1.35731
       -1.34378
       -1.35850
       -1.33486
       -1.30416
       -1.28767
       -1.30641
       -1.35856
       -1.33453
       -1.32398
       -1.36651
       -1.35379
       -1.31194
       -1.32714
       -1.37718
       -1.30913
       -1.31749
       -1.39304
       -1.35774
       -1.34251
       -1.33192
       -1.29222
       -1.35999
       -1.34785
       -1.31444
       -1.33823
       -1.33823
       -1.33831
       -1.34093
       -1.34836
       -1.30967
       -1.32999
       -1.35046
       -1.35213
       -1.32967
       -1.34328
       -1.38625
       -1.35867
       -1.32696
       -1.33830
       -1.33745
       -1.37609
       -1.29349
       -1.36221
       -1.36507
       -1.37551
       -1.33609
       -1.38047
       -1.34506
       -1.31054
       -1.32794
       -1.30614
       -1.33810
       -1.30115
       -1.33882
       -1.29488
       -1.32523
       -1.36894
       -1.37136
       -1.31073
       -1.35590
       -1.36233
       -1.32184
       -1.31258
       -1.29895
       -1.36624
       -1.32539
       -1.38430
       -1.37746
       -1.35412
       -1.34382
       -1.34543
       -1.34037
       -1.32769
       -1.35834
       -1.36133
       -1.32400
       -1.33935
       -1.35891
       -1.35337
       -1.37169
       -1.38799
       -1.36122
       -1.35820
       -1.32897
       -1.34144
       -1.32277
       -1.35792
       -1.35283
       -1.37018
       -1.32695
       -1.32921
       -1.33912
       -1.31428
       -1.37016
       -1.34641
       -1.36020
       -1.33094
       -1.29103
       -1.29439
       -1.36872
       -1.37718
       -1.35804
       -1.31778
       -1.32074
       -1.37667
       -1.31749
       -1.34287
       -1.31178
       -1.31228
       -1.36253
       -1.36374
       -1.35381
       -1.33905
       -1.34199
       -1.35052
       -1.35449
       -1.34610
       -1.33036
       -1.35931
       -1.32607
       -1.33684
       -1.34614
       -1.34050
       -1.35853
       -1.28109
       -1.33035
       -1.32399
       -1.33242
       -1.35933
       -1.35317
       -1.32586
       -1.36300
       -1.31614
       -1.29026
       -1.34015
       -1.33655
       -1.32798
       -1.33973
       -1.34556
       -1.32728
       -1.36633
       -1.35157
       -1.37196
       -1.36936
       -1.37220
       -1.33724
       -1.31356
       -1.35042
       -1.35992
       -1.35053
       -1.32489
       -1.35094
       -1.36738
       -1.33145
       -1.35060
       -1.35385
       -1.30891
       -1.34147
       -1.32224
       -1.33460
       -1.34822
       -1.35511
       -1.34847
       -1.35072
       -1.31051
       -1.31050
       -1.34088
       -1.32527
       -1.33857
       -1.37107
       -1.35679
       -1.35540
       -1.36031
       -1.37217
       -1.31424
       -1.33645
       -1.36501
       -1.38405
       -1.34667
       -1.33308
       -1.30444
       -1.33365
       -1.32539
       -1.34373
       -1.29990
       -1.34285
       -1.32615
       -1.34263
       -1.33590
       -1.30714
       -1.32007
       -1.33100
       -1.37503
       -1.36880
       -1.34522
       -1.36750
       -1.35821
       -1.31173
       -1.33992
       -1.32813
       -1.36271
       -1.31476
       -1.33619
       -1.36687
       -1.35110
       -1.31577
       -1.37466
       -1.34074
       -1.31895
       -1.33205
       -1.30008
       -1.34657
       -1.31751
       -1.33600
       -1.34202
       -1.33407
       -1.33490
       -1.36372
       -1.31757
       -1.34788
       -1.31853
       -1.33780
       -1.31585
       -1.34041
       -1.38427
       -1.30047
       -1.39400
       -1.37429
       -1.34004
       -1.31029
       -1.33332
       -1.33321
       -1.35259
       -1.35081
       -1.35424
       -1.35604
       -1.33505
       -1.32089
       -1.36045
       -1.34660
       -1.37953
       -1.35134
       -1.34761
       -1.34334
       -1.36775
       -1.35040
       -1.34982
       -1.37211
       -1.36445
       -1.31399
       -1.33417
       -1.34203
       -1.27797
       -1.33320
       -1.38341
       -1.36543
       -1.31259
       -1.28600
       -1.32703
       -1.36161
       -1.35886
       -1.37904
       -1.31157
       -1.32887
       -1.38022
       -1.28050
       -1.35827
       -1.35397
       -1.31104
       -1.35960
       -1.34101
       -1.33930
       -1.36133
       -1.32559
       -1.37960
       -1.37816
       -1.33247
       -1.29683
       -1.35685
       -1.30293
       -1.33397
       -1.38051
       -1.33555
       -1.35278
       -1.27372
       -1.34200
       -1.30366
       -1.36409
       -1.37965
       -1.35699
       -1.36401
       -1.35305
       -1.34999
       -1.31075
       -1.32535
       -1.31107
       -1.35421
       -1.33979
       -1.33979
       -1.31020
       -1.36701
       -1.35461
       -1.39877
       -1.35913
       -1.32770
       -1.32907
       -1.30946
       -1.30475
       -1.33877
       -1.34410
       -1.31990
       -1.32473
       -1.36644
       -1.34338
       -1.34404
       -1.34976
       -1.31826
       -1.32143
       -1.34611
       -1.33235
       -1.32913
       -1.33684
       -1.34802
       -1.30181
       -1.32214
       -1.29595
       -1.32968
       -1.35064
       -1.35244
       -1.35487
       -1.38979
       -1.34971
       -1.36226
       -1.35089
       -1.32216
       -1.34885
       -1.37323
       -1.35609
       -1.34240
       -1.33387
       -1.28675
       -1.32709
       -1.30795
       -1.36144
       -1.30104
       -1.35881
       -1.31833
       -1.36938
       -1.30522
       -1.33659
       -1.32569
       -1.35061
       -1.35742
       -1.38828
       -1.32613
       -1.34388
       -1.34288
       -1.31965
       -1.34452
       -1.31756
       -1.36714
       -1.30242
       -1.31531
       -1.36096
       -1.33667
       -1.30852
       -1.36448
       -1.28505
       -1.34101
       -1.35578
       -1.32166
       -1.31617
       -1.33221
       -1.33569
       -1.35476
       -1.34196
       -1.34855
       -1.36115
       -1.33833
       -1.33288
       -1.33086
       -1.34469
       -1.38263
       -1.33413
       -1.34655
       -1.31477
       -1.40804
       -1.35552
       -1.32509
       -1.31705
       -1.34203
       -1.32314
       -1.31535
       -1.34895
       -1.38901
       -1.37293
       -1.35685
       -1.34428
       -1.34219
       -1.34072
       -1.37960
       -1.38105
       -1.34014
       -1.33443
       -1.36360
       -1.30856
       -1.33381
       -1.35813
       -1.34036
       -1.35323
       -1.32288
       -1.37630
       -1.30891
       -1.35436
       -1.34932
       -1.34565
       -1.33826
       -1.35103
       -1.31212
       -1.35347
       -1.30315
       -1.34697
       -1.28051
       -1.33594
       -1.36729
       -1.29691
       -1.32247
       -1.37342
       -1.31638
       -1.32025
       -1.30776
       -1.31190
       -1.32782
       -1.34952
       -1.37907
       -1.36748
       -1.30716
       -1.33113
       -1.33854
       -1.30911
       -1.34240
       -1.36423
       -1.35282
       -1.36444
       -1.30299
       -1.32517
       -1.31828
       -1.34662
       -1.36845
       -1.36050
       -1.34885
       -1.35920
       -1.32943
       -1.27699
       -1.35030
       -1.31455
       -1.37189
       -1.34409
       -1.34193
       -1.34367
       -1.33730
       -1.31412
       -1.38576
       -1.32546
       -1.31940
       -1.33984
       -1.31382
       -1.32553
       -1.30699
       -1.34599
       -1.34000
       -1.34387
       -1.37822
       -1.34734
       -1.34767
       -1.34810
       -1.33833
       -1.33616
       -1.35690
       -1.33281
       -1.30736
       -1.32576
       -1.33916
       -1.32112
       -1.34770
       -1.28541
       -1.32721
       -1.35618
       -1.38162
       -1.34863
       -1.37328
       -1.36532
       -1.35581
       -1.35609
       -1.33184
       -1.33886
       -1.34109
       -1.34140
       -1.33748
       -1.29592
       -1.25335
       -1.36922
       -1.32485
       -1.35798
       -1.30847
       -1.33554
       -1.32182
       -1.35103
       -1.28669
       -1.36326
       -1.33375
       -1.35227
       -1.35576
       -1.37037
       -1.33790
       -1.32594
       -1.37242
       -1.31910
       -1.29483
       -1.34979
       -1.37881
       -1.31266
       -1.32632
       -1.37430
       -1.34972
       -1.32445
       -1.37166
       -1.27275
       -1.35840
       -1.31616
       -1.32766
       -1.32382
       -1.31300
       -1.34118
       -1.34643
       -1.32729
       -1.36242
       -1.36410
       -1.33172
       -1.35398
       -1.31948
       -1.36566
       -1.34349
       -1.35385
       -1.35723
       -1.31455
       -1.40128
       -1.36231
       -1.31123
       -1.32232
       -1.35132
       -1.36300
       -1.33664
       -1.33129
       -1.37144
       -1.34393
       -1.36023
       -1.35334
       -1.33490
       -1.37197
       -1.37105
       -1.37132
       -1.32906
       -1.32707
       -1.38458
       -1.30421
       -1.35110
       -1.38331
       -1.32574
       -1.35550
       -1.35202
       -1.35935
       -1.34739
       -1.35517
       -1.32998
       -1.33722
       -1.32747
       -1.37515
       -1.34831
       -1.33212
       -1.27556
       -1.36525
       -1.28710
       -1.34799
       -1.35988
       -1.29487
       -1.34186
       -1.36965
       -1.33183
       -1.34914
       -1.34592
       -1.33626
       -1.34372
       -1.37201
       -1.38957
       -1.38860
       -1.30308
       -1.32006
       -1.31792
       -1.33045
       -1.32944
       -1.35481
       -1.34654
       -1.31970
       -1.31512
       -1.33027
       -1.31144
       -1.34745
       -1.35461
       -1.36338
       -1.34706
       -1.35671
       -1.32945
       -1.29806
       -1.34116
       -1.34245
       -1.39297
       -1.33711
       -1.31694
       -1.37689
       -1.32961
       -1.35488
       -1.34381
       -1.33768
       -1.35339
       -1.33503
       -1.32128
       -1.32435
       -1.30225
       -1.33713
       -1.33415
       -1.35721
       -1.39786
       -1.36988
       -1.36463
       -1.37550
       -1.32975
       -1.34514
       -1.31396
       -1.36198
       -1.35556
       -1.32672
       -1.35813
       -1.30726
       -1.36049
       -1.30583
       -1.29282
       -1.35039
       -1.34541
       -1.35610
       -1.35055
       -1.35202
       -1.36655
       -1.39449
       -1.32350
       -1.32767
       -1.32441
       -1.32706
       -1.33350
       -1.31553
       -1.24050
       -1.34265
       -1.31745
       -1.33536
       -1.31685
       -1.36106
       -1.30543
       -1.31570
       -1.28859
       -1.34802
       -1.32853
       -1.30527
       -1.33736
       -1.34888
       -1.34460
       -1.31854
       -1.37753
       -1.30753
       -1.28215
       -1.34825
       -1.37150
       -1.30317
       -1.32645
       -1.36396
       -1.34272
       -1.31241
       -1.35307
       -1.31846
       -1.37951
       -1.29244
       -1.31062
       -1.31820
       -1.33223
       -1.35024
       -1.34405
       -1.36730
       -1.36977
       -1.35592
       -1.33506
       -1.38427
       -1.29454
       -1.34698
       -1.35941
       -1.34591
       -1.35644
       -1.31415
       -1.39594
       -1.34173
       -1.32168
       -1.32710
       -1.35103
       -1.34195
       -1.35323
       -1.36060
       -1.36835
       -1.34807
       -1.35520
       -1.34311
       -1.32579
       -1.35443
       -1.34963
       -1.37861
       -1.33972
       -1.32222
       -1.34310
       -1.33201
       -1.36348
       -1.37884
       -1.35000
       -1.32915
       -1.33833
       -1.36519
       -1.31692
       -1.37062
       -1.36301
       -1.35663
       -1.32608
       -1.33910
       -1.33225
       -1.30956
       -1.32617
       -1.35431
       -1.30620
       -1.35711
       -1.33139
       -1.31512
       -1.34747
       -1.35806
       -1.30037
       -1.33994
       -1.35949
       -1.34591
       -1.32389
       -1.37259
       -1.34136
       -1.37013
       -1.33356
       -1.34222
       -1.31544
       -1.32430
       -1.32192
       -1.34286
       -1.34228
       -1.36033
       -1.32140
       -1.32107
       -1.30893
       -1.36304
       -1.35172
       -1.33937
       -1.35391
       -1.37258
       -1.30342
       -1.28961
       -1.33626
       -1.32352
       -1.34963
       -1.37399
       -1.31519
       -1.35781
       -1.33416
       -1.34039
       -1.38155
       -1.29005
       -1.34864
       -1.34458
       -1.31961
       -1.33310
       -1.30266
       -1.35966
       -1.32936
       -1.32238
       -1.37702
       -1.39024
       -1.36539
       -1.37964
       -1.31267
       -1.30544
       -1.33756
       -1.33829
       -1.33113
       -1.32698
       -1.34897
       -1.34794
       -1.32061
       -1.33285
       -1.30275
       -1.34975
       -1.34440
       -1.36000
       -1.36319
       -1.32858
       -1.37014
       -1.39431
       -1.33933
       -1.31488
       -1.34117
       -1.34408
       -1.31139
       -1.33873
       -1.25900
       -1.32490
       -1.35057
       -1.35521
       -1.32709
       -1.33092
       -1.33151
       -1.34280
       -1.33822
       -1.32903
       -1.33194
       -1.35178
       -1.31943
       -1.34764
       -1.32919
       -1.31315
       -1.32527
       -1.32881
       -1.29766
       -1.34546
       -1.36728
       -1.29065
       -1.32550
       -1.33717
       -1.35813
       -1.31553
       -1.36403
       -1.33431
       -1.36603
       -1.30898
       -1.34302
       -1.31100
       -1.33926
       -1.33940
       -1.37306
       -1.38832
       -1.36197
       -1.31095
       -1.31311
       -1.37404
       -1.32110
       -1.35444
       -1.35851
       -1.35367
       -1.35186
       -1.30248
       -1.39051
       -1.34695
       -1.30294
       -1.31723
       -1.32797
       -1.33958
       -1.35653
       -1.32191
       -1.36778
       -1.34181
       -1.30493
       -1.35075
       -1.33882
       -1.34898
       -1.35552
       -1.37814
       -1.32969
       -1.33487
       -1.33567
       -1.33030
       -1.38176
       -1.37180
       -1.33906
       -1.34844
       -1.34810
       -1.33757
       -1.32908
       -1.36545
       -1.32473
       -1.34550
       -1.30596
       -1.37469
       -1.30179
       -1.32671
       -1.31832
       -1.33955
       -1.32465
       -1.29975
       -1.33698
       -1.32348
       -1.35036
       -1.33709
       -1.30809
       -1.36259
       -1.34782
       -1.34598
       -1.31983
       -1.33724
       -1.32021
       -1.36058
       -1.30801
       -1.31817
       -1.31469
       -1.30919
       -1.34843
       -1.32182
       -1.31593
       -1.34752
       -1.31479
       -1.27633
       -1.32173
       -1.36025
       -1.35553
       -1.32234
       -1.33685
       -1.38862
       -1.30954
       -1.28918
       -1.33326
       -1.32218
       -1.36986
       -1.35514
       -1.34347
       -1.35959
       -1.32847
       -1.32960
       -1.39458
       -1.30148
       -1.37166
       -1.34256
       -1.32198
       -1.32157
       -1.33185
       -1.35452
       -1.36403
       -1.33494
       -1.36957
       -1.41050
       -1.34594
       -1.31566
       -1.33276
       -1.30768
       -1.34510
       -1.36031
       -1.30967
       -1.33390
       -1.33554
       -1.33701
       -1.32939
       -1.31328
       -1.30938
       -1.34540
       -1.29660
       -1.33771
       -1.35081
       -1.30280
       -1.37156
       -1.39231
       -1.33427
       -1.31641
       -1.35505
       -1.32748
       -1.32269
       -1.35358
       -1.31164
       -1.31278
       -1.37657
       -1.37258
       -1.35914
       -1.34526
       -1.34820
       -1.33820
       -1.36008
       -1.31967
       -1.35141
       -1.36021
       -1.30940
       -1.37586
       -1.30412
       -1.31538
       -1.32351
       -1.34110
       -1.29485
       -1.31498
       -1.36415
       -1.31365
       -1.35307
       -1.35683
       -1.38123
       -1.33908
       -1.39578
       -1.34782
       -1.33877
       -1.29908
       -1.33702
       -1.32573
       -1.34716
       -1.32021
       -1.35713
       -1.35763
       -1.34731
       -1.34208
       -1.33498
       -1.32662
       -1.29209
       -1.35325
       -1.34915
       -1.33770
       -1.34202
       -1.32305
       -1.37272
       -1.32118
       -1.30053
       -1.37753
       -1.31114
       -1.33017
       -1.35093
       -1.33282
       -1.35928
       -1.32309
       -1.31708
       -1.33767
       -1.35675
       -1.37385
       -1.36563
       -1.35619
       -1.33609
       -1.32836
       -1.36368
       -1.33754
       -1.37777
       -1.38640
       -1.34779
       -1.33007
       -1.37386
       -1.32947
       -1.33432
       -1.34096
       -1.32600
       -1.33236
       -1.31227
       -1.35068
       -1.30322
       -1.33261
       -1.35585
       -1.34527
       -1.36718
       -1.31178
       -1.35249
       -1.33750
       -1.35204
       -1.31525
       -1.29966
       -1.37168
       -1.34150
       -1.35161
       -1.31190
       -1.34121
       -1.34277
       -1.35050
       -1.28685
       -1.29899
       -1.31826
       -1.33987
       -1.35874
       -1.30417
       -1.30864
       -1.34090
       -1.33126
       -1.30011
       -1.32006
       -1.34589
       -1.30843
       -1.32709
       -1.34269
       -1.35537
       -1.31931
       -1.28922
       -1.32168
       -1.31850
       -1.33314
       -1.33041
       -1.33424
       -1.33602
       -1.33789
       -1.34077
       -1.37729
       -1.28795
       -1.36081
       -1.31736
       -1.32180
       -1.32854
       -1.34788
       -1.35087
       -1.37053
       -1.33471
       -1.37402
       -1.37976
       -1.35392
       -1.30800
       -1.34340
       -1.30184
       -1.36655
       -1.36225
       -1.32514
       -1.33853
       -1.31928
       -1.34668
       -1.35758
       -1.37625
       -1.28819
       -1.36674
       -1.29490
       -1.33247
       -1.34574
       -1.30757
       -1.31326
       -1.35199
       -1.31345
       -1.29799
       -1.34469
       -1.30971
       -1.32982
       -1.33785
       -1.32152
       -1.32530
       -1.34729
       -1.35653
       -1.35715
       -1.33288
       -1.31224
       -1.34675
       -1.35592
       -1.31322
       -1.30913
       -1.34219
       -1.32340
       -1.37804
       -1.29946
       -1.33140
       -1.31646
       -1.36654
       -1.30728
       -1.30930
       -1.34819
       -1.34789
       -1.34895
       -1.34951
       -1.38440
       -1.31642
       -1.35959
       -1.34335
       -1.31845
       -1.31357
       -1.34428
       -1.33755
       -1.35873
       -1.29943
       -1.35957
       -1.37076
       -1.38730
       -1.33551
       -1.35587
       -1.35216
       -1.33700
       -1.35300
       -1.32277
       -1.34021
       -1.34031
       -1.30610
       -1.34700
       -1.34484
       -1.32644
       -1.34893
       -1.33288
       -1.33968
       -1.28341
       -1.32958
       -1.38160
       -1.33651
       -1.32999
       -1.33839
       -1.34332
       -1.36363
       -1.37916
       -1.38051
       -1.31425
       -1.34392
       -1.35480
       -1.33661
       -1.36507
       -1.33329
       -1.34930
       -1.30414
       -1.36784
       -1.34334
       -1.31442
       -1.33064
       -1.31239
       -1.30908
       -1.33632
       -1.33449
       -1.31650
       -1.31891
       -1.35676
       -1.38698
       -1.37227
       -1.33616
       -1.32918
       -1.31205
       -1.33312
       -1.32949
       -1.31475
       -1.34699
       -1.33282
       -1.35254
       -1.32384
       -1.33768
       -1.34895
       -1.29534
       -1.27921
       -1.30092
       -1.31813
       -1.31597
       -1.34966
       -1.29936
       -1.33909
       -1.33150
       -1.33967
       -1.34032
       -1.27881
       -1.34835
       -1.31877
       -1.32720
       -1.31637
       -1.33508
       -1.32010
       -1.26652
       -1.33632
       -1.34971
       -1.35328
       -1.31682
       -1.33865
       -1.31927
       -1.35810
       -1.32229
       -1.39787
       -1.32528
       -1.30419
       -1.32182
       -1.35147
       -1.34283
       -1.34308
       -1.31505
       -1.35725
       -1.32858
       -1.34508
       -1.39233
       -1.38733
       -1.30016
       -1.33652
       -1.31843
       -1.35915
       -1.34131
       -1.31036
       -1.34313
       -1.34708
       -1.32187
       -1.33579
       -1.34845
       -1.30330
       -1.36599
       -1.30426
       -1.33806
       -1.36211
       -1.34837
       -1.34237
       -1.36101
       -1.34582
       -1.30439
       -1.33292
       -1.30759
       -1.29987
       -1.31937
       -1.33468
       -1.32835
       -1.32445
       -1.32122
       -1.36692
       -1.34909
       -1.29351
       -1.35279
       -1.34030
       -1.33535
       -1.30066
       -1.35712
       -1.33138
       -1.35641
       -1.30307
       -1.35658
       -1.30497
       -1.33863
       -1.32102
       -1.31556
       -1.33698
       -1.37682
       -1.33722
       -1.31231
       -1.35711
       -1.32840
       -1.35907
       -1.35208
       -1.31635
       -1.31366
       -1.33912
       -1.31155
       -1.32876
       -1.27420
       -1.37287
       -1.39229
       -1.39947
       -1.30819
       -1.32901
       -1.34772
       -1.32685
       -1.37003
       -1.33952
       -1.31134
       -1.31914
       -1.33539
       -1.32610
       -1.32670
       -1.29689
       -1.30133
       -1.33927
       -1.34170
       -1.30341
       -1.30817
       -1.35356
       -1.31395
       -1.33667
       -1.34847
       -1.34002
       -1.33888
       -1.36927
       -1.37299
       -1.38163
       -1.34960
       -1.36251
       -1.31102
       -1.35119
       -1.31412
       -1.34352
       -1.31047
       -1.36353
       -1.37000
       -1.33575
       -1.31721
       -1.32211
       -1.30349
       -1.30165
       -1.33190
       -1.33202
       -1.35844
       -1.30785
       -1.37135
       -1.33600
       -1.31772
       -1.34498
       -1.31220
       -1.33849
       -1.35279
       -1.34076
       -1.32482
       -1.34566
       -1.33836
       -1.32312
       -1.31441
       -1.33904
       -1.30433
       -1.27890
       -1.31475
       -1.34347
       -1.30300
       -1.33147
       -1.34688
       -1.34473
       -1.32929
       -1.33501
       -1.33197
       -1.29642
       -1.34622
       -1.33649
       -1.30889
       -1.34922
       -1.30810
       -1.33651
       -1.30712
       -1.35124
       -1.34299
       -1.34356
       -1.32613
       -1.34467
       -1.29953
       -1.35223
       -1.33897
       -1.39839
       -1.35733
       -1.30698
       -1.32475
       -1.36682
       -1.32977
       -1.32421
       -1.30661
       -1.39111
       -1.34173
       -1.35515
       -1.36015
       -1.33861
       -1.33550
       -1.31339
       -1.30686
       -1.36727
       -1.32370
       -1.31926
       -1.34162
       -1.34428
       -1.33647
       -1.32208
       -1.32127
       -1.31813
       -1.35428
       -1.32233
       -1.34281
       -1.33425
       -1.32601
       -1.31669
       -1.32842
       -1.35136
       -1.25927
       -1.31710
       -1.29984
       -1.26781
       -1.31624
       -1.33386
       -1.33366
       -1.29813
       -1.34568
       -1.35814
       -1.33277
       -1.29936
       -1.37084
       -1.31677
       -1.34439
       -1.33079
       -1.33030
       -1.29920
       -1.35206
       -1.31453
       -1.35289
       -1.33832
       -1.36060
       -1.29659
       -1.30691
       -1.34309
       -1.34117
       -1.34140
       -1.35266
       -1.38074
       -1.32163
       -1.32315
       -1.31935
       -1.33140
       -1.29047
       -1.32832
       -1.34259
       -1.31999
       -1.27816
       -1.34581
       -1.36324
       -1.37620
       -1.34788
       -1.32761
       -1.30554
       -1.31903
       -1.35958
       -1.34791
       -1.29729
       -1.31509
       -1.33283
       -1.33181
       -1.33372
       -1.32492
       -1.31953
       -1.28537
       -1.29640
       -1.32013
       -1.29420
       -1.36498
       -1.33437
       -1.32526
       -1.32899
       -1.36819
       -1.34419
       -1.34731
       -1.37777
       -1.39886
       -1.36454
       -1.36315
       -1.30502
       -1.31172
       -1.32195
       -1.35115
       -1.32349
       -1.34537
       -1.35121
       -1.33747
       -1.32172
       -1.33411
       -1.31801
       -1.32360
       -1.33137
       -1.33340
       -1.31809
       -1.29992
       -1.35163
       -1.36451
       -1.32641
       -1.35132
       -1.33370
       -1.32910
       -1.36961
       -1.36333
       -1.34410
       -1.33970
       -1.32923
       -1.33041
       -1.32675
       -1.33937
       -1.33263
       -1.28716
       -1.33786
       -1.34150
       -1.30138
       -1.31829
       -1.36685
       -1.36224
       -1.35869
       -1.34037
       -1.32966
       -1.32317
       -1.31049
       -1.33256
       -1.33011
       -1.34663
       -1.29329
       -1.33808
       -1.30310
       -1.34553
       -1.35649
       -1.32006
       -1.30446
       -1.32519
       -1.32076
       -1.35350
       -1.32809
       -1.40247
       -1.36852
       -1.33612
       -1.34468
       -1.37367
       -1.32189
       -1.34405
       -1.32979
       -1.32717
       -1.32184
       -1.35843
       -1.34049
       -1.32953
       -1.37480
       -1.31708
       -1.32858
       -1.38229
       -1.34113
       -1.35922
       -1.36780
       -1.31685
       -1.37853
       -1.33438
       -1.34583
       -1.29987
       -1.33050
       -1.34424
       -1.32740
       -1.33006
       -1.30488
       -1.31940
       -1.31019
       -1.31595
       -1.26967
       -1.33720
       -1.31148
       -1.25630
       -1.29661
       -1.32533
       -1.34480
       -1.29559
       -1.35134
       -1.36664
       -1.33635
       -1.32723
       -1.38122
       -1.31925
       -1.32316
       -1.34772
       -1.37191
       -1.31400
       -1.33754
       -1.33998
       -1.36056
       -1.37323
       -1.34649
       -1.29973
       -1.31825
       -1.33286
       -1.34004
       -1.31601
       -1.35694
       -1.35910
       -1.32704
       -1.33673
       -1.32377
       -1.28896
       -1.29929
       -1.31686
       -1.33720
       -1.31662
       -1.32703
       -1.36260
       -1.37707
       -1.36863
       -1.33788
       -1.33444
       -1.31793
       -1.29290
       -1.34931
       -1.34073
       -1.32178
       -1.29741
       -1.29154
       -1.37942
       -1.33030
       -1.31273
       -1.29974
       -1.29164
       -1.29281
       -1.33952
       -1.35069
       -1.36676
       -1.34953
       -1.30164
       -1.34067
       -1.35895
       -1.34641
       -1.34265
       -1.34357
       -1.39538
       -1.36741
       -1.32505
       -1.32116
       -1.31967
       -1.32351
       -1.33234
       -1.31529
       -1.34154
       -1.32223
       -1.33844
       -1.29851
       -1.32736
       -1.31829
       -1.34727
       -1.30852
       -1.34859
       -1.32486
       -1.31074
       -1.34786
       -1.34389
       -1.34155
       -1.35502
       -1.35847
       -1.33730
       -1.36690
       -1.35470
       -1.32065
       -1.34332
       -1.31496
       -1.35257
       -1.30840
       -1.33782
       -1.30926
       -1.26806
       -1.32178
       -1.33519
       -1.31582
       -1.33251
       -1.38106
       -1.37280
       -1.33183
       -1.30322
       -1.36460
       -1.34348
       -1.29788
       -1.33908
       -1.34000
       -1.33531
       -1.29407
       -1.31315
       -1.30267
       -1.33245
       -1.33270
       -1.28276
       -1.33302
       -1.31922
       -1.33003
       -1.35877
       -1.32753
       -1.38727
       -1.35791
       -1.33237
       -1.30138
       -1.33820
       -1.33748
       -1.33509
       -1.32570
       -1.32785
       -1.33323
       -1.36788
       -1.36837
       -1.32031
       -1.34590
       -1.33815
       -1.31096
       -1.36739
       -1.33383
       -1.37019
       -1.37896
       -1.32519
       -1.35935
       -1.36160
       -1.33276
       -1.32701
       -1.34253
       -1.35328
       -1.33081
       -1.34176
       -1.32762
       -1.30411
       -1.30398
       -1.31095
       -1.27232
       -1.34278
       -1.31022
       -1.28388
       -1.31157
       -1.32462
       -1.32499
       -1.32501
       -1.32806
       -1.35526
       -1.32159
       -1.33093
       -1.33888
       -1.32398
       -1.32948
       -1.35243
       -1.34936
       -1.30758
       -1.34214
       -1.33435
       -1.33997
       -1.35386
       -1.37459
       -1.29995
       -1.28787
       -1.32060
       -1.34549
       -1.29562
       -1.36418
       -1.35297
       -1.32080
       -1.34061
       -1.33684
       -1.31909
       -1.30608
       -1.31908
       -1.28222
       -1.30708
       -1.34479
       -1.32718
       -1.36099
       -1.32814
       -1.32750
       -1.38205
       -1.30807
       -1.30831
       -1.32671
       -1.32981
       -1.32170
       -1.32484
       -1.30012
       -1.34487
       -1.30828
       -1.31129
       -1.29249
       -1.30293
       -1.30220
       -1.33965
       -1.36692
       -1.34198
       -1.35211
       -1.33697
       -1.31210
       -1.36736
       -1.33303
       -1.33546
       -1.33668
       -1.35792
       -1.36174
       -1.35200
       -1.34100
       -1.32845
       -1.30853
       -1.34146
       -1.32564
       -1.33973
       -1.33306
       -1.35278
       -1.30824
       -1.30163
       -1.30782
       -1.32794
       -1.35159
       -1.35943
       -1.34668
       -1.31434
       -1.34532
       -1.31072
       -1.32140
       -1.33752
       -1.35419
       -1.33774
       -1.36726
       -1.36579
       -1.32141
       -1.35001
       -1.34975
       -1.33854
       -1.30039
       -1.34139
       -1.30037
       -1.27156
       -1.34717
       -1.35678
       -1.33501
       -1.33235
       -1.35439
       -1.32443
       -1.32774
       -1.30901
       -1.34043
       -1.35465
       -1.30858
       -1.32600
       -1.35322
       -1.35995
       -1.31635
       -1.32170
       -1.30510
       -1.31092
       -1.34118
       -1.28741
       -1.29758
       -1.34356
       -1.37874
       -1.30637
       -1.33779
       -1.36178
       -1.32611
       -1.34056
       -1.34807
       -1.34647
       -1.34350
       -1.34814
       -1.34888
       -1.29435
       -1.33656
       -1.40479
       -1.34131
       -1.30443
       -1.32467
       -1.30569
       -1.32781
       -1.34435
       -1.33290
       -1.33701
       -1.35216
       -1.32797
       -1.35341
       -1.32776
       -1.30144
       -1.31206
       -1.31825
       -1.33722
       -1.30391
       -1.29179
       -1.34157
       -1.31618
       -1.27809
       -1.32599
       -1.30639
       -1.36196
       -1.35497
       -1.31015
       -1.30196
       -1.35239
       -1.32650
       -1.32517
       -1.28886
       -1.34794
       -1.33272
       -1.35363
       -1.32714
       -1.33438
       -1.33726
       -1.32829
       -1.33710
       -1.29324
       -1.35609
       -1.32647
       -1.36184
       -1.36075
       -1.37655
       -1.34845
       -1.30881
       -1.30198
       -1.34237
       -1.32793
       -1.33319
       -1.34984
       -1.31652
       -1.33344
       -1.33857
       -1.32107
       -1.29263
       -1.33770
       -1.32302
       -1.31572
       -1.35023
       -1.31241
       -1.36956
       -1.31523
       -1.31346
       -1.36545
       -1.31016
       -1.30214
       -1.32817
       -1.30970
       -1.32358
       -1.35778
       -1.30910
       -1.32586
       -1.29041
       -1.29172
       -1.29896
       -1.31677
       -1.32543
       -1.32779
       -1.35563
       -1.34388
       -1.29204
       -1.34542
       -1.34234
       -1.33929
       -1.34529
       -1.33847
       -1.32297
       -1.38331
       -1.37689
       -1.34514
       -1.33070
       -1.32356
       -1.32279
       -1.32555
       -1.30030
       -1.32438
       -1.34379
       -1.33948
       -1.31289
       -1.31222
       -1.35928
       -1.31806
       -1.34195
       -1.32168
       -1.35821
       -1.30616
       -1.34944
       -1.31175
       -1.32122
       -1.30921
       -1.35903
       -1.33191
       -1.37114
       -1.36126
       -1.31969
       -1.33597
       -1.35994
       -1.37119
       -1.32435
       -1.31380
       -1.30031
       -1.27984
       -1.33113
       -1.34857
       -1.33194
       -1.32394
       -1.36511
       -1.31410
       -1.34668
       -1.28445
       -1.31955
       -1.32188
       -1.35154
       -1.28041
       -1.30695
       -1.32879
       -1.34519
       -1.32837
       -1.32158
       -1.34389
       -1.34194
       -1.28281
       -1.29924
       -1.35476
       -1.38722
       -1.32936
       -1.35126
       -1.34031
       -1.33564
       -1.33422
       -1.29184
       -1.36661
       -1.30949
       -1.31448
       -1.35592
       -1.27966
       -1.34938
       -1.36242
       -1.32358
       -1.33323
       -1.32355
       -1.31282
       -1.31741
       -1.34552
       -1.32910
       -1.33627
       -1.32243
       -1.35334
       -1.31038
       -1.36065
       -1.29280
       -1.27316
       -1.32850
       -1.30594
       -1.32399
       -1.29607
       -1.36225
       -1.31293
       -1.32605
       -1.29477
       -1.33903
       -1.35973
       -1.33781
       -1.29986
       -1.32300
       -1.35003
       -1.33858
       -1.31651
       -1.27441
       -1.32366
       -1.33552
       -1.32365
       -1.34355
       -1.33754
       -1.34781
       -1.33583
       -1.34507
       -1.30835
       -1.37697
       -1.33675
       -1.36018
       -1.35175
       -1.37423
       -1.33859
       -1.30481
       -1.29582
       -1.33432
       -1.34464
       -1.37462
       -1.35352
       -1.32963
       -1.36099
       -1.33374
       -1.32649
       -1.29851
       -1.31980
       -1.29731
       -1.31995
       -1.36035
       -1.32645
       -1.35902
       -1.33390
       -1.31292
       -1.37259
       -1.30664
       -1.27180
       -1.32829
       -1.30712
       -1.30393
       -1.35396
       -1.27367
       -1.31966
       -1.27172
       -1.30678
       -1.32438
       -1.30002
       -1.33172
       -1.34513
       -1.34047
       -1.32782
       -1.31318
       -1.34434
       -1.32401
       -1.32756
       -1.31527
       -1.34357
       -1.28119
       -1.38966
       -1.34714
       -1.33810
       -1.32250
       -1.29018
       -1.34457
       -1.34515
       -1.31607
       -1.32426
       -1.35361
       -1.30517
       -1.30646
       -1.31926
       -1.38282
       -1.30722
       -1.33140
       -1.32995
       -1.34292
       -1.34226
       -1.33989
       -1.31259
       -1.31926
       -1.31368
       -1.35098
       -1.32502
       -1.33090
       -1.32856
       -1.32351
       -1.33487
       -1.35103
       -1.37123
       -1.32557
       -1.29251
       -1.32656
       -1.26515
       -1.30337
       -1.34113
       -1.36075
       -1.33493
       -1.34001
       -1.30463
       -1.34015
       -1.27741
       -1.32065
       -1.31953
       -1.35555
       -1.30423
       -1.33154
       -1.33862
       -1.35818
       -1.31058
       -1.35281
       -1.32749
       -1.30709
       -1.27399
       -1.32802
       -1.34931
       -1.35556
       -1.30184
       -1.31249
       -1.34357
       -1.32365
       -1.33722
       -1.31527
       -1.35808
       -1.30552
       -1.28832
       -1.35865
       -1.30281
       -1.35282
       -1.35371
       -1.34561
       -1.35378
       -1.34434
       -1.32830
       -1.31297
       -1.31949
       -1.33542
       -1.33519
       -1.33661
       -1.35401
       -1.31613
       -1.34426
       -1.29791
       -1.27715
       -1.32613
       -1.29679
       -1.30822
       -1.30447
       -1.35579
       -1.30010
       -1.32171
       -1.29450
       -1.35446
       -1.35001
       -1.34935
       -1.27208
       -1.32921
       -1.36008
       -1.34295
       -1.31317
       -1.29609
       -1.35671
       -1.31855
       -1.36217
       -1.35158
       -1.36874
       -1.34585
       -1.33511
       -1.36996
       -1.33210
       -1.38176
       -1.33900
       -1.38094
       -1.34888
       -1.34937
       -1.32177
       -1.33025
       -1.27592
       -1.34213
       -1.32503
       -1.36326
       -1.35323
       -1.33010
       -1.34922
       -1.35557
       -1.38399
       -1.29203
       -1.34646
       -1.32114
       -1.29690
       -1.36571
       -1.35251
       -1.34147
       -1.36036
       -1.29457
       -1.35435
       -1.30610
       -1.30572
       -1.31098
       -1.33353
       -1.29389
       -1.33210
       -1.26968
       -1.36600
       -1.29383
       -1.27014
       -1.34542
       -1.33664
       -1.33265
       -1.33819
       -1.36291
       -1.32151
       -1.28620
       -1.34365
       -1.28355
       -1.30685
       -1.33278
       -1.35070
       -1.30358
       -1.36903
       -1.34127
       -1.32777
       -1.34100
       -1.31557
       -1.35297
       -1.34148
       -1.32091
       -1.30954
       -1.33043
       -1.31669
       -1.30217
       -1.31282
       -1.37667
       -1.31490
       -1.34194
       -1.34919
       -1.33818
       -1.32655
       -1.33797
       -1.34221
       -1.34237
       -1.30445
       -1.32560
       -1.33266
       -1.31737
       -1.31963
       -1.27736
       -1.31191
       -1.33028
       -1.35414
       -1.30249
       -1.31402
       -1.33700
       -1.31731
       -1.31318
       -1.33416
       -1.35039
       -1.31527
       -1.31683
       -1.32550
       -1.33106
       -1.29942
       -1.34340
       -1.32003
       -1.32058
       -1.31431
       -1.27321
       -1.34671
       -1.36976
       -1.32870
       -1.33503
       -1.31874
       -1.30967
       -1.26019
       -1.34841
       -1.35156
       -1.33532
       -1.32456
       -1.29787
       -1.33377
       -1.29550
       -1.34281
       -1.33295
       -1.36115
       -1.28127
       -1.28966
       -1.34525
       -1.30407
       -1.30013
       -1.34382
       -1.32765
       -1.35348
       -1.33002
       -1.31733
       -1.29828
       -1.34052
       -1.34807
       -1.34390
       -1.35857
       -1.38594
       -1.35176
       -1.31694
       -1.29114
       -1.28732
       -1.31667
       -1.31063
       -1.34021
       -1.32701
       -1.37576
       -1.32637
       -1.35649
       -1.31451
       -1.32587
       -1.33774
       -1.32449
       -1.31835
       -1.33739
       -1.36505
       -1.37670
       -1.34754
       -1.27934
       -1.36705
       -1.29595
       -1.32377
       -1.31771
       -1.38466
       -1.36052
       -1.28837
       -1.32614
       -1.34217
       -1.37535
       -1.35175
       -1.33451
       -1.35903
       -1.35582
       -1.29108
       -1.33331
       -1.29919
       -1.36342
       -1.33474
       -1.36244
       -1.35935
       -1.35092
       -1.36539
       -1.36186
       -1.34163
       -1.29558
       -1.35175
       -1.28554
       -1.29235
       -1.34273
       -1.33646
       -1.35081
       -1.35940
       -1.30595
       -1.32545
       -1.28841
       -1.34363
       -1.31417
       -1.33016
       -1.30126
       -1.29696
       -1.27060
       -1.39906
       -1.28291
       -1.27634
       -1.33938
       -1.34799
       -1.36928
       -1.32394
       -1.32534
       -1.29255
       -1.31488
       -1.36556
       -1.27300
       -1.34013
       -1.35781
       -1.31181
       -1.29010
       -1.35799
       -1.34614
       -1.32740
       -1.35986
       -1.29869
       -1.34940
       -1.34496
       -1.32937
       -1.32342
       -1.32398
       -1.36015
       -1.30610
       -1.31181
       -1.33998
       -1.32312
       -1.35270
       -1.35386
       -1.34591
       -1.32456
       -1.36531
       -1.33190
       -1.35547
       -1.31946
       -1.34250
       -1.33555
       -1.30428
       -1.29925
       -1.29691
       -1.34123
       -1.33624
       -1.37341
       -1.29154
       -1.34152
       -1.34183
       -1.34082
       -1.31451
       -1.36469
       -1.35864
       -1.33157
       -1.31917
       -1.28920
       -1.31582
       -1.29826
       -1.35002
       -1.30753
       -1.32861
       -1.31467
       -1.27934
       -1.34723
       -1.38124
       -1.31035
       -1.32525
       -1.35213
       -1.30053
       -1.28273
       -1.31854
       -1.31938
       -1.33673
       -1.33179
       -1.30358
       -1.31835
       -1.31484
       -1.31340
       -1.31378
       -1.37595
       -1.30954
       -1.29203
       -1.32344
       -1.31985
       -1.28351
       -1.32985
       -1.32184
       -1.34795
       -1.31367
       -1.31762
       -1.31995
       -1.35145
       -1.34259
       -1.32639
       -1.35426
       -1.39150
       -1.33822
       -1.31752
       -1.32897
       -1.32549
       -1.29947
       -1.36554
       -1.35334
       -1.33163
       -1.36530
       -1.33385
       -1.31940
       -1.31867
       -1.32989
       -1.35570
       -1.33895
       -1.28531
       -1.33552
       -1.35156
       -1.34082
       -1.35269
       -1.31461
       -1.33154
       -1.29585
       -1.35785
       -1.30512
       -1.34444
       -1.36051
       -1.31270
       -1.32740
       -1.36697
       -1.35349
       -1.31778
       -1.36203
       -1.33439
       -1.35593
       -1.31727
       -1.33323
       -1.31421
       -1.33285
       -1.35066
       -1.34175
       -1.34119
       -1.31084
       -1.34307
       -1.33126
       -1.35119
       -1.32502
       -1.32828
       -1.30243
       -1.30784
       -1.32506
       -1.32896
       -1.32397
       -1.34422
       -1.31393
       -1.31233
       -1.30881
       -1.33831
       -1.30730
       -1.32547
       -1.30867
       -1.30587
       -1.26606
       -1.35996
       -1.30628
       -1.30041
       -1.34361
       -1.36096
       -1.35878
       -1.31553
       -1.31895
       -1.33264
       -1.31160
       -1.34434
       -1.27842
       -1.36188
       -1.34168
       -1.33205
       -1.30169
       -1.32618
       -1.33253
       -1.32813
       -1.31068
       -1.29131
       -1.34096
       -1.35072
       -1.36274
       -1.33276
       -1.31639
       -1.35756
       -1.32766
       -1.29679
       -1.34781
       -1.29923
       -1.35621
       -1.35120
       -1.32479
       -1.30509
       -1.37190
       -1.32249
       -1.35765
       -1.30481
       -1.29936
       -1.32196
       -1.29730
       -1.31607
       -1.32025
       -1.33334
       -1.34930
       -1.33757
       -1.31106
       -1.36130
       -1.34110
       -1.34006
       -1.30271
       -1.39657
       -1.33047
       -1.30259
       -1.31528
       -1.31458
       -1.32949
       -1.28281
       -1.35338
       -1.28564
       -1.33203
       -1.29410
       -1.25494
       -1.38364
       -1.33001
       -1.29940
       -1.30725
       -1.33479
       -1.31213
       -1.30096
       -1.31454
       -1.30214
       -1.36155
       -1.31343
       -1.33333
       -1.34216
       -1.33408
       -1.33118
       -1.31903
       -1.35193
       -1.32316
       -1.31924
       -1.33721
       -1.32193
       -1.30652
       -1.33525
       -1.33013
       -1.34940
       -1.32397
       -1.30549
       -1.29577
       -1.33879
       -1.34889
       -1.34792
       -1.34338
       -1.37200
       -1.32772
       -1.32492
       -1.31934
       -1.34110
       -1.27829
       -1.36214
       -1.33912
       -1.34174
       -1.35794
       -1.34031
       -1.29586
       -1.32931
       -1.34525
       -1.32545
       -1.35932
       -1.27230
       -1.33249
       -1.35597
       -1.28925
       -1.37450
       -1.30821
       -1.37376
       -1.30861
       -1.37544
       -1.31072
       -1.34757
       -1.33576
       -1.33806
       -1.34000
       -1.32292
       -1.35552
       -1.32255
       -1.37465
       -1.36297
       -1.34808
       -1.31423
       -1.32814
       -1.32250
       -1.33186
       -1.33525
       -1.32840
       -1.33666
       -1.32423
       -1.35619
       -1.33390
       -1.31815
       -1.29626
       -1.27674
       -1.27122
       -1.31908
       -1.33014
       -1.35281
       -1.31827
       -1.34057
       -1.31165
       -1.31966
       -1.29441
       -1.30676
       -1.32134
       -1.33723
       -1.32249
       -1.31284
       -1.28681
       -1.37759
       -1.31008
       -1.34281
       -1.31418
       -1.31624
       -1.35080
       -1.32206
       -1.31380
       -1.33467
       -1.30806
       -1.34018
       -1.31792
       -1.37847
       -1.35559
       -1.34598
       -1.28303
       -1.30093
       -1.32231
       -1.32459
       -1.31497
       -1.33158
       -1.31401
       -1.33593
       -1.32540
       -1.33791
       -1.31317
       -1.34152
       -1.31356
       -1.32920
       -1.33055
       -1.31961
       -1.33929
       -1.33456
       -1.31514
       -1.28871
       -1.36082
       -1.34067
       -1.34058
       -1.29330
       -1.30525
       -1.35570
       -1.31033
       -1.31774
       -1.30890
       -1.33764
       -1.33305
       -1.32334
       -1.30548
       -1.37552
       -1.31998
       -1.32417
       -1.33472
       -1.36219
       -1.31701
       -1.31494
       -1.30875
       -1.30305
       -1.34390
       -1.29319
       -1.31801
       -1.28919
       -1.33035
       -1.31859
       -1.27885
       -1.37305
       -1.34303
       -1.33300
       -1.28434
       -1.29102
       -1.30439
       -1.27270
       -1.31870
       -1.33505
       -1.33331
       -1.33963
       -1.35101
       -1.33925
       -1.33334
       -1.29548
       -1.29637
       -1.34332
       -1.33130
       -1.28830
       -1.31720
       -1.29326
       -1.34595
       -1.32746
       -1.34886
       -1.30510
       -1.31691
       -1.30382
       -1.29911
       -1.30383
       -1.32252
       -1.32728
       -1.32820
       -1.34873
       -1.34911
       -1.32479
       -1.33137
       -1.31006
       -1.26680
       -1.32195
       -1.34859
       -1.37823
       -1.35313
       -1.32249
       -1.31957
       -1.32842
       -1.33845
       -1.30873
       -1.33412
       -1.26464
       -1.31367
       -1.34580
       -1.29419
       -1.36017
       -1.31529
       -1.37099
       -1.29083
       -1.37016
       -1.30965
       -1.35075
       -1.33181
       -1.31918
       -1.32151
       -1.30426
       -1.34553
       -1.30688
       -1.37315
       -1.33572
       -1.31694
       -1.32055
       -1.30200
       -1.32403
       -1.34549
       -1.34830
       -1.33994
       -1.34950
       -1.34027
       -1.36856
       -1.33563
       -1.29678
       -1.29247
       -1.29855
       -1.31354
       -1.34476
       -1.32477
       -1.35788
       -1.33430
       -1.32867
       -1.31661
       -1.33672
       -1.27038
       -1.30227
       -1.27598
       -1.33500
       -1.32094
       -1.31499
       -1.26941
       -1.37464
       -1.30046
       -1.28624
       -1.32033
       -1.32341
       -1.34934
       -1.32447
       -1.31129
       -1.33896
       -1.31043
       -1.32078
       -1.32087
       -1.37331
       -1.34049
       -1.34913
       -1.28652
       -1.29759
       -1.32747
       -1.32354
       -1.32642
       -1.30761
       -1.33119
       -1.35184
       -1.30387
       -1.32927
       -1.30632
       -1.31096
       -1.32114
       -1.31563
       -1.33120
       -1.30271
       -1.32398
       -1.32417
       -1.33224
       -1.29848
       -1.34374
       -1.33084
       -1.34965
       -1.30120
       -1.35027
       -1.33275
       -1.27645
       -1.28593
       -1.30565
       -1.33754
       -1.32062
       -1.30872
       -1.30065
       -1.35903
       -1.27885
       -1.32880
       -1.33519
       -1.35399
       -1.30701
       -1.29270
       -1.32594
       -1.31302
       -1.31654
       -1.28526
       -1.35325
       -1.25930
       -1.31369
       -1.33016
       -1.28471
       -1.32654
       -1.34554
       -1.31796
       -1.29609
       -1.30040
       -1.28264
       -1.27466
       -1.27846
       -1.30822
       -1.32518
       -1.34329
       -1.35079
       -1.32997
       -1.32391
       -1.30557
       -1.28434
       -1.34695
       -1.31459
       -1.31352
       -1.32813
       -1.31186
       -1.34230
       -1.36948
       -1.34044
       -1.31389
       -1.30846
       -1.29063
       -1.28218
       -1.30060
       -1.29019
       -1.32506
       -1.30535
       -1.33110
       -1.30980
       -1.34022
       -1.33264
       -1.33901
       -1.27662
       -1.32539
       -1.33836
       -1.32528
       -1.34291
       -1.36535
       -1.30718
       -1.33533
       -1.31447
       -1.32939
       -1.32878
       -1.27337
       -1.31052
       -1.35571
       -1.27695
       -1.32537
       -1.30840
       -1.35907
       -1.29129
       -1.34414
       -1.29989
       -1.34887
       -1.34100
       -1.29701
       -1.30030
       -1.33279
       -1.34469
       -1.33238
       -1.36493
       -1.32623
       -1.32239
       -1.29434
       -1.28793
       -1.36116
       -1.32782
       -1.34838
       -1.30330
       -1.36455
       -1.31448
       -1.35039
       -1.30562
       -1.30745
       -1.31467
       -1.30581
       -1.27869
       -1.32757
       -1.29463
       -1.34109
       -1.34979
       -1.32003
       -1.33014
       -1.34717
       -1.29090
       -1.29851
       -1.29991
       -1.34388
       -1.31762
       -1.33498
       -1.24698
       -1.35011
       -1.29524
       -1.31024
       -1.32475
       -1.35409
       -1.31977
       -1.33792
       -1.31585
       -1.32066
       -1.31667
       -1.29821
       -1.34037
       -1.33398
       -1.33535
       -1.35342
       -1.27754
       -1.27129
       -1.32313
       -1.33689
       -1.30469
       -1.31267
       -1.30657
       -1.33805
       -1.33027
       -1.31098
       -1.32743
       -1.31696
       -1.30908
       -1.30744
       -1.33765
       -1.31012
       -1.34915
       -1.30596
       -1.32477
       -1.29600
       -1.37500
       -1.33368
       -1.32000
       -1.32476
       -1.34218
       -1.33179
       -1.29973
       -1.30547
       -1.30530
       -1.33910
       -1.32247
       -1.33506
       -1.32493
       -1.36177
       -1.30602
       -1.30696
       -1.34534
       -1.36207
       -1.35889
       -1.31471
       -1.34964
       -1.33809
       -1.31136
       -1.32646
       -1.33398
       -1.24417
       -1.31576
       -1.32970
       -1.28826
       -1.33512
       -1.34016
       -1.33609
       -1.30716
       -1.32852
       -1.28097
       -1.29227
       -1.30719
       -1.32389
       -1.33185
       -1.31837
       -1.30840
       -1.31006
       -1.30938
       -1.29370
       -1.28270
       -1.37448
       -1.32721
       -1.31906
       -1.33740
       -1.31990
       -1.31679
       -1.34812
       -1.32457
       -1.31842
       -1.34636
       -1.29067
       -1.33937
       -1.30163
       -1.26832
       -1.30721
       -1.31304
       -1.32309
       -1.31384
       -1.31946
       -1.35301
       -1.35816
       -1.27834
       -1.30751
       -1.33256
       -1.34573
       -1.33808
       -1.35265
       -1.32656
       -1.32091
       -1.31315
       -1.34023
       -1.30131
       -1.28525
       -1.32523
       -1.33472
       -1.26683
       -1.30656
       -1.31126
       -1.31377
       -1.27305
       -1.36031
       -1.32304
       -1.32664
       -1.32646
       -1.30087
       -1.34415
       -1.33572
       -1.32632
       -1.30023
       -1.34140
       -1.33278
       -1.30556
       -1.32301
       -1.31407
       -1.34651
       -1.32550
       -1.31159
       -1.33644
       -1.35634
       -1.30225
       -1.34775
       -1.34314
       -1.32510
       -1.30078
       -1.28932
       -1.28413
       -1.32154
       -1.30863
       -1.33443
       -1.35997
       -1.35131
       -1.30692
       -1.34148
       -1.29633
       -1.29933
       -1.33555
       -1.35578
       -1.33988
       -1.35314
       -1.27060
       -1.35160
       -1.30576
       -1.32912
       -1.33937
       -1.36194
       -1.34376
       -1.34276
       -1.32010
       -1.34752
       -1.31801
       -1.30289
       -1.30125
       -1.31662
       -1.32737
       -1.31743
       -1.33680
       -1.31385
       -1.32105
       -1.29933
       -1.31221
       -1.33512
       -1.33138
       -1.33890
       -1.30461
       -1.33040
       -1.37716
       -1.31180
       -1.32097
       -1.29457
       -1.30887
       -1.28914
       -1.34318
       -1.30978
       -1.31547
       -1.28900
       -1.34791
       -1.34145
       -1.31699
       -1.29844
       -1.33085
       -1.31748
       -1.29743
       -1.31601
       -1.30683
       -1.33512
       -1.32563
       -1.35669
       -1.30093
       -1.34607
       -1.32526
       -1.28174
       -1.31552
       -1.35173
       -1.34754
       -1.32696
       -1.38426
       -1.33133
       -1.33244
       -1.33402
       -1.32823
       -1.28973
       -1.32399
       -1.33615
       -1.32181
       -1.32270
       -1.34251
       -1.33902
       -1.32656
       -1.32670
       -1.30774
       -1.27125
       -1.30498
       -1.33356
       -1.32705
       -1.30725
       -1.31043
       -1.31530
       -1.29270
       -1.30369
       -1.28450
       -1.35419
       -1.34369
       -1.29005
       -1.34002
       -1.32929
       -1.31750
       -1.34276
       -1.33841
       -1.27325
       -1.32828
       -1.27320
       -1.35978
       -1.34802
       -1.27106
       -1.35063
       -1.34796
       -1.36058
       -1.31902
       -1.29655
       -1.35315
       -1.33248
       -1.26177
       -1.32981
       -1.31882
       -1.32841
       -1.34163
       -1.33257
       -1.31005
       -1.30805
       -1.34205
       -1.32429
       -1.31539
       -1.27678
       -1.34151
       -1.32359
       -1.28476
       -1.28994
       -1.34042
       -1.33542
       -1.31714
       -1.34408
       -1.33305
       -1.33000
       -1.30835
       -1.28612
       -1.32892
       -1.31766
       -1.29894
       -1.30641
       -1.37457
       -1.30930
       -1.33442
       -1.32818
       -1.31313
       -1.32630
       -1.34387
       -1.34066
       -1.33633
       -1.33351
       -1.30419
       -1.33462
       -1.36176
       -1.34363
       -1.32334
       -1.31189
       -1.31372
       -1.31706
       -1.30709
       -1.31384
       -1.35401
       -1.34985
       -1.30909
       -1.31116
       -1.33463
       -1.27494
       -1.35648
       -1.33684
       -1.33466
       -1.37885
       -1.28139
       -1.36986
       -1.30213
       -1.28892
       -1.32589
       -1.32519
       -1.33261
       -1.32757
       -1.31957
       -1.36426
       -1.31472
       -1.34569
       -1.32096
       -1.32146
       -1.33304
       -1.31973
       -1.33584
       -1.32496
       -1.29332
       -1.30905
       -1.30221
       -1.37036
       -1.35003
       -1.31722
       -1.32473
       -1.32936
       -1.38205
       -1.28121
       -1.29622
       -1.30687
       -1.31618
       -1.30208
       -1.33940
       -1.28396
       -1.29705
       -1.30855
       -1.34415
       -1.31110
       -1.30512
       -1.29838
       -1.31172
       -1.34299
       -1.29698
       -1.31976
       -1.30275
       -1.30045
       -1.31196
       -1.34026
       -1.30277
       -1.32353
       -1.31824
       -1.27410
       -1.31160
       -1.34829
       -1.31459
       -1.33305
       -1.35698
       -1.31931
       -1.32138
       -1.33429
       -1.31604
       -1.32058
       -1.31126
       -1.30456
       -1.31224
       -1.30515
       -1.32138
       -1.33892
       -1.32410
       -1.30566
       -1.30777
       -1.24527
       -1.30466
       -1.36160
       -1.28829
       -1.32429
       -1.30787
       -1.30930
       -1.30026
       -1.34639
       -1.33707
       -1.32983
       -1.35317
       -1.31920
       -1.34622
       -1.33026
       -1.29217
       -1.36485
       -1.32371
       -1.29841
       -1.30859
       -1.26488
       -1.33761
       -1.33286
       -1.27639
       -1.32578
       -1.35285
       -1.32271
       -1.31874
       -1.31919
       -1.33340
       -1.32364
       -1.28746
       -1.33549
       -1.33511
       -1.33303
       -1.29642
       -1.30049
       -1.31937
       -1.29741
       -1.32953
       -1.32120
       -1.30881
       -1.28329
       -1.31787
       -1.31561
       -1.27326
       -1.30913
       -1.31818
       -1.34985
       -1.32318
       -1.33057
       -1.33197
       -1.31680
       -1.27102
       -1.33127
       -1.33838
       -1.32265
       -1.32402
       -1.30890
       -1.35771
       -1.31630
       -1.33793
       -1.33688
       -1.30133
       -1.32227
       -1.31468
       -1.33919
       -1.33021
       -1.31843
       -1.28603
       -1.35510
       -1.36011
       -1.34281
       -1.31522
       -1.35051
       -1.30732
       -1.30168
       -1.30188
       -1.31090
       -1.36940
       -1.32714
       -1.30874
       -1.29368
       -1.33098
       -1.29199
       -1.32596
       -1.32677
       -1.32654
       -1.36910
       -1.26375
       -1.34674
       -1.31767
       -1.27253
       -1.28507
       -1.29938
       -1.34010
       -1.37481
       -1.33907
       -1.34595
       -1.34718
       -1.31777
       -1.32259
       -1.31755
       -1.34276
       -1.30742
       -1.34845
       -1.34831
       -1.31969
       -1.31045
       -1.30178
       -1.35199
       -1.34074
       -1.31586
       -1.33475
       -1.28428
       -1.36109
       -1.31475
       -1.28145
       -1.29369
       -1.28774
       -1.32115
       -1.30136
       -1.28092
       -1.34370
       -1.29698
       -1.35070
       -1.30680
       -1.30008
       -1.29047
       -1.29965
       -1.35208
       -1.29337
       -1.30688
       -1.30694
       -1.32165
       -1.34619
       -1.35236
       -1.30869
       -1.31749
       -1.33203
       -1.27883
       -1.29716
       -1.36772
       -1.30250
       -1.32996
       -1.35454
       -1.34325
       -1.30813
       -1.32434
       -1.29586
       -1.29661
       -1.31207
       -1.27863
       -1.31289
       -1.35596
       -1.32108
       -1.33790
       -1.28924
       -1.32133
       -1.34332
       -1.26820
       -1.32303
       -1.36192
       -1.30956
       -1.34143
       -1.30674
       -1.31530
       -1.27453
       -1.30800
       -1.33645
       -1.32243
       -1.32715
       -1.32299
       -1.34525
       -1.28823
       -1.33058
       -1.34119
       -1.30877
       -1.27421
       -1.32584
       -1.26225
       -1.32266
       -1.31891
       -1.30389
       -1.33149
       -1.36928
       -1.33016
       -1.30464
       -1.35578
       -1.33430
       -1.34839
       -1.26221
       -1.34840
       -1.34323
       -1.32698
       -1.32733
       -1.29830
       -1.28971
       -1.31794
       -1.32814
       -1.27727
       -1.31353
       -1.28989
       -1.32077
       -1.34344
       -1.26226
       -1.28450
       -1.29691
       -1.32314
       -1.31023
       -1.35760
       -1.32866
       -1.31636
       -1.29821
       -1.35722
       -1.32360
       -1.32562
       -1.34991
       -1.27516
       -1.33620
       -1.32349
       -1.34431
       -1.32415
       -1.32017
       -1.30437
       -1.33415
       -1.30402
       -1.34882
       -1.26690
       -1.28522
       -1.34467
       -1.35305
       -1.33683
       -1.31895
       -1.32769
       -1.28625
       -1.29063
       -1.28169
       -1.31344
       -1.37216
       -1.31400
       -1.30988
       -1.32449
       -1.37487
       -1.26096
       -1.32324
       -1.32444
       -1.30477
       -1.34571
       -1.26794
       -1.30910
       -1.31198
       -1.33705
       -1.28015
       -1.28769
       -1.33832
       -1.34284
       -1.32158
       -1.33601
       -1.31451
       -1.33540
       -1.34871
       -1.32303
       -1.36268
       -1.31422
       -1.31866
       -1.34123
       -1.27892
       -1.32408
       -1.29195
       -1.34487
       -1.31001
       -1.32131
       -1.31685
       -1.29152
       -1.35153
       -1.32687
       -1.31346
       -1.29956
       -1.27275
       -1.34101
       -1.32491
       -1.31034
       -1.34054
       -1.31246
       -1.37107
       -1.31346
       -1.31454
       -1.31518
       -1.31480
       -1.30471
       -1.29522
       -1.32277
       -1.31319
       -1.31367
       -1.36096
       -1.37124
       -1.31272
       -1.33966
       -1.33430
       -1.27888
       -1.29926
       -1.35525
       -1.30174
       -1.31620
       -1.38034
       -1.33019
       -1.34237
       -1.33028
       -1.28003
       -1.30192
       -1.33836
       -1.27447
       -1.35203
       -1.31132
       -1.28857
       -1.31769
       -1.28713
       -1.29373
       -1.32188
       -1.28234
       -1.31413
       -1.32467
       -1.29647
       -1.33837
       -1.30626
       -1.30826
       -1.28853
       -1.29787
       -1.36604
       -1.31623
       -1.29068
       -1.34215
       -1.31969
       -1.28496
       -1.31628
       -1.33254
       -1.27315
       -1.31407
       -1.31275
       -1.29352
       -1.29501
       -1.28804
       -1.31217
       -1.35733
       -1.35646
       -1.35015
       -1.29945
       -1.33425
       -1.35009
       -1.34683
       -1.26669
       -1.32692
       -1.30657
       -1.32084
       -1.31688
       -1.32786
       -1.27639
       -1.32870
       -1.34797
       -1.29957
       -1.30231
       -1.29468
       -1.34116
       -1.34336
       -1.27045
       -1.33421
       -1.25659
       -1.32720
       -1.29517
       -1.34402
       -1.33307
       -1.32152
       -1.32671
       -1.31591
       -1.34697
       -1.32765
       -1.34040
       -1.28925
       -1.31988
       -1.33874
       -1.38617
       -1.31790
       -1.32225
       -1.31303
       -1.31008
       -1.29577
       -1.32872
       -1.28266
       -1.29084
       -1.31342
       -1.33028
       -1.32400
       -1.33205
       -1.30188
       -1.28716
       -1.32034
       -1.29510
       -1.33065
       -1.35790
       -1.33082
       -1.32283
       -1.29440
       -1.37039
       -1.24447
       -1.30463
       -1.33499
       -1.33152
       -1.31765
       -1.32416
       -1.32885
       -1.30624
       -1.32679
       -1.28573
       -1.28399
       -1.29032
       -1.33090
       -1.32118
       -1.32458
       -1.31776
       -1.35446
       -1.34004
       -1.32895
       -1.35127
       -1.31615
       -1.31229
       -1.35352
       -1.29392
       -1.31162
       -1.29417
       -1.34899
       -1.32323
       -1.28282
       -1.31576
       -1.29385
       -1.33373
       -1.31681
       -1.31312
       -1.29568
       -1.29586
       -1.33395
       -1.31070
       -1.31809
       -1.32829
       -1.30030
       -1.35550
       -1.33090
       -1.30166
       -1.31461
       -1.31786
       -1.28787
       -1.30911
       -1.32622
       -1.30806
       -1.32518
       -1.33321
       -1.34166
       -1.30942
       -1.33167
       -1.34705
       -1.26624
       -1.29390
       -1.29399
       -1.31291
       -1.31093
       -1.34864
       -1.30852
       -1.35181
       -1.30378
       -1.30723
       -1.28553
       -1.31945
       -1.30110
       -1.32754
       -1.32747
       -1.29798
       -1.31384
       -1.31518
       -1.32551
       -1.30040
       -1.29538
       -1.31914
       -1.33928
       -1.32990
       -1.33267
       -1.31070
       -1.32617
       -1.29282
       -1.28837
       -1.39480
       -1.28669
       -1.30617
       -1.31864
       -1.30687
       -1.27828
       -1.29125
       -1.31836
       -1.28621
       -1.32210
       -1.30891
       -1.28075
       -1.28107
       -1.28755
       -1.34429
       -1.35637
       -1.32185
       -1.37591
       -1.29919
       -1.31502
       -1.32756
       -1.34243
       -1.26477
       -1.32597
       -1.32145
       -1.34111
       -1.30013
       -1.35053
       -1.30940
       -1.35022
       -1.33446
       -1.34044
       -1.29394
       -1.27085
       -1.29544
       -1.33443
       -1.32240
       -1.37411
       -1.25061
       -1.33117
       -1.32514
       -1.34706
       -1.28508
       -1.29975
       -1.29238
       -1.31213
       -1.31571
       -1.27583
       -1.32979
       -1.28210
       -1.32174
       -1.34766
       -1.33480
       -1.30456
       -1.32346
       -1.33290
       -1.30706
       -1.29821
       -1.33534
       -1.27536
       -1.28398
       -1.29850
       -1.33392
       -1.35543
       -1.33172
       -1.28813
       -1.27683
       -1.30585
       -1.29102
       -1.32568
       -1.33979
       -1.29415
       -1.30113
       -1.30081
       -1.37399
       -1.24288
       -1.29810
       -1.36329
       -1.35107
       -1.32196
       -1.30345
       -1.31241
       -1.33172
       -1.32580
       -1.28006
       -1.30732
       -1.26343
       -1.31471
       -1.33639
       -1.36629
       -1.36819
       -1.33596
       -1.33944
       -1.29457
       -1.33585
       -1.36358
       -1.28638
       -1.35625
       -1.29257
       -1.30242
       -1.30205
       -1.34770
       -1.33424
       -1.32318
       -1.29839
       -1.29486
       -1.32845
       -1.29920
       -1.32367
       -1.34078
       -1.26338
       -1.35312
       -1.33638
       -1.29733
       -1.34507
       -1.29706
       -1.30997
       -1.36069
       -1.29963
       -1.32469
       -1.33022
       -1.30449
       -1.32021
       -1.33121
       -1.31825
       -1.32253
       -1.32737
       -1.33376
       -1.29117
       -1.32971
       -1.33690
       -1.27832
       -1.29174
       -1.29591
       -1.32741
       -1.32936
       -1.33780
       -1.32435
       -1.31740
       -1.30952
       -1.30074
       -1.30022
       -1.31825
       -1.34276
       -1.31251
       -1.35229
       -1.29405
       -1.33162
       -1.29563
       -1.32450
       -1.28648
       -1.30120
       -1.31565
       -1.31506
       -1.33342
       -1.35478
       -1.30194
       -1.35838
       -1.28739
       -1.28682
       -1.36484
       -1.30811
       -1.29743
       -1.33829
       -1.33400
       -1.28233
       -1.29456
       -1.28420
       -1.31293
       -1.31557
       -1.30739
       -1.30150
       -1.29171
       -1.31973
       -1.30797
       -1.34315
       -1.34473
       -1.35697
       -1.29055
       -1.32627
       -1.29763
       -1.31948
       -1.28967
       -1.32178
       -1.31836
       -1.33787
       -1.29806
       -1.33339
       -1.31849
       -1.33084
       -1.35177
       -1.33458
       -1.31509
       -1.27759
       -1.31743
       -1.32629
       -1.30709
       -1.37076
       -1.29472
       -1.28918
       -1.35551
       -1.33906
       -1.30695
       -1.29242
       -1.29711
       -1.32436
       -1.30320
       -1.30666
       -1.30334
       -1.31249
       -1.32719
       -1.30839
       -1.33252
       -1.31090
       -1.32045
       -1.37017
       -1.28384
       -1.31324
       -1.32840
       -1.27530
       -1.29869
       -1.28701
       -1.30500
       -1.32621
       -1.32554
       -1.29047
       -1.23853
       -1.30677
       -1.27228
       -1.32006
       -1.37302
       -1.28830
       -1.31605
       -1.30877
       -1.34828
       -1.25715
       -1.30437
       -1.36378
       -1.31905
       -1.35367
       -1.31547
       -1.32670
       -1.35619
       -1.32668
       -1.31242
       -1.30477
       -1.29270
       -1.32653
       -1.32642
       -1.35076
       -1.31993
       -1.35995
       -1.36111
       -1.33280
       -1.33827
       -1.31091
       -1.27458
       -1.34089
       -1.30669
       -1.33010
       -1.30366
       -1.35884
       -1.31045
       -1.33690
       -1.28143
       -1.28734
       -1.29974
       -1.27598
       -1.30233
       -1.31752
       -1.25753
       -1.32995
       -1.31775
       -1.29749
       -1.32558
       -1.30674
       -1.31522
       -1.32511
       -1.30534
       -1.33740
       -1.30279
       -1.31041
       -1.35275
       -1.32516
       -1.28449
       -1.33517
       -1.33823
       -1.34779
       -1.31167
       -1.34848
       -1.32605
       -1.26713
       -1.27277
       -1.30616
       -1.29678
       -1.31835
       -1.31718
       -1.32011
       -1.28353
       -1.30432
       -1.34134
       -1.31945
       -1.31787
       -1.31371
       -1.28129
       -1.34789
       -1.28308
       -1.35143
       -1.29572
       -1.33805
       -1.30361
       -1.33388
       -1.30819
       -1.30613
       -1.32239
       -1.37130
       -1.26866
       -1.34187
       -1.27756
       -1.32199
       -1.31349
       -1.32580
       -1.32522
       -1.33844
       -1.33518
       -1.30101
       -1.33090
       -1.29203
       -1.33512
       -1.29570
       -1.31670
       -1.34069
       -1.30303
       -1.33441
       -1.32374
       -1.33929
       -1.31288
       -1.35027
       -1.28932
       -1.33925
       -1.32175
       -1.28226
       -1.31960
       -1.31188
       -1.33504
       -1.32644
       -1.29796
       -1.34310
       -1.32813
       -1.32478
       -1.35238
       -1.33494
       -1.33825
       -1.28255
       -1.29442
       -1.32586
       -1.30052
       -1.35500
       -1.26686
       -1.32136
       -1.33131
       -1.34492
       -1.32061
       -1.30964
       -1.28554
       -1.30931
       -1.30816
       -1.32044
       -1.29580
       -1.29400
       -1.33637
       -1.32596
       -1.34474
       -1.31770
       -1.33136
       -1.34855
       -1.32768
       -1.33523
       -1.33297
       -1.29775
       -1.32081
       -1.31555
       -1.28901
       -1.29362
       -1.30791
       -1.31523
       -1.24218
       -1.30887
       -1.26430
       -1.30860
       -1.32303
       -1.30005
       -1.32106
       -1.32600
       -1.33834
       -1.28476
       -1.31739
       -1.34387
       -1.31580
       -1.33665
       -1.31150
       -1.32622
       -1.31713
       -1.27729
       -1.31007
       -1.34218
       -1.30559
       -1.30040
       -1.33691
       -1.30008
       -1.34632
       -1.35156
       -1.35742
       -1.32382
       -1.33522
       -1.31462
       -1.28013
       -1.32807
       -1.32094
       -1.32190
       -1.30413
       -1.39985
       -1.26986
       -1.33709
       -1.29515
       -1.32210
       -1.30154
       -1.28450
       -1.31940
       -1.32547
       -1.25970
       -1.32904
       -1.32451
       -1.29595
       -1.29912
       -1.32347
       -1.30552
       -1.30424
       -1.30658
       -1.30727
       -1.31816
       -1.30807
       -1.33165
       -1.28892
       -1.27230
       -1.30526
       -1.30705
       -1.34560
       -1.28404
       -1.33624
       -1.37482
       -1.28398
       -1.29455
       -1.30385
       -1.29767
       -1.29162
       -1.36085
       -1.32427
       -1.28070
       -1.31339
       -1.32611
       -1.30083
       -1.26935
       -1.28371
       -1.26680
       -1.33846
       -1.29982
       -1.34091
       -1.27624
       -1.35232
       -1.30801
       -1.31549
       -1.31193
       -1.28086
       -1.33128
       -1.33592
       -1.28109
       -1.32305
       -1.29855
       -1.33024
       -1.30471
       -1.32693
       -1.33206
       -1.34478
       -1.30989
       -1.31879
       -1.31085
       -1.29568
       -1.33170
       -1.27142
       -1.34006
       -1.29577
       -1.29278
       -1.34411
       -1.29242
       -1.33159
       -1.31758
       -1.37729
       -1.31123
       -1.36370
       -1.29608
       -1.29990
       -1.34761
       -1.33058
       -1.34744
       -1.33676
       -1.30230
       -1.36367
       -1.31012
       -1.33708
       -1.31674
       -1.31444
       -1.31488
       -1.27522
       -1.28871
       -1.32434
       -1.30873
       -1.35230
       -1.27672
       -1.33054
       -1.32403
       -1.34231
       -1.32304
       -1.32910
       -1.31859
       -1.28796
       -1.32969
       -1.30856
       -1.34632
       -1.32179
       -1.31048
       -1.33634
       -1.30648
       -1.30397
       -1.32912
       -1.32521
       -1.31116
       -1.28792
       -1.31822
       -1.29810
       -1.31868
       -1.34012
       -1.31955
       -1.31465
       -1.29037
       -1.33308
       -1.25759
       -1.33072
       -1.27850
       -1.29846
       -1.34123
       -1.31925
       -1.30491
       -1.32134
       -1.34382
       -1.29203
       -1.34516
       -1.35099
       -1.30715
       -1.31619
       -1.27634
       -1.29840
       -1.29479
       -1.29038
       -1.31574
       -1.33718
       -1.31979
       -1.31756
       -1.34543
       -1.30411
       -1.31329
       -1.35047
       -1.36810
       -1.31491
       -1.33702
       -1.29765
       -1.30330
       -1.33830
       -1.31861
       -1.32153
       -1.34419
       -1.37391
       -1.30563
       -1.30228
       -1.29198
       -1.28728
       -1.29337
       -1.31098
       -1.30692
       -1.32983
       -1.25974
       -1.29562
       -1.30997
       -1.31086
       -1.30428
       -1.30536
       -1.29785
       -1.32718
       -1.32294
       -1.31494
       -1.29169
       -1.29087
       -1.30302
       -1.28795
       -1.24928
       -1.30103
       -1.30760
       -1.34836
       -1.27308
       -1.33085
       -1.36249
       -1.24245
       -1.30793
       -1.30612
       -1.31750
       -1.32292
       -1.37001
       -1.31541
       -1.30900
       -1.31423
       -1.29053
       -1.30449
       -1.28647
       -1.28762
       -1.27175
       -1.32679
       -1.30823
       -1.28780
       -1.29506
       -1.31439
       -1.29308
       -1.31415
       -1.33920
       -1.29170
       -1.33656
       -1.32745
       -1.31276
       -1.36175
       -1.27858
       -1.34584
       -1.30294
       -1.28532
       -1.32656
       -1.33512
       -1.30968
       -1.30938
       -1.34438
       -1.31703
       -1.28668
       -1.24728
       -1.31160
       -1.28923
       -1.29823
       -1.31826
       -1.28297
       -1.33923
       -1.30448
       -1.33569
       -1.34025
       -1.34873
       -1.32579
       -1.30263
       -1.34000
       -1.33841
       -1.32079
       -1.33317
       -1.30432
       -1.36852
       -1.31788
       -1.31569
       -1.28459
       -1.33944
       -1.32129
       -1.26942
       -1.27746
       -1.30799
       -1.28517
       -1.33819
       -1.27057
       -1.28126
       -1.31246
       -1.32507
       -1.32989
       -1.31842
       -1.32173
       -1.31067
       -1.33406
       -1.30553
       -1.32515
       -1.30336
       -1.32657
       -1.31877
       -1.32037
       -1.29825
       -1.32532
       -1.30844
       -1.30350
       -1.29726
       -1.30163
       -1.32126
       -1.30496
       -1.32115
       -1.33194
       -1.30429
       -1.27486
       -1.34479
       -1.27458
       -1.32365
       -1.29936
       -1.31162
       -1.34933
       -1.30793
       -1.31986
       -1.29827
       -1.32358
       -1.31986
       -1.29748
       -1.35484
       -1.31463
       -1.31831
       -1.30276
       -1.29867
       -1.30054
       -1.30071
       -1.32172
       -1.33118
       -1.30280
       -1.28930
       -1.34571
       -1.31529
       -1.29678
       -1.34966
       -1.34714
       -1.32255
       -1.33638
       -1.34103
       -1.31230
       -1.33378
       -1.32687
       -1.32289
       -1.34508
       -1.32906
       -1.28578
       -1.30787
       -1.26393
       -1.31861
       -1.31715
       -1.31617
       -1.31019
       -1.28874
       -1.26337
       -1.29288
       -1.30532
       -1.34468
       -1.29428
       -1.30272
       -1.31292
       -1.32650
       -1.32637
       -1.32718
       -1.30191
       -1.27551
       -1.32596
       -1.27263
       -1.25183
       -1.32800
       -1.31927
       -1.34116
       -1.27345
       -1.34065
       -1.32259
       -1.27675
       -1.32911
       -1.25841
       -1.30299
       -1.30598
       -1.35185
       -1.34345
       -1.32051
       -1.30016
       -1.30415
       -1.28658
       -1.29761
       -1.28024
       -1.28464
       -1.30171
       -1.29882
       -1.27539
       -1.31313
       -1.32068
       -1.29701
       -1.32205
       -1.34331
       -1.27729
       -1.33306
       -1.30188
       -1.31152
       -1.35971
       -1.26595
       -1.32148
       -1.30739
       -1.24740
       -1.30123
       -1.31155
       -1.30039
       -1.30216
       -1.31002
       -1.30217
       -1.29647
       -1.28512
       -1.31221
       -1.27729
       -1.30038
       -1.30972
       -1.29501
       -1.35599
       -1.28703
       -1.34322
       -1.35002
       -1.31935
       -1.32308
       -1.30317
       -1.39500
       -1.32473
       -1.31779
       -1.33560
       -1.30445
       -1.38303
       -1.32579
       -1.31487
       -1.26096
       -1.33544
       -1.32643
       -1.20960
       -1.27939
       -1.31371
       -1.28702
       -1.29649
       -1.30656
       -1.29935
       -1.33733
       -1.31565
       -1.33017
       -1.32473
       -1.31104
       -1.34173
       -1.35684
       -1.33087
       -1.31138
       -1.31904
       -1.34852
       -1.31817
       -1.34474
       -1.30987
       -1.30593
       -1.26211
       -1.32625
       -1.30886
       -1.31026
       -1.32584
       -1.30120
       -1.29150
       -1.32030
       -1.33437
       -1.27814
       -1.32352
       -1.27103
       -1.29446
       -1.30021
       -1.30142
       -1.33665
       -1.32997
       -1.33573
       -1.32124
       -1.32259
       -1.31818
       -1.30249
       -1.32374
       -1.30639
       -1.33603
       -1.30369
       -1.29726
       -1.32768
       -1.29795
       -1.34870
       -1.32468
       -1.29165
       -1.29636
       -1.33644
       -1.36204
       -1.33587
       -1.33377
       -1.32466
       -1.32904
       -1.30732
       -1.32744
       -1.27822
       -1.34341
       -1.34865
       -1.28427
       -1.31747
       -1.32690
       -1.28853
       -1.33788
       -1.25923
       -1.29614
       -1.33320
       -1.32555
       -1.29588
       -1.29298
       -1.25315
       -1.31181
       -1.27723
       -1.32550
       -1.30094
       -1.31236
       -1.31595
       -1.29921
       -1.29101
       -1.32194
       -1.32054
       -1.24115
       -1.34671
       -1.27943
       -1.26337
       -1.32212
       -1.28937
       -1.32227
       -1.28522
       -1.34397
       -1.32386
       -1.28328
       -1.35459
       -1.27445
       -1.30998
       -1.30106
       -1.34699
       -1.35507
       -1.30681
       -1.29426
       -1.31905
       -1.28400
       -1.28555
       -1.29808
       -1.28490
       -1.31093
       -1.31879
       -1.29283
       -1.30120
       -1.32190
       -1.32151
       -1.29578
       -1.34143
       -1.27487
       -1.33272
       -1.31466
       -1.30977
       -1.36114
       -1.28942
       -1.32809
       -1.27437
       -1.29005
       -1.30105
       -1.31778
       -1.30431
       -1.25485
       -1.31043
       -1.28537
       -1.30017
       -1.28141
       -1.31495
       -1.28325
       -1.31066
       -1.28882
       -1.27421
       -1.33287
       -1.32092
       -1.34890
       -1.35151
       -1.32169
       -1.27894
       -1.29645
       -1.40569
       -1.31349
       -1.31688
       -1.34114
       -1.31400
       -1.34973
       -1.31199
       -1.29114
       -1.26448
       -1.34023
       -1.28674
       -1.24372
       -1.29063
       -1.32079
       -1.27141
       -1.30700
       -1.30546
       -1.31541
       -1.34179
       -1.31323
       -1.32449
       -1.32591
       -1.34423
       -1.32717
       -1.35263
       -1.34050
       -1.31929
       -1.30553
       -1.35264
       -1.32680
       -1.35276
       -1.34815
       -1.33932
       -1.28812
       -1.34561
       -1.31789
       -1.31487
       -1.31817
       -1.29682
       -1.29405
       -1.33835
       -1.31043
       -1.29172
       -1.29471
       -1.29170
       -1.29623
       -1.28937
       -1.31574
       -1.31918
       -1.30007
       -1.35498
       -1.33828
       -1.32514
       -1.32397
       -1.32008
       -1.30680
       -1.30904
       -1.32886
       -1.29089
       -1.29106
       -1.30544
       -1.26053
       -1.35449
       -1.30367
       -1.30744
       -1.30822
       -1.33865
       -1.33610
       -1.34038
       -1.36090
       -1.33061
       -1.31811
       -1.28545
       -1.31541
       -1.31360
       -1.33229
       -1.32279
       -1.29444
       -1.32942
       -1.28798
       -1.29483
       -1.32993
       -1.27023
       -1.27340
       -1.32359
       -1.33171
       -1.30290
       -1.33022
       -1.27431
       -1.33513
       -1.26952
       -1.33176
       -1.29781
       -1.29439
       -1.30544
       -1.31795
       -1.30688
       -1.31915
       -1.31554
       -1.24863
       -1.36949
       -1.28763
       -1.30521
       -1.29801
       -1.30341
       -1.29314
       -1.31870
       -1.34707
       -1.32714
       -1.29015
       -1.32479
       -1.27604
       -1.30360
       -1.31201
       -1.33222
       -1.33432
       -1.31075
       -1.28396
       -1.35400
       -1.28573
       -1.31037
       -1.32724
       -1.31468
       -1.33221
       -1.34196
       -1.30814
       -1.30040
       -1.30493
       -1.33250
       -1.30458
       -1.33084
       -1.28044
       -1.32345
       -1.33494
       -1.27505
       -1.36914
       -1.28802
       -1.29855
       -1.28709
       -1.32804
       -1.28453
       -1.27203
       -1.28987
       -1.23275
       -1.29778
       -1.30210
       -1.29434
       -1.28939
       -1.31314
       -1.27981
       -1.31218
       -1.29652
       -1.28057
       -1.29554
       -1.31975
       -1.33245
       -1.29707
       -1.32244
       -1.27544
       -1.30163
       -1.35714
       -1.29712
       -1.30263
       -1.36473
       -1.29504
       -1.33485
       -1.28354
       -1.29290
       -1.24577
       -1.33317
       -1.28981
       -1.23282
       -1.29452
       -1.32469
       -1.28245
       -1.34593
       -1.31135
       -1.34417
       -1.33964
       -1.29563
       -1.31590
       -1.33809
       -1.34674
       -1.32366
       -1.35537
       -1.32694
       -1.33807
       -1.30941
       -1.33279
       -1.35582
       -1.38012
       -1.33346
       -1.33592
       -1.31510
       -1.30516
       -1.32096
       -1.33314
       -1.29461
       -1.27325
       -1.31832
       -1.33119
       -1.25770
       -1.28517
       -1.29567
       -1.28595
       -1.30336
       -1.27602
       -1.27799
       -1.28568
       -1.28940
       -1.35366
       -1.34704
       -1.30069
       -1.30025
       -1.32106
       -1.30235
       -1.32848
       -1.30311
       -1.31381
       -1.30923
       -1.29923
       -1.26098
       -1.33606
       -1.32711
       -1.32994
       -1.31420
       -1.31428
       -1.32720
       -1.31775
       -1.35482
       -1.31614
       -1.33882
       -1.28964
       -1.31095
       -1.31622
       -1.29802
       -1.31290
       -1.29298
       -1.31758
       -1.26215
       -1.29226
       -1.31822
       -1.25029
       -1.29677
       -1.31612
       -1.31998
       -1.30270
       -1.31182
       -1.30605
       -1.32846
       -1.29865
       -1.32993
       -1.29770
       -1.28481
       -1.33397
       -1.33198
       -1.31517
       -1.29134
       -1.30918
       -1.27099
       -1.33798
       -1.29137
       -1.32331
       -1.31597
       -1.32011
       -1.31982
       -1.31576
       -1.31983
       -1.31463
       -1.28775
       -1.32368
       -1.32459
       -1.29974
       -1.33107
       -1.32921
       -1.33276
       -1.32741
       -1.29187
       -1.34053
       -1.29649
       -1.31377
       -1.30410
       -1.29344
       -1.30884
       -1.32260
       -1.31620
       -1.27691
       -1.28671
       -1.31430
       -1.31155
       -1.31843
       -1.31585
       -1.35714
       -1.29421
       -1.27628
       -1.34440
       -1.31535
       -1.31142
       -1.28792
       -1.30963
       -1.28963
       -1.25505
       -1.30995
       -1.28081
       -1.29476
       -1.28164
       -1.32676
       -1.31158
       -1.30991
       -1.26553
       -1.29332
       -1.29841
       -1.28725
       -1.29905
       -1.30637
       -1.31626
       -1.27964
       -1.30852
       -1.30520
       -1.27833
       -1.33961
       -1.30316
       -1.32755
       -1.36366
       -1.28979
       -1.32897
       -1.26216
       -1.30535
       -1.25363
       -1.30902
       -1.26921
       -1.28410
       -1.29484
       -1.33172
       -1.28147
       -1.34741
       -1.33220
       -1.32420
       -1.34382
       -1.30634
       -1.30996
       -1.32724
       -1.31936
       -1.29723
       -1.33834
       -1.34533
       -1.34874
       -1.31185
       -1.33418
       -1.31475
       -1.38814
       -1.32646
       -1.29798
       -1.33041
       -1.31408
       -1.28653
       -1.29632
       -1.26984
       -1.31561
       -1.33097
       -1.31055
       -1.28242
       -1.29659
       -1.28202
       -1.27472
       -1.30519
       -1.27589
       -1.25990
       -1.29826
       -1.28481
       -1.34178
       -1.34990
       -1.31248
       -1.32019
       -1.32650
       -1.30089
       -1.32745
       -1.35418
       -1.28654
       -1.30412
       -1.33797
       -1.28670
       -1.32440
       -1.29060
       -1.34605
       -1.29784
       -1.32123
       -1.30374
       -1.30841
       -1.35019
       -1.31185
       -1.32191
       -1.30175
       -1.32179
       -1.31952
       -1.28478
       -1.25937
       -1.28648
       -1.30003
       -1.26683
       -1.31856
       -1.32188
       -1.26323
       -1.32268
       -1.33089
       -1.33549
       -1.31111
       -1.29718
       -1.30010
       -1.28557
       -1.33520
       -1.30653
       -1.28983
       -1.28860
       -1.33610
       -1.32017
       -1.29485
       -1.31522
       -1.32434
       -1.27046
       -1.37576
       -1.30189
       -1.32121
       -1.34049
       -1.30295
       -1.31381
       -1.32276
       -1.32496
       -1.31178
       -1.29253
       -1.31207
       -1.29037
       -1.31751
       -1.32540
       -1.31380
       -1.32046
       -1.28613
       -1.28632
       -1.31927
       -1.29916
       -1.30853
       -1.30604
       -1.30305
       -1.29476
       -1.32833
       -1.31728
       -1.30198
       -1.29500
       -1.28475
       -1.30924
       -1.32031
       -1.28732
       -1.35248
       -1.25874
       -1.31968
       -1.30971
       -1.32587
       -1.33042
       -1.26808
       -1.32290
       -1.27662
       -1.26697
       -1.29088
       -1.29305
       -1.30513
       -1.29850
       -1.32752
       -1.34732
       -1.28588
       -1.27232
       -1.30613
       -1.31617
       -1.29318
       -1.30570
       -1.32277
       -1.31160
       -1.26544
       -1.30637
       -1.30044
       -1.29673
       -1.36533
       -1.27136
       -1.34794
       -1.36578
       -1.32557
       -1.32460
       -1.26183
       -1.32348
       -1.26077
       -1.33438
       -1.27159
       -1.27914
       -1.30561
       -1.30983
       -1.27420
       -1.31313
       -1.33922
       -1.31683
       -1.32238
       -1.29513
       -1.29261
       -1.33686
       -1.31696
       -1.27374
       -1.30470
       -1.29251
       -1.34962
       -1.31064
       -1.30222
       -1.30999
       -1.34306
       -1.29024
       -1.29221
       -1.31772
       -1.29536
       -1.30281
       -1.30372
       -1.32076
       -1.32179
       -1.30248
       -1.28321
       -1.32167
       -1.31399
       -1.28920
       -1.26694
       -1.31566
       -1.28424
       -1.25396
       -1.30268
       -1.29228
       -1.30157
       -1.32047
       -1.30730
       -1.32637
       -1.31286
       -1.32333
       -1.30893
       -1.35417
       -1.29051
       -1.29170
       -1.28078
       -1.26984
       -1.30254
       -1.30798
       -1.35659
       -1.29682
       -1.31224
       -1.30872
       -1.29909
       -1.33344
       -1.33491
       -1.30382
       -1.27360
       -1.30072
       -1.26004
       -1.31094
       -1.30572
       -1.27125
       -1.27551
       -1.25740
       -1.31621
       -1.33876
       -1.29167
       -1.30508
       -1.33321
       -1.30294
       -1.31359
       -1.30205
       -1.30865
       -1.26631
       -1.30266
       -1.27123
       -1.30013
       -1.27194
       -1.30668
       -1.30304
       -1.28186
       -1.33111
       -1.34195
       -1.29700
       -1.33954
       -1.28682
       -1.34087
       -1.33495
       -1.30818
       -1.29585
       -1.30650
       -1.34181
       -1.29466
       -1.28385
       -1.31526
       -1.31886
       -1.32348
       -1.29974
       -1.32039
       -1.32118
       -1.29306
       -1.29158
       -1.28706
       -1.25628
       -1.30303
       -1.31343
       -1.30435
       -1.30105
       -1.32451
       -1.30949
       -1.33309
       -1.29880
       -1.30161
       -1.30314
       -1.28380
       -1.32564
       -1.35556
       -1.27155
       -1.30319
       -1.33691
       -1.31537
       -1.31042
       -1.25650
       -1.34117
       -1.29344
       -1.26606
       -1.30980
       -1.31249
       -1.33640
       -1.32150
       -1.32192
       -1.32051
       -1.27360
       -1.26533
       -1.30905
       -1.31361
       -1.30951
       -1.31660
       -1.29821
       -1.31964
       -1.26230
       -1.29748
       -1.30353
       -1.27452
       -1.36626
       -1.27223
       -1.30026
       -1.33240
       -1.32992
       -1.29732
       -1.27992
       -1.31010
       -1.25655
       -1.36146
       -1.28213
       -1.29736
       -1.29742
       -1.29738
       -1.26395
       -1.30395
       -1.30674
       -1.30533
       -1.30902
       -1.27308
       -1.32058
       -1.32723
       -1.31781
       -1.27459
       -1.32026
       -1.32385
       -1.35420
       -1.31844
       -1.31268
       -1.30480
       -1.34856
       -1.28285
       -1.30821
       -1.29867
       -1.29374
       -1.30250
       -1.31601
       -1.33295
       -1.30889
       -1.30869
       -1.33044
       -1.32083
       -1.31388
       -1.30225
       -1.25750
       -1.29681
       -1.28763
       -1.26670
       -1.32112
       -1.33754
       -1.32316
       -1.33079
       -1.33844
       -1.33238
       -1.28068
       -1.29229
       -1.28870
       -1.32498
       -1.27009
       -1.30194
       -1.30811
       -1.28309
       -1.30481
       -1.30112
       -1.36281
       -1.27387
       -1.30931
       -1.31736
       -1.30804
       -1.32309
       -1.33757
       -1.32119
       -1.27923
       -1.30985
       -1.26983
       -1.31517
       -1.29926
       -1.24972
       -1.29252
       -1.25381
       -1.30511
       -1.35080
       -1.29035
       -1.34319
       -1.32433
       -1.30811
       -1.32162
       -1.27539
       -1.29198
       -1.27240
       -1.28166
       -1.28722
       -1.26454
       -1.29128
       -1.30112
       -1.32064
       -1.29270
       -1.34973
       -1.30580
       -1.30567
       -1.30074
       -1.30427
       -1.33506
       -1.32620
       -1.29801
       -1.31771
       -1.29984
       -1.30980
       -1.30474
       -1.30597
       -1.26320
       -1.33241
       -1.30458
       -1.29722
       -1.29781
       -1.31351
       -1.29336
       -1.30071
       -1.25957
       -1.24133
       -1.30931
       -1.28135
       -1.30309
       -1.29391
       -1.31027
       -1.32435
       -1.30326
       -1.27294
       -1.29364
       -1.30597
       -1.27010
       -1.28744
       -1.34034
       -1.28183
       -1.30962
       -1.34930
       -1.29713
       -1.29429
       -1.26551
       -1.33420
       -1.29836
       -1.28010
       -1.34647
       -1.31057
       -1.35665
       -1.32102
       -1.31944
       -1.33600
       -1.31070
       -1.23949
       -1.32891
       -1.29852
       -1.33131
       -1.29174
       -1.27535
       -1.31428
       -1.25520
       -1.29930
       -1.31739
       -1.27990
       -1.36850
       -1.32655
       -1.30215
       -1.31721
       -1.33764
       -1.31490
       -1.29406
       -1.33566
       -1.28323
       -1.35985
       -1.28805
       -1.26612
       -1.32175
       -1.31859
       -1.26313
       -1.26363
       -1.29796
       -1.34051
       -1.29040
       -1.26730
       -1.31392
       -1.30222
       -1.31223
       -1.29945
       -1.32927
       -1.28192
       -1.33722
       -1.32439
       -1.29371
       -1.29973
       -1.33481
       -1.29280
       -1.30047
       -1.29199
       -1.26557
       -1.32469
       -1.36324
       -1.32815
       -1.30629
       -1.30399
       -1.32077
       -1.31892
       -1.30996
       -1.29889
       -1.28701
       -1.29865
       -1.30931
       -1.25945
       -1.29818
       -1.30283
       -1.34573
       -1.31977
       -1.32204
       -1.32962
       -1.27869
       -1.29771
       -1.29716
       -1.29639
       -1.24225
       -1.28344
       -1.29035
       -1.26077
       -1.31698
       -1.34113
       -1.33278
       -1.29129
       -1.33956
       -1.31545
       -1.31134
       -1.32570
       -1.33509
       -1.31843
       -1.26697
       -1.31950
       -1.29699
       -1.31557
       -1.30210
       -1.28935
       -1.30369
       -1.25455
       -1.27522
       -1.33736
       -1.28079
       -1.33690
       -1.31049
       -1.32393
       -1.31376
       -1.26902
       -1.28961
       -1.24781
       -1.29766
       -1.27305
       -1.31134
       -1.29137
       -1.31339
       -1.31236
       -1.31522
       -1.34518
       -1.32188
       -1.33846
       -1.30679
       -1.28503
       -1.33230
       -1.31656
       -1.30320
       -1.31840
       -1.30083
       -1.28470
       -1.31515
       -1.26747
       -1.27432
       -1.31832
       -1.31006
       -1.30665
       -1.29430
       -1.33772
       -1.27382
       -1.28615
       -1.27752
       -1.25754
       -1.29528
       -1.27980
       -1.32036
       -1.31098
       -1.31339
       -1.32152
       -1.33388
       -1.30277
       -1.30980
       -1.30515
       -1.27843
       -1.28807
       -1.35706
       -1.25617
       -1.31395
       -1.35368
       -1.28410
       -1.30961
       -1.28737
       -1.29681
       -1.28100
       -1.27953
       -1.34311
       -1.30676
       -1.33100
       -1.31239
       -1.30642
       -1.34466
       -1.34735
       -1.25648
       -1.31205
       -1.30690
       -1.31447
       -1.30507
       -1.30683
       -1.29944
       -1.25737
       -1.29029
       -1.33847
       -1.30904
       -1.35009
       -1.33776
       -1.29804
       -1.30463
       -1.34018
       -1.31211
       -1.31021
       -1.28449
       -1.25864
       -1.33721
       -1.28587
       -1.27115
       -1.30180
       -1.31020
       -1.30467
       -1.31924
       -1.32094
       -1.32478
       -1.28282
       -1.26775
       -1.31772
       -1.29813
       -1.34331
       -1.32022
       -1.32050
       -1.30860
       -1.32491
       -1.32098
       -1.28657
       -1.30290
       -1.31428
       -1.31497
       -1.27995
       -1.29665
       -1.24383
       -1.29917
       -1.35157
       -1.33892
       -1.31632
       -1.27731
       -1.31708
       -1.31458
       -1.28147
       -1.28936
       -1.27199
       -1.28018
       -1.28650
       -1.24829
       -1.28666
       -1.30125
       -1.32782
       -1.31732
       -1.34130
       -1.34463
       -1.30347
       -1.29983
       -1.29313
       -1.29769
       -1.30875
       -1.28722
       -1.26269
       -1.29529
       -1.33641
       -1.32372
       -1.31613
       -1.31627
       -1.33141
       -1.31598
       -1.33321
       -1.29254
       -1.32949
       -1.34269
       -1.28528
       -1.31719
       -1.28401
       -1.31655
       -1.35457
       -1.29238
       -1.31447
       -1.29607
       -1.30277
       -1.33724
       -1.27685
       -1.34251
       -1.32987
       -1.33386
       -1.32069
       -1.26670
       -1.29592
       -1.27786
       -1.29047
       -1.24124
       -1.30106
       -1.31035
       -1.31388
       -1.32160
       -1.28640
       -1.33184
       -1.31437
       -1.31794
       -1.30844
       -1.27390
       -1.31234
       -1.33136
       -1.30632
       -1.32745
       -1.32487
       -1.29218
       -1.31648
       -1.28572
       -1.30560
       -1.31041
       -1.28619
       -1.32875
       -1.28375
       -1.30914
       -1.30185
       -1.29895
       -1.29367
       -1.24601
       -1.24453
       -1.27868
       -1.31163
       -1.28291
       -1.31102
       -1.29665
       -1.30443
       -1.28772
       -1.31782
       -1.31616
       -1.28510
       -1.26631
       -1.31061
       -1.27858
       -1.30061
       -1.33764
       -1.28243
       -1.33425
       -1.32684
       -1.27495
       -1.28084
       -1.29318
       -1.34292
       -1.32024
       -1.31190
       -1.29398
       -1.28344
       -1.33645
       -1.34109
       -1.25331
       -1.32709
       -1.29177
       -1.32306
       -1.29827
       -1.32817
       -1.30254
       -1.26414
       -1.29768
       -1.32285
       -1.29593
       -1.35150
       -1.32335
       -1.29358
       -1.29737
       -1.31545
       -1.32102
       -1.31050
       -1.29582
       -1.28492
       -1.33151
       -1.31281
       -1.26088
       -1.31231
       -1.32486
       -1.28792
       -1.30643
       -1.31823
       -1.33412
       -1.29639
       -1.29808
       -1.28674
       -1.32553
       -1.33044
       -1.31671
       -1.35496
       -1.30617
       -1.30726
       -1.32540
       -1.29414
       -1.30506
       -1.30433
       -1.31987
       -1.27134
       -1.30633
       -1.26827
       -1.33146
       -1.32829
       -1.35156
       -1.32548
       -1.30181
       -1.30237
       -1.28292
       -1.27396
       -1.28647
       -1.25703
       -1.29107
       -1.27989
       -1.24220
       -1.29942
       -1.28425
       -1.32157
       -1.31545
       -1.33129
       -1.34141
       -1.32359
       -1.30658
       -1.32228
       -1.28023
       -1.30661
       -1.28334
       -1.28717
       -1.29006
       -1.34147
       -1.33256
       -1.30960
       -1.31771
       -1.34496
       -1.33325
       -1.31648
       -1.29767
       -1.35104
       -1.32047
       -1.32643
       -1.31883
       -1.29033
       -1.32605
       -1.36598
       -1.32285
       -1.30114
       -1.30224
       -1.26872
       -1.31143
       -1.31854
       -1.32788
       -1.31781
       -1.31395
       -1.32675
       -1.28759
       -1.30970
       -1.26711
       -1.31797
       -1.22482
       -1.29717
       -1.30617
       -1.30301
       -1.32277
       -1.29345
       -1.29995
       -1.31933
       -1.30934
       -1.29258
       -1.27399
       -1.31842
       -1.30948
       -1.30924
       -1.30613
       -1.31969
       -1.30904
       -1.32239
       -1.29738
       -1.30319
       -1.30925
       -1.29696
       -1.31657
       -1.29571
       -1.30482
       -1.29809
       -1.31242
       -1.28591
       -1.28078
       -1.26220
       -1.27806
       -1.29871
       -1.28487
       -1.31682
       -1.27779
       -1.29901
       -1.31558
       -1.30344
       -1.33014
       -1.29259
       -1.25668
       -1.33545
       -1.25472
       -1.31693
       -1.34119
       -1.29061
       -1.31357
       -1.29258
       -1.28601
       -1.27510
       -1.27309
       -1.32687
       -1.30773
       -1.32813
       -1.32549
       -1.31457
       -1.33552
       -1.32833
       -1.27126
       -1.27886
       -1.27514
       -1.30321
       -1.30862
       -1.31439
       -1.30966
       -1.28060
       -1.30454
       -1.27982
       -1.30610
       -1.36754
       -1.31110
       -1.29956
       -1.30726
       -1.30008
       -1.31135
       -1.31258
       -1.31554
       -1.25511
       -1.32695
       -1.30218
       -1.27480
       -1.31887
       -1.32770
       -1.32333
       -1.31120
       -1.30986
       -1.31582
       -1.30008
       -1.31010
       -1.31069
       -1.32025
       -1.29525
       -1.30886
       -1.33060
       -1.29073
       -1.32397
       -1.31188
       -1.31457
       -1.27897
       -1.27940
       -1.33057
       -1.27329
       -1.29566
       -1.27456
       -1.32179
       -1.30696
       -1.35494
       -1.34284
       -1.29716
       -1.31082
       -1.30983
       -1.28037
       -1.29629
       -1.25578
       -1.26327
       -1.26787
       -1.24840
       -1.29012
       -1.32339
       -1.32666
       -1.31434
       -1.30749
       -1.33387
       -1.33187
       -1.29894
       -1.31647
       -1.27158
       -1.31691
       -1.29363
       -1.28411
       -1.31305
       -1.33485
       -1.28676
       -1.30726
       -1.32456
       -1.31694
       -1.35681
       -1.28321
       -1.29045
       -1.33818
       -1.29084
       -1.33360
       -1.33704
       -1.29688
       -1.34027
       -1.33253
       -1.30915
       -1.31808
       -1.32847
       -1.30599
       -1.31539
       -1.32080
       -1.28695
       -1.31434
       -1.34328
       -1.30460
       -1.31211
       -1.29636
       -1.27181
       -1.31677
       -1.23507
       -1.30912
       -1.29931
       -1.28072
       -1.29851
       -1.29106
       -1.26512
       -1.30318
       -1.29226
       -1.28909
       -1.27775
       -1.35282
       -1.32065
       -1.31067
       -1.30909
       -1.26811
       -1.29724
       -1.32011
       -1.29112
       -1.28382
       -1.34029
       -1.33744
       -1.33148
       -1.29894
       -1.33352
       -1.31274
       -1.29546
       -1.30425
       -1.28865
       -1.27475
       -1.29628
       -1.33024
       -1.29053
       -1.30411
       -1.26339
       -1.26533
       -1.31038
       -1.30332
       -1.29266
       -1.27991
       -1.26938
       -1.33963
       -1.29409
       -1.30760
       -1.31717
       -1.29717
       -1.28085
       -1.28869
       -1.25623
       -1.27869
       -1.25132
       -1.32589
       -1.31765
       -1.29918
       -1.30507
       -1.32460
       -1.31035
       -1.28096
       -1.23976
       -1.30293
       -1.27133
       -1.30668
       -1.30560
       -1.33043
       -1.31108
       -1.28502
       -1.30536
       -1.31352
       -1.35390
       -1.33018
       -1.29896
       -1.30457
       -1.30973
       -1.31395
       -1.29899
       -1.30925
       -1.29847
       -1.27390
       -1.32945
       -1.30921
       -1.27698
       -1.31651
       -1.30405
       -1.33189
       -1.34666
       -1.32968
       -1.31490
       -1.31173
       -1.30451
       -1.32225
       -1.31780
       -1.30898
       -1.30935
       -1.29192
       -1.28900
       -1.33131
       -1.32270
       -1.31136
       -1.28344
       -1.28984
       -1.30251
       -1.28521
       -1.27323
       -1.27365
       -1.28736
       -1.31880
       -1.33577
       -1.32726
       -1.32839
       -1.30980
       -1.29111
       -1.24572
       -1.28085
       -1.27564
       -1.24805
       -1.29270
       -1.25098
       -1.26933
       -1.33379
       -1.29239
       -1.29481
       -1.32339
       -1.26770
       -1.33524
       -1.25776
       -1.31882
       -1.29297
       -1.30892
       -1.32000
       -1.30493
       -1.30815
       -1.31441
       -1.31551
       -1.32136
       -1.29403
       -1.29498
       -1.35763
       -1.30989
       -1.31496
       -1.35411
       -1.30893
       -1.32886
       -1.30237
       -1.27500
       -1.31973
       -1.34972
       -1.33823
       -1.30778
       -1.31070
       -1.33204
       -1.31652
       -1.32112
       -1.29449
       -1.30434
       -1.33813
       -1.32774
       -1.30658
       -1.31524
       -1.30362
       -1.29993
       -1.25330
       -1.30467
       -1.33025
       -1.30610
       -1.31277
       -1.30700
       -1.28385
       -1.33405
       -1.29237
       -1.27905
       -1.29968
       -1.32385
       -1.31975
       -1.29371
       -1.30825
       -1.27316
       -1.30984
       -1.30597
       -1.26033
       -1.27904
       -1.32953
       -1.31580
       -1.29716
       -1.29224
       -1.29402
       -1.30821
       -1.27383
       -1.29619
       -1.30185
       -1.29198
       -1.32814
       -1.32487
       -1.29365
       -1.27651
       -1.29343
       -1.28270
       -1.33585
       -1.33777
       -1.30957
       -1.27003
       -1.29545
       -1.31397
       -1.23749
       -1.28936
       -1.31265
       -1.31371
       -1.23240
       -1.30030
       -1.28771
       -1.27196
       -1.27945
       -1.32871
       -1.34365
       -1.29013
       -1.32572
       -1.29449
       -1.28836
       -1.30745
       -1.27023
       -1.28502
       -1.30836
       -1.33094
       -1.31061
       -1.31459
       -1.30047
       -1.29272
       -1.29452
       -1.30306
       -1.34569
       -1.32014
       -1.28644
       -1.27147
       -1.32707
       -1.31305
       -1.29411
       -1.28562
       -1.29556
       -1.28234
       -1.32429
       -1.33483
       -1.30303
       -1.31302
       -1.31811
       -1.28446
       -1.32859
       -1.30961
       -1.32753
       -1.29302
       -1.32216
       -1.28533
       -1.32594
       -1.32089
       -1.31985
       -1.28903
       -1.30123
       -1.33094
       -1.28714
       -1.29823
       -1.28989
       -1.30397
       -1.30326
       -1.27900
       -1.31646
       -1.26316
       -1.25935
       -1.33786
       -1.33097
       -1.33389
       -1.31946
       -1.30453
       -1.29838
       -1.25093
       -1.26690
       -1.28518
       -1.25216
       -1.28794
       -1.27032
       -1.26645
       -1.28735
       -1.28565
       -1.29739
       -1.31153
       -1.24068
       -1.33540
       -1.29776
       -1.28545
       -1.29013
       -1.30311
       -1.30356
       -1.30266
       -1.32513
       -1.30895
       -1.30924
       -1.33859
       -1.28565
       -1.29572
       -1.31540
       -1.29795
       -1.33868
       -1.35495
       -1.31638
       -1.32752
       -1.27915
       -1.30116
       -1.29647
       -1.34379
       -1.34120
       -1.26489
       -1.27527
       -1.29301
       -1.29888
       -1.32073
       -1.30133
       -1.31689
       -1.34408
       -1.32483
       -1.34150
       -1.29264
       -1.28111
       -1.28770
       -1.23678
       -1.28793
       -1.36788
       -1.30387
       -1.35063
       -1.27644
       -1.27783
       -1.33561
       -1.27861
       -1.29282
       -1.32120
       -1.31282
       -1.32635
       -1.29664
       -1.27563
       -1.29972
       -1.31514
       -1.30083
       -1.28850
       -1.30172
       -1.33674
       -1.28788
       -1.28679
       -1.28627
       -1.28638
       -1.29095
       -1.28599
       -1.28729
       -1.30430
       -1.30680
       -1.29714
       -1.31427
       -1.26339
       -1.27506
       -1.29968
       -1.27143
       -1.33179
       -1.35060
       -1.33595
       -1.27650
       -1.28991
       -1.32282
       -1.26349
       -1.30812
       -1.33635
       -1.33840
       -1.21957
       -1.28423
       -1.26476
       -1.27331
       -1.25766
       -1.32401
       -1.30921
       -1.27820
       -1.33165
       -1.30512
       -1.27488
       -1.30555
       -1.25136
       -1.31316
       -1.30510
       -1.28959
       -1.35976
       -1.32823
       -1.29744
       -1.29907
       -1.29061
       -1.28228
       -1.34018
       -1.33930
       -1.28185
       -1.23249
       -1.30343
       -1.33247
       -1.30953
       -1.27546
       -1.27606
       -1.28547
       -1.35373
       -1.31180
       -1.29386
       -1.29747
       -1.29378
       -1.27833
       -1.30548
       -1.28080
       -1.33326
       -1.30041
       -1.33121
       -1.26569
       -1.34522
       -1.31653
       -1.31208
       -1.30154
       -1.30292
       -1.32854
       -1.31556
       -1.31910
       -1.32327
       -1.35297
       -1.29370
       -1.29111
       -1.32204
       -1.28370
       -1.25152
       -1.34667
       -1.33021
       -1.32374
       -1.30708
       -1.30018
       -1.31370
       -1.24980
       -1.26850
       -1.25872
       -1.27904
       -1.30036
       -1.26852
       -1.29081
       -1.27940
       -1.32357
       -1.31377
       -1.30077
       -1.24090
       -1.32204
       -1.31952
       -1.26862
       -1.29674
       -1.29578
       -1.34239
       -1.30199
       -1.30036
       -1.29428
       -1.32030
       -1.34157
       -1.26999
       -1.27843
       -1.31099
       -1.29633
       -1.36133
       -1.32702
       -1.35192
       -1.31896
       -1.32716
       -1.31647
       -1.31898
       -1.32753
       -1.33161
       -1.29121
       -1.31817
       -1.30332
       -1.27948
       -1.29971
       -1.32098
       -1.32100
       -1.33121
       -1.33944
       -1.29630
       -1.27732
       -1.25931
       -1.29276
       -1.25473
       -1.30543
       -1.35447
       -1.29506
       -1.33831
       -1.26265
       -1.28922
       -1.32623
       -1.29547
       -1.29013
       -1.32084
       -1.30803
       -1.30201
       -1.25858
       -1.28178
       -1.32134
       -1.27399
       -1.28445
       -1.28705
       -1.30280
       -1.31183
       -1.33072
       -1.27815
       -1.29960
       -1.29449
       -1.31089
       -1.27180
       -1.29622
       -1.27650
       -1.34147
       -1.29403
       -1.26725
       -1.28889
       -1.30740
       -1.32214
       -1.26174
       -1.33448
       -1.32500
       -1.31596
       -1.28738
       -1.28747
       -1.34114
       -1.26273
       -1.27223
       -1.33790
       -1.33433
       -1.22969
       -1.28526
       -1.32376
       -1.29431
       -1.28703
       -1.30153
       -1.30701
       -1.27393
       -1.32434
       -1.31032
       -1.28647
       -1.32204
       -1.29800
       -1.33711
       -1.30075
       -1.29422
       -1.31600
       -1.30566
       -1.25932
       -1.32224
       -1.29421
       -1.32080
       -1.30909
       -1.33976
       -1.27828
       -1.24483
       -1.30956
       -1.30565
       -1.30603
       -1.27771
       -1.30271
       -1.29932
       -1.31076
       -1.32777
       -1.30228
       -1.28316
       -1.30991
       -1.28734
       -1.32867
       -1.25943
       -1.31255
       -1.29400
       -1.31790
       -1.27716
       -1.32506
       -1.29152
       -1.30269
       -1.31421
       -1.31993
       -1.30093
       -1.31400
       -1.29790
       -1.32539
       -1.34049
       -1.29385
       -1.31008
       -1.30974
       -1.29818
       -1.24923
       -1.34585
       -1.35303
       -1.33768
       -1.30848
       -1.30248
       -1.33498
       -1.26926
       -1.26314
       -1.26970
       -1.25703
       -1.31361
       -1.27596
       -1.28156
       -1.28166
       -1.30710
       -1.29996
       -1.29939
       -1.23927
       -1.28653
       -1.36913
       -1.26400
       -1.30942
       -1.29203
       -1.32041
       -1.31332
       -1.28276
       -1.28408
       -1.32287
       -1.30921
       -1.30677
       -1.29198
       -1.31092
       -1.33020
       -1.33688
       -1.32598
       -1.37933
       -1.30753
       -1.32876
       -1.28510
       -1.35856
       -1.28618
       -1.31191
       -1.27928
       -1.34301
       -1.29668
       -1.29770
       -1.29343
       -1.29076
       -1.32924
       -1.33364
       -1.31349
       -1.30610
       -1.29797
       -1.27168
       -1.30350
       -1.24064
       -1.28919
       -1.31439
       -1.27930
       -1.34963
       -1.29093
       -1.31183
       -1.31413
       -1.29774
       -1.30070
       -1.29701
       -1.27859
       -1.29700
       -1.28496
       -1.26664
       -1.33340
       -1.27563
       -1.25689
       -1.29665
       -1.26474
       -1.31533
       -1.30095
       -1.27879
       -1.28087
       -1.29354
       -1.30401
       -1.24693
       -1.27684
       -1.29548
       -1.35722
       -1.29054
       -1.30799
       -1.28476
       -1.28287
       -1.28748
       -1.26330
       -1.31529
       -1.31580
       -1.31589
       -1.30955
       -1.30471
       -1.33247
       -1.29709
       -1.24733
       -1.32951
       -1.35806
       -1.23831
       -1.28711
       -1.31386
       -1.27413
       -1.29054
       -1.23940
       -1.31150
       -1.33403
       -1.31240
       -1.29664
       -1.29997
       -1.28066
       -1.29504
       -1.31517
       -1.29457
       -1.28110
       -1.30412
       -1.31326
       -1.29271
       -1.29950
       -1.27836
       -1.31431
       -1.32351
       -1.33034
       -1.27917
       -1.26121
       -1.31737
       -1.29978
       -1.28746
       -1.29436
       -1.30501
       -1.29026
       -1.29738
       -1.33447
       -1.32331
       -1.32034
       -1.29264
       -1.30566
       -1.32229
       -1.23535
       -1.28365
       -1.32263
       -1.30472
       -1.26418
       -1.32544
       -1.28333
       -1.32297
       -1.34606
       -1.33546
       -1.33398
       -1.30520
       -1.27923
       -1.28702
       -1.32106
       -1.30672
       -1.29127
       -1.32245
       -1.27364
       -1.25897
       -1.32365
       -1.32105
       -1.30567
       -1.33186
       -1.29452
       -1.33512
       -1.29308
       -1.26089
       -1.29972
       -1.27685
       -1.30657
       -1.29752
       -1.28724
       -1.27412
       -1.30307
       -1.30004
       -1.31446
       -1.25623
       -1.27552
       -1.33824
       -1.25496
       -1.30173
       -1.30153
       -1.29648
       -1.32319
       -1.27603
       -1.27338
       -1.33672
       -1.31677
       -1.32889
       -1.26801
       -1.28812
       -1.32427
       -1.33203
       -1.30289
       -1.34786
       -1.27642
       -1.30495
       -1.29988
       -1.34799
       -1.31608
       -1.32154
       -1.26936
       -1.32518
       -1.30973
       -1.28031
       -1.29503
       -1.28089
       -1.32426
       -1.31990
       -1.31516
       -1.25486
       -1.29589
       -1.29700
       -1.31178
       -1.30837
       -1.27944
       -1.30801
       -1.26229
       -1.32061
       -1.27219
       -1.30388
       -1.34534
       -1.32116
       -1.32198
       -1.30325
       -1.28748
       -1.26942
       -1.26996
       -1.26664
       -1.31955
       -1.29556
       -1.27696
       -1.33873
       -1.26293
       -1.29295
       -1.26362
       -1.28779
       -1.28814
       -1.27479
       -1.31297
       -1.27390
       -1.28538
       -1.29513
       -1.33056
       -1.29513
       -1.32663
       -1.28081
       -1.25954
       -1.27935
       -1.27181
       -1.33574
       -1.31651
       -1.31102
       -1.31305
       -1.28857
       -1.30848
       -1.32495
       -1.24236
       -1.31070
       -1.32976
       -1.21735
       -1.26606
       -1.31166
       -1.29661
       -1.28642
       -1.25905
       -1.29997
       -1.35817
       -1.31921
       -1.30568
       -1.29556
       -1.28985
       -1.31288
       -1.33115
       -1.28643
       -1.22264
       -1.28768
       -1.30501
       -1.31005
       -1.24653
       -1.28877
       -1.33234
       -1.30773
       -1.33247
       -1.23763
       -1.31476
       -1.31007
       -1.30752
       -1.29096
       -1.30735
       -1.31735
       -1.30437
       -1.33126
       -1.34828
       -1.33265
       -1.33147
       -1.28749
       -1.28424
       -1.34013
       -1.24144
       -1.28415
       -1.31908
       -1.30625
       -1.25895
       -1.27140
       -1.31117
       -1.31873
       -1.32665
       -1.34764
       -1.31549
       -1.32415
       -1.30337
       -1.28769
       -1.31613
       -1.28040
       -1.26522
       -1.33846
       -1.26122
       -1.24033
       -1.32303
       -1.27631
       -1.27964
       -1.32479
       -1.29545
       -1.28618
       -1.29076
       -1.29834
       -1.29181
       -1.28012
       -1.30399
       -1.27562
       -1.29960
       -1.29145
       -1.26471
       -1.29506
       -1.34862
       -1.29159
       -1.25815
       -1.35617
       -1.25904
       -1.31846
       -1.27233
       -1.30424
       -1.33966
       -1.27759
       -1.27297
       -1.30753
       -1.28910
       -1.31486
       -1.28530
       -1.28331
       -1.32124
       -1.33162
       -1.28808
       -1.34701
       -1.28336
       -1.26411
       -1.32977
       -1.33569
       -1.33630
       -1.30956
       -1.29804
       -1.34435
       -1.33562
       -1.29842
       -1.25812
       -1.26034
       -1.32446
       -1.29502
       -1.31474
       -1.26601
       -1.28346
       -1.26890
       -1.29438
       -1.33949
       -1.27961
       -1.32218
       -1.28248
       -1.30403
       -1.28463
       -1.30451
       -1.31653
       -1.31482
       -1.33330
       -1.30463
       -1.29865
       -1.30432
       -1.28870
       -1.27912
       -1.32276
       -1.32389
       -1.28161
       -1.31057
       -1.28449
       -1.28982
       -1.29145
       -1.26499
       -1.29517
       -1.28254
       -1.31119
       -1.27820
       -1.26365
       -1.29087
       -1.29901
       -1.30535
       -1.33318
       -1.29871
       -1.24833
       -1.26301
       -1.26781
       -1.30419
       -1.32529
       -1.28438
       -1.29014
       -1.27683
       -1.26655
       -1.27573
       -1.24586
       -1.30512
       -1.30903
       -1.25032
       -1.24419
       -1.29969
       -1.28929
       -1.27961
       -1.26936
       -1.27168
       -1.34680
       -1.33196
       -1.31154
       -1.29830
       -1.27010
       -1.29978
       -1.32648
       -1.28686
       -1.23788
       -1.32111
       -1.30252
       -1.29435
       -1.24948
       -1.31051
       -1.32587
       -1.33918
       -1.29676
       -1.30361
       -1.29811
       -1.30699
       -1.29282
       -1.28718
       -1.32393
       -1.31142
       -1.31725
       -1.32392
       -1.31847
       -1.30989
       -1.33263
       -1.27021
       -1.28619
       -1.30671
       -1.24591
       -1.27113
       -1.29809
       -1.29770
       -1.25285
       -1.28045
       -1.30197
       -1.32575
       -1.33821
       -1.32534
       -1.30391
       -1.32519
       -1.32667
       -1.25587
       -1.30892
       -1.27889
       -1.26845
       -1.31296
       -1.25275
       -1.24281
       -1.31091
       -1.27636
       -1.30619
       -1.30556
       -1.30416
       -1.26651
       -1.27835
       -1.30927
       -1.27283
       -1.29721
       -1.28625
       -1.30238
       -1.25445
       -1.32708
       -1.27675
       -1.29342
       -1.34926
       -1.30007
       -1.24393
       -1.36340
       -1.26337
       -1.31034
       -1.25638
       -1.30269
       -1.31168
       -1.25986
       -1.26690
       -1.28267
       -1.27491
       -1.32257
       -1.30332
       -1.33714
       -1.31940
       -1.33281
       -1.32239
       -1.29910
       -1.27072
       -1.30398
       -1.35484
       -1.31515
       -1.33998
       -1.30959
       -1.33510
       -1.33936
       -1.36223
       -1.30359
       -1.25822
       -1.26685
       -1.29346
       -1.29491
       -1.33616
       -1.28297
       -1.28765
       -1.27862
       -1.26758
       -1.33242
       -1.29010
       -1.30540
       -1.29552
       -1.31219
       -1.27350
       -1.29320
       -1.33841
       -1.30831
       -1.31512
       -1.30146
       -1.24493
       -1.28669
       -1.29092
       -1.24434
       -1.32706
       -1.32918
       -1.31200
       -1.30285
       -1.27297
       -1.28666
       -1.30415
       -1.28475
       -1.27811
       -1.28523
       -1.31700
       -1.26207
       -1.29880
       -1.31499
       -1.29429
       -1.27941
       -1.30910
       -1.30171
       -1.28107
       -1.29170
       -1.25571
       -1.28179
       -1.33073
       -1.31446
       -1.28558
       -1.30240
       -1.28744
       -1.30242
       -1.26505
       -1.25944
       -1.29199
       -1.25746
       -1.27344
       -1.27051
       -1.29972
       -1.29314
       -1.23769
       -1.27877
       -1.34698
       -1.30540
       -1.32593
       -1.27804
       -1.24459
       -1.32535
       -1.29708
       -1.31227
       -1.24549
       -1.31186
       -1.29418
       -1.30249
[truncated: 17,520,311 more chars]
