# Supplementary material for: Partial coupling delay induced multiple spatiotemporal orders in a modular neuronal network
Source: PLoS One. 2017 Jun 1;12(6):e0177918. doi: 10.1371/journal.pone.0177918 (PMC5453483; doi:10.1371/journal.pone.0177918)
Supplement: S2 Dataset — (ZIP) [file pone.0177918.s002.zip]

Archive with 2 entries (1 files):
- S2_Dataset/
- S2_Dataset/S2.m
