# Supplementary material for: Partial coupling delay induced multiple spatiotemporal orders in a modular neuronal network
Source: PLoS One. 2017 Jun 1;12(6):e0177918. doi: 10.1371/journal.pone.0177918 (PMC5453483; doi:10.1371/journal.pone.0177918)
Supplement: S3 Dataset — (ZIP) [file pone.0177918.s003.zip]

Archive with 5 entries (4 files):
- S3_Dataset/
- S3_Dataset/p_delay_0_3.m
- S3_Dataset/p_delay_0_5.m
- S3_Dataset/p_delay_0_7.m
- S3_Dataset/p_delay_0_9.m
