# Supplementary material for: Partial coupling delay induced multiple spatiotemporal orders in a modular neuronal network
Source: PLoS One. 2017 Jun 1;12(6):e0177918. doi: 10.1371/journal.pone.0177918 (PMC5453483; doi:10.1371/journal.pone.0177918)
Supplement: S4 Dataset — (ZIP) [file pone.0177918.s004.zip]

Archive with 11 entries (10 files):
- S4_Dataset/
- S4_Dataset/Fig4_a_c_p_delay_0_1.m
- S4_Dataset/Fig4_a_c_p_delay_0_3.m
- S4_Dataset/Fig4_a_c_p_delay_0_5.m
- S4_Dataset/Fig4_a_c_p_delay_0_7.m
- S4_Dataset/Fig4_a_c_p_delay_0_9.m
- S4_Dataset/Fig4_b_d_p_delay_0_1.m
- S4_Dataset/Fig4_b_d_p_delay_0_3.m
- S4_Dataset/Fig4_b_d_p_delay_0_5.m
- S4_Dataset/Fig4_b_d_p_delay_0_7.m
- S4_Dataset/Fig4_b_d_p_delay_0_9.m
