# Supplementary material for: Partial coupling delay induced multiple spatiotemporal orders in a modular neuronal network
Source: PLoS One. 2017 Jun 1;12(6):e0177918. doi: 10.1371/journal.pone.0177918 (PMC5453483; doi:10.1371/journal.pone.0177918)
Supplement: S4 Dataset — (ZIP) [file pone.0177918.s004.zip › S4_Dataset/Fig4_a_c_p_delay_0_7.m]

% Following is the data for Fig 4(a) and (c) when the fraction of delayed connection p_delay is changed to 0.7 and the rewiring probability of small-world subnetwork p_in is changed to 0.3 in the revised manuscript.
 x=[
   0.00000
  10.00000
  20.00000
  30.00000
  40.00000
  50.00000
  60.00000
  70.00000
  80.00000
  90.00000
 100.00000
 110.00000
 120.00000
 130.00000
 140.00000
 150.00000
 160.00000
 170.00000
 180.00000
 190.00000
 200.00000
 210.00000
 220.00000
 230.00000
 240.00000
 250.00000
 260.00000
 270.00000
 280.00000
 290.00000
 300.00000
 310.00000
 320.00000
 330.00000
 340.00000
 350.00000
 360.00000
 370.00000
 380.00000
 390.00000
 400.00000
 410.00000
 420.00000
 430.00000
 440.00000
 450.00000
 460.00000
 470.00000
 480.00000
 490.00000
 500.00000
 510.00000
 520.00000
 530.00000
 540.00000
 550.00000
 560.00000
 570.00000
 580.00000
 590.00000
 600.00000
 610.00000
 620.00000
 630.00000
 640.00000
 650.00000
 660.00000
 670.00000
 680.00000
 690.00000
 700.00000
 710.00000
 720.00000
 730.00000
 740.00000
 750.00000
 760.00000
 770.00000
 780.00000
 790.00000
 800.00000
 810.00000
 820.00000
 830.00000
 840.00000
 850.00000
 860.00000
 870.00000
 880.00000
 890.00000
 900.00000
 910.00000
 920.00000
 930.00000
 940.00000
 950.00000
 960.00000
 970.00000
 980.00000
 990.00000
1000.00000
1010.00000
1020.00000
1030.00000
1040.00000
1050.00000
1060.00000
1070.00000
1080.00000
1090.00000
1100.00000
1110.00000
1120.00000
1130.00000
1140.00000
1150.00000
1160.00000
1170.00000
1180.00000
1190.00000
1200.00000
1210.00000
1220.00000
1230.00000
1240.00000
1250.00000
1260.00000
1270.00000
1280.00000
1290.00000
1300.00000
1310.00000
1320.00000
1330.00000
1340.00000
1350.00000
1360.00000
1370.00000
1380.00000
1390.00000
1400.00000
1410.00000
1420.00000
1430.00000
1440.00000
1450.00000
1460.00000
1470.00000
1480.00000
1490.00000
1500.00000
1510.00000
1520.00000
1530.00000
1540.00000
1550.00000
1560.00000
1570.00000
1580.00000
1590.00000
1600.00000
1610.00000
1620.00000
1630.00000
1640.00000
1650.00000
1660.00000
1670.00000
1680.00000
1690.00000
1700.00000
1710.00000
1720.00000
1730.00000
1740.00000
1750.00000
1760.00000
1770.00000
1780.00000
1790.00000
1800.00000
1810.00000
1820.00000
1830.00000
1840.00000
1850.00000
1860.00000
1870.00000
1880.00000
1890.00000
1900.00000
1910.00000
1920.00000
1930.00000
1940.00000
1950.00000
1960.00000
1970.00000
1980.00000
1990.00000
2000.00000
2010.00000
2020.00000
2030.00000
2040.00000
2050.00000
2060.00000
2070.00000
2080.00000
2090.00000
2100.00000
2110.00000
2120.00000
2130.00000
2140.00000
2150.00000
2160.00000
2170.00000
2180.00000
2190.00000
2200.00000
2210.00000
2220.00000
2230.00000
2240.00000
2250.00000
2260.00000
2270.00000
2280.00000
2290.00000
2300.00000
2310.00000
2320.00000
2330.00000
2340.00000
2350.00000
2360.00000
2370.00000
2380.00000
2390.00000
2400.00000
2410.00000
2420.00000
2430.00000
2440.00000
2450.00000
2460.00000
2470.00000
2480.00000
2490.00000
2500.00000
2510.00000
2520.00000
2530.00000
2540.00000
2550.00000
2560.00000
2570.00000
2580.00000
2590.00000
2600.00000
2610.00000
2620.00000
2630.00000
2640.00000
2650.00000
2660.00000
2670.00000
2680.00000
2690.00000
2700.00000
2710.00000
2720.00000
2730.00000
2740.00000
2750.00000
2760.00000
2770.00000
2780.00000
2790.00000
2800.00000
2810.00000
2820.00000
2830.00000
2840.00000
2850.00000
2860.00000
2870.00000
2880.00000
2890.00000
2900.00000
2910.00000
2920.00000
2930.00000
2940.00000
2950.00000
2960.00000
2970.00000
2980.00000
2990.00000
3000.00000
 ];
 R=[
   0.02548
   0.03237
   0.03847
   0.04220
   0.04465
   0.04684
   0.04991
   0.05101
   0.05374
   0.05303
   0.05616
   0.05756
   0.06353
   0.06673
   0.07429
   0.08018
   0.07664
   0.07231
   0.06899
   0.07085
   0.07235
   0.06826
   0.06675
   0.06502
   0.06682
   0.06695
   0.07867
   0.12251
   0.03392
   0.03358
   0.03692
   0.03442
   0.03403
   0.03495
   0.03649
   0.04099
   0.05562
   0.06911
   0.08496
   0.09070
   0.09362
   0.07382
   0.05548
   0.04640
   0.03371
   0.02736
   0.02438
   0.02089
   0.01623
   0.01553
   0.01363
   0.01155
   0.00937
   0.00916
   0.00844
   0.00771
   0.00733
   0.00699
   0.00628
   0.00620
   0.00635
   0.00592
   0.00611
   0.00601
   0.00616
   0.00638
   0.00695
   0.00789
   0.00892
   0.01100
   0.01286
   0.01537
   0.01865
   0.02124
   0.02481
   0.02779
   0.03003
   0.03324
   0.03565
   0.03806
   0.04101
   0.04191
   0.04508
   0.04610
   0.04775
   0.05100
   0.05109
   0.05213
   0.05337
   0.05568
   0.05654
   0.05920
   0.06367
   0.07009
   0.07639
   0.07415
   0.06885
   0.06906
   0.06897
   0.07230
   0.07131
   0.06923
   0.06715
   0.06573
   0.07083
   0.06846
   0.06762
   0.06332
   0.02756
   0.02292
   0.00822
   0.00832
   0.00788
   0.00777
   0.00732
   0.00709
   0.00663
   0.00738
   0.00649
   0.00704
   0.00689
   0.00672
   0.00686
   0.00640
   0.00655
   0.00685
   0.00657
   0.00683
   0.00690
   0.00690
   0.00740
   0.00771
   0.00761
   0.00770
   0.00845
   0.00851
   0.00907
   0.01033
   0.01071
   0.01223
   0.01279
   0.01422
   0.01587
   0.01687
   0.01912
   0.02053
   0.02332
   0.02485
   0.02702
   0.02906
   0.03012
   0.03279
   0.03293
   0.03485
   0.03650
   0.03781
   0.03960
   0.04188
   0.04268
   0.04339
   0.04447
   0.04628
   0.04840
   0.04829
   0.04994
   0.05035
   0.05278
   0.05466
   0.05414
   0.05636
   0.05793
   0.06242
   0.06614
   0.07112
   0.07156
   0.07227
   0.06934
   0.07093
   0.07090
   0.07471
   0.06998
   0.07013
   0.07039
   0.06742
   0.06266
   0.07305
   0.07827
   0.06314
   0.05842
   0.05684
   0.03583
   0.02937
   0.02854
   0.03198
   0.02848
   0.02753
   0.02777
   0.02603
   0.02523
   0.02159
   0.02084
   0.01930
   0.01826
   0.01565
   0.01469
   0.01506
   0.01526
   0.01472
   0.01398
   0.01458
   0.01539
   0.01553
   0.01579
   0.01674
   0.01659
   0.01825
   0.01941
   0.02030
   0.02236
   0.02377
   0.02457
   0.02572
   0.02817
   0.02906
   0.02987
   0.03100
   0.03156
   0.03426
   0.03524
   0.03610
   0.03732
   0.03928
   0.03967
   0.04107
   0.04245
   0.04231
   0.04348
   0.04452
   0.04543
   0.04662
   0.04717
   0.04720
   0.04814
   0.05102
   0.05132
   0.05179
   0.05382
   0.05439
   0.05666
   0.05732
   0.06104
   0.06253
   0.06714
   0.07030
   0.07120
   0.07071
   0.07018
   0.07142
   0.06853
   0.06955
   0.06806
   0.06740
   0.06306
   0.06293
   0.06460
   0.06383
   0.05073
   0.04884
   0.05612
   0.03728
   0.03943
   0.03910
   0.04017
   0.03779
   0.03653
   0.03501
   0.03732
   0.03393
   0.03316
   0.02953
   0.03256
   0.02988
   0.02574
   0.02598
   0.02280
   0.02423
   0.02148
   0.02360
   0.02182
   0.02281
   0.02359
   0.02374
   0.02538
   0.02584
   0.02576
   0.02635
   0.02802
   0.02829
   0.02851
   0.03044
   0.03158
 ];
 x5=[
   0.00511
   0.00650
   0.00750
   0.00828
   0.00939
   0.01002
   0.01099
   0.01263
   0.01342
   0.01391
   0.01477
   0.01541
   0.01575
   0.01590
   0.01519
   0.01406
   0.01283
   0.01244
   0.01252
   0.01283
   0.01325
   0.01244
   0.01198
   0.01153
   0.01158
   0.01218
   0.01403
   0.02086
   0.02460
   0.02431
   0.02372
   0.02299
   0.02097
   0.02031
   0.02019
   0.02051
   0.02112
   0.02166
   0.02244
   0.02084
   0.01834
   0.01669
   0.01432
   0.01336
   0.01143
   0.00993
   0.00960
   0.00852
   0.00687
   0.00703
   0.00635
   0.00576
   0.00479
   0.00468
   0.00437
   0.00399
   0.00387
   0.00380
   0.00333
   0.00334
   0.00322
   0.00311
   0.00310
   0.00301
   0.00308
   0.00303
   0.00307
   0.00311
   0.00322
   0.00337
   0.00361
   0.00388
   0.00429
   0.00471
   0.00519
   0.00576
   0.00621
   0.00661
   0.00706
   0.00756
   0.00806
   0.00843
   0.00915
   0.01008
   0.01071
   0.01217
   0.01231
   0.01292
   0.01346
   0.01488
   0.01475
   0.01548
   0.01583
   0.01549
   0.01488
   0.01332
   0.01251
   0.01268
   0.01289
   0.01300
   0.01260
   0.01256
   0.01189
   0.01179
   0.01125
   0.01183
   0.01136
   0.00881
   0.01002
   0.00679
   0.00386
   0.00411
   0.00376
   0.00369
   0.00364
   0.00353
   0.00345
   0.00355
   0.00351
   0.00336
   0.00336
   0.00318
   0.00318
   0.00320
   0.00317
   0.00311
   0.00313
   0.00310
   0.00302
   0.00307
   0.00308
   0.00303
   0.00303
   0.00315
   0.00307
   0.00306
   0.00315
   0.00323
   0.00328
   0.00343
   0.00348
   0.00359
   0.00380
   0.00396
   0.00421
   0.00444
   0.00468
   0.00502
   0.00538
   0.00557
   0.00574
   0.00615
   0.00647
   0.00657
   0.00688
   0.00730
   0.00763
   0.00785
   0.00824
   0.00887
   0.00904
   0.01020
   0.01020
   0.01107
   0.01205
   0.01231
   0.01335
   0.01399
   0.01429
   0.01450
   0.01493
   0.01555
   0.01551
   0.01495
   0.01383
   0.01292
   0.01281
   0.01309
   0.01300
   0.01315
   0.01252
   0.01208
   0.01207
   0.01175
   0.01093
   0.01222
   0.01098
   0.00780
   0.00736
   0.00493
   0.00351
   0.00317
   0.00318
   0.00318
   0.00310
   0.00308
   0.00311
   0.00313
   0.00315
   0.00312
   0.00327
   0.00315
   0.00319
   0.00326
   0.00318
   0.00323
   0.00325
   0.00331
   0.00335
   0.00343
   0.00355
   0.00361
   0.00369
   0.00381
   0.00391
   0.00409
   0.00418
   0.00432
   0.00449
   0.00475
   0.00490
   0.00508
   0.00535
   0.00553
   0.00569
   0.00583
   0.00603
   0.00630
   0.00643
   0.00669
   0.00689
   0.00728
   0.00744
   0.00764
   0.00800
   0.00826
   0.00844
   0.00911
   0.00912
   0.00984
   0.01031
   0.01063
   0.01120
   0.01238
   0.01238
   0.01339
   0.01266
   0.01382
   0.01423
   0.01481
   0.01518
   0.01540
   0.01507
   0.01444
   0.01353
   0.01335
   0.01310
   0.01315
   0.01217
   0.01200
   0.01116
   0.01095
   0.00926
   0.01005
   0.00854
   0.00922
   0.00639
   0.00587
   0.00530
   0.00346
   0.00352
   0.00355
   0.00353
   0.00342
   0.00353
   0.00350
   0.00368
   0.00355
   0.00359
   0.00363
   0.00372
   0.00373
   0.00377
   0.00385
   0.00390
   0.00395
   0.00398
   0.00415
   0.00423
   0.00435
   0.00451
   0.00459
   0.00472
   0.00491
   0.00499
   0.00512
   0.00526
   0.00546
   0.00559
   0.00569
   0.00603
 ];
 figure(1)
 plot(x,x5,'b')
 hold on
 figure(2)
 plot(x,R,'b')
