# Supplementary material for: Partial coupling delay induced multiple spatiotemporal orders in a modular neuronal network
Source: PLoS One. 2017 Jun 1;12(6):e0177918. doi: 10.1371/journal.pone.0177918 (PMC5453483; doi:10.1371/journal.pone.0177918)
Supplement: S5 Dataset — (ZIP) [file pone.0177918.s005.zip]

Archive with 4 entries (3 files):
- S5_Dataset/
- S5_Dataset/m0_12.m
- S5_Dataset/m0_4.m
- S5_Dataset/m0_8.m
