# Supplementary material for: Partial coupling delay induced multiple spatiotemporal orders in a modular neuronal network
Source: PLoS One. 2017 Jun 1;12(6):e0177918. doi: 10.1371/journal.pone.0177918 (PMC5453483; doi:10.1371/journal.pone.0177918)
Supplement: S5 Dataset — (ZIP) [file pone.0177918.s005.zip › S5_Dataset/m0_12.m]

% Following is the data for Fig 5 when the initial nodes m0 of scale-free subnetwork is changed to 12 in the revised manuscript. 
 x=[
   0.00000
  10.00000
  20.00000
  30.00000
  40.00000
  50.00000
  60.00000
  70.00000
  80.00000
  90.00000
 100.00000
 110.00000
 120.00000
 130.00000
 140.00000
 150.00000
 160.00000
 170.00000
 180.00000
 190.00000
 200.00000
 210.00000
 220.00000
 230.00000
 240.00000
 250.00000
 260.00000
 270.00000
 280.00000
 290.00000
 300.00000
 310.00000
 320.00000
 330.00000
 340.00000
 350.00000
 360.00000
 370.00000
 380.00000
 390.00000
 400.00000
 410.00000
 420.00000
 430.00000
 440.00000
 450.00000
 460.00000
 470.00000
 480.00000
 490.00000
 500.00000
 510.00000
 520.00000
 530.00000
 540.00000
 550.00000
 560.00000
 570.00000
 580.00000
 590.00000
 600.00000
 610.00000
 620.00000
 630.00000
 640.00000
 650.00000
 660.00000
 670.00000
 680.00000
 690.00000
 700.00000
 710.00000
 720.00000
 730.00000
 740.00000
 750.00000
 760.00000
 770.00000
 780.00000
 790.00000
 800.00000
 810.00000
 820.00000
 830.00000
 840.00000
 850.00000
 860.00000
 870.00000
 880.00000
 890.00000
 900.00000
 910.00000
 920.00000
 930.00000
 940.00000
 950.00000
 960.00000
 970.00000
 980.00000
 990.00000
1000.00000
1010.00000
1020.00000
1030.00000
1040.00000
1050.00000
1060.00000
1070.00000
1080.00000
1090.00000
1100.00000
1110.00000
1120.00000
1130.00000
1140.00000
1150.00000
1160.00000
1170.00000
1180.00000
1190.00000
1200.00000
1210.00000
1220.00000
1230.00000
1240.00000
1250.00000
1260.00000
1270.00000
1280.00000
1290.00000
1300.00000
1310.00000
1320.00000
1330.00000
1340.00000
1350.00000
1360.00000
1370.00000
1380.00000
1390.00000
1400.00000
1410.00000
1420.00000
1430.00000
1440.00000
1450.00000
1460.00000
1470.00000
1480.00000
1490.00000
1500.00000
1510.00000
1520.00000
1530.00000
1540.00000
1550.00000
1560.00000
1570.00000
1580.00000
1590.00000
1600.00000
1610.00000
1620.00000
1630.00000
1640.00000
1650.00000
1660.00000
1670.00000
1680.00000
1690.00000
1700.00000
1710.00000
1720.00000
1730.00000
1740.00000
1750.00000
1760.00000
1770.00000
1780.00000
1790.00000
1800.00000
1810.00000
1820.00000
1830.00000
1840.00000
1850.00000
1860.00000
1870.00000
1880.00000
1890.00000
1900.00000
1910.00000
1920.00000
1930.00000
1940.00000
1950.00000
1960.00000
1970.00000
1980.00000
1990.00000
2000.00000
2010.00000
2020.00000
2030.00000
2040.00000
2050.00000
2060.00000
2070.00000
2080.00000
2090.00000
2100.00000
2110.00000
2120.00000
2130.00000
2140.00000
2150.00000
2160.00000
2170.00000
2180.00000
2190.00000
2200.00000
2210.00000
2220.00000
2230.00000
2240.00000
2250.00000
2260.00000
2270.00000
2280.00000
2290.00000
2300.00000
2310.00000
2320.00000
2330.00000
2340.00000
2350.00000
2360.00000
2370.00000
2380.00000
2390.00000
2400.00000
2410.00000
2420.00000
2430.00000
2440.00000
2450.00000
2460.00000
2470.00000
2480.00000
2490.00000
2500.00000
2510.00000
2520.00000
2530.00000
2540.00000
2550.00000
2560.00000
2570.00000
2580.00000
2590.00000
2600.00000
2610.00000
2620.00000
2630.00000
2640.00000
2650.00000
2660.00000
2670.00000
2680.00000
2690.00000
2700.00000
2710.00000
2720.00000
2730.00000
2740.00000
2750.00000
2760.00000
2770.00000
2780.00000
2790.00000
2800.00000
2810.00000
2820.00000
2830.00000
2840.00000
2850.00000
2860.00000
2870.00000
2880.00000
2890.00000
2900.00000
2910.00000
2920.00000
2930.00000
2940.00000
2950.00000
2960.00000
2970.00000
2980.00000
2990.00000
3000.00000
 ];
 R=[
   0.02600
   0.02645
   0.02652
   0.02722
   0.02695
   0.02745
   0.02739
   0.02802
   0.02838
   0.02709
   0.02691
   0.02737
   0.02797
   0.02778
   0.02901
   0.02982
   0.02917
   0.02814
   0.02873
   0.02756
   0.02812
   0.02829
   0.02814
   0.02811
   0.02853
   0.02915
   0.02934
   0.02886
   0.02897
   0.02875
   0.02951
   0.02834
   0.02873
   0.02897
   0.02864
   0.02811
   0.02797
   0.02770
   0.02853
   0.02816
   0.02786
   0.02752
   0.02840
   0.02799
   0.02789
   0.02844
   0.03354
   0.04644
   0.07698
   0.09510
   0.11019
   0.10471
   0.09850
   0.07065
   0.04126
   0.03405
   0.03064
   0.02800
   0.02569
   0.02421
   0.02341
   0.02129
   0.02086
   0.01918
   0.01843
   0.01891
   0.01856
   0.01777
   0.01740
   0.01815
   0.01833
   0.02020
   0.02163
   0.02388
   0.02498
   0.02606
   0.02702
   0.02670
   0.02728
   0.02745
   0.02782
   0.02702
   0.02807
   0.02739
   0.02816
   0.02775
   0.02741
   0.02818
   0.02860
   0.02929
   0.02887
   0.02839
   0.02948
   0.02827
   0.02840
   0.02827
   0.02861
   0.02822
   0.02749
   0.02847
   0.02909
   0.02897
   0.02871
   0.02841
   0.02692
   0.02800
   0.02830
   0.02796
   0.02774
   0.02819
   0.02773
   0.02863
   0.02868
   0.02814
   0.02776
   0.02856
   0.02761
   0.02837
   0.02887
   0.02854
   0.02749
   0.02890
   0.02879
   0.02904
   0.02924
   0.03298
   0.06025
   0.04141
   0.03871
   0.02231
   0.02022
   0.02037
   0.01990
   0.01834
   0.01940
   0.01824
   0.01830
   0.01900
   0.01845
   0.01807
   0.01888
   0.01983
   0.02049
   0.02064
   0.02221
   0.02332
   0.02403
   0.02468
   0.02612
   0.02627
   0.02686
   0.02724
   0.02792
   0.02776
   0.02719
   0.02704
   0.02758
   0.02816
   0.02721
   0.02761
   0.02750
   0.02862
   0.02958
   0.02838
   0.02876
   0.02823
   0.02936
   0.02878
   0.02868
   0.02835
   0.02821
   0.02949
   0.02938
   0.02938
   0.02871
   0.02863
   0.02876
   0.02890
   0.02874
   0.02843
   0.02790
   0.02897
   0.02805
   0.02833
   0.02768
   0.02768
   0.02913
   0.02868
   0.02832
   0.02885
   0.02772
   0.02816
   0.02878
   0.02868
   0.02840
   0.02808
   0.02886
   0.02806
   0.02951
   0.02796
   0.02501
   0.02052
   0.02041
   0.01898
   0.01896
   0.01888
   0.01864
   0.01838
   0.01849
   0.01889
   0.01881
   0.01971
   0.01964
   0.02016
   0.02067
   0.02085
   0.02220
   0.02269
   0.02423
   0.02431
   0.02435
   0.02574
   0.02678
   0.02697
   0.02755
   0.02761
   0.02765
   0.02706
   0.02758
   0.02729
   0.02762
   0.02758
   0.02717
   0.02781
   0.02782
   0.02859
   0.02875
   0.02831
   0.02850
   0.02757
   0.02870
   0.02820
   0.02812
   0.02854
   0.02855
   0.02848
   0.02919
   0.02828
   0.02864
   0.02946
   0.02898
   0.02848
   0.02913
   0.02905
   0.02898
   0.02844
   0.02784
   0.02828
   0.02717
   0.02823
   0.02872
   0.02812
   0.02811
   0.02873
   0.02815
   0.02798
   0.02766
   0.02813
   0.02883
   0.02878
   0.02908
   0.02830
   0.02682
   0.02323
   0.02068
   0.01863
   0.01914
   0.01945
   0.01916
   0.01967
   0.01916
   0.01882
   0.01875
   0.01918
   0.02021
   0.01988
   0.02072
   0.02082
   0.02098
   0.02195
   0.02326
   0.02357
   0.02431
   0.02489
   0.02552
   0.02575
   0.02611
   0.02602
   0.02695
   0.02698
   0.02702
 ];
 x5=[
   0.00519
   0.00534
   0.00539
   0.00547
   0.00545
   0.00556
   0.00551
   0.00557
   0.00557
   0.00558
   0.00557
   0.00566
   0.00563
   0.00579
   0.00580
   0.00571
   0.00557
   0.00558
   0.00558
   0.00551
   0.00560
   0.00558
   0.00560
   0.00560
   0.00566
   0.00567
   0.00568
   0.00570
   0.00566
   0.00563
   0.00560
   0.00564
   0.00553
   0.00560
   0.00554
   0.00561
   0.00558
   0.00557
   0.00559
   0.00570
   0.00567
   0.00566
   0.00570
   0.00578
   0.00588
   0.00644
   0.00951
   0.01440
   0.01518
   0.01285
   0.01273
   0.01155
   0.00995
   0.00781
   0.00634
   0.00565
   0.00533
   0.00506
   0.00471
   0.00454
   0.00434
   0.00415
   0.00403
   0.00400
   0.00388
   0.00382
   0.00382
   0.00386
   0.00390
   0.00405
   0.00423
   0.00450
   0.00476
   0.00498
   0.00521
   0.00532
   0.00540
   0.00539
   0.00550
   0.00549
   0.00557
   0.00553
   0.00549
   0.00560
   0.00563
   0.00567
   0.00565
   0.00568
   0.00583
   0.00569
   0.00557
   0.00559
   0.00558
   0.00552
   0.00552
   0.00557
   0.00564
   0.00557
   0.00557
   0.00564
   0.00569
   0.00558
   0.00559
   0.00559
   0.00557
   0.00558
   0.00564
   0.00551
   0.00553
   0.00557
   0.00553
   0.00554
   0.00559
   0.00557
   0.00556
   0.00563
   0.00561
   0.00572
   0.00576
   0.00580
   0.00594
   0.00593
   0.00605
   0.00753
   0.00848
   0.01321
   0.01576
   0.00519
   0.00567
   0.00411
   0.00400
   0.00389
   0.00385
   0.00382
   0.00380
   0.00378
   0.00382
   0.00384
   0.00393
   0.00391
   0.00404
   0.00412
   0.00428
   0.00441
   0.00462
   0.00479
   0.00498
   0.00507
   0.00527
   0.00532
   0.00541
   0.00543
   0.00548
   0.00547
   0.00549
   0.00546
   0.00553
   0.00554
   0.00564
   0.00567
   0.00564
   0.00579
   0.00573
   0.00567
   0.00558
   0.00561
   0.00558
   0.00554
   0.00559
   0.00559
   0.00562
   0.00563
   0.00571
   0.00568
   0.00562
   0.00567
   0.00564
   0.00561
   0.00555
   0.00560
   0.00552
   0.00558
   0.00558
   0.00555
   0.00557
   0.00551
   0.00555
   0.00562
   0.00560
   0.00562
   0.00560
   0.00567
   0.00580
   0.00565
   0.00564
   0.00559
   0.00571
   0.00593
   0.00849
   0.00987
   0.00783
   0.00417
   0.00535
   0.00377
   0.00378
   0.00384
   0.00382
   0.00387
   0.00392
   0.00390
   0.00402
   0.00401
   0.00418
   0.00423
   0.00436
   0.00443
   0.00456
   0.00472
   0.00483
   0.00495
   0.00514
   0.00516
   0.00527
   0.00537
   0.00540
   0.00539
   0.00551
   0.00551
   0.00548
   0.00548
   0.00553
   0.00554
   0.00549
   0.00559
   0.00565
   0.00577
   0.00574
   0.00568
   0.00561
   0.00553
   0.00558
   0.00560
   0.00554
   0.00560
   0.00553
   0.00563
   0.00565
   0.00564
   0.00563
   0.00564
   0.00560
   0.00554
   0.00558
   0.00557
   0.00560
   0.00558
   0.00552
   0.00551
   0.00546
   0.00556
   0.00555
   0.00556
   0.00560
   0.00565
   0.00564
   0.00554
   0.00559
   0.00573
   0.00569
   0.00567
   0.00577
   0.00669
   0.00708
   0.00467
   0.00512
   0.00385
   0.00383
   0.00386
   0.00391
   0.00387
   0.00395
   0.00397
   0.00406
   0.00413
   0.00420
   0.00421
   0.00428
   0.00442
   0.00452
   0.00460
   0.00473
   0.00486
   0.00492
   0.00508
   0.00515
   0.00527
   0.00527
   0.00535
   0.00537
   0.00547
   0.00548
 ];
 Q=[
   0.03419
   0.01051
   0.01128
   0.01749
   0.02744
   0.03140
   0.01059
   0.02802
   0.01154
   0.01141
   0.01774
   0.01775
   0.02017
   0.02502
   0.02001
   0.02775
   0.02192
   0.02216
   0.02585
   0.02283
   0.03316
   0.02764
   0.03083
   0.02328
   0.02315
   0.02253
   0.03522
   0.02994
   0.02015
   0.02318
   0.02060
   0.02253
   0.03018
   0.02918
   0.02486
   0.03896
   0.03011
   0.02319
   0.02227
   0.03352
   0.02412
   0.03231
   0.02831
   0.03017
   0.03504
   0.02593
   0.03477
   0.03972
   0.02334
   0.03115
   0.02797
   0.03344
   0.02231
   0.02933
   0.02482
   0.02738
   0.02494
   0.02450
   0.03162
   0.02572
   0.03055
   0.02684
   0.02713
   0.03192
   0.02430
   0.02644
   0.02461
   0.02972
   0.03075
   0.02567
   0.02757
   0.03178
   0.02677
   0.02645
   0.03339
   0.02439
   0.02802
   0.03128
   0.02867
   0.03308
   0.03085
   0.02754
   0.02332
   0.02510
   0.02917
   0.02100
   0.02269
   0.02809
   0.02946
   0.02469
   0.02297
   0.03076
   0.03037
   0.02448
   0.02599
   0.02418
   0.02059
   0.02174
   0.02416
   0.02804
   0.02148
   0.02416
   0.03415
   0.03412
   0.02036
   0.02759
   0.02604
   0.02753
   0.02093
   0.03295
   0.02245
   0.02496
   0.02087
   0.02748
   0.02072
   0.02116
   0.02746
   0.02922
   0.02164
   0.02265
   0.02277
   0.02922
   0.02221
   0.02729
   0.02798
   0.01998
   0.02229
   0.02184
   0.02266
   0.02295
   0.02301
   0.02185
   0.02714
   0.02081
   0.02763
   0.02754
   0.02176
   0.02360
   0.02542
   0.03467
   0.02917
   0.03328
   0.02458
   0.02472
   0.02336
   0.02200
   0.03676
   0.02206
   0.02233
   0.02242
   0.02244
   0.02888
   0.02930
   0.02230
   0.02160
   0.02128
   0.03428
   0.04045
   0.03403
   0.02357
   0.01764
   0.01760
   0.01809
   0.01775
   0.01784
   0.01740
   0.01080
   0.01815
   0.01737
   0.01777
   0.01828
   0.01099
   0.02635
   0.03586
   0.02061
   0.03252
   0.02303
   0.02802
   0.02699
   0.02102
   0.03009
   0.02666
   0.02456
   0.02911
   0.02990
   0.03554
   0.02993
   0.02363
   0.03052
   0.02228
   0.04090
   0.02888
   0.02254
   0.02243
   0.03167
   0.03740
   0.03325
   0.03638
   0.02519
   0.02571
   0.02609
   0.02710
   0.03279
   0.02525
   0.03062
   0.02572
   0.02979
   0.02487
   0.03225
   0.02824
   0.02516
   0.03223
   0.03118
   0.03185
   0.02397
   0.03275
   0.02924
   0.02729
   0.02592
   0.02540
   0.03903
   0.02780
   0.02818
   0.02613
   0.02512
   0.02822
   0.02673
   0.03353
   0.02894
   0.04134
   0.02706
   0.02754
   0.03251
   0.02688
   0.02876
   0.02649
   0.02573
   0.02637
   0.03981
   0.02664
   0.02922
   0.02828
   0.02503
   0.02346
   0.02961
   0.02394
   0.02375
   0.02409
   0.02399
   0.02434
   0.02135
   0.02849
   0.02281
   0.02674
   0.02429
   0.02233
   0.02276
   0.03157
   0.02291
   0.02394
   0.02308
   0.02798
   0.02403
   0.02881
   0.03000
   0.02392
   0.02401
   0.02629
   0.02100
   0.02686
   0.02233
   0.02267
   0.02336
   0.02174
   0.02948
   0.02609
   0.02724
   0.02208
   0.02367
   0.02351
   0.02994
   0.02881
   0.02384
   0.02753
   0.02325
   0.02313
   0.02375
   0.02940
   0.03445
   0.03274
   0.03432
   0.02360
   0.02320
   0.02319
   0.02186
   0.02113
   0.02766
   0.02379
   0.02811
   0.02549
   0.03004
   0.02345
   0.02067
   0.02969
   0.02924
   0.02286
   0.02876
   0.02074
   0.02945
   0.02548
   0.02363
   0.03403
   0.03621
   0.03352
   0.02450
   0.03066
   0.02130
   0.03269
   0.02300
   0.02010
   0.01091
   0.03426
   0.01089
   0.01081
   0.02834
   0.02063
   0.01138
   0.01098
   0.02443
   0.01747
   0.01846
   0.03422
   0.02200
   0.02006
   0.02705
   0.02561
   0.02376
   0.02553
   0.02184
   0.02404
   0.02302
   0.02447
   0.02320
   0.02525
   0.03021
   0.02798
   0.02666
   0.02851
   0.02390
   0.03074
   0.03074
   0.02388
   0.02863
   0.02872
   0.02418
   0.02984
   0.02476
   0.02456
   0.02443
   0.03204
   0.04240
   0.02622
   0.02566
   0.02777
   0.02554
   0.02458
   0.03230
   0.02673
   0.02603
   0.03583
   0.03513
   0.03519
   0.02702
   0.02788
   0.02742
   0.02315
   0.03137
   0.02603
   0.02802
   0.02589
   0.03205
   0.02613
   0.02462
   0.02662
   0.03436
   0.02850
   0.02641
   0.02454
   0.02804
   0.02536
   0.03056
   0.02930
   0.03218
   0.02840
   0.02986
   0.02929
   0.02689
   0.02619
   0.03082
   0.02828
   0.03393
   0.02633
   0.02675
   0.02583
   0.02189
   0.02919
   0.02386
   0.02141
   0.02323
   0.03103
   0.02338
   0.02160
   0.02146
   0.02908
   0.02843
   0.02228
   0.02492
   0.02894
   0.02944
   0.02432
   0.03805
   0.02308
   0.02543
   0.03390
   0.02395
   0.02548
   0.02444
   0.03250
   0.02508
   0.03131
   0.03225
   0.02831
   0.03316
   0.02594
   0.02394
   0.02746
   0.02763
   0.03739
   0.02326
   0.03014
   0.03638
   0.02497
   0.02435
   0.02899
   0.02970
   0.02382
   0.02793
   0.02383
   0.02195
   0.02162
   0.02219
   0.02747
   0.02211
   0.02778
   0.02229
   0.02329
   0.02247
   0.03006
   0.02613
   0.03530
   0.02848
   0.02315
   0.02010
   0.03023
   0.02350
   0.02475
   0.02935
   0.02823
   0.02258
   0.03003
   0.02521
   0.02351
   0.02649
   0.02203
   0.02835
   0.02885
   0.03487
   0.02768
   0.02196
   0.02444
   0.01721
   0.01745
   0.01730
   0.04502
   0.03132
   0.01771
   0.01827
   0.01094
   0.03194
   0.01784
   0.02090
   0.01779
   0.02200
   0.02022
   0.03010
   0.02419
   0.03446
   0.02542
   0.02186
   0.03393
   0.02284
   0.02358
   0.02217
   0.02547
   0.02638
   0.02577
   0.02255
   0.03336
   0.02920
   0.03659
   0.02308
   0.02627
   0.02436
   0.02578
   0.02486
   0.03153
   0.03177
   0.03677
   0.02747
   0.02559
   0.02532
   0.02977
   0.04651
   0.04658
   0.03256
   0.03865
   0.02634
   0.02435
   0.03188
   0.02721
   0.02378
   0.02630
   0.02536
   0.03166
   0.03838
   0.03211
   0.03155
   0.02710
   0.03101
   0.02453
   0.02712
   0.03547
   0.02968
   0.03785
   0.02865
   0.03306
   0.03277
   0.03178
   0.03467
   0.02615
   0.02777
   0.03941
   0.03079
   0.02556
   0.03636
   0.02920
   0.03331
   0.02918
   0.03070
   0.02738
   0.03266
   0.02558
   0.04399
   0.02392
   0.02807
   0.02461
   0.02279
   0.03546
   0.02926
   0.02190
   0.02149
   0.02962
   0.03686
   0.02360
   0.02282
   0.02427
   0.02332
   0.02727
   0.02255
   0.02141
   0.02017
   0.03209
   0.02359
   0.03022
   0.02489
   0.02386
   0.02183
   0.03039
   0.02527
   0.03050
   0.03442
   0.02464
   0.02967
   0.02527
   0.02080
   0.03027
   0.02959
   0.02924
   0.02220
   0.02507
   0.03054
   0.02482
   0.02435
   0.02290
   0.02547
   0.02622
   0.02312
   0.02476
   0.02402
   0.02250
   0.03702
   0.02230
   0.02232
   0.02363
   0.02324
   0.02919
   0.03092
   0.02538
   0.02520
   0.02169
   0.02385
   0.02318
   0.02874
   0.02317
   0.02573
   0.02322
   0.03043
   0.02449
   0.02316
   0.03694
   0.02138
   0.02477
   0.02226
   0.02804
   0.02770
   0.01969
   0.02283
   0.02202
   0.02251
   0.02679
   0.02431
   0.03427
   0.01732
   0.01130
   0.01777
   0.01078
   0.01108
   0.01771
   0.01102
   0.01745
   0.01716
   0.01030
   0.02279
   0.02102
   0.02480
   0.02620
   0.02577
   0.02207
   0.02549
   0.02785
   0.03560
   0.03112
   0.02297
   0.02599
   0.03228
   0.02317
   0.02820
   0.02398
   0.02610
   0.02301
   0.02520
   0.03038
   0.02476
   0.02731
   0.03370
   0.03590
   0.03253
   0.03014
   0.02361
   0.02959
   0.03391
   0.03186
   0.02706
   0.02718
   0.03221
   0.02325
   0.02855
   0.02609
   0.02443
   0.03309
   0.02329
   0.02927
   0.04452
   0.02673
   0.03347
   0.03203
   0.03577
   0.02624
   0.03354
   0.03233
   0.02723
   0.03000
   0.02785
   0.03803
   0.02654
   0.02617
   0.02749
   0.02660
   0.02578
   0.03222
   0.02808
   0.03451
   0.03182
   0.02569
   0.03360
   0.02993
   0.03459
   0.03153
   0.03102
   0.02527
   0.03460
   0.03352
   0.02209
   0.02311
   0.02229
   0.03447
   0.02754
   0.03346
   0.03058
   0.03003
   0.02154
   0.02415
   0.03506
   0.02351
   0.02536
   0.02173
   0.02206
   0.02067
   0.02400
   0.02934
   0.02880
   0.02957
   0.03213
   0.02281
   0.02197
   0.02414
   0.03146
   0.03003
   0.02189
   0.02230
   0.02429
   0.02789
   0.02644
   0.03022
   0.02478
   0.02704
   0.02358
   0.02657
   0.03265
   0.02086
   0.02476
   0.03610
   0.04694
   0.02256
   0.02211
   0.02835
   0.02907
   0.03646
   0.02837
   0.02400
   0.02962
   0.02517
   0.02276
   0.03505
   0.02305
   0.02763
   0.02435
   0.02244
   0.02319
   0.02458
   0.02328
   0.02122
   0.02894
   0.02269
   0.02334
   0.03401
   0.02224
   0.02431
   0.02391
   0.02375
   0.03730
   0.02380
   0.03114
   0.02999
   0.02347
   0.02866
   0.02224
   0.03008
   0.02672
   0.02499
   0.00981
   0.01705
   0.01734
   0.02434
   0.01132
   0.04102
   0.01737
   0.01778
   0.01078
   0.03121
   0.01057
   0.03136
   0.02610
   0.03302
   0.02030
   0.02248
   0.02306
   0.02474
   0.02813
   0.03567
   0.02419
   0.02332
   0.02447
   0.02179
   0.02548
   0.02573
   0.02416
   0.03092
   0.03711
   0.02389
   0.02899
   0.02343
   0.02508
   0.03193
   0.02626
   0.02378
   0.02444
   0.03600
   0.02946
   0.02641
   0.02806
   0.02508
   0.04506
   0.02730
   0.02499
   0.03056
   0.02847
   0.03345
   0.02989
   0.02852
   0.03226
   0.03222
   0.03547
   0.02579
   0.02700
   0.02724
   0.02683
   0.03018
   0.02758
   0.02546
   0.03324
   0.03465
   0.03193
   0.03610
   0.03596
   0.02389
   0.03182
   0.03520
   0.03767
   0.02749
   0.02863
   0.03135
   0.02792
   0.03088
   0.02811
   0.03171
   0.02674
   0.03676
   0.03218
   0.04381
   0.03458
   0.02844
   0.03102
   0.02339
   0.03148
   0.02499
   0.03102
   0.02444
   0.02410
   0.02866
   0.02855
   0.03130
   0.03155
   0.02970
   0.03094
   0.03056
   0.02428
   0.03078
   0.03032
   0.03023
   0.02488
   0.02559
   0.02607
   0.02324
   0.02867
   0.02956
   0.03380
   0.02364
   0.02378
   0.02642
   0.02997
   0.02523
   0.02390
   0.02578
   0.03716
   0.02257
   0.02345
   0.03366
   0.02095
   0.01979
   0.02962
   0.02102
   0.02747
   0.02136
   0.02271
   0.02185
   0.02096
   0.02391
   0.03169
   0.02089
   0.04149
   0.02438
   0.02470
   0.02406
   0.02840
   0.03068
   0.02390
   0.02380
   0.02287
   0.03066
   0.03000
   0.02426
   0.03338
   0.02420
   0.02049
   0.02189
   0.02751
   0.02201
   0.02281
   0.02975
   0.02541
   0.02764
   0.03448
   0.02604
   0.03511
   0.03476
   0.02233
   0.02113
   0.02228
   0.03397
   0.01040
   0.02414
   0.03792
   0.01104
   0.01817
   0.02469
   0.01047
   0.03202
   0.01759
   0.01761
   0.01103
   0.01076
   0.02100
   0.03561
   0.02268
   0.02903
   0.02274
   0.02313
   0.03091
   0.02709
   0.02502
   0.02425
   0.02572
   0.02723
   0.02533
   0.02559
   0.02347
   0.03414
   0.02650
   0.03021
   0.02288
   0.02433
   0.02682
   0.03045
   0.02792
   0.02182
   0.02266
   0.03496
   0.02396
   0.03006
   0.03541
   0.02628
   0.02747
   0.03377
   0.02303
   0.02953
   0.02496
   0.02576
   0.02502
   0.03135
   0.02861
   0.03226
   0.02936
   0.02704
   0.03277
   0.02856
   0.03425
   0.02568
   0.02686
   0.03097
   0.02816
   0.02999
   0.03420
   0.03002
   0.02813
   0.02557
   0.03173
   0.03237
   0.02818
   0.03199
   0.03157
   0.03334
   0.03283
   0.03348
   0.03665
   0.03655
   0.03148
   0.03554
   0.02719
   0.03496
   0.03760
   0.03104
   0.02889
   0.03414
   0.03384
   0.02462
   0.03472
   0.02446
   0.02215
   0.02515
   0.04042
   0.02791
   0.02849
   0.02643
   0.02384
   0.02434
   0.02431
   0.02402
   0.02366
   0.02891
   0.03606
   0.03118
   0.03075
   0.02437
   0.02342
   0.02405
   0.02629
   0.03428
   0.03014
   0.02464
   0.02805
   0.02786
   0.02424
   0.02770
   0.02181
   0.02272
   0.02876
   0.02374
   0.02963
   0.02531
   0.03038
   0.02455
   0.02367
   0.02333
   0.02961
   0.02256
   0.02224
   0.02352
   0.02896
   0.03353
   0.02159
   0.02507
   0.03070
   0.02448
   0.02593
   0.02948
   0.02455
   0.02386
   0.03197
   0.03034
   0.03538
   0.02340
   0.02253
   0.03555
   0.02191
   0.02243
   0.02833
   0.03982
   0.02842
   0.03533
   0.03527
   0.02372
   0.03056
   0.02482
   0.03619
   0.02183
   0.02158
   0.01958
   0.02627
   0.02023
   0.02375
   0.01069
   0.01033
   0.01086
   0.01822
   0.01815
   0.02456
   0.01087
   0.01079
   0.03112
   0.03117
   0.02423
   0.02120
   0.02291
   0.02855
   0.03484
   0.02268
   0.03725
   0.02100
   0.04124
   0.02363
   0.03088
   0.02472
   0.04329
   0.02147
   0.02537
   0.03159
   0.02312
   0.03716
   0.02926
   0.02808
   0.02402
   0.03984
   0.02564
   0.03761
   0.03004
   0.03802
   0.02819
   0.02988
   0.03380
   0.02979
   0.03004
   0.03472
   0.02727
   0.02490
   0.02964
   0.03911
   0.02915
   0.02647
   0.02787
   0.02582
   0.03336
   0.03926
   0.02868
   0.02860
   0.02747
   0.03179
   0.02648
   0.03540
   0.03625
   0.02727
   0.02829
   0.03463
   0.03721
   0.02646
   0.02590
   0.03789
   0.02789
   0.03891
   0.03570
   0.02967
   0.04140
   0.02698
   0.03765
   0.03029
   0.04157
   0.03633
   0.02988
   0.02804
   0.03444
   0.03405
   0.02876
   0.02618
   0.02990
   0.03090
   0.03160
   0.03037
   0.02294
   0.02848
   0.02745
   0.02240
   0.02251
   0.02229
   0.02410
   0.03091
   0.02427
   0.03457
   0.03554
   0.02333
   0.03131
   0.02851
   0.02882
   0.02258
   0.02271
   0.02261
   0.02265
   0.02379
   0.02329
   0.02833
   0.02535
   0.04099
   0.02278
   0.02287
   0.03379
   0.02569
   0.03086
   0.02580
   0.02478
   0.02981
   0.02414
   0.02952
   0.02376
   0.02577
   0.02418
   0.02963
   0.02355
   0.02218
   0.02631
   0.02394
   0.02376
   0.02533
   0.02790
   0.02577
   0.02464
   0.02380
   0.02496
   0.02642
   0.03419
   0.03173
   0.02717
   0.03585
   0.02932
   0.02809
   0.02917
   0.02189
   0.02485
   0.02336
   0.02168
   0.02967
   0.02147
   0.02274
   0.03568
   0.03004
   0.02410
   0.02603
   0.02484
   0.03233
   0.02833
   0.02768
   0.02172
   0.03054
   0.01626
   0.01690
   0.02384
   0.02411
   0.00987
   0.01728
   0.01054
   0.01070
   0.03089
   0.00996
   0.02463
   0.02000
   0.02249
   0.02213
   0.02942
   0.03626
   0.02547
   0.02696
   0.02337
   0.03169
   0.02688
   0.02648
   0.03725
   0.03721
   0.02964
   0.02595
   0.02323
   0.02460
   0.02986
   0.02315
   0.03099
   0.03092
   0.04604
   0.02751
   0.03398
   0.03151
   0.03043
   0.02715
   0.02719
   0.03181
   0.02939
   0.02809
   0.02989
   0.03349
   0.02777
   0.03837
   0.02556
   0.03382
   0.02700
   0.03469
   0.03656
   0.02932
   0.02701
   0.03736
   0.03222
   0.03462
   0.02965
   0.02671
   0.03953
   0.02538
   0.03488
   0.02382
   0.02691
   0.03166
   0.02712
   0.03594
   0.03281
   0.03260
   0.03258
   0.03925
   0.02885
   0.02505
   0.02798
   0.03012
   0.02799
   0.03426
   0.04487
   0.03578
   0.03458
   0.03696
   0.02710
   0.02875
   0.02372
   0.02340
   0.02304
   0.02230
   0.02947
   0.02626
   0.02797
   0.02839
   0.02305
   0.03395
   0.03440
   0.02399
   0.02579
   0.03648
   0.03006
   0.02498
   0.02818
   0.02984
   0.03527
   0.02885
   0.02733
   0.04018
   0.03578
   0.02663
   0.02320
   0.02107
   0.02950
   0.02300
   0.02449
   0.02286
   0.02376
   0.02273
   0.02244
   0.03024
   0.03709
   0.02424
   0.03009
   0.02525
   0.04009
   0.02185
   0.02369
   0.02783
   0.02375
   0.02901
   0.02341
   0.02681
   0.02195
   0.02556
   0.04222
   0.03124
   0.03546
   0.02763
   0.03383
   0.02205
   0.02318
   0.02253
   0.02771
   0.02400
   0.02410
   0.02522
   0.02412
   0.02575
   0.02623
   0.03474
   0.02533
   0.03868
   0.03204
   0.02657
   0.03429
   0.02896
   0.02765
   0.02285
   0.02437
   0.03602
   0.03287
   0.02815
   0.02908
   0.01728
   0.02055
   0.01033
   0.03121
   0.01027
   0.02435
   0.01102
   0.01743
   0.02398
   0.01004
   0.01701
   0.01046
   0.03158
   0.02228
   0.02693
   0.02847
   0.02414
   0.02553
   0.02196
   0.03732
   0.02167
   0.02282
   0.02911
   0.02550
   0.02509
   0.03665
   0.02738
   0.02896
   0.02690
   0.03671
   0.02374
   0.03815
   0.02592
   0.02701
   0.02124
   0.03990
   0.02848
   0.02300
   0.02699
   0.03277
   0.03185
   0.02751
   0.02486
   0.02873
   0.03454
   0.02781
   0.03879
   0.02552
   0.02984
   0.03097
   0.03380
   0.02700
   0.02546
   0.02960
   0.02946
   0.03711
   0.03358
   0.03323
   0.02641
   0.03320
   0.02707
   0.02702
   0.03192
   0.02693
   0.03376
   0.02663
   0.03611
   0.02789
   0.03278
   0.02878
   0.03146
   0.03026
   0.03054
   0.03136
   0.02864
   0.02595
   0.03184
   0.03714
   0.03094
   0.03442
   0.03788
   0.03190
   0.02381
   0.02540
   0.03178
   0.03319
   0.02237
   0.03330
   0.02310
   0.02435
   0.02826
   0.03932
   0.02410
   0.03568
   0.02516
   0.03635
   0.02612
   0.02374
   0.02374
   0.02443
   0.02377
   0.02207
   0.02476
   0.02226
   0.02294
   0.02439
   0.02560
   0.02808
   0.02546
   0.02419
   0.02410
   0.02351
   0.02530
   0.02714
   0.02225
   0.03165
   0.02446
   0.02709
   0.02375
   0.03032
   0.02072
   0.02264
   0.02572
   0.02877
   0.03155
   0.02383
   0.02287
   0.03027
   0.03172
   0.02336
   0.02730
   0.03177
   0.02130
   0.02425
   0.02371
   0.02542
   0.02660
   0.03617
   0.02431
   0.02241
   0.02432
   0.02450
   0.02477
   0.02510
   0.02465
   0.02874
   0.02283
   0.02283
   0.03178
   0.02757
   0.02908
   0.02209
   0.03514
   0.02925
   0.03097
   0.03093
   0.02149
   0.02332
   0.02254
   0.01999
   0.01043
   0.01046
   0.01715
   0.02404
   0.01072
   0.01105
   0.02443
   0.01764
   0.01761
   0.01056
   0.03121
   0.02763
   0.02113
   0.02862
   0.01932
   0.02938
   0.01901
   0.01983
   0.02680
   0.03112
   0.02353
   0.03101
   0.03796
   0.02596
   0.03704
   0.02924
   0.02417
   0.02317
   0.02493
   0.04008
   0.02779
   0.02396
   0.02496
   0.03080
   0.02777
   0.02357
   0.02709
   0.03675
   0.02416
   0.02635
   0.02672
   0.03124
   0.02776
   0.02692
   0.03850
   0.02756
   0.03777
   0.03084
   0.02577
   0.02685
   0.02759
   0.03068
   0.02695
   0.02721
   0.03080
   0.02759
   0.03130
   0.02980
   0.03041
   0.03138
   0.02955
   0.02980
   0.03540
   0.02659
   0.02380
   0.02861
   0.03787
   0.03074
   0.02791
   0.02803
   0.02695
   0.03643
   0.02603
   0.03183
   0.03301
   0.02575
   0.03408
   0.02732
   0.02887
   0.03387
   0.04286
   0.03294
   0.03281
   0.02935
   0.03196
   0.02424
   0.02475
   0.02840
   0.02357
   0.02589
   0.02455
   0.02306
   0.02506
   0.02812
   0.02862
   0.02228
   0.02195
   0.02438
   0.02702
   0.02913
   0.02505
   0.03386
   0.02513
   0.03538
   0.02339
   0.04650
   0.02363
   0.03015
   0.02269
   0.02914
   0.02303
   0.02568
   0.03080
   0.02327
   0.02415
   0.02262
   0.02011
   0.02342
   0.03529
   0.02403
   0.02974
   0.02164
   0.02691
   0.02419
   0.02221
   0.02715
   0.02368
   0.02338
   0.02263
   0.02147
   0.02231
   0.02574
   0.03606
   0.02979
   0.02388
   0.03151
   0.02966
   0.04461
   0.02478
   0.02430
   0.02352
   0.02438
   0.03226
   0.02241
   0.02681
   0.03158
   0.02485
   0.02237
   0.02418
   0.02546
   0.02285
   0.02352
   0.02891
   0.02886
   0.02773
   0.02081
   0.02150
   0.02260
   0.02079
   0.02157
   0.02361
   0.01063
   0.01702
   0.01074
   0.01005
   0.02432
   0.03773
   0.01035
   0.01813
   0.01720
   0.01734
   0.01012
   0.02645
   0.02283
   0.03437
   0.02792
   0.02733
   0.02875
   0.02343
   0.02818
   0.02490
   0.03158
   0.02282
   0.02447
   0.03626
   0.02998
   0.03700
   0.02358
   0.02463
   0.02262
   0.02776
   0.03167
   0.03144
   0.02779
   0.03240
   0.02375
   0.03136
   0.03509
   0.03802
   0.04004
   0.02576
   0.02337
   0.03036
   0.02641
   0.02483
   0.03982
   0.02693
   0.02851
   0.03719
   0.04014
   0.03276
   0.04211
   0.03291
   0.03117
   0.03849
   0.02799
   0.03014
   0.02416
   0.02724
   0.02763
   0.02259
   0.02896
   0.03163
   0.03176
   0.03162
   0.03292
   0.02807
   0.03287
   0.02841
   0.02865
   0.02681
   0.02770
   0.02836
   0.02547
   0.03107
   0.02755
   0.02857
   0.03024
   0.03079
   0.03698
   0.03045
   0.02846
   0.03584
   0.02978
   0.02117
   0.02782
   0.03427
   0.02753
   0.02411
   0.02752
   0.02227
   0.02896
   0.03005
   0.03420
   0.02417
   0.03066
   0.02989
   0.02657
   0.02356
   0.02490
   0.02867
   0.02082
   0.03106
   0.02503
   0.02946
   0.02341
   0.02455
   0.02585
   0.02717
   0.03104
   0.02156
   0.02064
   0.02381
   0.03372
   0.02204
   0.02395
   0.02576
   0.02259
   0.02266
   0.02446
   0.02833
   0.03070
   0.02308
   0.02374
   0.02276
   0.03045
   0.02768
   0.02187
   0.02377
   0.02489
   0.02257
   0.02823
   0.03217
   0.02255
   0.03540
   0.02379
   0.02273
   0.02420
   0.02401
   0.03948
   0.03161
   0.03842
   0.02245
   0.02170
   0.02360
   0.02205
   0.03013
   0.02319
   0.03384
   0.02867
   0.02327
   0.02903
   0.02885
   0.02387
   0.03627
   0.02465
   0.03672
   0.02423
   0.02149
   0.02027
   0.03073
   0.03112
   0.02975
   0.02432
   0.01753
   0.01042
   0.01714
   0.01065
   0.01797
   0.03103
   0.01701
   0.01737
   0.02855
   0.02612
   0.03250
   0.04066
   0.03639
   0.02325
   0.02355
   0.02897
   0.02354
   0.02921
   0.02421
   0.03747
   0.03263
   0.02542
   0.02985
   0.02621
   0.03291
   0.02980
   0.03158
   0.02580
   0.02456
   0.02106
   0.02395
   0.02947
   0.03213
   0.03242
   0.03105
   0.03001
   0.03210
   0.04139
   0.02665
   0.03037
   0.02440
   0.02661
   0.02610
   0.02637
   0.03347
   0.03228
   0.03606
   0.03428
   0.02850
   0.02794
   0.02840
   0.02697
   0.03014
   0.03924
   0.03114
   0.02902
   0.03222
   0.03084
   0.02980
   0.03362
   0.04513
   0.02919
   0.03912
   0.02551
   0.03329
   0.03470
   0.03789
   0.02686
   0.04047
   0.02653
   0.02517
   0.02730
   0.02537
   0.02638
   0.03607
   0.02481
   0.03566
   0.03506
   0.02998
   0.03124
   0.02403
   0.02741
   0.02301
   0.02395
   0.02188
   0.02266
   0.02438
   0.02772
   0.03339
   0.02792
   0.02173
   0.03917
   0.02143
   0.02413
   0.02888
   0.02152
   0.02901
   0.03445
   0.02552
   0.02956
   0.02287
   0.02427
   0.02178
   0.04270
   0.02877
   0.02156
   0.03470
   0.02212
   0.03518
   0.02761
   0.02329
   0.03021
   0.03038
   0.02391
   0.02836
   0.02865
   0.02252
   0.02463
   0.02828
   0.02343
   0.02832
   0.02837
   0.02531
   0.02832
   0.02427
   0.02744
   0.02306
   0.03601
   0.03546
   0.02168
   0.03164
   0.02777
   0.02503
   0.03192
   0.02541
   0.02337
   0.02249
   0.02640
   0.02366
   0.02515
   0.02975
   0.02506
   0.02380
   0.02355
   0.02514
   0.02420
   0.03464
   0.02417
   0.02842
   0.02216
   0.02925
   0.02461
   0.02931
   0.02249
   0.02344
   0.02463
   0.01668
   0.01682
   0.01695
   0.01732
   0.01763
   0.02776
   0.02712
   0.02447
   0.01723
   0.02395
   0.02382
   0.01014
   0.02759
   0.02110
   0.02208
   0.02374
   0.03405
   0.03463
   0.02421
   0.02807
   0.02256
   0.03451
   0.03218
   0.02501
   0.02437
   0.02918
   0.02608
   0.03645
   0.02616
   0.02920
   0.02454
   0.03118
   0.03338
   0.03080
   0.02632
   0.02539
   0.02504
   0.03034
   0.02995
   0.02761
   0.03147
   0.02966
   0.02648
   0.03345
   0.02706
   0.04284
   0.02438
   0.02571
   0.02729
   0.03141
   0.02434
   0.02434
   0.02961
   0.03840
   0.02652
   0.03095
   0.02607
   0.02930
   0.02650
   0.03050
   0.02670
   0.03379
   0.03371
   0.03350
   0.02701
   0.03193
   0.02862
   0.03862
   0.03426
   0.04325
   0.02977
   0.03556
   0.03179
   0.03030
   0.04074
   0.02832
   0.03217
   0.03519
   0.02941
   0.03207
   0.03129
   0.03204
   0.02664
   0.02593
   0.02444
   0.02477
   0.03078
   0.02586
   0.02749
   0.03001
   0.02413
   0.02464
   0.02353
   0.03632
   0.03001
   0.02494
   0.03407
   0.04063
   0.03467
   0.02974
   0.02979
   0.03072
   0.03190
   0.02128
   0.02347
   0.02937
   0.02162
   0.03805
   0.02402
   0.02211
   0.02634
   0.02283
   0.02739
   0.02915
   0.02508
   0.03296
   0.02719
   0.02084
   0.02686
   0.02966
   0.01970
   0.02125
   0.02139
   0.02370
   0.03337
   0.02772
   0.02169
   0.02234
   0.02698
   0.02281
   0.02272
   0.02266
   0.02062
   0.03380
   0.03445
   0.02870
   0.02286
   0.02222
   0.02832
   0.02799
   0.02254
   0.02842
   0.03541
   0.02245
   0.03208
   0.02330
   0.02177
   0.03502
   0.02451
   0.02161
   0.02549
   0.03367
   0.03197
   0.02215
   0.02335
   0.02841
   0.02988
   0.03457
   0.02413
   0.02756
   0.03806
   0.03085
   0.01704
   0.01717
   0.03130
   0.03070
   0.01059
   0.03057
   0.02046
   0.02047
   0.01742
   0.04158
   0.02945
   0.02728
   0.02710
   0.02737
   0.03078
   0.02533
   0.02826
   0.02232
   0.02340
   0.02246
   0.03231
   0.02543
   0.03698
   0.02638
   0.02472
   0.02387
   0.02719
   0.03211
   0.02653
   0.02630
   0.03083
   0.03104
   0.02754
   0.02498
   0.02314
   0.02705
   0.02328
   0.04388
   0.03291
   0.03584
   0.02652
   0.02447
   0.03826
   0.02320
   0.03012
   0.02803
   0.04732
   0.03298
   0.03489
   0.02787
   0.04375
   0.03350
   0.03673
   0.03128
   0.04830
   0.04066
   0.03542
   0.03277
   0.02778
   0.03169
   0.02886
   0.03317
   0.03373
   0.03358
   0.03335
   0.03016
   0.03061
   0.03887
   0.02833
   0.04161
   0.02508
   0.03404
   0.02787
   0.04339
   0.03309
   0.03282
   0.02490
   0.02845
   0.03078
   0.03150
   0.02673
   0.03826
   0.03643
   0.03029
   0.02799
   0.02994
   0.02949
   0.02896
   0.02873
   0.02285
   0.02372
   0.02390
   0.03362
   0.03101
   0.03087
   0.02837
   0.03136
   0.02940
   0.02808
   0.02144
   0.02104
   0.02297
   0.03796
   0.03763
   0.02872
   0.02377
   0.03992
   0.03506
   0.02331
   0.02335
   0.03539
   0.02827
   0.02835
   0.02258
   0.02748
   0.02525
   0.02310
   0.03037
   0.03154
   0.02841
   0.03180
   0.02234
   0.02689
   0.02947
   0.03978
   0.02130
   0.02961
   0.02339
   0.02877
   0.02293
   0.02960
   0.02437
   0.02529
   0.02287
   0.02269
   0.02447
   0.03103
   0.03618
   0.03105
   0.02615
   0.02389
   0.03384
   0.02954
   0.04150
   0.02265
   0.02256
   0.02690
   0.03518
   0.02092
   0.02214
   0.02827
   0.02075
   0.02978
   0.02137
   0.02402
   0.02142
   0.01982
   0.01954
   0.02397
   0.02419
   0.03109
   0.02691
   0.02403
   0.03163
   0.03457
   0.03525
   0.05140
   0.03137
   0.02385
   0.03128
   0.03290
   0.01942
   0.02367
   0.02446
   0.03103
   0.02355
   0.02074
   0.02352
   0.02367
   0.02920
   0.02875
   0.03058
   0.03665
   0.02989
   0.03443
   0.03833
   0.03769
   0.02947
   0.02460
   0.03019
   0.03184
   0.03254
   0.03647
   0.02557
   0.02491
   0.03183
   0.04108
   0.02472
   0.03064
   0.02477
   0.02281
   0.02808
   0.03239
   0.03301
   0.03778
   0.04041
   0.02753
   0.02900
   0.03204
   0.03505
   0.03031
   0.02932
   0.04025
   0.03077
   0.02497
   0.03394
   0.03243
   0.03864
   0.03264
   0.03129
   0.03784
   0.04112
   0.02583
   0.02818
   0.02434
   0.02631
   0.03160
   0.03473
   0.03408
   0.03075
   0.03280
   0.02475
   0.03407
   0.02943
   0.03731
   0.02932
   0.03106
   0.02547
   0.03931
   0.02717
   0.03302
   0.03408
   0.03526
   0.03055
   0.02381
   0.03498
   0.03405
   0.02299
   0.02154
   0.02959
   0.03600
   0.03186
   0.02258
   0.02207
   0.02984
   0.03015
   0.03036
   0.03328
   0.02754
   0.02372
   0.03321
   0.02361
   0.03073
   0.02836
   0.02529
   0.02487
   0.03621
   0.03705
   0.02480
   0.02485
   0.04273
   0.02910
   0.02937
   0.02514
   0.02214
   0.02963
   0.02438
   0.01997
   0.03493
   0.02904
   0.03155
   0.02239
   0.02884
   0.02075
   0.02321
   0.03985
   0.02667
   0.03734
   0.03365
   0.04369
   0.02426
   0.03772
   0.02456
   0.03602
   0.02746
   0.02855
   0.02756
   0.02069
   0.02482
   0.03889
   0.02374
   0.02440
   0.04053
   0.03062
   0.02438
   0.02730
   0.02857
   0.02278
   0.02246
   0.04203
   0.02477
   0.02697
   0.02195
   0.03212
   0.02917
   0.02763
   0.02218
   0.02397
   0.02114
   0.02766
   0.03122
   0.03154
   0.01128
   0.03153
   0.02460
   0.03157
   0.01751
   0.03149
   0.01075
   0.03138
   0.02637
   0.03585
   0.02577
   0.02389
   0.02014
   0.02911
   0.03724
   0.02091
   0.02201
   0.02360
   0.02140
   0.04051
   0.03830
   0.03329
   0.03118
   0.02612
   0.02458
   0.02965
   0.02174
   0.02632
   0.02882
   0.03143
   0.02800
   0.02516
   0.03888
   0.03370
   0.02629
   0.03688
   0.02907
   0.03716
   0.02707
   0.02723
   0.03602
   0.02873
   0.02848
   0.02507
   0.03183
   0.02868
   0.02838
   0.03510
   0.03224
   0.02703
   0.02417
   0.03146
   0.02950
   0.04305
   0.02613
   0.03432
   0.02555
   0.03165
   0.03017
   0.03244
   0.02788
   0.02768
   0.02802
   0.02803
   0.03408
   0.02837
   0.03018
   0.03391
   0.02879
   0.03159
   0.03801
   0.02789
   0.03225
   0.03029
   0.03191
   0.03378
   0.03561
   0.03810
   0.03274
   0.02032
   0.03521
   0.02907
   0.02264
   0.03919
   0.03895
   0.03106
   0.03858
   0.02952
   0.02239
   0.03093
   0.03634
   0.02747
   0.02280
   0.02192
   0.03312
   0.02958
   0.02834
   0.02310
   0.02936
   0.02895
   0.03053
   0.02970
   0.02884
   0.03055
   0.03358
   0.02207
   0.02272
   0.03166
   0.02414
   0.02675
   0.03632
   0.02554
   0.02913
   0.02511
   0.02144
   0.03391
   0.02766
   0.02128
   0.03516
   0.03407
   0.02248
   0.03087
   0.03001
   0.02917
   0.03625
   0.03050
   0.02865
   0.02527
   0.02319
   0.02988
   0.02740
   0.02667
   0.03238
   0.03783
   0.02423
   0.02351
   0.02673
   0.02164
   0.02816
   0.02313
   0.02294
   0.02447
   0.02821
   0.03092
   0.02358
   0.02523
   0.02232
   0.04171
   0.04316
   0.02958
   0.04621
   0.02405
   0.03462
   0.03085
   0.03031
   0.02319
   0.03115
   0.03769
   0.01714
   0.03135
   0.01870
   0.01112
   0.03226
   0.03137
   0.02399
   0.03418
   0.02452
   0.01033
   0.02240
   0.03021
   0.02711
   0.02380
   0.02302
   0.02273
   0.02855
   0.02634
   0.02694
   0.02732
   0.02205
   0.02599
   0.03621
   0.02279
   0.01998
   0.03210
   0.02740
   0.02901
   0.03284
   0.03096
   0.02402
   0.03149
   0.03612
   0.02124
   0.02878
   0.03061
   0.02705
   0.03387
   0.03118
   0.03497
   0.02708
   0.02737
   0.02576
   0.03946
   0.02509
   0.03046
   0.02747
   0.03240
   0.03159
   0.02710
   0.03071
   0.02529
   0.02500
   0.02991
   0.02763
   0.02782
   0.02768
   0.03020
   0.03366
   0.03302
   0.03769
   0.04203
   0.02711
   0.02685
   0.02810
   0.03111
   0.03476
   0.03171
   0.02869
   0.03054
   0.03293
   0.02704
   0.03421
   0.03197
   0.03288
   0.03185
   0.02609
   0.03376
   0.02925
   0.04074
   0.02751
   0.03517
   0.03516
   0.02951
   0.03027
   0.02990
   0.02137
   0.02843
   0.03213
   0.02414
   0.02692
   0.02502
   0.03502
   0.02154
   0.03100
   0.03489
   0.03648
   0.03110
   0.02137
   0.03080
   0.03129
   0.03035
   0.02487
   0.02668
   0.02238
   0.02410
   0.02391
   0.02295
   0.02983
   0.03050
   0.02174
   0.02500
   0.02530
   0.03626
   0.02585
   0.02241
   0.02384
   0.02572
   0.02352
   0.02622
   0.02797
   0.03605
   0.03137
   0.02929
   0.02367
   0.02297
   0.02842
   0.02283
   0.02703
   0.02352
   0.02481
   0.03480
   0.03597
   0.02289
   0.02132
   0.02470
   0.02217
   0.02292
   0.02958
   0.02332
   0.02388
   0.03476
   0.03481
   0.02366
   0.03048
   0.02264
   0.02880
   0.03304
   0.02478
   0.02521
   0.03049
   0.02651
   0.02322
   0.02974
   0.02587
   0.02159
   0.02287
   0.02931
   0.04810
   0.01765
   0.04841
   0.01797
   0.02116
   0.01105
   0.01816
   0.03175
   0.02464
   0.02470
   0.01745
   0.04556
   0.02240
   0.02436
   0.02704
   0.02394
   0.02940
   0.02697
   0.02483
   0.02735
   0.02584
   0.02588
   0.02397
   0.03496
   0.02709
   0.02326
   0.02808
   0.02224
   0.02750
   0.03157
   0.02632
   0.02742
   0.03116
   0.03329
   0.03764
   0.02687
   0.02709
   0.03551
   0.02569
   0.02912
   0.02582
   0.02747
   0.03393
   0.02609
   0.03304
   0.03143
   0.03494
   0.02977
   0.02472
   0.02488
   0.03803
   0.03760
   0.02867
   0.02882
   0.02825
   0.02421
   0.03285
   0.02745
   0.02769
   0.03781
   0.03646
   0.02833
   0.03096
   0.03463
   0.04249
   0.02933
   0.03296
   0.02624
   0.03230
   0.03253
   0.02893
   0.02577
   0.03490
   0.02712
   0.03238
   0.03043
   0.03268
   0.04459
   0.03207
   0.02801
   0.03153
   0.03809
   0.02622
   0.03611
   0.02922
   0.02536
   0.02312
   0.02533
   0.02380
   0.02493
   0.04095
   0.02456
   0.02263
   0.02608
   0.02985
   0.03210
   0.02118
   0.04126
   0.02262
   0.02959
   0.04208
   0.03007
   0.02959
   0.02885
   0.02520
   0.02405
   0.02472
   0.02985
   0.03526
   0.03457
   0.02275
   0.03011
   0.02463
   0.02408
   0.02317
   0.02514
   0.03618
   0.02917
   0.03090
   0.02893
   0.02747
   0.02896
   0.03035
   0.02629
   0.03276
   0.02553
   0.02826
   0.03023
   0.02365
   0.02470
   0.02147
   0.03218
   0.02327
   0.02165
   0.03442
   0.02333
   0.03096
   0.02493
   0.02251
   0.02307
   0.02665
   0.03314
   0.02233
   0.03041
   0.02939
   0.02131
   0.02756
   0.02475
   0.02408
   0.02621
   0.03454
   0.03525
   0.02983
   0.02418
   0.02320
   0.03230
   0.04164
   0.02382
   0.02105
   0.02588
   0.03440
   0.03434
   0.01765
   0.02792
   0.02735
   0.02130
   0.01762
   0.01097
   0.02475
   0.01719
   0.01727
   0.03128
   0.03374
   0.02375
   0.02347
   0.02892
   0.02256
   0.02428
   0.02330
   0.03151
   0.02917
   0.03047
   0.03247
   0.02319
   0.02085
   0.03716
   0.02741
   0.02956
   0.02520
   0.02609
   0.02839
   0.02688
   0.02646
   0.04502
   0.02485
   0.03065
   0.03414
   0.02693
   0.02723
   0.02766
   0.02897
   0.02329
   0.02908
   0.02834
   0.03209
   0.03226
   0.02453
   0.02807
   0.03279
   0.02573
   0.02470
   0.02732
   0.02860
   0.03331
   0.03107
   0.02656
   0.03280
   0.02706
   0.02811
   0.02575
   0.02908
   0.02577
   0.03749
   0.02987
   0.03014
   0.03280
   0.03145
   0.03093
   0.04103
   0.02533
   0.02936
   0.02823
   0.02686
   0.03123
   0.02626
   0.03205
   0.03101
   0.02937
   0.03058
   0.03025
   0.03235
   0.02983
   0.02961
   0.02785
   0.02586
   0.02924
   0.03369
   0.02661
   0.02268
   0.02401
   0.03116
   0.02660
   0.02134
   0.03491
   0.02972
   0.02926
   0.02559
   0.02317
   0.02312
   0.02558
   0.02531
   0.02391
   0.03565
   0.02259
   0.02262
   0.02914
   0.03352
   0.02839
   0.02256
   0.02251
   0.03526
   0.02265
   0.02433
   0.02318
   0.02201
   0.02854
   0.02562
   0.03179
   0.02392
   0.04425
   0.02415
   0.02346
   0.03023
   0.02914
   0.02395
   0.02235
   0.03154
   0.02867
   0.02890
   0.02314
   0.02174
   0.03394
   0.02546
   0.02436
   0.02483
   0.02975
   0.02826
   0.02320
   0.02286
   0.02234
   0.02404
   0.03324
   0.03543
   0.02956
   0.02970
   0.02238
   0.02377
   0.04096
   0.03023
   0.02961
   0.02161
   0.02147
   0.02918
   0.02321
   0.02247
   0.02783
   0.02458
   0.02118
   0.02130
   0.02353
   0.01725
   0.02748
   0.05500
   0.01723
   0.01796
   0.01714
   0.01720
   0.03144
   0.03086
   0.01071
   0.03330
   0.03862
   0.02506
   0.02159
   0.02979
   0.02137
   0.03515
   0.02314
   0.02943
   0.03395
   0.02658
   0.02573
   0.02935
   0.02528
   0.03136
   0.03112
   0.03053
   0.02893
   0.02680
   0.02332
   0.02516
   0.02559
   0.02668
   0.03168
   0.02455
   0.03932
   0.02521
   0.02874
   0.02813
   0.02711
   0.02637
   0.02972
   0.04009
   0.02832
   0.02641
   0.03511
   0.04000
   0.02920
   0.02883
   0.04639
   0.02764
   0.02634
   0.02791
   0.03357
   0.03240
   0.03906
   0.02703
   0.03323
   0.03925
   0.03324
   0.04274
   0.02829
   0.03112
   0.02991
   0.03305
   0.02886
   0.02906
   0.02950
   0.02824
   0.02809
   0.03530
   0.03025
   0.02762
   0.03051
   0.03472
   0.02704
   0.03193
   0.03131
   0.02896
   0.02702
   0.03710
   0.03148
   0.03479
   0.02982
   0.03829
   0.02974
   0.02350
   0.02467
   0.02433
   0.02450
   0.02609
   0.02641
   0.02522
   0.03499
   0.02467
   0.03538
   0.02183
   0.02103
   0.02661
   0.03071
   0.02844
   0.02594
   0.03253
   0.02540
   0.02521
   0.02517
   0.02570
   0.02522
   0.02375
   0.02361
   0.02385
   0.02198
   0.02459
   0.02446
   0.02150
   0.02354
   0.02294
   0.02187
   0.02444
   0.02729
   0.02305
   0.02429
   0.02193
   0.02018
   0.02338
   0.02262
   0.02337
   0.02271
   0.02524
   0.02971
   0.03428
   0.02815
   0.02392
   0.02818
   0.02906
   0.02546
   0.02536
   0.02964
   0.02599
   0.02362
   0.03154
   0.02880
   0.03122
   0.02652
   0.04004
   0.02386
   0.02356
   0.03544
   0.02386
   0.02855
   0.02248
   0.02410
   0.02316
   0.02322
   0.02356
   0.03347
   0.03007
   0.02478
   0.02860
   0.03562
   0.02442
   0.03080
   0.03014
   0.03165
   0.02436
   0.02841
   0.05178
   0.01788
   0.01753
   0.02084
   0.02427
   0.01082
   0.02664
   0.02814
   0.02233
   0.02874
   0.02401
   0.03352
   0.02271
   0.02563
   0.02509
   0.03579
   0.04203
   0.02504
   0.03179
   0.02454
   0.02543
   0.03347
   0.02507
   0.02669
   0.03099
   0.02453
   0.03700
   0.03299
   0.02579
   0.04119
   0.03202
   0.03165
   0.02501
   0.02522
   0.02300
   0.03145
   0.03368
   0.03302
   0.02929
   0.02940
   0.02868
   0.02924
   0.03262
   0.03240
   0.03326
   0.03586
   0.02681
   0.02799
   0.02605
   0.02890
   0.03391
   0.03204
   0.02912
   0.02946
   0.03049
   0.03564
   0.02455
   0.03447
   0.02972
   0.03300
   0.03047
   0.03042
   0.03433
   0.02876
   0.02966
   0.02573
   0.03817
   0.02844
   0.03102
   0.03278
   0.03986
   0.03673
   0.03473
   0.02946
   0.02983
   0.02965
   0.03124
   0.02236
   0.03095
   0.03093
   0.03099
   0.03002
   0.03092
   0.02617
   0.02838
   0.03183
   0.03086
   0.02264
   0.02999
   0.02297
   0.02316
   0.02414
   0.03225
   0.02402
   0.02715
   0.02847
   0.03396
   0.02493
   0.02413
   0.02261
   0.02429
   0.02357
   0.02237
   0.02304
   0.02389
   0.03032
   0.02372
   0.02360
   0.02413
   0.02899
   0.03345
   0.03020
   0.02354
   0.02316
   0.02343
   0.02796
   0.02505
   0.02437
   0.02479
   0.02635
   0.03223
   0.02499
   0.03365
   0.02291
   0.02351
   0.02479
   0.02776
   0.04136
   0.03110
   0.03470
   0.02353
   0.02591
   0.02414
   0.02242
   0.02611
   0.02302
   0.02985
   0.02419
   0.02341
   0.02345
   0.02960
   0.02326
   0.02928
   0.02832
   0.02085
   0.02474
   0.02652
   0.02868
   0.02784
   0.03416
   0.02764
   0.02297
   0.02776
   0.02658
   0.01720
   0.02431
   0.03468
   0.02425
   0.01876
   0.01773
   0.01877
   0.01782
   0.02475
   0.02811
   0.02482
   0.03139
   0.01973
   0.02741
   0.03135
   0.03213
   0.02154
   0.02369
   0.03120
   0.02923
   0.02643
   0.02781
   0.02284
   0.02634
   0.02729
   0.03378
   0.02777
   0.03262
   0.03220
   0.02689
   0.03263
   0.03238
   0.02476
   0.02171
   0.02282
   0.02371
   0.03651
   0.03601
   0.02580
   0.04126
   0.02945
   0.02335
   0.03337
   0.02505
   0.02689
   0.02989
   0.03382
   0.02744
   0.03144
   0.02602
   0.03572
   0.02547
   0.02612
   0.04785
   0.02907
   0.03299
   0.02926
   0.02796
   0.03542
   0.03403
   0.02802
   0.02698
   0.03163
   0.03479
   0.02615
   0.03012
   0.04029
   0.02878
   0.02775
   0.02665
   0.03287
   0.02778
   0.03587
   0.03322
   0.03433
   0.03484
   0.03640
   0.03930
   0.03573
   0.03287
   0.02755
   0.02587
   0.02520
   0.02194
   0.02756
   0.02245
   0.02433
   0.03023
   0.02087
   0.02322
   0.02169
   0.02276
   0.02582
   0.02969
   0.02401
   0.02986
   0.02953
   0.02910
   0.03070
   0.02824
   0.02185
   0.02314
   0.02448
   0.02403
   0.03520
   0.03045
   0.02278
   0.02203
   0.02594
   0.02800
   0.02491
   0.02521
   0.02544
   0.02580
   0.02521
   0.02615
   0.03305
   0.03635
   0.02972
   0.02446
   0.02247
   0.03619
   0.03024
   0.02878
   0.03055
   0.02516
   0.03363
   0.02990
   0.02547
   0.03579
   0.02355
   0.03770
   0.02411
   0.02504
   0.02263
   0.02374
   0.02587
   0.02870
   0.02344
   0.03291
   0.03602
   0.02226
   0.02935
   0.02474
   0.02977
   0.02321
   0.03213
   0.02484
   0.02430
   0.03612
   0.02362
   0.02818
   0.03654
   0.02090
   0.02443
   0.02178
   0.02928
   0.02187
   0.02782
   0.02933
   0.03441
   0.03165
   0.01753
   0.03431
   0.02918
   0.03428
   0.03135
   0.03176
   0.02456
   0.01776
   0.01757
   0.01797
   0.02074
   0.02704
   0.02391
   0.03124
   0.03808
   0.03002
   0.02524
   0.02817
   0.02922
   0.02335
   0.02541
   0.03365
   0.02371
   0.02217
   0.02515
   0.03198
   0.03289
   0.03062
   0.02280
   0.02475
   0.02757
   0.02491
   0.03276
   0.02337
   0.02688
   0.02377
   0.03405
   0.03294
   0.03585
   0.02559
   0.03275
   0.02658
   0.03252
   0.02713
   0.02582
   0.02876
   0.03726
   0.02843
   0.03146
   0.02830
   0.03149
   0.02558
   0.02773
   0.02933
   0.02907
   0.02842
   0.02889
   0.02692
   0.03273
   0.03363
   0.02981
   0.02758
   0.03946
   0.02907
   0.02802
   0.03691
   0.02902
   0.03058
   0.03182
   0.03228
   0.02984
   0.02450
   0.02904
   0.02859
   0.02746
   0.03143
   0.04082
   0.03692
   0.03163
   0.03193
   0.03096
   0.02981
   0.02448
   0.02371
   0.02981
   0.02288
   0.02138
   0.02618
   0.02365
   0.02263
   0.03650
   0.03696
   0.03097
   0.02400
   0.03001
   0.03245
   0.03433
   0.02363
   0.02468
   0.02415
   0.02874
   0.02500
   0.03349
   0.02718
   0.02229
   0.02299
   0.03147
   0.02416
   0.03004
   0.03078
   0.02881
   0.02300
   0.03546
   0.02486
   0.02309
   0.02106
   0.02237
   0.02872
   0.02331
   0.03285
   0.02424
   0.02354
   0.02241
   0.03351
   0.02310
   0.03144
   0.02431
   0.03053
   0.02447
   0.03033
   0.02571
   0.03056
   0.02229
   0.02795
   0.02864
   0.03339
   0.02258
   0.02325
   0.02556
   0.02438
   0.02472
   0.02241
   0.02535
   0.02310
   0.02183
   0.03419
   0.02212
   0.02957
   0.02510
   0.03437
   0.02498
   0.03418
   0.02821
   0.03109
   0.03999
   0.02134
   0.02424
   0.02608
   0.02077
   0.03167
   0.01077
   0.02477
   0.01734
   0.03435
   0.02101
   0.01034
   0.01737
   0.02449
   0.03133
   0.02787
   0.02505
   0.03544
   0.02569
   0.03918
   0.02695
   0.02564
   0.02817
   0.02161
   0.03220
   0.03050
   0.02808
   0.02905
   0.02516
   0.02404
   0.02746
   0.02362
   0.02613
   0.02561
   0.02448
   0.02427
   0.02859
   0.03179
   0.02994
   0.02693
   0.03164
   0.02412
   0.02557
   0.03446
   0.02551
   0.02755
   0.02999
   0.03327
   0.02669
   0.03304
   0.04506
   0.02605
   0.02783
   0.03808
   0.02593
   0.03355
   0.03090
   0.02970
   0.02673
   0.03804
   0.03235
   0.02659
   0.02992
   0.02793
   0.03461
   0.02531
   0.02828
   0.02790
   0.03486
   0.03385
   0.03442
   0.02524
   0.02771
   0.02664
   0.03743
   0.03549
   0.04116
   0.03365
   0.03121
   0.03044
   0.02817
   0.02971
   0.02982
   0.03053
   0.03564
   0.03091
   0.02790
   0.03079
   0.02412
   0.02902
   0.02131
   0.03586
   0.02919
   0.03957
   0.02436
   0.02945
   0.03206
   0.03043
   0.03025
   0.03045
   0.02382
   0.02456
   0.02182
   0.02261
   0.02381
   0.03053
   0.02760
   0.05308
   0.03107
   0.02718
   0.03023
   0.03036
   0.02409
   0.02700
   0.02609
   0.02646
   0.04343
   0.02784
   0.02785
   0.02318
   0.02299
   0.03031
   0.02742
   0.02325
   0.02405
   0.03080
   0.02693
   0.02319
   0.02170
   0.02511
   0.02870
   0.03539
   0.02889
   0.02896
   0.03008
   0.02435
   0.03279
   0.03628
   0.02511
   0.02837
   0.02445
   0.03877
   0.02682
   0.02747
   0.03864
   0.03050
   0.02242
   0.03268
   0.02561
   0.02538
   0.02404
   0.02698
   0.02848
   0.02272
   0.02303
   0.02525
   0.02491
   0.03730
   0.02463
   0.02855
   0.02524
   0.02792
   0.02307
   0.02654
   0.04090
   0.03410
   0.04172
   0.01819
   0.04997
   0.01743
   0.02048
   0.03130
   0.02813
   0.04136
   0.02474
   0.02811
   0.01994
   0.02188
   0.02998
   0.03171
   0.02841
   0.02037
   0.03170
   0.02842
   0.03178
   0.01978
   0.03852
   0.03712
   0.02290
   0.03802
   0.02584
   0.02727
   0.03064
   0.04957
   0.03057
   0.03139
   0.03389
   0.03467
   0.02664
   0.03340
   0.03230
   0.02874
   0.02527
   0.02540
   0.02811
   0.03261
   0.02528
   0.02689
   0.03465
   0.03342
   0.03165
   0.03366
   0.02982
   0.03152
   0.02997
   0.03262
   0.02752
   0.02653
   0.02967
   0.03592
   0.02603
   0.03224
   0.02626
   0.02767
   0.02668
   0.02740
   0.02863
   0.03466
   0.03765
   0.02793
   0.03267
   0.02761
   0.02854
   0.04258
   0.02641
   0.03004
   0.02908
   0.03184
   0.02960
   0.04084
   0.03246
   0.02848
   0.02927
   0.03093
   0.03950
   0.02702
   0.03433
   0.03370
   0.03765
   0.02358
   0.02439
   0.02475
   0.02513
   0.02380
   0.02956
   0.02351
   0.02337
   0.02853
   0.02904
   0.02537
   0.02387
   0.02158
   0.02386
   0.02142
   0.04224
   0.02387
   0.04366
   0.02421
   0.02405
   0.03006
   0.02524
   0.02774
   0.03178
   0.02372
   0.03168
   0.03129
   0.02854
   0.02453
   0.03081
   0.04162
   0.03021
   0.03580
   0.02484
   0.03011
   0.02503
   0.02200
   0.02129
   0.02902
   0.02348
   0.02786
   0.02881
   0.02939
   0.03344
   0.02485
   0.02581
   0.03529
   0.02141
   0.03180
   0.03327
   0.02568
   0.02542
   0.02475
   0.04254
   0.02099
   0.03481
   0.02834
   0.02298
   0.02511
   0.02559
   0.02466
   0.02847
   0.02338
   0.03404
   0.02699
   0.02306
   0.02266
   0.02925
   0.02336
   0.03054
   0.02828
   0.02485
   0.02213
   0.02341
   0.02216
   0.03718
   0.01730
   0.03475
   0.01738
   0.03150
   0.02448
   0.01725
   0.02483
   0.03857
   0.02515
   0.01774
   0.02443
   0.02174
   0.02873
   0.02996
   0.03006
   0.03112
   0.02393
   0.03037
   0.02469
   0.03730
   0.03045
   0.02429
   0.04074
   0.02807
   0.03850
   0.03205
   0.03230
   0.03231
   0.02743
   0.02217
   0.02523
   0.03055
   0.02677
   0.02489
   0.02484
   0.03425
   0.03044
   0.02308
   0.03479
   0.02458
   0.02864
   0.03766
   0.02753
   0.03247
   0.02688
   0.03498
   0.03152
   0.02584
   0.02661
   0.02588
   0.03530
   0.03357
   0.03371
   0.02522
   0.03271
   0.02765
   0.03234
   0.03561
   0.02625
   0.03547
   0.03283
   0.03676
   0.02732
   0.03339
   0.03257
   0.02744
   0.04057
   0.03154
   0.03046
   0.03702
   0.03161
   0.03078
   0.03359
   0.03516
   0.03116
   0.03295
   0.03355
   0.03650
   0.03501
   0.03393
   0.02801
   0.03581
   0.02990
   0.02173
   0.04283
   0.02595
   0.02308
   0.02825
   0.02767
   0.02503
   0.02689
   0.02422
   0.02372
   0.02499
   0.02833
   0.02576
   0.02327
   0.02337
   0.03182
   0.02426
   0.02461
   0.04119
   0.02387
   0.03573
   0.02412
   0.02370
   0.03366
   0.05141
   0.02771
   0.02521
   0.02881
   0.02585
   0.02358
   0.03182
   0.02941
   0.02108
   0.03689
   0.02544
   0.03677
   0.02553
   0.02911
   0.03213
   0.03015
   0.02281
   0.03018
   0.02217
   0.02199
   0.04286
   0.02489
   0.02875
   0.02260
   0.02269
   0.02592
   0.02575
   0.03128
   0.03098
   0.03653
   0.02839
   0.03047
   0.02940
   0.03639
   0.03159
   0.03253
   0.02285
   0.02974
   0.02197
   0.02276
   0.02808
   0.02945
   0.02379
   0.02482
   0.03510
   0.02448
   0.03100
   0.02823
   0.02913
   0.02964
   0.03892
   0.02783
   0.03824
   0.03128
   0.03167
   0.03135
   0.01075
   0.01769
   0.05201
   0.04513
   0.03423
   0.01770
   0.02454
   0.02467
   0.02991
   0.03012
   0.03786
   0.03062
   0.02337
   0.02938
   0.02601
   0.02635
   0.03212
   0.03099
   0.02997
   0.02286
   0.02873
   0.02507
   0.02788
   0.02652
   0.03699
   0.02646
   0.03210
   0.02910
   0.02550
   0.02810
   0.03272
   0.02717
   0.02534
   0.03421
   0.03888
   0.02924
   0.02682
   0.02474
   0.02550
   0.02669
   0.02984
   0.03190
   0.02514
   0.03754
   0.02705
   0.03407
   0.05759
   0.02743
   0.02864
   0.03148
   0.03047
   0.02711
   0.03414
   0.03514
   0.02793
   0.03472
   0.02958
   0.02742
   0.03551
   0.03344
   0.02717
   0.03132
   0.02968
   0.03031
   0.03827
   0.02670
   0.03176
   0.03188
   0.02818
   0.02939
   0.04345
   0.04895
   0.03170
   0.03511
   0.03134
   0.03450
   0.03265
   0.03590
   0.03110
   0.02504
   0.02661
   0.02556
   0.02382
   0.03066
   0.02333
   0.02269
   0.03420
   0.02899
   0.03037
   0.02145
   0.02298
   0.02531
   0.02996
   0.02264
   0.02393
   0.02262
   0.02348
   0.02157
   0.02268
   0.02978
   0.02291
   0.02405
   0.02549
   0.03043
   0.02444
   0.02416
   0.02301
   0.03109
   0.02402
   0.03723
   0.03158
   0.02118
   0.02395
   0.02932
   0.02983
   0.02845
   0.03057
   0.02357
   0.03088
   0.02497
   0.02360
   0.02305
   0.03637
   0.02526
   0.02400
   0.02512
   0.02860
   0.02332
   0.02356
   0.02526
   0.02572
   0.02524
   0.02443
   0.02439
   0.02545
   0.02975
   0.02996
   0.03147
   0.02450
   0.03121
   0.02492
   0.02914
   0.03903
   0.02434
   0.03335
   0.02967
   0.02488
   0.02724
   0.02318
   0.02458
   0.02372
   0.02203
   0.03043
   0.03609
   0.02224
   0.03107
   0.02481
   0.01793
   0.01791
   0.02050
   0.02479
   0.04197
   0.03924
   0.01097
   0.01808
   0.03217
   0.02529
   0.03831
   0.02710
   0.02170
   0.02775
   0.02208
   0.02466
   0.03027
   0.02389
   0.02274
   0.02405
   0.02640
   0.02692
   0.02602
   0.02695
   0.03018
   0.02662
   0.02699
   0.02510
   0.02568
   0.03200
   0.02854
   0.02777
   0.02648
   0.03035
   0.03445
   0.03130
   0.02443
   0.03659
   0.03778
   0.02978
   0.03381
   0.02582
   0.02529
   0.03383
   0.02534
   0.03334
   0.03093
   0.03519
   0.03139
   0.02246
   0.02557
   0.03241
   0.03287
   0.03092
   0.02969
   0.03540
   0.03159
   0.03227
   0.03047
   0.03627
   0.04265
   0.03086
   0.03949
   0.03670
   0.02997
   0.02859
   0.04556
   0.02930
   0.02996
   0.03738
   0.03015
   0.04133
   0.03350
   0.02949
   0.03546
   0.02821
   0.03302
   0.03239
   0.03645
   0.05013
   0.03839
   0.03495
   0.02447
   0.02299
   0.03652
   0.02400
   0.02405
   0.03007
   0.02498
   0.03017
   0.04162
   0.02493
   0.02344
   0.02155
   0.02258
   0.02735
   0.02611
   0.03584
   0.02960
   0.02447
   0.03842
   0.02481
   0.03140
   0.03482
   0.03145
   0.02595
   0.02389
   0.03527
   0.02685
   0.03210
   0.02445
   0.02434
   0.02880
   0.02376
   0.02089
   0.02923
   0.03401
   0.02412
   0.02981
   0.02448
   0.02514
   0.02510
   0.03212
   0.02413
   0.03172
   0.02881
   0.02469
   0.02712
   0.02385
   0.02102
   0.03780
   0.02948
   0.02707
   0.02968
   0.02665
   0.03100
   0.02286
   0.03051
   0.02821
   0.02275
   0.02412
   0.03101
   0.02435
   0.02402
   0.02157
   0.03002
   0.02258
   0.02804
   0.02523
   0.02901
   0.02529
   0.02438
   0.02993
   0.03887
   0.02496
   0.02949
   0.02392
   0.03073
   0.02863
   0.02409
   0.03705
   0.02800
   0.03164
   0.01769
   0.02510
   0.02441
   0.02436
   0.01017
   0.03905
   0.02068
   0.04850
   0.03218
   0.03107
   0.02290
   0.02592
   0.03567
   0.03202
   0.02533
   0.03833
   0.02517
   0.03452
   0.02701
   0.02471
   0.03128
   0.02903
   0.02346
   0.02556
   0.03375
   0.03885
   0.02619
   0.02691
   0.03206
   0.03460
   0.03240
   0.02753
   0.02658
   0.02924
   0.03816
   0.03069
   0.03607
   0.02713
   0.02895
   0.02509
   0.03645
   0.02507
   0.04452
   0.02941
   0.03492
   0.02525
   0.03263
   0.03203
   0.02564
   0.02879
   0.03364
   0.02593
   0.02729
   0.03634
   0.03185
   0.03386
   0.02793
   0.04151
   0.03029
   0.03719
   0.03629
   0.03328
   0.03533
   0.02745
   0.03112
   0.02858
   0.03124
   0.02429
   0.02678
   0.03709
   0.02767
   0.03314
   0.02841
   0.03075
   0.03115
   0.03347
   0.03733
   0.03334
   0.03306
   0.02577
   0.02944
   0.02919
   0.02554
   0.02398
   0.03024
   0.02516
   0.02501
   0.02345
   0.02288
   0.02319
   0.02809
   0.02895
   0.02151
   0.02096
   0.02303
   0.02985
   0.02917
   0.02600
   0.03156
   0.02646
   0.02891
   0.03495
   0.02242
   0.02413
   0.02412
   0.02892
   0.02578
   0.03091
   0.03048
   0.03145
   0.02493
   0.02752
   0.02653
   0.02964
   0.02382
   0.02600
   0.02393
   0.03079
   0.02608
   0.02969
   0.02911
   0.02293
   0.02458
   0.02298
   0.02953
   0.03420
   0.02635
   0.03508
   0.02216
   0.02725
   0.02306
   0.02967
   0.02585
   0.02485
   0.03659
   0.02113
   0.02502
   0.03004
   0.02348
   0.02491
   0.02278
   0.02773
   0.03551
   0.03309
   0.03099
   0.03185
   0.02147
   0.03046
   0.02833
   0.02615
   0.02350
   0.02256
   0.02499
   0.02305
   0.02251
   0.02690
   0.03094
   0.01729
   0.03133
   0.01059
   0.01726
   0.04527
   0.04463
   0.03105
   0.02401
   0.02390
   0.04578
   0.01718
   0.03190
   0.03003
   0.02352
   0.03101
   0.02266
   0.03575
   0.03642
   0.04061
   0.03440
   0.02268
   0.02725
   0.03045
   0.03642
   0.03180
   0.03724
   0.03030
   0.04220
   0.02617
   0.02881
   0.02453
   0.02686
   0.02557
   0.03691
   0.02491
   0.02701
   0.02286
   0.02823
   0.02654
   0.02895
   0.03436
   0.02853
   0.03149
   0.03571
   0.03920
   0.03066
   0.03432
   0.02674
   0.04406
   0.03151
   0.03443
   0.03218
   0.03706
   0.03472
   0.02953
   0.03079
   0.02865
   0.02537
   0.03519
   0.03396
   0.02541
   0.03421
   0.03487
   0.02438
   0.02954
   0.02736
   0.02537
   0.02828
   0.02884
   0.03365
   0.02855
   0.04108
   0.02867
   0.03996
   0.03845
   0.03256
   0.03260
   0.03721
   0.03182
   0.03849
   0.02601
   0.02738
   0.03601
   0.03266
   0.03301
   0.02505
   0.02195
   0.03018
   0.02361
   0.02205
   0.03073
   0.02864
   0.02792
   0.02599
   0.02350
   0.02660
   0.02536
   0.03913
   0.03373
   0.02185
   0.02999
   0.02929
   0.02850
   0.02973
   0.02092
   0.02341
   0.02940
   0.02875
   0.02481
   0.02561
   0.02924
   0.03055
   0.03101
   0.02970
   0.02901
   0.02332
   0.02884
   0.01986
   0.03016
   0.02895
   0.02310
   0.02902
   0.03025
   0.03221
   0.03238
   0.02476
   0.03046
   0.04112
   0.02460
   0.02828
   0.02902
   0.03074
   0.03025
   0.02393
   0.03048
   0.02489
   0.03177
   0.02304
   0.02709
   0.02418
   0.03996
   0.03275
   0.02860
   0.02550
   0.02908
   0.02392
   0.02735
   0.03615
   0.02937
   0.02632
   0.02380
   0.03600
   0.02141
   0.03662
   0.02085
   0.02357
   0.02177
   0.02209
   0.02161
   0.03140
   0.02763
   0.01723
   0.01063
   0.02747
   0.01006
   0.01033
   0.02452
   0.01023
   0.01114
   0.01823
   0.03424
   0.02554
   0.02272
   0.02499
   0.02924
   0.02679
   0.02247
   0.03510
   0.02700
   0.02814
   0.02344
   0.02309
   0.03209
   0.02486
   0.03025
   0.02477
   0.02456
   0.04186
   0.03609
   0.03058
   0.03211
   0.02766
   0.03182
   0.02538
   0.02983
   0.02495
   0.02875
   0.02436
   0.03733
   0.03733
   0.03028
   0.03269
   0.03178
   0.03591
   0.02703
   0.03314
   0.02713
   0.02655
   0.03870
   0.02823
   0.03119
   0.03126
   0.02863
   0.02517
   0.02800
   0.02711
   0.03695
   0.02764
   0.03733
   0.03438
   0.03280
   0.02852
   0.02859
   0.03315
   0.03267
   0.03591
   0.03087
   0.03286
   0.02905
   0.03830
   0.03232
   0.03604
   0.02811
   0.02934
   0.02697
   0.03151
   0.03270
   0.04129
   0.03405
   0.03523
   0.02987
   0.02705
   0.02374
   0.02596
   0.02481
   0.02500
   0.02357
   0.02435
   0.02596
   0.02518
   0.03249
   0.02929
   0.03459
   0.02898
   0.02938
   0.02326
   0.04100
   0.02899
   0.02275
   0.02267
   0.03627
   0.03708
   0.02194
   0.02418
   0.03673
   0.02945
   0.02313
   0.02309
   0.02493
   0.02382
   0.02362
   0.02848
   0.03020
   0.03723
   0.02894
   0.02453
   0.03157
   0.03440
   0.02273
   0.03580
   0.02590
   0.02110
   0.02888
   0.03717
   0.02334
   0.02373
   0.02275
   0.02188
   0.02302
   0.02253
   0.02127
   0.02747
   0.03750
   0.03028
   0.02528
   0.02687
   0.03658
   0.02572
   0.03031
   0.02389
   0.02950
   0.03222
   0.02839
   0.03050
   0.03072
   0.03158
   0.03262
   0.02310
   0.03044
   0.02708
   0.03498
   0.02920
   0.02265
   0.02617
   0.01994
   0.03435
   0.02221
   0.02208
   0.02800
   0.02410
   0.03788
   0.01729
   0.03735
   0.02409
   0.04856
   0.03845
   0.02486
   0.02400
   0.02447
   0.03166
   0.03876
   0.02910
   0.02563
   0.02433
   0.03212
   0.03689
   0.02101
   0.02338
   0.02219
   0.02360
   0.03404
   0.02200
   0.03054
   0.02481
   0.02950
   0.02458
   0.02756
   0.02760
   0.02233
   0.03268
   0.02957
   0.03253
   0.02272
   0.03005
   0.02488
   0.03200
   0.02643
   0.03131
   0.03162
   0.03575
   0.02812
   0.03319
   0.03264
   0.03024
   0.02501
   0.02667
   0.04069
   0.03104
   0.03282
   0.02544
   0.03894
   0.02641
   0.03180
   0.03631
   0.02333
   0.04451
   0.02885
   0.03151
   0.03374
   0.03262
   0.03247
   0.02588
   0.02634
   0.02559
   0.03287
   0.02989
   0.03553
   0.03403
   0.03334
   0.03646
   0.03045
   0.02411
   0.02757
   0.02541
   0.03731
   0.03373
   0.03519
   0.02798
   0.02768
   0.04211
   0.03469
   0.03268
   0.02125
   0.02801
   0.02880
   0.02344
   0.02185
   0.03089
   0.02319
   0.02224
   0.02716
   0.02852
   0.02430
   0.02426
   0.02762
   0.03608
   0.02456
   0.03477
   0.03561
   0.02182
   0.02917
   0.02320
   0.02503
   0.02360
   0.04132
   0.02852
   0.02138
   0.02387
   0.02327
   0.03071
   0.02306
   0.03207
   0.03520
   0.03788
   0.02278
   0.02365
   0.02470
   0.02155
   0.02088
   0.02824
   0.02187
   0.03007
   0.03384
   0.03623
   0.02811
   0.02306
   0.02554
   0.02546
   0.02647
   0.03305
   0.02354
   0.02944
   0.04053
   0.03561
   0.02380
   0.02380
   0.02409
   0.02894
   0.04303
   0.02954
   0.02277
   0.02169
   0.02992
   0.02492
   0.02343
   0.03436
   0.02396
   0.03070
   0.02287
   0.02481
   0.03070
   0.02486
   0.02386
   0.02187
   0.02230
   0.02182
   0.02867
   0.02256
   0.02227
   0.03421
   0.01022
   0.06272
   0.01066
   0.01760
   0.03155
   0.02456
   0.02473
   0.03124
   0.02539
   0.02725
   0.01796
   0.02365
   0.02755
   0.02977
   0.02474
   0.02949
   0.02601
   0.02385
   0.02174
   0.02239
   0.02893
   0.03439
   0.02804
   0.02494
   0.04044
   0.02720
   0.02382
   0.02763
   0.03364
   0.03664
   0.03120
   0.02655
   0.02776
   0.03419
   0.03687
   0.02474
   0.02769
   0.03194
   0.03010
   0.02424
   0.02706
   0.02237
   0.02455
   0.02832
   0.02838
   0.02868
   0.02828
   0.03680
   0.02907
   0.02486
   0.02540
   0.04213
   0.03430
   0.03231
   0.03690
   0.04247
   0.02724
   0.03060
   0.02813
   0.02880
   0.03113
   0.02924
   0.03253
   0.03090
   0.03820
   0.02553
   0.02994
   0.03324
   0.03033
   0.03465
   0.03071
   0.02986
   0.02456
   0.03013
   0.02848
   0.02938
   0.02743
   0.03767
   0.02939
   0.03699
   0.02706
   0.03594
   0.03070
   0.03463
   0.03018
   0.03066
   0.03150
   0.03109
   0.02870
   0.02212
   0.03572
   0.02841
   0.02138
   0.02329
   0.02120
   0.03558
   0.02243
   0.02534
   0.02793
   0.02665
   0.02330
   0.02446
   0.03072
   0.03094
   0.02874
   0.02941
   0.02804
   0.02832
   0.02933
   0.03270
   0.02262
   0.02187
   0.02981
   0.02392
   0.02579
   0.02909
   0.02475
   0.03444
   0.02972
   0.02436
   0.03611
   0.04083
   0.02472
   0.03545
   0.02718
   0.02977
   0.02597
   0.03353
   0.02474
   0.02358
   0.03466
   0.03663
   0.03348
   0.03410
   0.02182
   0.02262
   0.03000
   0.02979
   0.03069
   0.02290
   0.02190
   0.02857
   0.02687
   0.03397
   0.02294
   0.03041
   0.02632
   0.02985
   0.02044
   0.02468
   0.03464
   0.02986
   0.03673
   0.03535
   0.02930
   0.02873
   0.03645
   0.02104
   0.02038
   0.04082
   0.00976
   0.03462
   0.04461
   0.04494
   0.01672
   0.01692
   0.02389
   0.02751
   0.05115
   0.03823
   0.03785
   0.02949
   0.02879
   0.02612
   0.02946
   0.02112
   0.02413
   0.03033
   0.01997
   0.02586
   0.02579
   0.02814
   0.03333
   0.02287
   0.03129
   0.03166
   0.02628
   0.03402
   0.03369
   0.02082
   0.02848
   0.02730
   0.02978
   0.02696
   0.02903
   0.02587
   0.02916
   0.03434
   0.02922
   0.03249
   0.02845
   0.02998
   0.02980
   0.03095
   0.02579
   0.02543
   0.03614
   0.02593
   0.02801
   0.02370
   0.03825
   0.03077
   0.03237
   0.02932
   0.04359
   0.03672
   0.02396
   0.04675
   0.02839
   0.03024
   0.03358
   0.03789
   0.02815
   0.02937
   0.03056
   0.03347
   0.03998
   0.03237
   0.02990
   0.03569
   0.03721
   0.02304
   0.03476
   0.03649
   0.04106
   0.02739
   0.02671
   0.03054
   0.02774
   0.02604
   0.02798
   0.02602
   0.02088
   0.02229
   0.03149
   0.02167
   0.02986
   0.02891
   0.02216
   0.03003
   0.02813
   0.02834
   0.03452
   0.02947
   0.02165
   0.02340
   0.02289
   0.02348
   0.02324
   0.02184
   0.02784
   0.02063
   0.03592
   0.02892
   0.02884
   0.02281
   0.02517
   0.02894
   0.02286
   0.03270
   0.01948
   0.02256
   0.02839
   0.02277
   0.02826
   0.02996
   0.02078
   0.02708
   0.02322
   0.02220
   0.02545
   0.02522
   0.03181
   0.03014
   0.03873
   0.02247
   0.02356
   0.02416
   0.02447
   0.02566
   0.02772
   0.02543
   0.02330
   0.02117
   0.02402
   0.02945
   0.02922
   0.02471
   0.02269
   0.02212
   0.03310
   0.02980
   0.03123
   0.03460
   0.03416
   0.02512
   0.03244
   0.02598
   0.03637
   0.02333
   0.02777
   0.02450
   0.02864
   0.03116
   0.02590
   0.03062
   0.03028
   0.02312
   0.02623
   0.03386
   0.02359
   0.01678
   0.04134
   0.03756
   0.02049
   0.03428
   0.03952
   0.03097
   0.01008
   0.01980
   0.00951
   0.03860
   0.02189
   0.02389
   0.02592
   0.02093
   0.02933
   0.02841
   0.02591
   0.02663
   0.02171
   0.02300
   0.02639
   0.02383
   0.03011
   0.04625
   0.03086
   0.02761
   0.03155
   0.03494
   0.03087
   0.02504
   0.03131
   0.02629
   0.02886
   0.03408
   0.02364
   0.03073
   0.03135
   0.03278
   0.02557
   0.03904
   0.03382
   0.02356
   0.02388
   0.03748
   0.03655
   0.03018
   0.02992
   0.02524
   0.02517
   0.05067
   0.02615
   0.02709
   0.03334
   0.02885
   0.02604
   0.02996
   0.02976
   0.03267
   0.03401
   0.03019
   0.03285
   0.03099
   0.02697
   0.03360
   0.02502
   0.02734
   0.02874
   0.02944
   0.02883
   0.03049
   0.02956
   0.03178
   0.03518
   0.02900
   0.02645
   0.03151
   0.03514
   0.04214
   0.03369
   0.02565
   0.02553
   0.02486
   0.02144
   0.02929
   0.02046
   0.02351
   0.02259
   0.02265
   0.02605
   0.03077
   0.03599
   0.03205
   0.02338
   0.02202
   0.02292
   0.02825
   0.02679
   0.02269
   0.02898
   0.02498
   0.02333
   0.02362
   0.03244
   0.03549
   0.02336
   0.03040
   0.02808
   0.02454
   0.02442
   0.02342
   0.02929
   0.02611
   0.03349
   0.02867
   0.03356
   0.03448
   0.02417
   0.02237
   0.02337
   0.02347
   0.02414
   0.02165
   0.03056
   0.02491
   0.02824
   0.02395
   0.03033
   0.02283
   0.02096
   0.02377
   0.02349
   0.02865
   0.02348
   0.02426
   0.02947
   0.03042
   0.02770
   0.02902
   0.03465
   0.02855
   0.02716
   0.02328
   0.02186
   0.02622
   0.02836
   0.03929
   0.02814
   0.03202
   0.02224
   0.02857
   0.02790
   0.02231
   0.02977
   0.02437
   0.02187
   0.02119
   0.03539
   0.02715
   0.01662
   0.02136
   0.00987
   0.03107
   0.01668
   0.02351
   0.02743
   0.00990
   0.03796
   0.04186
   0.01735
   0.01868
   0.02049
   0.02116
   0.03124
   0.03063
   0.02932
   0.03623
   0.02965
   0.02563
   0.03158
   0.02944
   0.02440
   0.03882
   0.03085
   0.03075
   0.03269
   0.03411
   0.02781
   0.02225
   0.02781
   0.02535
   0.03063
   0.02657
   0.02664
   0.03188
   0.03043
   0.02426
   0.02920
   0.02484
   0.03170
   0.02583
   0.02818
   0.02687
   0.02770
   0.03546
   0.03203
   0.02431
   0.03501
   0.03371
   0.02518
   0.02821
   0.02913
   0.02695
   0.04893
   0.04147
   0.02873
   0.02666
   0.02668
   0.02716
   0.02570
   0.03096
   0.03547
   0.03072
   0.03031
   0.02782
   0.03675
   0.03914
   0.03080
   0.02816
   0.02848
   0.02794
   0.02963
   0.02626
   0.03074
   0.02932
   0.02926
   0.02942
   0.04004
   0.03255
   0.03697
   0.03333
   0.03148
   0.03033
   0.02377
   0.02903
   0.02917
   0.03584
   0.02146
   0.02163
   0.02170
   0.02932
   0.03492
   0.03221
   0.02257
   0.03038
   0.02148
   0.02242
   0.03223
   0.03656
   0.02500
   0.02314
   0.02572
   0.02519
   0.03007
   0.02091
   0.02148
   0.03220
   0.02280
   0.02869
   0.02852
   0.02357
   0.02045
   0.02985
   0.02432
   0.02723
   0.03346
   0.03112
   0.02247
   0.02382
   0.02189
   0.02222
   0.02200
   0.02116
   0.03496
   0.02847
   0.03796
   0.02324
   0.03112
   0.02562
   0.03174
   0.03782
   0.03203
   0.03671
   0.03489
   0.02284
   0.02293
   0.02161
   0.02166
   0.02332
   0.02321
   0.02275
   0.02722
   0.02538
   0.02860
   0.03595
   0.01967
   0.02791
   0.02012
   0.02381
   0.02298
   0.02859
   0.02330
   0.03165
   0.02308
   0.02149
   0.02368
   0.03440
   0.02718
   0.03825
   0.01725
   0.01670
   0.02379
   0.02588
   0.02445
   0.01010
   0.02734
   0.02408
   0.03800
   0.01708
   0.01682
   0.02158
   0.02995
   0.03623
   0.03042
   0.02873
   0.02664
   0.02371
   0.03350
   0.03737
   0.02318
   0.02501
   0.03236
   0.02734
   0.02709
   0.02440
   0.02652
   0.02336
   0.03252
   0.03119
   0.03895
   0.02950
   0.02778
   0.03287
   0.02643
   0.02976
   0.02549
   0.02091
   0.02772
   0.02666
   0.02776
   0.02720
   0.02782
   0.02561
   0.02741
   0.03243
   0.02391
   0.02666
   0.04086
   0.02916
   0.03505
   0.03202
   0.03140
   0.03525
   0.02756
   0.03366
   0.03022
   0.03145
   0.02888
   0.02774
   0.02965
   0.03079
   0.04051
   0.02971
   0.02840
   0.03109
   0.02781
   0.03560
   0.02619
   0.02997
   0.02647
   0.02818
   0.03245
   0.03204
   0.03220
   0.03715
   0.03184
   0.02622
   0.02963
   0.03362
   0.03248
   0.03094
   0.03675
   0.03150
   0.02930
   0.03387
   0.02541
   0.02868
   0.02397
   0.02691
   0.02151
   0.02431
   0.02162
   0.02743
   0.03285
   0.02720
   0.02710
   0.02828
   0.03398
   0.02944
   0.02434
   0.02100
   0.02148
   0.02625
   0.02214
   0.02898
   0.03532
   0.03025
   0.02412
   0.02309
   0.02423
   0.02518
   0.02674
   0.02959
   0.03080
   0.02309
   0.02444
   0.02222
   0.02299
   0.01891
   0.03616
   0.02188
   0.02973
   0.03554
   0.02285
   0.02141
   0.02247
   0.03127
   0.02038
   0.03499
   0.02103
   0.02806
   0.02138
   0.02164
   0.03437
   0.03488
   0.03501
   0.02117
   0.02478
   0.02420
   0.02298
   0.02224
   0.02917
   0.02364
   0.01972
   0.02400
   0.02431
   0.02286
   0.02646
   0.02632
   0.02460
   0.03121
   0.02476
   0.02768
   0.02890
   0.02632
   0.03299
   0.02142
   0.02174
   0.02937
   0.03083
   0.03089
   0.03083
   0.03169
   0.02440
   0.02967
   0.01692
   0.02396
   0.01672
   0.01675
   0.03786
   0.01856
   0.02168
   0.02674
   0.02252
   0.02252
   0.03021
   0.03247
   0.02841
   0.02764
   0.02820
   0.03172
   0.03224
   0.03723
   0.02557
   0.02572
   0.03267
   0.02936
   0.02923
   0.02321
   0.02532
   0.02515
   0.02944
   0.02409
   0.02692
   0.02941
   0.02438
   0.02576
   0.03740
   0.02684
   0.02635
   0.02717
   0.02713
   0.02812
   0.02556
   0.03128
   0.02751
   0.03618
   0.02874
   0.02587
   0.03160
   0.02473
   0.03083
   0.02789
   0.02801
   0.03601
   0.03656
   0.02941
   0.02764
   0.02773
   0.02605
   0.02887
   0.03470
   0.02605
   0.04043
   0.03717
   0.02951
   0.03379
   0.02338
   0.02874
   0.04167
   0.04063
   0.03215
   0.03110
   0.03060
   0.03275
   0.03943
   0.03316
   0.02759
   0.02964
   0.02953
   0.03652
   0.02921
   0.02933
   0.03394
   0.02314
   0.02227
   0.02931
   0.02414
   0.02166
   0.02766
   0.02143
   0.03077
   0.02489
   0.02882
   0.02607
   0.02284
   0.03990
   0.02674
   0.02829
   0.02064
   0.02919
   0.02188
   0.02360
   0.03659
   0.02843
   0.02257
   0.02863
   0.02997
   0.02797
   0.02743
   0.02962
   0.02178
   0.02057
   0.02175
   0.02995
   0.01987
   0.02421
   0.03390
   0.03257
   0.02678
   0.02495
   0.03833
   0.02293
   0.03031
   0.03816
   0.02418
   0.02232
   0.02399
   0.02806
   0.03628
   0.02402
   0.02198
   0.03542
   0.02212
   0.03126
   0.03714
   0.02806
   0.04328
   0.02221
   0.02210
   0.02220
   0.02227
   0.02262
   0.02717
   0.03707
   0.02685
   0.02896
   0.02867
   0.03215
   0.02224
   0.02645
   0.02997
   0.03579
   0.04021
   0.03133
   0.03359
   0.03245
   0.02102
   0.03107
   0.01658
   0.00983
   0.01691
   0.04159
   0.01733
   0.02423
   0.01724
   0.02388
   0.02732
   0.04555
   0.03124
   0.02208
   0.02561
   0.03379
   0.02717
   0.02636
   0.02311
   0.03089
   0.02969
   0.02733
   0.02462
   0.02107
   0.03326
   0.01988
   0.01861
   0.02822
   0.03598
   0.03614
   0.03204
   0.02961
   0.02796
   0.02786
   0.03532
   0.02734
   0.03084
   0.02931
   0.02091
   0.03392
   0.03661
   0.03359
   0.03281
   0.02461
   0.03049
   0.02545
   0.03378
   0.02744
   0.03043
   0.02627
   0.02404
   0.02841
   0.03010
   0.02777
   0.02856
   0.03391
   0.03202
   0.03422
   0.02678
   0.03641
   0.02676
   0.03118
   0.03671
   0.02671
   0.03215
   0.02625
   0.03203
   0.04070
   0.03871
   0.04032
   0.03578
   0.03682
   0.02930
   0.03217
   0.02935
   0.02785
   0.03234
   0.03940
   0.03304
   0.02909
   0.03728
   0.03418
   0.02878
   0.02630
   0.03019
   0.02171
   0.03334
   0.02223
   0.02630
   0.02864
   0.02495
   0.02414
   0.02827
   0.02252
   0.02965
   0.02936
   0.03693
   0.03027
   0.02267
   0.02084
   0.02492
   0.02852
   0.02865
   0.02590
   0.03621
   0.02309
   0.02889
   0.03091
   0.02281
   0.02581
   0.02110
   0.02010
   0.03194
   0.02474
   0.02112
   0.02534
   0.02176
   0.02276
   0.02905
   0.02444
   0.02361
   0.02350
   0.02202
   0.03784
   0.02040
   0.01934
   0.02656
   0.02762
   0.04084
   0.02977
   0.02325
   0.02395
   0.03695
   0.03187
   0.03150
   0.03553
   0.03134
   0.02098
   0.02687
   0.02191
   0.02460
   0.02366
   0.02427
   0.02415
   0.03019
   0.02789
   0.02199
   0.02320
   0.03384
   0.01925
   0.02918
   0.03689
   0.04246
   0.02288
   0.02448
   0.02179
   0.02427
   0.02275
   0.03005
   0.02298
   0.02102
   0.02424
   0.02413
   0.02799
   0.02433
   0.00980
   0.03114
   0.01020
   0.02417
   0.01746
   0.00984
   0.02407
   0.01666
   0.02882
   0.02155
   0.02350
   0.01989
   0.02554
   0.02721
   0.03250
   0.03056
   0.02077
   0.02489
   0.02411
   0.02557
   0.02346
   0.02428
   0.02932
   0.03019
   0.02238
   0.03723
   0.02823
   0.02647
   0.02402
   0.03069
   0.03138
   0.04398
   0.03034
   0.03776
   0.02610
   0.02572
   0.02520
   0.03227
   0.03245
   0.02638
   0.02465
   0.02678
   0.02593
   0.03980
   0.03023
   0.02844
   0.03205
   0.02873
   0.03686
   0.03000
   0.02842
   0.03011
   0.03411
   0.03882
   0.02920
   0.02586
   0.02863
   0.03244
   0.03469
   0.03957
   0.02436
   0.03414
   0.02432
   0.03324
   0.03498
   0.03593
   0.03980
   0.03708
   0.03034
   0.03332
   0.03554
   0.02758
   0.03144
   0.03220
   0.04484
   0.02948
   0.03858
   0.02763
   0.02543
   0.03148
   0.02801
   0.02161
   0.03302
   0.03365
   0.02756
   0.02518
   0.02117
   0.02763
   0.03491
   0.02427
   0.02880
   0.02356
   0.02267
   0.03288
   0.02087
   0.02389
   0.02189
   0.02043
   0.03709
   0.03534
   0.02938
   0.02212
   0.03155
   0.02434
   0.02530
   0.04120
   0.02898
   0.04110
   0.02129
   0.02976
   0.02293
   0.02232
   0.03333
   0.02182
   0.03279
   0.02284
   0.02742
   0.03121
   0.02244
   0.02932
   0.03391
   0.02028
   0.02059
   0.02478
   0.02147
   0.02344
   0.02895
   0.02347
   0.02308
   0.02665
   0.03078
   0.04032
   0.02757
   0.02940
   0.02984
   0.02545
   0.02673
   0.02835
   0.02268
   0.02246
   0.02297
   0.02399
   0.03085
   0.02962
   0.02399
   0.02598
   0.02443
   0.02472
   0.02944
   0.02800
   0.02198
   0.02118
   0.02398
   0.03484
   0.02059
   0.02161
   0.02328
   0.02333
   0.02698
   0.01672
   0.03788
   0.00921
   0.03158
   0.01692
   0.00963
   0.03426
   0.00925
   0.01656
   0.03106
   0.02201
   0.01915
   0.03882
   0.02722
   0.02215
   0.02839
   0.02514
   0.01911
   0.04169
   0.02614
   0.02669
   0.01867
   0.02522
   0.02338
   0.03366
   0.02671
   0.02243
   0.02269
   0.02779
   0.02996
   0.02975
   0.03187
   0.03347
   0.03267
   0.03875
   0.03228
   0.03075
   0.02446
   0.03095
   0.02442
   0.02260
   0.02913
   0.03431
   0.03107
   0.02477
   0.02684
   0.02860
   0.03474
   0.03266
   0.03174
   0.03133
   0.02561
   0.02993
   0.02802
   0.03789
   0.02298
   0.02659
   0.02716
   0.03810
   0.02647
   0.03430
   0.03007
   0.03087
   0.02711
   0.02838
   0.03197
   0.03722
   0.02426
   0.03275
   0.03179
   0.03312
   0.03898
   0.03124
   0.02911
   0.03338
   0.03530
   0.03671
   0.03401
   0.03173
   0.03164
   0.02250
   0.03820
   0.02959
   0.02402
   0.03134
   0.02851
   0.02525
   0.03425
   0.01950
   0.02192
   0.02294
   0.02226
   0.02477
   0.02292
   0.02923
   0.02254
   0.02261
   0.02330
   0.02596
   0.02856
   0.03710
   0.02435
   0.02518
   0.03010
   0.02901
   0.02557
   0.02555
   0.02210
   0.02991
   0.02192
   0.02755
   0.02846
   0.02676
   0.03430
   0.02885
   0.02167
   0.02057
   0.02044
   0.02181
   0.02198
   0.03577
   0.02413
   0.02793
   0.02510
   0.03822
   0.02719
   0.02289
   0.02093
   0.02051
   0.02088
   0.02810
   0.02361
   0.02833
   0.02900
   0.02077
   0.02237
   0.03018
   0.03572
   0.02627
   0.03571
   0.02301
   0.03853
   0.02261
   0.03201
   0.02214
   0.02421
   0.02283
   0.03513
   0.03064
   0.02572
   0.03296
   0.02474
   0.02300
   0.02862
   0.02389
   0.02312
   0.02573
   0.03083
   0.02382
   0.02361
   0.02716
   0.04196
   0.03124
   0.01687
   0.03110
   0.02379
   0.01996
   0.02412
   0.04443
   0.02121
   0.01930
   0.02938
   0.03493
   0.02671
   0.01851
   0.02905
   0.02382
   0.02454
   0.02132
   0.02472
   0.02325
   0.02877
   0.02484
   0.02571
   0.02301
   0.03246
   0.03100
   0.02926
   0.03124
   0.02748
   0.02475
   0.02488
   0.03878
   0.02288
   0.02112
   0.03122
   0.03242
   0.03821
   0.03924
   0.02867
   0.02859
   0.03526
   0.02856
   0.03559
   0.03252
   0.02617
   0.03015
   0.03275
   0.03093
   0.03838
   0.02831
   0.03325
   0.03581
   0.03347
   0.03325
   0.02819
   0.02814
   0.02820
   0.03679
   0.02685
   0.02639
   0.02953
   0.03530
   0.03147
   0.03588
   0.03242
   0.03254
   0.03599
   0.03273
   0.04877
   0.03446
   0.03692
   0.02618
   0.02908
   0.04241
   0.03030
   0.03871
   0.03622
   0.03192
   0.02548
   0.02992
   0.02618
   0.02393
   0.02458
   0.03051
   0.02106
   0.02363
   0.03484
   0.03362
   0.02412
   0.02347
   0.03023
   0.02386
   0.02935
   0.02158
   0.02773
   0.02508
   0.02947
   0.03124
   0.03528
   0.02247
   0.02423
   0.03101
   0.02989
   0.02861
   0.02851
   0.02425
   0.03071
   0.02111
   0.02126
   0.02034
   0.02775
   0.02896
   0.02769
   0.02573
   0.02205
   0.02640
   0.02746
   0.02969
   0.02373
   0.02645
   0.02354
   0.02394
   0.03192
   0.02509
   0.03418
   0.02244
   0.02319
   0.02198
   0.02054
   0.03459
   0.02367
   0.03176
   0.02868
   0.03005
   0.02134
   0.02963
   0.02193
   0.03133
   0.02531
   0.02188
   0.02238
   0.02628
   0.03646
   0.02301
   0.02207
   0.02420
   0.02542
   0.03335
   0.02173
   0.03707
   0.02236
   0.02701
   0.02315
   0.03373
   0.02480
   0.02055
   0.01640
   0.02347
   0.02725
   0.04018
   0.01651
   0.02400
   0.03111
   0.00900
   0.00882
   0.00920
   0.02255
   0.01617
   0.01917
   0.02911
   0.02660
   0.02963
   0.03206
   0.02424
   0.02984
   0.03449
   0.02528
   0.02433
   0.02695
   0.02450
   0.03235
   0.02663
   0.02472
   0.02830
   0.03174
   0.02524
   0.03312
   0.02451
   0.02557
   0.02680
   0.03768
   0.02395
   0.02262
   0.03839
   0.02649
   0.02645
   0.02756
   0.02452
   0.03229
   0.03244
   0.02649
   0.02762
   0.03554
   0.03204
   0.03682
   0.02754
   0.03414
   0.03205
   0.03659
   0.02656
   0.02137
   0.03162
   0.02475
   0.02817
   0.03090
   0.03121
   0.03170
   0.03300
   0.03957
   0.03334
   0.03404
   0.03193
   0.02841
   0.03185
   0.02499
   0.02960
   0.03358
   0.03416
   0.02940
   0.03724
   0.02836
   0.03259
   0.03029
   0.02912
   0.02581
   0.02677
   0.03117
   0.03461
   0.02771
   0.02531
   0.03316
   0.02107
   0.03284
   0.02424
   0.02165
   0.02488
   0.02997
   0.02633
   0.02833
   0.03028
   0.02760
   0.03243
   0.02066
   0.04103
   0.02855
   0.02854
   0.03398
   0.02174
   0.02781
   0.03533
   0.02724
   0.03155
   0.02182
   0.02380
   0.03226
   0.02828
   0.03579
   0.03057
   0.02825
   0.02976
   0.02344
   0.03658
   0.02469
   0.02642
   0.02494
   0.02929
   0.02055
   0.02831
   0.02342
   0.02340
   0.02795
   0.02409
   0.02255
   0.02984
   0.02524
   0.02446
   0.03106
   0.03129
   0.02778
   0.03298
   0.02356
   0.03420
   0.02751
   0.01913
   0.02870
   0.02618
   0.02020
   0.02687
   0.02236
   0.02688
   0.04086
   0.02036
   0.02165
   0.03546
   0.02564
   0.02793
   0.02073
   0.03820
   0.03482
   0.03595
   0.02797
   0.02286
   0.02281
   0.02617
   0.02809
   0.02506
   0.01975
   0.01659
   0.01658
   0.01652
   0.00913
   0.03123
   0.00911
   0.01643
   0.02376
   0.02426
   0.00888
   0.04581
   0.02228
   0.02272
   0.02246
   0.02259
   0.02461
   0.02028
   0.03336
   0.03392
   0.02785
   0.02323
   0.02190
   0.02835
   0.02578
   0.02957
   0.04297
   0.03620
   0.03162
   0.03360
   0.02514
   0.03090
   0.02355
   0.03335
   0.04421
   0.02811
   0.02212
   0.02711
   0.02433
   0.02573
   0.03813
   0.02729
   0.02784
   0.02694
   0.02833
   0.02905
   0.03376
   0.03326
   0.02439
   0.02920
   0.02717
   0.02349
   0.03303
   0.02660
   0.02801
   0.03809
   0.02971
   0.04222
   0.03654
   0.03581
   0.03123
   0.02796
   0.02918
   0.03569
   0.03631
   0.02832
   0.02924
   0.02750
   0.03827
   0.04406
   0.03936
   0.03659
   0.02930
   0.02863
   0.02984
   0.03353
   0.02683
   0.03271
   0.02712
   0.02648
   0.03438
   0.02853
   0.03336
   0.02849
   0.03126
   0.02154
   0.02187
   0.02740
   0.02097
   0.02194
   0.02223
   0.02196
   0.02938
   0.03104
   0.04076
   0.03738
   0.03123
   0.03447
   0.03819
   0.02186
   0.02245
   0.02143
   0.02777
   0.02250
   0.03419
   0.03461
   0.03047
   0.02905
   0.02103
   0.04989
   0.02024
   0.02287
   0.02695
   0.02872
   0.02385
   0.02982
   0.03411
   0.02814
   0.02920
   0.01993
   0.02117
   0.02930
   0.02889
   0.02171
   0.02235
   0.02348
   0.02531
   0.02399
   0.03027
   0.02400
   0.02206
   0.02227
   0.03438
   0.02314
   0.03733
   0.02125
   0.03080
   0.02363
   0.02961
   0.02424
   0.03028
   0.02278
   0.02920
   0.02341
   0.02335
   0.02156
   0.03226
   0.02235
   0.02914
   0.02601
   0.02587
   0.02246
   0.02340
   0.03231
   0.02336
   0.02246
   0.02373
   0.03067
   0.02847
   0.03113
   0.00919
   0.01698
   0.02399
   0.02377
   0.02451
   0.02011
   0.02408
   0.03530
   0.00947
   0.04567
   0.02420
   0.04492
   0.01991
   0.02193
   0.02135
   0.02962
   0.02362
   0.02576
   0.02295
   0.03107
   0.02281
   0.02186
   0.02201
   0.03044
   0.02376
   0.02859
   0.02996
   0.03105
   0.02990
   0.02678
   0.03243
   0.02871
   0.02618
   0.02416
   0.03235
   0.03055
   0.02174
   0.02819
   0.02826
   0.03940
   0.03137
   0.03637
   0.03175
   0.02300
   0.03666
   0.02760
   0.02607
   0.02649
   0.03119
   0.02287
   0.02267
   0.02985
   0.03031
   0.02732
   0.04107
   0.04047
   0.03316
   0.03674
   0.04565
   0.05282
   0.03166
   0.03191
   0.03597
   0.03563
   0.03343
   0.03168
   0.02973
   0.02824
   0.03116
   0.04046
   0.02856
   0.04675
   0.03528
   0.03583
   0.04081
   0.02688
   0.03804
   0.03552
   0.03605
   0.03339
   0.02934
   0.03102
   0.03411
   0.02561
   0.02306
   0.03536
   0.03218
   0.03056
   0.03257
   0.02614
   0.03443
   0.02136
   0.02936
   0.02431
   0.02834
   0.02763
   0.02996
   0.01991
   0.02865
   0.02783
   0.02929
   0.02204
   0.02328
   0.02466
   0.02918
   0.02259
   0.02250
   0.02375
   0.02277
   0.03886
   0.02751
   0.02947
   0.02848
   0.02867
   0.02119
   0.02864
   0.02957
   0.02899
   0.03706
   0.02018
   0.03226
   0.02659
   0.02330
   0.02975
   0.02344
   0.02163
   0.02380
   0.03918
   0.02102
   0.02309
   0.02708
   0.02785
   0.02101
   0.02288
   0.02694
   0.02177
   0.02836
   0.02339
   0.03239
   0.02843
   0.03595
   0.02416
   0.02716
   0.02378
   0.03427
   0.02248
   0.02121
   0.02798
   0.02327
   0.02193
   0.02453
   0.03568
   0.02917
   0.02325
   0.02038
   0.03057
   0.01937
   0.02430
   0.02751
   0.02050
   0.04361
   0.03488
   0.03700
   0.04569
   0.03697
   0.04501
   0.04858
   0.02700
   0.04210
   0.05424
   0.03975
   0.03558
   0.04180
   0.03360
   0.03032
   0.02973
   0.02513
   0.02695
   0.03220
   0.04115
   0.02553
   0.02502
   0.03916
   0.04139
   0.03276
   0.03768
   0.03719
   0.02949
   0.03995
   0.03926
   0.03059
   0.03927
   0.04426
   0.03637
   0.03942
   0.03223
   0.02587
   0.02991
   0.03811
   0.03065
   0.04106
   0.03450
   0.03342
   0.02959
   0.03220
   0.03670
   0.03339
   0.03302
   0.03343
   0.02819
   0.03060
   0.03262
   0.03417
   0.04020
   0.03730
   0.02679
   0.02940
   0.02714
   0.03737
   0.03551
   0.03531
   0.03803
   0.03769
   0.05025
   0.03638
   0.02985
   0.02954
   0.04070
   0.03984
   0.04195
   0.04181
   0.04457
   0.02722
   0.03307
   0.02555
   0.03832
   0.04070
   0.03895
   0.03538
   0.04448
   0.04057
   0.03834
   0.02688
   0.02417
   0.02915
   0.03101
   0.02568
   0.02936
   0.03835
   0.02532
   0.02647
   0.02634
   0.02692
   0.02450
   0.02781
   0.02652
   0.02259
   0.02519
   0.03468
   0.03323
   0.02823
   0.05109
   0.03665
   0.03512
   0.04167
   0.02487
   0.03275
   0.02690
   0.02383
   0.03070
   0.03247
   0.02669
   0.03209
   0.02893
   0.03076
   0.03671
   0.02814
   0.02969
   0.02337
   0.03861
   0.03184
   0.03496
   0.03217
   0.03121
   0.02673
   0.05378
   0.04024
   0.02944
   0.02803
   0.02717
   0.03258
   0.03001
   0.03355
   0.02343
   0.02527
   0.02657
   0.03186
   0.03567
   0.03170
   0.03741
   0.02678
   0.03516
   0.02868
   0.04009
   0.04385
   0.02598
   0.02518
   0.03460
   0.03744
   0.03512
   0.02981
   0.02990
   0.03501
   0.04277
   0.03484
   0.02907
   0.02650
   0.02181
   0.03036
   0.02618
   0.06087
   0.05850
   0.06987
   0.07229
   0.05457
   0.05738
   0.05618
   0.06606
   0.06607
   0.09871
   0.08596
   0.06888
   0.04471
   0.04761
   0.03901
   0.04826
   0.04435
   0.04230
   0.04986
   0.04425
   0.04094
   0.04035
   0.04180
   0.04409
   0.04235
   0.04634
   0.03867
   0.04953
   0.05803
   0.04258
   0.04883
   0.05745
   0.04055
   0.04308
   0.04094
   0.04859
   0.05590
   0.04066
   0.04234
   0.04432
   0.04200
   0.04774
   0.05408
   0.03815
   0.05335
   0.05003
   0.05400
   0.05089
   0.05344
   0.04503
   0.05124
   0.05441
   0.04957
   0.04649
   0.04301
   0.03878
   0.04166
   0.04741
   0.04708
   0.05421
   0.05186
   0.05102
   0.04631
   0.04181
   0.04833
   0.04733
   0.04623
   0.03921
   0.04461
   0.04881
   0.04245
   0.03955
   0.04634
   0.04829
   0.04450
   0.04313
   0.04851
   0.06008
   0.04823
   0.04844
   0.06165
   0.04402
   0.04582
   0.04937
   0.04309
   0.04306
   0.04994
   0.04056
   0.04609
   0.04504
   0.03697
   0.04095
   0.04094
   0.03986
   0.04004
   0.03899
   0.03742
   0.04409
   0.03682
   0.03983
   0.03668
   0.04180
   0.05393
   0.05508
   0.03699
   0.04248
   0.03966
   0.04319
   0.03818
   0.04371
   0.04150
   0.04207
   0.04852
   0.03646
   0.03951
   0.04167
   0.05789
   0.03659
   0.04326
   0.04142
   0.03680
   0.04984
   0.04489
   0.05246
   0.04311
   0.05165
   0.04245
   0.04535
   0.04505
   0.04108
   0.05403
   0.04158
   0.04154
   0.04395
   0.03909
   0.04342
   0.03712
   0.04695
   0.05027
   0.03994
   0.04161
   0.03690
   0.04556
   0.04001
   0.03733
   0.04130
   0.04337
   0.03791
   0.03887
   0.04717
   0.03989
   0.04254
   0.04254
   0.03717
   0.03615
   0.04760
   0.04840
   0.04010
   0.04148
   0.04769
   0.12592
   0.12911
   0.13316
   0.13466
   0.11398
   0.12606
   0.10122
   0.11956
   0.11555
   0.12605
   0.11093
   0.12386
   0.07614
   0.07675
   0.07344
   0.08172
   0.07450
   0.07468
   0.08313
   0.08118
   0.06562
   0.07064
   0.07996
   0.07610
   0.07487
   0.07660
   0.07034
   0.07547
   0.07221
   0.08235
   0.07314
   0.07694
   0.06849
   0.08298
   0.07050
   0.07971
   0.07440
   0.07431
   0.07293
   0.06987
   0.07562
   0.08566
   0.07223
   0.08009
   0.07794
   0.07899
   0.07617
   0.07274
   0.08413
   0.06812
   0.07288
   0.07224
   0.07058
   0.07590
   0.09185
   0.07722
   0.07489
   0.07193
   0.07274
   0.07158
   0.07578
   0.07458
   0.07931
   0.07728
   0.07687
   0.07309
   0.07347
   0.07470
   0.07382
   0.07012
   0.07801
   0.06979
   0.06547
   0.07839
   0.07352
   0.07774
   0.07170
   0.06602
   0.07339
   0.07388
   0.07856
   0.06712
   0.07613
   0.06797
   0.06700
   0.07179
   0.07350
   0.06814
   0.06570
   0.07186
   0.06746
   0.08110
   0.07615
   0.06828
   0.06861
   0.06825
   0.06993
   0.07622
   0.07073
   0.07286
   0.06438
   0.07171
   0.07255
   0.07457
   0.07354
   0.06946
   0.07441
   0.07137
   0.07256
   0.07607
   0.07492
   0.06614
   0.07746
   0.07053
   0.07480
   0.06724
   0.07130
   0.06743
   0.07360
   0.07046
   0.06839
   0.07393
   0.07132
   0.07248
   0.06927
   0.07141
   0.06668
   0.06537
   0.07580
   0.07299
   0.06970
   0.07412
   0.07007
   0.07352
   0.07922
   0.06914
   0.06937
   0.07101
   0.06693
   0.07109
   0.07625
   0.07756
   0.08258
   0.06619
   0.07226
   0.06432
   0.07303
   0.07793
   0.06957
   0.06928
   0.07471
   0.07403
   0.07037
   0.06888
   0.07243
   0.06824
   0.07579
   0.07042
   0.07587
   0.08392
   0.11453
   0.11011
   0.12199
   0.12580
   0.12447
   0.11032
   0.10653
   0.11713
   0.11861
   0.12620
   0.12361
   0.10968
   0.10709
   0.09491
   0.10369
   0.09459
   0.09867
   0.09422
   0.10021
   0.09403
   0.09631
   0.09498
   0.09288
   0.10060
   0.09406
   0.09553
   0.09253
   0.10013
   0.09940
   0.09665
   0.09276
   0.09736
   0.09772
   0.09291
   0.09156
   0.09743
   0.09357
   0.09248
   0.09693
   0.09822
   0.09404
   0.09226
   0.09724
   0.09816
   0.09395
   0.09101
   0.09599
   0.09394
   0.10012
   0.09732
   0.09732
   0.09267
   0.09150
   0.09118
   0.09389
   0.09453
   0.08974
   0.08893
   0.09152
   0.09972
   0.08917
   0.09268
   0.09404
   0.09009
   0.09528
   0.09494
   0.09846
   0.09826
   0.09352
   0.09212
   0.09531
   0.09428
   0.09220
   0.09607
   0.09326
   0.09215
   0.09807
   0.09011
   0.09955
   0.09075
   0.09264
   0.08447
   0.08486
   0.08742
   0.09653
   0.09747
   0.09107
   0.10027
   0.09318
   0.09614
   0.09638
   0.09221
   0.08789
   0.08854
   0.09529
   0.09116
   0.08890
   0.09644
   0.09379
   0.09447
   0.09397
   0.09274
   0.09250
   0.09312
   0.09279
   0.08819
   0.09185
   0.09995
   0.09090
   0.08889
   0.09103
   0.09210
   0.09081
   0.09110
   0.09235
   0.08915
   0.08579
   0.08679
   0.08747
   0.08757
   0.08827
   0.09320
   0.08957
   0.09179
   0.09427
   0.09263
   0.09634
   0.09557
   0.09308
   0.09104
   0.09758
   0.09507
   0.09287
   0.09874
   0.08999
   0.09225
   0.09011
   0.08901
   0.09166
   0.08651
   0.09010
   0.08955
   0.09087
   0.09748
   0.09728
   0.08943
   0.09283
   0.09270
   0.08954
   0.09027
   0.08733
   0.08723
   0.08809
   0.09079
   0.09303
   0.08817
   0.09012
   0.08742
   0.09419
   0.09541
   0.14845
   0.13628
   0.14268
   0.14489
   0.15224
   0.12683
   0.14617
   0.13524
   0.13494
   0.12689
   0.13963
   0.14056
   0.11169
   0.11282
   0.11714
   0.10746
   0.12070
   0.10835
   0.11224
   0.11131
   0.11180
   0.10763
   0.10776
   0.11114
   0.11418
   0.11377
   0.11256
   0.10889
   0.10697
   0.11010
   0.10749
   0.10784
   0.10944
   0.11039
   0.11338
   0.10971
   0.11288
   0.10624
   0.10905
   0.10742
   0.10715
   0.10857
   0.10871
   0.10759
   0.10672
   0.10708
   0.10403
   0.10807
   0.10900
   0.10952
   0.10229
   0.10650
   0.10516
   0.10363
   0.11360
   0.10470
   0.10948
   0.10662
   0.11017
   0.11145
   0.10328
   0.10422
   0.10834
   0.10484
   0.10811
   0.10150
   0.10433
   0.10382
   0.10954
   0.11735
   0.11313
   0.10567
   0.10606
   0.10476
   0.10427
   0.09838
   0.10502
   0.11028
   0.10875
   0.10445
   0.09445
   0.10111
   0.10306
   0.10584
   0.11107
   0.10664
   0.11180
   0.11678
   0.10681
   0.11281
   0.11099
   0.10922
   0.10448
   0.10919
   0.10868
   0.10757
   0.10895
   0.10555
   0.10575
   0.10829
   0.10767
   0.10910
   0.10974
   0.10219
   0.11722
   0.10797
   0.10735
   0.10708
   0.10455
   0.10487
   0.10762
   0.10811
   0.10980
   0.10738
   0.10463
   0.10770
   0.10473
   0.10169
   0.10948
   0.10470
   0.10331
   0.10988
   0.10445
   0.10776
   0.10771
   0.10483
   0.10931
   0.11097
   0.10178
   0.11105
   0.10240
   0.10493
   0.11284
   0.11126
   0.10741
   0.10465
   0.10634
   0.10300
   0.10797
   0.10657
   0.11249
   0.10766
   0.10526
   0.10986
   0.10333
   0.10947
   0.10786
   0.10125
   0.10849
   0.10344
   0.11229
   0.10827
   0.10187
   0.09949
   0.10548
   0.10486
   0.10975
   0.10807
   0.11458
   0.11442
   0.12670
   0.14163
   0.11729
   0.12804
   0.12719
   0.12875
   0.12171
   0.13519
   0.12556
   0.13643
   0.13118
   0.14381
   0.10898
   0.10299
   0.10602
   0.10547
   0.10696
   0.10384
   0.10392
   0.10116
   0.10345
   0.10387
   0.10463
   0.10827
   0.10748
   0.10246
   0.10381
   0.10510
   0.10070
   0.10540
   0.10382
   0.10172
   0.10232
   0.10790
   0.10271
   0.10298
   0.10641
   0.10562
   0.10300
   0.10100
   0.10468
   0.10269
   0.10268
   0.10069
   0.10423
   0.10057
   0.10142
   0.10580
   0.09996
   0.10857
   0.10570
   0.10498
   0.10202
   0.09958
   0.09327
   0.10717
   0.09564
   0.09925
   0.10313
   0.09946
   0.09930
   0.10192
   0.09948
   0.10468
   0.09717
   0.09431
   0.10169
   0.10587
   0.10651
   0.09644
   0.11056
   0.10468
   0.10804
   0.10106
   0.10106
   0.10119
   0.09744
   0.09797
   0.09840
   0.09788
   0.10102
   0.10051
   0.09684
   0.10734
   0.10264
   0.10021
   0.10277
   0.09941
   0.10469
   0.09602
   0.09568
   0.10318
   0.09748
   0.09804
   0.10393
   0.10478
   0.10753
   0.10577
   0.09914
   0.10285
   0.10170
   0.10457
   0.10051
   0.10034
   0.10721
   0.10157
   0.10584
   0.10404
   0.09960
   0.10537
   0.10283
   0.10322
   0.09974
   0.10489
   0.10486
   0.10161
   0.09977
   0.10562
   0.09882
   0.09976
   0.10440
   0.10241
   0.10274
   0.10221
   0.10515
   0.10184
   0.10596
   0.10164
   0.10011
   0.10022
   0.10038
   0.10405
   0.10296
   0.10304
   0.09982
   0.10077
   0.09913
   0.09616
   0.09574
   0.09929
   0.09711
   0.09883
   0.10649
   0.10581
   0.10733
   0.10625
   0.09922
   0.09857
   0.09926
   0.10397
   0.10238
   0.09816
   0.10356
   0.10527
   0.11576
   0.10473
   0.10328
   0.10672
   0.11125
   0.11696
   0.13961
   0.13938
   0.12306
   0.12463
   0.12836
   0.12205
   0.12298
   0.12007
   0.13739
   0.12709
   0.12070
   0.12847
   0.10032
   0.11298
   0.09920
   0.10022
   0.10121
   0.10283
   0.09963
   0.10111
   0.10263
   0.09801
   0.09937
   0.10452
   0.09811
   0.09781
   0.10403
   0.09817
   0.10271
   0.09716
   0.09718
   0.09630
   0.09986
   0.10053
   0.09928
   0.10031
   0.09419
   0.09587
   0.10104
   0.09405
   0.09825
   0.09886
   0.09691
   0.09922
   0.09461
   0.10048
   0.09375
   0.10231
   0.08967
   0.09358
   0.09672
   0.09273
   0.09542
   0.09948
   0.10051
   0.09319
   0.09382
   0.09084
   0.09047
   0.09450
   0.09480
   0.09546
   0.10158
   0.09542
   0.09587
   0.09128
   0.09424
   0.09060
   0.09297
   0.09119
   0.09295
   0.09553
   0.09370
   0.09388
   0.09035
   0.09089
   0.09593
   0.09494
   0.09264
   0.09616
   0.09142
   0.08955
   0.09344
   0.09747
   0.09181
   0.09568
   0.09874
   0.09620
   0.09404
   0.09676
   0.09363
   0.09229
   0.09898
   0.09213
   0.09682
   0.09272
   0.10161
   0.09701
   0.09449
   0.09902
   0.09409
   0.09165
   0.09548
   0.09879
   0.09349
   0.09290
   0.09571
   0.09310
   0.10454
   0.10261
   0.09498
   0.09362
   0.09373
   0.09351
   0.09592
   0.09509
   0.09847
   0.09704
   0.09527
   0.09254
   0.09486
   0.09468
   0.09524
   0.09280
   0.09263
   0.09313
   0.09359
   0.09484
   0.09596
   0.09351
   0.09668
   0.09400
   0.09382
   0.09607
   0.09671
   0.08713
   0.09170
   0.09492
   0.08698
   0.08807
   0.09303
   0.09140
   0.09495
   0.09218
   0.09721
   0.09706
   0.09323
   0.09854
   0.09420
   0.09741
   0.09595
   0.09929
   0.09261
   0.09824
   0.09942
   0.09973
   0.09424
   0.10579
   0.10059
   0.11262
   0.09670
   0.10029
   0.09588
   0.08876
   0.10448
   0.10266
   0.09768
   0.09412
   0.10176
   0.09115
   0.10097
   0.10352
   0.07651
   0.07097
   0.07420
   0.06947
   0.08067
   0.07031
   0.07257
   0.07313
   0.07099
   0.07534
   0.06923
   0.07011
   0.07183
   0.07521
   0.07106
   0.06707
   0.06902
   0.06980
   0.07419
   0.06873
   0.06938
   0.07076
   0.07153
   0.06947
   0.07124
   0.06836
   0.07479
   0.06784
   0.06599
   0.07130
   0.07038
   0.07270
   0.07184
   0.06837
   0.07036
   0.07278
   0.07490
   0.06769
   0.06543
   0.07110
   0.06617
   0.06713
   0.06962
   0.07021
   0.06917
   0.06423
   0.06891
   0.06659
   0.06865
   0.06498
   0.06760
   0.07075
   0.06997
   0.06787
   0.06242
   0.06558
   0.07084
   0.06694
   0.06843
   0.07138
   0.06631
   0.06918
   0.06847
   0.06313
   0.06408
   0.06232
   0.06555
   0.07096
   0.07147
   0.06400
   0.07103
   0.06622
   0.06810
   0.06736
   0.06662
   0.07092
   0.06327
   0.06922
   0.06595
   0.06542
   0.07043
   0.06513
   0.06341
   0.06774
   0.07377
   0.06453
   0.06875
   0.07422
   0.07254
   0.06537
   0.06975
   0.06389
   0.07181
   0.06335
   0.06836
   0.06527
   0.06771
   0.06356
   0.06736
   0.06199
   0.06744
   0.06291
   0.06389
   0.06376
   0.06758
   0.06248
   0.06906
   0.07178
   0.07562
   0.06410
   0.06348
   0.06550
   0.06237
   0.07117
   0.06324
   0.06402
   0.06739
   0.06369
   0.06434
   0.06510
   0.06332
   0.06800
   0.06674
   0.07341
   0.07934
   0.06743
   0.06670
   0.07592
   0.06804
   0.06616
   0.06689
   0.06684
   0.06738
   0.06840
   0.06308
   0.06673
   0.06307
   0.06673
   0.06321
   0.06715
   0.06532
   0.06521
   0.07137
   0.06578
   0.06841
   0.07180
   0.07439
   0.07702
   0.08088
   0.07024
   0.05137
   0.06133
   0.07843
   0.07167
   0.05157
   0.05931
   0.04220
   0.05804
   0.07167
   0.05218
   0.04556
   0.04461
   0.04521
   0.04169
   0.04016
   0.04134
   0.03552
   0.04237
   0.04065
   0.03721
   0.03579
   0.03691
   0.04013
   0.03782
   0.04115
   0.03610
   0.04228
   0.04085
   0.03667
   0.04252
   0.03700
   0.04470
   0.03743
   0.04717
   0.04680
   0.03766
   0.04300
   0.03876
   0.03782
   0.04131
   0.04062
   0.03738
   0.04235
   0.03774
   0.04775
   0.03759
   0.04912
   0.03840
   0.04422
   0.04056
   0.04707
   0.03882
   0.04049
   0.03802
   0.03718
   0.03854
   0.03646
   0.04670
   0.03568
   0.04296
   0.03801
   0.03843
   0.03973
   0.03839
   0.04773
   0.03697
   0.03871
   0.03946
   0.03719
   0.04314
   0.04791
   0.05927
   0.03751
   0.03840
   0.04107
   0.04191
   0.03819
   0.03879
   0.03650
   0.03638
   0.03610
   0.04387
   0.03562
   0.04060
   0.03561
   0.03679
   0.04117
   0.03555
   0.03613
   0.03481
   0.04025
   0.03900
   0.03969
   0.03617
   0.03637
   0.04585
   0.03667
   0.04176
   0.03461
   0.03992
   0.03528
   0.03333
   0.03567
   0.03565
   0.03508
   0.04171
   0.04782
   0.03747
   0.04595
   0.04152
   0.04039
   0.03595
   0.03568
   0.04501
   0.03553
   0.03861
   0.03955
   0.03863
   0.03927
   0.04100
   0.03504
   0.03408
   0.04045
   0.03503
   0.03586
   0.03690
   0.03443
   0.03401
   0.03838
   0.04139
   0.03629
   0.03516
   0.03667
   0.04824
   0.04559
   0.04508
   0.03482
   0.03465
   0.03946
   0.03874
   0.04248
   0.03559
   0.03524
   0.03485
   0.03895
   0.04428
   0.03856
   0.03429
   0.03657
   0.03633
   0.03493
   0.03370
   0.03648
   0.03574
   0.05586
   0.03795
   0.04279
   0.04505
   0.06694
   0.03978
   0.06345
   0.05430
   0.06945
   0.04818
   0.05961
   0.08011
   0.05289
   0.05682
   0.06698
   0.05669
   0.05097
   0.03350
   0.03844
   0.02953
   0.02954
   0.04038
   0.03849
   0.03139
   0.03396
   0.02972
   0.03394
   0.02939
   0.04392
   0.02811
   0.03465
   0.02885
   0.02953
   0.02903
   0.02996
   0.02890
   0.03347
   0.02905
   0.02924
   0.02986
   0.02895
   0.03565
   0.03337
   0.02990
   0.03977
   0.02999
   0.04163
   0.03497
   0.03054
   0.03428
   0.02929
   0.03045
   0.02971
   0.03587
   0.02957
   0.03756
   0.03050
   0.03085
   0.03079
   0.02992
   0.03043
   0.02916
   0.02902
   0.03501
   0.02918
   0.02911
   0.02870
   0.03437
   0.02858
   0.02899
   0.02837
   0.03384
   0.03837
   0.03090
   0.02970
   0.02970
   0.03401
   0.02874
   0.02985
   0.02924
   0.04031
   0.02900
   0.02856
   0.03006
   0.03468
   0.02887
   0.02819
   0.03207
   0.03214
   0.03275
   0.04318
   0.03252
   0.02763
   0.03774
   0.02853
   0.03245
   0.02801
   0.03220
   0.02860
   0.02749
   0.02748
   0.02827
   0.02838
   0.02849
   0.03320
   0.02817
   0.02739
   0.02785
   0.03341
   0.02786
   0.03313
   0.03247
   0.03877
   0.04148
   0.03284
   0.02867
   0.02738
   0.02779
   0.02864
   0.02825
   0.03208
   0.02839
   0.02640
   0.02670
   0.02874
   0.03774
   0.03418
   0.03842
   0.03256
   0.02742
   0.03377
   0.02650
   0.03272
   0.02611
   0.03214
   0.03398
   0.04318
   0.03266
   0.02905
   0.03319
   0.02853
   0.02676
   0.03228
   0.03806
   0.02865
   0.03369
   0.02809
   0.04539
   0.02909
   0.03906
   0.04323
   0.02884
   0.03350
   0.02833
   0.02884
   0.03771
   0.04138
   0.03251
   0.03402
   0.02739
   0.02997
   0.03333
   0.03011
   0.03018
   0.07508
   0.08166
   0.05437
   0.04437
   0.04786
   0.07567
   0.06173
   0.05125
   0.04521
   0.04282
   0.03917
   0.08401
   0.02540
   0.02416
   0.03666
   0.03009
   0.02942
   0.03526
   0.02512
   0.03586
   0.03188
   0.03567
   0.02992
   0.02573
   0.03067
   0.02592
   0.03682
   0.02518
   0.04009
   0.03203
   0.03047
   0.02410
   0.03032
   0.02569
   0.03132
   0.03555
   0.02524
   0.02940
   0.04133
   0.03141
   0.02969
   0.03548
   0.03064
   0.03174
   0.02446
   0.02361
   0.02464
   0.02721
   0.02935
   0.02817
   0.03144
   0.02584
   0.02543
   0.02589
   0.02996
   0.02544
   0.03026
   0.02452
   0.03145
   0.02650
   0.02458
   0.02654
   0.02562
   0.02540
   0.03114
   0.03636
   0.02568
   0.02481
   0.02553
   0.02628
   0.02427
   0.02612
   0.02515
   0.02529
   0.02450
   0.03011
   0.02427
   0.03051
   0.02988
   0.02619
   0.02479
   0.02317
   0.02374
   0.03458
   0.02328
   0.02446
   0.02389
   0.02992
   0.03516
   0.02896
   0.04649
   0.02427
   0.02472
   0.02978
   0.04011
   0.02572
   0.02548
   0.02455
   0.02883
   0.02970
   0.02487
   0.02377
   0.03411
   0.02388
   0.02349
   0.02356
   0.02402
   0.02414
   0.02976
   0.02878
   0.02450
   0.02405
   0.02427
   0.02445
   0.02379
   0.02830
   0.03957
   0.02864
   0.02844
   0.02403
   0.03494
   0.02372
   0.03543
   0.02560
   0.03397
   0.02421
   0.02601
   0.02902
   0.02981
   0.02286
   0.02969
   0.02912
   0.02333
   0.02379
   0.03125
   0.02319
   0.03489
   0.03054
   0.02399
   0.03010
   0.02868
   0.04074
   0.02395
   0.02469
   0.02544
   0.03044
   0.02389
   0.02953
   0.02371
   0.02944
   0.02878
   0.02372
   0.02523
   0.02473
   0.02461
   0.02947
   0.02487
   0.04591
   0.03116
   0.03199
   0.07563
   0.07469
   0.07488
   0.06296
   0.07302
   0.06991
   0.06858
   0.05408
   0.05425
   0.06380
   0.08599
   0.06230
   0.02603
   0.02212
   0.03071
   0.02750
   0.02026
   0.02102
   0.04266
   0.02551
   0.04039
   0.02037
   0.02163
   0.02752
   0.02782
   0.02092
   0.02326
   0.02217
   0.02228
   0.02221
   0.02266
   0.02145
   0.02135
   0.02285
   0.02637
   0.02717
   0.03319
   0.02174
   0.02262
   0.02116
   0.02120
   0.02219
   0.02585
   0.02670
   0.02188
   0.02199
   0.02291
   0.03308
   0.02723
   0.03506
   0.02191
   0.02761
   0.02729
   0.02210
   0.02223
   0.02164
   0.02223
   0.02115
   0.02951
   0.02133
   0.02183
   0.02196
   0.02144
   0.02760
   0.02274
   0.02201
   0.02205
   0.02838
   0.02220
   0.02210
   0.02240
   0.02160
   0.02318
   0.02326
   0.02350
   0.02752
   0.02264
   0.02344
   0.02843
   0.02268
   0.02249
   0.02135
   0.02025
   0.02069
   0.02497
   0.02024
   0.02618
   0.02631
   0.02136
   0.02163
   0.02096
   0.02139
   0.02102
   0.02626
   0.02585
   0.02587
   0.02177
   0.02591
   0.02147
   0.02090
   0.02118
   0.03119
   0.02719
   0.02745
   0.02574
   0.02629
   0.02663
   0.02582
   0.02793
   0.02652
   0.02156
   0.02702
   0.02551
   0.02497
   0.02619
   0.02159
   0.02047
   0.02741
   0.02641
   0.02101
   0.02109
   0.02670
   0.02182
   0.02128
   0.02074
   0.01983
   0.02226
   0.03212
   0.02730
   0.02128
   0.03180
   0.03259
   0.02681
   0.02041
   0.02067
   0.02204
   0.03721
   0.02599
   0.02063
   0.02576
   0.03192
   0.02542
   0.02216
   0.02161
   0.02242
   0.02733
   0.03835
   0.03807
   0.02055
   0.02497
   0.02633
   0.03413
   0.02095
   0.02075
   0.02171
   0.02539
   0.03352
   0.02727
   0.02117
   0.02200
   0.07296
   0.07973
   0.08705
   0.07812
   0.07722
   0.08150
   0.07836
   0.04822
   0.06740
   0.07590
   0.04355
   0.07889
   0.03038
   0.01819
   0.03518
   0.02412
   0.01915
   0.01910
   0.02405
   0.02461
   0.02373
   0.01811
   0.01825
   0.01840
   0.01889
   0.01802
   0.01979
   0.02466
   0.02524
   0.02389
   0.01792
   0.01817
   0.01928
   0.01919
   0.01950
   0.01877
   0.01822
   0.02445
   0.02500
   0.02994
   0.01856
   0.01822
   0.02486
   0.01871
   0.02064
   0.01944
   0.01932
   0.02557
   0.03062
   0.01934
   0.03644
   0.01967
   0.02577
   0.01881
   0.01997
   0.02476
   0.02077
   0.02444
   0.01949
   0.01914
   0.03032
   0.01985
   0.02047
   0.01906
   0.02041
   0.01977
   0.01826
   0.02598
   0.01890
   0.02609
   0.01893
   0.02554
   0.01885
   0.01868
   0.01915
   0.02024
   0.01990
   0.02031
   0.01861
   0.02546
   0.02371
   0.02464
   0.02468
   0.01895
   0.01743
   0.02933
   0.01908
   0.01725
   0.01776
   0.01745
   0.02269
   0.01781
   0.02318
   0.01719
   0.03089
   0.02358
   0.02376
   0.02895
   0.02354
   0.03195
   0.02708
   0.01811
   0.02353
   0.02430
   0.01773
   0.02493
   0.02400
   0.02942
   0.02388
   0.01753
   0.01839
   0.02316
   0.01697
   0.01824
   0.02314
   0.02356
   0.01839
   0.01731
   0.01775
   0.01706
   0.01832
   0.01866
   0.01808
   0.01705
   0.02358
   0.02409
   0.02496
   0.02418
   0.02411
   0.02964
   0.02983
   0.01894
   0.01842
   0.02282
   0.02948
   0.01848
   0.02333
   0.01804
   0.02312
   0.02452
   0.02344
   0.02907
   0.01899
   0.01782
   0.02882
   0.02984
   0.02397
   0.01809
   0.03591
   0.01800
   0.01797
   0.01767
   0.01712
   0.01763
   0.01830
   0.02346
   0.01783
   0.01895
   0.01886
   0.01892
   0.08902
   0.06123
   0.05025
   0.06112
   0.08443
   0.06026
   0.06218
   0.05678
   0.05747
   0.07074
   0.06610
   0.05274
   0.02796
   0.02226
   0.01541
   0.01716
   0.02653
   0.02214
   0.01610
   0.01657
   0.02205
   0.01708
   0.03077
   0.01746
   0.01666
   0.01731
   0.02907
   0.01649
   0.01661
   0.01691
   0.01788
   0.01713
   0.02838
   0.01813
   0.02340
   0.01679
   0.02298
   0.02306
   0.02563
   0.02233
   0.02956
   0.01768
   0.01813
   0.02319
   0.01655
   0.02340
   0.01772
   0.01794
   0.02852
   0.02313
   0.01791
   0.02353
   0.02324
   0.02996
   0.02391
   0.02329
   0.01730
   0.02929
   0.01929
   0.02364
   0.01780
   0.01691
   0.02640
   0.02369
   0.01949
   0.02373
   0.01816
   0.01745
   0.01824
   0.02352
   0.02887
   0.02422
   0.01815
   0.01828
   0.01782
   0.01820
   0.01764
   0.01682
   0.01686
   0.01729
   0.01898
   0.01753
   0.02374
   0.02168
   0.02154
   0.02264
   0.01619
   0.02855
   0.01613
   0.02254
   0.02272
   0.02194
   0.01592
   0.02252
   0.02175
   0.02219
   0.01709
   0.01688
   0.01543
   0.01552
   0.02180
   0.02194
   0.02791
   0.02241
   0.01677
   0.01659
   0.02184
   0.02148
   0.02128
   0.02253
   0.03904
   0.01712
   0.01633
   0.02238
   0.01652
   0.02242
   0.02154
   0.02167
   0.02228
   0.01617
   0.02804
   0.03486
   0.02299
   0.02257
   0.02729
   0.01599
   0.02283
   0.01644
   0.01713
   0.01677
   0.01589
   0.02822
   0.01646
   0.02242
   0.02111
   0.01635
   0.01663
   0.02232
   0.01674
   0.02803
   0.02555
   0.02234
   0.02317
   0.02221
   0.01610
   0.02244
   0.01623
   0.02318
   0.02223
   0.02234
   0.01707
   0.01674
   0.01619
   0.01580
   0.02186
   0.01621
   0.02275
   0.02272
   0.02709
   0.02167
   0.09554
   0.06340
   0.07923
   0.07148
   0.06870
   0.07811
   0.06447
   0.06935
   0.05812
   0.05723
   0.10270
   0.06627
   0.01596
   0.01378
   0.01530
   0.01521
   0.01500
   0.02149
   0.02754
   0.01626
   0.02177
   0.01517
   0.01649
   0.02114
   0.02185
   0.03114
   0.02217
   0.01629
   0.02129
   0.01556
   0.01483
   0.03306
   0.01566
   0.01600
   0.01695
   0.02241
   0.01506
   0.01633
   0.01630
   0.02188
   0.01585
   0.02223
   0.02115
   0.01643
   0.01641
   0.02155
   0.02727
   0.01653
   0.01682
   0.01731
   0.02169
   0.01671
   0.01562
   0.01748
   0.03428
   0.01647
   0.01591
   0.01586
   0.01529
   0.02214
   0.01519
   0.01658
   0.02290
   0.02180
   0.01531
   0.02411
   0.01718
   0.02252
   0.02164
   0.01672
   0.01690
   0.01829
   0.02376
   0.02746
   0.02281
   0.01574
   0.02295
   0.01615
   0.02359
   0.02203
   0.01731
   0.02193
   0.02155
   0.01508
   0.01495
   0.02008
   0.01563
   0.01549
   0.02430
   0.01466
   0.02152
   0.01493
   0.03249
   0.02645
   0.02097
   0.01450
   0.01516
   0.02691
   0.02095
   0.02083
   0.01505
   0.02102
   0.02755
   0.02096
   0.03069
   0.01529
   0.01550
   0.02129
   0.01989
   0.01524
   0.02137
   0.02765
   0.01541
   0.02060
   0.02129
   0.01408
   0.01507
   0.01482
   0.02114
   0.02180
   0.02737
   0.01490
   0.01471
   0.01513
   0.02109
   0.02136
   0.02268
   0.01509
   0.01463
   0.01450
   0.01550
   0.02784
   0.01581
   0.01533
   0.02107
   0.02081
   0.01552
   0.01483
   0.02076
   0.02090
   0.02121
   0.01484
   0.01562
   0.02132
   0.02171
   0.02698
   0.02220
   0.01464
   0.02030
   0.02148
   0.01522
   0.01496
   0.01466
   0.03271
   0.01660
   0.02171
   0.02121
   0.01488
   0.01952
   0.02025
   0.05583
   0.07436
   0.04069
   0.05907
   0.06259
   0.04638
   0.04751
   0.07051
   0.06310
   0.05114
   0.07466
   0.07984
   0.02212
   0.03157
   0.01481
   0.01390
   0.01433
   0.01602
   0.02605
   0.01971
   0.01946
   0.01513
   0.01504
   0.01447
   0.01305
   0.02019
   0.01415
   0.01563
   0.02728
   0.01403
   0.01490
   0.02029
   0.01429
   0.01424
   0.02181
   0.01532
   0.01508
   0.01467
   0.01523
   0.01437
   0.02050
   0.02054
   0.01517
   0.01521
   0.01474
   0.01487
   0.02017
   0.02055
   0.01425
   0.02106
   0.01593
   0.02057
   0.01659
   0.01565
   0.01530
   0.01530
   0.02708
   0.02164
   0.01695
   0.01507
   0.02167
   0.01483
   0.01669
   0.01693
   0.01976
   0.01438
   0.02091
   0.01448
   0.01753
   0.01517
   0.02141
   0.02210
   0.02111
   0.01460
   0.01561
   0.01561
   0.01665
   0.02056
   0.02112
   0.01701
   0.02163
   0.01559
   0.02076
   0.01987
   0.01352
   0.02083
   0.03526
   0.02027
   0.01972
   0.02575
   0.01330
   0.01512
   0.01468
   0.01371
   0.01359
   0.01389
   0.01394
   0.02581
   0.01933
   0.01408
   0.01954
   0.01449
   0.02040
   0.01360
   0.01989
   0.01526
   0.01932
   0.01386
   0.01376
   0.01958
   0.01354
   0.01441
   0.03130
   0.01326
   0.02023
   0.01948
   0.01425
   0.02322
   0.01349
   0.01973
   0.01956
   0.02581
   0.01909
   0.02001
   0.01378
   0.01377
   0.01386
   0.02015
   0.01457
   0.01374
   0.02627
   0.01988
   0.02541
   0.01940
   0.02051
   0.02325
   0.02049
   0.02110
   0.02027
   0.02074
   0.03208
   0.02085
   0.01419
   0.01372
   0.03159
   0.01449
   0.01995
   0.01441
   0.02009
   0.01282
   0.02003
   0.01962
   0.01357
   0.01358
   0.01898
   0.01449
   0.02564
   0.01407
   0.01483
   0.01479
   0.05411
   0.03704
   0.05401
   0.03097
   0.05570
   0.06856
   0.07168
   0.05585
   0.04713
   0.05871
   0.04414
   0.05274
   0.02463
   0.01256
   0.01840
   0.01234
   0.01937
   0.03220
   0.02011
   0.01477
   0.01350
   0.01324
   0.01333
   0.01347
   0.01399
   0.01350
   0.01465
   0.01410
   0.02495
   0.01415
   0.01318
   0.02128
   0.01388
   0.01975
   0.01948
   0.02014
   0.03176
   0.01411
   0.02031
   0.01356
   0.01380
   0.02150
   0.02038
   0.01393
   0.01441
   0.02056
   0.03243
   0.02053
   0.01411
   0.02326
   0.01573
   0.01415
   0.01552
   0.01442
   0.01480
   0.03199
   0.02137
   0.02136
   0.02123
   0.01558
   0.01644
   0.01473
   0.01495
   0.01977
   0.01440
   0.02178
   0.02153
   0.01412
   0.01611
   0.01522
   0.01667
   0.02685
   0.01571
   0.01508
   0.01526
   0.02210
   0.01640
   0.01594
   0.02122
   0.01439
   0.02076
   0.01429
   0.01421
   0.01933
   0.01384
   0.02573
   0.01290
   0.01332
   0.01303
   0.02514
   0.01352
   0.01223
   0.01326
   0.02004
   0.02594
   0.01275
   0.01282
   0.01283
   0.03114
   0.01381
   0.01290
   0.01284
   0.01301
   0.01372
   0.01374
   0.01332
   0.01337
   0.02506
   0.01889
   0.02547
   0.01304
   0.01269
   0.01848
   0.01333
   0.01918
   0.02685
   0.02002
   0.01319
   0.01950
   0.03519
   0.01284
   0.01322
   0.01315
   0.01440
   0.01830
   0.01980
   0.02620
   0.01874
   0.01981
   0.01270
   0.01889
   0.01300
   0.01404
   0.01287
   0.01951
   0.01393
   0.02843
   0.01908
   0.01960
   0.01958
   0.04056
   0.02647
   0.01902
   0.02267
   0.01909
   0.01430
   0.02009
   0.01923
   0.02596
   0.02560
   0.01375
   0.03141
   0.03198
   0.01932
   0.01830
   0.01996
   0.01976
   0.01273
   0.02536
   0.01860
   0.06102
   0.06620
   0.03667
   0.03016
   0.04734
   0.03999
   0.07129
   0.04650
   0.01700
   0.04221
   0.04696
   0.04070
   0.01215
   0.01302
   0.01278
   0.02023
   0.02542
   0.01928
   0.01400
   0.01352
   0.01233
   0.01872
   0.02635
   0.01319
   0.02101
   0.01896
   0.01375
   0.01414
   0.02539
   0.01508
   0.02032
   0.01405
   0.02025
   0.01571
   0.01494
   0.01415
   0.01403
   0.01271
   0.02007
   0.01463
   0.03258
   0.01342
   0.01254
   0.01363
   0.01512
   0.02049
   0.01496
   0.02034
   0.01530
   0.01461
   0.02027
   0.01477
   0.01443
   0.01494
   0.01467
   0.02180
   0.01407
   0.01983
   0.02662
   0.01377
   0.02036
   0.01452
   0.01978
   0.01560
   0.01451
   0.02199
   0.01513
   0.01422
   0.01542
   0.02071
   0.02112
   0.01449
   0.01474
   0.02075
   0.01490
   0.01371
   0.02081
   0.01460
   0.02075
   0.01423
   0.01745
   0.02018
   0.02004
   0.01219
   0.01925
   0.01349
   0.01878
   0.01870
   0.01272
   0.01933
   0.02469
   0.01340
   0.03140
   0.01301
   0.01263
   0.01354
   0.01286
   0.01339
   0.01268
   0.03485
   0.01288
   0.01244
   0.01278
   0.01330
   0.01834
   0.03223
   0.01338
   0.01276
   0.01958
   0.01834
   0.01376
   0.01275
   0.01441
   0.02543
   0.01230
   0.01823
   0.01824
   0.01166
   0.01831
   0.01852
   0.01235
   0.01846
   0.01940
   0.01867
   0.01327
   0.01325
   0.02554
   0.01836
   0.01947
   0.01925
   0.02840
   0.01959
   0.01323
   0.01913
   0.01379
   0.01352
   0.02531
   0.01882
   0.01323
   0.01200
   0.01336
   0.01290
   0.01770
   0.01256
   0.01176
   0.02487
   0.01219
   0.01319
   0.01874
   0.01898
   0.01872
   0.01252
   0.02503
   0.01969
   0.01879
   0.01380
   0.01338
   0.01288
   0.01250
   0.01847
   0.06819
   0.04078
   0.04768
   0.03385
   0.02966
   0.04083
   0.03759
   0.02731
   0.03734
   0.04924
   0.04357
   0.01709
   0.01912
   0.01199
   0.01772
   0.01879
   0.01862
   0.02050
   0.03200
   0.01796
   0.01378
   0.01220
   0.01927
   0.01245
   0.01408
   0.01916
   0.02477
   0.01962
   0.01931
   0.01336
   0.01442
   0.02507
   0.01923
   0.02003
   0.01928
   0.01926
   0.01340
   0.01341
   0.01298
   0.01992
   0.02036
   0.01397
   0.01403
   0.01380
   0.01289
   0.01332
   0.01374
   0.01376
   0.01885
   0.01562
   0.01397
   0.01366
   0.01385
   0.01461
   0.01566
   0.01527
   0.01310
   0.01350
   0.01531
   0.01951
   0.01869
   0.01297
   0.01446
   0.01433
   0.02663
   0.02102
   0.01398
   0.02186
   0.02280
   0.02002
   0.01500
   0.01989
   0.02161
   0.01392
   0.01968
   0.01429
   0.02764
   0.01450
   0.01440
   0.02252
   0.01458
   0.01985
   0.01244
   0.01326
   0.01285
   0.01896
   0.03154
   0.01324
   0.01879
   0.01235
   0.01230
   0.01853
   0.01909
   0.01250
   0.01953
   0.01210
   0.01873
   0.01190
   0.01779
   0.01249
   0.01392
   0.01918
   0.01310
   0.01227
   0.01219
   0.01305
   0.01226
   0.01829
   0.01811
   0.01820
   0.01890
   0.01202
   0.01185
   0.01355
   0.01861
   0.01117
   0.01932
   0.01859
   0.01192
   0.02470
   0.01818
   0.01322
   0.01937
   0.01292
   0.01229
   0.01267
   0.02487
   0.01283
   0.01833
   0.01842
   0.01199
   0.01235
   0.02522
   0.02465
   0.02833
   0.01226
   0.01223
   0.01876
   0.01847
   0.01820
   0.03242
   0.01858
   0.01856
   0.01898
   0.01278
   0.01343
   0.02560
   0.01246
   0.01167
   0.01187
   0.01202
   0.01294
   0.01265
   0.01195
   0.01890
   0.02497
   0.01858
   0.01308
   0.01217
   0.01109
   0.04659
   0.04667
   0.03399
   0.02295
   0.03407
   0.02734
   0.05259
   0.02022
   0.05653
   0.03940
   0.02305
   0.04726
   0.02413
   0.01211
   0.01877
   0.01253
   0.01168
   0.01201
   0.01894
   0.01173
   0.02649
   0.01902
   0.02111
   0.01529
   0.01591
   0.01224
   0.02016
   0.01246
   0.01340
   0.01218
   0.01389
   0.02006
   0.01334
   0.01935
   0.01293
   0.01389
   0.01361
   0.01867
   0.02656
   0.02015
   0.01197
   0.01423
   0.02154
   0.01517
   0.01921
   0.01375
   0.02028
   0.01452
   0.01940
   0.01994
   0.01381
   0.01427
   0.02894
   0.01428
   0.01354
   0.02194
   0.01337
   0.01330
   0.01699
   0.02117
   0.01434
   0.01421
   0.01487
   0.01418
   0.01270
   0.01334
   0.01324
   0.01418
   0.02355
   0.01400
   0.02091
   0.01470
   0.01303
   0.01944
   0.01504
   0.01320
   0.02017
   0.01546
   0.01379
   0.01485
   0.03067
   0.01477
   0.01264
   0.01271
   0.02470
   0.04344
   0.02439
   0.01776
   0.01815
   0.01280
   0.01890
   0.02409
   0.02538
   0.01864
   0.02143
   0.02455
   0.01182
   0.02536
   0.01146
   0.02521
   0.02747
   0.01842
   0.03009
   0.01398
   0.01196
   0.01273
   0.01191
   0.01912
   0.01936
   0.01763
   0.02498
   0.01146
   0.01273
   0.01179
   0.02543
   0.01838
   0.01141
   0.01230
   0.01836
   0.01881
   0.01858
   0.03160
   0.01213
   0.01871
   0.02477
   0.01981
   0.01859
   0.01276
   0.01850
   0.01286
   0.01896
   0.01333
   0.01343
   0.01980
   0.01312
   0.01291
   0.01328
   0.02499
   0.02514
   0.01174
   0.01857
   0.01837
   0.01321
   0.01802
   0.01163
   0.02429
   0.01272
   0.01891
   0.01914
   0.02660
   0.01886
   0.01222
   0.02311
   0.01152
   0.01893
   0.01226
   0.01859
   0.01901
   0.01133
   0.01268
   0.04654
   0.04342
   0.05071
   0.01962
   0.01278
   0.02694
   0.03974
   0.01961
   0.03966
   0.04419
   0.03200
   0.02007
   0.01247
   0.01270
   0.01225
   0.01166
   0.01116
   0.03204
   0.01310
   0.01872
   0.01866
   0.01369
   0.02068
   0.01425
   0.01193
   0.01871
   0.01944
   0.01920
   0.02097
   0.01316
   0.01436
   0.02061
   0.01300
   0.02016
   0.02063
   0.02058
   0.01387
   0.01529
   0.01249
   0.01342
   0.01329
   0.02556
   0.02194
   0.02466
   0.01987
   0.02825
   0.01380
   0.01427
   0.01191
   0.02005
   0.02658
   0.01358
   0.01554
   0.02047
   0.01449
   0.01892
   0.01508
   0.01403
   0.02152
   0.01430
   0.01686
   0.02133
   0.01541
   0.01363
   0.01409
   0.02783
   0.01370
   0.02026
   0.01404
   0.02051
   0.02162
   0.01970
   0.01470
   0.02122
   0.01356
   0.02156
   0.02148
   0.01534
   0.01739
   0.02228
   0.02468
   0.01985
   0.01893
   0.03230
   0.01161
   0.01858
   0.01188
   0.02480
   0.01417
   0.01859
   0.01309
   0.01873
   0.01219
   0.01893
   0.01913
   0.01918
   0.01916
   0.01802
   0.01871
   0.01835
   0.01235
   0.01362
   0.01993
   0.01851
   0.01233
   0.01246
   0.01239
   0.01810
   0.01213
   0.01225
   0.01287
   0.01392
   0.03259
   0.01314
   0.01162
   0.01171
   0.01817
   0.01889
   0.02453
   0.01169
   0.01910
   0.01287
   0.01165
   0.01868
   0.01803
   0.01920
   0.01877
   0.01113
   0.01252
   0.01175
   0.01780
   0.01805
   0.01086
   0.01892
   0.01805
   0.01887
   0.01812
   0.02382
   0.01209
   0.02316
   0.01300
   0.02807
   0.01875
   0.01863
   0.01200
   0.02300
   0.01242
   0.01814
   0.01260
   0.01144
   0.01825
   0.02525
   0.02530
   0.01849
   0.01747
   0.01879
   0.01888
   0.02808
   0.01256
   0.01187
   0.02954
   0.01958
   0.02973
   0.03384
   0.02035
   0.01994
   0.01997
   0.05093
   0.02681
   0.01299
   0.02657
   0.03207
   0.01778
   0.01471
   0.01123
   0.01835
   0.02680
   0.01279
   0.01190
   0.01188
   0.02584
   0.01263
   0.01484
   0.01378
   0.01279
   0.01405
   0.01354
   0.01501
   0.01937
   0.01307
   0.02035
   0.01565
   0.02246
   0.01324
   0.01397
   0.02703
   0.01458
   0.01998
   0.01469
   0.01960
   0.01429
   0.01452
   0.02117
   0.02452
   0.01529
   0.01338
   0.01672
   0.01418
   0.02246
   0.01356
   0.01513
   0.01500
   0.01534
   0.02194
   0.01695
   0.01434
   0.01571
   0.02793
   0.02106
   0.01586
   0.02236
   0.01703
   0.01705
   0.01554
   0.01804
   0.01421
   0.01656
   0.01431
   0.01686
   0.02201
   0.01419
   0.02068
   0.01533
   0.01647
   0.01468
   0.01943
   0.01626
   0.01897
   0.01728
   0.02780
   0.01784
   0.02138
   0.02095
   0.01262
   0.01286
   0.01259
   0.03242
   0.01194
   0.01920
   0.01959
   0.01310
   0.02312
   0.01999
   0.01956
   0.02423
   0.01325
   0.01179
   0.02554
   0.02460
   0.01179
   0.01364
   0.01437
   0.01286
   0.02209
   0.01985
   0.02070
   0.02540
   0.01893
   0.01327
   0.02247
   0.01226
   0.01313
   0.01158
   0.01861
   0.01906
   0.01255
   0.01910
   0.01227
   0.01262
   0.01231
   0.02552
   0.01208
   0.01795
   0.01218
   0.01249
   0.01121
   0.01190
   0.01868
   0.02017
   0.01322
   0.02184
   0.01207
   0.01249
   0.01839
   0.01270
   0.02034
   0.01231
   0.03914
   0.02474
   0.01388
   0.01869
   0.01910
   0.01172
   0.02291
   0.01202
   0.01270
   0.02576
   0.01364
   0.01400
   0.01134
   0.01166
   0.01361
   0.01354
   0.01421
   0.01969
   0.01257
   0.01277
   0.01230
   0.01761
   0.02594
   0.04103
   0.02000
   0.01826
   0.04459
   0.01969
   0.01330
   0.00555
   0.00596
   0.03393
   0.00579
   0.01971
   0.03263
   0.01252
   0.02071
   0.01887
   0.01260
   0.01676
   0.01486
   0.01511
   0.01360
   0.02135
   0.01361
   0.01952
   0.01235
   0.01544
   0.01832
   0.01518
   0.01454
   0.02096
   0.01498
   0.02165
   0.01350
   0.01314
   0.01635
   0.02414
   0.01437
   0.02312
   0.01388
   0.02879
   0.01267
   0.01501
   0.01601
   0.02246
   0.01732
   0.01540
   0.02295
   0.02314
   0.01513
   0.01607
   0.01696
   0.01525
   0.01744
   0.01608
   0.02394
   0.01716
   0.01595
   0.01863
   0.01642
   0.01478
   0.02241
   0.01614
   0.01741
   0.02706
   0.02977
   0.02893
   0.01504
   0.01788
   0.01738
   0.01715
   0.01569
   0.01912
   0.02352
   0.02786
   0.01982
   0.02258
   0.02134
   0.01613
   0.01694
   0.01787
   0.01545
   0.01859
   0.01372
   0.01513
   0.01970
   0.01373
   0.02011
   0.01429
   0.01391
   0.01909
   0.01343
   0.01949
   0.02029
   0.01313
   0.01948
   0.01883
   0.01248
   0.01256
   0.01288
   0.01195
   0.01923
   0.01359
   0.01184
   0.01329
   0.01376
   0.01330
   0.01203
   0.01282
   0.01354
   0.01254
   0.01943
   0.02004
   0.01496
   0.01321
   0.01379
   0.01297
   0.01318
   0.01311
   0.01358
   0.01295
   0.01425
   0.01491
   0.01314
   0.03346
   0.01468
   0.01398
   0.01486
   0.01967
   0.01225
   0.02006
   0.01276
   0.01463
   0.01287
   0.02688
   0.01511
   0.01350
   0.01236
   0.02562
   0.01948
   0.01514
   0.01298
   0.01165
   0.01298
   0.01295
   0.02542
   0.01993
   0.01385
   0.01882
   0.02924
   0.01958
   0.02336
   0.01369
   0.01337
   0.02645
   0.01365
   0.01349
   0.01524
   0.02095
   0.01358
   0.01279
   0.02020
   0.00512
   0.02691
   0.01969
   0.01994
   0.02284
   0.03719
   0.00561
   0.01290
   0.01946
   0.01317
   0.03739
   0.02008
   0.01508
   0.01786
   0.01312
   0.01274
   0.01556
   0.01537
   0.01346
   0.01521
   0.01515
   0.01446
   0.01981
   0.01713
   0.01461
   0.01531
   0.01552
   0.02360
   0.01500
   0.01681
   0.01667
   0.01329
   0.01730
   0.02820
   0.01654
   0.01630
   0.02812
   0.01667
   0.01589
   0.01748
   0.01762
   0.02264
   0.01689
   0.01756
   0.01627
   0.01715
   0.02505
   0.01717
   0.02229
   0.01609
   0.01443
   0.02348
   0.01950
   0.03072
   0.01886
   0.01690
   0.02162
   0.01937
   0.01863
   0.01704
   0.02400
   0.02038
   0.01801
   0.01970
   0.02354
   0.02990
   0.01990
   0.01566
   0.02770
   0.01979
   0.01660
   0.01806
   0.01677
   0.01898
   0.02303
   0.02718
   0.01765
   0.01855
   0.02330
   0.01539
   0.02696
   0.01874
   0.02158
   0.02169
   0.02712
   0.01860
   0.01361
   0.02024
   0.01881
   0.01273
   0.01461
   0.02036
   0.01360
   0.01696
   0.01519
   0.01920
   0.01563
   0.01391
   0.01444
   0.01561
   0.01380
   0.01508
   0.01534
   0.02335
   0.01288
   0.01641
   0.01573
   0.02086
   0.01309
   0.02089
   0.01533
   0.01504
   0.01540
   0.02474
   0.02663
   0.01522
   0.02770
   0.02572
   0.01278
   0.01382
   0.01389
   0.01446
   0.02014
   0.02748
   0.01455
   0.01490
   0.01645
   0.01556
   0.01545
   0.01521
   0.02030
   0.01343
   0.02058
   0.02099
   0.01545
   0.02846
   0.01379
   0.01599
   0.02139
   0.02078
   0.01569
   0.02056
   0.01317
   0.01502
   0.01602
   0.01315
   0.01450
   0.01473
   0.01497
   0.02229
   0.01207
   0.02117
   0.01437
   0.01284
   0.01588
   0.01625
   0.01537
   0.01455
   0.01277
   0.01393
   0.01250
   0.01263
   0.00552
   0.00600
   0.00555
   0.01285
   0.00555
   0.01995
   0.00525
   0.01277
   0.00567
   0.01330
   0.02013
   0.01589
   0.01478
   0.01476
   0.01498
   0.01539
   0.01494
   0.01458
   0.01366
   0.01676
   0.02751
   0.01603
   0.01796
   0.02279
   0.01871
   0.02332
   0.02323
   0.01479
   0.01692
   0.01646
   0.01735
   0.01858
   0.01814
   0.02658
   0.02300
   0.01874
   0.02069
   0.02317
   0.01795
   0.01794
   0.01574
   0.01926
   0.01906
   0.02773
   0.01929
   0.02670
   0.01871
   0.01988
   0.01837
   0.01859
   0.01583
   0.02678
   0.01849
   0.01861
   0.01737
   0.01840
   0.02514
   0.02347
   0.02133
   0.01860
   0.01771
   0.02669
   0.02085
   0.02024
   0.02114
   0.01972
   0.03197
   0.01718
   0.01878
   0.02059
   0.02419
   0.01859
   0.01900
   0.02814
   0.02051
   0.02829
   0.02077
   0.02242
   0.02250
   0.01953
   0.02004
   0.02094
   0.02116
   0.02825
   0.01655
   0.01507
   0.01575
   0.02202
   0.01733
   0.01414
   0.01716
   0.01633
   0.02222
   0.01526
   0.01343
   0.02066
   0.01660
   0.02194
   0.01598
   0.01425
   0.01645
   0.01574
   0.02139
   0.01632
   0.01772
   0.01590
   0.01613
   0.01577
   0.02146
   0.01776
   0.01446
   0.01564
   0.01535
   0.02649
   0.01470
   0.01556
   0.01546
   0.02887
   0.02093
   0.02235
   0.01719
   0.02033
   0.01658
   0.01617
   0.01570
   0.01498
   0.01664
   0.02222
   0.02238
   0.01764
   0.01622
   0.01676
   0.01645
   0.01294
   0.01978
   0.01668
   0.02152
   0.02124
   0.01375
   0.01374
   0.02330
   0.01747
   0.02799
   0.02559
   0.02218
   0.01426
   0.01554
   0.01569
   0.01527
   0.02135
   0.01558
   0.02154
   0.01518
   0.01520
   0.01566
   0.01780
   0.02020
   0.01433
   0.00572
   0.00600
   0.00598
   0.01351
   0.01389
   0.00607
   0.00681
   0.01297
   0.01330
   0.01351
   0.00616
   0.00640
   0.01441
   0.01857
   0.01666
   0.01422
   0.02143
   0.01639
   0.01646
   0.03088
   0.02000
   0.01700
   0.02218
   0.01618
   0.01826
   0.03093
   0.03231
   0.02963
   0.01857
   0.02535
   0.02602
   0.01859
   0.02024
   0.02222
   0.02005
   0.02101
   0.02952
   0.02059
   0.01553
   0.02069
   0.01612
   0.02192
   0.01509
   0.02523
   0.02205
   0.01620
   0.01934
   0.02116
   0.02050
   0.02312
   0.01704
   0.02216
   0.01801
   0.02323
   0.02928
   0.02814
   0.02117
   0.02165
   0.02951
   0.02124
   0.02190
   0.02287
   0.02275
   0.02963
   0.02062
   0.02029
   0.02694
   0.02773
   0.02075
   0.02269
   0.02999
   0.02691
   0.01768
   0.02158
   0.02606
   0.02947
   0.01996
   0.02392
   0.02295
   0.02282
   0.02364
   0.02274
   0.02604
   0.01893
   0.02700
   0.01823
   0.01960
   0.02972
   0.01779
   0.01628
   0.01570
   0.02966
   0.02261
   0.01549
   0.01717
   0.01748
   0.03016
   0.02403
   0.01669
   0.02350
   0.02405
   0.02350
   0.02441
   0.01571
   0.02355
   0.03202
   0.01861
   0.01704
   0.02394
   0.01934
   0.01815
   0.01855
   0.02618
   0.01881
   0.01701
   0.01691
   0.01722
   0.01551
   0.02342
   0.02269
   0.02282
   0.02951
   0.02291
   0.01502
   0.02299
   0.02313
   0.02377
   0.01833
   0.01798
   0.01820
   0.01891
   0.01769
   0.01623
   0.01810
   0.01649
   0.01437
   0.01745
   0.02607
   0.01505
   0.01798
   0.02378
   0.01701
   0.01680
   0.01582
   0.01579
   0.01583
   0.01708
   0.01702
   0.02299
   0.02393
   0.02139
   0.02432
   0.02357
   0.01486
   0.01812
   0.01532
   0.02407
   0.01745
   0.01645
   0.01421
   0.01359
   0.01465
   0.01439
   0.00716
   0.00746
   0.00734
   0.00711
   0.00713
   0.01396
   0.00716
   0.00679
   0.01433
   0.01671
   0.01866
   0.02827
   0.02509
   0.01732
   0.01664
   0.02320
   0.01984
   0.01851
   0.01961
   0.02761
   0.02915
   0.02265
   0.01783
   0.02008
   0.02471
   0.02551
   0.02678
   0.03037
   0.02231
   0.02282
   0.02619
   0.01971
   0.02037
   0.02042
   0.01749
   0.02193
   0.02238
   0.02790
   0.02847
   0.02307
   0.02971
   0.03175
   0.02397
   0.02192
   0.02223
   0.02695
   0.02872
   0.02179
   0.02090
   0.02113
   0.03187
   0.02326
   0.02730
   0.02203
   0.03627
   0.02067
   0.03128
   0.02450
   0.02152
   0.03348
   0.02188
   0.02225
   0.02303
   0.02532
   0.03573
   0.03124
   0.02564
   0.02514
   0.02154
   0.03161
   0.02302
   0.02014
   0.01967
   0.02051
   0.02345
   0.02483
   0.02214
   0.02266
   0.02666
   0.02216
   0.01971
   0.01794
   0.01948
   0.01897
   0.02026
   0.02436
   0.01708
   0.01842
   0.01954
   0.01928
   0.01872
   0.01852
   0.02531
   0.01755
   0.02597
   0.01948
   0.02514
   0.01902
   0.02283
   0.02613
   0.02002
   0.02016
   0.02481
   0.01950
   0.01752
   0.01882
   0.01882
   0.01917
   0.01830
   0.02024
   0.01971
   0.02393
   0.02032
   0.01906
   0.02462
   0.01774
   0.01938
   0.02355
   0.02029
   0.01902
   0.01892
   0.02581
   0.02586
   0.01987
   0.01932
   0.01916
   0.02372
   0.02557
   0.02199
   0.02479
   0.01808
   0.02272
   0.02519
   0.01783
   0.02338
   0.02878
   0.02527
   0.02042
   0.02604
   0.01908
   0.02025
   0.01853
   0.02419
   0.02490
   0.01821
   0.01812
   0.02031
   0.02408
   0.01792
   0.01711
   0.01875
   0.01919
   0.01811
   0.02116
   0.02113
   0.03010
   0.02513
   0.02921
   0.02250
   0.00826
   0.02970
   0.00831
   0.00828
   0.02258
   0.01554
   0.03637
   0.01544
   0.00830
   0.01574
   0.02838
   0.01824
   0.02547
   0.01979
   0.02385
   0.02564
   0.02815
   0.01923
   0.01936
   0.02736
   0.02568
   0.02095
   0.03175
   0.01922
   0.02127
   0.02004
   0.02497
   0.02266
   0.02797
   0.02357
   0.02347
   0.02451
   0.03341
   0.02091
   0.02227
   0.02910
   0.02708
   0.03473
   0.02154
   0.02717
   0.02723
   0.02365
   0.02076
   0.03015
   0.02230
   0.03129
   0.02092
   0.03047
   0.02824
   0.02152
   0.02225
   0.02918
   0.02285
   0.02243
   0.02249
   0.03041
   0.02164
   0.01941
   0.02300
   0.02650
   0.02943
   0.02238
   0.02610
   0.02371
   0.02483
   0.02416
   0.03273
   0.02567
   0.02623
   0.02703
   0.03197
   0.03126
   0.02983
   0.02817
   0.02421
   0.04136
   0.02548
   0.02763
   0.03827
   0.02363
   0.02337
   0.03324
   0.02021
   0.02593
   0.01913
   0.01862
   0.02040
   0.03813
   0.01931
   0.02384
   0.01873
   0.02165
   0.02628
   0.03007
   0.01763
   0.01994
   0.02486
   0.02522
   0.02091
   0.01917
   0.02700
   0.01870
   0.02865
   0.03495
   0.02099
   0.02345
   0.02030
   0.02124
   0.02093
   0.02511
   0.02527
   0.02137
   0.02716
   0.01858
   0.02004
   0.03474
   0.01997
   0.03098
   0.01993
   0.02048
   0.03124
   0.02664
   0.02149
   0.01846
   0.02123
   0.02072
   0.02276
   0.02757
   0.02099
   0.01817
   0.01969
   0.03212
   0.01876
   0.02568
   0.01975
   0.02505
   0.01609
   0.02059
   0.02097
   0.01887
   0.01968
   0.02219
   0.02045
   0.02136
   0.02025
   0.03207
   0.02480
   0.02078
   0.02672
   0.02528
   0.02445
   0.01855
   0.01864
   0.02458
   0.02537
   0.02044
   0.02029
   0.02288
   0.00895
   0.00885
   0.00896
   0.00941
   0.01645
   0.00976
   0.01595
   0.00973
   0.02307
   0.00902
   0.00886
   0.00894
   0.02117
   0.02030
   0.02381
   0.02096
   0.02832
   0.02803
   0.02125
   0.03041
   0.01937
   0.02732
   0.02212
   0.02925
   0.02200
   0.02145
   0.02396
   0.02496
   0.02481
   0.02910
   0.02870
   0.02588
   0.02785
   0.02082
   0.02367
   0.02170
   0.02424
   0.02732
   0.02345
   0.03635
   0.02103
   0.02912
   0.02746
   0.02724
   0.02748
   0.02928
   0.02190
   0.02346
   0.02481
   0.03144
   0.03188
   0.02341
   0.03072
   0.02528
   0.03286
   0.02519
   0.02337
   0.02510
   0.02691
   0.03778
   0.02281
   0.03779
   0.02410
   0.03005
   0.02724
   0.02720
   0.02309
   0.02746
   0.02603
   0.03329
   0.02764
   0.02854
   0.03728
   0.03143
   0.02584
   0.02348
   0.02273
   0.03286
   0.03217
   0.02788
   0.03006
   0.03140
   0.03127
   0.02369
   0.02067
   0.02728
   0.02170
   0.03593
   0.02709
   0.02609
   0.02111
   0.02602
   0.02654
   0.03697
   0.02810
   0.02695
   0.02742
   0.02106
   0.02027
   0.02299
   0.03062
   0.02884
   0.02847
   0.02149
   0.02916
   0.02477
   0.02262
   0.02065
   0.02550
   0.03207
   0.02236
   0.02697
   0.02324
   0.02765
   0.03576
   0.01756
   0.02657
   0.02230
   0.02557
   0.02200
   0.02212
   0.02028
   0.02402
   0.02271
   0.02960
   0.02196
   0.02228
   0.01846
   0.02310
   0.02779
   0.01898
   0.02583
   0.02505
   0.01964
   0.02458
   0.02672
   0.03280
   0.02742
   0.02787
   0.02754
   0.02761
   0.02546
   0.02364
   0.02377
   0.02022
   0.02151
   0.02176
   0.01967
   0.02594
   0.02903
   0.03026
   0.02968
   0.02484
   0.02981
   0.02326
   0.03149
   0.02672
   0.02520
   0.03034
   0.02032
   0.01680
   0.02017
   0.03087
   0.00975
   0.01035
   0.01684
   0.01679
   0.02330
   0.01679
   0.00989
   0.02359
   0.01682
   0.02051
   0.02826
   0.02720
   0.01890
   0.02054
   0.02190
   0.02653
   0.02479
   0.02801
   0.02602
   0.02129
   0.02568
   0.02419
   0.02375
   0.02451
   0.02391
   0.02878
   0.02769
   0.03006
   0.02551
   0.02203
   0.02387
   0.03410
   0.02867
   0.04249
   0.03703
   0.03029
   0.02398
   0.03212
   0.02556
   0.03017
   0.02643
   0.02340
   0.02371
   0.02512
   0.03724
   0.02435
   0.02615
   0.02719
   0.02622
   0.03260
   0.02689
   0.02794
   0.02738
   0.02596
   0.02849
   0.03861
   0.02569
   0.02989
   0.02691
   0.03720
   0.03138
   0.03549
   0.02913
   0.02505
   0.02633
   0.02570
   0.03224
   0.03565
   0.03205
   0.02811
   0.03084
   0.03054
   0.03066
   0.02625
   0.02540
   0.03287
   0.03037
   0.03929
   0.02423
   0.02970
   0.02972
   0.02358
   0.02310
   0.02784
   0.02575
   0.02344
   0.02237
   0.01914
   0.02399
   0.02438
   0.02117
   0.02146
   0.02877
   0.02143
   0.02251
   0.01930
   0.02327
   0.03659
   0.02732
   0.02340
   0.02925
   0.02461
   0.03249
   0.02166
   0.02336
   0.02906
   0.03087
   0.02988
   0.02341
   0.02787
   0.02718
   0.02149
   0.02872
   0.02820
   0.02347
   0.02186
   0.02409
   0.02248
   0.02286
   0.03337
   0.02850
   0.02165
   0.03461
   0.02132
   0.02227
   0.02237
   0.02944
   0.02223
   0.03230
   0.02335
   0.02264
   0.02884
   0.02429
   0.02325
   0.02433
   0.02356
   0.02792
   0.02189
   0.02332
   0.02387
   0.02429
   0.02467
   0.02409
   0.03278
   0.02157
   0.02805
   0.02889
   0.02343
   0.02307
   0.02375
   0.02084
   0.02987
   0.01998
   0.02793
   0.02798
   0.03672
   0.02609
   0.00992
   0.02046
   0.01720
   0.01016
   0.01729
   0.01016
   0.01027
   0.01754
   0.02394
   0.01135
   0.02412
   0.01783
   0.02856
   0.02195
   0.03262
   0.02314
   0.03308
   0.02347
   0.02980
   0.02095
   0.02618
   0.02435
   0.03441
   0.02985
   0.02934
   0.02354
   0.02461
   0.02527
   0.03025
   0.02382
   0.02302
   0.02550
   0.03084
   0.02322
   0.03490
   0.02317
   0.02447
   0.02570
   0.02604
   0.03336
   0.02317
   0.02581
   0.03633
   0.03947
   0.03111
   0.03270
   0.02582
   0.02507
   0.03338
   0.03149
   0.02971
   0.03115
   0.03134
   0.03555
   0.02435
   0.03170
   0.03560
   0.03236
   0.02573
   0.02871
   0.03038
   0.02812
   0.02903
   0.03136
   0.02934
   0.03218
   0.02862
   0.02775
   0.02592
   0.03111
   0.02672
   0.03885
   0.03088
   0.02730
   0.02625
   0.02804
   0.03575
   0.02475
   0.02919
   0.03217
   0.03524
   0.03244
   0.02701
   0.02236
   0.02274
   0.02936
   0.02326
   0.02962
   0.02240
   0.02700
   0.02155
   0.02160
   0.02124
   0.03088
   0.03224
   0.02953
   0.03723
   0.02095
   0.03231
   0.02956
   0.03088
   0.02950
   0.02427
   0.02946
   0.02480
   0.02926
   0.03500
   0.02283
   0.03531
   0.02904
   0.02954
   0.02920
   0.03013
   0.03623
   0.02135
   0.03011
   0.02027
   0.02220
   0.02323
   0.02900
   0.03409
   0.02460
   0.02296
   0.02877
   0.02395
   0.02726
   0.02129
   0.02202
   0.02188
   0.02773
   0.02311
   0.02184
   0.02539
   0.02848
   0.02808
   0.02391
   0.02510
   0.02877
   0.02559
   0.02985
   0.02404
   0.02078
   0.02997
   0.02623
   0.02548
   0.02433
   0.02904
   0.03489
   0.02101
   0.04621
   0.03365
   0.02382
   0.02860
   0.02567
   0.03154
   0.02274
   0.03025
   0.02801
   0.02292
   0.01923
   0.01842
   0.01753
   0.01016
   0.02362
   0.01033
   0.01722
   0.01012
   0.01702
   0.01677
   0.01700
   0.01720
   0.00990
   0.03632
   0.02787
   0.02842
   0.02122
   0.02172
   0.02308
   0.02337
   0.02409
   0.04043
   0.02534
   0.03022
   0.03602
   0.02955
   0.02404
   0.02350
   0.02657
   0.03022
   0.03062
   0.02789
   0.03041
   0.02866
   0.03329
   0.03424
   0.02312
   0.02997
   0.02923
   0.02507
   0.03352
   0.03205
   0.03685
   0.03688
   0.03080
   0.02617
   0.02617
   0.02710
   0.02805
   0.02424
   0.02452
   0.02998
   0.02363
   0.02708
   0.02952
   0.02623
   0.02638
   0.03146
   0.02582
   0.03160
   0.03721
   0.02372
   0.02694
   0.03143
   0.02804
   0.02760
   0.03841
   0.03409
   0.02944
   0.02725
   0.02981
   0.02586
   0.02866
   0.02810
   0.02703
   0.02743
   0.02867
   0.03391
   0.02640
   0.03152
   0.02432
   0.03525
   0.03205
   0.03552
   0.02386
   0.02368
   0.02455
   0.02114
   0.02271
   0.02276
   0.03473
   0.02887
   0.02287
   0.02248
   0.03254
   0.02837
   0.03329
   0.02518
   0.02449
   0.02335
   0.02462
   0.02223
   0.03433
   0.02725
   0.02824
   0.02051
   0.02807
   0.02464
   0.02481
   0.03586
   0.02974
   0.03090
   0.02439
   0.02308
   0.03325
   0.02201
   0.04079
   0.02139
   0.02326
   0.02287
   0.02810
   0.02344
   0.02309
   0.02321
   0.02675
   0.02022
   0.02235
   0.02307
   0.02139
   0.02256
   0.02283
   0.02907
   0.03036
   0.02251
   0.02351
   0.03092
   0.02257
   0.03067
   0.02343
   0.02110
   0.02323
   0.03030
   0.03125
   0.02177
   0.03532
   0.02053
   0.02698
   0.03113
   0.02454
   0.02560
   0.02851
   0.02391
   0.02149
   0.02843
   0.02378
   0.03464
   0.02504
   0.02834
   0.02939
   0.03490
   0.02760
   0.02431
   0.01697
   0.01059
   0.01795
   0.02447
   0.03158
   0.02424
   0.02433
   0.01773
   0.01082
   0.01050
   0.02416
   0.02286
   0.02037
   0.02341
   0.02336
   0.02582
   0.02505
   0.02386
   0.02252
   0.02386
   0.02244
   0.02107
   0.02567
   0.03211
   0.02878
   0.02482
   0.02666
   0.03045
   0.02891
   0.03071
   0.02641
   0.02571
   0.02979
   0.03254
   0.03064
   0.03084
   0.02446
   0.02840
   0.02549
   0.03484
   0.03294
   0.03179
   0.02571
   0.02702
   0.03199
   0.02529
   0.02851
   0.02959
   0.02306
   0.02555
   0.02802
   0.02733
   0.03224
   0.02579
   0.02875
   0.03034
   0.03517
   0.03648
   0.02508
   0.02358
   0.04039
   0.02864
   0.04660
   0.02724
   0.02675
   0.02678
   0.03171
   0.02631
   0.03401
   0.03208
   0.02930
   0.03602
   0.03472
   0.02569
   0.03613
   0.03574
   0.02893
   0.02653
   0.02581
   0.03223
   0.03816
   0.02692
   0.02537
   0.02346
   0.02664
   0.02268
   0.02435
   0.02311
   0.04017
   0.02523
   0.02517
   0.03609
   0.02497
   0.03021
   0.02369
   0.02392
   0.02382
   0.02402
   0.03040
   0.02945
   0.02587
   0.02126
   0.02051
   0.02885
   0.02245
   0.03425
   0.02473
   0.02937
   0.02923
   0.02618
   0.02987
   0.03290
   0.02425
   0.02555
   0.02177
   0.02723
   0.02537
   0.02375
   0.02941
   0.02396
   0.03824
   0.03044
   0.02820
   0.02655
   0.02142
   0.02910
   0.03381
   0.02905
   0.03322
   0.02148
   0.03037
   0.02999
   0.02386
   0.03374
   0.02932
   0.03070
   0.02996
   0.02985
   0.03948
   0.02433
   0.02412
   0.02641
   0.02864
   0.02174
   0.02234
   0.02403
   0.02315
   0.02178
   0.02056
   0.02348
   0.02873
   0.02901
   0.02346
   0.02773
   0.02135
   0.03048
   0.03004
   0.02523
   0.02949
   0.01730
   0.01048
   0.02414
   0.01725
   0.01707
   0.01113
   0.01032
   0.03628
   0.01073
   0.01051
   0.02431
   0.01732
   0.02258
   0.02029
   0.02121
   0.02372
   0.03464
   0.03576
   0.03293
   0.02378
   0.02492
   0.03035
   0.02998
   0.03145
   0.02795
   0.02754
   0.01968
   0.02653
   0.02919
   0.02448
   0.03292
   0.02665
   0.03032
   0.02661
   0.02624
   0.02411
   0.03089
   0.02991
   0.03257
   0.03765
   0.02726
   0.02555
   0.03092
   0.02698
   0.03197
   0.02356
   0.03221
   0.02646
   0.03547
   0.03297
   0.04368
   0.02617
   0.02774
   0.02779
   0.02954
   0.02491
   0.02905
   0.03216
   0.03693
   0.03129
   0.04266
   0.02814
   0.02637
   0.02521
   0.02696
   0.02574
   0.02594
   0.03479
   0.02629
   0.02337
   0.03839
   0.03562
   0.02745
   0.02649
   0.03217
   0.03302
   0.02825
   0.03165
   0.03136
   0.02782
   0.03844
   0.03816
   0.02475
   0.02232
   0.02361
   0.02927
   0.02186
   0.02408
   0.02352
   0.02839
   0.02333
   0.04340
   0.02315
   0.02195
   0.02354
   0.02319
   0.03735
   0.03088
   0.03217
   0.02519
   0.04083
   0.02738
   0.02358
   0.02266
   0.02877
   0.02689
   0.02149
   0.02234
   0.02837
   0.02263
   0.02621
   0.03436
   0.02283
   0.02557
   0.03160
   0.02314
   0.03547
   0.03130
   0.02812
   0.02982
   0.02264
   0.02558
   0.02475
   0.02653
   0.02839
   0.02882
   0.02861
   0.02230
   0.02409
   0.02799
   0.02427
   0.02421
   0.02153
   0.03466
   0.02513
   0.02285
   0.02996
   0.02426
   0.03439
   0.02844
   0.03034
   0.03040
   0.02226
   0.02471
   0.02285
   0.03684
   0.03219
   0.02975
   0.03047
   0.02487
   0.02506
   0.03347
   0.02586
   0.02941
   0.03506
   0.02404
   0.02486
   0.02798
   0.02774
   0.02086
   0.01042
   0.02467
   0.01028
   0.01812
   0.01769
   0.01786
   0.01732
   0.03119
   0.01063
   0.02131
   0.01800
   0.02415
   0.02236
   0.02894
   0.03412
   0.02495
   0.03237
   0.02189
   0.02877
   0.02993
   0.02322
   0.02514
   0.02776
   0.02282
   0.02596
   0.02440
   0.02497
   0.02928
   0.02956
   0.03224
   0.03078
   0.03222
   0.02569
   0.03376
   0.03201
   0.02783
   0.02247
   0.02645
   0.02432
   0.03071
   0.03065
   0.02638
   0.03098
   0.03038
   0.02968
   0.02416
   0.04023
   0.02605
   0.02844
   0.03215
   0.03118
   0.03953
   0.03277
   0.02900
   0.03024
   0.02963
   0.03483
   0.02428
   0.03381
   0.02857
   0.02976
   0.03782
   0.03286
   0.02864
   0.02962
   0.03870
   0.03468
   0.02852
   0.03206
   0.03596
   0.03586
   0.02589
   0.02824
   0.03011
   0.03233
   0.02875
   0.02548
   0.02906
   0.03426
   0.02724
   0.03324
   0.02735
   0.02518
   0.03034
   0.02795
   0.03594
   0.02263
   0.02290
   0.02121
   0.02259
   0.02859
   0.02989
   0.02780
   0.03061
   0.02295
   0.02264
   0.02825
   0.02625
   0.02263
   0.02750
   0.02893
   0.02446
   0.03059
   0.02914
   0.02738
   0.02399
   0.02970
   0.02510
   0.03078
   0.02835
   0.02384
   0.03237
   0.02467
   0.02972
   0.02582
   0.02401
   0.02350
   0.03026
   0.02567
   0.04714
   0.02369
   0.02976
   0.03218
   0.02304
   0.02922
   0.02495
   0.03830
   0.02981
   0.02409
   0.02575
   0.02977
   0.04222
   0.02054
   0.03191
   0.02541
   0.02363
   0.02576
   0.02370
   0.02305
   0.03509
   0.03200
   0.04120
   0.02866
   0.03089
   0.02345
   0.02133
   0.02928
   0.02134
   0.02487
   0.02423
   0.02353
   0.02432
   0.02277
   0.02630
   0.03513
   0.02385
   0.03061
   0.03372
   0.02691
   0.02828
   0.03055
   0.01004
   0.01737
   0.01705
   0.01705
   0.01068
   0.01762
   0.01681
   0.02389
   0.01117
   0.01720
   0.01712
   0.03014
   0.02197
   0.02146
   0.02295
   0.02489
   0.02507
   0.02823
   0.02320
   0.02407
   0.03007
   0.03087
   0.02382
   0.03045
   0.03954
   0.02338
   0.02421
   0.03048
   0.02313
   0.03296
   0.02424
   0.02444
   0.03247
   0.02704
   0.02465
   0.02554
   0.03409
   0.02344
   0.03033
   0.03118
   0.03090
   0.03004
   0.03205
   0.03496
   0.02328
   0.02901
   0.02661
   0.03103
   0.02473
   0.02947
   0.02737
   0.03268
   0.02801
   0.03960
   0.03069
   0.02949
   0.03057
   0.02727
   0.03509
   0.02629
   0.02921
   0.03117
   0.02604
   0.02738
   0.03518
   0.02457
   0.03392
   0.02665
   0.03751
   0.02835
   0.03329
   0.02892
   0.03318
   0.03027
   0.02920
   0.02874
   0.03302
   0.03048
   0.02846
   0.03768
   0.02926
   0.03447
   0.02972
   0.02510
   0.03080
   0.02935
   0.02917
   0.02941
   0.03151
   0.02533
   0.03998
   0.02582
   0.02565
   0.02864
   0.02398
   0.02457
   0.02778
   0.02094
   0.02303
   0.02761
   0.03582
   0.02454
   0.03447
   0.02082
   0.02613
   0.02428
   0.02171
   0.02797
   0.02830
   0.02111
   0.02345
   0.02181
   0.02328
   0.02358
   0.02856
   0.02829
   0.02385
   0.02176
   0.02252
   0.02525
   0.02188
   0.02277
   0.02287
   0.03400
   0.03172
   0.02260
   0.02456
   0.02417
   0.02787
   0.02956
   0.02631
   0.02421
   0.03162
   0.02423
   0.03818
   0.02460
   0.02472
   0.02376
   0.03005
   0.03611
   0.02598
   0.02224
   0.02392
   0.02413
   0.02376
   0.02162
   0.02233
   0.03918
   0.02418
   0.02376
   0.02522
   0.03541
   0.03052
   0.02823
   0.02846
   0.02371
   0.02329
   0.03362
   0.02170
   0.03063
   0.01012
   0.01985
   0.02407
   0.01726
   0.01012
   0.02393
   0.00951
   0.01712
   0.01015
   0.01727
   0.01040
   0.01889
   0.02078
   0.02648
   0.02767
   0.02289
   0.02284
   0.03080
   0.02875
   0.02610
   0.02187
   0.02343
   0.02768
   0.02559
   0.02317
   0.03111
   0.02334
   0.03165
   0.03569
   0.03272
   0.02815
   0.02830
   0.03141
   0.02464
   0.02540
   0.03646
   0.03110
   0.02577
   0.02664
   0.02579
   0.02437
   0.02936
   0.03591
   0.04004
   0.02774
   0.02693
   0.02992
   0.03123
   0.03087
   0.03100
   0.03022
   0.03328
   0.02869
   0.02839
   0.02669
   0.03272
   0.02806
   0.03181
   0.03197
   0.02690
   0.02574
   0.02804
   0.03574
   0.03700
   0.03401
   0.02742
   0.03968
   0.04921
   0.03329
   0.02949
   0.03358
   0.03820
   0.02659
   0.03505
   0.03142
   0.03284
   0.03216
   0.04958
   0.02932
   0.02924
   0.03319
   0.03516
   0.02387
   0.02884
   0.02823
   0.02986
   0.02465
   0.02364
   0.03597
   0.02920
   0.02823
   0.02409
   0.02855
   0.03029
   0.02344
   0.02306
   0.02952
   0.02552
   0.02337
   0.03313
   0.02404
   0.02420
   0.02907
   0.02374
   0.02159
   0.03370
   0.03567
   0.02781
   0.02462
   0.02277
   0.02893
   0.02849
   0.03084
   0.02416
   0.02954
   0.02899
   0.02467
   0.02968
   0.02314
   0.02238
   0.02493
   0.02615
   0.03600
   0.02551
   0.02930
   0.02872
   0.02541
   0.05369
   0.02861
   0.03355
   0.02327
   0.02906
   0.03450
   0.03674
   0.03268
   0.02981
   0.02237
   0.02516
   0.02630
   0.03643
   0.03204
   0.03032
   0.03152
   0.02379
   0.03021
   0.02155
   0.02613
   0.03234
   0.02192
   0.02979
   0.02877
   0.02314
   0.02860
   0.02208
   0.02558
   0.02352
   0.03316
   0.02966
   0.01934
   0.02368
   0.01697
   0.01684
   0.02420
   0.01105
   0.01134
   0.03120
   0.01146
   0.01774
   0.02062
   0.01724
   0.01015
   0.03653
   0.02135
   0.02588
   0.02840
   0.02403
   0.02428
   0.02700
   0.02452
   0.03123
   0.02409
   0.02722
   0.02380
   0.02433
   0.03237
   0.02263
   0.03574
   0.03362
   0.03667
   0.02972
   0.02926
   0.03148
   0.03274
   0.02429
   0.02305
   0.03225
   0.02467
   0.03303
   0.02501
   0.02376
   0.03460
   0.02671
   0.02827
   0.03091
   0.02674
   0.02216
   0.02580
   0.02708
   0.02558
   0.02914
   0.02763
   0.03605
   0.02715
   0.03546
   0.03142
   0.03407
   0.03151
   0.04339
   0.02802
   0.02661
   0.02689
   0.02735
   0.03457
   0.03688
   0.02953
   0.03260
   0.03446
   0.02815
   0.02637
   0.02842
   0.02978
   0.04160
   0.03935
   0.03275
   0.04025
   0.02648
   0.02774
   0.03295
   0.02838
   0.03854
   0.03159
   0.03295
   0.03013
   0.03046
   0.02995
   0.02329
   0.02361
   0.02966
   0.03334
   0.03094
   0.02608
   0.03229
   0.02252
   0.02278
   0.02735
   0.02728
   0.03321
   0.02575
   0.02568
   0.02826
   0.03275
   0.02258
   0.02443
   0.02889
   0.03013
   0.02413
   0.02482
   0.02458
   0.03055
   0.03141
   0.02257
   0.02462
   0.02264
   0.02345
   0.04126
   0.02378
   0.03466
   0.02510
   0.02960
   0.01991
   0.02424
   0.02915
   0.02820
   0.02207
   0.03534
   0.02417
   0.02524
   0.03794
   0.02828
   0.02115
   0.02072
   0.02422
   0.03028
   0.02436
   0.02961
   0.02281
   0.02893
   0.02447
   0.02277
   0.02393
   0.02622
   0.02567
   0.02594
   0.02855
   0.02352
   0.02326
   0.02702
   0.02965
   0.02197
   0.02510
   0.02274
   0.02410
   0.03563
   0.02520
   0.02197
   0.02235
   0.02784
   0.02030
   0.02129
   0.01716
   0.01699
   0.01676
   0.03409
   0.02455
   0.01035
   0.01701
   0.02396
   0.01753
   0.02389
   0.01792
   0.01098
   0.01997
   0.02195
   0.03126
   0.02134
   0.02780
   0.02920
   0.02285
   0.03010
   0.03516
   0.03343
   0.02689
   0.02970
   0.02200
   0.02921
   0.03569
   0.02762
   0.03084
   0.02408
   0.02641
   0.03258
   0.04359
   0.02505
   0.03152
   0.02432
   0.03476
   0.02195
   0.03628
   0.02657
   0.03337
   0.03313
   0.03581
   0.03194
   0.02598
   0.02539
   0.03870
   0.02510
   0.03753
   0.02768
   0.03307
   0.02605
   0.02866
   0.02804
   0.03267
   0.02580
   0.03256
   0.02618
   0.02404
   0.03295
   0.02719
   0.03396
   0.03047
   0.03576
   0.02965
   0.03378
   0.03915
   0.02655
   0.03093
   0.03327
   0.03008
   0.02837
   0.03007
   0.02893
   0.03162
   0.02848
   0.03770
   0.02751
   0.03660
   0.02897
   0.03582
   0.02930
   0.02620
   0.03207
   0.04544
   0.02589
   0.03690
   0.02896
   0.02898
   0.03167
   0.02785
   0.02974
   0.02692
   0.02349
   0.03555
   0.02111
   0.02157
   0.02892
   0.02346
   0.03574
   0.03450
   0.02291
   0.02709
   0.03572
   0.02824
   0.02359
   0.03250
   0.02509
   0.03101
   0.02641
   0.02882
   0.02362
   0.03053
   0.02440
   0.02351
   0.02317
   0.02745
   0.02355
   0.02958
   0.02360
   0.03405
   0.04005
   0.02203
   0.02148
   0.03041
   0.03557
   0.03388
   0.03715
   0.02156
   0.02316
   0.02980
   0.02992
   0.02420
   0.03440
   0.03198
   0.02132
   0.02894
   0.02224
   0.02246
   0.03051
   0.02285
   0.02606
   0.02417
   0.02486
   0.02950
   0.02738
   0.02285
   0.02190
   0.02098
   0.02248
   0.03449
   0.02764
   0.02380
   0.02836
   0.03594
   0.02777
   0.02004
   0.02593
   0.03451
   0.02151
   0.03085
   0.03103
   0.02026
   0.03421
   0.01766
   0.01063
   0.03132
   0.01758
   0.01748
   0.01123
   0.02444
   0.04083
   0.02000
   0.02588
   0.02282
   0.02257
   0.03211
   0.03079
   0.02804
   0.02432
   0.02371
   0.02985
   0.03068
   0.03027
   0.03742
   0.02217
   0.02495
   0.02856
   0.03810
   0.02841
   0.03223
   0.02865
   0.02907
   0.02737
   0.02344
   0.02323
   0.03773
   0.02430
   0.02729
   0.03388
   0.03044
   0.02952
   0.02402
   0.03485
   0.03968
   0.03046
   0.02821
   0.02485
   0.02500
   0.03322
   0.02566
   0.02645
   0.03303
   0.03380
   0.02924
   0.02845
   0.02766
   0.02737
   0.02963
   0.03383
   0.02605
   0.03590
   0.02908
   0.02913
   0.02682
   0.02693
   0.02964
   0.02752
   0.02797
   0.02592
   0.03186
   0.03331
   0.03073
   0.03610
   0.03461
   0.03466
   0.03270
   0.02831
   0.03418
   0.03397
   0.03391
   0.02894
   0.03464
   0.03358
   0.02936
   0.02324
   0.02432
   0.03079
   0.02505
   0.03386
   0.02829
   0.02409
   0.02800
   0.02420
   0.02342
   0.02088
   0.02308
   0.02977
   0.02464
   0.02809
   0.02295
   0.03077
   0.03005
   0.02914
   0.03122
   0.03343
   0.02954
   0.02869
   0.02339
   0.02163
   0.02962
   0.03537
   0.02226
   0.02499
   0.03509
   0.02367
   0.02427
   0.02737
   0.02516
   0.02284
   0.02956
   0.02259
   0.03059
   0.02270
   0.03750
   0.02987
   0.03023
   0.02842
   0.02996
   0.02226
   0.02346
   0.02429
   0.02748
   0.02832
   0.02401
   0.02898
   0.02193
   0.02455
   0.02923
   0.02370
   0.03037
   0.02659
   0.02211
   0.02555
   0.03106
   0.02202
   0.02379
   0.02573
   0.02320
   0.02959
   0.02332
   0.02351
   0.02357
   0.02690
   0.03397
   0.02052
   0.02140
   0.02175
   0.02734
   0.02767
   0.02422
   0.01723
   0.01057
   0.02478
   0.01106
   0.01743
   0.01780
   0.01746
   0.01696
   0.01062
   0.03138
   0.02418
   0.02476
   0.02414
   0.02868
   0.02404
   0.03546
   0.02232
   0.02114
   0.02514
   0.03018
   0.02974
   0.02293
   0.02312
   0.02952
   0.03095
   0.02176
   0.02105
   0.03233
   0.03004
   0.02567
   0.02687
   0.02841
   0.03674
   0.03898
   0.03588
   0.02754
   0.02667
   0.02734
   0.03085
   0.02371
   0.02735
   0.03126
   0.03702
   0.04184
   0.02348
   0.03098
   0.02416
   0.03198
   0.02686
   0.03222
   0.03269
   0.03267
   0.02901
   0.03332
   0.03746
   0.02942
   0.03288
   0.02610
   0.03116
   0.02722
   0.02744
   0.03235
   0.02695
   0.04204
   0.03481
   0.02712
   0.02473
   0.03406
   0.02804
   0.03476
   0.02681
   0.02374
   0.02427
   0.04356
   0.02818
   0.02418
   0.02863
   0.03212
   0.02991
   0.03984
   0.03925
   0.02640
   0.02421
   0.03152
   0.02171
   0.03560
   0.03137
   0.02164
   0.02990
   0.02577
   0.02862
   0.02460
   0.02956
   0.02601
   0.02871
   0.02213
   0.02933
   0.02258
   0.02141
   0.02150
   0.02226
   0.03479
   0.03622
   0.02483
   0.03110
   0.03234
   0.02298
   0.02256
   0.03686
   0.02910
   0.03048
   0.03466
   0.02329
   0.02962
   0.02216
   0.02421
   0.03083
   0.02910
   0.02837
   0.02357
   0.03050
   0.02259
   0.02611
   0.02639
   0.02306
   0.02403
   0.02490
   0.02292
   0.02272
   0.02044
   0.02875
   0.04027
   0.02152
   0.02281
   0.02236
   0.02293
   0.02978
   0.02043
   0.02396
   0.02612
   0.02438
   0.03071
   0.02165
   0.02850
   0.02390
   0.02277
   0.02911
   0.02180
   0.02730
   0.03447
   0.02105
   0.02217
   0.03375
   0.02800
   0.02082
   0.02820
   0.02894
   0.04075
   0.02100
   0.01700
   0.02436
   0.02752
   0.01090
   0.02409
   0.02444
   0.01760
   0.01766
   0.01028
   0.01042
   0.02127
   0.02449
   0.02824
   0.02201
   0.03852
   0.02850
   0.02781
   0.02913
   0.03457
   0.03183
   0.03194
   0.03287
   0.02842
   0.03088
   0.02442
   0.04208
   0.02527
   0.04410
   0.02565
   0.02313
   0.02432
   0.04237
   0.02564
   0.02085
   0.02363
   0.02606
   0.02618
   0.03460
   0.03770
   0.02970
   0.02651
   0.03404
   0.02928
   0.03102
   0.03081
   0.02830
   0.03586
   0.03853
   0.03221
   0.03242
   0.02706
   0.03701
   0.02511
   0.02700
   0.03605
   0.02442
   0.02693
   0.03346
   0.03501
   0.02737
   0.03428
   0.02776
   0.04164
   0.02521
   0.03550
   0.03182
   0.02650
   0.02543
   0.02485
   0.03237
   0.03264
   0.04374
   0.02739
   0.02974
   0.02806
   0.02670
   0.03401
   0.04298
   0.03383
   0.02641
   0.03102
   0.02672
   0.03053
   0.02439
   0.02803
   0.02843
   0.02587
   0.02158
   0.02462
   0.02532
   0.03082
   0.02906
   0.02366
   0.02475
   0.03366
   0.03028
   0.03407
   0.02249
   0.02912
   0.02502
   0.02138
   0.02247
   0.02308
   0.01991
   0.02254
   0.02991
   0.02678
   0.02856
   0.02356
   0.03456
   0.02272
   0.02831
   0.02892
   0.03463
   0.02319
   0.03508
   0.02302
   0.02789
   0.03686
   0.03077
   0.03145
   0.02277
   0.03858
   0.02343
   0.03699
   0.02183
   0.02899
   0.02834
   0.03455
   0.02877
   0.02613
   0.02359
   0.02345
   0.02864
   0.03016
   0.03370
   0.02668
   0.02334
   0.02404
   0.02325
   0.02331
   0.02810
   0.02117
   0.02550
   0.02408
   0.03093
   0.02402
   0.02137
   0.02354
   0.02368
   0.02895
   0.02862
   0.02798
   0.02779
   0.02355
   0.02170
   0.02883
   0.02973
   0.03413
   0.04007
   0.02427
   0.01816
   0.02791
   0.01813
   0.01823
   0.01814
   0.03180
   0.02521
   0.02094
   0.02520
   0.01828
   0.01162
   0.02808
   0.02192
   0.02908
   0.02680
   0.03930
   0.02446
   0.02365
   0.03842
   0.02477
   0.02576
   0.02820
   0.02227
   0.02229
   0.03137
   0.02587
   0.02855
   0.03505
   0.03105
   0.02281
   0.02438
   0.02813
   0.02576
   0.02403
   0.03191
   0.02380
   0.02461
   0.03886
   0.02682
   0.03211
   0.02771
   0.02470
   0.02594
   0.02733
   0.02760
   0.02650
   0.03943
   0.02812
   0.03222
   0.03008
   0.02654
   0.02622
   0.03635
   0.03103
   0.03319
   0.02932
   0.03019
   0.03620
   0.03753
   0.03293
   0.03081
   0.04211
   0.03448
   0.02719
   0.02881
   0.02611
   0.03221
   0.03259
   0.03193
   0.02789
   0.03701
   0.04047
   0.03781
   0.02804
   0.03550
   0.02923
   0.03354
   0.03033
   0.03707
   0.03019
   0.03258
   0.03451
   0.03566
   0.02646
   0.02368
   0.02264
   0.02286
   0.02945
   0.02355
   0.02789
   0.03603
   0.02317
   0.02482
   0.03087
   0.02460
   0.02464
   0.02605
   0.03485
   0.03109
   0.03165
   0.03671
   0.03470
   0.02576
   0.02609
   0.02963
   0.03616
   0.02897
   0.02985
   0.03037
   0.02531
   0.02360
   0.02503
   0.03720
   0.03186
   0.03006
   0.02467
   0.03173
   0.02849
   0.02315
   0.03132
   0.03025
   0.02443
   0.02535
   0.03538
   0.03002
   0.02272
   0.02300
   0.02233
   0.02921
   0.03085
   0.03614
   0.02904
   0.03107
   0.03147
   0.03136
   0.03653
   0.04933
   0.02269
   0.02437
   0.03655
   0.02246
   0.02157
   0.02234
   0.02209
   0.02298
   0.02566
   0.02262
   0.02412
   0.03326
   0.02859
   0.02248
   0.02467
   0.02354
   0.03704
   0.02179
   0.02450
   0.02784
   0.02701
   0.03169
   0.01724
   0.01061
   0.02513
   0.02480
   0.02098
   0.02828
   0.02434
   0.02449
   0.02459
   0.02069
   0.04218
   0.04813
   0.02794
   0.02303
   0.02804
   0.02794
   0.02514
   0.03494
   0.02696
   0.03442
   0.02700
   0.02740
   0.03791
   0.02406
   0.02956
   0.03153
   0.04305
   0.03119
   0.02249
   0.02849
   0.02763
   0.02799
   0.02565
   0.03256
   0.03628
   0.04377
   0.02793
   0.02635
   0.02462
   0.02786
   0.03533
   0.03724
   0.03543
   0.03271
   0.02723
   0.02647
   0.02658
   0.03974
   0.04578
   0.02780
   0.03638
   0.02618
   0.04092
   0.02722
   0.02750
   0.03281
   0.02819
   0.03295
   0.04045
   0.03303
   0.03012
   0.03358
   0.02869
   0.02565
   0.03267
   0.03553
   0.02591
   0.03157
   0.02777
   0.03005
   0.03303
   0.03471
   0.02826
   0.02634
   0.02857
   0.03555
   0.03095
   0.02909
   0.03102
   0.03144
   0.02969
   0.03888
   0.02646
   0.02531
   0.03138
   0.02985
   0.02926
   0.02358
   0.02807
   0.03040
   0.02772
   0.02351
   0.02350
   0.03182
   0.03296
   0.02460
   0.02972
   0.03088
   0.03005
   0.04085
   0.02298
   0.02982
   0.02304
   0.04111
   0.02495
   0.02342
   0.02795
   0.02332
   0.02332
   0.02721
   0.02990
   0.03076
   0.03260
   0.03039
   0.02436
   0.02858
   0.02196
   0.02955
   0.02442
   0.02519
   0.02017
   0.03162
   0.02493
   0.02480
   0.03335
   0.02385
   0.04142
   0.02390
   0.02508
   0.04203
   0.03436
   0.03153
   0.02500
   0.02473
   0.03095
   0.02779
   0.03543
   0.02239
   0.02207
   0.02512
   0.02373
   0.02221
   0.02808
   0.04032
   0.02272
   0.02832
   0.02284
   0.03018
   0.02747
   0.04031
   0.02284
   0.03446
   0.02262
   0.02298
   0.03608
   0.02414
   0.02894
   0.03414
   0.03385
   0.02245
   0.02432
   0.03843
   0.01732
   0.03032
   0.03167
   0.02415
   0.03446
   0.03458
   0.01779
   0.03028
   0.03853
   0.01067
   0.02203
   0.02403
   0.04185
   0.02212
   0.03463
   0.02259
   0.02372
   0.02481
   0.02844
   0.03711
   0.02408
   0.02419
   0.02720
   0.02724
   0.02533
   0.02377
   0.03466
   0.02999
   0.03890
   0.02942
   0.03272
   0.03267
   0.02899
   0.02708
   0.02372
   0.02352
   0.02868
   0.03502
   0.02491
   0.02754
   0.02650
   0.02917
   0.03675
   0.03415
   0.03290
   0.02446
   0.04435
   0.02597
   0.02661
   0.02550
   0.02907
   0.03470
   0.04755
   0.02761
   0.02757
   0.03139
   0.02700
   0.02631
   0.02579
   0.02400
   0.03281
   0.04275
   0.02678
   0.02978
   0.03537
   0.03489
   0.04258
   0.03163
   0.03506
   0.03421
   0.02519
   0.03592
   0.02666
   0.03238
   0.04277
   0.03177
   0.02662
   0.02961
   0.03467
   0.02640
   0.02837
   0.03015
   0.02188
   0.02657
   0.02419
   0.02436
   0.03049
   0.02817
   0.03290
   0.03069
   0.02819
   0.02816
   0.03321
   0.02361
   0.02813
   0.02833
   0.03013
   0.02977
   0.02454
   0.02594
   0.03013
   0.02364
   0.02362
   0.02825
   0.03471
   0.02695
   0.03063
   0.02911
   0.03487
   0.02241
   0.02947
   0.02781
   0.02249
   0.02787
   0.03458
   0.03052
   0.02374
   0.03459
   0.02542
   0.02356
   0.03014
   0.03010
   0.02621
   0.02751
   0.03380
   0.02534
   0.02326
   0.03584
   0.02958
   0.02908
   0.03481
   0.02844
   0.02876
   0.02494
   0.02488
   0.02868
   0.02654
   0.03223
   0.02941
   0.02681
   0.02978
   0.02220
   0.02401
   0.02289
   0.02317
   0.02925
   0.02399
   0.02246
   0.02831
   0.02365
   0.02464
   0.03037
   0.03573
   0.03024
   0.02443
   0.02596
   0.02312
   0.02734
   0.03078
   0.02756
   0.01072
   0.02456
   0.01740
   0.01746
   0.02456
   0.01074
   0.04162
   0.02362
   0.01769
   0.02478
   0.03894
   0.03736
   0.02324
   0.02852
   0.02107
   0.02969
   0.02907
   0.02729
   0.02205
   0.02208
   0.02953
   0.02766
   0.02553
   0.03071
   0.02652
   0.02578
   0.02369
   0.02486
   0.02635
   0.03132
   0.03351
   0.03993
   0.02665
   0.02401
   0.02826
   0.02841
   0.03124
   0.02638
   0.02363
   0.02754
   0.03815
   0.03810
   0.03178
   0.02765
   0.02670
   0.02718
   0.03698
   0.02788
   0.03806
   0.03080
   0.04821
   0.02952
   0.02656
   0.03413
   0.02531
   0.02890
   0.03569
   0.02689
   0.03875
   0.02693
   0.04084
   0.04019
   0.02773
   0.03097
   0.03178
   0.02525
   0.05037
   0.02879
   0.02641
   0.02748
   0.03266
   0.02809
   0.03632
   0.03136
   0.02733
   0.03420
   0.03410
   0.03428
   0.03279
   0.02741
   0.02477
   0.02575
   0.02957
   0.02439
   0.02336
   0.02946
   0.02075
   0.02331
   0.02950
   0.02425
   0.02332
   0.02480
   0.03033
   0.03707
   0.02879
   0.02353
   0.02520
   0.02426
   0.03395
   0.02865
   0.03573
   0.03054
   0.02664
   0.02850
   0.02566
   0.02294
   0.02815
   0.03407
   0.02461
   0.02835
   0.02901
   0.02380
   0.03004
   0.03071
   0.03143
   0.02317
   0.02218
   0.03128
   0.02888
   0.03521
   0.02571
   0.03564
   0.02600
   0.03110
   0.02367
   0.02433
   0.02475
   0.02834
   0.03143
   0.02261
   0.02816
   0.02402
   0.03851
   0.02303
   0.02856
   0.02402
   0.02364
   0.02871
   0.03017
   0.02886
   0.02476
   0.02948
   0.02594
   0.02864
   0.02968
   0.02296
   0.03477
   0.02927
   0.02121
   0.03060
   0.02948
   0.02220
   0.02980
   0.02923
   0.02406
   0.02326
   0.02261
   0.02201
   0.02696
   0.02431
   0.04110
   0.03434
   0.03124
   0.03072
   0.01074
   0.02427
   0.02480
   0.03135
   0.03102
   0.03435
   0.02256
   0.02797
   0.03063
   0.03560
   0.02249
   0.04711
   0.02881
   0.02362
   0.03158
   0.02160
   0.03553
   0.03031
   0.02672
   0.02575
   0.03233
   0.02475
   0.02658
   0.02755
   0.03261
   0.02244
   0.03034
   0.03905
   0.03342
   0.03345
   0.03606
   0.03371
   0.03959
   0.02982
   0.02501
   0.02936
   0.03869
   0.02472
   0.02696
   0.02873
   0.03111
   0.03719
   0.02778
   0.02579
   0.03175
   0.03237
   0.03215
   0.02684
   0.02689
   0.03544
   0.02476
   0.03325
   0.02838
   0.02649
   0.02942
   0.02579
   0.03946
   0.02821
   0.03152
   0.02652
   0.02796
   0.02970
   0.03108
   0.03729
   0.04035
   0.02825
   0.03710
   0.03396
   0.03547
   0.02849
   0.03112
   0.03345
   0.04267
   0.03189
   0.03386
   0.03497
   0.03316
   0.03040
   0.02329
   0.02712
   0.02850
   0.03697
   0.02596
   0.02678
   0.04205
   0.02959
   0.02056
   0.02957
   0.03133
   0.02313
   0.02564
   0.02452
   0.02456
   0.02468
   0.03224
   0.02479
   0.03480
   0.03470
   0.03598
   0.02157
   0.02308
   0.02571
   0.02705
   0.02907
   0.03057
   0.02626
   0.02930
   0.02238
   0.02979
   0.02557
   0.02613
   0.02678
   0.02962
   0.02930
   0.02857
   0.02840
   0.02810
   0.02404
   0.02708
   0.02244
   0.02776
   0.02466
   0.02386
   0.03493
   0.03107
   0.02372
   0.02487
   0.02894
   0.03169
   0.02450
   0.02922
   0.03530
   0.02262
   0.02426
   0.03038
   0.02514
   0.04102
   0.02552
   0.03091
   0.03456
   0.03688
   0.03011
   0.03063
   0.03085
   0.02300
   0.02830
   0.03390
   0.03412
   0.02267
   0.02741
   0.02417
   0.02363
   0.02166
   0.03399
   0.01751
   0.03131
   0.01707
   0.01740
   0.02570
   0.02428
   0.03110
   0.03108
   0.01728
   0.04540
   0.02461
   0.02788
   0.02399
   0.02042
   0.02346
   0.02481
   0.03053
   0.02738
   0.02978
   0.02123
   0.02429
   0.02554
   0.02308
   0.02441
   0.02244
   0.03819
   0.02645
   0.03032
   0.03153
   0.02532
   0.02645
   0.02655
   0.02559
   0.02453
   0.02694
   0.02417
   0.02721
   0.02408
   0.03297
   0.03108
   0.02752
   0.02468
   0.03397
   0.03261
   0.02767
   0.02571
   0.03252
   0.02522
   0.03245
   0.03463
   0.02573
   0.02977
   0.03187
   0.03839
   0.03830
   0.02861
   0.03682
   0.03519
   0.03404
   0.02798
   0.02928
   0.03096
   0.03361
   0.02923
   0.03176
   0.02999
   0.02913
   0.03492
   0.03368
   0.03246
   0.03279
   0.02868
   0.03375
   0.03388
   0.03053
   0.04158
   0.03328
   0.02937
   0.02866
   0.03185
   0.03294
   0.03110
   0.02666
   0.02430
   0.03599
   0.02737
   0.03045
   0.02310
   0.02123
   0.02318
   0.04219
   0.02594
   0.02155
   0.02515
   0.03105
   0.02381
   0.02207
   0.02069
   0.02540
   0.02821
   0.02969
   0.02511
   0.03967
   0.02454
   0.02359
   0.02280
   0.02540
   0.02372
   0.03036
   0.02960
   0.02431
   0.02439
   0.03196
   0.02375
   0.02332
   0.03626
   0.02317
   0.02938
   0.02325
   0.03114
   0.02365
   0.03402
   0.02210
   0.02635
   0.02848
   0.03493
   0.02981
   0.02367
   0.02201
   0.02350
   0.02428
   0.02630
   0.02865
   0.03332
   0.02434
   0.03518
   0.02353
   0.02465
   0.02346
   0.02283
   0.02395
   0.02809
   0.02914
   0.02923
   0.02330
   0.02481
   0.03439
   0.03231
   0.02641
   0.02804
   0.02280
   0.04809
   0.03569
   0.02477
   0.02535
   0.02415
   0.03171
   0.02398
   0.03350
   0.03495
   0.01031
   0.02446
   0.04813
   0.02478
   0.03129
   0.01758
   0.01771
   0.01724
   0.02819
   0.02487
   0.04493
   0.01071
   0.03094
   0.02817
   0.03497
   0.03113
   0.02954
   0.02547
   0.02842
   0.02020
   0.02972
   0.02833
   0.03186
   0.03167
   0.03098
   0.02765
   0.03319
   0.02263
   0.02359
   0.02812
   0.02783
   0.03136
   0.02254
   0.02579
   0.02579
   0.02625
   0.02639
   0.02687
   0.03249
   0.03163
   0.03052
   0.02461
   0.02923
   0.02595
   0.03580
   0.02622
   0.02506
   0.03709
   0.02779
   0.02980
   0.03171
   0.03325
   0.04417
   0.03809
   0.03386
   0.03523
   0.03139
   0.03804
   0.03961
   0.03521
   0.02826
   0.02651
   0.02868
   0.03522
   0.03536
   0.03932
   0.03132
   0.02886
   0.02658
   0.02651
   0.02733
   0.02769
   0.02739
   0.02315
   0.03139
   0.02758
   0.02716
   0.03538
   0.02658
   0.03070
   0.03781
   0.02923
   0.03184
   0.02390
   0.02399
   0.03624
   0.02559
   0.02547
   0.02929
   0.02398
   0.02303
   0.03479
   0.02351
   0.02498
   0.03447
   0.02273
   0.02559
   0.02878
   0.02313
   0.02244
   0.02486
   0.02404
   0.03065
   0.02396
   0.03233
   0.03718
   0.03143
   0.02322
   0.03461
   0.02548
   0.04249
   0.02977
   0.02537
   0.02212
   0.02349
   0.02372
   0.03345
   0.02143
   0.02209
   0.02340
   0.03032
   0.02381
   0.02434
   0.03652
   0.02988
   0.02965
   0.02500
   0.02388
   0.03555
   0.02485
   0.02336
   0.02323
   0.02994
   0.02327
   0.02936
   0.02913
   0.02473
   0.02379
   0.02719
   0.02434
   0.02456
   0.02978
   0.02325
   0.04703
   0.03617
   0.02389
   0.03593
   0.03122
   0.03144
   0.02539
   0.03414
   0.02312
   0.02336
   0.02368
   0.02475
   0.02119
   0.02563
   0.02283
   0.02628
   0.02476
   0.03106
   0.02419
   0.02427
   0.01753
   0.01070
   0.01768
   0.03838
   0.02418
   0.01780
   0.02443
   0.03790
   0.02469
   0.02026
   0.02709
   0.03314
   0.02168
   0.03506
   0.02902
   0.02119
   0.03793
   0.02749
   0.02938
   0.02497
   0.04631
   0.03297
   0.02267
   0.02290
   0.03013
   0.02779
   0.02460
   0.02510
   0.02602
   0.02540
   0.03048
   0.02543
   0.03394
   0.02370
   0.03120
   0.02839
   0.03349
   0.03090
   0.02577
   0.02876
   0.03336
   0.02919
   0.03308
   0.02861
   0.02187
   0.02768
   0.03302
   0.02800
   0.04029
   0.03524
   0.03375
   0.02565
   0.03164
   0.02594
   0.02736
   0.03333
   0.02834
   0.03620
   0.03154
   0.02879
   0.03487
   0.03217
   0.02765
   0.03360
   0.02880
   0.03588
   0.02767
   0.03223
   0.03236
   0.03480
   0.02905
   0.02951
   0.03091
   0.02474
   0.03420
   0.03320
   0.03410
   0.04066
   0.02800
   0.02764
   0.02564
   0.03631
   0.02983
   0.02420
   0.02405
   0.02320
   0.03812
   0.02294
   0.03142
   0.02623
   0.03518
   0.02541
   0.02480
   0.03857
   0.02288
   0.03124
   0.02463
   0.02252
   0.02947
   0.03183
   0.02131
   0.02380
   0.02393
   0.02374
   0.02340
   0.03766
   0.02396
   0.02449
   0.03689
   0.02565
   0.03463
   0.02938
   0.02876
   0.02424
   0.02843
   0.03509
   0.02398
   0.02497
   0.02228
   0.02940
   0.02471
   0.02999
   0.03127
   0.02386
   0.02158
   0.02426
   0.02317
   0.02173
   0.02374
   0.02492
   0.02945
   0.03454
   0.03009
   0.02306
   0.02268
   0.02346
   0.04038
   0.03069
   0.02477
   0.03143
   0.02265
   0.02352
   0.02849
   0.03080
   0.02511
   0.02421
   0.02286
   0.02366
   0.02418
   0.03445
   0.02416
   0.03342
   0.03414
   0.02193
   0.02850
   0.02250
   0.02413
   0.01788
   0.03122
   0.02493
   0.02454
   0.02447
   0.03864
   0.02773
   0.01776
   0.02491
   0.02470
   0.02095
   0.01773
   0.03385
   0.02231
   0.03054
   0.02446
   0.02756
   0.02411
   0.03107
   0.03115
   0.02569
   0.03592
   0.02786
   0.02398
   0.03351
   0.02581
   0.02441
   0.02277
   0.02501
   0.03281
   0.02482
   0.02586
   0.02394
   0.03270
   0.02962
   0.03283
   0.02581
   0.03401
   0.02631
   0.02837
   0.02414
   0.03323
   0.02854
   0.03255
   0.03195
   0.03784
   0.03241
   0.03881
   0.03506
   0.02754
   0.03178
   0.02689
   0.03373
   0.02743
   0.03112
   0.02802
   0.03190
   0.02843
   0.02627
   0.03414
   0.02625
   0.02971
   0.03005
   0.03182
   0.04604
   0.02903
   0.02859
   0.04190
   0.02848
   0.03732
   0.02787
   0.03747
   0.03682
   0.03286
   0.02801
   0.02902
   0.03691
   0.02915
   0.03027
   0.02684
   0.03746
   0.03664
   0.03180
   0.02453
   0.02464
   0.02223
   0.02480
   0.03029
   0.02392
   0.03036
   0.02551
   0.03200
   0.02611
   0.03027
   0.03685
   0.02377
   0.02596
   0.02525
   0.03885
   0.02918
   0.02405
   0.02339
   0.02326
   0.02612
   0.02357
   0.02447
   0.02357
   0.02412
   0.03747
   0.03303
   0.04010
   0.02381
   0.03009
   0.02650
   0.02494
   0.02295
   0.03923
   0.02298
   0.02715
   0.02448
   0.03073
   0.03001
   0.03143
   0.02644
   0.02360
   0.02868
   0.03152
   0.03215
   0.03535
   0.02733
   0.02345
   0.02409
   0.02817
   0.04186
   0.02928
   0.03024
   0.02128
   0.02311
   0.03021
   0.02279
   0.02931
   0.03411
   0.03428
   0.02645
   0.02312
   0.02382
   0.02919
   0.02247
   0.02469
   0.02330
   0.02381
   0.02436
   0.03146
   0.02461
   0.02307
   0.03076
   0.02418
   0.02388
   0.02809
   0.02706
   0.03097
   0.03854
   0.03827
   0.01752
   0.03098
   0.03122
   0.02455
   0.02077
   0.02063
   0.03142
   0.01729
   0.02805
   0.02880
   0.02054
   0.02641
   0.02236
   0.03063
   0.02558
   0.03241
   0.02418
   0.02895
   0.02972
   0.03193
   0.02956
   0.02460
   0.04379
   0.03312
   0.02280
   0.03063
   0.02379
   0.02760
   0.03729
   0.02769
   0.02695
   0.02675
   0.02471
   0.02341
   0.02848
   0.03065
   0.02551
   0.02617
   0.03263
   0.03586
   0.03644
   0.03092
   0.02644
   0.02975
   0.03401
   0.02644
   0.02859
   0.03064
   0.02547
   0.02693
   0.03308
   0.03062
   0.02894
   0.02954
   0.03518
   0.02989
   0.03068
   0.02546
   0.03119
   0.02700
   0.02702
   0.02855
   0.03822
   0.02961
   0.03732
   0.02608
   0.03068
   0.02709
   0.03294
   0.04264
   0.02562
   0.03388
   0.02818
   0.02767
   0.02824
   0.02855
   0.03498
   0.03411
   0.03281
   0.02836
   0.03152
   0.02422
   0.03375
   0.02601
   0.02515
   0.02232
   0.02444
   0.02407
   0.03135
   0.02390
   0.02510
   0.03170
   0.03108
   0.02239
   0.02327
   0.03253
   0.02261
   0.02321
   0.02993
   0.02773
   0.03079
   0.02886
   0.02805
   0.02187
   0.02841
   0.02624
   0.02346
   0.02352
   0.03877
   0.02475
   0.02885
   0.03183
   0.02363
   0.02128
   0.02415
   0.02368
   0.03377
   0.02264
   0.02274
   0.03501
   0.02491
   0.02232
   0.02918
   0.02386
   0.03463
   0.03212
   0.02372
   0.02503
   0.02949
   0.02848
   0.02323
   0.02455
   0.02366
   0.02347
   0.03083
   0.02301
   0.03135
   0.02869
   0.03716
   0.02467
   0.03156
   0.02410
   0.02777
   0.02521
   0.02134
   0.02504
   0.02691
   0.02963
   0.02606
   0.02515
   0.02954
   0.02274
   0.03886
   0.02945
   0.02970
   0.02340
   0.02161
   0.02301
   0.02411
   0.01711
   0.01725
   0.01074
   0.01762
   0.02803
   0.03787
   0.01783
   0.02061
   0.02466
   0.03324
   0.02134
   0.01836
   0.02890
   0.02768
   0.02443
   0.02198
   0.02159
   0.02456
   0.02522
   0.02557
   0.03475
   0.02266
   0.02289
   0.02812
   0.04113
   0.03817
   0.03149
   0.03149
   0.02743
   0.02731
   0.02785
   0.03087
   0.02534
   0.02459
   0.03010
   0.02770
   0.02632
   0.02426
   0.02431
   0.02745
   0.03322
   0.02948
   0.03441
   0.02925
   0.02488
   0.02853
   0.02654
   0.02878
   0.02816
   0.02575
   0.02887
   0.02990
   0.03562
   0.03927
   0.02771
   0.03039
   0.02858
   0.02570
   0.02729
   0.02888
   0.02645
   0.03010
   0.02978
   0.03477
   0.02892
   0.02590
   0.02994
   0.02892
   0.02685
   0.02802
   0.02559
   0.02805
   0.03074
   0.03265
   0.03005
   0.03702
   0.02647
   0.03616
   0.03885
   0.03538
   0.02838
   0.02525
   0.02921
   0.03555
   0.02594
   0.03048
   0.03445
   0.02804
   0.03089
   0.02525
   0.02418
   0.02541
   0.03473
   0.02923
   0.02997
   0.02982
   0.02076
   0.02302
   0.02383
   0.02535
   0.02801
   0.03128
   0.03627
   0.02477
   0.03669
   0.02174
   0.02379
   0.02178
   0.02164
   0.02155
   0.02902
   0.03042
   0.02211
   0.03003
   0.03554
   0.02514
   0.02866
   0.03010
   0.02404
   0.02395
   0.02270
   0.02271
   0.03028
   0.02801
   0.02456
   0.02293
   0.02489
   0.02448
   0.03140
   0.02270
   0.03045
   0.02742
   0.02530
   0.03041
   0.02499
   0.02439
   0.02700
   0.03027
   0.02455
   0.02349
   0.02376
   0.03579
   0.02585
   0.02126
   0.02355
   0.03521
   0.02590
   0.03087
   0.02318
   0.02225
   0.02044
   0.02400
   0.03580
   0.02951
   0.03066
   0.02866
   0.02278
   0.02191
   0.02409
   0.02401
   0.03834
   0.02403
   0.02425
   0.02427
   0.03119
   0.03128
   0.01127
   0.02415
   0.02414
   0.03149
   0.02078
   0.02951
   0.02653
   0.02440
   0.02715
   0.02876
   0.02522
   0.02191
   0.03232
   0.03050
   0.02397
   0.03473
   0.03215
   0.02968
   0.02806
   0.04431
   0.02632
   0.02951
   0.02788
   0.02586
   0.02303
   0.02852
   0.02570
   0.02515
   0.03186
   0.02477
   0.02607
   0.02613
   0.02681
   0.03043
   0.02492
   0.03038
   0.03300
   0.02737
   0.03435
   0.03927
   0.03238
   0.02815
   0.02743
   0.03889
   0.03358
   0.02481
   0.02966
   0.02786
   0.03209
   0.02890
   0.03558
   0.03835
   0.02643
   0.03021
   0.02851
   0.02782
   0.03469
   0.02954
   0.03597
   0.03464
   0.02996
   0.03171
   0.02699
   0.02760
   0.03246
   0.03447
   0.03467
   0.03202
   0.03184
   0.03324
   0.02739
   0.03230
   0.04772
   0.02922
   0.03329
   0.03056
   0.02809
   0.02949
   0.02711
   0.02415
   0.02565
   0.02918
   0.02986
   0.02992
   0.03484
   0.02289
   0.03238
   0.02302
   0.02787
   0.02970
   0.02583
   0.02719
   0.03071
   0.02347
   0.02447
   0.02364
   0.02285
   0.02536
   0.02463
   0.02442
   0.03237
   0.02203
   0.02424
   0.03133
   0.03002
   0.02385
   0.03038
   0.03076
   0.03103
   0.02935
   0.02895
   0.02572
   0.02678
   0.03488
   0.03978
   0.04346
   0.02723
   0.02499
   0.02866
   0.02371
   0.02356
   0.02947
   0.02793
   0.02203
   0.02177
   0.03141
   0.02431
   0.02398
   0.02490
   0.02294
   0.02906
   0.02373
   0.02566
   0.03836
   0.02387
   0.02607
   0.02224
   0.02859
   0.02460
   0.02831
   0.02801
   0.02261
   0.02228
   0.02712
   0.02945
   0.02849
   0.02520
   0.02523
   0.02384
   0.03397
   0.02258
   0.02631
   0.03787
   0.01072
   0.01735
   0.01778
   0.03890
   0.03119
   0.02078
   0.04064
   0.02452
   0.02471
   0.01102
   0.02444
   0.02277
   0.03049
   0.03497
   0.02546
   0.02863
   0.02632
   0.02824
   0.02381
   0.02909
   0.03050
   0.03246
   0.02514
   0.02488
   0.02380
   0.03503
   0.02477
   0.02958
   0.04904
   0.04177
   0.03228
   0.02909
   0.03982
   0.02560
   0.02616
   0.03431
   0.02848
   0.03397
   0.02620
   0.02922
   0.03145
   0.02606
   0.04204
   0.02502
   0.02486
   0.03755
   0.03866
   0.02692
   0.02635
   0.02546
   0.03484
   0.03175
   0.03802
   0.03471
   0.02853
   0.03778
   0.02953
   0.02830
   0.03671
   0.02708
   0.03771
   0.03251
   0.02899
   0.04235
   0.03170
   0.02965
   0.02785
   0.03338
   0.02789
   0.04046
   0.03383
   0.03011
   0.03894
   0.03023
   0.03207
   0.02745
   0.03008
   0.03580
   0.03520
   0.04412
   0.03152
   0.02993
   0.03330
   0.03263
   0.02397
   0.02402
   0.03177
   0.02518
   0.02487
   0.03128
   0.02599
   0.02331
   0.02418
   0.02184
   0.02970
   0.02857
   0.02265
   0.02575
   0.03065
   0.03213
   0.02396
   0.02459
   0.02507
   0.02168
   0.02946
   0.02258
   0.02259
   0.02261
   0.03053
   0.02285
   0.03013
   0.03078
   0.03144
   0.02461
   0.02790
   0.02734
   0.03019
   0.02885
   0.02555
   0.03586
   0.02288
   0.02558
   0.02265
   0.02492
   0.02422
   0.02895
   0.03040
   0.02547
   0.02438
   0.02895
   0.03137
   0.03122
   0.02360
   0.02343
   0.02382
   0.03429
   0.04115
   0.03067
   0.02480
   0.03458
   0.02685
   0.03134
   0.04002
   0.03721
   0.02413
   0.02292
   0.02587
   0.03050
   0.02647
   0.03041
   0.02077
   0.02909
   0.02415
   0.02485
   0.03104
   0.03234
   0.02879
   0.02136
   0.02288
   0.02417
   0.01695
   0.01729
   0.03697
   0.02427
   0.01783
   0.04537
   0.02510
   0.02551
   0.04184
   0.03150
   0.02417
   0.03790
   0.03503
   0.02836
   0.03028
   0.03201
   0.02713
   0.03197
   0.02728
   0.02851
   0.03383
   0.02023
   0.02407
   0.02856
   0.02457
   0.03158
   0.02661
   0.03133
   0.03460
   0.03278
   0.03034
   0.02694
   0.03108
   0.02961
   0.03736
   0.02709
   0.03099
   0.03204
   0.02821
   0.03353
   0.03412
   0.03005
   0.03912
   0.02612
   0.02336
   0.03234
   0.03229
   0.02742
   0.03567
   0.03124
   0.02555
   0.03044
   0.03154
   0.02697
   0.02824
   0.03009
   0.03341
   0.02978
   0.02917
   0.02735
   0.02662
   0.03623
   0.03237
   0.03963
   0.03516
   0.02681
   0.02735
   0.02786
   0.02549
   0.03097
   0.03485
   0.02948
   0.02961
   0.03228
   0.02915
   0.03104
   0.03060
   0.04231
   0.04247
   0.04018
   0.02960
   0.02550
   0.02384
   0.02872
   0.03560
   0.03132
   0.03033
   0.02568
   0.02668
   0.02489
   0.02407
   0.02226
   0.02847
   0.03806
   0.02351
   0.02823
   0.02500
   0.02151
   0.02421
   0.02051
   0.02415
   0.02481
   0.03085
   0.03025
   0.02965
   0.02950
   0.02499
   0.02621
   0.02563
   0.02305
   0.02383
   0.02570
   0.02946
   0.02406
   0.03976
   0.04255
   0.03098
   0.03029
   0.02860
   0.02373
   0.03042
   0.02417
   0.02135
   0.02445
   0.02433
   0.02518
   0.02520
   0.03156
   0.02949
   0.03525
   0.02404
   0.03587
   0.02480
   0.02308
   0.03541
   0.02361
   0.02854
   0.03061
   0.03871
   0.04021
   0.03008
   0.02534
   0.02411
   0.02342
   0.02759
   0.03032
   0.02534
   0.02411
   0.02421
   0.03635
   0.02747
   0.02254
   0.02597
   0.02640
   0.03085
   0.02254
   0.02157
   0.02180
   0.02269
   0.01005
   0.02387
   0.03858
   0.01028
   0.03176
   0.02102
   0.04169
   0.03106
   0.01767
   0.01777
   0.04482
   0.01017
   0.02065
   0.03448
   0.02252
   0.02574
   0.02396
   0.04285
   0.02317
   0.03159
   0.02272
   0.02444
   0.02586
   0.03311
   0.02185
   0.03077
   0.03376
   0.03501
   0.02782
   0.04394
   0.02535
   0.03139
   0.04078
   0.02451
   0.02552
   0.03442
   0.03230
   0.02738
   0.02558
   0.03040
   0.03124
   0.03291
   0.02797
   0.03642
   0.02953
   0.02611
   0.03952
   0.03556
   0.02582
   0.03272
   0.03508
   0.03052
   0.02864
   0.03240
   0.02460
   0.02491
   0.03231
   0.04094
   0.02716
   0.03613
   0.03403
   0.02891
   0.02864
   0.02920
   0.02960
   0.02932
   0.03456
   0.02872
   0.03634
   0.02681
   0.02905
   0.03192
   0.03630
   0.02900
   0.03327
   0.02753
   0.02668
   0.03223
   0.02608
   0.03087
   0.02922
   0.03287
   0.03226
   0.02432
   0.02332
   0.02278
   0.02249
   0.02201
   0.04385
   0.02842
   0.03087
   0.02838
   0.02268
   0.02931
   0.02330
   0.02492
   0.02355
   0.02860
   0.03354
   0.02377
   0.02861
   0.03589
   0.03053
   0.02479
   0.02351
   0.02448
   0.02890
   0.02497
   0.03209
   0.03040
   0.02506
   0.02585
   0.02321
   0.04254
   0.02125
   0.02331
   0.02507
   0.02630
   0.02327
   0.02997
   0.03138
   0.02251
   0.02347
   0.02370
   0.02829
   0.02910
   0.02993
   0.03026
   0.02351
   0.02871
   0.03574
   0.03524
   0.02176
   0.02342
   0.03137
   0.03174
   0.04307
   0.02293
   0.03938
   0.02922
   0.02842
   0.04176
   0.02112
   0.02414
   0.02970
   0.02221
   0.02192
   0.02375
   0.02284
   0.02464
   0.02313
   0.03341
   0.03514
   0.02489
   0.02466
   0.02867
   0.02453
   0.03172
   0.03489
   0.02729
   0.05496
   0.03783
   0.01048
   0.01761
   0.03798
   0.04132
   0.03839
   0.03104
   0.03831
   0.01017
   0.02429
   0.04783
   0.01898
   0.02004
   0.02242
   0.02544
   0.01952
   0.02311
   0.03040
   0.02407
   0.02869
   0.02611
   0.02536
   0.03026
   0.02933
   0.03081
   0.03260
   0.02473
   0.02551
   0.03334
   0.02859
   0.02891
   0.02983
   0.02592
   0.02522
   0.03076
   0.02906
   0.02399
   0.02513
   0.02476
   0.03149
   0.02318
   0.03416
   0.02639
   0.02458
   0.02669
   0.02718
   0.03424
   0.02827
   0.03298
   0.03666
   0.03380
   0.02787
   0.02850
   0.03036
   0.02613
   0.02553
   0.04126
   0.03337
   0.03381
   0.02850
   0.03404
   0.02613
   0.03215
   0.03555
   0.03067
   0.02683
   0.03891
   0.02847
   0.02782
   0.03197
   0.03299
   0.03242
   0.02669
   0.02884
   0.02835
   0.03255
   0.02865
   0.03165
   0.02873
   0.04323
   0.02926
   0.02424
   0.04064
   0.02930
   0.02542
   0.02097
   0.03144
   0.02375
   0.03129
   0.02325
   0.02796
   0.02503
   0.04229
   0.03157
   0.02223
   0.02438
   0.02421
   0.03296
   0.02338
   0.02820
   0.03628
   0.02353
   0.02456
   0.02711
   0.03109
   0.02392
   0.02176
   0.02765
   0.02506
   0.02199
   0.02441
   0.02965
   0.02366
   0.03453
   0.02350
   0.02243
   0.02324
   0.02323
   0.02358
   0.03022
   0.02487
   0.03148
   0.02860
   0.02879
   0.02621
   0.02908
   0.03448
   0.02411
   0.02525
   0.02337
   0.02685
   0.02752
   0.02730
   0.02648
   0.02494
   0.02560
   0.02397
   0.03263
   0.03176
   0.02397
   0.02289
   0.02501
   0.02907
   0.03114
   0.02345
   0.02448
   0.02560
   0.03514
   0.02940
   0.02980
   0.03028
   0.02523
   0.03170
   0.03654
   0.02161
   0.02285
   0.02474
   0.02869
   0.02273
   0.02405
   0.02750
   0.03446
   0.01049
   0.01810
   0.01736
   0.03141
   0.01662
   0.01739
   0.01751
   0.01733
   0.01083
   0.02171
   0.02659
   0.02147
   0.02640
   0.02691
   0.02281
   0.02520
   0.02366
   0.02832
   0.02510
   0.02274
   0.03021
   0.02453
   0.02782
   0.02671
   0.02554
   0.03136
   0.02711
   0.03606
   0.02773
   0.02556
   0.03129
   0.02632
   0.02318
   0.02587
   0.03447
   0.03085
   0.03322
   0.02770
   0.02622
   0.02855
   0.02652
   0.03355
   0.03545
   0.02632
   0.02754
   0.02746
   0.02854
   0.03316
   0.03097
   0.03604
   0.02884
   0.02820
   0.02880
   0.02736
   0.03808
   0.02653
   0.03130
   0.02892
   0.04081
   0.03016
   0.02927
   0.02609
   0.02839
   0.03283
   0.02697
   0.02867
   0.02848
   0.03357
   0.03016
   0.02897
   0.03768
   0.02600
   0.02826
   0.02639
   0.03052
   0.03572
   0.02808
   0.04155
   0.03172
   0.04372
   0.02503
   0.02261
   0.02545
   0.03032
   0.02884
   0.02608
   0.03039
   0.02903
   0.02310
   0.02504
   0.02867
   0.02628
   0.02374
   0.02208
   0.02999
   0.03686
   0.02603
   0.02371
   0.02397
   0.02245
   0.02312
   0.02386
   0.02289
   0.02411
   0.02389
   0.02598
   0.02577
   0.02571
   0.02454
   0.02865
   0.02305
   0.02867
   0.03424
   0.02204
   0.03087
   0.02180
   0.02977
   0.02355
   0.02317
   0.02218
   0.04036
   0.02151
   0.02397
   0.02348
   0.02435
   0.02156
   0.02594
   0.02493
   0.02237
   0.02467
   0.02180
   0.02435
   0.03052
   0.03081
   0.03103
   0.02902
   0.02950
   0.02192
   0.02298
   0.03304
   0.02926
   0.02260
   0.02646
   0.02889
   0.02222
   0.02338
   0.02947
   0.02463
   0.02267
   0.02925
   0.02290
   0.02373
   0.02779
   0.02076
   0.02187
   0.02302
   0.02164
   0.03112
   0.01010
   0.03518
   0.04181
   0.03126
   0.01030
   0.03471
   0.03143
   0.01025
   0.02464
   0.03098
   0.01798
   0.02195
   0.03077
   0.02893
   0.02913
   0.02104
   0.02798
   0.03391
   0.04671
   0.03432
   0.03056
   0.02353
   0.02494
   0.03158
   0.03024
   0.02581
   0.03257
   0.02664
   0.02351
   0.02332
   0.02457
   0.02671
   0.02800
   0.02681
   0.03266
   0.02454
   0.02669
   0.02907
   0.02822
   0.03454
   0.02890
   0.02670
   0.02547
   0.02737
   0.02680
   0.03103
   0.03810
   0.02514
   0.04115
   0.04553
   0.04000
   0.02661
   0.03267
   0.02558
   0.03279
   0.02706
   0.03143
   0.03482
   0.02875
   0.03240
   0.03077
   0.02886
   0.02867
   0.03233
   0.03171
   0.03359
   0.03073
   0.03248
   0.02575
   0.03397
   0.02692
   0.03366
   0.03197
   0.03153
   0.02990
   0.02984
   0.03030
   0.03568
   0.03791
   0.03705
   0.02686
   0.02707
   0.02839
   0.02856
   0.02922
   0.02382
   0.03106
   0.02671
   0.03845
   0.02317
   0.02229
   0.03071
   0.02185
   0.02371
   0.02140
   0.02390
   0.02395
   0.02364
   0.02523
   0.02444
   0.03055
   0.02543
   0.02844
   0.02381
   0.02269
   0.02243
   0.03548
   0.02263
   0.02215
   0.03450
   0.02202
   0.02266
   0.02911
   0.02513
   0.02651
   0.02322
   0.03447
   0.02453
   0.02131
   0.02122
   0.02181
   0.02306
   0.02536
   0.02638
   0.02739
   0.02392
   0.02571
   0.02515
   0.02477
   0.02504
   0.02393
   0.02362
   0.03135
   0.03150
   0.02895
   0.03708
   0.02744
   0.02315
   0.04259
   0.03262
   0.02994
   0.03428
   0.03773
   0.02112
   0.02514
   0.02169
   0.02358
   0.02294
   0.03419
   0.02837
   0.02261
   0.02290
   0.02316
   0.02844
   0.02205
   0.02195
   0.02236
   0.02111
   0.02131
   0.01007
   0.02767
   0.01066
   0.01772
   0.05125
   0.03687
   0.01067
   0.02741
   0.03802
   0.01777
   0.03409
   0.01721
   0.02553
   0.02844
   0.02372
   0.02357
   0.02859
   0.02371
   0.02473
   0.03084
   0.03879
   0.02427
   0.02703
   0.02596
   0.03886
   0.02990
   0.02652
   0.03077
   0.03345
   0.02692
   0.02425
   0.03443
   0.03197
   0.03608
   0.02286
   0.02644
   0.02401
   0.02760
   0.02685
   0.03183
   0.02923
   0.03438
   0.03512
   0.02645
   0.02803
   0.04637
   0.03742
   0.03034
   0.02572
   0.02751
   0.03826
   0.02973
   0.02577
   0.02955
   0.03727
   0.03596
   0.03195
   0.03066
   0.03492
   0.03210
   0.02965
   0.03449
   0.02620
   0.02853
   0.02685
   0.03020
   0.02687
   0.03298
   0.03025
   0.03210
   0.02677
   0.03978
   0.02869
   0.03608
   0.03334
   0.03616
   0.02692
   0.03877
   0.02835
   0.02809
   0.03022
   0.03826
   0.02722
   0.03609
   0.03061
   0.02497
   0.02800
   0.02195
   0.03119
   0.03368
   0.02258
   0.02952
   0.02427
   0.03021
   0.03268
   0.02256
   0.02283
   0.02452
   0.03887
   0.02194
   0.02341
   0.02561
   0.02917
   0.02450
   0.02322
   0.02418
   0.03041
   0.02999
   0.02759
   0.03163
   0.02831
   0.02309
   0.02521
   0.02382
   0.03553
   0.03448
   0.02420
   0.02638
   0.02133
   0.02992
   0.02195
   0.02824
   0.02242
   0.02289
   0.02276
   0.02410
   0.03510
   0.02966
   0.02222
   0.02245
   0.03656
   0.02503
   0.02545
   0.02632
   0.02379
   0.02628
   0.02497
   0.04307
   0.02655
   0.02254
   0.02222
   0.02967
   0.03388
   0.02223
   0.02835
   0.02947
   0.02331
   0.02308
   0.02334
   0.02498
   0.02399
   0.02908
   0.02506
   0.02402
   0.02325
   0.02168
   0.02450
   0.03261
   0.02410
   0.02777
   0.03103
   0.05163
   0.01665
   0.02385
   0.02708
   0.02457
   0.02370
   0.01687
   0.04129
   0.03821
   0.01743
   0.03625
   0.02113
   0.01843
   0.02302
   0.02516
   0.01884
   0.02606
   0.02208
   0.03189
   0.02170
   0.04237
   0.02484
   0.03818
   0.04005
   0.02442
   0.02531
   0.03239
   0.02493
   0.02488
   0.02695
   0.02642
   0.02775
   0.02691
   0.03816
   0.03232
   0.03223
   0.03039
   0.03112
   0.03846
   0.03136
   0.03398
   0.02351
   0.03103
   0.03239
   0.03214
   0.03163
   0.02452
   0.02712
   0.02674
   0.02925
   0.03156
   0.02649
   0.02500
   0.02632
   0.02789
   0.02868
   0.03032
   0.03446
   0.03088
   0.03383
   0.03364
   0.02474
   0.03224
   0.03134
   0.03282
   0.03056
   0.03715
   0.02984
   0.02802
   0.03486
   0.02578
   0.03943
   0.02577
   0.02836
   0.02847
   0.02813
   0.03332
   0.03087
   0.02851
   0.03006
   0.02957
   0.02878
   0.02909
   0.02171
   0.02998
   0.02076
   0.02310
   0.02403
   0.02761
   0.02354
   0.03043
   0.02098
   0.02748
   0.02650
   0.02238
   0.02168
   0.02025
   0.02902
   0.02942
   0.02431
   0.02381
   0.02287
   0.02525
   0.03299
   0.03595
   0.02422
   0.02013
   0.02443
   0.02929
   0.02884
   0.02328
   0.03027
   0.02435
   0.02931
   0.03611
   0.02395
   0.02956
   0.02899
   0.03433
   0.02211
   0.02817
   0.02107
   0.02691
   0.02533
   0.02645
   0.03997
   0.02404
   0.02393
   0.02824
   0.02172
   0.02926
   0.02858
   0.02262
   0.02377
   0.02535
   0.03895
   0.02249
   0.02780
   0.02980
   0.02344
   0.02685
   0.02990
   0.02197
   0.02422
   0.02480
   0.02292
   0.02114
   0.02754
   0.02863
   0.02727
   0.02428
   0.02369
   0.02436
   0.03283
   0.02791
   0.02422
   0.03473
   0.02707
   0.02322
   0.01640
   0.04381
   0.02428
   0.03465
   0.03116
   0.02376
   0.03416
   0.03847
   0.02432
   0.01629
   0.02738
   0.03112
   0.02999
   0.02116
   0.02660
   0.02506
   0.02191
   0.02248
   0.02273
   0.02800
   0.02515
   0.03616
   0.02038
   0.02737
   0.02432
   0.02761
   0.02330
   0.02651
   0.03188
   0.03282
   0.02767
   0.02370
   0.02474
   0.02647
   0.04430
   0.02731
   0.02412
   0.03039
   0.03225
   0.03048
   0.02583
   0.03492
   0.02762
   0.01978
   0.03144
   0.02640
   0.02955
   0.02311
   0.02688
   0.03943
   0.02600
   0.03515
   0.03072
   0.02592
   0.02721
   0.03833
   0.04108
   0.02796
   0.02744
   0.02554
   0.03431
   0.02870
   0.04017
   0.03243
   0.03110
   0.03167
   0.02789
   0.02850
   0.03118
   0.03065
   0.02923
   0.02886
   0.02559
   0.02718
   0.03003
   0.03369
   0.03186
   0.04503
   0.03127
   0.03692
   0.04413
   0.02730
   0.03464
   0.03030
   0.02334
   0.03845
   0.02785
   0.02287
   0.02902
   0.03158
   0.02080
   0.02030
   0.02601
   0.02156
   0.03338
   0.02280
   0.03120
   0.02173
   0.02686
   0.03375
   0.02169
   0.02206
   0.02857
   0.02171
   0.02073
   0.02468
   0.02194
   0.02249
   0.02633
   0.03100
   0.04305
   0.02367
   0.02485
   0.02305
   0.03017
   0.02597
   0.02933
   0.02308
   0.03201
   0.02756
   0.02448
   0.03180
   0.02417
   0.02314
   0.03711
   0.02691
   0.03141
   0.02982
   0.03007
   0.02385
   0.02360
   0.02291
   0.02712
   0.03009
   0.02434
   0.01950
   0.02209
   0.02830
   0.02357
   0.02761
   0.03191
   0.02259
   0.02222
   0.02553
   0.02680
   0.02254
   0.02429
   0.02641
   0.02290
   0.02376
   0.02157
   0.02270
   0.02359
   0.02528
   0.02382
   0.02050
   0.02064
   0.02075
   0.02814
   0.02202
   0.01643
   0.03428
   0.00932
   0.00982
   0.03081
   0.01721
   0.01665
   0.01726
   0.03413
   0.04156
   0.01691
   0.01712
   0.03194
   0.03296
   0.02102
   0.02999
   0.02476
   0.02007
   0.03573
   0.02766
   0.02264
   0.02444
   0.02290
   0.03744
   0.03694
   0.02453
   0.03157
   0.02332
   0.02447
   0.02706
   0.02820
   0.02767
   0.03880
   0.03360
   0.03603
   0.02691
   0.02721
   0.03642
   0.02615
   0.04713
   0.03367
   0.02547
   0.03441
   0.03417
   0.02489
   0.02869
   0.03063
   0.02461
   0.02882
   0.02559
   0.02406
   0.03393
   0.02930
   0.03100
   0.03134
   0.05093
   0.02824
   0.02449
   0.03141
   0.02989
   0.02790
   0.03286
   0.03172
   0.03931
   0.02870
   0.03283
   0.02889
   0.03911
   0.03390
   0.03468
   0.03189
   0.02673
   0.03629
   0.02995
   0.02810
   0.02538
   0.03084
   0.03079
   0.03046
   0.02650
   0.04347
   0.04098
   0.03366
   0.02988
   0.02378
   0.03192
   0.02190
   0.04205
   0.04117
   0.02948
   0.02995
   0.02752
   0.03605
   0.02327
   0.02064
   0.03400
   0.02942
   0.02509
   0.02425
   0.02141
   0.02836
   0.02300
   0.02080
   0.02982
   0.02259
   0.02049
   0.02352
   0.02258
   0.02187
   0.02474
   0.02513
   0.02387
   0.02702
   0.02273
   0.02672
   0.03112
   0.02102
   0.02349
   0.02343
   0.02458
   0.02049
   0.02509
   0.02828
   0.02886
   0.02292
   0.02293
   0.02845
   0.02173
   0.03986
   0.02391
   0.03086
   0.02279
   0.02429
   0.02240
   0.02250
   0.02882
   0.02892
   0.02252
   0.03026
   0.03011
   0.02384
   0.02933
   0.03131
   0.02502
   0.04864
   0.04109
   0.02283
   0.03443
   0.03553
   0.02240
   0.03282
   0.02384
   0.02463
   0.02528
   0.02691
   0.02077
   0.02587
   0.02219
   0.02053
   0.02906
   0.02348
   0.00949
   0.02395
   0.04131
   0.01672
   0.01031
   0.01015
   0.03842
   0.02740
   0.03799
   0.00967
   0.01003
   0.02317
   0.02396
   0.02057
   0.03033
   0.02424
   0.02156
   0.02363
   0.02162
   0.02877
   0.02338
   0.01816
   0.02590
   0.02476
   0.02826
   0.02912
   0.02308
   0.03203
   0.02168
   0.03376
   0.02342
   0.02891
   0.02306
   0.03072
   0.03873
   0.02589
   0.03003
   0.02709
   0.03262
   0.02569
   0.02670
   0.03168
   0.02744
   0.03535
   0.03142
   0.02444
   0.03040
   0.02254
   0.02938
   0.03496
   0.02645
   0.02931
   0.03264
   0.03060
   0.02709
   0.02933
   0.04133
   0.02316
   0.02821
   0.02869
   0.03071
   0.02561
   0.03761
   0.03301
   0.03430
   0.03477
   0.02897
   0.02605
   0.02719
   0.03231
   0.02983
   0.03187
   0.03382
   0.03813
   0.04300
   0.03287
   0.03572
   0.03511
   0.03612
   0.04528
   0.03638
   0.03603
   0.02435
   0.02086
   0.03053
   0.02346
   0.02882
   0.02945
   0.01941
   0.02865
   0.02315
   0.02557
   0.02878
   0.02384
   0.02101
   0.02868
   0.02394
   0.02517
   0.02200
   0.02481
   0.02762
   0.02492
   0.02149
   0.02907
   0.03058
   0.02440
   0.02462
   0.02370
   0.02730
   0.02925
   0.02075
   0.02293
   0.02832
   0.02401
   0.02319
   0.02299
   0.03121
   0.02552
   0.02271
   0.02950
   0.02406
   0.02521
   0.03057
   0.02422
   0.02307
   0.03092
   0.03550
   0.02285
   0.03068
   0.03396
   0.02343
   0.02215
   0.02461
   0.03052
   0.02854
   0.03879
   0.02203
   0.02268
   0.03213
   0.02240
   0.02494
   0.04188
   0.02915
   0.02950
   0.03563
   0.03571
   0.03511
   0.02127
   0.03428
   0.02733
   0.04016
   0.02482
   0.02190
   0.02594
   0.02660
   0.02787
   0.02885
   0.02366
   0.02793
   0.03434
   0.03816
   0.01829
   0.01869
   0.01679
   0.03214
   0.02068
   0.02411
   0.01698
   0.02487
   0.04198
   0.01767
   0.02162
   0.02229
   0.02955
   0.02420
   0.03014
   0.02784
   0.02114
   0.02852
   0.03216
   0.03053
   0.04023
   0.02767
   0.02503
   0.02335
   0.02407
   0.02648
   0.02424
   0.02975
   0.03644
   0.03232
   0.02874
   0.03229
   0.03117
   0.02430
   0.02404
   0.02861
   0.03153
   0.04375
   0.03730
   0.02356
   0.02473
   0.02569
   0.02599
   0.03225
   0.02750
   0.02655
   0.03958
   0.03175
   0.02681
   0.02233
   0.02554
   0.03547
   0.03588
   0.03545
   0.02518
   0.03225
   0.03733
   0.03069
   0.04365
   0.02771
   0.03185
   0.02625
   0.03175
   0.02631
   0.03685
   0.02683
   0.02848
   0.02931
   0.02678
   0.02842
   0.03066
   0.02839
   0.03312
   0.04724
   0.03256
   0.03266
   0.03314
   0.02755
   0.03457
   0.02679
   0.02540
   0.02430
   0.02579
   0.02359
   0.03444
   0.02836
   0.03031
   0.02742
   0.02895
   0.02957
   0.02835
   0.02208
   0.02809
   0.03540
   0.03660
   0.03198
   0.02570
   0.02399
   0.01956
   0.02314
   0.02248
   0.02089
   0.02404
   0.02870
   0.02878
   0.02905
   0.02804
   0.03003
   0.02177
   0.02609
   0.02759
   0.02135
   0.04655
   0.02316
   0.03477
   0.03062
   0.02409
   0.02303
   0.03977
   0.02183
   0.02051
   0.03568
   0.03073
   0.02927
   0.03089
   0.03813
   0.03173
   0.02437
   0.02317
   0.02484
   0.02946
   0.03794
   0.02230
   0.04324
   0.02846
   0.02445
   0.02478
   0.02302
   0.03390
   0.02984
   0.03608
   0.03132
   0.02414
   0.02779
   0.02040
   0.02734
   0.02324
   0.02838
   0.03050
   0.02072
   0.02187
   0.02816
   0.02362
   0.02757
   0.02575
   0.02343
   0.03563
   0.03375
   0.04140
   0.04194
   0.03099
   0.03117
   0.01691
   0.02755
   0.03129
   0.02438
   0.02408
   0.03147
   0.03122
   0.03443
   0.02048
   0.03390
   0.03247
   0.02125
   0.02894
   0.02237
   0.02099
   0.04073
   0.02340
   0.02986
   0.02691
   0.02923
   0.03040
   0.02393
   0.03481
   0.02751
   0.02320
   0.03457
   0.02395
   0.02436
   0.03176
   0.02403
   0.03451
   0.04399
   0.02416
   0.02297
   0.02612
   0.02489
   0.03472
   0.02787
   0.02839
   0.02698
   0.02946
   0.03581
   0.03471
   0.02704
   0.03087
   0.02236
   0.03195
   0.02904
   0.02832
   0.02948
   0.03403
   0.02629
   0.03573
   0.03840
   0.03121
   0.02539
   0.03283
   0.03185
   0.02691
   0.02558
   0.03626
   0.02639
   0.02860
   0.03118
   0.03291
   0.03248
   0.03205
   0.03312
   0.03788
   0.03025
   0.03726
   0.03094
   0.03122
   0.02603
   0.03357
   0.03387
   0.03466
   0.02963
   0.02485
   0.02355
   0.03003
   0.02452
   0.03029
   0.02767
   0.02853
   0.02209
   0.02825
   0.02298
   0.04053
   0.02738
   0.02604
   0.01966
   0.02336
   0.02271
   0.02223
   0.02919
   0.02339
   0.03129
   0.02402
   0.02427
   0.03034
   0.02288
   0.02572
   0.02917
   0.02939
   0.02927
   0.02851
   0.03134
   0.02211
   0.03296
   0.02606
   0.02708
   0.02935
   0.03404
   0.03362
   0.02749
   0.02986
   0.02361
   0.02338
   0.02482
   0.02170
   0.03584
   0.03665
   0.03449
   0.02743
   0.02494
   0.03395
   0.02044
   0.02044
   0.02686
   0.02906
   0.02376
   0.03070
   0.02835
   0.02700
   0.02472
   0.02404
   0.02212
   0.03356
   0.03243
   0.02579
   0.02453
   0.02228
   0.02873
   0.03465
   0.02305
   0.03999
   0.02777
   0.02807
   0.03518
   0.02313
   0.02505
   0.02175
   0.02062
   0.02180
   0.03414
   0.02955
   0.03096
   0.02750
   0.02024
   0.01692
   0.01712
   0.02427
   0.01018
   0.03840
   0.03134
   0.01682
   0.03437
   0.01957
   0.02667
   0.02242
   0.02909
   0.02781
   0.03780
   0.02440
   0.03495
   0.03004
   0.02458
   0.02960
   0.02871
   0.02313
   0.02414
   0.03326
   0.03734
   0.02909
   0.02648
   0.02791
   0.02695
   0.02941
   0.02888
   0.03897
   0.02655
   0.02565
   0.02843
   0.02694
   0.04518
   0.03284
   0.02412
   0.03208
   0.02846
   0.03240
   0.03552
   0.02344
   0.03148
   0.02778
   0.03502
   0.03013
   0.03614
   0.03070
   0.02705
   0.02608
   0.02695
   0.03260
   0.02629
   0.02715
   0.03264
   0.03762
   0.02581
   0.02809
   0.03236
   0.03456
   0.03609
   0.03279
   0.03253
   0.03623
   0.03661
   0.03149
   0.03065
   0.03169
   0.03179
   0.02995
   0.03039
   0.02814
   0.03238
   0.03162
   0.03396
   0.04899
   0.03989
   0.02430
   0.02628
   0.03037
   0.02268
   0.02863
   0.02770
   0.02484
   0.02576
   0.02545
   0.02931
   0.02151
   0.02206
   0.02825
   0.02167
   0.02192
   0.03292
   0.03113
   0.02606
   0.03080
   0.02040
   0.02164
   0.03499
   0.03494
   0.03099
   0.02033
   0.02340
   0.02845
   0.04208
   0.02844
   0.03604
   0.02116
   0.02749
   0.02141
   0.02141
   0.02402
   0.02863
   0.02355
   0.03838
   0.02128
   0.02192
   0.02463
   0.02966
   0.02390
   0.02316
   0.02512
   0.02168
   0.02634
   0.03475
   0.02869
   0.02363
   0.02379
   0.03928
   0.02367
   0.03071
   0.02051
   0.02982
   0.02344
   0.02234
   0.03841
   0.02348
   0.02754
   0.03668
   0.02178
   0.02417
   0.02177
   0.02269
   0.02972
   0.02218
   0.02245
   0.02286
   0.03325
   0.03055
   0.02106
   0.02730
   0.02263
   0.02205
   0.02029
   0.02033
   0.02377
   0.02016
   0.00974
   0.01729
   0.03114
   0.03116
   0.02382
   0.03135
   0.00990
   0.04879
   0.03106
   0.02377
   0.02852
   0.02893
   0.02681
   0.02602
   0.02500
   0.02113
   0.02164
   0.03002
   0.03180
   0.03343
   0.02224
   0.01966
   0.02830
   0.02401
   0.02978
   0.03597
   0.03186
   0.02900
   0.03083
   0.03302
   0.02921
   0.03127
   0.02911
   0.02602
   0.02529
   0.02307
   0.02540
   0.03361
   0.02482
   0.02956
   0.02942
   0.02884
   0.02532
   0.02481
   0.02615
   0.02819
   0.03788
   0.03282
   0.03265
   0.03206
   0.02686
   0.02350
   0.03192
   0.03609
   0.02885
   0.03399
   0.03651
   0.02988
   0.02970
   0.03713
   0.03192
   0.02609
   0.02585
   0.02958
   0.04358
   0.02925
   0.02743
   0.02791
   0.03158
   0.03547
   0.03598
   0.03154
   0.02934
   0.03267
   0.03376
   0.03541
   0.03235
   0.03202
   0.03948
   0.03275
   0.02695
   0.02881
   0.02957
   0.02365
   0.02069
   0.02820
   0.02779
   0.02818
   0.03411
   0.03047
   0.02077
   0.02721
   0.02412
   0.02403
   0.02896
   0.03494
   0.02238
   0.02394
   0.02864
   0.02406
   0.02374
   0.02265
   0.02280
   0.02404
   0.02478
   0.02861
   0.02397
   0.03111
   0.03002
   0.02364
   0.03538
   0.03071
   0.02014
   0.02093
   0.02926
   0.02989
   0.02107
   0.02363
   0.02729
   0.02895
   0.02262
   0.04505
   0.02793
   0.02266
   0.02719
   0.02268
   0.02347
   0.02349
   0.02277
   0.02314
   0.02107
   0.02491
   0.02371
   0.02349
   0.03410
   0.02550
   0.02692
   0.02378
   0.03400
   0.02382
   0.03480
   0.02224
   0.02532
   0.02183
   0.02008
   0.02084
   0.02250
   0.02408
   0.03615
   0.02478
   0.02937
   0.03068
   0.02887
   0.03487
   0.02529
   0.02137
   0.02139
   0.02128
   0.04041
   0.03102
   0.03778
   0.05473
   0.02373
   0.04550
   0.03452
   0.01689
   0.02416
   0.01694
   0.03091
   0.01683
   0.02827
   0.02004
   0.01852
   0.02806
   0.03704
   0.03018
   0.02490
   0.02677
   0.03034
   0.02148
   0.03148
   0.02251
   0.02898
   0.02306
   0.02254
   0.03049
   0.02641
   0.03146
   0.02416
   0.02638
   0.02715
   0.03298
   0.02889
   0.02532
   0.02770
   0.02913
   0.02752
   0.03014
   0.03061
   0.03795
   0.02564
   0.02607
   0.02718
   0.03331
   0.02968
   0.02930
   0.03316
   0.03247
   0.03617
   0.02833
   0.03168
   0.03762
   0.02921
   0.02917
   0.02964
   0.02507
   0.03245
   0.03013
   0.02668
   0.03135
   0.03448
   0.03011
   0.02787
   0.03496
   0.03522
   0.02860
   0.02865
   0.03009
   0.02890
   0.03451
   0.03648
   0.03697
   0.02953
   0.02926
   0.03682
   0.02952
   0.02484
   0.04050
   0.03688
   0.03299
   0.03123
   0.02923
   0.02320
   0.02020
   0.02140
   0.02411
   0.04649
   0.02794
   0.02374
   0.02785
   0.02404
   0.02297
   0.02929
   0.02168
   0.02428
   0.03874
   0.02448
   0.02201
   0.02888
   0.02202
   0.02088
   0.03324
   0.02166
   0.03300
   0.02251
   0.03068
   0.02885
   0.02650
   0.02242
   0.03761
   0.02395
   0.02962
   0.02387
   0.03007
   0.02434
   0.03613
   0.02959
   0.02363
   0.02910
   0.02467
   0.03080
   0.02768
   0.03145
   0.02732
   0.03553
   0.02929
   0.02363
   0.04159
   0.03238
   0.02393
   0.02503
   0.02757
   0.02327
   0.02294
   0.02541
   0.02798
   0.02976
   0.02852
   0.02476
   0.03159
   0.02199
   0.02884
   0.02243
   0.02111
   0.02195
   0.02233
   0.02304
   0.02877
   0.02540
   0.02252
   0.02152
   0.03150
   0.02772
   0.03618
   0.02576
   0.02229
   0.02678
   0.02723
   0.01711
   0.00966
   0.02712
   0.00998
   0.02432
   0.01014
   0.03119
   0.01741
   0.02417
   0.02415
   0.03155
   0.03862
   0.02496
   0.01860
   0.02635
   0.03403
   0.02761
   0.02721
   0.02149
   0.02276
   0.03490
   0.02501
   0.03045
   0.04138
   0.03659
   0.03089
   0.02187
   0.02522
   0.02474
   0.02291
   0.02700
   0.02431
   0.03374
   0.02542
   0.02936
   0.02873
   0.02352
   0.02964
   0.03079
   0.02835
   0.04638
   0.02866
   0.03159
   0.02122
   0.03378
   0.03152
   0.03073
   0.03008
   0.04151
   0.03012
   0.03259
   0.03643
   0.02690
   0.02976
   0.02786
   0.02900
   0.03778
   0.02737
   0.03129
   0.03171
   0.04122
   0.02537
   0.03195
   0.03176
   0.03186
   0.03153
   0.02614
   0.02984
   0.03082
   0.02943
   0.02741
   0.03200
   0.02919
   0.03534
   0.03165
   0.03442
   0.02940
   0.03077
   0.02921
   0.03084
   0.03195
   0.03828
   0.02791
   0.02221
   0.02677
   0.02320
   0.03534
   0.02170
   0.02501
   0.02285
   0.02514
   0.02702
   0.02807
   0.02801
   0.02338
   0.02295
   0.02347
   0.02236
   0.03726
   0.02519
   0.02286
   0.03226
   0.02565
   0.02324
   0.02405
   0.03943
   0.02347
   0.02856
   0.03529
   0.02520
   0.03360
   0.02067
   0.03031
   0.03625
   0.03223
   0.02798
   0.02741
   0.02388
   0.02400
   0.02411
   0.02901
   0.02456
   0.02079
   0.02959
   0.02158
   0.03005
   0.02392
   0.02417
   0.02523
   0.02432
   0.02225
   0.02431
   0.02171
   0.02339
   0.02441
   0.02337
   0.03139
   0.02319
   0.02901
   0.02480
   0.02509
   0.03483
   0.02036
   0.02469
   0.02702
   0.02941
   0.02286
   0.02883
   0.02590
   0.02292
   0.02830
   0.02273
   0.02836
   0.02428
   0.02544
   0.02792
   0.03107
   0.02542
   0.02192
   0.02139
   0.01670
   0.02385
   0.03127
   0.02019
   0.04471
   0.01722
   0.01697
   0.04181
   0.03095
   0.02405
   0.02388
   0.03031
   0.02103
   0.03316
   0.01951
   0.02473
   0.02880
   0.02380
   0.03042
   0.02089
   0.02616
   0.02340
   0.02891
   0.02544
   0.02266
   0.02388
   0.03171
   0.03850
   0.02434
   0.02414
   0.03093
   0.02313
   0.02949
   0.02476
   0.03349
   0.03038
   0.03933
   0.03651
   0.03036
   0.03354
   0.02462
   0.02551
   0.02997
   0.03144
   0.02565
   0.02432
   0.02645
   0.02116
   0.02605
   0.03265
   0.03409
   0.02576
   0.02924
   0.02655
   0.02658
   0.03663
   0.03090
   0.02724
   0.02816
   0.03046
   0.03189
   0.04180
   0.02842
   0.03262
   0.03044
   0.04297
   0.03037
   0.03572
   0.02949
   0.03162
   0.03140
   0.03541
   0.04416
   0.03345
   0.02855
   0.04103
   0.03976
   0.03162
   0.03377
   0.03073
   0.03969
   0.04236
   0.02654
   0.02919
   0.03463
   0.03303
   0.02102
   0.02747
   0.02953
   0.03531
   0.02872
   0.02385
   0.02481
   0.02755
   0.03441
   0.03652
   0.02305
   0.02536
   0.03483
   0.02575
   0.03215
   0.02926
   0.03554
   0.02226
   0.02782
   0.02412
   0.02333
   0.02292
   0.02947
   0.01908
   0.03447
   0.03486
   0.02030
   0.02519
   0.02228
   0.02645
   0.02271
   0.02909
   0.02912
   0.02583
   0.03022
   0.02011
   0.02178
   0.02337
   0.02330
   0.03019
   0.02584
   0.03045
   0.02128
   0.02097
   0.02357
   0.02309
   0.02238
   0.02845
   0.02292
   0.02286
   0.02426
   0.02359
   0.02417
   0.03217
   0.02161
   0.03304
   0.02809
   0.02074
   0.02877
   0.03399
   0.02916
   0.02995
   0.03291
   0.02745
   0.02100
   0.02318
   0.03193
   0.02438
   0.02529
   0.02765
   0.02964
   0.02298
   0.03056
   0.02731
   0.01992
   0.00957
   0.03111
   0.02773
   0.00992
   0.02435
   0.02411
   0.02438
   0.03447
   0.00976
   0.03845
   0.02437
   0.03098
   0.02281
   0.02951
   0.01976
   0.03299
   0.02224
   0.02757
   0.02513
   0.04436
   0.02781
   0.03426
   0.03621
   0.03012
   0.02767
   0.02275
   0.02618
   0.03617
   0.03760
   0.02644
   0.03634
   0.03491
   0.02917
   0.03683
   0.02565
   0.02469
   0.02539
   0.02522
   0.03231
   0.03145
   0.03789
   0.02661
   0.03100
   0.02650
   0.03138
   0.02592
   0.02426
   0.03084
   0.03371
   0.02818
   0.02541
   0.03065
   0.03857
   0.03399
   0.03054
   0.02967
   0.03453
   0.03383
   0.03168
   0.03081
   0.02714
   0.03572
   0.02854
   0.02932
   0.03133
   0.02723
   0.02699
   0.02971
   0.02661
   0.02803
   0.03234
   0.03544
   0.03189
   0.03128
   0.04206
   0.03227
   0.04003
   0.03406
   0.03335
   0.03562
   0.03480
   0.02439
   0.02357
   0.03110
   0.02357
   0.03537
   0.02098
   0.02420
   0.03033
   0.02098
   0.02883
   0.02885
   0.02515
   0.03078
   0.03221
   0.03156
   0.03117
   0.03192
   0.03907
   0.03251
   0.03606
   0.02908
   0.02556
   0.02456
   0.03101
   0.03454
   0.03414
   0.02309
   0.02140
   0.03100
   0.02720
   0.02468
   0.02050
   0.02669
   0.02786
   0.02723
   0.02664
   0.03632
   0.02063
   0.02992
   0.04020
   0.02173
   0.02805
   0.03648
   0.03516
   0.03509
   0.03022
   0.02413
   0.02913
   0.02848
   0.03401
   0.02082
   0.02296
   0.02321
   0.02726
   0.02805
   0.02438
   0.02896
   0.03132
   0.03138
   0.02330
   0.02284
   0.02608
   0.02150
   0.02910
   0.03036
   0.02992
   0.02269
   0.02099
   0.03133
   0.02080
   0.03425
   0.02983
   0.02039
   0.03975
   0.02346
   0.02397
   0.02558
   0.02630
   0.02731
   0.03873
   0.01731
   0.03486
   0.02448
   0.03120
   0.00969
   0.02447
   0.01728
   0.01706
   0.03516
   0.01826
   0.03611
   0.03696
   0.02692
   0.02619
   0.02899
   0.02803
   0.02558
   0.02423
   0.03178
   0.02266
   0.01991
   0.02377
   0.03464
   0.02565
   0.03140
   0.03062
   0.02570
   0.02348
   0.02842
   0.02457
   0.03443
   0.03132
   0.02601
   0.02547
   0.02679
   0.03792
   0.02578
   0.02578
   0.03225
   0.02552
   0.04052
   0.03356
   0.03315
   0.02821
   0.02708
   0.02992
   0.03527
   0.02912
   0.03849
   0.03066
   0.03368
   0.02820
   0.03223
   0.04351
   0.03543
   0.02719
   0.03048
   0.02934
   0.03509
   0.03102
   0.03948
   0.03791
   0.02726
   0.03364
   0.03133
   0.03611
   0.04747
   0.02612
   0.03152
   0.03236
   0.03221
   0.02820
   0.03185
   0.03532
   0.03962
   0.03279
   0.03119
   0.03123
   0.03394
   0.02763
   0.02688
   0.02973
   0.03453
   0.03246
   0.03107
   0.02311
   0.02328
   0.02266
   0.02416
   0.03022
   0.02600
   0.02686
   0.02281
   0.02653
   0.03111
   0.03035
   0.02543
   0.03181
   0.03332
   0.02133
   0.02417
   0.02664
   0.02978
   0.02931
   0.02195
   0.02991
   0.02945
   0.02496
   0.02464
   0.02796
   0.03172
   0.02056
   0.02517
   0.03101
   0.02289
   0.02706
   0.02237
   0.02145
   0.02235
   0.02282
   0.03481
   0.02165
   0.02444
   0.02489
   0.03002
   0.02320
   0.02345
   0.03561
   0.03467
   0.02947
   0.02140
   0.02390
   0.02980
   0.03047
   0.02306
   0.03108
   0.02276
   0.02566
   0.02200
   0.03463
   0.02703
   0.02322
   0.02113
   0.02097
   0.04105
   0.02077
   0.04090
   0.02188
   0.02353
   0.01910
   0.03343
   0.02884
   0.03137
   0.02787
   0.03031
   0.02862
   0.02320
   0.02396
   0.02418
   0.02436
   0.01720
   0.02462
   0.02390
   0.01693
   0.01746
   0.00982
   0.02802
   0.01017
   0.03140
   0.01772
   0.02640
   0.02027
   0.02102
   0.02062
   0.02141
   0.02982
   0.02138
   0.02194
   0.03125
   0.02999
   0.02972
   0.02603
   0.02886
   0.02512
   0.02905
   0.03388
   0.02306
   0.02706
   0.02748
   0.03566
   0.03682
   0.02797
   0.02800
   0.02365
   0.02511
   0.03335
   0.03203
   0.02954
   0.03007
   0.03004
   0.03162
   0.02390
   0.03188
   0.03230
   0.03235
   0.02603
   0.02581
   0.03349
   0.03051
   0.03337
   0.02698
   0.02842
   0.02650
   0.03573
   0.03278
   0.03717
   0.03581
   0.02975
   0.03509
   0.03126
   0.02933
   0.02694
   0.03961
   0.03704
   0.03005
   0.02636
   0.03496
   0.02766
   0.04271
   0.03968
   0.02922
   0.03262
   0.02980
   0.03684
   0.02813
   0.03145
   0.03049
   0.02922
   0.04555
   0.02927
   0.02750
   0.02385
   0.03720
   0.02462
   0.02444
   0.02348
   0.02364
   0.02245
   0.02411
   0.02530
   0.02177
   0.02466
   0.02441
   0.02502
   0.02323
   0.02931
   0.02541
   0.02350
   0.03005
   0.02947
   0.02035
   0.02071
   0.02823
   0.02487
   0.02418
   0.02146
   0.02450
   0.02669
   0.03429
   0.02284
   0.02962
   0.03180
   0.02394
   0.01996
   0.01983
   0.02902
   0.02042
   0.02763
   0.03130
   0.02707
   0.02790
   0.02037
   0.02173
   0.03537
   0.02444
   0.03059
   0.02178
   0.02335
   0.02508
   0.02581
   0.02181
   0.02876
   0.03757
   0.02282
   0.02257
   0.03360
   0.02486
   0.03440
   0.02425
   0.02754
   0.03005
   0.02295
   0.03206
   0.03086
   0.03185
   0.03570
   0.02320
   0.02693
   0.02838
   0.02981
   0.02823
   0.02327
   0.02843
   0.02800
   0.02100
   0.02445
   0.02702
   0.01943
   0.02488
   0.03204
   0.02472
   0.01792
   0.01737
   0.04373
   0.01778
   0.01077
   0.03585
   0.01746
   0.04263
   0.01771
   0.02457
   0.02102
   0.02772
   0.02221
   0.03704
   0.03235
   0.02333
   0.02410
   0.02587
   0.02741
   0.02580
   0.02240
   0.03021
   0.03533
   0.03087
   0.02807
   0.03469
   0.02527
   0.02802
   0.03265
   0.02472
   0.02881
   0.02922
   0.03703
   0.03100
   0.03735
   0.02205
   0.03226
   0.03419
   0.02912
   0.03868
   0.02791
   0.03269
   0.03768
   0.03287
   0.03578
   0.02605
   0.02925
   0.02930
   0.03479
   0.02463
   0.03555
   0.03964
   0.03486
   0.02424
   0.03522
   0.03076
   0.03269
   0.02862
   0.03867
   0.02980
   0.02549
   0.03475
   0.03390
   0.03169
   0.02298
   0.03151
   0.02875
   0.02696
   0.03437
   0.03035
   0.03264
   0.02532
   0.03363
   0.03474
   0.02821
   0.03992
   0.02918
   0.03891
   0.04030
   0.03543
   0.02827
   0.02878
   0.02454
   0.03436
   0.02612
   0.03126
   0.03511
   0.02138
   0.02456
   0.02300
   0.03566
   0.02105
   0.02160
   0.02242
   0.02179
   0.02253
   0.02067
   0.03032
   0.02297
   0.02145
   0.03176
   0.02667
   0.02914
   0.03418
   0.02528
   0.02506
   0.03759
   0.02505
   0.04663
   0.02543
   0.02491
   0.03435
   0.02063
   0.02754
   0.02127
   0.01752
   0.04740
   0.04019
   0.02833
   0.02172
   0.02583
   0.02095
   0.02145
   0.02370
   0.03398
   0.02575
   0.03119
   0.02769
   0.02797
   0.02403
   0.03992
   0.02073
   0.02922
   0.02322
   0.02623
   0.03405
   0.03525
   0.02349
   0.03644
   0.02938
   0.03379
   0.02916
   0.03417
   0.02254
   0.03183
   0.02307
   0.02599
   0.02669
   0.02333
   0.02526
   0.02889
   0.03506
   0.02794
   0.02066
   0.02261
   0.02372
   0.03336
   0.01706
   0.02783
   0.02450
   0.02468
   0.02100
   0.01725
   0.02516
   0.03921
   0.01706
   0.02500
   0.04676
   0.03881
   0.02864
   0.02039
   0.02145
   0.03253
   0.03662
   0.02545
   0.02719
   0.02834
   0.03891
   0.02701
   0.02368
   0.02767
   0.03455
   0.02097
   0.02430
   0.03247
   0.02380
   0.02891
   0.03128
   0.03968
   0.03653
   0.03209
   0.02829
   0.03047
   0.04066
   0.03139
   0.03395
   0.03707
   0.02892
   0.02881
   0.03268
   0.03096
   0.02118
   0.03474
   0.02723
   0.03643
   0.03761
   0.02853
   0.02665
   0.03214
   0.02824
   0.02411
   0.02446
   0.02822
   0.04097
   0.03021
   0.03267
   0.03522
   0.04019
   0.02929
   0.02972
   0.03203
   0.02293
   0.03880
   0.03735
   0.03658
   0.03751
   0.04052
   0.02973
   0.03567
   0.03068
   0.03475
   0.02627
   0.03490
   0.03706
   0.02670
   0.03305
   0.03076
   0.04425
   0.02844
   0.02621
   0.02296
   0.03190
   0.02837
   0.02205
   0.03806
   0.02491
   0.02506
   0.02703
   0.03223
   0.02511
   0.02471
   0.02496
   0.02863
   0.02481
   0.02887
   0.02190
   0.03148
   0.03744
   0.03765
   0.02494
   0.02580
   0.02207
   0.03186
   0.02497
   0.02688
   0.02484
   0.02397
   0.02551
   0.02391
   0.02374
   0.02273
   0.02790
   0.02289
   0.02980
   0.02373
   0.03616
   0.02365
   0.02829
   0.02373
   0.02462
   0.02799
   0.02942
   0.03091
   0.02455
   0.02258
   0.03877
   0.02482
   0.02438
   0.02194
   0.02978
   0.03306
   0.02298
   0.02476
   0.02321
   0.02289
   0.02223
   0.02321
   0.02866
   0.02720
   0.03457
   0.02045
   0.02567
   0.02309
   0.03247
   0.03074
   0.02132
   0.02840
   0.02573
   0.02349
   0.03054
   0.02547
   0.03310
   0.02741
   0.02368
   0.02327
   0.02269
   0.02882
   0.02468
   0.03211
   0.03201
   0.02503
   0.01760
   0.01824
   0.03961
   0.03954
   0.02348
   0.01099
   0.01034
   0.02508
   0.02554
   0.02197
   0.04051
   0.02869
   0.03046
   0.02151
   0.02446
   0.02188
   0.02275
   0.02904
   0.03286
   0.03657
   0.02525
   0.03285
   0.02972
   0.02191
   0.03257
   0.02410
   0.02397
   0.02747
   0.03615
   0.03030
   0.03215
   0.03247
   0.03064
   0.02688
   0.03062
   0.02435
   0.02756
   0.02987
   0.02694
   0.03033
   0.02754
   0.03136
   0.03737
   0.03515
   0.02867
   0.03582
   0.02994
   0.03157
   0.03241
   0.03964
   0.02798
   0.03175
   0.03283
   0.03718
   0.03281
   0.04414
   0.03595
   0.03061
   0.02969
   0.03149
   0.03326
   0.03208
   0.03069
   0.03205
   0.03555
   0.03192
   0.04013
   0.03048
   0.02609
   0.03418
   0.03761
   0.03785
   0.03537
   0.03137
   0.03952
   0.03364
   0.03830
   0.03839
   0.04014
   0.03103
   0.02778
   0.02475
   0.03814
   0.03637
   0.02086
   0.02706
   0.02969
   0.02515
   0.02337
   0.02364
   0.02350
   0.02405
   0.03679
   0.03008
   0.03056
   0.03288
   0.03038
   0.02369
   0.02896
   0.03723
   0.02079
   0.02147
   0.03130
   0.02307
   0.02586
   0.02231
   0.02364
   0.03341
   0.03067
   0.02567
   0.02583
   0.03588
   0.02386
   0.02155
   0.02490
   0.02954
   0.02283
   0.02183
   0.02672
   0.02426
   0.03696
   0.03580
   0.03095
   0.03492
   0.02355
   0.02747
   0.02387
   0.02952
   0.02288
   0.02648
   0.02499
   0.04580
   0.02423
   0.02576
   0.02961
   0.02876
   0.02944
   0.02393
   0.02453
   0.02405
   0.02467
   0.02386
   0.03002
   0.02230
   0.02143
   0.02588
   0.02880
   0.02527
   0.02230
   0.02376
   0.02074
   0.02855
   0.02808
   0.03582
   0.02775
   0.02845
   0.04311
   0.02851
   0.01110
   0.01801
   0.01816
   0.02508
   0.02173
   0.01781
   0.03264
   0.01081
   0.01845
   0.02500
   0.03325
   0.04080
   0.03279
   0.03141
   0.03643
   0.02281
   0.02492
   0.02479
   0.03866
   0.03086
   0.02683
   0.02355
   0.03390
   0.02893
   0.02339
   0.03041
   0.02439
   0.04638
   0.02863
   0.02807
   0.03191
   0.02751
   0.03182
   0.03524
   0.02646
   0.02714
   0.04433
   0.04055
   0.03181
   0.03635
   0.03265
   0.03828
   0.02074
   0.02397
   0.02681
   0.04131
   0.02880
   0.02990
   0.02931
   0.02801
   0.02853
   0.02764
   0.03077
   0.02733
   0.03136
   0.03090
   0.03601
   0.02995
   0.02845
   0.03072
   0.04277
   0.02556
   0.03721
   0.03115
   0.03552
   0.03735
   0.04196
   0.03307
   0.03590
   0.04114
   0.04341
   0.03644
   0.04086
   0.03864
   0.02811
   0.02739
   0.02791
   0.03069
   0.04418
   0.04251
   0.03506
   0.02581
   0.03182
   0.02449
   0.02083
   0.02846
   0.02407
   0.02358
   0.02558
   0.02439
   0.03441
   0.02457
   0.02905
   0.03102
   0.03351
   0.02653
   0.03016
   0.03224
   0.02465
   0.02212
   0.03420
   0.02304
   0.02774
   0.02106
   0.02809
   0.02127
   0.02239
   0.02496
   0.02135
   0.02953
   0.02862
   0.03611
   0.02510
   0.03700
   0.02184
   0.03136
   0.02500
   0.02479
   0.02224
   0.02171
   0.03479
   0.02111
   0.03597
   0.03535
   0.03116
   0.03054
   0.02677
   0.03017
   0.03243
   0.03015
   0.02870
   0.02772
   0.02939
   0.02544
   0.02509
   0.02230
   0.02934
   0.02484
   0.02446
   0.02739
   0.03124
   0.02473
   0.03051
   0.02797
   0.02761
   0.02320
   0.02918
   0.02944
   0.02276
   0.02279
   0.02282
   0.03948
   0.02864
   0.02889
   0.02900
   0.02607
   0.02414
   0.01994
   0.04347
   0.04857
   0.03384
   0.02623
   0.01919
   0.03952
   0.04085
   0.02674
   0.04081
   0.03650
   0.01936
   0.03361
   0.02269
   0.02093
   0.04150
   0.04385
   0.02538
   0.03519
   0.03112
   0.02494
   0.03859
   0.03269
   0.03003
   0.03370
   0.02665
   0.04531
   0.02334
   0.03126
   0.03105
   0.02755
   0.02728
   0.03628
   0.02883
   0.03013
   0.04012
   0.02964
   0.03327
   0.03531
   0.03310
   0.02956
   0.04129
   0.03437
   0.02699
   0.03565
   0.03693
   0.02947
   0.02964
   0.03719
   0.03744
   0.04297
   0.02957
   0.03756
   0.04544
   0.03552
   0.04587
   0.04433
   0.03173
   0.04561
   0.03680
   0.04094
   0.03507
   0.04793
   0.03149
   0.03128
   0.03122
   0.05031
   0.04263
   0.02974
   0.02750
   0.04509
   0.03879
   0.03840
   0.04280
   0.03146
   0.03992
   0.03346
   0.03101
   0.03655
   0.03219
   0.04258
   0.03885
   0.03561
   0.04517
   0.03674
   0.04291
   0.02987
   0.03105
   0.02825
   0.02725
   0.03251
   0.02523
   0.02454
   0.02401
   0.03042
   0.04060
   0.03489
   0.03337
   0.05276
   0.02738
   0.02539
   0.02556
   0.02849
   0.03287
   0.03081
   0.03661
   0.02744
   0.03143
   0.03442
   0.02760
   0.02880
   0.02697
   0.02699
   0.03298
   0.03088
   0.02506
   0.03172
   0.03115
   0.03159
   0.03792
   0.03221
   0.03116
   0.02314
   0.03083
   0.02650
   0.03819
   0.03460
   0.03180
   0.02884
   0.04695
   0.02872
   0.02873
   0.03404
   0.03530
   0.02742
   0.03796
   0.03336
   0.02923
   0.03260
   0.03134
   0.03324
   0.02774
   0.02604
   0.03492
   0.02665
   0.02641
   0.03320
   0.02944
   0.03557
   0.02871
   0.02769
   0.02757
   0.02701
   0.02314
   0.03301
   0.03043
   0.03056
   0.02712
   0.02973
   0.02418
   0.02345
   0.12229
   0.14243
   0.11099
   0.11272
   0.12833
   0.14374
   0.12833
   0.11486
   0.12192
   0.12800
   0.11078
   0.12502
   0.06186
   0.06155
   0.05217
   0.06010
   0.06737
   0.05389
   0.06446
   0.06644
   0.05995
   0.05181
   0.05492
   0.05019
   0.05821
   0.05855
   0.05269
   0.04854
   0.05610
   0.05511
   0.05716
   0.05284
   0.06522
   0.06247
   0.05296
   0.05413
   0.05208
   0.06164
   0.05599
   0.06465
   0.05787
   0.05480
   0.05555
   0.04241
   0.05305
   0.05430
   0.06386
   0.05401
   0.05234
   0.05298
   0.05436
   0.05274
   0.06779
   0.05031
   0.05758
   0.05216
   0.05307
   0.05301
   0.06617
   0.05415
   0.05272
   0.05905
   0.05226
   0.04794
   0.05782
   0.05457
   0.05681
   0.04858
   0.05505
   0.05619
   0.05901
   0.06181
   0.05176
   0.04401
   0.05960
   0.06395
   0.07220
   0.05694
   0.05272
   0.05867
   0.05682
   0.05449
   0.04969
   0.05101
   0.05845
   0.05184
   0.06160
   0.05763
   0.04753
   0.05716
   0.05011
   0.04870
   0.05453
   0.04653
   0.05769
   0.04622
   0.04766
   0.05365
   0.05800
   0.05601
   0.05265
   0.04662
   0.05832
   0.05064
   0.04916
   0.05215
   0.05254
   0.04907
   0.04961
   0.05708
   0.05968
   0.05310
   0.04711
   0.05538
   0.05397
   0.05639
   0.05896
   0.05216
   0.05981
   0.06136
   0.04876
   0.05280
   0.05415
   0.05284
   0.05262
   0.05370
   0.04840
   0.04712
   0.05559
   0.05520
   0.05446
   0.05708
   0.05447
   0.05506
   0.06941
   0.05219
   0.04916
   0.04864
   0.05273
   0.06073
   0.05425
   0.05936
   0.05219
   0.05176
   0.05769
   0.05081
   0.06319
   0.04622
   0.05346
   0.05144
   0.04965
   0.05837
   0.04636
   0.04997
   0.05699
   0.05139
   0.06525
   0.06825
   0.04951
   0.06043
   0.12223
   0.07696
   0.07860
   0.09734
   0.10889
   0.08455
   0.05199
   0.07344
   0.09244
   0.08099
   0.08436
   0.08533
   0.04442
   0.03362
   0.03281
   0.03416
   0.03351
   0.03417
   0.03936
   0.03663
   0.04274
   0.04110
   0.03907
   0.03345
   0.03397
   0.03434
   0.04046
   0.03693
   0.03475
   0.03502
   0.03464
   0.03276
   0.03585
   0.03347
   0.04126
   0.03443
   0.04012
   0.03442
   0.04028
   0.03430
   0.03338
   0.04130
   0.04617
   0.04072
   0.04556
   0.04717
   0.03469
   0.03560
   0.03942
   0.03493
   0.04126
   0.03789
   0.03318
   0.03590
   0.03625
   0.03320
   0.04632
   0.03487
   0.04003
   0.03629
   0.03430
   0.03259
   0.03526
   0.04096
   0.04597
   0.04127
   0.03547
   0.03752
   0.03512
   0.04105
   0.03545
   0.03405
   0.03633
   0.03457
   0.03591
   0.03642
   0.04639
   0.04140
   0.03985
   0.03503
   0.04183
   0.03746
   0.03412
   0.04025
   0.03298
   0.03662
   0.03925
   0.03675
   0.03314
   0.03361
   0.04147
   0.04026
   0.03285
   0.03953
   0.03414
   0.03292
   0.03902
   0.03329
   0.03386
   0.03341
   0.03388
   0.04848
   0.03972
   0.03340
   0.03392
   0.03977
   0.04624
   0.03476
   0.03490
   0.03334
   0.04755
   0.03365
   0.04502
   0.03983
   0.04394
   0.04014
   0.04229
   0.03962
   0.03463
   0.03921
   0.03372
   0.03316
   0.04667
   0.03361
   0.03731
   0.03371
   0.03662
   0.03727
   0.03396
   0.03567
   0.04111
   0.03615
   0.04121
   0.03908
   0.03936
   0.05064
   0.03302
   0.03830
   0.03767
   0.03312
   0.04392
   0.03342
   0.03898
   0.03825
   0.03836
   0.03352
   0.03791
   0.03927
   0.03944
   0.03337
   0.04608
   0.03365
   0.03405
   0.04026
   0.03360
   0.03274
   0.03394
   0.04662
   0.04236
   0.05486
   0.08964
   0.07262
   0.08239
   0.09381
   0.10611
   0.06861
   0.07313
   0.05906
   0.08560
   0.06343
   0.09002
   0.07766
   0.04342
   0.03217
   0.03159
   0.03316
   0.03351
   0.03892
   0.03181
   0.03212
   0.03153
   0.03521
   0.03880
   0.04191
   0.03267
   0.03332
   0.03360
   0.03128
   0.03293
   0.03203
   0.03822
   0.03139
   0.03342
   0.04005
   0.03240
   0.03373
   0.03862
   0.03241
   0.03377
   0.03500
   0.03809
   0.03361
   0.03606
   0.03315
   0.03358
   0.03270
   0.03647
   0.03493
   0.03290
   0.03293
   0.03307
   0.03370
   0.03904
   0.04504
   0.03918
   0.03412
   0.03884
   0.03287
   0.03474
   0.03643
   0.03481
   0.03356
   0.03618
   0.03599
   0.03838
   0.03309
   0.03459
   0.03514
   0.03353
   0.03297
   0.03398
   0.03319
   0.03957
   0.03385
   0.03458
   0.03325
   0.03375
   0.03490
   0.03318
   0.03345
   0.04557
   0.03335
   0.03270
   0.03826
   0.04107
   0.03086
   0.03722
   0.03149
   0.03192
   0.03174
   0.03821
   0.03235
   0.03792
   0.03750
   0.04470
   0.04397
   0.03318
   0.03173
   0.03424
   0.03788
   0.03419
   0.03189
   0.04276
   0.04022
   0.03122
   0.04454
   0.03209
   0.03508
   0.03841
   0.03334
   0.03824
   0.03788
   0.03117
   0.03190
   0.03759
   0.03165
   0.03121
   0.03273
   0.05565
   0.04399
   0.03192
   0.03224
   0.03766
   0.03241
   0.03219
   0.03197
   0.03622
   0.03705
   0.03156
   0.03146
   0.03761
   0.03149
   0.03221
   0.03301
   0.04340
   0.03147
   0.03799
   0.04042
   0.03193
   0.03330
   0.03234
   0.03269
   0.04737
   0.03187
   0.04453
   0.03891
   0.03888
   0.03283
   0.03120
   0.03413
   0.03267
   0.03194
   0.04455
   0.03196
   0.03190
   0.03783
   0.03258
   0.03620
   0.03323
   0.03177
   0.07301
   0.05001
   0.04712
   0.05020
   0.04397
   0.06032
   0.06258
   0.04590
   0.05029
   0.03762
   0.03349
   0.05822
   0.02084
   0.03445
   0.03704
   0.02976
   0.01559
   0.01637
   0.02183
   0.02147
   0.02092
   0.03455
   0.02179
   0.02098
   0.02175
   0.02128
   0.01703
   0.02245
   0.01815
   0.02297
   0.01670
   0.01549
   0.02868
   0.02503
   0.03356
   0.01598
   0.01525
   0.01598
   0.01585
   0.01840
   0.01559
   0.01747
   0.01693
   0.01667
   0.01747
   0.01657
   0.02355
   0.01921
   0.02057
   0.01697
   0.02227
   0.01602
   0.01604
   0.01633
   0.01606
   0.01608
   0.01709
   0.01676
   0.01980
   0.02901
   0.01591
   0.01766
   0.01691
   0.02367
   0.01619
   0.01766
   0.01835
   0.02225
   0.02099
   0.02564
   0.01565
   0.01918
   0.01796
   0.02404
   0.01805
   0.01663
   0.02183
   0.02824
   0.01655
   0.01907
   0.01801
   0.01710
   0.02244
   0.01984
   0.01542
   0.02149
   0.01513
   0.02149
   0.01538
   0.01611
   0.01537
   0.01705
   0.02333
   0.01559
   0.01490
   0.02186
   0.02774
   0.01599
   0.01579
   0.01595
   0.01563
   0.02150
   0.01561
   0.02277
   0.01603
   0.01489
   0.01663
   0.01560
   0.01630
   0.02206
   0.01516
   0.02156
   0.02228
   0.01504
   0.02051
   0.01398
   0.01510
   0.02801
   0.01894
   0.01551
   0.02192
   0.03228
   0.02167
   0.02162
   0.01704
   0.02354
   0.02733
   0.01829
   0.03412
   0.01542
   0.02342
   0.02196
   0.01577
   0.01618
   0.02165
   0.02606
   0.02148
   0.01547
   0.02259
   0.02061
   0.02170
   0.02119
   0.03725
   0.02081
   0.02091
   0.01640
   0.01649
   0.01650
   0.01523
   0.02207
   0.02098
   0.02102
   0.02762
   0.01554
   0.01482
   0.01425
   0.02661
   0.01955
   0.02090
   0.02032
   0.07982
   0.05680
   0.03459
   0.06034
   0.03763
   0.04171
   0.02134
   0.05145
   0.05908
   0.06912
   0.05034
   0.06869
   0.01338
   0.02475
   0.01397
   0.01793
   0.01971
   0.01353
   0.02025
   0.01511
   0.01343
   0.01494
   0.01266
   0.02085
   0.01999
   0.01813
   0.01831
   0.01352
   0.01945
   0.01299
   0.01428
   0.01357
   0.02151
   0.01380
   0.02096
   0.01368
   0.01942
   0.01405
   0.01348
   0.01471
   0.01461
   0.01558
   0.02081
   0.01568
   0.01377
   0.01533
   0.01546
   0.01595
   0.02118
   0.02591
   0.01632
   0.02107
   0.02054
   0.02021
   0.01554
   0.01517
   0.01360
   0.02109
   0.02725
   0.01406
   0.02720
   0.02053
   0.01439
   0.01531
   0.01514
   0.01568
   0.01508
   0.02104
   0.02142
   0.02205
   0.01562
   0.01993
   0.01520
   0.01485
   0.01996
   0.02186
   0.01586
   0.01544
   0.02123
   0.01520
   0.01444
   0.01431
   0.02044
   0.02586
   0.01334
   0.01875
   0.01263
   0.01376
   0.01959
   0.01356
   0.02538
   0.01332
   0.01269
   0.01978
   0.01293
   0.03112
   0.01340
   0.01256
   0.01305
   0.01958
   0.01299
   0.01478
   0.01276
   0.02055
   0.01861
   0.02022
   0.01262
   0.01986
   0.01309
   0.01882
   0.01390
   0.01417
   0.01255
   0.02003
   0.01256
   0.01368
   0.01927
   0.02273
   0.01315
   0.02001
   0.01251
   0.01364
   0.01513
   0.01980
   0.01906
   0.01928
   0.02120
   0.01284
   0.02639
   0.01916
   0.01352
   0.01398
   0.02591
   0.01916
   0.01977
   0.01306
   0.02609
   0.01963
   0.01306
   0.01263
   0.03117
   0.01920
   0.01958
   0.01224
   0.01382
   0.01278
   0.01898
   0.01407
   0.01894
   0.01976
   0.01923
   0.02548
   0.02005
   0.01359
   0.01890
   0.02551
   0.02534
   0.02923
   0.01900
   0.02005
   0.04261
   0.05806
   0.03267
   0.04327
   0.05731
   0.05395
   0.04853
   0.04298
   0.03685
   0.05333
   0.02347
   0.04794
   0.01305
   0.01866
   0.01241
   0.01229
   0.01266
   0.01377
   0.02613
   0.01948
   0.01347
   0.02038
   0.02002
   0.01264
   0.02064
   0.01925
   0.03119
   0.02033
   0.01255
   0.01265
   0.01362
   0.03316
   0.01502
   0.01474
   0.01968
   0.01939
   0.01995
   0.02010
   0.01390
   0.01536
   0.01410
   0.01361
   0.02606
   0.01434
   0.02090
   0.01338
   0.02373
   0.02099
   0.01384
   0.01496
   0.02780
   0.01478
   0.01481
   0.03343
   0.02165
   0.01537
   0.01977
   0.01998
   0.01501
   0.02126
   0.01444
   0.01446
   0.01646
   0.01451
   0.01494
   0.02185
   0.02118
   0.01527
   0.01410
   0.02361
   0.02150
   0.02197
   0.02298
   0.02052
   0.01484
   0.01493
   0.02159
   0.01551
   0.01563
   0.01392
   0.01730
   0.01535
   0.01423
   0.02019
   0.01883
   0.01988
   0.01267
   0.01256
   0.01307
   0.01272
   0.02525
   0.02537
   0.01959
   0.01869
   0.01383
   0.01336
   0.03157
   0.03776
   0.01217
   0.02607
   0.02939
   0.01284
   0.01983
   0.01943
   0.04329
   0.01327
   0.01263
   0.01929
   0.01857
   0.01854
   0.02498
   0.01229
   0.01311
   0.01370
   0.01318
   0.02005
   0.01234
   0.01234
   0.02808
   0.01298
   0.01331
   0.01263
   0.01224
   0.01249
   0.02027
   0.02026
   0.01964
   0.01365
   0.01227
   0.01885
   0.02499
   0.01931
   0.02453
   0.01955
   0.01903
   0.03206
   0.01907
   0.01875
   0.01883
   0.01954
   0.01256
   0.02048
   0.01882
   0.02544
   0.02615
   0.02899
   0.01895
   0.01295
   0.01323
   0.01356
   0.01316
   0.01879
   0.01812
   0.02496
   0.01897
   0.01235
   0.02412
   0.01296
   0.01204
   0.01899
   0.06873
   0.05480
   0.04454
   0.04399
   0.02131
   0.04841
   0.03060
   0.03073
   0.03059
   0.05645
   0.05841
   0.04937
   0.02015
   0.02551
   0.03446
   0.01959
   0.02528
   0.01297
   0.01953
   0.03346
   0.01324
   0.01288
   0.02819
   0.01465
   0.01419
   0.01363
   0.01955
   0.01978
   0.02694
   0.01988
   0.01429
   0.01982
   0.01369
   0.01958
   0.02017
   0.01443
   0.02722
   0.02021
   0.01545
   0.01934
   0.02051
   0.01491
   0.01547
   0.01416
   0.01244
   0.01363
   0.02076
   0.02026
   0.01353
   0.01454
   0.01395
   0.01350
   0.01495
   0.02094
   0.01433
   0.01409
   0.02789
   0.01360
   0.02081
   0.01997
   0.02612
   0.01425
   0.01493
   0.01576
   0.01469
   0.03986
   0.01589
   0.01508
   0.01598
   0.01347
   0.01483
   0.01419
   0.01966
   0.02102
   0.01598
   0.01477
   0.01994
   0.01693
   0.01499
   0.01454
   0.01595
   0.02345
   0.02057
   0.01300
   0.01884
   0.01295
   0.02526
   0.01425
   0.01320
   0.01241
   0.01385
   0.01235
   0.01249
   0.01302
   0.01232
   0.01908
   0.02479
   0.01835
   0.01277
   0.01878
   0.01986
   0.04348
   0.01993
   0.01956
   0.01763
   0.01963
   0.01284
   0.01945
   0.02474
   0.01862
   0.01150
   0.01308
   0.03085
   0.01259
   0.01357
   0.02005
   0.01946
   0.02005
   0.01875
   0.01240
   0.01309
   0.01219
   0.03148
   0.01290
   0.01961
   0.01914
   0.01866
   0.01789
   0.01231
   0.01988
   0.01210
   0.01220
   0.01965
   0.01281
   0.02665
   0.01938
   0.02560
   0.01208
   0.02607
   0.01922
   0.01798
   0.01930
   0.01260
   0.01297
   0.01935
   0.01275
   0.01833
   0.02004
   0.01307
   0.01196
   0.01266
   0.01953
   0.01290
   0.01960
   0.01419
   0.01978
   0.02084
   0.01951
   0.01209
   0.01332
   0.05935
   0.04200
   0.03024
   0.04478
   0.03083
   0.04121
   0.04072
   0.02067
   0.03729
   0.03034
   0.04472
   0.03468
   0.01913
   0.01311
   0.01333
   0.01951
   0.02608
   0.01912
   0.01273
   0.01912
   0.01316
   0.01214
   0.01311
   0.01908
   0.02658
   0.02756
   0.02057
   0.01296
   0.01453
   0.01274
   0.01884
   0.01336
   0.01879
   0.01385
   0.01284
   0.02015
   0.02144
   0.01842
   0.01349
   0.01388
   0.01980
   0.01468
   0.01542
   0.01415
   0.01391
   0.01418
   0.02008
   0.02605
   0.01410
   0.01471
   0.02644
   0.01381
   0.01560
   0.02077
   0.01398
   0.02038
   0.01421
   0.01434
   0.02315
   0.02075
   0.02140
   0.01409
   0.02244
   0.01462
   0.01333
   0.02150
   0.01526
   0.01439
   0.01741
   0.01393
   0.01350
   0.01480
   0.01975
   0.01385
   0.01568
   0.01453
   0.01435
   0.01412
   0.01467
   0.01423
   0.02246
   0.01355
   0.01296
   0.01400
   0.01836
   0.02500
   0.01826
   0.01189
   0.02516
   0.01875
   0.01343
   0.01335
   0.01307
   0.01997
   0.01339
   0.01319
   0.01868
   0.01913
   0.02824
   0.01385
   0.01917
   0.01256
   0.01229
   0.01274
   0.02568
   0.02489
   0.01313
   0.01836
   0.01413
   0.02536
   0.01192
   0.01295
   0.01233
   0.01262
   0.02057
   0.01882
   0.01125
   0.01953
   0.01199
   0.01234
   0.01847
   0.01321
   0.02126
   0.01898
   0.01223
   0.01372
   0.01894
   0.01872
   0.01245
   0.01325
   0.01319
   0.01295
   0.01351
   0.01970
   0.02503
   0.01325
   0.02282
   0.01251
   0.01814
   0.01189
   0.01897
   0.01835
   0.01967
   0.01875
   0.01281
   0.02047
   0.02234
   0.01188
   0.01268
   0.01346
   0.02056
   0.01241
   0.01362
   0.02501
   0.01347
   0.02573
   0.01927
   0.01275
   0.01140
   0.01210
   0.04963
   0.06622
   0.03007
   0.02110
   0.04052
   0.05136
   0.03383
   0.05047
   0.03400
   0.05007
   0.05463
   0.02409
   0.02649
   0.01172
   0.01874
   0.02603
   0.01269
   0.01433
   0.01287
   0.02001
   0.01054
   0.01372
   0.01979
   0.01353
   0.01262
   0.01349
   0.01958
   0.01173
   0.01896
   0.01300
   0.01249
   0.01423
   0.02022
   0.01436
   0.03415
   0.02004
   0.01390
   0.01978
   0.01409
   0.01458
   0.02070
   0.01993
   0.01365
   0.02939
   0.02029
   0.01417
   0.02107
   0.02172
   0.01429
   0.01376
   0.01422
   0.02620
   0.01490
   0.01589
   0.01526
   0.01443
   0.01578
   0.01403
   0.02723
   0.02033
   0.01409
   0.01609
   0.02793
   0.01527
   0.01344
   0.01393
   0.01507
   0.02111
   0.01608
   0.01532
   0.01351
   0.01612
   0.02219
   0.01542
   0.01655
   0.02142
   0.01406
   0.01496
   0.02115
   0.01522
   0.02219
   0.01458
   0.01408
   0.01816
   0.01865
   0.01227
   0.01155
   0.01275
   0.01822
   0.01865
   0.01308
   0.01240
   0.01291
   0.01294
   0.01894
   0.02566
   0.01825
   0.01190
   0.01297
   0.02424
   0.02455
   0.01158
   0.01205
   0.01179
   0.01288
   0.01917
   0.01242
   0.01970
   0.01969
   0.01965
   0.01239
   0.01215
   0.01192
   0.01268
   0.01982
   0.01116
   0.01928
   0.01363
   0.02015
   0.01160
   0.01875
   0.01971
   0.03173
   0.01966
   0.01369
   0.02584
   0.02654
   0.01401
   0.03265
   0.01920
   0.01954
   0.02525
   0.01974
   0.02206
   0.01891
   0.02498
   0.02456
   0.02588
   0.01155
   0.01320
   0.01951
   0.02630
   0.01911
   0.02305
   0.02591
   0.01759
   0.01238
   0.01233
   0.02161
   0.01247
   0.01894
   0.01323
   0.01921
   0.01947
   0.01313
   0.01329
   0.01898
   0.02545
   0.01204
   0.02030
   0.04276
   0.02778
   0.02088
   0.00681
   0.04461
   0.04059
   0.03063
   0.03726
   0.03414
   0.02039
   0.02742
   0.03024
   0.01835
   0.01268
   0.01236
   0.01801
   0.01314
   0.01970
   0.01887
   0.02108
   0.01309
   0.01404
   0.01995
   0.01404
   0.02049
   0.02160
   0.01915
   0.01555
   0.01926
   0.01348
   0.01248
   0.01368
   0.02052
   0.01337
   0.01258
   0.01529
   0.01415
   0.02269
   0.01466
   0.01448
   0.02017
   0.02183
   0.01323
   0.01191
   0.02718
   0.01326
   0.01541
   0.02362
   0.02712
   0.02022
   0.02238
   0.01649
   0.01496
   0.01615
   0.02046
   0.01402
   0.03066
   0.01515
   0.01370
   0.01461
   0.01356
   0.01998
   0.01554
   0.01464
   0.01534
   0.01513
   0.01518
   0.02108
   0.02115
   0.01584
   0.01570
   0.01540
   0.01651
   0.02157
   0.01684
   0.01611
   0.02182
   0.01540
   0.01666
   0.01478
   0.01701
   0.01381
   0.01442
   0.02498
   0.01211
   0.01167
   0.01255
   0.01183
   0.01864
   0.01958
   0.01467
   0.01964
   0.01809
   0.01980
   0.01244
   0.01851
   0.01335
   0.01983
   0.01245
   0.01239
   0.01923
   0.01920
   0.01378
   0.02658
   0.01351
   0.02461
   0.01288
   0.01948
   0.01940
   0.01411
   0.01391
   0.01369
   0.01949
   0.01303
   0.01855
   0.02555
   0.01937
   0.02032
   0.01356
   0.01412
   0.02030
   0.01267
   0.02566
   0.01232
   0.02385
   0.01828
   0.01270
   0.01347
   0.01898
   0.01336
   0.01928
   0.01329
   0.01861
   0.02561
   0.01993
   0.01915
   0.01257
   0.02004
   0.01341
   0.01797
   0.01967
   0.01907
   0.02565
   0.01932
   0.01957
   0.01366
   0.01425
   0.01925
   0.01908
   0.01351
   0.01404
   0.01894
   0.01896
   0.01256
   0.02609
   0.01394
   0.01259
   0.01988
   0.02222
   0.01900
   0.04118
   0.02049
   0.02368
   0.01393
   0.02033
   0.02048
   0.02335
   0.02788
   0.02730
   0.02752
   0.04878
   0.02078
   0.01248
   0.01182
   0.01097
   0.01269
   0.01976
   0.01306
   0.01970
   0.01210
   0.01480
   0.01947
   0.01995
   0.01996
   0.01279
   0.02122
   0.02205
   0.01401
   0.01418
   0.03200
   0.01993
   0.02075
   0.03211
   0.01528
   0.01380
   0.02215
   0.01433
   0.01315
   0.01412
   0.01551
   0.01980
   0.01388
   0.01426
   0.01550
   0.01436
   0.01364
   0.02348
   0.01340
   0.02284
   0.02877
   0.01686
   0.01678
   0.02064
   0.02152
   0.01913
   0.01607
   0.01510
   0.02541
   0.02159
   0.02128
   0.01558
   0.01685
   0.02239
   0.02189
   0.02236
   0.02188
   0.01525
   0.01879
   0.01559
   0.02123
   0.01527
   0.01744
   0.01641
   0.01707
   0.01705
   0.01463
   0.02282
   0.01545
   0.02294
   0.02074
   0.02133
   0.02135
   0.01309
   0.02232
   0.01874
   0.01351
   0.02630
   0.01255
   0.01884
   0.01312
   0.01262
   0.01442
   0.01935
   0.01983
   0.01355
   0.01990
   0.01362
   0.01937
   0.01952
   0.01935
   0.01927
   0.01514
   0.01897
   0.01259
   0.01897
   0.01218
   0.01358
   0.01415
   0.01975
   0.01358
   0.02499
   0.01319
   0.01920
   0.01931
   0.01235
   0.02273
   0.01399
   0.01342
   0.02604
   0.01364
   0.02087
   0.01213
   0.01250
   0.02823
   0.01316
   0.01350
   0.02672
   0.01340
   0.01364
   0.01251
   0.01351
   0.01218
   0.01380
   0.01970
   0.01371
   0.01961
   0.01330
   0.02033
   0.02024
   0.01272
   0.02041
   0.02610
   0.01385
   0.01344
   0.02507
   0.01463
   0.01967
   0.02031
   0.01239
   0.01358
   0.01976
   0.01928
   0.01988
   0.01351
   0.01324
   0.01974
   0.01206
   0.01944
   0.01891
   0.03223
   0.00671
   0.02746
   0.01370
   0.04109
   0.00678
   0.04177
   0.02090
   0.04424
   0.02067
   0.03049
   0.02698
   0.05744
   0.01271
   0.01327
   0.02015
   0.01320
   0.02734
   0.02029
   0.01296
   0.02043
   0.01549
   0.01906
   0.02084
   0.01503
   0.01577
   0.01350
   0.02042
   0.02172
   0.01352
   0.01965
   0.02130
   0.02095
   0.01506
   0.01630
   0.02909
   0.01754
   0.01508
   0.02112
   0.01536
   0.01488
   0.01381
   0.02187
   0.01318
   0.02066
   0.01564
   0.01527
   0.02181
   0.01295
   0.01488
   0.01724
   0.01509
   0.02137
   0.03406
   0.01669
   0.01543
   0.02153
   0.02238
   0.01496
   0.01512
   0.01514
   0.01378
   0.02345
   0.01861
   0.01598
   0.01430
   0.02173
   0.02372
   0.02243
   0.01502
   0.02807
   0.01659
   0.01689
   0.01795
   0.02391
   0.01804
   0.01737
   0.02327
   0.01815
   0.01515
   0.01881
   0.01611
   0.01437
   0.02702
   0.02224
   0.02596
   0.01444
   0.01214
   0.02036
   0.03392
   0.02042
   0.02090
   0.01311
   0.01303
   0.03348
   0.01448
   0.01268
   0.01988
   0.01396
   0.01384
   0.01994
   0.01195
   0.01938
   0.01430
   0.01250
   0.01432
   0.01954
   0.01350
   0.02050
   0.01314
   0.01266
   0.01324
   0.02074
   0.01357
   0.02054
   0.01384
   0.01925
   0.01325
   0.01997
   0.02698
   0.01969
   0.01973
   0.01218
   0.01991
   0.01381
   0.03280
   0.02023
   0.02598
   0.01324
   0.01386
   0.01268
   0.01955
   0.03229
   0.01366
   0.01995
   0.01371
   0.01938
   0.02486
   0.01903
   0.01285
   0.01898
   0.01239
   0.01279
   0.01251
   0.01864
   0.02573
   0.01289
   0.01322
   0.01327
   0.03392
   0.01858
   0.01370
   0.02808
   0.02827
   0.01951
   0.01330
   0.02002
   0.01987
   0.02054
   0.01347
   0.01338
   0.03433
   0.03720
   0.04505
   0.01394
   0.03080
   0.02740
   0.01397
   0.02046
   0.01639
   0.03021
   0.02731
   0.01325
   0.01883
   0.01193
   0.02726
   0.01399
   0.01530
   0.02076
   0.01395
   0.01649
   0.02326
   0.01641
   0.01412
   0.01498
   0.01293
   0.02190
   0.01571
   0.02593
   0.01682
   0.01531
   0.01534
   0.01366
   0.02168
   0.01564
   0.01742
   0.02126
   0.01371
   0.01557
   0.01547
   0.02099
   0.01528
   0.01827
   0.01705
   0.01381
   0.02389
   0.01565
   0.01634
   0.01530
   0.01633
   0.01946
   0.02317
   0.01887
   0.01712
   0.01720
   0.02247
   0.01746
   0.01664
   0.01985
   0.01758
   0.01625
   0.01622
   0.01685
   0.02505
   0.02277
   0.02309
   0.01584
   0.02193
   0.01593
   0.01745
   0.01930
   0.01739
   0.01675
   0.02154
   0.02320
   0.01846
   0.01739
   0.01936
   0.01756
   0.02308
   0.02890
   0.01838
   0.01750
   0.01651
   0.01490
   0.02150
   0.03443
   0.02102
   0.01964
   0.01517
   0.01478
   0.02035
   0.02105
   0.02589
   0.02672
   0.01332
   0.01948
   0.01378
   0.01957
   0.01438
   0.01313
   0.01385
   0.02051
   0.01358
   0.02716
   0.01373
   0.01294
   0.01508
   0.02128
   0.01449
   0.01439
   0.01342
   0.01371
   0.01597
   0.02226
   0.02231
   0.01559
   0.01471
   0.02300
   0.01513
   0.01406
   0.01283
   0.01503
   0.02701
   0.01454
   0.02120
   0.01565
   0.01402
   0.01506
   0.02674
   0.01546
   0.01616
   0.01319
   0.01363
   0.02671
   0.01393
   0.01362
   0.01456
   0.02013
   0.02046
   0.01529
   0.01358
   0.01490
   0.02136
   0.01245
   0.01371
   0.02157
   0.01375
   0.02218
   0.01344
   0.01937
   0.01201
   0.01475
   0.02076
   0.01435
   0.01334
   0.02162
   0.01331
   0.01427
   0.01954
   0.02456
   0.02332
   0.01329
   0.02764
   0.03436
   0.01380
   0.03314
   0.03060
   0.00678
   0.01301
   0.01322
   0.01321
   0.01345
   0.01942
   0.01923
   0.02133
   0.01244
   0.03050
   0.01324
   0.01864
   0.02725
   0.02323
   0.01508
   0.02566
   0.02095
   0.01660
   0.01455
   0.01316
   0.01490
   0.02442
   0.01495
   0.02697
   0.02566
   0.02318
   0.01409
   0.01627
   0.03307
   0.01454
   0.01554
   0.02280
   0.01625
   0.03072
   0.02288
   0.02020
   0.01614
   0.02233
   0.01702
   0.02179
   0.01738
   0.02170
   0.01872
   0.01774
   0.01648
   0.02212
   0.02208
   0.01758
   0.02336
   0.01919
   0.02357
   0.02700
   0.01707
   0.01379
   0.01454
   0.01854
   0.01793
   0.01825
   0.01828
   0.01906
   0.01578
   0.01581
   0.01628
   0.02401
   0.01921
   0.01679
   0.01912
   0.02583
   0.02078
   0.01848
   0.01690
   0.02437
   0.01495
   0.02395
   0.01563
   0.01416
   0.01304
   0.01342
   0.01288
   0.02364
   0.01439
   0.01960
   0.02800
   0.01533
   0.01473
   0.02439
   0.01972
   0.01242
   0.01481
   0.01277
   0.01902
   0.01340
   0.02083
   0.01446
   0.01498
   0.01379
   0.01462
   0.01369
   0.01216
   0.01564
   0.01272
   0.01371
   0.01483
   0.01455
   0.02183
   0.01289
   0.02175
   0.01387
   0.01444
   0.01339
   0.01976
   0.01293
   0.01341
   0.02169
   0.01260
   0.02026
   0.02721
   0.01904
   0.01365
   0.02131
   0.01249
   0.01440
   0.01395
   0.01515
   0.01417
   0.01581
   0.02205
   0.01479
   0.02084
   0.01682
   0.01509
   0.02033
   0.01454
   0.01489
   0.01553
   0.01358
   0.02772
   0.02059
   0.01574
   0.01499
   0.01458
   0.01464
   0.01506
   0.01510
   0.01443
   0.01495
   0.01341
   0.02051
   0.01367
   0.02949
   0.01340
   0.01228
   0.01210
   0.03060
   0.01331
   0.01309
   0.02054
   0.03335
   0.01995
   0.00668
   0.01344
   0.00629
   0.02035
   0.00615
   0.01379
   0.01530
   0.01793
   0.02243
   0.01538
   0.01436
   0.01982
   0.02256
   0.02250
   0.02404
   0.02270
   0.01524
   0.01726
   0.02407
   0.01539
   0.01863
   0.02873
   0.01456
   0.01759
   0.02024
   0.01744
   0.01780
   0.02747
   0.02437
   0.01576
   0.01558
   0.01738
   0.02260
   0.02387
   0.01829
   0.02332
   0.02376
   0.01735
   0.02241
   0.01759
   0.03012
   0.02006
   0.01893
   0.01887
   0.02109
   0.01767
   0.02033
   0.02402
   0.01729
   0.02296
   0.01751
   0.01717
   0.02012
   0.01809
   0.01817
   0.02098
   0.02382
   0.03584
   0.02289
   0.01824
   0.01828
   0.01966
   0.02193
   0.02248
   0.01924
   0.01872
   0.02081
   0.01650
   0.01742
   0.02514
   0.01670
   0.02159
   0.02043
   0.02050
   0.01850
   0.01831
   0.02323
   0.02300
   0.01629
   0.01417
   0.01373
   0.01406
   0.03288
   0.01437
   0.01414
   0.01588
   0.02218
   0.01715
   0.01619
   0.02147
   0.02221
   0.01430
   0.02783
   0.01551
   0.01528
   0.02133
   0.01707
   0.01759
   0.01455
   0.02271
   0.02286
   0.01439
   0.01565
   0.01387
   0.01600
   0.01542
   0.01469
   0.02148
   0.02237
   0.01437
   0.01368
   0.02179
   0.02044
   0.01402
   0.01988
   0.01702
   0.01602
   0.02249
   0.01544
   0.02071
   0.01627
   0.01629
   0.02278
   0.01444
   0.01573
   0.01475
   0.01450
   0.01572
   0.01302
   0.01397
   0.01501
   0.02149
   0.01582
   0.01536
   0.01582
   0.02105
   0.02316
   0.02064
   0.02205
   0.02147
   0.01510
   0.02274
   0.02150
   0.01574
   0.01442
   0.01508
   0.02142
   0.01429
   0.02082
   0.03414
   0.01647
   0.01657
   0.01638
   0.01543
   0.01300
   0.00643
   0.01299
   0.01395
   0.02694
   0.03475
   0.02073
   0.01303
   0.03448
   0.01346
   0.01319
   0.02031
   0.01556
   0.02236
   0.02204
   0.02325
   0.01559
   0.01533
   0.01749
   0.02280
   0.01686
   0.01532
   0.02189
   0.01496
   0.02223
   0.01645
   0.01642
   0.01788
   0.01643
   0.01626
   0.02224
   0.02619
   0.01790
   0.01963
   0.02238
   0.01718
   0.01406
   0.01523
   0.01675
   0.01997
   0.02157
   0.02589
   0.01761
   0.01731
   0.01792
   0.01904
   0.01814
   0.02473
   0.01853
   0.02195
   0.02446
   0.01722
   0.02285
   0.01632
   0.02680
   0.03304
   0.02519
   0.01937
   0.02377
   0.01652
   0.02971
   0.02045
   0.01984
   0.01545
   0.02708
   0.02146
   0.01857
   0.02552
   0.02125
   0.02051
   0.02202
   0.01842
   0.02346
   0.01789
   0.02919
   0.01999
   0.01879
   0.02309
   0.02241
   0.02426
   0.02246
   0.02635
   0.01708
   0.02851
   0.01466
   0.01495
   0.02204
   0.01699
   0.01471
   0.02294
   0.01606
   0.01383
   0.02221
   0.02290
   0.01672
   0.02060
   0.01313
   0.01618
   0.01666
   0.01648
   0.01628
   0.01630
   0.02309
   0.02245
   0.02122
   0.02222
   0.01677
   0.02204
   0.01630
   0.01603
   0.02154
   0.02958
   0.02202
   0.02274
   0.01646
   0.01651
   0.01556
   0.01496
   0.02754
   0.02108
   0.01556
   0.01721
   0.01701
   0.02969
   0.02343
   0.01575
   0.02186
   0.01464
   0.01708
   0.02118
   0.02158
   0.01537
   0.01775
   0.02813
   0.02333
   0.02877
   0.02261
   0.01813
   0.01504
   0.02085
   0.01704
   0.02213
   0.01577
   0.02393
   0.02174
   0.01587
   0.01627
   0.01533
   0.01506
   0.02203
   0.02126
   0.01648
   0.02119
   0.02164
   0.02849
   0.01728
   0.02355
   0.01699
   0.01485
   0.01333
   0.01360
   0.01659
   0.01423
   0.01358
   0.02111
   0.02161
   0.01386
   0.02133
   0.00735
   0.02071
   0.00682
   0.01718
   0.03319
   0.02169
   0.01909
   0.02250
   0.02059
   0.01820
   0.03204
   0.02210
   0.01770
   0.02267
   0.01783
   0.01939
   0.01744
   0.02666
   0.02326
   0.01889
   0.02533
   0.02073
   0.02588
   0.01844
   0.02047
   0.01881
   0.01445
   0.02664
   0.01707
   0.03583
   0.01711
   0.02556
   0.02467
   0.02057
   0.02106
   0.01926
   0.01903
   0.02564
   0.02348
   0.03123
   0.02034
   0.02098
   0.02659
   0.02474
   0.02779
   0.02564
   0.02800
   0.01866
   0.02515
   0.01952
   0.02975
   0.01912
   0.01677
   0.02292
   0.02102
   0.02624
   0.02636
   0.03666
   0.02836
   0.02016
   0.02041
   0.02094
   0.02123
   0.02337
   0.02062
   0.02585
   0.02076
   0.01995
   0.02213
   0.02245
   0.02938
   0.02127
   0.02838
   0.02024
   0.02594
   0.01922
   0.01641
   0.02141
   0.02366
   0.02297
   0.01627
   0.01750
   0.02407
   0.01782
   0.01737
   0.01756
   0.02250
   0.01573
   0.01713
   0.02476
   0.01550
   0.01763
   0.01556
   0.01863
   0.01640
   0.01566
   0.01634
   0.01749
   0.02219
   0.01736
   0.02261
   0.01910
   0.01887
   0.03054
   0.02480
   0.01555
   0.01817
   0.02226
   0.01626
   0.01648
   0.01965
   0.01612
   0.01874
   0.01718
   0.01733
   0.01878
   0.02304
   0.01660
   0.02339
   0.01656
   0.02542
   0.01646
   0.01808
   0.01716
   0.02371
   0.01648
   0.02263
   0.01794
   0.01653
   0.01571
   0.01570
   0.02080
   0.01656
   0.01910
   0.02391
   0.01546
   0.02251
   0.01737
   0.01753
   0.01612
   0.01722
   0.01517
   0.01766
   0.01553
   0.02198
   0.01795
   0.01751
   0.01549
   0.01632
   0.02288
   0.01718
   0.02921
   0.00658
   0.01388
   0.01380
   0.02834
   0.00696
   0.01387
   0.01414
   0.01386
   0.01400
   0.00761
   0.02120
   0.01411
   0.02796
   0.02469
   0.02224
   0.02107
   0.02176
   0.01929
   0.01627
   0.01605
   0.02614
   0.01945
   0.01780
   0.01950
   0.01969
   0.01570
   0.01713
   0.02515
   0.01845
   0.02066
   0.02394
   0.02048
   0.02016
   0.02642
   0.02506
   0.01931
   0.01930
   0.01904
   0.02384
   0.02013
   0.02801
   0.02815
   0.01872
   0.01881
   0.01986
   0.01993
   0.02662
   0.01947
   0.02494
   0.02882
   0.02863
   0.01944
   0.02925
   0.02131
   0.01908
   0.01901
   0.02411
   0.02951
   0.02172
   0.02285
   0.01800
   0.03222
   0.02314
   0.02138
   0.02541
   0.02230
   0.02170
   0.02772
   0.02347
   0.02381
   0.02119
   0.02191
   0.02167
   0.02047
   0.02311
   0.02245
   0.02283
   0.02199
   0.02090
   0.02988
   0.02327
   0.02685
   0.02037
   0.01800
   0.01836
   0.01910
   0.02535
   0.01824
   0.01879
   0.01848
   0.01830
   0.02251
   0.02205
   0.02504
   0.02181
   0.02495
   0.01754
   0.01834
   0.01984
   0.01600
   0.02027
   0.01711
   0.01762
   0.01789
   0.01714
   0.01791
   0.03290
   0.01686
   0.01775
   0.01868
   0.01683
   0.02376
   0.01525
   0.02541
   0.01795
   0.01768
   0.01882
   0.01736
   0.02494
   0.01855
   0.01609
   0.01550
   0.01893
   0.01727
   0.01824
   0.02221
   0.01955
   0.02255
   0.03116
   0.01679
   0.01969
   0.02436
   0.02549
   0.01889
   0.02320
   0.01801
   0.01744
   0.01606
   0.02497
   0.01533
   0.02487
   0.01899
   0.01850
   0.02417
   0.01763
   0.01702
   0.01704
   0.03644
   0.02383
   0.02494
   0.01854
   0.02634
   0.01950
   0.01634
   0.01936
   0.01548
   0.01586
   0.02233
   0.01708
   0.01416
   0.01390
   0.00716
   0.01456
   0.01455
   0.01439
   0.02868
   0.00753
   0.01485
   0.01453
   0.02902
   0.00757
   0.02130
   0.03012
   0.01533
   0.02287
   0.02100
   0.01891
   0.02094
   0.02356
   0.02016
   0.02505
   0.02091
   0.02005
   0.01714
   0.02397
   0.02864
   0.01995
   0.02140
   0.01797
   0.01855
   0.01707
   0.02477
   0.02613
   0.02660
   0.01699
   0.02324
   0.02058
   0.01955
   0.02172
   0.02950
   0.01959
   0.02186
   0.02040
   0.01975
   0.02341
   0.02712
   0.02133
   0.02189
   0.02425
   0.02673
   0.02317
   0.02055
   0.02290
   0.02371
   0.02263
   0.02417
   0.02460
   0.02152
   0.02787
   0.02553
   0.02201
   0.02156
   0.03438
   0.02355
   0.02394
   0.02630
   0.02256
   0.02236
   0.02265
   0.02491
   0.02937
   0.02966
   0.03054
   0.02357
   0.02662
   0.02396
   0.02198
   0.02311
   0.03108
   0.02721
   0.03006
   0.02524
   0.02583
   0.01980
   0.03230
   0.01874
   0.01953
   0.01967
   0.01710
   0.02441
   0.02437
   0.01647
   0.01782
   0.01994
   0.02304
   0.01785
   0.01827
   0.01936
   0.01919
   0.01990
   0.01915
   0.02724
   0.01904
   0.02017
   0.02462
   0.03865
   0.02112
   0.01816
   0.01826
   0.01795
   0.02083
   0.01939
   0.01900
   0.01880
   0.01942
   0.01879
   0.01826
   0.01856
   0.03739
   0.02731
   0.02058
   0.01942
   0.02665
   0.01929
   0.02434
   0.01984
   0.02537
   0.01958
   0.01802
   0.02542
   0.03093
   0.01982
   0.01987
   0.02158
   0.02417
   0.01742
   0.03154
   0.02399
   0.01987
   0.02542
   0.01867
   0.01887
   0.01808
   0.02059
   0.02545
   0.02610
   0.02653
   0.02575
   0.02323
   0.02197
   0.02743
   0.02447
   0.02164
   0.01765
   0.01726
   0.01887
   0.02638
   0.01898
   0.03747
   0.01917
   0.02894
   0.01525
   0.01465
   0.00723
   0.02206
   0.00840
   0.01529
   0.02245
   0.02233
   0.03591
   0.00810
   0.00851
   0.01701
   0.01740
   0.01900
   0.01790
   0.01988
   0.02156
   0.01856
   0.02599
   0.03092
   0.02734
   0.01757
   0.02326
   0.02169
   0.02752
   0.02702
   0.02238
   0.02201
   0.02336
   0.02644
   0.02499
   0.02726
   0.02334
   0.03001
   0.02213
   0.03084
   0.02313
   0.02400
   0.02932
   0.02049
   0.02485
   0.02779
   0.02350
   0.02853
   0.02756
   0.02906
   0.02902
   0.02274
   0.03248
   0.02209
   0.03696
   0.03018
   0.02154
   0.02295
   0.03092
   0.02080
   0.02738
   0.02361
   0.02192
   0.03105
   0.02387
   0.02689
   0.02515
   0.02698
   0.02377
   0.02376
   0.03029
   0.03120
   0.02515
   0.02730
   0.02159
   0.03037
   0.02514
   0.02499
   0.02983
   0.02652
   0.03027
   0.02589
   0.02534
   0.02424
   0.02396
   0.02282
   0.01896
   0.02713
   0.01859
   0.02603
   0.01820
   0.01907
   0.02029
   0.01896
   0.01897
   0.01844
   0.01866
   0.01903
   0.01849
   0.01936
   0.02180
   0.01984
   0.02570
   0.02057
   0.02626
   0.02735
   0.02026
   0.02249
   0.02306
   0.02474
   0.01957
   0.02179
   0.02079
   0.02027
   0.02479
   0.01846
   0.01932
   0.02040
   0.03276
   0.01967
   0.02014
   0.02719
   0.02060
   0.02043
   0.02728
   0.02641
   0.02423
   0.01893
   0.02704
   0.02188
   0.02267
   0.01958
   0.02667
   0.01927
   0.02081
   0.02029
   0.01752
   0.02654
   0.01927
   0.01983
   0.02060
   0.02777
   0.02015
   0.03369
   0.03245
   0.02081
   0.01996
   0.02167
   0.02035
   0.01930
   0.02190
   0.02666
   0.02585
   0.02773
   0.01755
   0.01910
   0.02553
   0.02008
   0.02393
   0.02584
   0.04039
   0.02492
   0.01736
   0.02208
   0.00848
   0.02582
   0.01548
   0.01593
   0.01586
   0.00799
   0.01495
   0.00880
   0.01602
   0.01549
   0.02264
   0.02527
   0.01807
   0.02026
   0.02251
   0.02225
   0.02083
   0.02817
   0.02119
   0.03039
   0.02288
   0.02289
   0.02083
   0.02993
   0.02262
   0.03153
   0.02207
   0.03994
   0.02247
   0.02726
   0.02852
   0.02995
   0.02134
   0.02742
   0.03066
   0.02725
   0.02412
   0.02416
   0.02374
   0.02253
   0.02868
   0.02632
   0.02341
   0.02114
   0.02679
   0.02748
   0.02325
   0.02203
   0.02715
   0.03341
   0.02506
   0.02256
   0.02626
   0.03200
   0.02407
   0.02347
   0.02102
   0.02766
   0.02337
   0.02445
   0.02867
   0.02433
   0.03358
   0.02503
   0.02434
   0.02664
   0.02778
   0.02997
   0.03050
   0.02231
   0.02339
   0.02542
   0.02224
   0.02527
   0.02355
   0.02797
   0.02476
   0.02817
   0.02334
   0.03328
   0.03175
   0.03500
   0.02398
   0.02824
   0.02162
   0.01842
   0.03394
   0.02755
   0.01920
   0.02154
   0.02732
   0.01824
   0.02204
   0.02085
   0.02035
   0.01833
   0.03120
   0.02053
   0.02729
   0.02579
   0.02051
   0.03304
   0.01990
   0.02849
   0.02135
   0.02649
   0.01986
   0.01888
   0.02576
   0.02196
   0.01946
   0.01955
   0.03213
   0.02716
   0.03083
   0.01898
   0.03391
   0.02068
   0.02566
   0.02310
   0.02022
   0.02717
   0.02091
   0.01946
   0.02532
   0.02071
   0.01945
   0.02755
   0.02175
   0.02764
   0.02184
   0.02672
   0.01943
   0.02170
   0.02152
   0.02766
   0.02773
   0.02009
   0.02739
   0.01970
   0.01952
   0.02086
   0.01865
   0.02604
   0.03243
   0.02988
   0.02613
   0.02025
   0.01798
   0.02763
   0.02120
   0.02230
   0.02029
   0.01913
   0.01983
   0.02621
   0.01985
   0.02507
   0.02553
   0.03323
   0.00917
   0.00899
   0.01639
   0.00927
   0.02344
   0.01587
   0.03010
   0.01608
   0.00899
   0.00864
   0.00999
   0.01940
   0.02761
   0.02801
   0.02793
   0.02916
   0.02766
   0.02700
   0.03364
   0.02190
   0.02152
   0.02628
   0.01956
   0.03048
   0.02228
   0.02481
   0.02745
   0.02371
   0.02489
   0.02229
   0.02224
   0.02976
   0.03151
   0.02828
   0.03351
   0.02814
   0.02322
   0.03087
   0.03509
   0.02669
   0.02711
   0.02070
   0.02346
   0.02393
   0.02488
   0.02755
   0.02370
   0.02830
   0.02611
   0.02496
   0.02482
   0.02069
   0.02398
   0.03088
   0.03553
   0.03082
   0.03781
   0.02940
   0.02353
   0.02409
   0.03065
   0.02500
   0.02989
   0.03136
   0.02590
   0.03723
   0.02298
   0.02517
   0.03056
   0.03357
   0.02285
   0.03422
   0.02788
   0.03645
   0.03294
   0.03341
   0.03314
   0.02612
   0.02652
   0.03423
   0.02561
   0.02423
   0.02167
   0.02006
   0.02215
   0.02121
   0.02629
   0.02687
   0.02264
   0.02699
   0.02725
   0.02330
   0.02064
   0.02243
   0.02475
   0.02148
   0.03241
   0.02152
   0.02750
   0.02657
   0.02667
   0.02061
   0.02675
   0.01940
   0.02189
   0.02066
   0.02291
   0.02110
   0.02179
   0.02123
   0.03280
   0.02912
   0.01919
   0.02307
   0.02023
   0.02140
   0.02261
   0.02090
   0.02282
   0.02032
   0.02700
   0.02284
   0.02355
   0.01939
   0.02216
   0.02121
   0.02125
   0.02134
   0.02226
   0.01956
   0.02683
   0.02621
   0.02040
   0.03237
   0.02018
   0.02695
   0.01995
   0.02211
   0.02238
   0.02068
   0.02223
   0.02039
   0.02706
   0.02847
   0.02842
   0.02491
   0.02203
   0.02896
   0.02254
   0.02018
   0.02202
   0.02340
   0.02821
   0.02306
   0.02109
   0.02185
   0.02016
   0.02736
   0.01991
   0.01670
   0.01706
   0.03496
   0.01681
   0.02367
   0.01735
   0.03360
   0.02005
   0.01668
   0.01704
   0.02411
   0.00969
   0.03857
   0.02025
   0.03597
   0.02259
   0.02642
   0.02136
   0.01978
   0.02816
   0.02332
   0.02381
   0.02173
   0.02834
   0.02890
   0.02511
   0.02210
   0.02262
   0.03015
   0.02471
   0.02042
   0.02495
   0.02666
   0.02879
   0.02412
   0.02707
   0.03033
   0.02922
   0.02251
   0.03015
   0.02565
   0.02703
   0.02700
   0.03032
   0.02628
   0.02743
   0.03112
   0.03055
   0.02854
   0.02937
   0.03049
   0.02482
   0.02633
   0.02810
   0.03194
   0.02799
   0.03228
   0.02960
   0.02441
   0.03153
   0.02453
   0.02478
   0.02837
   0.02673
   0.02538
   0.02908
   0.02900
   0.03746
   0.03620
   0.03422
   0.02714
   0.02613
   0.03672
   0.02668
   0.02870
   0.02708
   0.02332
   0.02803
   0.03345
   0.03083
   0.02991
   0.02738
   0.02374
   0.02781
   0.03558
   0.02788
   0.02918
   0.02980
   0.02642
   0.02618
   0.02148
   0.02150
   0.02708
   0.02231
   0.02552
   0.02140
   0.02220
   0.02314
   0.02421
   0.02068
   0.02278
   0.02091
   0.02913
   0.02287
   0.02364
   0.02856
   0.02219
   0.02025
   0.02893
   0.02734
   0.02280
   0.02846
   0.02249
   0.03000
   0.02229
   0.02417
   0.02821
   0.02360
   0.02658
   0.02902
   0.02853
   0.02077
   0.02288
   0.03241
   0.02889
   0.02070
   0.02197
   0.02914
   0.02216
   0.02984
   0.02359
   0.02116
   0.02746
   0.03230
   0.02103
   0.02262
   0.02171
   0.02067
   0.04071
   0.02851
   0.02612
   0.02919
   0.02368
   0.02560
   0.02044
   0.02866
   0.02244
   0.02817
   0.02214
   0.02738
   0.02407
   0.02310
   0.03497
   0.02895
   0.02379
   0.02269
   0.02967
   0.02859
   0.02378
   0.02112
   0.01680
   0.01728
   0.00986
   0.01008
   0.02709
   0.03085
   0.01720
   0.02457
   0.01020
   0.02349
   0.01659
   0.01735
   0.02303
   0.02369
   0.02056
   0.01957
   0.03111
   0.02561
   0.02833
   0.02706
   0.02433
   0.02384
   0.02355
   0.03640
   0.02151
   0.02623
   0.02098
   0.02359
   0.03316
   0.02226
   0.02339
   0.02724
   0.02316
   0.03072
   0.03071
   0.02567
   0.02245
   0.03456
   0.02958
   0.02527
   0.02462
   0.02571
   0.03422
   0.02569
   0.02364
   0.02437
   0.02633
   0.02947
   0.02590
   0.02990
   0.03674
   0.02554
   0.03207
   0.02831
   0.03059
   0.03114
   0.02644
   0.02981
   0.02949
   0.03509
   0.03458
   0.02672
   0.02708
   0.02591
   0.02696
   0.03296
   0.03772
   0.02812
   0.02970
   0.03968
   0.03761
   0.03362
   0.02815
   0.02480
   0.02988
   0.03199
   0.03238
   0.02765
   0.02428
   0.02592
   0.03183
   0.03081
   0.03813
   0.02461
   0.02229
   0.02470
   0.02234
   0.02740
   0.02372
   0.02321
   0.02346
   0.02768
   0.02119
   0.02970
   0.02241
   0.02443
   0.03343
   0.02168
   0.02146
   0.03438
   0.02163
   0.02077
   0.02126
   0.02138
   0.02395
   0.02992
   0.02352
   0.02712
   0.02640
   0.02264
   0.02173
   0.03115
   0.03087
   0.02548
   0.02848
   0.02827
   0.02406
   0.02200
   0.02312
   0.03466
   0.03497
   0.02949
   0.01963
   0.02948
   0.02140
   0.03219
   0.03039
   0.02509
   0.02188
   0.02812
   0.02322
   0.02827
   0.02871
   0.02254
   0.03610
   0.02202
   0.03367
   0.02262
   0.03461
   0.02153
   0.02707
   0.02874
   0.02072
   0.02018
   0.02758
   0.02790
   0.02239
   0.02306
   0.02873
   0.02846
   0.02906
   0.02206
   0.02238
   0.02171
   0.02213
   0.02371
   0.02995
   0.01953
   0.02571
   0.01975
   0.02344
   0.01675
   0.01729
   0.01746
   0.03067
   0.02769
   0.03133
   0.01746
   0.01752
   0.01733
   0.01091
   0.01072
   0.03211
   0.03380
   0.02823
   0.03070
   0.02626
   0.02375
   0.02272
   0.02406
   0.03008
   0.02098
   0.02379
   0.02447
   0.02279
   0.02334
   0.03040
   0.03125
   0.02402
   0.02926
   0.02898
   0.03255
   0.03707
   0.03036
   0.02525
   0.02558
   0.02736
   0.03075
   0.03273
   0.03653
   0.02557
   0.03217
   0.02548
   0.03228
   0.02502
   0.02555
   0.02485
   0.03164
   0.02708
   0.03287
   0.03068
   0.03179
   0.02811
   0.02777
   0.02945
   0.02760
   0.03493
   0.02635
   0.03300
   0.02727
   0.02520
   0.03019
   0.03327
   0.02675
   0.03316
   0.02594
   0.04319
   0.03077
   0.02558
   0.02544
   0.03147
   0.03324
   0.02864
   0.02613
   0.03038
   0.03550
   0.02910
   0.03551
   0.02862
   0.02598
   0.02919
   0.03407
   0.03009
   0.02433
   0.02165
   0.03154
   0.03033
   0.02478
   0.03728
   0.02262
   0.02295
   0.02289
   0.02874
   0.02429
   0.02513
   0.02341
   0.02234
   0.02254
   0.02884
   0.02525
   0.02249
   0.02201
   0.02190
   0.02198
   0.03003
   0.02280
   0.02338
   0.03115
   0.02839
   0.02850
   0.02964
   0.03440
   0.02222
   0.02482
   0.02679
   0.02608
   0.02112
   0.02451
   0.02770
   0.02733
   0.02300
   0.02427
   0.02571
   0.02644
   0.02381
   0.03191
   0.02938
   0.02771
   0.02194
   0.02252
   0.02897
   0.02291
   0.02346
   0.03119
   0.02171
   0.02386
   0.02546
   0.02518
   0.02274
   0.02343
   0.02318
   0.02381
   0.02054
   0.02892
   0.03542
   0.02190
   0.02118
   0.02479
   0.02744
   0.02257
   0.02359
   0.02182
   0.02338
   0.02853
   0.03090
   0.02471
   0.02886
   0.03434
   0.02709
   0.03871
   0.03788
   0.01033
   0.01758
   0.01084
   0.02037
   0.01822
   0.01714
   0.01843
   0.01051
   0.01764
   0.03099
   0.01809
   0.02426
   0.02930
   0.02801
   0.02448
   0.02917
   0.02263
   0.02344
   0.02617
   0.02124
   0.03468
   0.02326
   0.02620
   0.02595
   0.03111
   0.02069
   0.03128
   0.02372
   0.02309
   0.02400
   0.02699
   0.02465
   0.02282
   0.02468
   0.02565
   0.03487
   0.04408
   0.02908
   0.03292
   0.03086
   0.03279
   0.02850
   0.03115
   0.03769
   0.02946
   0.02407
   0.02601
   0.04099
   0.02946
   0.03613
   0.02992
   0.03249
   0.02526
   0.03779
   0.03789
   0.02690
   0.03193
   0.03399
   0.02438
   0.02448
   0.02739
   0.02840
   0.02865
   0.03042
   0.02755
   0.03273
   0.03343
   0.02859
   0.02895
   0.03269
   0.02985
   0.03308
   0.03334
   0.02730
   0.02524
   0.03755
   0.02942
   0.02996
   0.03402
   0.03905
   0.03289
   0.02448
   0.03315
   0.02269
   0.02763
   0.02293
   0.02139
   0.03451
   0.02436
   0.02186
   0.02174
   0.02127
   0.02369
   0.02951
   0.02232
   0.02849
   0.02703
   0.02054
   0.02799
   0.02309
   0.02243
   0.02073
   0.03465
   0.03238
   0.02668
   0.02581
   0.02952
   0.02226
   0.02788
   0.02456
   0.03670
   0.02241
   0.02835
   0.02619
   0.02321
   0.02365
   0.02867
   0.02309
   0.02657
   0.02795
   0.02351
   0.03487
   0.02598
   0.03048
   0.02435
   0.03021
   0.02641
   0.02149
   0.02446
   0.03049
   0.02566
   0.02361
   0.03097
   0.02877
   0.02287
   0.02311
   0.03364
   0.02247
   0.02398
   0.02550
   0.03160
   0.02194
   0.02992
   0.02345
   0.02844
   0.03083
   0.03410
   0.03054
   0.02168
   0.03043
   0.02972
   0.02801
   0.03143
   0.02539
   0.03096
   0.02349
   0.02232
   0.02122
   0.02914
   0.03752
   0.01073
   0.01751
   0.01692
   0.01043
   0.01749
   0.03051
   0.01730
   0.01053
   0.03229
   0.02442
   0.03406
   0.02554
   0.02180
   0.02433
   0.04118
   0.03205
   0.03078
   0.03611
   0.03885
   0.02857
   0.02548
   0.02351
   0.02536
   0.03230
   0.02869
   0.03070
   0.02589
   0.02526
   0.02850
   0.02705
   0.02600
   0.03235
   0.03528
   0.02887
   0.02433
   0.03128
   0.02485
   0.02760
   0.02980
   0.03854
   0.02732
   0.02552
   0.02852
   0.02509
   0.02591
   0.02594
   0.03264
   0.03185
   0.03167
   0.02989
   0.03322
   0.03019
   0.03194
   0.02655
   0.02411
   0.02585
   0.02726
   0.03880
   0.03047
   0.03057
   0.02644
   0.02724
   0.03970
   0.02449
   0.03068
   0.03329
   0.03114
   0.03177
   0.03448
   0.02924
   0.03019
   0.02523
   0.02735
   0.02751
   0.03038
   0.03300
   0.02986
   0.03994
   0.02584
   0.03100
   0.03214
   0.03138
   0.03306
   0.02293
   0.03014
   0.02942
   0.02279
   0.02844
   0.02331
   0.03048
   0.03018
   0.02365
   0.03072
   0.02485
   0.03613
   0.04170
   0.02322
   0.02886
   0.02324
   0.03085
   0.04107
   0.03862
   0.02450
   0.03456
   0.02717
   0.02106
   0.02795
   0.02308
   0.02439
   0.02225
   0.02360
   0.02598
   0.02229
   0.03066
   0.02544
   0.03324
   0.03500
   0.02336
   0.02354
   0.02111
   0.02630
   0.02771
   0.02418
   0.02677
   0.02251
   0.02739
   0.02368
   0.02159
   0.02156
   0.02174
   0.02804
   0.02265
   0.02449
   0.02421
   0.03441
   0.02558
   0.02317
   0.02184
   0.02208
   0.02948
   0.02958
   0.02279
   0.03531
   0.02779
   0.03671
   0.03515
   0.03516
   0.02449
   0.02400
   0.02394
   0.03197
   0.02495
   0.02432
   0.03739
   0.02195
   0.02159
   0.03328
   0.02005
   0.02849
   0.02374
   0.01701
   0.03944
   0.01076
   0.02444
   0.01692
   0.01754
   0.01785
   0.01790
   0.02454
   0.01767
   0.02410
   0.02101
   0.02582
   0.02792
   0.02633
   0.02813
   0.04127
   0.02904
   0.02292
   0.02416
   0.02924
   0.03270
   0.02460
   0.02154
   0.02709
   0.02498
   0.02306
   0.02625
   0.02473
   0.02681
   0.02788
   0.03803
   0.03076
   0.02335
   0.02943
   0.02699
   0.03590
   0.02885
   0.03594
   0.02428
   0.03271
   0.03285
   0.02586
   0.02687
   0.02790
   0.02524
   0.03791
   0.02956
   0.02895
   0.03005
   0.03261
   0.02630
   0.03415
   0.02644
   0.04364
   0.03310
   0.02883
   0.03068
   0.02500
   0.02885
   0.02732
   0.02478
   0.02732
   0.03925
   0.02877
   0.02544
   0.03188
   0.02778
   0.03369
   0.02859
   0.02810
   0.02705
   0.02457
   0.03468
   0.03395
   0.02808
   0.03980
   0.02851
   0.03223
   0.03285
   0.03877
   0.02780
   0.03159
   0.02137
   0.02933
   0.02031
   0.03113
   0.02462
   0.02129
   0.02654
   0.02215
   0.03087
   0.02441
   0.02769
   0.02481
   0.02881
   0.02942
   0.02964
   0.02136
   0.02862
   0.02327
   0.02437
   0.03828
   0.03544
   0.02416
   0.02464
   0.02958
   0.02800
   0.03394
   0.02981
   0.02231
   0.02998
   0.02706
   0.02629
   0.02897
   0.02648
   0.03024
   0.03558
   0.02302
   0.03453
   0.02290
   0.02634
   0.02920
   0.02856
   0.02681
   0.02302
   0.02750
   0.02255
   0.02565
   0.02572
   0.02399
   0.02583
   0.02548
   0.02633
   0.03769
   0.02954
   0.03056
   0.03667
   0.02236
   0.02172
   0.02855
   0.02320
   0.02512
   0.03302
   0.02259
   0.02342
   0.02406
   0.03669
   0.03491
   0.02221
   0.03149
   0.02217
   0.03315
   0.02262
   0.02874
   0.02224
   0.02761
   0.02410
   0.02749
   0.02367
   0.02564
   0.01749
   0.02392
   0.02381
   0.01729
   0.01688
   0.01691
   0.01770
   0.01679
   0.01039
   0.01751
   0.03108
   0.02516
   0.02256
   0.02090
   0.02641
   0.02278
   0.03041
   0.02384
   0.02247
   0.02398
   0.02878
   0.02718
   0.02940
   0.02837
   0.03231
   0.02803
   0.02390
   0.02359
   0.02758
   0.02571
   0.02950
   0.03761
   0.03258
   0.02688
   0.02626
   0.02511
   0.02484
   0.03041
   0.02606
   0.03201
   0.03161
   0.02297
   0.02509
   0.02591
   0.02949
   0.03142
   0.02653
   0.02754
   0.03150
   0.02557
   0.02922
   0.02903
   0.04007
   0.03415
   0.02872
   0.02509
   0.03022
   0.02647
   0.03254
   0.02757
   0.02949
   0.03599
   0.02752
   0.02717
   0.02890
   0.02708
   0.02618
   0.03132
   0.04133
   0.04989
   0.02938
   0.02458
   0.03245
   0.03561
   0.02748
   0.02625
   0.03045
   0.03122
   0.03273
   0.02934
   0.03550
   0.02886
   0.03475
   0.02499
   0.02673
   0.02317
   0.02462
   0.02402
   0.02810
   0.02291
   0.03059
   0.02260
   0.02178
   0.02189
   0.02933
   0.02302
   0.03008
   0.02942
   0.02460
   0.02570
   0.02479
   0.02341
   0.02772
   0.02908
   0.02512
   0.02497
   0.03778
   0.02314
   0.02600
   0.02522
   0.02174
   0.02361
   0.02401
   0.02373
   0.02807
   0.03175
   0.02160
   0.02978
   0.02846
   0.02923
   0.02981
   0.02447
   0.02472
   0.02219
   0.03552
   0.02439
   0.02465
   0.02392
   0.02334
   0.02918
   0.03410
   0.03008
   0.02217
   0.03519
   0.02422
   0.03443
   0.03321
   0.02246
   0.02798
   0.02724
   0.02564
   0.02309
   0.02439
   0.02143
   0.03746
   0.02482
   0.02723
   0.02228
   0.02661
   0.03142
   0.02336
   0.03591
   0.02678
   0.02945
   0.02962
   0.02421
   0.02825
   0.02415
   0.01053
   0.02406
   0.01739
   0.01794
   0.01784
   0.03130
   0.01051
   0.01027
   0.01046
   0.01722
   0.01008
   0.02380
   0.02812
   0.02095
   0.02220
   0.02598
   0.02483
   0.02233
   0.02342
   0.02116
   0.02301
   0.02423
   0.02405
   0.02592
   0.02297
   0.02912
   0.02726
   0.02427
   0.03606
   0.02708
   0.03051
   0.03210
   0.03065
   0.03081
   0.03138
   0.03096
   0.02536
   0.03667
   0.02137
   0.02559
   0.02392
   0.03213
   0.02247
   0.02764
   0.02621
   0.04277
   0.03379
   0.02867
   0.02836
   0.03415
   0.02717
   0.02453
   0.02872
   0.02803
   0.02731
   0.02419
   0.02805
   0.03126
   0.03647
   0.03037
   0.02920
   0.02624
   0.03098
   0.03391
   0.02748
   0.03286
   0.02513
   0.03225
   0.03383
   0.02894
   0.02764
   0.02758
   0.02933
   0.03694
   0.03110
   0.03504
   0.03256
   0.03544
   0.02944
   0.03146
   0.04052
   0.03189
   0.02624
   0.03661
   0.03045
   0.02976
   0.02908
   0.02992
   0.02165
   0.03306
   0.02305
   0.02138
   0.02378
   0.04858
   0.02437
   0.02723
   0.02719
   0.02894
   0.02157
   0.02218
   0.02311
   0.03437
   0.02224
   0.02873
   0.02414
   0.02313
   0.02404
   0.03070
   0.02600
   0.02658
   0.02307
   0.02547
   0.02140
   0.03446
   0.02255
   0.03475
   0.02904
   0.02347
   0.02927
   0.02204
   0.02341
   0.02913
   0.02794
   0.02264
   0.02590
   0.03115
   0.02648
   0.02810
   0.02321
   0.02424
   0.02438
   0.02346
   0.02173
   0.03610
   0.02549
   0.02970
   0.03544
   0.02263
   0.02314
   0.02682
   0.03173
   0.02635
   0.02559
   0.03052
   0.02637
   0.02455
   0.02434
   0.03023
   0.02131
   0.02420
   0.02795
   0.02516
   0.03394
   0.02394
   0.03052
   0.02397
   0.02920
   0.03474
   0.02117
   0.02065
   0.01033
   0.01783
   0.01725
   0.03770
   0.02515
   0.03112
   0.01761
   0.01049
   0.02398
   0.01787
   0.01746
   0.01053
   0.02558
   0.02601
   0.02246
   0.02351
   0.02856
   0.02403
   0.02216
   0.02407
   0.03103
   0.03021
   0.02768
   0.02482
   0.03841
   0.02999
   0.02330
   0.03535
   0.02934
   0.03022
   0.02305
   0.02591
   0.02804
   0.03054
   0.03762
   0.02737
   0.02532
   0.02606
   0.03670
   0.03189
   0.02483
   0.03181
   0.03437
   0.03447
   0.02436
   0.02844
   0.02366
   0.03366
   0.02574
   0.03987
   0.02954
   0.02842
   0.03303
   0.03357
   0.04045
   0.02682
   0.02782
   0.03500
   0.02466
   0.04088
   0.02493
   0.03212
   0.03147
   0.03042
   0.02836
   0.03540
   0.03566
   0.03054
   0.03337
   0.02975
   0.03136
   0.03067
   0.02952
   0.02787
   0.03053
   0.02756
   0.02477
   0.02513
   0.02762
   0.02936
   0.04071
   0.02845
   0.03062
   0.02491
   0.02455
   0.03047
   0.02553
   0.02144
   0.03226
   0.02620
   0.04038
   0.03084
   0.03710
   0.02200
   0.02522
   0.02741
   0.02324
   0.02828
   0.02259
   0.02564
   0.02869
   0.02380
   0.02315
   0.02291
   0.02253
   0.03058
   0.02204
   0.02729
   0.02551
   0.02282
   0.03517
   0.02386
   0.02417
   0.03023
   0.02723
   0.02292
   0.02972
   0.02464
   0.02929
   0.02304
   0.02217
   0.02940
   0.02510
   0.02322
   0.03274
   0.02664
   0.02399
   0.02899
   0.02229
   0.02903
   0.02841
   0.02432
   0.02243
   0.02249
   0.02760
   0.02867
   0.02306
   0.03290
   0.03557
   0.02913
   0.02823
   0.02355
   0.02868
   0.02754
   0.02763
   0.02432
   0.03372
   0.02907
   0.02627
   0.02504
   0.02938
   0.02428
   0.02792
   0.02392
   0.03566
   0.03072
   0.02555
   0.02836
   0.02229
   0.02141
   0.01023
   0.02378
   0.01107
   0.02418
   0.00998
   0.04082
   0.01067
   0.01742
   0.01081
   0.01090
   0.02023
   0.02116
   0.03252
   0.02316
   0.02637
   0.02546
   0.02248
   0.02456
   0.03479
   0.02852
   0.03151
   0.02727
   0.02821
   0.03508
   0.03999
   0.02311
   0.02674
   0.02199
   0.03125
   0.02448
   0.02663
   0.03503
   0.03863
   0.02454
   0.02642
   0.03183
   0.02758
   0.02478
   0.03541
   0.03065
   0.03763
   0.04225
   0.02632
   0.03863
   0.02828
   0.02646
   0.02774
   0.02710
   0.02529
   0.03311
   0.02954
   0.02655
   0.03492
   0.03393
   0.03114
   0.02551
   0.02634
   0.02400
   0.02662
   0.03279
   0.02502
   0.02800
   0.03277
   0.03414
   0.02400
   0.03865
   0.02928
   0.02667
   0.02681
   0.03415
   0.03448
   0.02666
   0.03425
   0.03460
   0.03911
   0.03213
   0.03343
   0.02983
   0.03416
   0.03147
   0.04116
   0.02837
   0.02714
   0.02909
   0.03566
   0.03425
   0.02312
   0.03586
   0.02154
   0.04486
   0.02283
   0.02445
   0.02310
   0.02240
   0.03119
   0.02270
   0.03259
   0.03691
   0.02610
   0.02984
   0.02889
   0.03158
   0.02197
   0.03587
   0.02963
   0.02776
   0.02542
   0.02675
   0.02862
   0.02902
   0.02082
   0.02296
   0.03518
   0.02577
   0.02502
   0.02322
   0.02778
   0.03173
   0.02272
   0.03115
   0.02585
   0.04199
   0.02635
   0.02305
   0.03019
   0.03653
   0.02611
   0.02499
   0.03279
   0.02508
   0.02133
   0.02394
   0.02379
   0.03999
   0.02388
   0.02323
   0.02228
   0.02367
   0.03427
   0.02407
   0.02292
   0.03199
   0.02468
   0.03752
   0.03505
   0.03473
   0.02365
   0.02312
   0.02391
   0.03815
   0.02184
   0.02976
   0.02406
   0.02761
   0.02433
   0.02265
   0.02790
   0.02129
   0.03499
   0.02296
   0.01768
   0.02426
   0.01028
   0.01095
   0.01751
   0.02449
   0.01752
   0.01738
   0.01072
   0.01773
   0.01758
   0.01144
   0.02188
   0.02866
   0.03155
   0.02231
   0.02218
   0.02612
   0.02314
   0.03021
   0.03285
   0.02561
   0.02554
   0.02315
   0.02825
   0.02306
   0.02426
   0.02247
   0.02977
   0.04115
   0.02398
   0.03494
   0.02485
   0.02389
   0.02615
   0.02492
   0.03828
   0.03350
   0.02709
   0.04346
   0.03695
   0.02716
   0.02790
   0.03889
   0.02476
   0.02916
   0.03052
   0.02385
   0.03111
   0.02619
   0.02330
   0.02431
   0.03289
   0.02696
   0.03061
   0.02973
   0.03426
   0.02725
   0.03424
   0.03042
   0.03168
   0.03182
   0.02458
   0.03429
   0.03070
   0.02874
   0.02985
   0.03580
   0.02840
   0.02743
   0.03308
   0.03125
   0.02652
   0.02877
   0.02723
   0.02771
   0.03174
   0.02705
   0.03354
   0.03176
   0.03357
   0.03386
   0.03196
   0.03117
   0.03126
   0.03538
   0.02601
   0.02879
   0.02621
   0.02685
   0.02792
   0.02389
   0.02945
   0.02980
   0.03078
   0.03092
   0.03291
   0.02782
   0.03015
   0.02256
   0.02209
   0.03397
   0.02270
   0.02277
   0.02247
   0.02226
   0.02303
   0.02905
   0.02807
   0.02124
   0.02459
   0.02325
   0.02412
   0.03143
   0.03436
   0.02423
   0.02566
   0.02088
   0.02333
   0.02057
   0.02693
   0.02731
   0.02370
   0.02304
   0.02927
   0.02676
   0.02427
   0.02324
   0.02743
   0.02843
   0.03069
   0.02144
   0.02371
   0.02229
   0.03385
   0.03668
   0.02418
   0.03261
   0.03054
   0.03517
   0.02922
   0.03155
   0.03512
   0.02485
   0.02473
   0.03377
   0.03179
   0.02822
   0.02579
   0.02136
   0.03033
   0.02355
   0.02244
   0.02841
   0.02348
   0.02372
   0.03147
   0.02318
   0.02164
   0.02240
   0.03107
   0.01757
   0.01062
   0.03820
   0.01769
   0.03790
   0.01765
   0.01062
   0.01693
   0.01074
   0.01077
   0.01067
   0.02274
   0.02222
   0.02266
   0.03492
   0.02334
   0.02195
   0.03414
   0.03585
   0.03016
   0.02283
   0.03475
   0.03827
   0.02332
   0.03240
   0.02922
   0.02427
   0.02544
   0.02531
   0.03442
   0.02518
   0.02309
   0.02569
   0.02336
   0.02784
   0.02868
   0.02818
   0.03439
   0.02909
   0.02536
   0.02570
   0.04422
   0.02777
   0.02690
   0.03655
   0.02687
   0.03507
   0.02761
   0.03372
   0.04011
   0.02632
   0.02771
   0.03073
   0.03202
   0.04054
   0.03679
   0.02410
   0.02911
   0.02915
   0.02913
   0.02580
   0.02613
   0.02954
   0.03314
   0.02688
   0.02770
   0.02770
   0.03072
   0.02553
   0.02602
   0.03075
   0.02868
   0.02955
   0.04083
   0.03026
   0.02983
   0.03026
   0.02895
   0.03686
   0.03062
   0.02904
   0.03415
   0.02125
   0.02965
   0.02177
   0.02970
   0.02223
   0.02982
   0.03213
   0.02224
   0.03160
   0.02667
   0.03056
   0.03614
   0.03429
   0.02848
   0.02936
   0.02727
   0.02902
   0.03785
   0.02824
   0.02850
   0.02809
   0.02898
   0.02331
   0.02191
   0.03018
   0.02442
   0.03148
   0.03520
   0.02720
   0.02469
   0.03455
   0.02939
   0.02442
   0.02240
   0.03301
   0.02248
   0.02253
   0.02953
   0.02363
   0.02468
   0.02941
   0.02124
   0.02475
   0.03611
   0.02224
   0.02366
   0.02363
   0.02306
   0.02892
   0.02323
   0.03359
   0.02918
   0.02457
   0.02905
   0.03065
   0.02419
   0.02497
   0.02283
   0.02866
   0.02906
   0.02560
   0.02517
   0.02492
   0.02474
   0.02528
   0.02954
   0.02469
   0.02127
   0.02752
   0.02303
   0.03039
   0.02890
   0.02808
   0.02317
   0.02884
   0.02709
   0.01960
   0.02403
   0.01720
   0.03107
   0.02422
   0.01759
   0.02405
   0.03820
   0.01001
   0.01036
   0.01074
   0.01046
   0.01076
   0.02082
   0.02154
   0.03262
   0.02812
   0.03916
   0.02611
   0.03392
   0.02239
   0.03426
   0.02870
   0.02707
   0.02294
   0.03592
   0.02881
   0.02547
   0.03095
   0.02289
   0.03622
   0.02558
   0.02521
   0.02556
   0.02481
   0.03373
   0.02823
   0.02205
   0.02505
   0.04180
   0.02284
   0.02276
   0.03207
   0.02657
   0.02826
   0.02492
   0.03281
   0.03299
   0.02535
   0.02601
   0.02610
   0.03328
   0.03557
   0.03176
   0.02530
   0.03154
   0.04355
   0.02539
   0.03576
   0.02741
   0.02761
   0.03152
   0.03264
   0.02860
   0.03071
   0.02641
   0.02693
   0.03728
   0.02756
   0.02698
   0.02616
   0.03387
   0.03420
   0.02829
   0.03310
   0.03458
   0.03400
   0.03801
   0.03353
   0.03367
   0.02908
   0.03835
   0.02716
   0.03252
   0.02987
   0.03419
   0.02909
   0.02937
   0.02011
   0.03894
   0.02254
   0.02590
   0.02729
   0.02500
   0.02523
   0.02425
   0.02900
   0.03464
   0.02326
   0.03038
   0.03073
   0.02887
   0.02203
   0.02452
   0.02848
   0.03119
   0.02224
   0.02838
   0.02465
   0.02264
   0.03314
   0.02202
   0.03349
   0.02215
   0.02435
   0.02293
   0.02343
   0.02382
   0.03074
   0.02978
   0.02878
   0.02541
   0.03136
   0.02254
   0.02891
   0.02955
   0.03096
   0.03612
   0.02816
   0.02879
   0.02974
   0.02095
   0.03681
   0.01973
   0.02841
   0.02204
   0.02176
   0.02766
   0.02354
   0.02716
   0.02897
   0.02948
   0.02420
   0.02326
   0.02601
   0.02461
   0.02386
   0.03489
   0.02291
   0.02511
   0.02679
   0.02831
   0.02479
   0.02794
   0.02142
   0.02802
   0.02294
   0.02315
   0.02333
   0.02260
   0.01922
   0.01063
   0.02430
   0.02780
   0.02468
   0.03181
   0.01161
   0.01180
   0.03149
   0.01789
   0.01158
   0.01110
   0.01145
   0.02960
   0.03242
   0.03377
   0.02297
   0.04207
   0.02510
   0.03054
   0.02564
   0.02931
   0.03972
   0.02343
   0.04682
   0.02825
   0.02947
   0.02916
   0.02907
   0.03004
   0.02477
   0.03534
   0.02826
   0.02724
   0.03543
   0.03049
   0.02410
   0.03195
   0.04213
   0.02343
   0.02817
   0.03345
   0.04000
   0.02856
   0.02958
   0.03012
   0.03596
   0.03161
   0.03345
   0.03041
   0.02545
   0.02776
   0.02907
   0.03605
   0.02847
   0.02507
   0.03413
   0.02640
   0.03297
   0.03061
   0.03285
   0.02805
   0.02428
   0.03335
   0.03000
   0.02576
   0.03338
   0.03825
   0.03349
   0.03128
   0.02736
   0.02830
   0.03359
   0.04004
   0.03235
   0.03599
   0.02839
   0.03163
   0.04180
   0.03329
   0.03260
   0.02826
   0.04648
   0.02274
   0.02926
   0.02556
   0.02478
   0.03032
   0.02401
   0.02640
   0.03023
   0.03143
   0.03503
   0.02142
   0.02392
   0.02957
   0.02412
   0.02493
   0.02922
   0.02275
   0.02449
   0.03043
   0.03045
   0.03073
   0.02526
   0.02998
   0.02826
   0.02294
   0.03587
   0.03376
   0.02078
   0.02270
   0.02322
   0.02325
   0.02843
   0.03374
   0.02532
   0.02910
   0.02240
   0.02132
   0.02904
   0.02864
   0.03017
   0.02979
   0.02293
   0.02999
   0.02339
   0.03481
   0.02364
   0.04372
   0.03894
   0.02745
   0.02427
   0.02141
   0.02422
   0.02796
   0.02464
   0.03912
   0.02426
   0.02424
   0.03442
   0.02659
   0.02983
   0.03423
   0.02803
   0.02126
   0.02351
   0.04093
   0.03004
   0.02099
   0.02698
   0.03045
   0.02703
   0.02903
   0.03037
   0.02313
   0.02417
   0.02308
   0.02707
   0.03283
   0.01959
   0.04610
   0.02465
   0.03141
   0.02484
   0.02515
   0.04211
   0.03806
   0.01814
   0.03857
   0.02469
   0.03139
   0.03167
   0.03486
   0.02824
   0.02358
   0.02488
   0.02143
   0.02236
   0.02602
   0.02758
   0.03125
   0.03686
   0.02882
   0.02517
   0.02042
   0.03254
   0.03011
   0.02587
   0.02662
   0.02339
   0.03226
   0.03041
   0.02441
   0.03430
   0.02917
   0.02615
   0.03018
   0.03091
   0.02680
   0.02582
   0.02583
   0.03173
   0.02989
   0.03781
   0.02783
   0.03141
   0.02875
   0.03691
   0.02636
   0.02868
   0.02742
   0.03127
   0.03953
   0.04110
   0.02929
   0.03218
   0.03486
   0.03896
   0.03663
   0.03369
   0.03317
   0.02797
   0.03159
   0.03301
   0.02560
   0.03655
   0.04526
   0.03040
   0.02781
   0.02989
   0.03178
   0.02746
   0.04214
   0.03435
   0.02737
   0.03046
   0.03848
   0.03149
   0.02785
   0.03114
   0.03280
   0.04610
   0.04369
   0.02953
   0.03133
   0.02339
   0.02381
   0.02247
   0.02356
   0.02923
   0.03098
   0.03484
   0.02565
   0.03602
   0.02315
   0.02376
   0.02205
   0.03015
   0.02897
   0.02379
   0.03076
   0.02439
   0.02585
   0.03063
   0.02474
   0.02429
   0.02555
   0.03546
   0.03395
   0.03655
   0.03542
   0.02681
   0.03401
   0.02909
   0.02321
   0.02017
   0.03676
   0.02590
   0.02370
   0.03593
   0.03611
   0.02972
   0.03029
   0.02457
   0.02422
   0.02314
   0.04230
   0.02579
   0.02959
   0.02178
   0.02748
   0.02342
   0.02301
   0.02377
   0.02375
   0.03115
   0.02871
   0.02584
   0.03417
   0.02177
   0.02774
   0.02103
   0.02185
   0.04041
   0.03241
   0.02409
   0.02452
   0.02344
   0.03561
   0.03013
   0.03282
   0.02428
   0.02388
   0.03130
   0.02272
   0.02846
   0.03677
   0.02340
   0.02911
   0.02905
   0.05504
   0.02479
   0.02451
   0.05051
   0.04839
   0.03134
   0.01769
   0.02464
   0.02138
   0.01801
   0.01784
   0.01860
   0.02546
   0.02097
   0.02387
   0.02162
   0.02385
   0.02596
   0.02686
   0.02473
   0.02730
   0.02582
   0.03689
   0.02143
   0.02314
   0.02794
   0.03047
   0.03487
   0.02307
   0.03088
   0.03443
   0.02950
   0.03222
   0.02896
   0.02585
   0.03085
   0.02921
   0.02916
   0.03030
   0.03073
   0.03220
   0.02441
   0.03223
   0.02668
   0.02645
   0.03699
   0.02657
   0.02499
   0.02928
   0.03011
   0.02847
   0.02846
   0.03488
   0.02708
   0.03758
   0.02638
   0.03875
   0.02820
   0.03141
   0.03419
   0.03666
   0.03000
   0.03314
   0.03050
   0.02874
   0.03287
   0.02577
   0.02827
   0.02644
   0.02667
   0.04012
   0.02882
   0.03020
   0.02350
   0.03648
   0.03488
   0.02972
   0.03137
   0.03265
   0.02716
   0.04076
   0.03175
   0.03097
   0.02303
   0.02999
   0.03432
   0.02201
   0.02882
   0.02308
   0.02202
   0.02547
   0.02888
   0.02913
   0.03595
   0.02332
   0.03571
   0.03089
   0.02583
   0.02934
   0.02945
   0.03126
   0.02193
   0.03514
   0.02229
   0.02360
   0.02368
   0.02159
   0.02902
   0.03621
   0.02373
   0.02424
   0.02249
   0.02963
   0.02781
   0.02692
   0.02264
   0.02921
   0.02383
   0.02314
   0.02794
   0.03038
   0.02352
   0.02876
   0.02498
   0.02353
   0.02811
   0.02953
   0.02401
   0.02367
   0.02579
   0.02160
   0.02594
   0.02521
   0.03004
   0.02930
   0.02664
   0.02962
   0.02424
   0.02125
   0.03260
   0.03124
   0.03641
   0.02483
   0.02522
   0.02715
   0.02275
   0.02301
   0.02311
   0.02955
   0.04242
   0.02422
   0.02808
   0.03984
   0.02432
   0.02253
   0.02918
   0.02336
   0.02127
   0.02955
   0.02940
   0.04157
   0.01086
   0.02404
   0.01748
   0.02710
   0.01779
   0.01782
   0.03696
   0.01725
   0.03145
   0.02461
   0.01803
   0.02761
   0.03014
   0.02893
   0.02741
   0.02596
   0.03120
   0.03061
   0.02792
   0.02519
   0.02423
   0.03473
   0.03506
   0.03039
   0.02515
   0.02374
   0.02143
   0.03583
   0.03522
   0.02685
   0.03083
   0.03235
   0.03163
   0.02976
   0.02626
   0.03639
   0.02899
   0.03246
   0.03728
   0.02427
   0.03415
   0.02469
   0.02835
   0.02720
   0.02530
   0.03036
   0.03059
   0.02806
   0.02645
   0.03327
   0.02798
   0.03682
   0.03046
   0.02832
   0.03240
   0.02787
   0.03988
   0.03303
   0.03137
   0.02698
   0.02828
   0.03396
   0.02763
   0.03290
   0.03627
   0.02800
   0.04284
   0.04251
   0.04199
   0.03255
   0.02761
   0.02765
   0.02605
   0.03343
   0.04306
   0.03708
   0.03025
   0.04082
   0.03089
   0.03335
   0.02595
   0.02557
   0.03633
   0.02271
   0.03599
   0.02306
   0.02926
   0.02271
   0.02530
   0.03135
   0.03070
   0.02547
   0.02315
   0.03916
   0.02258
   0.03037
   0.02354
   0.02931
   0.02285
   0.02963
   0.02984
   0.03371
   0.02474
   0.03607
   0.02827
   0.02589
   0.02976
   0.02543
   0.03517
   0.02612
   0.02410
   0.04115
   0.03071
   0.03463
   0.02228
   0.02280
   0.02939
   0.02689
   0.02471
   0.02374
   0.02344
   0.02268
   0.02311
   0.02391
   0.02350
   0.02199
   0.02968
   0.02440
   0.02420
   0.02350
   0.02840
   0.03201
   0.03091
   0.02439
   0.02939
   0.02972
   0.03019
   0.02387
   0.02767
   0.02253
   0.03285
   0.02219
   0.02345
   0.02246
   0.03140
   0.02835
   0.02228
   0.02883
   0.02970
   0.02714
   0.03085
   0.02361
   0.04177
   0.02243
   0.02248
   0.03694
   0.02971
   0.02963
   0.02220
   0.02428
   0.01022
   0.02430
   0.00980
   0.03704
   0.01006
   0.01768
   0.02466
   0.02410
   0.01080
   0.02413
   0.02770
   0.02385
   0.02193
   0.02824
   0.02342
   0.03024
   0.02433
   0.02584
   0.02463
   0.02461
   0.02171
   0.02881
   0.02430
   0.02452
   0.02614
   0.02554
   0.03508
   0.02306
   0.04840
   0.03071
   0.02353
   0.02483
   0.03109
   0.03788
   0.02761
   0.02695
   0.02876
   0.02620
   0.03212
   0.02598
   0.03221
   0.03422
   0.03100
   0.03336
   0.03011
   0.03910
   0.02747
   0.02720
   0.03688
   0.02903
   0.03366
   0.02667
   0.02814
   0.02768
   0.03282
   0.03486
   0.02691
   0.02709
   0.02757
   0.02682
   0.02623
   0.02894
   0.03426
   0.03180
   0.03669
   0.03270
   0.02916
   0.03380
   0.03897
   0.03027
   0.03406
   0.03554
   0.02781
   0.02745
   0.04894
   0.02840
   0.03065
   0.02915
   0.03617
   0.03000
   0.03367
   0.02658
   0.02419
   0.03557
   0.02457
   0.02862
   0.02982
   0.02628
   0.02887
   0.02511
   0.04048
   0.02736
   0.02949
   0.02499
   0.02595
   0.02696
   0.02365
   0.02997
   0.02987
   0.02950
   0.02603
   0.02353
   0.03630
   0.03081
   0.02188
   0.02575
   0.03215
   0.02518
   0.03660
   0.02541
   0.04482
   0.03929
   0.02320
   0.02359
   0.03052
   0.02833
   0.02546
   0.02351
   0.02449
   0.02356
   0.02456
   0.03662
   0.02605
   0.03128
   0.03185
   0.02698
   0.03004
   0.03477
   0.02978
   0.02570
   0.02343
   0.02292
   0.02850
   0.02396
   0.04162
   0.02723
   0.03038
   0.03052
   0.03734
   0.02970
   0.02436
   0.02457
   0.02239
   0.02615
   0.02547
   0.02264
   0.02504
   0.02450
   0.02921
   0.02940
   0.03686
   0.02343
   0.02357
   0.02277
   0.02350
   0.02330
   0.01974
   0.02162
   0.02412
   0.02411
   0.02465
   0.04133
   0.02436
   0.02466
   0.02412
   0.03129
   0.01732
   0.01756
   0.02416
   0.02773
   0.03124
   0.02594
   0.03349
   0.02228
   0.02759
   0.03408
   0.03047
   0.04172
   0.02541
   0.03275
   0.02965
   0.02935
   0.03331
   0.02457
   0.03174
   0.02769
   0.02794
   0.03423
   0.03120
   0.03052
   0.03106
   0.03150
   0.02728
   0.03159
   0.03174
   0.03254
   0.03360
   0.03058
   0.02619
   0.03229
   0.03249
   0.02481
   0.03325
   0.02746
   0.03176
   0.02904
   0.03153
   0.04611
   0.02267
   0.02834
   0.03490
   0.02538
   0.03709
   0.03955
   0.03710
   0.03153
   0.03320
   0.03135
   0.03312
   0.05023
   0.02457
   0.03898
   0.03637
   0.03341
   0.04370
   0.03448
   0.02772
   0.03437
   0.03156
   0.02729
   0.02872
   0.02898
   0.03815
   0.03577
   0.03720
   0.03462
   0.02852
   0.02970
   0.02939
   0.03330
   0.02917
   0.03192
   0.04435
   0.02474
   0.03013
   0.02679
   0.02253
   0.02434
   0.03124
   0.02846
   0.02977
   0.03195
   0.02904
   0.02648
   0.03896
   0.03438
   0.02933
   0.03168
   0.03057
   0.03358
   0.02382
   0.02642
   0.02187
   0.02902
   0.03481
   0.02207
   0.02200
   0.02926
   0.02923
   0.02242
   0.02739
   0.02388
   0.02262
   0.03032
   0.02463
   0.03197
   0.03119
   0.02953
   0.02903
   0.02819
   0.02942
   0.02474
   0.02293
   0.02559
   0.02911
   0.02354
   0.02259
   0.02341
   0.02371
   0.02194
   0.02593
   0.03657
   0.02544
   0.03502
   0.02523
   0.02659
   0.02300
   0.04031
   0.02206
   0.02400
   0.02095
   0.02615
   0.02911
   0.02427
   0.02532
   0.02927
   0.02246
   0.02393
   0.03045
   0.02550
   0.02852
   0.02127
   0.02256
   0.04103
   0.02631
   0.03034
   0.03036
   0.02611
   0.02133
   0.01028
   0.03088
   0.03139
   0.05157
   0.03129
   0.03164
   0.03155
   0.01823
   0.01718
   0.01761
   0.01777
   0.03699
   0.02370
   0.02270
   0.03869
   0.02531
   0.02811
   0.02297
   0.03233
   0.01972
   0.03715
   0.03844
   0.03300
   0.02306
   0.03212
   0.03141
   0.02978
   0.02471
   0.02884
   0.02620
   0.03347
   0.03752
   0.02608
   0.03257
   0.02849
   0.03212
   0.02473
   0.03462
   0.03190
   0.02713
   0.02732
   0.03173
   0.02531
   0.02847
   0.02833
   0.03051
   0.02493
   0.02986
   0.02861
   0.02738
   0.03178
   0.02564
   0.03055
   0.02696
   0.04314
   0.02969
   0.02946
   0.03423
   0.02726
   0.04152
   0.03004
   0.02840
   0.02515
   0.03508
   0.03827
   0.02517
   0.03822
   0.02901
   0.02688
   0.03099
   0.03309
   0.02580
   0.02938
   0.02820
   0.02938
   0.03079
   0.02936
   0.03593
   0.03203
   0.03595
   0.03031
   0.03280
   0.03868
   0.02111
   0.02886
   0.03111
   0.02399
   0.03505
   0.02943
   0.02889
   0.03114
   0.03428
   0.02797
   0.04082
   0.02174
   0.02835
   0.02592
   0.02223
   0.02934
   0.03064
   0.02290
   0.02463
   0.02554
   0.02875
   0.02387
   0.02989
   0.03083
   0.02536
   0.02305
   0.02929
   0.02465
   0.02625
   0.02416
   0.02323
   0.03284
   0.03137
   0.02627
   0.02920
   0.03628
   0.03046
   0.03817
   0.02596
   0.02515
   0.03116
   0.02466
   0.02166
   0.04214
   0.02510
   0.03046
   0.02438
   0.02300
   0.02491
   0.03182
   0.03072
   0.02710
   0.03032
   0.03331
   0.02385
   0.02814
   0.03233
   0.02513
   0.03133
   0.02443
   0.02160
   0.02150
   0.02313
   0.02230
   0.02016
   0.02359
   0.02548
   0.03026
   0.04062
   0.02281
   0.03095
   0.02491
   0.02331
   0.02947
   0.02437
   0.02872
   0.02246
   0.03145
   0.05819
   0.03086
   0.01045
   0.03066
   0.02779
   0.03123
   0.03812
   0.03461
   0.02782
   0.03087
   0.01774
   0.02691
   0.02854
   0.03009
   0.02576
   0.02478
   0.02359
   0.02440
   0.02475
   0.02412
   0.02417
   0.03389
   0.02485
   0.02767
   0.02667
   0.03026
   0.02513
   0.03686
   0.03090
   0.03035
   0.03061
   0.03579
   0.02320
   0.02766
   0.03312
   0.02699
   0.02675
   0.02709
   0.03370
   0.02803
   0.02406
   0.03254
   0.03112
   0.03266
   0.03863
   0.03198
   0.02924
   0.03261
   0.02562
   0.02871
   0.04508
   0.02983
   0.02709
   0.03177
   0.02613
   0.03039
   0.03315
   0.02956
   0.02575
   0.03035
   0.02651
   0.03501
   0.02729
   0.04502
   0.02966
   0.03063
   0.03100
   0.03410
   0.03008
   0.02810
   0.02844
   0.02945
   0.02842
   0.03420
   0.02639
   0.03833
   0.02777
   0.03667
   0.02725
   0.03217
   0.02805
   0.02456
   0.02522
   0.03875
   0.03007
   0.03057
   0.02347
   0.02518
   0.03468
   0.02984
   0.03616
   0.03622
   0.03645
   0.02764
   0.03058
   0.02404
   0.03379
   0.02438
   0.02655
   0.02281
   0.02687
   0.02050
   0.02191
   0.02474
   0.03034
   0.02819
   0.02812
   0.02941
   0.03031
   0.02798
   0.03053
   0.02336
   0.02204
   0.02300
   0.02265
   0.02971
   0.03104
   0.02424
   0.02489
   0.02081
   0.02381
   0.03339
   0.02342
   0.02356
   0.02428
   0.03649
   0.02265
   0.03336
   0.02267
   0.02849
   0.03024
   0.02351
   0.02229
   0.02479
   0.02631
   0.02379
   0.02985
   0.02869
   0.02956
   0.03141
   0.02462
   0.02398
   0.02395
   0.03032
   0.02189
   0.02938
   0.02759
   0.02807
   0.02143
   0.02927
   0.02315
   0.02853
   0.02918
   0.03015
   0.03018
   0.02645
   0.02437
   0.02646
   0.02921
   0.03149
   0.01044
   0.02417
   0.02306
   0.03610
   0.01769
   0.01745
   0.02329
   0.03426
   0.01109
   0.02498
   0.01737
   0.02168
   0.02163
   0.02455
   0.02971
   0.02230
   0.02307
   0.02287
   0.03054
   0.02658
   0.02252
   0.02835
   0.02958
   0.02953
   0.02577
   0.03750
   0.02504
   0.02506
   0.02786
   0.03491
   0.02590
   0.03342
   0.02547
   0.02219
   0.03293
   0.02606
   0.02557
   0.03183
   0.03226
   0.03165
   0.03313
   0.02650
   0.02660
   0.03332
   0.02714
   0.02704
   0.02777
   0.03415
   0.03759
   0.02779
   0.02674
   0.03128
   0.03105
   0.03999
   0.03659
   0.03688
   0.03477
   0.03528
   0.04023
   0.03809
   0.02783
   0.03242
   0.03765
   0.02463
   0.03052
   0.03387
   0.04553
   0.03219
   0.03072
   0.03055
   0.03595
   0.03001
   0.02606
   0.02875
   0.02917
   0.03051
   0.02720
   0.02716
   0.03388
   0.03764
   0.03302
   0.03083
   0.02984
   0.02433
   0.02407
   0.03699
   0.03091
   0.02336
   0.04343
   0.02385
   0.02482
   0.02604
   0.03053
   0.02398
   0.03013
   0.02421
   0.02552
   0.02433
   0.02126
   0.03421
   0.02338
   0.03503
   0.02468
   0.02918
   0.03601
   0.03346
   0.03679
   0.03414
   0.02843
   0.02448
   0.03056
   0.02454
   0.02477
   0.03123
   0.02527
   0.02596
   0.02769
   0.02425
   0.02156
   0.04038
   0.02846
   0.02135
   0.02888
   0.04556
   0.04041
   0.02411
   0.02255
   0.02757
   0.02943
   0.02975
   0.02175
   0.02400
   0.02212
   0.03239
   0.02449
   0.02157
   0.02710
   0.03508
   0.02496
   0.02326
   0.02506
   0.02430
   0.02202
   0.02453
   0.02248
   0.02421
   0.01984
   0.02258
   0.02257
   0.02436
   0.03094
   0.02859
   0.02874
   0.02581
   0.02455
   0.02948
   0.02604
   0.02348
   0.03275
   0.02390
   0.04112
   0.02447
   0.04172
   0.02412
   0.01036
   0.01794
   0.01753
   0.01054
   0.02503
   0.01697
   0.02393
   0.02960
   0.02410
   0.03001
   0.02490
   0.03057
   0.02455
   0.03393
   0.03109
   0.03205
   0.03640
   0.02996
   0.02444
   0.03686
   0.03519
   0.03764
   0.02390
   0.02602
   0.03521
   0.02473
   0.02879
   0.02656
   0.02632
   0.02603
   0.03336
   0.02599
   0.02670
   0.03266
   0.02648
   0.02463
   0.02995
   0.03001
   0.02675
   0.03345
   0.02823
   0.03630
   0.02494
   0.02695
   0.03508
   0.02815
   0.03148
   0.02817
   0.02964
   0.04037
   0.02414
   0.02888
   0.03017
   0.02691
   0.02791
   0.02983
   0.03022
   0.02859
   0.03749
   0.03015
   0.03645
   0.02592
   0.02552
   0.02911
   0.03147
   0.02833
   0.03616
   0.02938
   0.02544
   0.03131
   0.02776
   0.03162
   0.03010
   0.03059
   0.03577
   0.03644
   0.04095
   0.02622
   0.03839
   0.02435
   0.02442
   0.02437
   0.02301
   0.03055
   0.02816
   0.03018
   0.03107
   0.02730
   0.02717
   0.02440
   0.03248
   0.02536
   0.03142
   0.02600
   0.02375
   0.02246
   0.02503
   0.02223
   0.02948
   0.02139
   0.02889
   0.02279
   0.02478
   0.02361
   0.03178
   0.03790
   0.02425
   0.02955
   0.02264
   0.02152
   0.02443
   0.02846
   0.02474
   0.02373
   0.02393
   0.04273
   0.02940
   0.03170
   0.02549
   0.02911
   0.02305
   0.02326
   0.02686
   0.02182
   0.02442
   0.02804
   0.02446
   0.02861
   0.02367
   0.02119
   0.02836
   0.02403
   0.03916
   0.02840
   0.03701
   0.03560
   0.03521
   0.02457
   0.02988
   0.02476
   0.02070
   0.02400
   0.02437
   0.02262
   0.03147
   0.02382
   0.03433
   0.04055
   0.02938
   0.04025
   0.02766
   0.02350
   0.02330
   0.02152
   0.02029
   0.03105
   0.02400
   0.03097
   0.03127
   0.03456
   0.01769
   0.03454
   0.03144
   0.01039
   0.02752
   0.02032
   0.04820
   0.02892
   0.04041
   0.02509
   0.02868
   0.02947
   0.02373
   0.02503
   0.03151
   0.03572
   0.02662
   0.02312
   0.03616
   0.03689
   0.02290
   0.03342
   0.02414
   0.03058
   0.02934
   0.02440
   0.02829
   0.02596
   0.02921
   0.03293
   0.02524
   0.02734
   0.03183
   0.02683
   0.02565
   0.03193
   0.03468
   0.02890
   0.02327
   0.02465
   0.02801
   0.03629
   0.03177
   0.03913
   0.03749
   0.03740
   0.02915
   0.02807
   0.03987
   0.03312
   0.03079
   0.03838
   0.03500
   0.03480
   0.02800
   0.02751
   0.02799
   0.02989
   0.02787
   0.03191
   0.04032
   0.03332
   0.04072
   0.02989
   0.03007
   0.03077
   0.03079
   0.02942
   0.02695
   0.04070
   0.03433
   0.02649
   0.02731
   0.02856
   0.04204
   0.03662
   0.03005
   0.02819
   0.02601
   0.02718
   0.02687
   0.02117
   0.03117
   0.03020
   0.03444
   0.02932
   0.03228
   0.02595
   0.03539
   0.02641
   0.03192
   0.02470
   0.02883
   0.02465
   0.02847
   0.02213
   0.02287
   0.02361
   0.02618
   0.02812
   0.03949
   0.02531
   0.02221
   0.02952
   0.02901
   0.02818
   0.02448
   0.03052
   0.03573
   0.03580
   0.03070
   0.03269
   0.02211
   0.02661
   0.02500
   0.03802
   0.02339
   0.02438
   0.02864
   0.02943
   0.02333
   0.03401
   0.02449
   0.03356
   0.02393
   0.02425
   0.02875
   0.02382
   0.03186
   0.03597
   0.03023
   0.02426
   0.03819
   0.02598
   0.03090
   0.02779
   0.03093
   0.02949
   0.02957
   0.03529
   0.02881
   0.02405
   0.02454
   0.02364
   0.03549
   0.02200
   0.03564
   0.02241
   0.02264
   0.02858
   0.02884
   0.02602
   0.04063
   0.02361
   0.02170
   0.03159
   0.02055
   0.01759
   0.02090
   0.02092
   0.01810
   0.01070
   0.03130
   0.02450
   0.03131
   0.02742
   0.01762
   0.02946
   0.02079
   0.02723
   0.03556
   0.02305
   0.03930
   0.03496
   0.03709
   0.02374
   0.02554
   0.02827
   0.03567
   0.02938
   0.03955
   0.03318
   0.03305
   0.02716
   0.02586
   0.03047
   0.04217
   0.02644
   0.03149
   0.02964
   0.03622
   0.04226
   0.03611
   0.02997
   0.03234
   0.02518
   0.02842
   0.02635
   0.02981
   0.04386
   0.02627
   0.03113
   0.03560
   0.02823
   0.03034
   0.02795
   0.02912
   0.02890
   0.02676
   0.03481
   0.02698
   0.02821
   0.03542
   0.02619
   0.03442
   0.03319
   0.03171
   0.03066
   0.02876
   0.02724
   0.03019
   0.03127
   0.03876
   0.02674
   0.03007
   0.02932
   0.04001
   0.03036
   0.03091
   0.02789
   0.02838
   0.03633
   0.02952
   0.03126
   0.03731
   0.03659
   0.02753
   0.02426
   0.02345
   0.03014
   0.03758
   0.03035
   0.02309
   0.02190
   0.02378
   0.02910
   0.02970
   0.02380
   0.02263
   0.02586
   0.02332
   0.02733
   0.02986
   0.02749
   0.02190
   0.02236
   0.02465
   0.03675
   0.03210
   0.02526
   0.02376
   0.04714
   0.03171
   0.02360
   0.03723
   0.02314
   0.03630
   0.03050
   0.02657
   0.03484
   0.03020
   0.02901
   0.02522
   0.03093
   0.02283
   0.03063
   0.02682
   0.03330
   0.03086
   0.03030
   0.02528
   0.04134
   0.03100
   0.02377
   0.02393
   0.02552
   0.03816
   0.03175
   0.03046
   0.04375
   0.02714
   0.02164
   0.02732
   0.03573
   0.02352
   0.03728
   0.02427
   0.03166
   0.02589
   0.03207
   0.02424
   0.02351
   0.02323
   0.03024
   0.02499
   0.02659
   0.02434
   0.03534
   0.03278
   0.02438
   0.03219
   0.03369
   0.02813
   0.02407
   0.03310
   0.04423
   0.02096
   0.03506
   0.02105
   0.02452
   0.01081
   0.03449
   0.01063
   0.02462
   0.03450
   0.02464
   0.02736
   0.04165
   0.02541
   0.02306
   0.02451
   0.02838
   0.02353
   0.02938
   0.02183
   0.02549
   0.02354
   0.02862
   0.02766
   0.02997
   0.02312
   0.03036
   0.02842
   0.03303
   0.02359
   0.02944
   0.02926
   0.03871
   0.02921
   0.03051
   0.02726
   0.03437
   0.03931
   0.02681
   0.02424
   0.02892
   0.03007
   0.02549
   0.03293
   0.02351
   0.02782
   0.04102
   0.03992
   0.03454
   0.02991
   0.03342
   0.02822
   0.03293
   0.02930
   0.03039
   0.02507
   0.02844
   0.02488
   0.04027
   0.02805
   0.03253
   0.02862
   0.03459
   0.03114
   0.03316
   0.02978
   0.03435
   0.03651
   0.02637
   0.02740
   0.03839
   0.03300
   0.02996
   0.03311
   0.02867
   0.02932
   0.03939
   0.02727
   0.03442
   0.02874
   0.03218
   0.03509
   0.03041
   0.03851
   0.03587
   0.03344
   0.03761
   0.02903
   0.02468
   0.02309
   0.02379
   0.02524
   0.03074
   0.02446
   0.02640
   0.02548
   0.03444
   0.02988
   0.02554
   0.03072
   0.02402
   0.03301
   0.03049
   0.02609
   0.02918
   0.03099
   0.03217
   0.03035
   0.03304
   0.02481
   0.02462
   0.02151
   0.02275
   0.03172
   0.02970
   0.02417
   0.03010
   0.02968
   0.03018
   0.03868
   0.02627
   0.03606
   0.02955
   0.02211
   0.03380
   0.02669
   0.02177
   0.02974
   0.02133
   0.02515
   0.02508
   0.02535
   0.02934
   0.02521
   0.04205
   0.02250
   0.02476
   0.04180
   0.02863
   0.02952
   0.02907
   0.04145
   0.02879
   0.02421
   0.03834
   0.02436
   0.03055
   0.02802
   0.02928
   0.02605
   0.03009
   0.02617
   0.03036
   0.02346
   0.04290
   0.03681
   0.02510
   0.02381
   0.03177
   0.02442
   0.03813
   0.03136
   0.02848
   0.02780
   0.01768
   0.02960
   0.02438
   0.03840
   0.01091
   0.03188
   0.01081
   0.03182
   0.02098
   0.03592
   0.02609
   0.02256
   0.03671
   0.03474
   0.02324
   0.02222
   0.02275
   0.03086
   0.02779
   0.02783
   0.03092
   0.03121
   0.02634
   0.03272
   0.02432
   0.03279
   0.02766
   0.02743
   0.02436
   0.02463
   0.03796
   0.03060
   0.02896
   0.03245
   0.03074
   0.02586
   0.03462
   0.02780
   0.02742
   0.02917
   0.03012
   0.03314
   0.03715
   0.02638
   0.02781
   0.03198
   0.03205
   0.03758
   0.02719
   0.02676
   0.02926
   0.02620
   0.02964
   0.03093
   0.03222
   0.02742
   0.02987
   0.03458
   0.03463
   0.02835
   0.03393
   0.03886
   0.03036
   0.02671
   0.03155
   0.03608
   0.02786
   0.03447
   0.02906
   0.03815
   0.03059
   0.02710
   0.02879
   0.03404
   0.03245
   0.03079
   0.03261
   0.02646
   0.02877
   0.03150
   0.04334
   0.03030
   0.03691
   0.03579
   0.02471
   0.03039
   0.03069
   0.02349
   0.03271
   0.03005
   0.02411
   0.02308
   0.02451
   0.03175
   0.02247
   0.02450
   0.02443
   0.03563
   0.04065
   0.02571
   0.02373
   0.03271
   0.02509
   0.02528
   0.03440
   0.02406
   0.02931
   0.02148
   0.02454
   0.03002
   0.02879
   0.02361
   0.02093
   0.02401
   0.02305
   0.02398
   0.02491
   0.02475
   0.03132
   0.03561
   0.02702
   0.03076
   0.02279
   0.03468
   0.02524
   0.02509
   0.02371
   0.02610
   0.02888
   0.02918
   0.02808
   0.02480
   0.02289
   0.02849
   0.02353
   0.02187
   0.02933
   0.03105
   0.02771
   0.02484
   0.02536
   0.03081
   0.02539
   0.02905
   0.02600
   0.03005
   0.02243
   0.03068
   0.03083
   0.02608
   0.02499
   0.03398
   0.02866
   0.03026
   0.02830
   0.02438
   0.03152
   0.04532
   0.01070
   0.01772
   0.04447
   0.03165
   0.03131
   0.01065
   0.03108
   0.01727
   0.02486
   0.01818
   0.02817
   0.02019
   0.03297
   0.02202
   0.02651
   0.02813
   0.02510
   0.02274
   0.02348
   0.02439
   0.02583
   0.03182
   0.03121
   0.02713
   0.02986
   0.02689
   0.03301
   0.03699
   0.03782
   0.02820
   0.02774
   0.03540
   0.03092
   0.02519
   0.03110
   0.02895
   0.03412
   0.03440
   0.02795
   0.03332
   0.03144
   0.02980
   0.03182
   0.02495
   0.03759
   0.03924
   0.02654
   0.03877
   0.03589
   0.02316
   0.02867
   0.03387
   0.03797
   0.03015
   0.02794
   0.03295
   0.02948
   0.02885
   0.03013
   0.03810
   0.03522
   0.03382
   0.03202
   0.02685
   0.03925
   0.02774
   0.02864
   0.03466
   0.02762
   0.03466
   0.03947
   0.02599
   0.03361
   0.02426
   0.02988
   0.02917
   0.04013
   0.03349
   0.03119
   0.02685
   0.04000
   0.03138
   0.02263
   0.02322
   0.03014
   0.02360
   0.02479
   0.02398
   0.03125
   0.02880
   0.03342
   0.02512
   0.02361
   0.02311
   0.04166
   0.02951
   0.02886
   0.03075
   0.02566
   0.03044
   0.02405
   0.02626
   0.03092
   0.02287
   0.02376
   0.03518
   0.02286
   0.02846
   0.02347
   0.02511
   0.02486
   0.03058
   0.02489
   0.03654
   0.02755
   0.02179
   0.02605
   0.02438
   0.02501
   0.02460
   0.02397
   0.04613
   0.02129
   0.02658
   0.02505
   0.02852
   0.02864
   0.02562
   0.03049
   0.02155
   0.02996
   0.02334
   0.02367
   0.02521
   0.02928
   0.02317
   0.03185
   0.02469
   0.02477
   0.03739
   0.02744
   0.03009
   0.02433
   0.02519
   0.02466
   0.02326
   0.02213
   0.02540
   0.02986
   0.02246
   0.02480
   0.03159
   0.02921
   0.02700
   0.02525
   0.02448
   0.02537
   0.02746
   0.04564
   0.03695
   0.01720
   0.01746
   0.02454
   0.01100
   0.03812
   0.01766
   0.02116
   0.05476
   0.02444
   0.02397
   0.02341
   0.02184
   0.02427
   0.03346
   0.02583
   0.03528
   0.02579
   0.02377
   0.02400
   0.02437
   0.02690
   0.02475
   0.02900
   0.03489
   0.03241
   0.02477
   0.04446
   0.02158
   0.02847
   0.02899
   0.02486
   0.02824
   0.02683
   0.03820
   0.02755
   0.03032
   0.02470
   0.02402
   0.02436
   0.02264
   0.02519
   0.03143
   0.03160
   0.02432
   0.03732
   0.02726
   0.02338
   0.03535
   0.02873
   0.02786
   0.03368
   0.02900
   0.03848
   0.02722
   0.03112
   0.02906
   0.02946
   0.03028
   0.04302
   0.03334
   0.02556
   0.02563
   0.03290
   0.03029
   0.03416
   0.02568
   0.04381
   0.03076
   0.02705
   0.03379
   0.03638
   0.03126
   0.03084
   0.03681
   0.03197
   0.03437
   0.03534
   0.03439
   0.04090
   0.02749
   0.03491
   0.03128
   0.03153
   0.02987
   0.02927
   0.02323
   0.02295
   0.02619
   0.02245
   0.02044
   0.02777
   0.02830
   0.02182
   0.03158
   0.02914
   0.02931
   0.02376
   0.03080
   0.02250
   0.02495
   0.02635
   0.02758
   0.02315
   0.02429
   0.03045
   0.03068
   0.02382
   0.03204
   0.02546
   0.02405
   0.02968
   0.03338
   0.02365
   0.02923
   0.03449
   0.02855
   0.03618
   0.03490
   0.02117
   0.03088
   0.02389
   0.02171
   0.02421
   0.02272
   0.02759
   0.02748
   0.03540
   0.02469
   0.03003
   0.02943
   0.03773
   0.02323
   0.03162
   0.02286
   0.02960
   0.02105
   0.02777
   0.02905
   0.02911
   0.02247
   0.02350
   0.03349
   0.02424
   0.02407
   0.03553
   0.02455
   0.02862
   0.02830
   0.02750
   0.03496
   0.03041
   0.03205
   0.02600
   0.03494
   0.02984
   0.03117
   0.02030
   0.02862
   0.02392
   0.02449
   0.06429
   0.02338
   0.01755
   0.02452
   0.03170
   0.01060
   0.02467
   0.02440
   0.03175
   0.02516
   0.03123
   0.02006
   0.02595
   0.02752
   0.02860
   0.02736
   0.02825
   0.02847
   0.03363
   0.02496
   0.02463
   0.02455
   0.02695
   0.03113
   0.04538
   0.02964
   0.03095
   0.04361
   0.03671
   0.03066
   0.02693
   0.02420
   0.02776
   0.02537
   0.03349
   0.02559
   0.02720
   0.03109
   0.02416
   0.02905
   0.03364
   0.02536
   0.02950
   0.03909
   0.03420
   0.03660
   0.03267
   0.04429
   0.02477
   0.02459
   0.04104
   0.02796
   0.03286
   0.03058
   0.03161
   0.03094
   0.02726
   0.03483
   0.02627
   0.04253
   0.02992
   0.03151
   0.03843
   0.03380
   0.03052
   0.03302
   0.03265
   0.03540
   0.04102
   0.03460
   0.02781
   0.03135
   0.02851
   0.03410
   0.03394
   0.02828
   0.02793
   0.02978
   0.04568
   0.03135
   0.02553
   0.02424
   0.02504
   0.02272
   0.03440
   0.02478
   0.03299
   0.02682
   0.03519
   0.02908
   0.02474
   0.03374
   0.02248
   0.02652
   0.03498
   0.02203
   0.03402
   0.02363
   0.02443
   0.03204
   0.03004
   0.02297
   0.02369
   0.02491
   0.02493
   0.02480
   0.03124
   0.02393
   0.02448
   0.03174
   0.03504
   0.02387
   0.02137
   0.02335
   0.03273
   0.02906
   0.02992
   0.02477
   0.02348
   0.02356
   0.03009
   0.02458
   0.02400
   0.02635
   0.02442
   0.02166
   0.02867
   0.02872
   0.02416
   0.02374
   0.02340
   0.02584
   0.02425
   0.02503
   0.02908
   0.02452
   0.02272
   0.04016
   0.02784
   0.03573
   0.02980
   0.02326
   0.03163
   0.02342
   0.03124
   0.02317
   0.02789
   0.03513
   0.02455
   0.02237
   0.02140
   0.03555
   0.02898
   0.02335
   0.02345
   0.02991
   0.02421
   0.02885
   0.04835
   0.04530
   0.01693
   0.03406
   0.03117
   0.01718
   0.01736
   0.03114
   0.01757
   0.02452
   0.02708
   0.02466
   0.02851
   0.02578
   0.02275
   0.02976
   0.02336
   0.02471
   0.02522
   0.02186
   0.03727
   0.02154
   0.02424
   0.03846
   0.02215
   0.02957
   0.03068
   0.02137
   0.03595
   0.03652
   0.03258
   0.02528
   0.02639
   0.02643
   0.02870
   0.02924
   0.03449
   0.02656
   0.04354
   0.02501
   0.02590
   0.02724
   0.03604
   0.02891
   0.02741
   0.02917
   0.03896
   0.02549
   0.02974
   0.02995
   0.02856
   0.03178
   0.03366
   0.03420
   0.02485
   0.04129
   0.02706
   0.02566
   0.02868
   0.03210
   0.03280
   0.04138
   0.03208
   0.02626
   0.02669
   0.03372
   0.03146
   0.02910
   0.03459
   0.03284
   0.02809
   0.02793
   0.02831
   0.03235
   0.03950
   0.03287
   0.02837
   0.03175
   0.03702
   0.02799
   0.03136
   0.03671
   0.03037
   0.02943
   0.02472
   0.02745
   0.02117
   0.03535
   0.03015
   0.03519
   0.02243
   0.02975
   0.02458
   0.02646
   0.02971
   0.02129
   0.02286
   0.02671
   0.02840
   0.02096
   0.02393
   0.03069
   0.02626
   0.02505
   0.02743
   0.03693
   0.02299
   0.02260
   0.02248
   0.02982
   0.02502
   0.03022
   0.02526
   0.03520
   0.02321
   0.03482
   0.03442
   0.03508
   0.03591
   0.02217
   0.02457
   0.03228
   0.02813
   0.02433
   0.03775
   0.02952
   0.02382
   0.03050
   0.02312
   0.02124
   0.02995
   0.02210
   0.03457
   0.02985
   0.03682
   0.02376
   0.03784
   0.02910
   0.03403
   0.02356
   0.02373
   0.02942
   0.02752
   0.03094
   0.02322
   0.02943
   0.02354
   0.02327
   0.02130
   0.02293
   0.03693
   0.03158
   0.02065
   0.02363
   0.02946
   0.02814
   0.02924
   0.02304
   0.02230
   0.02252
   0.01756
   0.04500
   0.02410
   0.01004
   0.01721
   0.01083
   0.01027
   0.01726
   0.02451
   0.02458
   0.01685
   0.02067
   0.02803
   0.03125
   0.02876
   0.02498
   0.03135
   0.02631
   0.02855
   0.02273
   0.03095
   0.02871
   0.02939
   0.03165
   0.03298
   0.02481
   0.02316
   0.01989
   0.03350
   0.02954
   0.02998
   0.02763
   0.02595
   0.02973
   0.03836
   0.02767
   0.04443
   0.03066
   0.02643
   0.03236
   0.03104
   0.03692
   0.03181
   0.03599
   0.03899
   0.02573
   0.03123
   0.03887
   0.03260
   0.03322
   0.03917
   0.02546
   0.03544
   0.02636
   0.03290
   0.02549
   0.02851
   0.02844
   0.02910
   0.03571
   0.02916
   0.02845
   0.02977
   0.02529
   0.03032
   0.02875
   0.03535
   0.03100
   0.02937
   0.03002
   0.03428
   0.03559
   0.03148
   0.03018
   0.03556
   0.02890
   0.02844
   0.02833
   0.03966
   0.03428
   0.03507
   0.02577
   0.02457
   0.02794
   0.02447
   0.03006
   0.02316
   0.03523
   0.02336
   0.02400
   0.03549
   0.02361
   0.02414
   0.03558
   0.03137
   0.04696
   0.02379
   0.03168
   0.02840
   0.02871
   0.03069
   0.02884
   0.03074
   0.03121
   0.02346
   0.03502
   0.02230
   0.02494
   0.02215
   0.02332
   0.02928
   0.02313
   0.03063
   0.02161
   0.03053
   0.03595
   0.02157
   0.02773
   0.02469
   0.02213
   0.02382
   0.02431
   0.02990
   0.02818
   0.02259
   0.03013
   0.03258
   0.03020
   0.03602
   0.02872
   0.03778
   0.02476
   0.02997
   0.02447
   0.02431
   0.02432
   0.02222
   0.03537
   0.02476
   0.03101
   0.04158
   0.02323
   0.02532
   0.02643
   0.02801
   0.02889
   0.02235
   0.02395
   0.02190
   0.03156
   0.02911
   0.02158
   0.02935
   0.02209
   0.02289
   0.03528
   0.02152
   0.02984
   0.02298
   0.02691
   0.03125
   0.01068
   0.02453
   0.02404
   0.02435
   0.04551
   0.02445
   0.01077
   0.04134
   0.02405
   0.03832
   0.02444
   0.02585
   0.02381
   0.02496
   0.02953
   0.02392
   0.01930
   0.02260
   0.03583
   0.03784
   0.02757
   0.02456
   0.02902
   0.02305
   0.03034
   0.03148
   0.02684
   0.02573
   0.02701
   0.02891
   0.03284
   0.03791
   0.02488
   0.03053
   0.02538
   0.02597
   0.02435
   0.02736
   0.02702
   0.03296
   0.03913
   0.02415
   0.02859
   0.02745
   0.02687
   0.04331
   0.03228
   0.03269
   0.02735
   0.02965
   0.02690
   0.02797
   0.02504
   0.02627
   0.03197
   0.02910
   0.02636
   0.02664
   0.02386
   0.02605
   0.03004
   0.03160
   0.02551
   0.02956
   0.02931
   0.03350
   0.03135
   0.02955
   0.02999
   0.03280
   0.02484
   0.03054
   0.03165
   0.03568
   0.02567
   0.02930
   0.03124
   0.03146
   0.03897
   0.03023
   0.03017
   0.03107
   0.02885
   0.02214
   0.03091
   0.02937
   0.03425
   0.02772
   0.02982
   0.02356
   0.02257
   0.02962
   0.03545
   0.03525
   0.03103
   0.02527
   0.02925
   0.02609
   0.02361
   0.03086
   0.02630
   0.02269
   0.02511
   0.03693
   0.02862
   0.02838
   0.02858
   0.03399
   0.03046
   0.02304
   0.03431
   0.02601
   0.02242
   0.03124
   0.02293
   0.02367
   0.02829
   0.03042
   0.02230
   0.02254
   0.02570
   0.02226
   0.02505
   0.02367
   0.03620
   0.03050
   0.03193
   0.02752
   0.02861
   0.02820
   0.02352
   0.02327
   0.02598
   0.01985
   0.02874
   0.02193
   0.02475
   0.02371
   0.03706
   0.03046
   0.03084
   0.02510
   0.02939
   0.02282
   0.02324
   0.03448
   0.02206
   0.02264
   0.02327
   0.02317
   0.02819
   0.02449
   0.02349
   0.02478
   0.02218
   0.02356
   0.02884
   0.02157
   0.02003
   0.04151
   0.02374
   0.03124
   0.02364
   0.01684
   0.03135
   0.01738
   0.01723
   0.03127
   0.01755
   0.01757
   0.01104
   0.02096
   0.02050
   0.02518
   0.02821
   0.02420
   0.03312
   0.02575
   0.03788
   0.02980
   0.02230
   0.03117
   0.03268
   0.02674
   0.02251
   0.02850
   0.02290
   0.02793
   0.03286
   0.02684
   0.03132
   0.02999
   0.04004
   0.03080
   0.03016
   0.02947
   0.02303
   0.02872
   0.03049
   0.02884
   0.03952
   0.03005
   0.03238
   0.03554
   0.03293
   0.03429
   0.03451
   0.04228
   0.03353
   0.02916
   0.02825
   0.03881
   0.02720
   0.03317
   0.02482
   0.03084
   0.02692
   0.03538
   0.02535
   0.02753
   0.02435
   0.03847
   0.02675
   0.03634
   0.03003
   0.02697
   0.03381
   0.03163
   0.03112
   0.03965
   0.03156
   0.03148
   0.03085
   0.03402
   0.04054
   0.03090
   0.03004
   0.03548
   0.02609
   0.03449
   0.03505
   0.02928
   0.02972
   0.03125
   0.02800
   0.02205
   0.02498
   0.03109
   0.02076
   0.02291
   0.02338
   0.02865
   0.02761
   0.03570
   0.02833
   0.02415
   0.02168
   0.02331
   0.02472
   0.02242
   0.03347
   0.02278
   0.02454
   0.03132
   0.02671
   0.02906
   0.02480
   0.02882
   0.02293
   0.02889
   0.02472
   0.03686
   0.04296
   0.02205
   0.03454
   0.02812
   0.02410
   0.02421
   0.02948
   0.02328
   0.03730
   0.04658
   0.03429
   0.03665
   0.03970
   0.03113
   0.03042
   0.02256
   0.02674
   0.03512
   0.02758
   0.02461
   0.03952
   0.03475
   0.02725
   0.02371
   0.02258
   0.02391
   0.02584
   0.02285
   0.02190
   0.02156
   0.02791
   0.02834
   0.02995
   0.03529
   0.03077
   0.03113
   0.03937
   0.03155
   0.02897
   0.02913
   0.02158
   0.02504
   0.02258
   0.03306
   0.02425
   0.02125
   0.02893
   0.02382
   0.04168
   0.04145
   0.02431
   0.02764
   0.01671
   0.01703
   0.03119
   0.02444
   0.01995
   0.02977
   0.02726
   0.02833
   0.03112
   0.03361
   0.02244
   0.02637
   0.01923
   0.02484
   0.02220
   0.03424
   0.02372
   0.03146
   0.02829
   0.03043
   0.03342
   0.02710
   0.02386
   0.02406
   0.02606
   0.03230
   0.02314
   0.02526
   0.02707
   0.02616
   0.02352
   0.02450
   0.02629
   0.03133
   0.02995
   0.04605
   0.02781
   0.02652
   0.03276
   0.02464
   0.03210
   0.02598
   0.02614
   0.03013
   0.02785
   0.03255
   0.03065
   0.03665
   0.02872
   0.02874
   0.02646
   0.02943
   0.03176
   0.02653
   0.03336
   0.03399
   0.02370
   0.03260
   0.03152
   0.02839
   0.02536
   0.04073
   0.02755
   0.03457
   0.03072
   0.02872
   0.03447
   0.03308
   0.02819
   0.03277
   0.04269
   0.02597
   0.02746
   0.03807
   0.02998
   0.02740
   0.03457
   0.03380
   0.02406
   0.02988
   0.02381
   0.02213
   0.03054
   0.02318
   0.02510
   0.02364
   0.03434
   0.03457
   0.02128
   0.02404
   0.02179
   0.02208
   0.03148
   0.02775
   0.03300
   0.03025
   0.03053
   0.02280
   0.02576
   0.03857
   0.02479
   0.03343
   0.02424
   0.02257
   0.02924
   0.02832
   0.02296
   0.02988
   0.02391
   0.02344
   0.03240
   0.02291
   0.02444
   0.02969
   0.02845
   0.03509
   0.02431
   0.02371
   0.03039
   0.02441
   0.02276
   0.03210
   0.02246
   0.02881
   0.02428
   0.02199
   0.02988
   0.02731
   0.02708
   0.03164
   0.02332
   0.02565
   0.03112
   0.02738
   0.02864
   0.02508
   0.02112
   0.02477
   0.03238
   0.02099
   0.02854
   0.02212
   0.03683
   0.02187
   0.02755
   0.02344
   0.03316
   0.02648
   0.02376
   0.02272
   0.02107
   0.02696
   0.02865
   0.03262
   0.02752
   0.05409
   0.03122
   0.04490
   0.03116
   0.02446
   0.02453
   0.03028
   0.00983
   0.01721
   0.01726
   0.01662
   0.03017
   0.02817
   0.02209
   0.02290
   0.03540
   0.02922
   0.02440
   0.01900
   0.02169
   0.02735
   0.02528
   0.02565
   0.02542
   0.02555
   0.02446
   0.03230
   0.02347
   0.02968
   0.02578
   0.03022
   0.03417
   0.02907
   0.03808
   0.02235
   0.02463
   0.02457
   0.02582
   0.02870
   0.02856
   0.03181
   0.02515
   0.02943
   0.02787
   0.02814
   0.02805
   0.03607
   0.04326
   0.03018
   0.02589
   0.03225
   0.02606
   0.02569
   0.02625
   0.03200
   0.02711
   0.02728
   0.03341
   0.02614
   0.03572
   0.03472
   0.03679
   0.03000
   0.03177
   0.03579
   0.02716
   0.03609
   0.02839
   0.02849
   0.02832
   0.03212
   0.02785
   0.03636
   0.03149
   0.03292
   0.02988
   0.02881
   0.02736
   0.03436
   0.03425
   0.03619
   0.03312
   0.03122
   0.02996
   0.02360
   0.02856
   0.02244
   0.02296
   0.02384
   0.03002
   0.02912
   0.03239
   0.02595
   0.02599
   0.03080
   0.02876
   0.03145
   0.02422
   0.02250
   0.02193
   0.03042
   0.02090
   0.02201
   0.02368
   0.03658
   0.03432
   0.02240
   0.03083
   0.02210
   0.02796
   0.02894
   0.02580
   0.02245
   0.02306
   0.02787
   0.04114
   0.02372
   0.02921
   0.02792
   0.02691
   0.04290
   0.03562
   0.03565
   0.02334
   0.02544
   0.02688
   0.02096
   0.02789
   0.02321
   0.03206
   0.02968
   0.02261
   0.02334
   0.03704
   0.03020
   0.03577
   0.02998
   0.02838
   0.03523
   0.02300
   0.02299
   0.02338
   0.02806
   0.04299
   0.02902
   0.02755
   0.03058
   0.02306
   0.02897
   0.02387
   0.02755
   0.02387
   0.02534
   0.01990
   0.02804
   0.02158
   0.02427
   0.02477
   0.02144
   0.02678
   0.02707
   0.02345
   0.02365
   0.02413
   0.03157
   0.03446
   0.01696
   0.03093
   0.03087
   0.02065
   0.01753
   0.00971
   0.02785
   0.02539
   0.03346
   0.02426
   0.03519
   0.03256
   0.02297
   0.02116
   0.03062
   0.03090
   0.03826
   0.02217
   0.03262
   0.02989
   0.03102
   0.02795
   0.03021
   0.03280
   0.02769
   0.02661
   0.03714
   0.03198
   0.03629
   0.02984
   0.03167
   0.02641
   0.03137
   0.02488
   0.02504
   0.02640
   0.02614
   0.02411
   0.03119
   0.02433
   0.02744
   0.03062
   0.03034
   0.02684
   0.02939
   0.02859
   0.02859
   0.02626
   0.02932
   0.03573
   0.02704
   0.02498
   0.03436
   0.03292
   0.03499
   0.03814
   0.02935
   0.03166
   0.02865
   0.03104
   0.04136
   0.03256
   0.02854
   0.02667
   0.03837
   0.02925
   0.02276
   0.03002
   0.03704
   0.03422
   0.03216
   0.02888
   0.03387
   0.02664
   0.03205
   0.03654
   0.02603
   0.02785
   0.02415
   0.02188
   0.02561
   0.02412
   0.03058
   0.02913
   0.02099
   0.02864
   0.02269
   0.03259
   0.02492
   0.03624
   0.02175
   0.03552
   0.02414
   0.02500
   0.02396
   0.02370
   0.02226
   0.02793
   0.02353
   0.02312
   0.02244
   0.02314
   0.02680
   0.02994
   0.02130
   0.02903
   0.04017
   0.02187
   0.02306
   0.02412
   0.02228
   0.02317
   0.03430
   0.02129
   0.03086
   0.02322
   0.02841
   0.02412
   0.02380
   0.02345
   0.03053
   0.02966
   0.02419
   0.02008
   0.03068
   0.02519
   0.02244
   0.02257
   0.02991
   0.02464
   0.02484
   0.02465
   0.02684
   0.02562
   0.02573
   0.03473
   0.04241
   0.02907
   0.02094
   0.02370
   0.02339
   0.02298
   0.02959
   0.02528
   0.03020
   0.02248
   0.02545
   0.02264
   0.02088
   0.02718
   0.02823
   0.02813
   0.02102
   0.02126
   0.01661
   0.03065
   0.00947
   0.04555
   0.03108
   0.02384
   0.03066
   0.03451
   0.01630
   0.01720
   0.01671
   0.03114
   0.02025
   0.02929
   0.02877
   0.02608
   0.02593
   0.03829
   0.03428
   0.03107
   0.02521
   0.02502
   0.02161
   0.02411
   0.02861
   0.02418
   0.02932
   0.02394
   0.03081
   0.03234
   0.02532
   0.02574
   0.02238
   0.03354
   0.02847
   0.03470
   0.03894
   0.03134
   0.02377
   0.03426
   0.02296
   0.02912
   0.02552
   0.02371
   0.02583
   0.02318
   0.02488
   0.03391
   0.02442
   0.02622
   0.02491
   0.02740
   0.02884
   0.02841
   0.02719
   0.03327
   0.03005
   0.02542
   0.02521
   0.02796
   0.02510
   0.03358
   0.03141
   0.03024
   0.02905
   0.04187
   0.02952
   0.02579
   0.03316
   0.03427
   0.02760
   0.02751
   0.02294
   0.04066
   0.02920
   0.02818
   0.03328
   0.03293
   0.03378
   0.03051
   0.03960
   0.02687
   0.03141
   0.02247
   0.02982
   0.02400
   0.02080
   0.02974
   0.02815
   0.02665
   0.02813
   0.02649
   0.02265
   0.02408
   0.02317
   0.02478
   0.03017
   0.02421
   0.02064
   0.03097
   0.02282
   0.02541
   0.02529
   0.02455
   0.02049
   0.03042
   0.02198
   0.02176
   0.02823
   0.03988
   0.03409
   0.02428
   0.03019
   0.02048
   0.02844
   0.02733
   0.02940
   0.02352
   0.04012
   0.02775
   0.02685
   0.03134
   0.02222
   0.02201
   0.02167
   0.02301
   0.03031
   0.03428
   0.02560
   0.02260
   0.03584
   0.02862
   0.04664
   0.02392
   0.02221
   0.02283
   0.02929
   0.02731
   0.02385
   0.02292
   0.03660
   0.03082
   0.02301
   0.02374
   0.02236
   0.02423
   0.03640
   0.02232
   0.02874
   0.03376
   0.02932
   0.02282
   0.03039
   0.02320
   0.02306
   0.02977
   0.02327
   0.03488
   0.01919
   0.02660
   0.01684
   0.03826
   0.03452
   0.03142
   0.03109
   0.01727
   0.02428
   0.03013
   0.01700
   0.02054
   0.03176
   0.03094
   0.02421
   0.02697
   0.02735
   0.02043
   0.02084
   0.03084
   0.02747
   0.03388
   0.03305
   0.03079
   0.03124
   0.02654
   0.02510
   0.02314
   0.02982
   0.02333
   0.03824
   0.03186
   0.02120
   0.02545
   0.02459
   0.02710
   0.03260
   0.04111
   0.02683
   0.02330
   0.03296
   0.02676
   0.03010
   0.02593
   0.03816
   0.03282
   0.03193
   0.03180
   0.02949
   0.03119
   0.03445
   0.03136
   0.03575
   0.02596
   0.03486
   0.03009
   0.03190
   0.02602
   0.02919
   0.03165
   0.02658
   0.03870
   0.02846
   0.03395
   0.02793
   0.02615
   0.02957
   0.02882
   0.03631
   0.03355
   0.03609
   0.02622
   0.03623
   0.03124
   0.02622
   0.03392
   0.03098
   0.03246
   0.03331
   0.03846
   0.04461
   0.03802
   0.03582
   0.02576
   0.02420
   0.02607
   0.02785
   0.03156
   0.02249
   0.02680
   0.03046
   0.02476
   0.03179
   0.02355
   0.04111
   0.02919
   0.02115
   0.02352
   0.02732
   0.02191
   0.02198
   0.03088
   0.02338
   0.02257
   0.02586
   0.03044
   0.03657
   0.04641
   0.02473
   0.02355
   0.02305
   0.01962
   0.02179
   0.01968
   0.02250
   0.02764
   0.02944
   0.03090
   0.03090
   0.04149
   0.04266
   0.04070
   0.02394
   0.02991
   0.03959
   0.03638
   0.03311
   0.03041
   0.02380
   0.02920
   0.02891
   0.03033
   0.03236
   0.02311
   0.02367
   0.03066
   0.02377
   0.02997
   0.02308
   0.02152
   0.02310
   0.03415
   0.02499
   0.03525
   0.03896
   0.03088
   0.02506
   0.02174
   0.02417
   0.03181
   0.03658
   0.02164
   0.03073
   0.02830
   0.02563
   0.03173
   0.03454
   0.03107
   0.02527
   0.02619
   0.02126
   0.02110
   0.04441
   0.03466
   0.01691
   0.00988
   0.03466
   0.01726
   0.01713
   0.03840
   0.02438
   0.02504
   0.03857
   0.03863
   0.03289
   0.03232
   0.02876
   0.02846
   0.05102
   0.03084
   0.02518
   0.02224
   0.02251
   0.02569
   0.02393
   0.02456
   0.03253
   0.04060
   0.02275
   0.03020
   0.02784
   0.02385
   0.02692
   0.03478
   0.03730
   0.03541
   0.03332
   0.02893
   0.02362
   0.02799
   0.02395
   0.03215
   0.03256
   0.02851
   0.04711
   0.02558
   0.02553
   0.02857
   0.02670
   0.03494
   0.02581
   0.02700
   0.02560
   0.02724
   0.03253
   0.03059
   0.03828
   0.04025
   0.02974
   0.02896
   0.04437
   0.02725
   0.04080
   0.02865
   0.04162
   0.03453
   0.03762
   0.03455
   0.03621
   0.03849
   0.03211
   0.02891
   0.03232
   0.03266
   0.03638
   0.02780
   0.03059
   0.02817
   0.02651
   0.02966
   0.03123
   0.02887
   0.03767
   0.03000
   0.03111
   0.02793
   0.02477
   0.02305
   0.02284
   0.02353
   0.02766
   0.02225
   0.02733
   0.02610
   0.02227
   0.02754
   0.03741
   0.03719
   0.02946
   0.02255
   0.02870
   0.02174
   0.02989
   0.02400
   0.02046
   0.02264
   0.02977
   0.02282
   0.02287
   0.02285
   0.02402
   0.02848
   0.03720
   0.02970
   0.03118
   0.02373
   0.02455
   0.02395
   0.02152
   0.02528
   0.03026
   0.02131
   0.02428
   0.02670
   0.03064
   0.02444
   0.02350
   0.02332
   0.02256
   0.02981
   0.03179
   0.02941
   0.02393
   0.02301
   0.02409
   0.02929
   0.03128
   0.03944
   0.02266
   0.02228
   0.02355
   0.02441
   0.02270
   0.03020
   0.02451
   0.02214
   0.02606
   0.02792
   0.02408
   0.02089
   0.02378
   0.02232
   0.02272
   0.02945
   0.03049
   0.03138
   0.03985
   0.02422
   0.03653
   0.02367
   0.03224
   0.02089
   0.00964
   0.03819
   0.03766
   0.01010
   0.03856
   0.02783
   0.01696
   0.02414
   0.03806
   0.03869
   0.04481
   0.02350
   0.02968
   0.02296
   0.02382
   0.02266
   0.02888
   0.02463
   0.03062
   0.02770
   0.02348
   0.03028
   0.02376
   0.03578
   0.03227
   0.02700
   0.02902
   0.02533
   0.02407
   0.03249
   0.02846
   0.02404
   0.03832
   0.02677
   0.02427
   0.02652
   0.02627
   0.02664
   0.02349
   0.02856
   0.02369
   0.02856
   0.02800
   0.02802
   0.02949
   0.03092
   0.02994
   0.02963
   0.02293
   0.02631
   0.03556
   0.02836
   0.02771
   0.03874
   0.03030
   0.03832
   0.02906
   0.04076
   0.03224
   0.02899
   0.03456
   0.03249
   0.02719
   0.03196
   0.03084
   0.03338
   0.03595
   0.03633
   0.03219
   0.03208
   0.04222
   0.02536
   0.03134
   0.02585
   0.02680
   0.02897
   0.02919
   0.03428
   0.02700
   0.04474
   0.03567
   0.04221
   0.02523
   0.02638
   0.03123
   0.02847
   0.02943
   0.02961
   0.02264
   0.02227
   0.03271
   0.03407
   0.02830
   0.03587
   0.03036
   0.02185
   0.03030
   0.02488
   0.02318
   0.02813
   0.02721
   0.02049
   0.02085
   0.02901
   0.02434
   0.02326
   0.03142
   0.02866
   0.02321
   0.02458
   0.02926
   0.03137
   0.02314
   0.02305
   0.02280
   0.02775
   0.02386
   0.02273
   0.02281
   0.02240
   0.02461
   0.02849
   0.02078
   0.02215
   0.03145
   0.02674
   0.03937
   0.02912
   0.03449
   0.03399
   0.02490
   0.02517
   0.02636
   0.03575
   0.02315
   0.02305
   0.02333
   0.02877
   0.02298
   0.02261
   0.02349
   0.02718
   0.02388
   0.02911
   0.02211
   0.03104
   0.02099
   0.02256
   0.02400
   0.02439
   0.02484
   0.02466
   0.02297
   0.02684
   0.03477
   0.02831
   0.02752
   0.03550
   0.02498
   0.03361
   0.02423
   0.03466
   0.01680
   0.01719
   0.03817
   0.02764
   0.02402
   0.03148
   0.00981
   0.03815
   0.03826
   0.01752
   0.03468
   0.02366
   0.01913
   0.03088
   0.02516
   0.02662
   0.02809
   0.02667
   0.02140
   0.02932
   0.03088
   0.03093
   0.02322
   0.03118
   0.02476
   0.02065
   0.03101
   0.03003
   0.03233
   0.03376
   0.02923
   0.03006
   0.04043
   0.02543
   0.03162
   0.03443
   0.02974
   0.03296
   0.02493
   0.03362
   0.04193
   0.02785
   0.03013
   0.02855
   0.03256
   0.02233
   0.02695
   0.03359
   0.02818
   0.02647
   0.03326
   0.03390
   0.02920
   0.03355
   0.03001
   0.03625
   0.03501
   0.03330
   0.03945
   0.04219
   0.03639
   0.03435
   0.02878
   0.03263
   0.03712
   0.02777
   0.02903
   0.03380
   0.03385
   0.03223
   0.03343
   0.03123
   0.03662
   0.02681
   0.04129
   0.03148
   0.04125
   0.02925
   0.03590
   0.02858
   0.02559
   0.02510
   0.03158
   0.02458
   0.02570
   0.02102
   0.02281
   0.02847
   0.02640
   0.03560
   0.02350
   0.02787
   0.03699
   0.02856
   0.02293
   0.03435
   0.02367
   0.02418
   0.02794
   0.02828
   0.02569
   0.03563
   0.02989
   0.02526
   0.03138
   0.02466
   0.02635
   0.02282
   0.02986
   0.02334
   0.02552
   0.02336
   0.03692
   0.02369
   0.03469
   0.03607
   0.02525
   0.02563
   0.02737
   0.03223
   0.02939
   0.02524
   0.02284
   0.02923
   0.02329
   0.03132
   0.02531
   0.02904
   0.02295
   0.02920
   0.02846
   0.02201
   0.03538
   0.02388
   0.02234
   0.02178
   0.02241
   0.02494
   0.02679
   0.02848
   0.03310
   0.02967
   0.02836
   0.02289
   0.02809
   0.02568
   0.02333
   0.03007
   0.03664
   0.02347
   0.02156
   0.02434
   0.02407
   0.03587
   0.02178
   0.02609
   0.03137
   0.02329
   0.03116
   0.00947
   0.03789
   0.00996
   0.02405
   0.02416
   0.02789
   0.01661
   0.01670
   0.01728
   0.04149
   0.03782
   0.02888
   0.03410
   0.03310
   0.02073
   0.02939
   0.02821
   0.02958
   0.02866
   0.03041
   0.02507
   0.02630
   0.03133
   0.03513
   0.02332
   0.03037
   0.02332
   0.02185
   0.02497
   0.03475
   0.02634
   0.02413
   0.02415
   0.02771
   0.02890
   0.02893
   0.03024
   0.02573
   0.02578
   0.03388
   0.02455
   0.02642
   0.02528
   0.03202
   0.03061
   0.03196
   0.03880
   0.02767
   0.02853
   0.03173
   0.04193
   0.02899
   0.02907
   0.02819
   0.03087
   0.02818
   0.03009
   0.03529
   0.02810
   0.02470
   0.03207
   0.02815
   0.03199
   0.02447
   0.03064
   0.03426
   0.02756
   0.04193
   0.03502
   0.03643
   0.02883
   0.03424
   0.02739
   0.03128
   0.03204
   0.02434
   0.03051
   0.03076
   0.03463
   0.03840
   0.03052
   0.03050
   0.03959
   0.02330
   0.02871
   0.02267
   0.03064
   0.03121
   0.02293
   0.02262
   0.02781
   0.02506
   0.02380
   0.02841
   0.02884
   0.02511
   0.03009
   0.02490
   0.02376
   0.02419
   0.03301
   0.02990
   0.02581
   0.02334
   0.02868
   0.02496
   0.02822
   0.03063
   0.02566
   0.02947
   0.02281
   0.02374
   0.02209
   0.03032
   0.02658
   0.02184
   0.02283
   0.02442
   0.02314
   0.02071
   0.02296
   0.02673
   0.02450
   0.02489
   0.02519
   0.04068
   0.02649
   0.02544
   0.02856
   0.02433
   0.03230
   0.02785
   0.02043
   0.02196
   0.02079
   0.02045
   0.02308
   0.03480
   0.02399
   0.02777
   0.02837
   0.02354
   0.02841
   0.02048
   0.02308
   0.02188
   0.02255
   0.02378
   0.03600
   0.03127
   0.03974
   0.02913
   0.02403
   0.02878
   0.02545
   0.02937
   0.02344
   0.02079
   0.02097
   0.03082
   0.03449
   0.02404
   0.01689
   0.01662
   0.03173
   0.04159
   0.03713
   0.02440
   0.00975
   0.02358
   0.01676
   0.02207
   0.02508
   0.03425
   0.03243
   0.03113
   0.02377
   0.03445
   0.02369
   0.03395
   0.03344
   0.02656
   0.03003
   0.03199
   0.02258
   0.02328
   0.02096
   0.02674
   0.02036
   0.02282
   0.02616
   0.02772
   0.02762
   0.02489
   0.02301
   0.02800
   0.02267
   0.02502
   0.02796
   0.02574
   0.04757
   0.03466
   0.03160
   0.04399
   0.04005
   0.03378
   0.03287
   0.03494
   0.03125
   0.02530
   0.02790
   0.03169
   0.02730
   0.02669
   0.03141
   0.03041
   0.02783
   0.02867
   0.02959
   0.02725
   0.02814
   0.03449
   0.03830
   0.02566
   0.03509
   0.02936
   0.03902
   0.03932
   0.02798
   0.03140
   0.03864
   0.03067
   0.03205
   0.02861
   0.02646
   0.02387
   0.03271
   0.03109
   0.03455
   0.03262
   0.03438
   0.02696
   0.02336
   0.02638
   0.02908
   0.02202
   0.03651
   0.02374
   0.02404
   0.02328
   0.02571
   0.02275
   0.02628
   0.02896
   0.03486
   0.03517
   0.02672
   0.02923
   0.03554
   0.03636
   0.02856
   0.02700
   0.02896
   0.03605
   0.02503
   0.03308
   0.02386
   0.03387
   0.02375
   0.03432
   0.02508
   0.02370
   0.02452
   0.02123
   0.02814
   0.02464
   0.02811
   0.02990
   0.02760
   0.03031
   0.02401
   0.02936
   0.02445
   0.02567
   0.02061
   0.02890
   0.02952
   0.02498
   0.02211
   0.02566
   0.02940
   0.02717
   0.02545
   0.02316
   0.02531
   0.02980
   0.02887
   0.02264
   0.02421
   0.02897
   0.02427
   0.02042
   0.02209
   0.02383
   0.02653
   0.03270
   0.02487
   0.02530
   0.02488
   0.02471
   0.03121
   0.02012
   0.03144
   0.02413
   0.02957
   0.02801
   0.02337
   0.02646
   0.02171
   0.00957
   0.02391
   0.03810
   0.02765
   0.02745
   0.02100
   0.02397
   0.01717
   0.01701
   0.01013
   0.02430
   0.02436
   0.03506
   0.02028
   0.02747
   0.03594
   0.02963
   0.02958
   0.03729
   0.02907
   0.02573
   0.03053
   0.02544
   0.02497
   0.02361
   0.04179
   0.02255
   0.02582
   0.02948
   0.02234
   0.02388
   0.02689
   0.02509
   0.03058
   0.02878
   0.03341
   0.02509
   0.03272
   0.03155
   0.02436
   0.02687
   0.03594
   0.03467
   0.03864
   0.02701
   0.03799
   0.03536
   0.03456
   0.03336
   0.02904
   0.03048
   0.04858
   0.02968
   0.03472
   0.04504
   0.03097
   0.03186
   0.03455
   0.03374
   0.02542
   0.02941
   0.03871
   0.03496
   0.03486
   0.03596
   0.02781
   0.03224
   0.03561
   0.03423
   0.03853
   0.03603
   0.03910
   0.02891
   0.03505
   0.04836
   0.03330
   0.03347
   0.03185
   0.03786
   0.03033
   0.04136
   0.02977
   0.03396
   0.03688
   0.02983
   0.02465
   0.03027
   0.03187
   0.02196
   0.03174
   0.02515
   0.02104
   0.02381
   0.03849
   0.03662
   0.02652
   0.02578
   0.03007
   0.02723
   0.03430
   0.02714
   0.02659
   0.02076
   0.02797
   0.02790
   0.02352
   0.03351
   0.02378
   0.02926
   0.02808
   0.03653
   0.02710
   0.02597
   0.02409
   0.03042
   0.02458
   0.02444
   0.03046
   0.03153
   0.02984
   0.02377
   0.02220
   0.02886
   0.02487
   0.02272
   0.01985
   0.03062
   0.02250
   0.02450
   0.02157
   0.02355
   0.02537
   0.02516
   0.02403
   0.02338
   0.03116
   0.02426
   0.02379
   0.03427
   0.02470
   0.02259
   0.02308
   0.02278
   0.03002
   0.02709
   0.03121
   0.02851
   0.03421
   0.02907
   0.02138
   0.02740
   0.02281
   0.02119
   0.02242
   0.02087
   0.03078
   0.02252
   0.02855
   0.02258
   0.02182
   0.03126
   0.04206
   0.04204
   0.02433
   0.05988
   0.01003
   0.03132
   0.04463
   0.01770
   0.03498
   0.04221
   0.01733
   0.02257
   0.02121
   0.03177
   0.02271
   0.02501
   0.02345
   0.02949
   0.02371
   0.03172
   0.02205
   0.02176
   0.03707
   0.02989
   0.02692
   0.03048
   0.02401
   0.03368
   0.03239
   0.02817
   0.02314
   0.03592
   0.03489
   0.02824
   0.02350
   0.02630
   0.03541
   0.02271
   0.02594
   0.02742
   0.02911
   0.02409
   0.02752
   0.03221
   0.03119
   0.03205
   0.02924
   0.02344
   0.03051
   0.02404
   0.04272
   0.03296
   0.02680
   0.03397
   0.02930
   0.02972
   0.02786
   0.03244
   0.03573
   0.03694
   0.02440
   0.03606
   0.03459
   0.02872
   0.03214
   0.02709
   0.02434
   0.03208
   0.03322
   0.02976
   0.03728
   0.02787
   0.02567
   0.02800
   0.02846
   0.02845
   0.02877
   0.03240
   0.02876
   0.03320
   0.03917
   0.03639
   0.03101
   0.02333
   0.02183
   0.02921
   0.02985
   0.02568
   0.02966
   0.02717
   0.02377
   0.02222
   0.02400
   0.02402
   0.03534
   0.02581
   0.02680
   0.02672
   0.02523
   0.02357
   0.02228
   0.02932
   0.02371
   0.02536
   0.03587
   0.03131
   0.02274
   0.03377
   0.02158
   0.02774
   0.03175
   0.03193
   0.02746
   0.02506
   0.03471
   0.02294
   0.02492
   0.02855
   0.03163
   0.02906
   0.02009
   0.02801
   0.02834
   0.03127
   0.04374
   0.03858
   0.02338
   0.02606
   0.02756
   0.03375
   0.02146
   0.02400
   0.02522
   0.02757
   0.02516
   0.03236
   0.02774
   0.02204
   0.02871
   0.02243
   0.02868
   0.02338
   0.02040
   0.02168
   0.03565
   0.02815
   0.02963
   0.02956
   0.03467
   0.02526
   0.02464
   0.03753
   0.02676
   0.02878
   0.02198
   0.02359
   0.02031
   0.02585
   0.02004
   0.03008
   0.00959
   0.04207
   0.01739
   0.02414
   0.01671
   0.01731
   0.01694
   0.01012
   0.01014
   0.03430
   0.03206
   0.02578
   0.02505
   0.01810
   0.02087
   0.02582
   0.02799
   0.02421
   0.03012
   0.02296
   0.03112
   0.03709
   0.03629
   0.02056
   0.02345
   0.02974
   0.03419
   0.03414
   0.03008
   0.02301
   0.03971
   0.02873
   0.02767
   0.03726
   0.03354
   0.03655
   0.02758
   0.03097
   0.03748
   0.02073
   0.02462
   0.02615
   0.02768
   0.02462
   0.02778
   0.02928
   0.02452
   0.02579
   0.02849
   0.03455
   0.04634
   0.02930
   0.02837
   0.03386
   0.03396
   0.03219
   0.02569
   0.03547
   0.03106
   0.02694
   0.02560
   0.03122
   0.03173
   0.03676
   0.03849
   0.03172
   0.03648
   0.04356
   0.03153
   0.03699
   0.03228
   0.03909
   0.03194
   0.03562
   0.03063
   0.02836
   0.04440
   0.03089
   0.02863
   0.03319
   0.03904
   0.03231
   0.02937
   0.03062
   0.02699
   0.02878
   0.02362
   0.03046
   0.03391
   0.04460
   0.03111
   0.02446
   0.03202
   0.02281
   0.02521
   0.02142
   0.02760
   0.02787
   0.02653
   0.02346
   0.02576
   0.02247
   0.03003
   0.03435
   0.02000
   0.03081
   0.02159
   0.02314
   0.02296
   0.02907
   0.02479
   0.03196
   0.03505
   0.02236
   0.02372
   0.03121
   0.02295
   0.03196
   0.02387
   0.03344
   0.02226
   0.03031
   0.03119
   0.03087
   0.02135
   0.02275
   0.03633
   0.02638
   0.02234
   0.02196
   0.02303
   0.02079
   0.02777
   0.02777
   0.02888
   0.03064
   0.02403
   0.02672
   0.02480
   0.03046
   0.03740
   0.02301
   0.03164
   0.02959
   0.02274
   0.03017
   0.03517
   0.02204
   0.02791
   0.02794
   0.02087
   0.02813
   0.03072
   0.03046
   0.02162
   0.02307
   0.02323
   0.02082
   0.02520
   0.03765
   0.03168
   0.02426
   0.01719
   0.03857
   0.02475
   0.01024
   0.03510
   0.03503
   0.01761
   0.01747
   0.04931
   0.02300
   0.03648
   0.03593
   0.02273
   0.02736
   0.02832
   0.03048
   0.02994
   0.02358
   0.02797
   0.02786
   0.02769
   0.02163
   0.02845
   0.03457
   0.02376
   0.02735
   0.03005
   0.02467
   0.02363
   0.04032
   0.02870
   0.02201
   0.02260
   0.02968
   0.03244
   0.02877
   0.03040
   0.03079
   0.03006
   0.03479
   0.02883
   0.02782
   0.03435
   0.03054
   0.03251
   0.02832
   0.02800
   0.03191
   0.03631
   0.03207
   0.03923
   0.02830
   0.02611
   0.02573
   0.03341
   0.02994
   0.03188
   0.02690
   0.02733
   0.02703
   0.02535
   0.02898
   0.03020
   0.03679
   0.03666
   0.02734
   0.02964
   0.02841
   0.03819
   0.03089
   0.02928
   0.03374
   0.03249
   0.03674
   0.03283
   0.03356
   0.02601
   0.03785
   0.02696
   0.02771
   0.02280
   0.02073
   0.02980
   0.02462
   0.02848
   0.02271
   0.03078
   0.02432
   0.02319
   0.02182
   0.02717
   0.02298
   0.02359
   0.02563
   0.02205
   0.02802
   0.02929
   0.02442
   0.03401
   0.02339
   0.02510
   0.02915
   0.03095
   0.02832
   0.02483
   0.03681
   0.02275
   0.02151
   0.02476
   0.02144
   0.02061
   0.02750
   0.02902
   0.02941
   0.02760
   0.03040
   0.03403
   0.02964
   0.02749
   0.02462
   0.03019
   0.02208
   0.02289
   0.03640
   0.02894
   0.02431
   0.02475
   0.02856
   0.02717
   0.02416
   0.02020
   0.03684
   0.02223
   0.02258
   0.02238
   0.03121
   0.03193
   0.02420
   0.02089
   0.02249
   0.02435
   0.02978
   0.02298
   0.02425
   0.02328
   0.02300
   0.03072
   0.03672
   0.02921
   0.02381
   0.03282
   0.02229
   0.01939
   0.02406
   0.02957
   0.02621
   0.02931
   0.03864
   0.02441
   0.04241
   0.01710
   0.02490
   0.03148
   0.04660
   0.02095
   0.02436
   0.02469
   0.03178
   0.00986
   0.01778
   0.03007
   0.02620
   0.03127
   0.02255
   0.02532
   0.03354
   0.02418
   0.03365
   0.02605
   0.03010
   0.03752
   0.02468
   0.03165
   0.02534
   0.03476
   0.02849
   0.03643
   0.02570
   0.02050
   0.02667
   0.02672
   0.03058
   0.03972
   0.02780
   0.02992
   0.02275
   0.03021
   0.02939
   0.03020
   0.02470
   0.02518
   0.03317
   0.02847
   0.03247
   0.02720
   0.02611
   0.03161
   0.04039
   0.02867
   0.03239
   0.03304
   0.04157
   0.02894
   0.03227
   0.02513
   0.03045
   0.02893
   0.03135
   0.03484
   0.03740
   0.03105
   0.04150
   0.02884
   0.03557
   0.03338
   0.03573
   0.03891
   0.03767
   0.03220
   0.03130
   0.03272
   0.03421
   0.02688
   0.03012
   0.02993
   0.03927
   0.02881
   0.03897
   0.02727
   0.03296
   0.03685
   0.02770
   0.02989
   0.02227
   0.02229
   0.03367
   0.02220
   0.03179
   0.03135
   0.04095
   0.03541
   0.02338
   0.02783
   0.03393
   0.03012
   0.02200
   0.02845
   0.02320
   0.02995
   0.04174
   0.02494
   0.02693
   0.02635
   0.02840
   0.02805
   0.02266
   0.02303
   0.03682
   0.02191
   0.02805
   0.02461
   0.02213
   0.02217
   0.02213
   0.02223
   0.02350
   0.02954
   0.02427
   0.03167
   0.02453
   0.03049
   0.02374
   0.02211
   0.03354
   0.02724
   0.02347
   0.02963
   0.02197
   0.02514
   0.02369
   0.02441
   0.03597
   0.02978
   0.04303
   0.03384
   0.02565
   0.02274
   0.03178
   0.02250
   0.02470
   0.03032
   0.02382
   0.02827
   0.02408
   0.02189
   0.01999
   0.02230
   0.02623
   0.03198
   0.02304
   0.02843
   0.02398
   0.02813
   0.02980
   0.02243
   0.02195
   0.02879
   0.02041
   0.01013
   0.03462
   0.03469
   0.01708
   0.01729
   0.04254
   0.01775
   0.02858
   0.01010
   0.03171
   0.02422
   0.02610
   0.02352
   0.03108
   0.02485
   0.02067
   0.02530
   0.02211
   0.03155
   0.03248
   0.02514
   0.02425
   0.02321
   0.03826
   0.02602
   0.03143
   0.02505
   0.02436
   0.02471
   0.03276
   0.02564
   0.02706
   0.03470
   0.02471
   0.02439
   0.02763
   0.03761
   0.02707
   0.02507
   0.02635
   0.02499
   0.02933
   0.02740
   0.03479
   0.03066
   0.02698
   0.03863
   0.03207
   0.02613
   0.03250
   0.02910
   0.03833
   0.03047
   0.03563
   0.04545
   0.03275
   0.03621
   0.02996
   0.02792
   0.02535
   0.03082
   0.03017
   0.03397
   0.03592
   0.03477
   0.03234
   0.03608
   0.03371
   0.02935
   0.03121
   0.03143
   0.02659
   0.02723
   0.03448
   0.03473
   0.03704
   0.03171
   0.03576
   0.03089
   0.03786
   0.03365
   0.02870
   0.02494
   0.02224
   0.02498
   0.02782
   0.02623
   0.03701
   0.02518
   0.03057
   0.02362
   0.02913
   0.02882
   0.02330
   0.02794
   0.03680
   0.02654
   0.02357
   0.02497
   0.02520
   0.02565
   0.02313
   0.02607
   0.02735
   0.03823
   0.02444
   0.02922
   0.02776
   0.02376
   0.02684
   0.02170
   0.02162
   0.02265
   0.02298
   0.02411
   0.02371
   0.02110
   0.02762
   0.02926
   0.02197
   0.02352
   0.02406
   0.02483
   0.02668
   0.05123
   0.02987
   0.02460
   0.02815
   0.02791
   0.02495
   0.02942
   0.02163
   0.03462
   0.02058
   0.03184
   0.02328
   0.02451
   0.02630
   0.02306
   0.02569
   0.02578
   0.03366
   0.02509
   0.03498
   0.03087
   0.02133
   0.03105
   0.02993
   0.02530
   0.02187
   0.02346
   0.03069
   0.02557
   0.02318
   0.03035
   0.02153
   0.02588
   0.02753
   0.02166
   0.03167
   0.01748
   0.02100
   0.03229
   0.02491
   0.03216
   0.05363
   0.03963
   0.04360
   0.03236
   0.01812
   0.01757
   0.02810
   0.02056
   0.02735
   0.02336
   0.02917
   0.02594
   0.03128
   0.02948
   0.03242
   0.03618
   0.01961
   0.02536
   0.03912
   0.02804
   0.02827
   0.03275
   0.02486
   0.02555
   0.03381
   0.03013
   0.03301
   0.03568
   0.03636
   0.02574
   0.02737
   0.02719
   0.03888
   0.02921
   0.02821
   0.03062
   0.02919
   0.03854
   0.02658
   0.03641
   0.03041
   0.03341
   0.02651
   0.03176
   0.02783
   0.03327
   0.02787
   0.02899
   0.03063
   0.02838
   0.03410
   0.02831
   0.02280
   0.03625
   0.03442
   0.04657
   0.02530
   0.03038
   0.02857
   0.04083
   0.03445
   0.02920
   0.03458
   0.02707
   0.02917
   0.03091
   0.03434
   0.02542
   0.03609
   0.03760
   0.03116
   0.03850
   0.03217
   0.03323
   0.03261
   0.03257
   0.03429
   0.03048
   0.02233
   0.02338
   0.02917
   0.02997
   0.02509
   0.02450
   0.02478
   0.02420
   0.03567
   0.02472
   0.02980
   0.02521
   0.02839
   0.03125
   0.03036
   0.03250
   0.02404
   0.02280
   0.03140
   0.02445
   0.02277
   0.02489
   0.02868
   0.02367
   0.02903
   0.02405
   0.03043
   0.02347
   0.03478
   0.02523
   0.02357
   0.02606
   0.02021
   0.03413
   0.03054
   0.03124
   0.02504
   0.02267
   0.02815
   0.03219
   0.02391
   0.02686
   0.02623
   0.02990
   0.02214
   0.02503
   0.02845
   0.03114
   0.02584
   0.02882
   0.02992
   0.02996
   0.03292
   0.03063
   0.03168
   0.03089
   0.03047
   0.03210
   0.02475
   0.02326
   0.04144
   0.02188
   0.02412
   0.02833
   0.03752
   0.02552
   0.03036
   0.03803
   0.02674
   0.02186
   0.03398
   0.02596
   0.03776
   0.02428
   0.03009
   0.03497
   0.04576
   0.03104
   0.03371
   0.01945
   0.02771
   0.00940
   0.01659
   0.03796
   0.02451
   0.05053
   0.00946
   0.03145
   0.02094
   0.01930
   0.04988
   0.02128
   0.02119
   0.02070
   0.02775
   0.02372
   0.02340
   0.03241
   0.03718
   0.01950
   0.02846
   0.02431
   0.03510
   0.03098
   0.03237
   0.03252
   0.02260
   0.02214
   0.02346
   0.02092
   0.02536
   0.04243
   0.02665
   0.02019
   0.03134
   0.02337
   0.03586
   0.04032
   0.02593
   0.03007
   0.02833
   0.02798
   0.02965
   0.03828
   0.02781
   0.03915
   0.02761
   0.03205
   0.03963
   0.04137
   0.03394
   0.03332
   0.03248
   0.03285
   0.03086
   0.02887
   0.02882
   0.03828
   0.03475
   0.02620
   0.03647
   0.02894
   0.03615
   0.03480
   0.03439
   0.02915
   0.02725
   0.03293
   0.02861
   0.02286
   0.03011
   0.02377
   0.03332
   0.02986
   0.03008
   0.03558
   0.03105
   0.03307
   0.03132
   0.02318
   0.02842
   0.04177
   0.02653
   0.03168
   0.02418
   0.03424
   0.02268
   0.03180
   0.02970
   0.02643
   0.02243
   0.02142
   0.02041
   0.02658
   0.02382
   0.02349
   0.02245
   0.01941
   0.02438
   0.02643
   0.02138
   0.02763
   0.03048
   0.02850
   0.03566
   0.01974
   0.02893
   0.02241
   0.01984
   0.01903
   0.02572
   0.02940
   0.03657
   0.02841
   0.01861
   0.02600
   0.03004
   0.01920
   0.02461
   0.01985
   0.02048
   0.02070
   0.02165
   0.02278
   0.02622
   0.02494
   0.03454
   0.02254
   0.03432
   0.02114
   0.02843
   0.03013
   0.02506
   0.02468
   0.02313
   0.02048
   0.02516
   0.02319
   0.02013
   0.02642
   0.02045
   0.03524
   0.02600
   0.03199
   0.02426
   0.02277
   0.02472
   0.02362
   0.02241
   0.02786
   0.03305
   0.02074
   0.03917
   0.03062
   0.03974
   0.02060
   0.05956
   0.02345
   0.02345
   0.05582
   0.04529
   0.01615
   0.03703
   0.02257
   0.04233
   0.04029
   0.02592
   0.03264
   0.01530
   0.03551
   0.01744
   0.02972
   0.02033
   0.02359
   0.02728
   0.03476
   0.02953
   0.03607
   0.02655
   0.02043
   0.02167
   0.02650
   0.02527
   0.03362
   0.02235
   0.03620
   0.01864
   0.01998
   0.02105
   0.02220
   0.02793
   0.01957
   0.03084
   0.02920
   0.02092
   0.02067
   0.02906
   0.02395
   0.02221
   0.02142
   0.02132
   0.01908
   0.01995
   0.02270
   0.02194
   0.02537
   0.03676
   0.02782
   0.03639
   0.01945
   0.02981
   0.02591
   0.02279
   0.02374
   0.02928
   0.02276
   0.02010
   0.02536
   0.02656
   0.02756
   0.02300
   0.02250
   0.02827
   0.02657
   0.02590
   0.03500
   0.02955
   0.01985
   0.02500
   0.02192
   0.02978
   0.01854
   0.02123
   0.02681
   0.02661
   0.02111
   0.03335
   0.02195
   0.03728
   0.02723
   0.02710
   0.01870
   0.02386
   0.02263
   0.02011
   0.02413
   0.01875
   0.01857
   0.03392
   0.02251
   0.02568
   0.02851
   0.02742
   0.03035
   0.02579
   0.03797
   0.02417
   0.01990
   0.03267
   0.01916
   0.02671
   0.01941
   0.02510
   0.02537
   0.02428
   0.01703
   0.02791
   0.02065
   0.02651
   0.02713
   0.03361
   0.01910
   0.01833
   0.01808
   0.02452
   0.01847
   0.04545
   0.01730
   0.02567
   0.01944
   0.03025
   0.01952
   0.02452
   0.01796
   0.02432
   0.03077
   0.01906
   0.02695
   0.01886
   0.01808
   0.02218
   0.02006
   0.01722
   0.02225
   0.01715
   0.02340
   0.01554
   0.01820
   0.01821
   0.02832
   0.01912
   0.01658
   0.03187
   0.01969
   0.02274
   0.01956
   0.01966
   0.01823
   0.01964
   0.02512
   0.01829
   0.02003
   0.02046
   0.02086
   0.01852
   0.01596
   0.06385
   0.03467
   0.04012
   0.06188
   0.02162
   0.05058
   0.05209
   0.05203
   0.03115
   0.05927
   0.04191
   0.02691
   0.02014
   0.02029
   0.02125
   0.01479
   0.02107
   0.02774
   0.01468
   0.01685
   0.01386
   0.02126
   0.01319
   0.01895
   0.01555
   0.02048
   0.02045
   0.01272
   0.02306
   0.01441
   0.02039
   0.02084
   0.01557
   0.02210
   0.02775
   0.01533
   0.01444
   0.01625
   0.01573
   0.01701
   0.01722
   0.01627
   0.02232
   0.01888
   0.01627
   0.01818
   0.02316
   0.01446
   0.02173
   0.01874
   0.02143
   0.02415
   0.01419
   0.01498
   0.02092
   0.02193
   0.02322
   0.02033
   0.01714
   0.01525
   0.02045
   0.02455
   0.01599
   0.02222
   0.01717
   0.02197
   0.01618
   0.02220
   0.02307
   0.01646
   0.01705
   0.02630
   0.01563
   0.01583
   0.01862
   0.02855
   0.02083
   0.01476
   0.01699
   0.01826
   0.01952
   0.01478
   0.02175
   0.01502
   0.01522
   0.01349
   0.01447
   0.01841
   0.01399
   0.02642
   0.01386
   0.01904
   0.02796
   0.02204
   0.01398
   0.02090
   0.01426
   0.01309
   0.01363
   0.01480
   0.01377
   0.01363
   0.02866
   0.02026
   0.02022
   0.01322
   0.01372
   0.01405
   0.02040
   0.01358
   0.01286
   0.01982
   0.03194
   0.02011
   0.03311
   0.01294
   0.01929
   0.01964
   0.02086
   0.01409
   0.02087
   0.01404
   0.02218
   0.01262
   0.01296
   0.01376
   0.01427
   0.01940
   0.01383
   0.01986
   0.01311
   0.01993
   0.03291
   0.01356
   0.02661
   0.02026
   0.01979
   0.01329
   0.02076
   0.01443
   0.03239
   0.02055
   0.01469
   0.02173
   0.02122
   0.01410
   0.02068
   0.01555
   0.02178
   0.01431
   0.01397
   0.02667
   0.02066
   0.01389
   0.01462
   0.01373
   0.01302
   0.02113
   0.02015
   0.02060
   0.03434
   0.04908
   0.02119
   0.02087
   0.03564
   0.05916
   0.03509
   0.05101
   0.02786
   0.02872
   0.02766
   0.03366
   0.01237
   0.02060
   0.01445
   0.01715
   0.01609
   0.01956
   0.02907
   0.01392
   0.01251
   0.01257
   0.02010
   0.02767
   0.02209
   0.01340
   0.01659
   0.01625
   0.02248
   0.01472
   0.01425
   0.02153
   0.01388
   0.02147
   0.02106
   0.01496
   0.02116
   0.02180
   0.01599
   0.01586
   0.01589
   0.01799
   0.02870
   0.02156
   0.01409
   0.01445
   0.03106
   0.01614
   0.01599
   0.01536
   0.02053
   0.02965
   0.01587
   0.03052
   0.01727
   0.02415
   0.01859
   0.02149
   0.02952
   0.02294
   0.02207
   0.01586
   0.01585
   0.01591
   0.02538
   0.01627
   0.01628
   0.02813
   0.01480
   0.02930
   0.01386
   0.02468
   0.02401
   0.01593
   0.01621
   0.02298
   0.02863
   0.01476
   0.01610
   0.02439
   0.01677
   0.01847
   0.01478
   0.02618
   0.02163
   0.01323
   0.01456
   0.01343
   0.01358
   0.01315
   0.01439
   0.01389
   0.02055
   0.01298
   0.02600
   0.01324
   0.02086
   0.01419
   0.02667
   0.02431
   0.01345
   0.02571
   0.01963
   0.01994
   0.01946
   0.01280
   0.02184
   0.02749
   0.02018
   0.01414
   0.02072
   0.01319
   0.01463
   0.02004
   0.01338
   0.01912
   0.01965
   0.02037
   0.01555
   0.02226
   0.02200
   0.01465
   0.01643
   0.02843
   0.01584
   0.01624
   0.02308
   0.01385
   0.03274
   0.01393
   0.01457
   0.02200
   0.01408
   0.02782
   0.02621
   0.02004
   0.01489
   0.02011
   0.02611
   0.02060
   0.01293
   0.01335
   0.01414
   0.02730
   0.01420
   0.01456
   0.01668
   0.01983
   0.02600
   0.02032
   0.02600
   0.02895
   0.01374
   0.01518
   0.01970
   0.01337
   0.01415
   0.02000
   0.02625
   0.02789
   0.05339
   0.03412
   0.04947
   0.02708
   0.02739
   0.03076
   0.05395
   0.02747
   0.03952
   0.03951
   0.01374
   0.03072
   0.01158
   0.01139
   0.02068
   0.01241
   0.03151
   0.02561
   0.01267
   0.01305
   0.01362
   0.01365
   0.01995
   0.02075
   0.01195
   0.01999
   0.03029
   0.01369
   0.02057
   0.01182
   0.01398
   0.01378
   0.02047
   0.01905
   0.01969
   0.01438
   0.02003
   0.01468
   0.01868
   0.02024
   0.01486
   0.01316
   0.02632
   0.01386
   0.01356
   0.01399
   0.02117
   0.01552
   0.01418
   0.02023
   0.01456
   0.01253
   0.02420
   0.02262
   0.02118
   0.01443
   0.01754
   0.01415
   0.01543
   0.01510
   0.02114
   0.01670
   0.02058
   0.01423
   0.02074
   0.01447
   0.01600
   0.01399
   0.01984
   0.01592
   0.02109
   0.01414
   0.01464
   0.01314
   0.01507
   0.01654
   0.02751
   0.01624
   0.01436
   0.02152
   0.01863
   0.02021
   0.02532
   0.01483
   0.01222
   0.02522
   0.01184
   0.02434
   0.01401
   0.01290
   0.01839
   0.01821
   0.01367
   0.01258
   0.02502
   0.01228
   0.01325
   0.01270
   0.02587
   0.01230
   0.01258
   0.01931
   0.01222
   0.02558
   0.01393
   0.01837
   0.01243
   0.01272
   0.01256
   0.01145
   0.01921
   0.01907
   0.01964
   0.01877
   0.01914
   0.01863
   0.01966
   0.02573
   0.01345
   0.01220
   0.01888
   0.01216
   0.01130
   0.01289
   0.01963
   0.02064
   0.01328
   0.01363
   0.01855
   0.02599
   0.01912
   0.01269
   0.01971
   0.01415
   0.02582
   0.01196
   0.02436
   0.01936
   0.01861
   0.01963
   0.02499
   0.01931
   0.02102
   0.01914
   0.01995
   0.01898
   0.03494
   0.02483
   0.01302
   0.01733
   0.01318
   0.02830
   0.01141
   0.02506
   0.01937
   0.01319
   0.02530
   0.01295
   0.01215
   0.02585
   0.02068
   0.03755
   0.02742
   0.02033
   0.05426
   0.02086
   0.05508
   0.05135
   0.04072
   0.05045
   0.04404
   0.02372
   0.02555
   0.01981
   0.03027
   0.01182
   0.02109
   0.01774
   0.01334
   0.01916
   0.01439
   0.01414
   0.01956
   0.01960
   0.01444
   0.01301
   0.01354
   0.01898
   0.01581
   0.01372
   0.02046
   0.01532
   0.01316
   0.01500
   0.01294
   0.01350
   0.01481
   0.01471
   0.02040
   0.02607
   0.01517
   0.02212
   0.01347
   0.01474
   0.02040
   0.01288
   0.01337
   0.02046
   0.02310
   0.01399
   0.01572
   0.02269
   0.01504
   0.01476
   0.01981
   0.02096
   0.01539
   0.01615
   0.01620
   0.01546
   0.01512
   0.01439
   0.02082
   0.01660
   0.01565
   0.02145
   0.01585
   0.01376
   0.02174
   0.01347
   0.02821
   0.01565
   0.02934
   0.02193
   0.01542
   0.02092
   0.01453
   0.01422
   0.01714
   0.01412
   0.01626
   0.01492
   0.02653
   0.01862
   0.02047
   0.01258
   0.01980
   0.01884
   0.01187
   0.01370
   0.01305
   0.01829
   0.01368
   0.02272
   0.01363
   0.01889
   0.01296
   0.01945
   0.03190
   0.02042
   0.01953
   0.02175
   0.01224
   0.01780
   0.01178
   0.01210
   0.01320
   0.01227
   0.01872
   0.02519
   0.01254
   0.01891
   0.01888
   0.02040
   0.02531
   0.01868
   0.01305
   0.01904
   0.01886
   0.01893
   0.01903
   0.02521
   0.02241
   0.01224
   0.01316
   0.01850
   0.02542
   0.01829
   0.01310
   0.02619
   0.01944
   0.01306
   0.01273
   0.02028
   0.01360
   0.01997
   0.01361
   0.01959
   0.01445
   0.01878
   0.01840
   0.01895
   0.01890
   0.02378
   0.01234
   0.01988
   0.02019
   0.01429
   0.01289
   0.01951
   0.01495
   0.01879
   0.01916
   0.01993
   0.01344
   0.01339
   0.01325
   0.01348
   0.01803
   0.01255
   0.03263
   0.02750
   0.03304
   0.04078
   0.03017
   0.04007
   0.05377
   0.00667
   0.02019
   0.04680
   0.02791
   0.03051
   0.01255
   0.02635
   0.01218
   0.01969
   0.01313
   0.01469
   0.02125
   0.01289
   0.01335
   0.02124
   0.01673
   0.01498
   0.01946
   0.01336
   0.01416
   0.03161
   0.01938
   0.01343
   0.01962
   0.01293
   0.02132
   0.01601
   0.01202
   0.02182
   0.01386
   0.01423
   0.01400
   0.03220
   0.02165
   0.01660
   0.02162
   0.02779
   0.01532
   0.01350
   0.01627
   0.01811
   0.01679
   0.02320
   0.01547
   0.01579
   0.02240
   0.02028
   0.01491
   0.02792
   0.01483
   0.01573
   0.01652
   0.02289
   0.01565
   0.01396
   0.01741
   0.01489
   0.01375
   0.01530
   0.02135
   0.02132
   0.02206
   0.02185
   0.01597
   0.01482
   0.01391
   0.01439
   0.01728
   0.01670
   0.01667
   0.01448
   0.02227
   0.01524
   0.01818
   0.01483
   0.01477
   0.01353
   0.01355
   0.01991
   0.01934
   0.03319
   0.01401
   0.01878
   0.01329
   0.01958
   0.01276
   0.01920
   0.01374
   0.01204
   0.01925
   0.01246
   0.01287
   0.02016
   0.01389
   0.01190
   0.01950
   0.01944
   0.02546
   0.01274
   0.02693
   0.03134
   0.01803
   0.01320
   0.01271
   0.02483
   0.01158
   0.01303
   0.01845
   0.01798
   0.01914
   0.02013
   0.03140
   0.01432
   0.01918
   0.01963
   0.01358
   0.02617
   0.02668
   0.01412
   0.02617
   0.01199
   0.01427
   0.02141
   0.01428
   0.02097
   0.01276
   0.01337
   0.01319
   0.02128
   0.01950
   0.02276
   0.01761
   0.02531
   0.01306
   0.01351
   0.01345
   0.02494
   0.02260
   0.01200
   0.01266
   0.01940
   0.01432
   0.01811
   0.02064
   0.01990
   0.01942
   0.01246
   0.01894
   0.01999
   0.01237
   0.01906
   0.01931
   0.01314
   0.02740
   0.03381
   0.01357
   0.03452
   0.02743
   0.04697
   0.03451
   0.03315
   0.00680
   0.02358
   0.03769
   0.02058
   0.01884
   0.01272
   0.01279
   0.02004
   0.01199
   0.02746
   0.02070
   0.02617
   0.01510
   0.01407
   0.01411
   0.02186
   0.02042
   0.01448
   0.02729
   0.01559
   0.01502
   0.01369
   0.02153
   0.02187
   0.01664
   0.01961
   0.01594
   0.01937
   0.02696
   0.01968
   0.01389
   0.01334
   0.01453
   0.03148
   0.01494
   0.01543
   0.02161
   0.01542
   0.01531
   0.02208
   0.01486
   0.01354
   0.01597
   0.02104
   0.01617
   0.01552
   0.02115
   0.01562
   0.01709
   0.01521
   0.01526
   0.01250
   0.01661
   0.01627
   0.01540
   0.01662
   0.01616
   0.02275
   0.02104
   0.02013
   0.02582
   0.01951
   0.01570
   0.02082
   0.01484
   0.02165
   0.02165
   0.02158
   0.01711
   0.01793
   0.01859
   0.01510
   0.01700
   0.01636
   0.02772
   0.01437
   0.01343
   0.01347
   0.01984
   0.01500
   0.02014
   0.01920
   0.01914
   0.01856
   0.02022
   0.01428
   0.01303
   0.01857
   0.02902
   0.01293
   0.01992
   0.01979
   0.01247
   0.01803
   0.01201
   0.01274
   0.01440
   0.01524
   0.02919
   0.01263
   0.02041
   0.02492
   0.02630
   0.01312
   0.02192
   0.02652
   0.01948
   0.01255
   0.01905
   0.01924
   0.01291
   0.01298
   0.02171
   0.01960
   0.02556
   0.02543
   0.01869
   0.01314
   0.02034
   0.01341
   0.01259
   0.01363
   0.02570
   0.01397
   0.01932
   0.01573
   0.01371
   0.01397
   0.01998
   0.01191
   0.01781
   0.01333
   0.01325
   0.02195
   0.02327
   0.01923
   0.01360
   0.02662
   0.01449
   0.01902
   0.01804
   0.01968
   0.01285
   0.01276
   0.01381
   0.02366
   0.02517
   0.01230
   0.01385
   0.01377
   0.01387
   0.01249
   0.02048
   0.02732
   0.03049
   0.03768
   0.02083
   0.03442
   0.03767
   0.03791
   0.02770
   0.02063
   0.03285
   0.03053
   0.01211
   0.01351
   0.02650
   0.02087
   0.01396
   0.01442
   0.01617
   0.01320
   0.02455
   0.02748
   0.01413
   0.02097
   0.01210
   0.01440
   0.02118
   0.01485
   0.01654
   0.01369
   0.01712
   0.02690
   0.01572
   0.01544
   0.02090
   0.02124
   0.01348
   0.01608
   0.01482
   0.01520
   0.02133
   0.01638
   0.02140
   0.01677
   0.01533
   0.02613
   0.01658
   0.01650
   0.01561
   0.01411
   0.01709
   0.01872
   0.01777
   0.01820
   0.02307
   0.03562
   0.01914
   0.01575
   0.01710
   0.01574
   0.01492
   0.01572
   0.01802
   0.01757
   0.01639
   0.01815
   0.01497
   0.01599
   0.01719
   0.01757
   0.01694
   0.01700
   0.02313
   0.01645
   0.02517
   0.01671
   0.01848
   0.02237
   0.02264
   0.01737
   0.01666
   0.02271
   0.03290
   0.01987
   0.01406
   0.02546
   0.01318
   0.01389
   0.02048
   0.01347
   0.01957
   0.01959
   0.02035
   0.01428
   0.01366
   0.01953
   0.02563
   0.01991
   0.01391
   0.01516
   0.01947
   0.02040
   0.01334
   0.01954
   0.01988
   0.01335
   0.01403
   0.01404
   0.01965
   0.01500
   0.02079
   0.01280
   0.01427
   0.01346
   0.01893
   0.01318
   0.01305
   0.01939
   0.01346
   0.01273
   0.01458
   0.02096
   0.02124
   0.02038
   0.01492
   0.02147
   0.01600
   0.01362
   0.02025
   0.02603
   0.02003
   0.01369
   0.01254
   0.01417
   0.01377
   0.02095
   0.01440
   0.02649
   0.01363
   0.01222
   0.01427
   0.01963
   0.01301
   0.01586
   0.01367
   0.02002
   0.01355
   0.01418
   0.01940
   0.01353
   0.02075
   0.01411
   0.01456
   0.01324
   0.01437
   0.01369
   0.02097
   0.01205
   0.01207
   0.01385
   0.04436
   0.03465
   0.03716
   0.02614
   0.02337
   0.02051
   0.02731
   0.02771
   0.02393
   0.01382
   0.03460
   0.01319
   0.01916
   0.01944
   0.01447
   0.01514
   0.01388
   0.01427
   0.01583
   0.01632
   0.01511
   0.01534
   0.01486
   0.01685
   0.01789
   0.01369
   0.01728
   0.02204
   0.02259
   0.01491
   0.01491
   0.02106
   0.01378
   0.01517
   0.02102
   0.01398
   0.01553
   0.01700
   0.01387
   0.01457
   0.01712
   0.02346
   0.01569
   0.02365
   0.02278
   0.01591
   0.01614
   0.02406
   0.01455
   0.01519
   0.01505
   0.01501
   0.01747
   0.01551
   0.01785
   0.01761
   0.01541
   0.01778
   0.01831
   0.01664
   0.01608
   0.03051
   0.01773
   0.01830
   0.02306
   0.01817
   0.02317
   0.01602
   0.01528
   0.01625
   0.02088
   0.01999
   0.01821
   0.02306
   0.01831
   0.02470
   0.01774
   0.02275
   0.03053
   0.02254
   0.02421
   0.01840
   0.02186
   0.01586
   0.01522
   0.02113
   0.01367
   0.01558
   0.01433
   0.01599
   0.02548
   0.01260
   0.01994
   0.02974
   0.01435
   0.01244
   0.02085
   0.02724
   0.02027
   0.01424
   0.02116
   0.01266
   0.01497
   0.02164
   0.01957
   0.02542
   0.01350
   0.01994
   0.01462
   0.01495
   0.01969
   0.01241
   0.01294
   0.01461
   0.01507
   0.01541
   0.01427
   0.02834
   0.02051
   0.01606
   0.02055
   0.01492
   0.01427
   0.01386
   0.02004
   0.01547
   0.01346
   0.01356
   0.01564
   0.01417
   0.01405
   0.01387
   0.02990
   0.01371
   0.01520
   0.02763
   0.02628
   0.01373
   0.01609
   0.01402
   0.01991
   0.02080
   0.01390
   0.02150
   0.01497
   0.01424
   0.02628
   0.01475
   0.01496
   0.01340
   0.01488
   0.02368
   0.01249
   0.01441
   0.02144
   0.01255
   0.01451
   0.02010
   0.01302
   0.01978
   0.01364
   0.02749
   0.03063
   0.03479
   0.04881
   0.01693
   0.02773
   0.03778
   0.02741
   0.02358
   0.04768
   0.02799
   0.01456
   0.01440
   0.01948
   0.02045
   0.01529
   0.01327
   0.01611
   0.01374
   0.01617
   0.01438
   0.02123
   0.01688
   0.01545
   0.02260
   0.01477
   0.02152
   0.01602
   0.01572
   0.02161
   0.01569
   0.01610
   0.02296
   0.01679
   0.01598
   0.03326
   0.02047
   0.01621
   0.02363
   0.02234
   0.01568
   0.01754
   0.02430
   0.01581
   0.01491
   0.02395
   0.01841
   0.02256
   0.01533
   0.01729
   0.02149
   0.01620
   0.01935
   0.01462
   0.01679
   0.02163
   0.01711
   0.01854
   0.01672
   0.01592
   0.01675
   0.01626
   0.01624
   0.01820
   0.01794
   0.02049
   0.01554
   0.01674
   0.02406
   0.01893
   0.02452
   0.01492
   0.01577
   0.01533
   0.01917
   0.01736
   0.02434
   0.01832
   0.01863
   0.01771
   0.01737
   0.01526
   0.02647
   0.01368
   0.01444
   0.02326
   0.01412
   0.01357
   0.02151
   0.01929
   0.03292
   0.02005
   0.01463
   0.01545
   0.01312
   0.01370
   0.02099
   0.01345
   0.02048
   0.01487
   0.02023
   0.02100
   0.01414
   0.01506
   0.02530
   0.01504
   0.02126
   0.02012
   0.01518
   0.02034
   0.01338
   0.01332
   0.01467
   0.01249
   0.01936
   0.01341
   0.01941
   0.01459
   0.01413
   0.01552
   0.01488
   0.02000
   0.01638
   0.01326
   0.02507
   0.02274
   0.01487
   0.02041
   0.01337
   0.02030
   0.01423
   0.02050
   0.01459
   0.01483
   0.01495
   0.01503
   0.02008
   0.01407
   0.02546
   0.01595
   0.01455
   0.03273
   0.01960
   0.01373
   0.01989
   0.02125
   0.02021
   0.01484
   0.01333
   0.01612
   0.01947
   0.01374
   0.03286
   0.01355
   0.01682
   0.01543
   0.01457
   0.01973
   0.01987
   0.01332
   0.02079
   0.02768
   0.01403
   0.01403
   0.01384
   0.03081
   0.02745
   0.03130
   0.01398
   0.02086
   0.00659
   0.01231
   0.02023
   0.01478
   0.01621
   0.01438
   0.01532
   0.02148
   0.01833
   0.01581
   0.02245
   0.01550
   0.01700
   0.02301
   0.01380
   0.02186
   0.01617
   0.02461
   0.01665
   0.01643
   0.01658
   0.01826
   0.02066
   0.01591
   0.01578
   0.02287
   0.01567
   0.01699
   0.01696
   0.02300
   0.02362
   0.01611
   0.02346
   0.01450
   0.01651
   0.02042
   0.02459
   0.01672
   0.01747
   0.01973
   0.02356
   0.01887
   0.02134
   0.01517
   0.01681
   0.01786
   0.01780
   0.03017
   0.01765
   0.01669
   0.01896
   0.01900
   0.01765
   0.01981
   0.02890
   0.01503
   0.02320
   0.01773
   0.01872
   0.01732
   0.02622
   0.01710
   0.02513
   0.01800
   0.02487
   0.01695
   0.01937
   0.01847
   0.02473
   0.02047
   0.01727
   0.01536
   0.01508
   0.01635
   0.01589
   0.01490
   0.01542
   0.01605
   0.01610
   0.01443
   0.01500
   0.01256
   0.01362
   0.01526
   0.01527
   0.01468
   0.02746
   0.01926
   0.02707
   0.01581
   0.01487
   0.02312
   0.02120
   0.01541
   0.01973
   0.01387
   0.02780
   0.02002
   0.02012
   0.01689
   0.01559
   0.02151
   0.01464
   0.03079
   0.02439
   0.01967
   0.02140
   0.01625
   0.02195
   0.01417
   0.01642
   0.01493
   0.01550
   0.01435
   0.01608
   0.01616
   0.02111
   0.01679
   0.04077
   0.02017
   0.02032
   0.02795
   0.01644
   0.01592
   0.02188
   0.01471
   0.02006
   0.01345
   0.02649
   0.01493
   0.02052
   0.01516
   0.02174
   0.02765
   0.01580
   0.02164
   0.01546
   0.01490
   0.01550
   0.02428
   0.01386
   0.01534
   0.01997
   0.02073
   0.02117
   0.02175
   0.01572
   0.01349
   0.01324
   0.03467
   0.01717
   0.03110
   0.01394
   0.03135
   0.02106
   0.01673
   0.01398
   0.01372
   0.00677
   0.02785
   0.02411
   0.02263
   0.02240
   0.02481
   0.01558
   0.01550
   0.02301
   0.02181
   0.02863
   0.01623
   0.01530
   0.01531
   0.01812
   0.01504
   0.02125
   0.01541
   0.02824
   0.01696
   0.01591
   0.01801
   0.01751
   0.01713
   0.01661
   0.02081
   0.01738
   0.02958
   0.01810
   0.01570
   0.01431
   0.02012
   0.01937
   0.01620
   0.01718
   0.02958
   0.01646
   0.01743
   0.01766
   0.02395
   0.01665
   0.02221
   0.02506
   0.01775
   0.02467
   0.02444
   0.01880
   0.01763
   0.01868
   0.02488
   0.01977
   0.02019
   0.02345
   0.01735
   0.02362
   0.01802
   0.01721
   0.02452
   0.01743
   0.01935
   0.01708
   0.01543
   0.01605
   0.02638
   0.03265
   0.01993
   0.02216
   0.01724
   0.01755
   0.02373
   0.02302
   0.02138
   0.02720
   0.01548
   0.01763
   0.02187
   0.01467
   0.01514
   0.02258
   0.02877
   0.01438
   0.02662
   0.01713
   0.01676
   0.01523
   0.02243
   0.01516
   0.01630
   0.01416
   0.02815
   0.03526
   0.02265
   0.01530
   0.01714
   0.02130
   0.02059
   0.04097
   0.02217
   0.01506
   0.01571
   0.02221
   0.01400
   0.02234
   0.02876
   0.01402
   0.01461
   0.01495
   0.01629
   0.01672
   0.01489
   0.01563
   0.02198
   0.02093
   0.02242
   0.01436
   0.01406
   0.02670
   0.02750
   0.02231
   0.02194
   0.01512
   0.01512
   0.01470
   0.01528
   0.02206
   0.01394
   0.01432
   0.01523
   0.01482
   0.02152
   0.01493
   0.01459
   0.02206
   0.01609
   0.02781
   0.02260
   0.02124
   0.01614
   0.01684
   0.01391
   0.01571
   0.02768
   0.02565
   0.02047
   0.01447
   0.02232
   0.01631
   0.02183
   0.01515
   0.01549
   0.01640
   0.02086
   0.00726
   0.01380
   0.01370
   0.02423
   0.01399
   0.01414
   0.02807
   0.00704
   0.00702
   0.01392
   0.02092
   0.02120
   0.01355
   0.01480
   0.01805
   0.01620
   0.01612
   0.01790
   0.01826
   0.01565
   0.01505
   0.01389
   0.02921
   0.01730
   0.01684
   0.01813
   0.01771
   0.02094
   0.01608
   0.01873
   0.02452
   0.01883
   0.01781
   0.02320
   0.02102
   0.01759
   0.03038
   0.03044
   0.01951
   0.02599
   0.01617
   0.02043
   0.03107
   0.01938
   0.02629
   0.01893
   0.02153
   0.01768
   0.02067
   0.02660
   0.01904
   0.01728
   0.01849
   0.02486
   0.02176
   0.02000
   0.03320
   0.01895
   0.02395
   0.01835
   0.02079
   0.01921
   0.02499
   0.01946
   0.02078
   0.01918
   0.01845
   0.02142
   0.02042
   0.02123
   0.01867
   0.02486
   0.02023
   0.02152
   0.02101
   0.01894
   0.01847
   0.02017
   0.02059
   0.02702
   0.01946
   0.01707
   0.01538
   0.01764
   0.01441
   0.02226
   0.01698
   0.01594
   0.04279
   0.02218
   0.02268
   0.01788
   0.02113
   0.02254
   0.02921
   0.01625
   0.01964
   0.01500
   0.01766
   0.02787
   0.02162
   0.01505
   0.02285
   0.01668
   0.02189
   0.02253
   0.02144
   0.02033
   0.01643
   0.02242
   0.01577
   0.01733
   0.02384
   0.01599
   0.02205
   0.01345
   0.01590
   0.01567
   0.01558
   0.01509
   0.01646
   0.01501
   0.01551
   0.01511
   0.01734
   0.01809
   0.01591
   0.01849
   0.01621
   0.01794
   0.01595
   0.01454
   0.01371
   0.01551
   0.02155
   0.01693
   0.02797
   0.02261
   0.02289
   0.02363
   0.01688
   0.01714
   0.02276
   0.01891
   0.02934
   0.03151
   0.01751
   0.01596
   0.01830
   0.01581
   0.02262
   0.02416
   0.01579
   0.03074
   0.02865
   0.01690
   0.01648
   0.01619
   0.01690
   0.01374
   0.01405
   0.00692
   0.02430
   0.01385
   0.00726
   0.02127
   0.00692
   0.01417
   0.01428
   0.00709
   0.03530
   0.01778
   0.01492
   0.01557
   0.01403
   0.01928
   0.01606
   0.01665
   0.01749
   0.02269
   0.02487
   0.02876
   0.01615
   0.01466
   0.01533
   0.01778
   0.01557
   0.01817
   0.01963
   0.01766
   0.02463
   0.01796
   0.01899
   0.01931
   0.02408
   0.01700
   0.02631
   0.02655
   0.02557
   0.02666
   0.01732
   0.02004
   0.02018
   0.01856
   0.01911
   0.01790
   0.01975
   0.01819
   0.01860
   0.03169
   0.02453
   0.03250
   0.02489
   0.03017
   0.01706
   0.02724
   0.02043
   0.02763
   0.02469
   0.02141
   0.02694
   0.02042
   0.02094
   0.03065
   0.02087
   0.03257
   0.02654
   0.02017
   0.01866
   0.02884
   0.02244
   0.01829
   0.02154
   0.02021
   0.02335
   0.02756
   0.02198
   0.02138
   0.02010
   0.02677
   0.02524
   0.02914
   0.01400
   0.01612
   0.01623
   0.02128
   0.02433
   0.01681
   0.02217
   0.02339
   0.01620
   0.01540
   0.01764
   0.01559
   0.01643
   0.01795
   0.01731
   0.01712
   0.02072
   0.02206
   0.02885
   0.02419
   0.01734
   0.01985
   0.02619
   0.01826
   0.01677
   0.01560
   0.02135
   0.02501
   0.01446
   0.01700
   0.02467
   0.01761
   0.01809
   0.01543
   0.02407
   0.01692
   0.02814
   0.01579
   0.02279
   0.02937
   0.02442
   0.01617
   0.01938
   0.01833
   0.01541
   0.03173
   0.02141
   0.01556
   0.01718
   0.01933
   0.01627
   0.02974
   0.01726
   0.01697
   0.02566
   0.01817
   0.01677
   0.02003
   0.01732
   0.01903
   0.01753
   0.01942
   0.02243
   0.01766
   0.01621
   0.01741
   0.01535
   0.02223
   0.01710
   0.02269
   0.01812
   0.02347
   0.01520
   0.01763
   0.01613
   0.02259
   0.01464
   0.00719
   0.02812
   0.01477
   0.01443
   0.02787
   0.01441
   0.00716
   0.02138
   0.01423
   0.01402
   0.02790
   0.02856
   0.02677
   0.02121
   0.01766
   0.02212
   0.02428
   0.01732
   0.01544
   0.01854
   0.02286
   0.01711
   0.02321
   0.01942
   0.01948
   0.01823
   0.02397
   0.01703
   0.02807
   0.01716
   0.01682
   0.02088
   0.01924
   0.02402
   0.02395
   0.02305
   0.02484
   0.01910
   0.01859
   0.02195
   0.02647
   0.02017
   0.02335
   0.02147
   0.02129
   0.01961
   0.01993
   0.02486
   0.02700
   0.02808
   0.03255
   0.02725
   0.01851
   0.01964
   0.02023
   0.02686
   0.02763
   0.01911
   0.02361
   0.02214
   0.02937
   0.02372
   0.01991
   0.02809
   0.02149
   0.02737
   0.02229
   0.02603
   0.02044
   0.02290
   0.02886
   0.02293
   0.02979
   0.02093
   0.02817
   0.02276
   0.02027
   0.02234
   0.02746
   0.02133
   0.03292
   0.03276
   0.02504
   0.01818
   0.01761
   0.01950
   0.01868
   0.01917
   0.01773
   0.01827
   0.01798
   0.02189
   0.01783
   0.01750
   0.01802
   0.02474
   0.02345
   0.02379
   0.01806
   0.01714
   0.01795
   0.02068
   0.02302
   0.01868
   0.01779
   0.01556
   0.01665
   0.01563
   0.01670
   0.01771
   0.01839
   0.02566
   0.02279
   0.02422
   0.01728
   0.01697
   0.01726
   0.01870
   0.01737
   0.02097
   0.01680
   0.01888
   0.01973
   0.02437
   0.01825
   0.02286
   0.02468
   0.01653
   0.01548
   0.01481
   0.01729
   0.01798
   0.02300
   0.01887
   0.01671
   0.01797
   0.01798
   0.01744
   0.01813
   0.02247
   0.01705
   0.01868
   0.01778
   0.01588
   0.01715
   0.01731
   0.01762
   0.02257
   0.01519
   0.01882
   0.01695
   0.01725
   0.01746
   0.01934
   0.01848
   0.01635
   0.02553
   0.01707
   0.02345
   0.01794
   0.00685
   0.01406
   0.00677
   0.00724
   0.02168
   0.01402
   0.00747
   0.00724
   0.00716
   0.00732
   0.01726
   0.02144
   0.01429
   0.01772
   0.02205
   0.01688
   0.01574
   0.02154
   0.01873
   0.01747
   0.02997
   0.02340
   0.01867
   0.02498
   0.01681
   0.01846
   0.02140
   0.01921
   0.01976
   0.02041
   0.02080
   0.02397
   0.02445
   0.02521
   0.02077
   0.02341
   0.01939
   0.02165
   0.02820
   0.02648
   0.02690
   0.02058
   0.01953
   0.02193
   0.02073
   0.01994
   0.02106
   0.01997
   0.02858
   0.02345
   0.01924
   0.02124
   0.02063
   0.02079
   0.02023
   0.02851
   0.01919
   0.02376
   0.02144
   0.02046
   0.02759
   0.03430
   0.02113
   0.03336
   0.01993
   0.01856
   0.01979
   0.02022
   0.03247
   0.02137
   0.02139
   0.02209
   0.02123
   0.02774
   0.02586
   0.03043
   0.02137
   0.02177
   0.02745
   0.02411
   0.02682
   0.03134
   0.02428
   0.01717
   0.01955
   0.01936
   0.01846
   0.02000
   0.01800
   0.02423
   0.02688
   0.03064
   0.01906
   0.02587
   0.02302
   0.01997
   0.02349
   0.01712
   0.01770
   0.03261
   0.01818
   0.02380
   0.01875
   0.01681
   0.02391
   0.02417
   0.03364
   0.01720
   0.02504
   0.01735
   0.02244
   0.01826
   0.01806
   0.01837
   0.01925
   0.01943
   0.02027
   0.01561
   0.02403
   0.01688
   0.02491
   0.02242
   0.01703
   0.01647
   0.01932
   0.01703
   0.01735
   0.01827
   0.01865
   0.01629
   0.01850
   0.01649
   0.01612
   0.01754
   0.02420
   0.02269
   0.01798
   0.02496
   0.02046
   0.01740
   0.02411
   0.01732
   0.02247
   0.01839
   0.01717
   0.02396
   0.02392
   0.01811
   0.02392
   0.02548
   0.01768
   0.02262
   0.02539
   0.01997
   0.02517
   0.01831
   0.02617
   0.01932
   0.01682
   0.01723
   0.01457
   0.00781
   0.01446
   0.01481
   0.01456
   0.01813
   0.01500
   0.01423
   0.03175
   0.01440
   0.01453
   0.00774
   0.01679
   0.01855
   0.01715
   0.02028
   0.02448
   0.01941
   0.01817
   0.02076
   0.02421
   0.02786
   0.01661
   0.02590
   0.01609
   0.02910
   0.03032
   0.02152
   0.01880
   0.02039
   0.02058
   0.02010
   0.02544
   0.02131
   0.01899
   0.01894
   0.01961
   0.02252
   0.02105
   0.03014
   0.02659
   0.02807
   0.02165
   0.02235
   0.02792
   0.02132
   0.02321
   0.02470
   0.02005
   0.02988
   0.02145
   0.02642
   0.02426
   0.02860
   0.02165
   0.02801
   0.02438
   0.02237
   0.02148
   0.02033
   0.02234
   0.02340
   0.02354
   0.02126
   0.02333
   0.02608
   0.02800
   0.02193
   0.02856
   0.02566
   0.02136
   0.03267
   0.02412
   0.02277
   0.02451
   0.02432
   0.02747
   0.02370
   0.02521
   0.02178
   0.03089
   0.03030
   0.01963
   0.02391
   0.02546
   0.02952
   0.02002
   0.02001
   0.02469
   0.01982
   0.02281
   0.01926
   0.02627
   0.02023
   0.01881
   0.02136
   0.01880
   0.02050
   0.01905
   0.02282
   0.02483
   0.02024
   0.01882
   0.02069
   0.01639
   0.01865
   0.01787
   0.02577
   0.02297
   0.02488
   0.03042
   0.02478
   0.01968
   0.02624
   0.01983
   0.02516
   0.02324
   0.01718
   0.02660
   0.01749
   0.02531
   0.02500
   0.01841
   0.02689
   0.01753
   0.01703
   0.01905
   0.03368
   0.03173
   0.01755
   0.01758
   0.02082
   0.02517
   0.02455
   0.01855
   0.01991
   0.02545
   0.01956
   0.02625
   0.01837
   0.02660
   0.02531
   0.02389
   0.01869
   0.01734
   0.02058
   0.01826
   0.03009
   0.01715
   0.01747
   0.01782
   0.02449
   0.01901
   0.01809
   0.02799
   0.02635
   0.02589
   0.02538
   0.02050
   0.02377
   0.00717
   0.00716
   0.00771
   0.01489
   0.01482
   0.01477
   0.01779
   0.02874
   0.00791
   0.01466
   0.00788
   0.02159
   0.01849
   0.01757
   0.02762
   0.02278
   0.02038
   0.01816
   0.03011
   0.01883
   0.02891
   0.02019
   0.01915
   0.02627
   0.02313
   0.02074
   0.02366
   0.03015
   0.02356
   0.03485
   0.02083
   0.01920
   0.02770
   0.02668
   0.02968
   0.02013
   0.02044
   0.02721
   0.02017
   0.03339
   0.02221
   0.03074
   0.02231
   0.02502
   0.02889
   0.02064
   0.02380
   0.02148
   0.02875
   0.02229
   0.02795
   0.02605
   0.02514
   0.02297
   0.02310
   0.02711
   0.02637
   0.02505
   0.01943
   0.02915
   0.03783
   0.02655
   0.02601
   0.02350
   0.02231
   0.02773
   0.02220
   0.02050
   0.02241
   0.02659
   0.03268
   0.02047
   0.03435
   0.02336
   0.03099
   0.03102
   0.02526
   0.02884
   0.02314
   0.02392
   0.02919
   0.02340
   0.03264
   0.02130
   0.02504
   0.01873
   0.01978
   0.02715
   0.03064
   0.02019
   0.02139
   0.01955
   0.01851
   0.02017
   0.01846
   0.02063
   0.02137
   0.02641
   0.02204
   0.02182
   0.01973
   0.02526
   0.02178
   0.01938
   0.02045
   0.01851
   0.01771
   0.01871
   0.02033
   0.01856
   0.01827
   0.01880
   0.01820
   0.02608
   0.01860
   0.02480
   0.03082
   0.02083
   0.01890
   0.02645
   0.01734
   0.01921
   0.02088
   0.02379
   0.02017
   0.02134
   0.01928
   0.03177
   0.02584
   0.01752
   0.02491
   0.02486
   0.01684
   0.02036
   0.02176
   0.01943
   0.02805
   0.02681
   0.03101
   0.01796
   0.02600
   0.01778
   0.01872
   0.01839
   0.02068
   0.01940
   0.02651
   0.02045
   0.02618
   0.01918
   0.02027
   0.01638
   0.03181
   0.01939
   0.01799
   0.01937
   0.02580
   0.02513
   0.02425
   0.02363
   0.00816
   0.00833
   0.01498
   0.00860
   0.01565
   0.03610
   0.02222
   0.02255
   0.00896
   0.02966
   0.02551
   0.01569
   0.02280
   0.01775
   0.01908
   0.01934
   0.01926
   0.01929
   0.01705
   0.02670
   0.02387
   0.02379
   0.03376
   0.02077
   0.03436
   0.02696
   0.02086
   0.02947
   0.02786
   0.01907
   0.02312
   0.02440
   0.02447
   0.02630
   0.02039
   0.02409
   0.02887
   0.02046
   0.03354
   0.02802
   0.02145
   0.02227
   0.02768
   0.02595
   0.02857
   0.02811
   0.02429
   0.02223
   0.02593
   0.02245
   0.02238
   0.02393
   0.02520
   0.03558
   0.03097
   0.02559
   0.02327
   0.02536
   0.02528
   0.02604
   0.02270
   0.03170
   0.03614
   0.02662
   0.03674
   0.02684
   0.02951
   0.02451
   0.03409
   0.03208
   0.02888
   0.03062
   0.02333
   0.03060
   0.03380
   0.02210
   0.02975
   0.02827
   0.03051
   0.03849
   0.02682
   0.03534
   0.02212
   0.02000
   0.02783
   0.02105
   0.02604
   0.02098
   0.02175
   0.02754
   0.02148
   0.01759
   0.02157
   0.02268
   0.02154
   0.02525
   0.02056
   0.02466
   0.02146
   0.02727
   0.02202
   0.01888
   0.02615
   0.03341
   0.02094
   0.02079
   0.02800
   0.02576
   0.02854
   0.02222
   0.02574
   0.03100
   0.02415
   0.02016
   0.03215
   0.02308
   0.01957
   0.02210
   0.02279
   0.02139
   0.02649
   0.02327
   0.03262
   0.01913
   0.02780
   0.02238
   0.02054
   0.01958
   0.02039
   0.02727
   0.02534
   0.02567
   0.02037
   0.02063
   0.02690
   0.02053
   0.02748
   0.02593
   0.02747
   0.02664
   0.01906
   0.03120
   0.02148
   0.01925
   0.02146
   0.01883
   0.02490
   0.02156
   0.02104
   0.01932
   0.02387
   0.02056
   0.01853
   0.01983
   0.01967
   0.02051
   0.02093
   0.01968
   0.02603
   0.01829
   0.01527
   0.00892
   0.01565
   0.02256
   0.01613
   0.02947
   0.00918
   0.02295
   0.00848
   0.01536
   0.01548
   0.00893
   0.03088
   0.01745
   0.01919
   0.02919
   0.02443
   0.01985
   0.02155
   0.02307
   0.02131
   0.02077
   0.02232
   0.02205
   0.02191
   0.02051
   0.03235
   0.02433
   0.02710
   0.01996
   0.02251
   0.02047
   0.02750
   0.02956
   0.03087
   0.03036
   0.03013
   0.02246
   0.02928
   0.02180
   0.02171
   0.02295
   0.02701
   0.02228
   0.03096
   0.02910
   0.02448
   0.02439
   0.02125
   0.02155
   0.02762
   0.02550
   0.03749
   0.02697
   0.02640
   0.03022
   0.03196
   0.02774
   0.02417
   0.03120
   0.02428
   0.02692
   0.03024
   0.02477
   0.03412
   0.02334
   0.02722
   0.03149
   0.03671
   0.02483
   0.02565
   0.02341
   0.03161
   0.03174
   0.02481
   0.02439
   0.02371
   0.03491
   0.02638
   0.02911
   0.03381
   0.02522
   0.02999
   0.02231
   0.02091
   0.02361
   0.03283
   0.02720
   0.02244
   0.02055
   0.02605
   0.01980
   0.03062
   0.01981
   0.02137
   0.02149
   0.03404
   0.02119
   0.02956
   0.02411
   0.02664
   0.02100
   0.03333
   0.02624
   0.02347
   0.01977
   0.02158
   0.01794
   0.02625
   0.03160
   0.02024
   0.02009
   0.02231
   0.02282
   0.02248
   0.02703
   0.01870
   0.02784
   0.02090
   0.02095
   0.01980
   0.02122
   0.02651
   0.02720
   0.02161
   0.03068
   0.03176
   0.02606
   0.02239
   0.02231
   0.02786
   0.02222
   0.02008
   0.02032
   0.02305
   0.02401
   0.01997
   0.02305
   0.03064
   0.01938
   0.02199
   0.02153
   0.02162
   0.02646
   0.02061
   0.01771
   0.02251
   0.02075
   0.02151
   0.03516
   0.02982
   0.02842
   0.03266
   0.02100
   0.01939
   0.03166
   0.02018
   0.01825
   0.01703
   0.01773
   0.01624
   0.01690
   0.02317
   0.00892
   0.00948
   0.01663
   0.01935
   0.01633
   0.02325
   0.00939
   0.01661
   0.03015
   0.02914
   0.01852
   0.02064
   0.02142
   0.02084
   0.02052
   0.02143
   0.02071
   0.02654
   0.02675
   0.01949
   0.02042
   0.02065
   0.02081
   0.03170
   0.02298
   0.02452
   0.02729
   0.02287
   0.02328
   0.02618
   0.03164
   0.02203
   0.02276
   0.02752
   0.02230
   0.02359
   0.02467
   0.02489
   0.02491
   0.03072
   0.03280
   0.02168
   0.03067
   0.02663
   0.02510
   0.03056
   0.02651
   0.03061
   0.03016
   0.02778
   0.02678
   0.03337
   0.03911
   0.02565
   0.02477
   0.02800
   0.03025
   0.02872
   0.02458
   0.02772
   0.02574
   0.02177
   0.02892
   0.02645
   0.02877
   0.03409
   0.03261
   0.02446
   0.03288
   0.03053
   0.02485
   0.03195
   0.02593
   0.02288
   0.02794
   0.02631
   0.02762
   0.03896
   0.02711
   0.02384
   0.02790
   0.02096
   0.02132
   0.02230
   0.01886
   0.02634
   0.02204
   0.02254
   0.02194
   0.02779
   0.02179
   0.02180
   0.02207
   0.02221
   0.02249
   0.02866
   0.02204
   0.02483
   0.01973
   0.02538
   0.02679
   0.02101
   0.02165
   0.02229
   0.01872
   0.02265
   0.02851
   0.02952
   0.02844
   0.02598
   0.02172
   0.02135
   0.02133
   0.02268
   0.02308
   0.02604
   0.02107
   0.02145
   0.02682
   0.02006
   0.02727
   0.02750
   0.02751
   0.02569
   0.02093
   0.02130
   0.01974
   0.02149
   0.02092
   0.02311
   0.02471
   0.02420
   0.02398
   0.02290
   0.02199
   0.02815
   0.02399
   0.02142
   0.01916
   0.02114
   0.01912
   0.02742
   0.02107
   0.02450
   0.02795
   0.02023
   0.03105
   0.02261
   0.02618
   0.02182
   0.02066
   0.02219
   0.03359
   0.02150
   0.02221
   0.02699
   0.02225
   0.00930
   0.01699
   0.00968
   0.01001
   0.01043
   0.02008
   0.01006
   0.02361
   0.02350
   0.02328
   0.01005
   0.00997
   0.01915
   0.01978
   0.03187
   0.02577
   0.03412
   0.02867
   0.02843
   0.02268
   0.02234
   0.02920
   0.02550
   0.02517
   0.02382
   0.03040
   0.02645
   0.02986
   0.03482
   0.02359
   0.02533
   0.03590
   0.03189
   0.03398
   0.02457
   0.02301
   0.03416
   0.03264
   0.02647
   0.02066
   0.02441
   0.02675
   0.02782
   0.03919
   0.02982
   0.02630
   0.02662
   0.03387
   0.03015
   0.02690
   0.03162
   0.03397
   0.02597
   0.02768
   0.02671
   0.02986
   0.02576
   0.02725
   0.02273
   0.02437
   0.02137
   0.02695
   0.02794
   0.02750
   0.02108
   0.02771
   0.03060
   0.02999
   0.03293
   0.03293
   0.02689
   0.02630
   0.02972
   0.02551
   0.02531
   0.02853
   0.02445
   0.02570
   0.02688
   0.02642
   0.03412
   0.02502
   0.02461
   0.02724
   0.02183
[truncated: 139,933 more chars]
