# Supplementary material for: Partial coupling delay induced multiple spatiotemporal orders in a modular neuronal network
Source: PLoS One. 2017 Jun 1;12(6):e0177918. doi: 10.1371/journal.pone.0177918 (PMC5453483; doi:10.1371/journal.pone.0177918)
Supplement: S5 Dataset — (ZIP) [file pone.0177918.s005.zip › S5_Dataset/m0_4.m]

% Following is the data for Fig 5 when the initial nodes m0 of scale-free subnetwork is changed to 4 in the revised manuscript. 
 x=[
   0.00000
  10.00000
  20.00000
  30.00000
  40.00000
  50.00000
  60.00000
  70.00000
  80.00000
  90.00000
 100.00000
 110.00000
 120.00000
 130.00000
 140.00000
 150.00000
 160.00000
 170.00000
 180.00000
 190.00000
 200.00000
 210.00000
 220.00000
 230.00000
 240.00000
 250.00000
 260.00000
 270.00000
 280.00000
 290.00000
 300.00000
 310.00000
 320.00000
 330.00000
 340.00000
 350.00000
 360.00000
 370.00000
 380.00000
 390.00000
 400.00000
 410.00000
 420.00000
 430.00000
 440.00000
 450.00000
 460.00000
 470.00000
 480.00000
 490.00000
 500.00000
 510.00000
 520.00000
 530.00000
 540.00000
 550.00000
 560.00000
 570.00000
 580.00000
 590.00000
 600.00000
 610.00000
 620.00000
 630.00000
 640.00000
 650.00000
 660.00000
 670.00000
 680.00000
 690.00000
 700.00000
 710.00000
 720.00000
 730.00000
 740.00000
 750.00000
 760.00000
 770.00000
 780.00000
 790.00000
 800.00000
 810.00000
 820.00000
 830.00000
 840.00000
 850.00000
 860.00000
 870.00000
 880.00000
 890.00000
 900.00000
 910.00000
 920.00000
 930.00000
 940.00000
 950.00000
 960.00000
 970.00000
 980.00000
 990.00000
1000.00000
1010.00000
1020.00000
1030.00000
1040.00000
1050.00000
1060.00000
1070.00000
1080.00000
1090.00000
1100.00000
1110.00000
1120.00000
1130.00000
1140.00000
1150.00000
1160.00000
1170.00000
1180.00000
1190.00000
1200.00000
1210.00000
1220.00000
1230.00000
1240.00000
1250.00000
1260.00000
1270.00000
1280.00000
1290.00000
1300.00000
1310.00000
1320.00000
1330.00000
1340.00000
1350.00000
1360.00000
1370.00000
1380.00000
1390.00000
1400.00000
1410.00000
1420.00000
1430.00000
1440.00000
1450.00000
1460.00000
1470.00000
1480.00000
1490.00000
1500.00000
1510.00000
1520.00000
1530.00000
1540.00000
1550.00000
1560.00000
1570.00000
1580.00000
1590.00000
1600.00000
1610.00000
1620.00000
1630.00000
1640.00000
1650.00000
1660.00000
1670.00000
1680.00000
1690.00000
1700.00000
1710.00000
1720.00000
1730.00000
1740.00000
1750.00000
1760.00000
1770.00000
1780.00000
1790.00000
1800.00000
1810.00000
1820.00000
1830.00000
1840.00000
1850.00000
1860.00000
1870.00000
1880.00000
1890.00000
1900.00000
1910.00000
1920.00000
1930.00000
1940.00000
1950.00000
1960.00000
1970.00000
1980.00000
1990.00000
2000.00000
2010.00000
2020.00000
2030.00000
2040.00000
2050.00000
2060.00000
2070.00000
2080.00000
2090.00000
2100.00000
2110.00000
2120.00000
2130.00000
2140.00000
2150.00000
2160.00000
2170.00000
2180.00000
2190.00000
2200.00000
2210.00000
2220.00000
2230.00000
2240.00000
2250.00000
2260.00000
2270.00000
2280.00000
2290.00000
2300.00000
2310.00000
2320.00000
2330.00000
2340.00000
2350.00000
2360.00000
2370.00000
2380.00000
2390.00000
2400.00000
2410.00000
2420.00000
2430.00000
2440.00000
2450.00000
2460.00000
2470.00000
2480.00000
2490.00000
2500.00000
2510.00000
2520.00000
2530.00000
2540.00000
2550.00000
2560.00000
2570.00000
2580.00000
2590.00000
2600.00000
2610.00000
2620.00000
2630.00000
2640.00000
2650.00000
2660.00000
2670.00000
2680.00000
2690.00000
2700.00000
2710.00000
2720.00000
2730.00000
2740.00000
2750.00000
2760.00000
2770.00000
2780.00000
2790.00000
2800.00000
2810.00000
2820.00000
2830.00000
2840.00000
2850.00000
2860.00000
2870.00000
2880.00000
2890.00000
2900.00000
2910.00000
2920.00000
2930.00000
2940.00000
2950.00000
2960.00000
2970.00000
2980.00000
2990.00000
3000.00000
 ];
 R=[
   0.02570
   0.02572
   0.02735
   0.02734
   0.02685
   0.02747
   0.02740
   0.02767
   0.02721
   0.02732
   0.02686
   0.02771
   0.02786
   0.02868
   0.02846
   0.02867
   0.02858
   0.02882
   0.02771
   0.02870
   0.02769
   0.02836
   0.02812
   0.02807
   0.02793
   0.02814
   0.02842
   0.02869
   0.02865
   0.02832
   0.02812
   0.02826
   0.02750
   0.02772
   0.02683
   0.02804
   0.02788
   0.02769
   0.02757
   0.02796
   0.02797
   0.02815
   0.02756
   0.02784
   0.02663
   0.02790
   0.02852
   0.04911
   0.07714
   0.09667
   0.10029
   0.09676
   0.08810
   0.05914
   0.04010
   0.03383
   0.03095
   0.02848
   0.02664
   0.02546
   0.02272
   0.02127
   0.02163
   0.01983
   0.02004
   0.01830
   0.01880
   0.01868
   0.01820
   0.01870
   0.01988
   0.02098
   0.02232
   0.02474
   0.02493
   0.02586
   0.02635
   0.02754
   0.02773
   0.02728
   0.02662
   0.02719
   0.02754
   0.02756
   0.02738
   0.02746
   0.02784
   0.02806
   0.02912
   0.02934
   0.02856
   0.02848
   0.02842
   0.02831
   0.02782
   0.02751
   0.02875
   0.02785
   0.02770
   0.02833
   0.02826
   0.02835
   0.02851
   0.02761
   0.02805
   0.02792
   0.02847
   0.02840
   0.02762
   0.02730
   0.02695
   0.02774
   0.02852
   0.02810
   0.02723
   0.02774
   0.02863
   0.02813
   0.02835
   0.02826
   0.02857
   0.02766
   0.02829
   0.02915
   0.02911
   0.03249
   0.03796
   0.05259
   0.02199
   0.02137
   0.02104
   0.02029
   0.01966
   0.01906
   0.01951
   0.01823
   0.01808
   0.01875
   0.01864
   0.01864
   0.01900
   0.02029
   0.02011
   0.02098
   0.02195
   0.02323
   0.02399
   0.02528
   0.02578
   0.02597
   0.02641
   0.02684
   0.02685
   0.02697
   0.02725
   0.02741
   0.02753
   0.02732
   0.02691
   0.02762
   0.02714
   0.02831
   0.02822
   0.02794
   0.02803
   0.02826
   0.02866
   0.02779
   0.02775
   0.02781
   0.02787
   0.02829
   0.02786
   0.02783
   0.02858
   0.02842
   0.02824
   0.02860
   0.02725
   0.02857
   0.02782
   0.02775
   0.02772
   0.02765
   0.02773
   0.02818
   0.02757
   0.02780
   0.02787
   0.02826
   0.02856
   0.02863
   0.02793
   0.02774
   0.02789
   0.02765
   0.02834
   0.02799
   0.02848
   0.02529
   0.02234
   0.02094
   0.01879
   0.01911
   0.01990
   0.01923
   0.01942
   0.01996
   0.01875
   0.01875
   0.01897
   0.01973
   0.02000
   0.02068
   0.02081
   0.02134
   0.02164
   0.02291
   0.02424
   0.02421
   0.02531
   0.02601
   0.02594
   0.02682
   0.02664
   0.02699
   0.02700
   0.02734
   0.02672
   0.02726
   0.02768
   0.02745
   0.02669
   0.02733
   0.02801
   0.02779
   0.02885
   0.02828
   0.02801
   0.02853
   0.02757
   0.02797
   0.02828
   0.02841
   0.02865
   0.02790
   0.02868
   0.02762
   0.02875
   0.02844
   0.02848
   0.02846
   0.02749
   0.02820
   0.02833
   0.02789
   0.02776
   0.02858
   0.02826
   0.02766
   0.02835
   0.02817
   0.02829
   0.02818
   0.02748
   0.02836
   0.02774
   0.02774
   0.02829
   0.02802
   0.02835
   0.02668
   0.02708
   0.02361
   0.02104
   0.02014
   0.01871
   0.01883
   0.01900
   0.01957
   0.01855
   0.01883
   0.01995
   0.02037
   0.02016
   0.02056
   0.02092
   0.02112
   0.02167
   0.02172
   0.02250
   0.02412
   0.02482
   0.02518
   0.02490
   0.02647
   0.02677
   0.02603
   0.02713
   0.02686
   0.02757
 ];
 x5=[
   0.00517
   0.00531
   0.00543
   0.00548
   0.00546
   0.00549
   0.00546
   0.00551
   0.00546
   0.00552
   0.00551
   0.00563
   0.00564
   0.00571
   0.00572
   0.00568
   0.00551
   0.00552
   0.00554
   0.00554
   0.00552
   0.00552
   0.00554
   0.00553
   0.00558
   0.00562
   0.00563
   0.00568
   0.00556
   0.00558
   0.00561
   0.00562
   0.00553
   0.00552
   0.00545
   0.00559
   0.00558
   0.00559
   0.00554
   0.00561
   0.00569
   0.00568
   0.00557
   0.00565
   0.00613
   0.00650
   0.00838
   0.01404
   0.01599
   0.01385
   0.01264
   0.01149
   0.00979
   0.00768
   0.00639
   0.00587
   0.00554
   0.00508
   0.00481
   0.00463
   0.00435
   0.00416
   0.00408
   0.00392
   0.00387
   0.00379
   0.00383
   0.00389
   0.00393
   0.00411
   0.00434
   0.00458
   0.00479
   0.00501
   0.00518
   0.00525
   0.00532
   0.00541
   0.00545
   0.00548
   0.00539
   0.00551
   0.00558
   0.00551
   0.00554
   0.00557
   0.00568
   0.00571
   0.00578
   0.00567
   0.00560
   0.00566
   0.00555
   0.00553
   0.00556
   0.00552
   0.00556
   0.00548
   0.00560
   0.00566
   0.00556
   0.00566
   0.00561
   0.00551
   0.00552
   0.00552
   0.00553
   0.00553
   0.00545
   0.00552
   0.00552
   0.00550
   0.00553
   0.00555
   0.00558
   0.00558
   0.00563
   0.00558
   0.00566
   0.00558
   0.00614
   0.00563
   0.00673
   0.00704
   0.00852
   0.01147
   0.01166
   0.01216
   0.00407
   0.00401
   0.00396
   0.00393
   0.00390
   0.00380
   0.00380
   0.00381
   0.00384
   0.00384
   0.00393
   0.00395
   0.00403
   0.00416
   0.00434
   0.00446
   0.00461
   0.00475
   0.00498
   0.00520
   0.00523
   0.00532
   0.00539
   0.00535
   0.00537
   0.00549
   0.00549
   0.00548
   0.00550
   0.00554
   0.00552
   0.00561
   0.00559
   0.00572
   0.00569
   0.00566
   0.00555
   0.00554
   0.00555
   0.00544
   0.00550
   0.00555
   0.00556
   0.00556
   0.00558
   0.00559
   0.00561
   0.00561
   0.00559
   0.00551
   0.00552
   0.00556
   0.00555
   0.00545
   0.00552
   0.00547
   0.00545
   0.00552
   0.00552
   0.00550
   0.00551
   0.00557
   0.00563
   0.00560
   0.00553
   0.00556
   0.00556
   0.00574
   0.00574
   0.00598
   0.00845
   0.00718
   0.00577
   0.00575
   0.00383
   0.00380
   0.00381
   0.00382
   0.00384
   0.00383
   0.00388
   0.00392
   0.00397
   0.00407
   0.00406
   0.00428
   0.00430
   0.00445
   0.00452
   0.00470
   0.00486
   0.00494
   0.00510
   0.00516
   0.00518
   0.00539
   0.00537
   0.00544
   0.00543
   0.00547
   0.00539
   0.00543
   0.00547
   0.00547
   0.00546
   0.00562
   0.00557
   0.00562
   0.00574
   0.00559
   0.00548
   0.00550
   0.00553
   0.00552
   0.00554
   0.00557
   0.00560
   0.00554
   0.00561
   0.00565
   0.00562
   0.00566
   0.00557
   0.00555
   0.00552
   0.00552
   0.00556
   0.00550
   0.00549
   0.00552
   0.00557
   0.00552
   0.00555
   0.00556
   0.00552
   0.00560
   0.00548
   0.00559
   0.00561
   0.00558
   0.00557
   0.00560
   0.00604
   0.00543
   0.00729
   0.00599
   0.00455
   0.00431
   0.00381
   0.00384
   0.00388
   0.00392
   0.00393
   0.00397
   0.00407
   0.00409
   0.00420
   0.00433
   0.00432
   0.00443
   0.00449
   0.00453
   0.00466
   0.00494
   0.00498
   0.00507
   0.00517
   0.00521
   0.00531
   0.00531
   0.00539
   0.00542
   0.00540
 ];
 Q=[
   0.01937
   0.01215
   0.01782
   0.02569
   0.01942
   0.02139
   0.02101
   0.02168
   0.02200
   0.01894
   0.02423
   0.03142
   0.01937
   0.04370
   0.02672
   0.02492
   0.01933
   0.02853
   0.02136
   0.03419
   0.02553
   0.02046
   0.01990
   0.02348
   0.02167
   0.02280
   0.03111
   0.01985
   0.03695
   0.02123
   0.02219
   0.02998
   0.03015
   0.02239
   0.02991
   0.02312
   0.02784
   0.02410
   0.02265
   0.02825
   0.03464
   0.02482
   0.02480
   0.02328
   0.02482
   0.02577
   0.02659
   0.02865
   0.02441
   0.02547
   0.03074
   0.02447
   0.03034
   0.03192
   0.03007
   0.02879
   0.02406
   0.02207
   0.02543
   0.02574
   0.03290
   0.02943
   0.02573
   0.03221
   0.03285
   0.02366
   0.02500
   0.02625
   0.02574
   0.02430
   0.02721
   0.02913
   0.02881
   0.02457
   0.02501
   0.02783
   0.02609
   0.02594
   0.02925
   0.03097
   0.03404
   0.02519
   0.03719
   0.02987
   0.03124
   0.02812
   0.02895
   0.02863
   0.02182
   0.02332
   0.02194
   0.02349
   0.02281
   0.02311
   0.02816
   0.02094
   0.02674
   0.03943
   0.02199
   0.02991
   0.03452
   0.02410
   0.02307
   0.02192
   0.02391
   0.02668
   0.02836
   0.02265
   0.02730
   0.02118
   0.02285
   0.02841
   0.02842
   0.02087
   0.02211
   0.02111
   0.02720
   0.02255
   0.03240
   0.03206
   0.03397
   0.02372
   0.02281
   0.02885
   0.02291
   0.03223
   0.02343
   0.02574
   0.02069
   0.02282
   0.02778
   0.02230
   0.02746
   0.02890
   0.02813
   0.02759
   0.02365
   0.02382
   0.02225
   0.02198
   0.02337
   0.02225
   0.02167
   0.02476
   0.02758
   0.02159
   0.02736
   0.02306
   0.01921
   0.01954
   0.02510
   0.02053
   0.02299
   0.03350
   0.02170
   0.02264
   0.02373
   0.02738
   0.02074
   0.02690
   0.01850
   0.01282
   0.02556
   0.01905
   0.01331
   0.03544
   0.03010
   0.01937
   0.02363
   0.02089
   0.01551
   0.02238
   0.01683
   0.02501
   0.02062
   0.02314
   0.02244
   0.02133
   0.02464
   0.02334
   0.02355
   0.02846
   0.02090
   0.02555
   0.01924
   0.02257
   0.02518
   0.02633
   0.02299
   0.02239
   0.02425
   0.02197
   0.02454
   0.02920
   0.02563
   0.02501
   0.02502
   0.02421
   0.02574
   0.03450
   0.02587
   0.02487
   0.02346
   0.03136
   0.02979
   0.02994
   0.02852
   0.02708
   0.02765
   0.02824
   0.02919
   0.02373
   0.02337
   0.03226
   0.02785
   0.02526
   0.04194
   0.02954
   0.04091
   0.02577
   0.02954
   0.02344
   0.03389
   0.02688
   0.02642
   0.02588
   0.03563
   0.02672
   0.02660
   0.03140
   0.02706
   0.02908
   0.02590
   0.03321
   0.02632
   0.03139
   0.02392
   0.02767
   0.02755
   0.02610
   0.03513
   0.02838
   0.02572
   0.03577
   0.02377
   0.02301
   0.02267
   0.02192
   0.02935
   0.02359
   0.02814
   0.02850
   0.02234
   0.02312
   0.02965
   0.02252
   0.02332
   0.02825
   0.03384
   0.02164
   0.02481
   0.02368
   0.02878
   0.02307
   0.02705
   0.03149
   0.02204
   0.02354
   0.02121
   0.02872
   0.02993
   0.02337
   0.02536
   0.02252
   0.02867
   0.02897
   0.02269
   0.02915
   0.02572
   0.02270
   0.02455
   0.02450
   0.02417
   0.02982
   0.02381
   0.03912
   0.02365
   0.02413
   0.03259
   0.02680
   0.02839
   0.01951
   0.02218
   0.02199
   0.02572
   0.02373
   0.02929
   0.02967
   0.02384
   0.02856
   0.02331
   0.02422
   0.03431
   0.02397
   0.02334
   0.02180
   0.02463
   0.02380
   0.02822
   0.02519
   0.02182
   0.02438
   0.02217
   0.02329
   0.02068
   0.02087
   0.02255
   0.02246
   0.02135
   0.01996
   0.01870
   0.02057
   0.01357
   0.01178
   0.03947
   0.02066
   0.01835
   0.02355
   0.01666
   0.03668
   0.02697
   0.02590
   0.02542
   0.02031
   0.02728
   0.02629
   0.02192
   0.02931
   0.02607
   0.02216
   0.02374
   0.02844
   0.02329
   0.02442
   0.02442
   0.03348
   0.03447
   0.03270
   0.02460
   0.02721
   0.02478
   0.02676
   0.02365
   0.02967
   0.03159
   0.03024
   0.02577
   0.02344
   0.02813
   0.02520
   0.02662
   0.03578
   0.02729
   0.03954
   0.02664
   0.02791
   0.02644
   0.02379
   0.02513
   0.02779
   0.02712
   0.02694
   0.03180
   0.02989
   0.03045
   0.02763
   0.02492
   0.02951
   0.02793
   0.03174
   0.02876
   0.02853
   0.03146
   0.03953
   0.02869
   0.02470
   0.03618
   0.02787
   0.03720
   0.03710
   0.02772
   0.03363
   0.02627
   0.02868
   0.03589
   0.03337
   0.02860
   0.02782
   0.02915
   0.02836
   0.03965
   0.02812
   0.02767
   0.02557
   0.02889
   0.03060
   0.02216
   0.03006
   0.02496
   0.02709
   0.02686
   0.02433
   0.02321
   0.02444
   0.02366
   0.02511
   0.02232
   0.02925
   0.02335
   0.02537
   0.02453
   0.02910
   0.03449
   0.02475
   0.02406
   0.02903
   0.02866
   0.02350
   0.02410
   0.02945
   0.03855
   0.02382
   0.02469
   0.02508
   0.02429
   0.02627
   0.02905
   0.02507
   0.02913
   0.02924
   0.02838
   0.02303
   0.02260
   0.02840
   0.02942
   0.02216
   0.03002
   0.02483
   0.02537
   0.03067
   0.04066
   0.02207
   0.02332
   0.02942
   0.02407
   0.02838
   0.03069
   0.02936
   0.02884
   0.02378
   0.02259
   0.02926
   0.02274
   0.02952
   0.02976
   0.02366
   0.03602
   0.02187
   0.03193
   0.02523
   0.02342
   0.02450
   0.02470
   0.02262
   0.02476
   0.02768
   0.03534
   0.02957
   0.02605
   0.02762
   0.03370
   0.01191
   0.01229
   0.03165
   0.02913
   0.03225
   0.02121
   0.02465
   0.01701
   0.02588
   0.03063
   0.03105
   0.01718
   0.02109
   0.04006
   0.02216
   0.01848
   0.02107
   0.02358
   0.02578
   0.02325
   0.03604
   0.02120
   0.02271
   0.02420
   0.02058
   0.02735
   0.02403
   0.02647
   0.02669
   0.02443
   0.03174
   0.02407
   0.02392
   0.02427
   0.02201
   0.03340
   0.02475
   0.02666
   0.02847
   0.03119
   0.02847
   0.03303
   0.02494
   0.03044
   0.02424
   0.02816
   0.03430
   0.02807
   0.02866
   0.02462
   0.03189
   0.03026
   0.03183
   0.03213
   0.02829
   0.03197
   0.02316
   0.02611
   0.03708
   0.02542
   0.03982
   0.03162
   0.02789
   0.02630
   0.04143
   0.02802
   0.02993
   0.03084
   0.03126
   0.03465
   0.02834
   0.03107
   0.02781
   0.02816
   0.03470
   0.02700
   0.03143
   0.02715
   0.03211
   0.03066
   0.03800
   0.02736
   0.02365
   0.02580
   0.04134
   0.02328
   0.03432
   0.03121
   0.02849
   0.02507
   0.02349
   0.02269
   0.02213
   0.02912
   0.02808
   0.02259
   0.02862
   0.03087
   0.02860
   0.02114
   0.02110
   0.02407
   0.02313
   0.02340
   0.02712
   0.02391
   0.02439
   0.02209
   0.02175
   0.03054
   0.02010
   0.02300
   0.03543
   0.03354
   0.02420
   0.03755
   0.03645
   0.02198
   0.02385
   0.02883
   0.03033
   0.03125
   0.02593
   0.02428
   0.02359
   0.03094
   0.02556
   0.02169
   0.02557
   0.02319
   0.03178
   0.02304
   0.02849
   0.02991
   0.02372
   0.03724
   0.02935
   0.03467
   0.02306
   0.02915
   0.02407
   0.02792
   0.02926
   0.03160
   0.02889
   0.02322
   0.02956
   0.02184
   0.02826
   0.02675
   0.02416
   0.02990
   0.02117
   0.03337
   0.02246
   0.02280
   0.02594
   0.02406
   0.02280
   0.01701
   0.01810
   0.01246
   0.01268
   0.02051
   0.02722
   0.02088
   0.01549
   0.01767
   0.01673
   0.01924
   0.01919
   0.01654
   0.01951
   0.02030
   0.02040
   0.02333
   0.02710
   0.02247
   0.02749
   0.02367
   0.02352
   0.02326
   0.03391
   0.02213
   0.02390
   0.02547
   0.02559
   0.02988
   0.03167
   0.02937
   0.02922
   0.03374
   0.02464
   0.02197
   0.03180
   0.02460
   0.02451
   0.03049
   0.03368
   0.02456
   0.02433
   0.02691
   0.03035
   0.02591
   0.02729
   0.02853
   0.02705
   0.03940
   0.03323
   0.02955
   0.03564
   0.03419
   0.02748
   0.03569
   0.02781
   0.03465
   0.02564
   0.03341
   0.03000
   0.03016
   0.03491
   0.02550
   0.02850
   0.02971
   0.03227
   0.02848
   0.02589
   0.02896
   0.03105
   0.02648
   0.03333
   0.03402
   0.02828
   0.02923
   0.03321
   0.02636
   0.02827
   0.02989
   0.02704
   0.03775
   0.03143
   0.03470
   0.03234
   0.02348
   0.02213
   0.02285
   0.02335
   0.02433
   0.02235
   0.02418
   0.02394
   0.02506
   0.02363
   0.02304
   0.02831
   0.02888
   0.02480
   0.02947
   0.02228
   0.04055
   0.02459
   0.03186
   0.02291
   0.02375
   0.02337
   0.02341
   0.02996
   0.02438
   0.02828
   0.02331
   0.02246
   0.02429
   0.03551
   0.02290
   0.02927
   0.03695
   0.02573
   0.02269
   0.03659
   0.02148
   0.02267
   0.02317
   0.03382
   0.03733
   0.02382
   0.02339
   0.02872
   0.02958
   0.02791
   0.03406
   0.02360
   0.02971
   0.02247
   0.02479
   0.02265
   0.03196
   0.02200
   0.02847
   0.02318
   0.02862
   0.03091
   0.02769
   0.02127
   0.03360
   0.02330
   0.02838
   0.02317
   0.02295
   0.03361
   0.02874
   0.02305
   0.02765
   0.02418
   0.02058
   0.03098
   0.02575
   0.02544
   0.02642
   0.03985
   0.01243
   0.01945
   0.01287
   0.01276
   0.02172
   0.01463
   0.01412
   0.02455
   0.02219
   0.01752
   0.01937
   0.02641
   0.02420
   0.01952
   0.02943
   0.02165
   0.02480
   0.02921
   0.03446
   0.02006
   0.02377
   0.02807
   0.02851
   0.02771
   0.02378
   0.02234
   0.03428
   0.04155
   0.02820
   0.03061
   0.02642
   0.04061
   0.02496
   0.02991
   0.02870
   0.02632
   0.02967
   0.03077
   0.02754
   0.02823
   0.03146
   0.02634
   0.02750
   0.03253
   0.02496
   0.03156
   0.02852
   0.02656
   0.02650
   0.03010
   0.02731
   0.03333
   0.03044
   0.02607
   0.03032
   0.02625
   0.03373
   0.03891
   0.02655
   0.03289
   0.03852
   0.02839
   0.02648
   0.03357
   0.02660
   0.03918
   0.02806
   0.03630
   0.02871
   0.02667
   0.02895
   0.04074
   0.03035
   0.02741
   0.02788
   0.02696
   0.02778
   0.02890
   0.03666
   0.03189
   0.03024
   0.02712
   0.03484
   0.03906
   0.03036
   0.03485
   0.03631
   0.02433
   0.02537
   0.02314
   0.02213
   0.02327
   0.02227
   0.02961
   0.02999
   0.02428
   0.02470
   0.02522
   0.02966
   0.02770
   0.02972
   0.02551
   0.02799
   0.03053
   0.02363
   0.02850
   0.02369
   0.02540
   0.02988
   0.03215
   0.02388
   0.03253
   0.02414
   0.02892
   0.02743
   0.02206
   0.02209
   0.03536
   0.02252
   0.02308
   0.03084
   0.02961
   0.02187
   0.02397
   0.03226
   0.02905
   0.03667
   0.02288
   0.03031
   0.02386
   0.02051
   0.02494
   0.02227
   0.02352
   0.03168
   0.02427
   0.02451
   0.03116
   0.02323
   0.02434
   0.03002
   0.02748
   0.02774
   0.02136
   0.02274
   0.03289
   0.02582
   0.02076
   0.02639
   0.02726
   0.03580
   0.02923
   0.03552
   0.02348
   0.03998
   0.02083
   0.02693
   0.02159
   0.02813
   0.02054
   0.01133
   0.01784
   0.02085
   0.03280
   0.02639
   0.02847
   0.02786
   0.02170
   0.01905
   0.01770
   0.02396
   0.01907
   0.01786
   0.02717
   0.02406
   0.02064
   0.02214
   0.03007
   0.02499
   0.02199
   0.02144
   0.02823
   0.02113
   0.02180
   0.02535
   0.03010
   0.02045
   0.02545
   0.03071
   0.02820
   0.02488
   0.02345
   0.02465
   0.02333
   0.02321
   0.03147
   0.02600
   0.03126
   0.03039
   0.03228
   0.02650
   0.03686
   0.02349
   0.03729
   0.02331
   0.02418
   0.02808
   0.02442
   0.02520
   0.02715
   0.03042
   0.02644
   0.03270
   0.03483
   0.02865
   0.03156
   0.03228
   0.03105
   0.03372
   0.02867
   0.03769
   0.03032
   0.03592
   0.02675
   0.02855
   0.02517
   0.03264
   0.02812
   0.03268
   0.03080
   0.02638
   0.03564
   0.02763
   0.03252
   0.03402
   0.02715
   0.02415
   0.03659
   0.02730
   0.02843
   0.03703
   0.02656
   0.02541
   0.03625
   0.02393
   0.03627
   0.02935
   0.03370
   0.02888
   0.02072
   0.02233
   0.02698
   0.03007
   0.03192
   0.02747
   0.03511
   0.03061
   0.03546
   0.02129
   0.02764
   0.02243
   0.02300
   0.02695
   0.02768
   0.02864
   0.02987
   0.02603
   0.02832
   0.02455
   0.03215
   0.03460
   0.02556
   0.02446
   0.02445
   0.02571
   0.02909
   0.02552
   0.02424
   0.02520
   0.03527
   0.02970
   0.02817
   0.02798
   0.02221
   0.02708
   0.02302
   0.02844
   0.02794
   0.02904
   0.03201
   0.02360
   0.02490
   0.02235
   0.02345
   0.02236
   0.02854
   0.02389
   0.02764
   0.02468
   0.03424
   0.02611
   0.03007
   0.02272
   0.03498
   0.03603
   0.02898
   0.03304
   0.03565
   0.02997
   0.02204
   0.02406
   0.02624
   0.02357
   0.02727
   0.02926
   0.02282
   0.02440
   0.02217
   0.02109
   0.02688
   0.01211
   0.01984
   0.02003
   0.01923
   0.02554
   0.03668
   0.02490
   0.02154
   0.02014
   0.01728
   0.01809
   0.03328
   0.02563
   0.02610
   0.02883
   0.02081
   0.02310
   0.03009
   0.02472
   0.02060
   0.02212
   0.02767
   0.02543
   0.02925
   0.03282
   0.02370
   0.03379
   0.02248
   0.03447
   0.02910
   0.03501
   0.03439
   0.02800
   0.02255
   0.02535
   0.03098
   0.02336
   0.03117
   0.02413
   0.02570
   0.02490
   0.02382
   0.02901
   0.03883
   0.02726
   0.03094
   0.02931
   0.03657
   0.03480
   0.02699
   0.02952
   0.03458
   0.02561
   0.03728
   0.03187
   0.02992
   0.02772
   0.02662
   0.03500
   0.03429
   0.02640
   0.03205
   0.03823
   0.04277
   0.03582
   0.03084
   0.02537
   0.03290
   0.02949
   0.03125
   0.02864
   0.02839
   0.03411
   0.03747
   0.03627
   0.02742
   0.02599
   0.03657
   0.02790
   0.02801
   0.03417
   0.03376
   0.02642
   0.03029
   0.03514
   0.03369
   0.03039
   0.03062
   0.02420
   0.02956
   0.02341
   0.02329
   0.02260
   0.03735
   0.02636
   0.02818
   0.02217
   0.02291
   0.03017
   0.02267
   0.02512
   0.02699
   0.03493
   0.02846
   0.02229
   0.02254
   0.02591
   0.02515
   0.03585
   0.02328
   0.02476
   0.02580
   0.04205
   0.02748
   0.02408
   0.02056
   0.02325
   0.02960
   0.02557
   0.02438
   0.02368
   0.02152
   0.02784
   0.02872
   0.02311
   0.02751
   0.02148
   0.02188
   0.02287
   0.03637
   0.02331
   0.03526
   0.02168
   0.02753
   0.02063
   0.02263
   0.02419
   0.02213
   0.02925
   0.02153
   0.03239
   0.02650
   0.03008
   0.02430
   0.02865
   0.02999
   0.02886
   0.02465
   0.03662
   0.03035
   0.02336
   0.03030
   0.02573
   0.02206
   0.02449
   0.02462
   0.02545
   0.02783
   0.02006
   0.02190
   0.01820
   0.02511
   0.02591
   0.02522
   0.02014
   0.01594
   0.02062
   0.03098
   0.02598
   0.02051
   0.02842
   0.01977
   0.03439
   0.02494
   0.02103
   0.02086
   0.02223
   0.03035
   0.01987
   0.02464
   0.03112
   0.02353
   0.02727
   0.02023
   0.02406
   0.02859
   0.02562
   0.03734
   0.02176
   0.02237
   0.03266
   0.02145
   0.03910
   0.04804
   0.02232
   0.02539
   0.02531
   0.03808
   0.02181
   0.02831
   0.02854
   0.03128
   0.02412
   0.02617
   0.02116
   0.02511
   0.02898
   0.02512
   0.03032
   0.03088
   0.03141
   0.02529
   0.03338
   0.02783
   0.02754
   0.02754
   0.03750
   0.02830
   0.02622
   0.03074
   0.02675
   0.02863
   0.02832
   0.03336
   0.03280
   0.02832
   0.03316
   0.02630
   0.02710
   0.03198
   0.03070
   0.03434
   0.02713
   0.03339
   0.03363
   0.03105
   0.02993
   0.02961
   0.03515
   0.03031
   0.03423
   0.03502
   0.03002
   0.02893
   0.02594
   0.02578
   0.02967
   0.03334
   0.02812
   0.02242
   0.03100
   0.02211
   0.02442
   0.02233
   0.02214
   0.02392
   0.02164
   0.02800
   0.02465
   0.02482
   0.02031
   0.02432
   0.02973
   0.02462
   0.02451
   0.02371
   0.03447
   0.02794
   0.03175
   0.02415
   0.02361
   0.03590
   0.03409
   0.02361
   0.02778
   0.02394
   0.02465
   0.02276
   0.02399
   0.01908
   0.02338
   0.02972
   0.02967
   0.02797
   0.02726
   0.02335
   0.02925
   0.02457
   0.03305
   0.02462
   0.02891
   0.04113
   0.02403
   0.02598
   0.02325
   0.02320
   0.02175
   0.02334
   0.02303
   0.03421
   0.03010
   0.03550
   0.02453
   0.03074
   0.03168
   0.02881
   0.02387
   0.02168
   0.02237
   0.02982
   0.02931
   0.02310
   0.02269
   0.02067
   0.02411
   0.02242
   0.02699
   0.02804
   0.02144
   0.03216
   0.01201
   0.01948
   0.01882
   0.02574
   0.01967
   0.02128
   0.02180
   0.02872
   0.03786
   0.01983
   0.01835
   0.02185
   0.02441
   0.02094
   0.03674
   0.02182
   0.01914
   0.02011
   0.03402
   0.02574
   0.03079
   0.03225
   0.02397
   0.02483
   0.02607
   0.02252
   0.02918
   0.02194
   0.02897
   0.03021
   0.03737
   0.02359
   0.02931
   0.02906
   0.02691
   0.03067
   0.02366
   0.02646
   0.02330
   0.03345
   0.02512
   0.02810
   0.03106
   0.03672
   0.02645
   0.02757
   0.05026
   0.03124
   0.02943
   0.02792
   0.03265
   0.03777
   0.03404
   0.02479
   0.02968
   0.02760
   0.02598
   0.03192
   0.02831
   0.03436
   0.02757
   0.02879
   0.02967
   0.02848
   0.02442
   0.03434
   0.03324
   0.03247
   0.03688
   0.02867
   0.03377
   0.03431
   0.03035
   0.03426
   0.02985
   0.03923
   0.02436
   0.02754
   0.02567
   0.02786
   0.03963
   0.02898
   0.02761
   0.02354
   0.02961
   0.04071
   0.02764
   0.02145
   0.03096
   0.02553
   0.02231
   0.02368
   0.02407
   0.02544
   0.02279
   0.02177
   0.03133
   0.03008
   0.02947
   0.02392
   0.02232
   0.02286
   0.02728
   0.01998
   0.03226
   0.02243
   0.02341
   0.02484
   0.02465
   0.02469
   0.02245
   0.02301
   0.02317
   0.02796
   0.02268
   0.02452
   0.02982
   0.02307
   0.02963
   0.02193
   0.03013
   0.02576
   0.03624
   0.02535
   0.02818
   0.02459
   0.02997
   0.02096
   0.02417
   0.02251
   0.02471
   0.02371
   0.01986
   0.02407
   0.03984
   0.02886
   0.02483
   0.03131
   0.04139
   0.02289
   0.02636
   0.02349
   0.02465
   0.02766
   0.02363
   0.02816
   0.03448
   0.02489
   0.02186
   0.03091
   0.02291
   0.02770
   0.02857
   0.02153
   0.02449
   0.02960
   0.02267
   0.02921
   0.02397
   0.02567
   0.02408
   0.01893
   0.01162
   0.01137
   0.01459
   0.01438
   0.02705
   0.01438
   0.01755
   0.01936
   0.02682
   0.01866
   0.02537
   0.02144
   0.02967
   0.01965
   0.02427
   0.01907
   0.04375
   0.03208
   0.02190
   0.02929
   0.02298
   0.02578
   0.02350
   0.02524
   0.03126
   0.02458
   0.03270
   0.02953
   0.02380
   0.02098
   0.02333
   0.02769
   0.02983
   0.02488
   0.03882
   0.02515
   0.02953
   0.03163
   0.03173
   0.02660
   0.02528
   0.03225
   0.02275
   0.02565
   0.02900
   0.02959
   0.02667
   0.03673
   0.02952
   0.03556
   0.02759
   0.03660
   0.03842
   0.02850
   0.03377
   0.02946
   0.02660
   0.02281
   0.03448
   0.04425
   0.03250
   0.02750
   0.03370
   0.02720
   0.03614
   0.02741
   0.02814
   0.02651
   0.03155
   0.03262
   0.02772
   0.02937
   0.02948
   0.03616
   0.03269
   0.03451
   0.02845
   0.02559
   0.03706
   0.03397
   0.02885
   0.03341
   0.03130
   0.02368
   0.02542
   0.02287
   0.02176
   0.02903
   0.03479
   0.02394
   0.02329
   0.03315
   0.02113
   0.02093
   0.02313
   0.02927
   0.02860
   0.02977
   0.02411
   0.02302
   0.02662
   0.02289
   0.02305
   0.02319
   0.04548
   0.02226
   0.03288
   0.02122
   0.02443
   0.03963
   0.02557
   0.02911
   0.02387
   0.03113
   0.02877
   0.02285
   0.02926
   0.02079
   0.02410
   0.02155
   0.02212
   0.02336
   0.03236
   0.02900
   0.02959
   0.02387
   0.02323
   0.02285
   0.02534
   0.02385
   0.02019
   0.02219
   0.02746
   0.02314
   0.02446
   0.02416
   0.02930
   0.02272
   0.02137
   0.02979
   0.02327
   0.02329
   0.02760
   0.03558
   0.02342
   0.02241
   0.02625
   0.02492
   0.02175
   0.02321
   0.02291
   0.02829
   0.02738
   0.02929
   0.02287
   0.02776
   0.02850
   0.01936
   0.02999
   0.03200
   0.02840
   0.02280
   0.01983
   0.01253
   0.02173
   0.01676
   0.02526
   0.02043
   0.01797
   0.01953
   0.02758
   0.02170
   0.03474
   0.02095
   0.02011
   0.02496
   0.02088
   0.01789
   0.02961
   0.03199
   0.02815
   0.02776
   0.03101
   0.02171
   0.02579
   0.03062
   0.02387
   0.02587
   0.02998
   0.02648
   0.03147
   0.02507
   0.03072
   0.02632
   0.02721
   0.03306
   0.02618
   0.03898
   0.03704
   0.02877
   0.03656
   0.02456
   0.02597
   0.03145
   0.02401
   0.02904
   0.03100
   0.03278
   0.02477
   0.02582
   0.02723
   0.03531
   0.02957
   0.02813
   0.02699
   0.02627
   0.03123
   0.03729
   0.03396
   0.03538
   0.02650
   0.02545
   0.03053
   0.02940
   0.02774
   0.02377
   0.04031
   0.02925
   0.02901
   0.03730
   0.03621
   0.02989
   0.02661
   0.02766
   0.02999
   0.02573
   0.02675
   0.02832
   0.03802
   0.03103
   0.03229
   0.02723
   0.03836
   0.03694
   0.03530
   0.02251
   0.02330
   0.02896
   0.02854
   0.02340
   0.02343
   0.03035
   0.02825
   0.02334
   0.02280
   0.02069
   0.02393
   0.02436
   0.03680
   0.02664
   0.03638
   0.02363
   0.02469
   0.03338
   0.03506
   0.02903
   0.02839
   0.02969
   0.02389
   0.02982
   0.02227
   0.03436
   0.02812
   0.03070
   0.02390
   0.02274
   0.02322
   0.02206
   0.02865
   0.02529
   0.02214
   0.03026
   0.02805
   0.02296
   0.02950
   0.02385
   0.03196
   0.02110
   0.02368
   0.02374
   0.03193
   0.03137
   0.02954
   0.03126
   0.02842
   0.02897
   0.03570
   0.02446
   0.02555
   0.03059
   0.02361
   0.02422
   0.02919
   0.02309
   0.02986
   0.02937
   0.02731
   0.03715
   0.02412
   0.02458
   0.02512
   0.03092
   0.02423
   0.02743
   0.02409
   0.02369
   0.01950
   0.02736
   0.01869
   0.01843
   0.03250
   0.02728
   0.03697
   0.01605
   0.02327
   0.01758
   0.02489
   0.02407
   0.01860
   0.02578
   0.02044
   0.01983
   0.01853
   0.01760
   0.02501
   0.02652
   0.03307
   0.02120
   0.02109
   0.02352
   0.02636
   0.02512
   0.02457
   0.02534
   0.02219
   0.02904
   0.02907
   0.03285
   0.02359
   0.02634
   0.03035
   0.02950
   0.02271
   0.03192
   0.02870
   0.03753
   0.03060
   0.02487
   0.03341
   0.02685
   0.02599
   0.02372
   0.02684
   0.02290
   0.03960
   0.03912
   0.03172
   0.02943
   0.02562
   0.03324
   0.02746
   0.03606
   0.02590
   0.02686
   0.02766
   0.02871
   0.02554
   0.02567
   0.02392
   0.02665
   0.03468
   0.02725
   0.03002
   0.03328
   0.02709
   0.03490
   0.03583
   0.02999
   0.03334
   0.03327
   0.03961
   0.02677
   0.02794
   0.03986
   0.03281
   0.02920
   0.03167
   0.03301
   0.03681
   0.02838
   0.02628
   0.03032
   0.02886
   0.02587
   0.02717
   0.02454
   0.02201
   0.02398
   0.02361
   0.02584
   0.03522
   0.02458
   0.03016
   0.04077
   0.02292
   0.02502
   0.02481
   0.03789
   0.02137
   0.02212
   0.02951
   0.02850
   0.02409
   0.02281
   0.02860
   0.02528
   0.03316
   0.02311
   0.02714
   0.02231
   0.02794
   0.02231
   0.03388
   0.02884
   0.02150
   0.02511
   0.03625
   0.03529
   0.02818
   0.03109
   0.03065
   0.03107
   0.04683
   0.02179
   0.02321
   0.02865
   0.02183
   0.02324
   0.03695
   0.02950
   0.02221
   0.03293
   0.02940
   0.02406
   0.03122
   0.02866
   0.02826
   0.02475
   0.03353
   0.02729
   0.02059
   0.02465
   0.03378
   0.02411
   0.02247
   0.02898
   0.02890
   0.02845
   0.03621
   0.02456
   0.02946
   0.02806
   0.02320
   0.02513
   0.02317
   0.02312
   0.02096
   0.04687
   0.02972
   0.03845
   0.01852
   0.01823
   0.01242
   0.02164
   0.02162
   0.01496
   0.02385
   0.02545
   0.02490
   0.03592
   0.01919
   0.01800
   0.02924
   0.03278
   0.02679
   0.03081
   0.02308
   0.01899
   0.02115
   0.02313
   0.02319
   0.03215
   0.03398
   0.02269
   0.02812
   0.02450
   0.02361
   0.02870
   0.02989
   0.02662
   0.02459
   0.03793
   0.02557
   0.02622
   0.02516
   0.02555
   0.03715
   0.02369
   0.02589
   0.03522
   0.03080
   0.03405
   0.03372
   0.03665
   0.03659
   0.03679
   0.02690
   0.03561
   0.02818
   0.02742
   0.02388
   0.03066
   0.03701
   0.02748
   0.02894
   0.03264
   0.03533
   0.02722
   0.02719
   0.03245
   0.03886
   0.04357
   0.03032
   0.03266
   0.02872
   0.03260
   0.02527
   0.03530
   0.02748
   0.02720
   0.02496
   0.03019
   0.03457
   0.03794
   0.04193
   0.03548
   0.03251
   0.03779
   0.03027
   0.03147
   0.04305
   0.02449
   0.02452
   0.02902
   0.02072
   0.03018
   0.02834
   0.02541
   0.02276
   0.03308
   0.02381
   0.02644
   0.02695
   0.02287
   0.02178
   0.02854
   0.02785
   0.03027
   0.02906
   0.02328
   0.02235
   0.03817
   0.02706
   0.04319
   0.03617
   0.02995
   0.03358
   0.02871
   0.02555
   0.03534
   0.02515
   0.03863
   0.03028
   0.02403
   0.02177
   0.03440
   0.03326
   0.02886
   0.02896
   0.02344
   0.03328
   0.02116
   0.02810
   0.02734
   0.03050
   0.02985
   0.02282
   0.02161
   0.04117
   0.02361
   0.02681
   0.02355
   0.02457
   0.02549
   0.02845
   0.02970
   0.02237
   0.02403
   0.02664
   0.03108
   0.02383
   0.02876
   0.02830
   0.02583
   0.03364
   0.03525
   0.02714
   0.02648
   0.02847
   0.03058
   0.02558
   0.03071
   0.03035
   0.03939
   0.02935
   0.02235
   0.02548
   0.02590
   0.01165
   0.01806
   0.02536
   0.03789
   0.03549
   0.04184
   0.01555
   0.02661
   0.02906
   0.02402
   0.02288
   0.01739
   0.02338
   0.03244
   0.02799
   0.02527
   0.03511
   0.03038
   0.02230
   0.03306
   0.03206
   0.02018
   0.02171
   0.02796
   0.02610
   0.03403
   0.02792
   0.02787
   0.02584
   0.02493
   0.03086
   0.02308
   0.02553
   0.02600
   0.02531
   0.02278
   0.02548
   0.02910
   0.02073
   0.02518
   0.02329
   0.03229
   0.03713
   0.02543
   0.03425
   0.02599
   0.03266
   0.03559
   0.03239
   0.02952
   0.03144
   0.02361
   0.04574
   0.02775
   0.03119
   0.03392
   0.03241
   0.02682
   0.02801
   0.03700
   0.02552
   0.03272
   0.02806
   0.03526
   0.02878
   0.02839
   0.02665
   0.03372
   0.03234
   0.03893
   0.02694
   0.02998
   0.02337
   0.02569
   0.04063
   0.03939
   0.03557
   0.04511
   0.03312
   0.03130
   0.03203
   0.02755
   0.03250
   0.02399
   0.02376
   0.02568
   0.02321
   0.02801
   0.02559
   0.02259
   0.02214
   0.02097
   0.03084
   0.02787
   0.02835
   0.02209
   0.02765
   0.04701
   0.02324
   0.02149
   0.02980
   0.03510
   0.03433
   0.03022
   0.02986
   0.03169
   0.02488
   0.02446
   0.02376
   0.02928
   0.03032
   0.02172
   0.02772
   0.03452
   0.03733
   0.02273
   0.02288
   0.03442
   0.02281
   0.02246
   0.02388
   0.02706
   0.02829
   0.02444
   0.02327
   0.02946
   0.02697
   0.02898
   0.02857
   0.02204
   0.02877
   0.03475
   0.03282
   0.03198
   0.02826
   0.03070
   0.02401
   0.02882
   0.02905
   0.02284
   0.02429
   0.03098
   0.03415
   0.02447
   0.02813
   0.03311
   0.02083
   0.03328
   0.02776
   0.02138
   0.02258
   0.02634
   0.03706
   0.02127
   0.02960
   0.04201
   0.02192
   0.02294
   0.02623
   0.03668
   0.03906
   0.01850
   0.02638
   0.02338
   0.02661
   0.02110
   0.02329
   0.02377
   0.02009
   0.01777
   0.02979
   0.01898
   0.02405
   0.01965
   0.02549
   0.03236
   0.02289
   0.02839
   0.02628
   0.03296
   0.02124
   0.02773
   0.03348
   0.02293
   0.02360
   0.03565
   0.02217
   0.03431
   0.02289
   0.02954
   0.03367
   0.02461
   0.02958
   0.02511
   0.03058
   0.04496
   0.03564
   0.04372
   0.03207
   0.02557
   0.03555
   0.02744
   0.03776
   0.02932
   0.03255
   0.02883
   0.02732
   0.03575
   0.03256
   0.02620
   0.02519
   0.02689
   0.02777
   0.02889
   0.03026
   0.02987
   0.03182
   0.03282
   0.03440
   0.03633
   0.02433
   0.02963
   0.02866
   0.02897
   0.03464
   0.03099
   0.02495
   0.03440
   0.03444
   0.03344
   0.03963
   0.02941
   0.02664
   0.02799
   0.02968
   0.03120
   0.03677
   0.04112
   0.03191
   0.03132
   0.04238
   0.03271
   0.02910
   0.03082
   0.02858
   0.03108
   0.02948
   0.03186
   0.02302
   0.02851
   0.03361
   0.02426
   0.02671
   0.02355
   0.02806
   0.02641
   0.02792
   0.02652
   0.02378
   0.02468
   0.02421
   0.03476
   0.03591
   0.03271
   0.02497
   0.02782
   0.02794
   0.02511
   0.02351
   0.03049
   0.02926
   0.02987
   0.02427
   0.02825
   0.03479
   0.02689
   0.02952
   0.02987
   0.02838
   0.03031
   0.02369
   0.02817
   0.03644
   0.03016
   0.02504
   0.02888
   0.02950
   0.02605
   0.03128
   0.02381
   0.02856
   0.02814
   0.02391
   0.02812
   0.02876
   0.02394
   0.02301
   0.02886
   0.02276
   0.02380
   0.02423
   0.02861
   0.02197
   0.04257
   0.02942
   0.02305
   0.03224
   0.03086
   0.02296
   0.02322
   0.02384
   0.03262
   0.02977
   0.02972
   0.03046
   0.02327
   0.02654
   0.02135
   0.02636
   0.02127
   0.02181
   0.01752
   0.02577
   0.02602
   0.03488
   0.03120
   0.02304
   0.01680
   0.03444
   0.02638
   0.02500
   0.03106
   0.01964
   0.03337
   0.02792
   0.02194
   0.02423
   0.02625
   0.03924
   0.02148
   0.02307
   0.03455
   0.02139
   0.02339
   0.02630
   0.02987
   0.03050
   0.02475
   0.02334
   0.03081
   0.02898
   0.02429
   0.03325
   0.03226
   0.03137
   0.02954
   0.02490
   0.02973
   0.02701
   0.02885
   0.02386
   0.03358
   0.03470
   0.03459
   0.02513
   0.03470
   0.02786
   0.03584
   0.02690
   0.03061
   0.03836
   0.03148
   0.02639
   0.02738
   0.04029
   0.04038
   0.03115
   0.03341
   0.03272
   0.02606
   0.02297
   0.02782
   0.02452
   0.03377
   0.03152
   0.02494
   0.02936
   0.03344
   0.02585
   0.02448
   0.02860
   0.03346
   0.02778
   0.03374
   0.03519
   0.03552
   0.03356
   0.03756
   0.02753
   0.02712
   0.03359
   0.04674
   0.03091
   0.03010
   0.02851
   0.02297
   0.03611
   0.02190
   0.02895
   0.03849
   0.03323
   0.02942
   0.02102
   0.02138
   0.03627
   0.02854
   0.02429
   0.02494
   0.02760
   0.02508
   0.03688
   0.03019
   0.02966
   0.02943
   0.02846
   0.02221
   0.02801
   0.02932
   0.02462
   0.02411
   0.02210
   0.03085
   0.02287
   0.02298
   0.03011
   0.02375
   0.02345
   0.02239
   0.04010
   0.02406
   0.02853
   0.02706
   0.02895
   0.02310
   0.02602
   0.02886
   0.03598
   0.02939
   0.03645
   0.02231
   0.02222
   0.03067
   0.02214
   0.02247
   0.02486
   0.02363
   0.03018
   0.02329
   0.03460
   0.02850
   0.03009
   0.02759
   0.02838
   0.02921
   0.02515
   0.02275
   0.01950
   0.03450
   0.02437
   0.02800
   0.02296
   0.04176
   0.03567
   0.03048
   0.03612
   0.02373
   0.02582
   0.02882
   0.02983
   0.02329
   0.02582
   0.03192
   0.03990
   0.02454
   0.02039
   0.02758
   0.01805
   0.02436
   0.01536
   0.01956
   0.01975
   0.01873
   0.02605
   0.02679
   0.02234
   0.02686
   0.02125
   0.02019
   0.03892
   0.02855
   0.02564
   0.03022
   0.02629
   0.03326
   0.02691
   0.02228
   0.04908
   0.02141
   0.02375
   0.03402
   0.02414
   0.02472
   0.02454
   0.03470
   0.02904
   0.03209
   0.03100
   0.02771
   0.03973
   0.02721
   0.03033
   0.02357
   0.02511
   0.03228
   0.04272
   0.02411
   0.03008
   0.02976
   0.02695
   0.02432
   0.02825
   0.03894
   0.02533
   0.03130
   0.03170
   0.03152
   0.02912
   0.03025
   0.02818
   0.03625
   0.03128
   0.03081
   0.02765
   0.03133
   0.02685
   0.02819
   0.03571
   0.03307
   0.02708
   0.03521
   0.03951
   0.03398
   0.03665
   0.03371
   0.02982
   0.04019
   0.03030
   0.03483
   0.03471
   0.02924
   0.04144
   0.03747
   0.02742
   0.02504
   0.02629
   0.02549
   0.02875
   0.02855
   0.02821
   0.03008
   0.02404
   0.02411
   0.02894
   0.02206
   0.03012
   0.02871
   0.03567
   0.02934
   0.02810
   0.03586
   0.02186
   0.02311
   0.03350
   0.02411
   0.02906
   0.02246
   0.03000
   0.02679
   0.03179
   0.02281
   0.02799
   0.02464
   0.04537
   0.02750
   0.02954
   0.04513
   0.02945
   0.02828
   0.03238
   0.03642
   0.02635
   0.02264
   0.02232
   0.02394
   0.02245
   0.02825
   0.02910
   0.02897
   0.02372
   0.02689
   0.02416
   0.03013
   0.02816
   0.03000
   0.02875
   0.02209
   0.03299
   0.02416
   0.02268
   0.02549
   0.02301
   0.02909
   0.02271
   0.02845
   0.02419
   0.02784
   0.02558
   0.04037
   0.03032
   0.03544
   0.03012
   0.02592
   0.02455
   0.02401
   0.03339
   0.03547
   0.03648
   0.02406
   0.02532
   0.02869
   0.01773
   0.04223
   0.02887
   0.03274
   0.01997
   0.02706
   0.02288
   0.02304
   0.01837
   0.02535
   0.02150
   0.03120
   0.02414
   0.01963
   0.01853
   0.02484
   0.02155
   0.02139
   0.02233
   0.02983
   0.02083
   0.03041
   0.02260
   0.02781
   0.02473
   0.02616
   0.03012
   0.02380
   0.02446
   0.02266
   0.03103
   0.03531
   0.03447
   0.02828
   0.03235
   0.02841
   0.02320
   0.04000
   0.03025
   0.02653
   0.03413
   0.02772
   0.03687
   0.03007
   0.02726
   0.03226
   0.02841
   0.03331
   0.02656
   0.02829
   0.02654
   0.03299
   0.03454
   0.02889
   0.02246
   0.02638
   0.03086
   0.03053
   0.02850
   0.02993
   0.03346
   0.03766
   0.02733
   0.02933
   0.03305
   0.03224
   0.03735
   0.03111
   0.03396
   0.02795
   0.03002
   0.03019
   0.03111
   0.02597
   0.03471
   0.02840
   0.03651
   0.03142
   0.03141
   0.02957
   0.03602
   0.03051
   0.03148
   0.02165
   0.02807
   0.02959
   0.03068
   0.02449
   0.02976
   0.03801
   0.02922
   0.02591
   0.02850
   0.02842
   0.02556
   0.02255
   0.02982
   0.02625
   0.02389
   0.02233
   0.02114
   0.02293
   0.03620
   0.02438
   0.02557
   0.02502
   0.02881
   0.02434
   0.03183
   0.03132
   0.02625
   0.02679
   0.03060
   0.03401
   0.02396
   0.02391
   0.02072
   0.02383
   0.02933
   0.03617
   0.02967
   0.02418
   0.02796
   0.02223
   0.02526
   0.02958
   0.02887
   0.02352
   0.02769
   0.02078
   0.02206
   0.02917
   0.02295
   0.02393
   0.02398
   0.02651
   0.02455
   0.02964
   0.02230
   0.02484
   0.02183
   0.02440
   0.02702
   0.02977
   0.03321
   0.02931
   0.02645
   0.02369
   0.04288
   0.02509
   0.02308
   0.02496
   0.02794
   0.02161
   0.02919
   0.02323
   0.02536
   0.02387
   0.02270
   0.02237
   0.02547
   0.03863
   0.01861
   0.01931
   0.03025
   0.02380
   0.02822
   0.02299
   0.03025
   0.01843
   0.02677
   0.03117
   0.03004
   0.01907
   0.02287
   0.02323
   0.02259
   0.02538
   0.03213
   0.02872
   0.02958
   0.01947
   0.02808
   0.02422
   0.03145
   0.02294
   0.02974
   0.02359
   0.02301
   0.02521
   0.03012
   0.02980
   0.03352
   0.03306
   0.02994
   0.02275
   0.02659
   0.02841
   0.02508
   0.02515
   0.03288
   0.02944
   0.02943
   0.04680
   0.02691
   0.04267
   0.02640
   0.02780
   0.02685
   0.03479
   0.02672
   0.02872
   0.03258
   0.03309
   0.03944
   0.02751
   0.02716
   0.02842
   0.03480
   0.02766
   0.02828
   0.03549
   0.03650
   0.03909
   0.03195
   0.02933
   0.02896
   0.02787
   0.03260
   0.03014
   0.03420
   0.02943
   0.02975
   0.02759
   0.05066
   0.02782
   0.03350
   0.03007
   0.03436
   0.02829
   0.03982
   0.02767
   0.03128
   0.03894
   0.02803
   0.02559
   0.03517
   0.03114
   0.02344
   0.03031
   0.02417
   0.02269
   0.02852
   0.02364
   0.03036
   0.02812
   0.02622
   0.03572
   0.02457
   0.04161
   0.02422
   0.03415
   0.02392
   0.02280
   0.02318
   0.03083
   0.02577
   0.02877
   0.03946
   0.02837
   0.02357
   0.02858
   0.02710
   0.02744
   0.02416
   0.02394
   0.02164
   0.02707
   0.02979
   0.02484
   0.02856
   0.02191
   0.02387
   0.02712
   0.02813
   0.02817
   0.02644
   0.03047
   0.03555
   0.02915
   0.02221
   0.02601
   0.02215
   0.02890
   0.03654
   0.03227
   0.02661
   0.02969
   0.02620
   0.03056
   0.03707
   0.03044
   0.03071
   0.03231
   0.02930
   0.02158
   0.02856
   0.02613
   0.02037
   0.02562
   0.02428
   0.02687
   0.02931
   0.03073
   0.02610
   0.04119
   0.02116
   0.02699
   0.02814
   0.02288
   0.01902
   0.01293
   0.02590
   0.01938
   0.01946
   0.01507
   0.01454
   0.02068
   0.02289
   0.02524
   0.02441
   0.02764
   0.02120
   0.03338
   0.03100
   0.02720
   0.02581
   0.01943
   0.02126
   0.02218
   0.02256
   0.02205
   0.02951
   0.03268
   0.03169
   0.02121
   0.03487
   0.02539
   0.02409
   0.03419
   0.02545
   0.03185
   0.02848
   0.02623
   0.03330
   0.02525
   0.02541
   0.02587
   0.03371
   0.02275
   0.03165
   0.02489
   0.02838
   0.03101
   0.02731
   0.02619
   0.03305
   0.03366
   0.03475
   0.02780
   0.02798
   0.02774
   0.02943
   0.03254
   0.03577
   0.02623
   0.02414
   0.03026
   0.02815
   0.03511
   0.03211
   0.02510
   0.03414
   0.03014
   0.03029
   0.03059
   0.03511
   0.03022
   0.02591
   0.02974
   0.03767
   0.03933
   0.03508
   0.03822
   0.03801
   0.04064
   0.03094
   0.02845
   0.03391
   0.02690
   0.02996
   0.02972
   0.03104
   0.03125
   0.02332
   0.02239
   0.03600
   0.02587
   0.02428
   0.02479
   0.02460
   0.02984
   0.02400
   0.03076
   0.03063
   0.03870
   0.03258
   0.03738
   0.03102
   0.02499
   0.02524
   0.02620
   0.03068
   0.02790
   0.03032
   0.02334
   0.04678
   0.02538
   0.03099
   0.02244
   0.02628
   0.03312
   0.03099
   0.02134
   0.02021
   0.02817
   0.02227
   0.02066
   0.02850
   0.02507
   0.02904
   0.02392
   0.02440
   0.02036
   0.02176
   0.03608
   0.02362
   0.02378
   0.02403
   0.02622
   0.02248
   0.02322
   0.02911
   0.02335
   0.02470
   0.02285
   0.02462
   0.02413
   0.02878
   0.02787
   0.02673
   0.02402
   0.02690
   0.02546
   0.02288
   0.02432
   0.03022
   0.02873
   0.04000
   0.02547
   0.02147
   0.02918
   0.02491
   0.02996
   0.02368
   0.02345
   0.03070
   0.02475
   0.03180
   0.02826
   0.03751
   0.02768
   0.02609
   0.02636
   0.02027
   0.01459
   0.01617
   0.02798
   0.02402
   0.01671
   0.02462
   0.02440
   0.03031
   0.02820
   0.03260
   0.02509
   0.02527
   0.02285
   0.02333
   0.02951
   0.02382
   0.02299
   0.02138
   0.02694
   0.03936
   0.02328
   0.02622
   0.02140
   0.02455
   0.02508
   0.03265
   0.02644
   0.03318
   0.02845
   0.02308
   0.03348
   0.03560
   0.03189
   0.03237
   0.02554
   0.03118
   0.02382
   0.05203
   0.02796
   0.03103
   0.02509
   0.02791
   0.02569
   0.02660
   0.03773
   0.02959
   0.03268
   0.03143
   0.04662
   0.03199
   0.02779
   0.03257
   0.03209
   0.03177
   0.04307
   0.02871
   0.03498
   0.02930
   0.03149
   0.03009
   0.02657
   0.02779
   0.04903
   0.02807
   0.03373
   0.02744
   0.03414
   0.03374
   0.03382
   0.03742
   0.02665
   0.02772
   0.03108
   0.05293
   0.02894
   0.03210
   0.02855
   0.03598
   0.03094
   0.02307
   0.02194
   0.02892
   0.02219
   0.02383
   0.03258
   0.02516
   0.02209
   0.03112
   0.02368
   0.02716
   0.03533
   0.02388
   0.02940
   0.03575
   0.02488
   0.02458
   0.02249
   0.02363
   0.03138
   0.02988
   0.03182
   0.03019
   0.02440
   0.02639
   0.02590
   0.02347
   0.02402
   0.03069
   0.02202
   0.02305
   0.03499
   0.03490
   0.02375
   0.02264
   0.02468
   0.02438
   0.03072
   0.02239
   0.02713
   0.03641
   0.02221
   0.03028
   0.02060
   0.02862
   0.02549
   0.02661
   0.03094
   0.02963
   0.02527
   0.02316
   0.03178
   0.03702
   0.02765
   0.03442
   0.02899
   0.03273
   0.02901
   0.02321
   0.02531
   0.02199
   0.02428
   0.02481
   0.02831
   0.02445
   0.02994
   0.02512
   0.02601
   0.02471
   0.02236
   0.03014
   0.02196
   0.02640
   0.02927
   0.02250
   0.02418
   0.02499
   0.03514
   0.03592
   0.03369
   0.02032
   0.02208
   0.02073
   0.02283
   0.02286
   0.03305
   0.02473
   0.02958
   0.02588
   0.02583
   0.01975
   0.01873
   0.02369
   0.02182
   0.02058
   0.02392
   0.02818
   0.03305
   0.02940
   0.02488
   0.03171
   0.02562
   0.02064
   0.01944
   0.04581
   0.02349
   0.02981
   0.02587
   0.02815
   0.03335
   0.02506
   0.02501
   0.02661
   0.03168
   0.03229
   0.02682
   0.02511
   0.02820
   0.03382
   0.03296
   0.03148
   0.03006
   0.03440
   0.03982
   0.02722
   0.03245
   0.03028
   0.02847
   0.03096
   0.03218
   0.02459
   0.02888
   0.03181
   0.03029
   0.03554
   0.03301
   0.03283
   0.02990
   0.03348
   0.02541
   0.02498
   0.03238
   0.03270
   0.03211
   0.03023
   0.04548
   0.03432
   0.03403
   0.02910
   0.02934
   0.03826
   0.03917
   0.02747
   0.02910
   0.03245
   0.03195
   0.03764
   0.03385
   0.03720
   0.02487
   0.03091
   0.03509
   0.03081
   0.02185
   0.02135
   0.03058
   0.01984
   0.03115
   0.02878
   0.02427
   0.02383
   0.02551
   0.03379
   0.02227
   0.02462
   0.02790
   0.03012
   0.02693
   0.02804
   0.02419
   0.02276
   0.02311
   0.02239
   0.03291
   0.02813
   0.02804
   0.02397
   0.02294
   0.02183
   0.02993
   0.02627
   0.03078
   0.03661
   0.02866
   0.02178
   0.02043
   0.02820
   0.02162
   0.03419
   0.02969
   0.03168
   0.02272
   0.02302
   0.02838
   0.03015
   0.02693
   0.02064
   0.02420
   0.03425
   0.02247
   0.03128
   0.02428
   0.02239
   0.02406
   0.02333
   0.02874
   0.02292
   0.02154
   0.02268
   0.02516
   0.02264
   0.02180
   0.03189
   0.02180
   0.02242
   0.03011
   0.03644
   0.03114
   0.03147
   0.03099
   0.02724
   0.02781
   0.02496
   0.02201
   0.03362
   0.02251
   0.02545
   0.02214
   0.01971
   0.03896
   0.03414
   0.02663
   0.03083
   0.02322
   0.01825
   0.01971
   0.02616
   0.01994
   0.02997
   0.01864
   0.02216
   0.02297
   0.02922
   0.02513
   0.02178
   0.03540
   0.02254
   0.02380
   0.03756
   0.02806
   0.03057
   0.03552
   0.02375
   0.02050
   0.02139
   0.02569
   0.02607
   0.02950
   0.03090
   0.02769
   0.02613
   0.03007
   0.02603
   0.02868
   0.03355
   0.03290
   0.04473
   0.03612
   0.03232
   0.02430
   0.02781
   0.03309
   0.02807
   0.02880
   0.03351
   0.02582
   0.02611
   0.02501
   0.02622
   0.02398
   0.03328
   0.02633
   0.02877
   0.04285
   0.03048
   0.02883
   0.02501
   0.03060
   0.03066
   0.02937
   0.02724
   0.02947
   0.02865
   0.03323
   0.02658
   0.03096
   0.02721
   0.02534
   0.02760
   0.03363
   0.02697
   0.03443
   0.02787
   0.03994
   0.03817
   0.03850
   0.03475
   0.04191
   0.02697
   0.02735
   0.02679
   0.03496
   0.02920
   0.02979
   0.02540
   0.02766
   0.02411
   0.02359
   0.02270
   0.03149
   0.02561
   0.02453
   0.03111
   0.02326
   0.02497
   0.02255
   0.03198
   0.02296
   0.02273
   0.02492
   0.02643
   0.02895
   0.03082
   0.03071
   0.03755
   0.02248
   0.02494
   0.02420
   0.02310
   0.02935
   0.02376
   0.02241
   0.02606
   0.02468
   0.02293
   0.02265
   0.02281
   0.02360
   0.02427
   0.02277
   0.03583
   0.02394
   0.02503
   0.02487
   0.03061
   0.03412
   0.02167
   0.03026
   0.03148
   0.02674
   0.02376
   0.02933
   0.03049
   0.03561
   0.02320
   0.02378
   0.03086
   0.02449
   0.03583
   0.03564
   0.03076
   0.02875
   0.02956
   0.04096
   0.02252
   0.02224
   0.02856
   0.02762
   0.02489
   0.03561
   0.02195
   0.02277
   0.02900
   0.02249
   0.02903
   0.03222
   0.03098
   0.03491
   0.02561
   0.01916
   0.02003
   0.02704
   0.02213
   0.03061
   0.03056
   0.01704
   0.01568
   0.01869
   0.01818
   0.02225
   0.03295
   0.03270
   0.02834
   0.02428
   0.02357
   0.02016
   0.03018
   0.02265
   0.03585
   0.02929
   0.03377
   0.02463
   0.02919
   0.02390
   0.02636
   0.02439
   0.02891
   0.02367
   0.02413
   0.03493
   0.02214
   0.02851
   0.02072
   0.02115
   0.02256
   0.02661
   0.02830
   0.02811
   0.02840
   0.02719
   0.02662
   0.02880
   0.02610
   0.03588
   0.02722
   0.02560
   0.02727
   0.03810
   0.02668
   0.02525
   0.03296
   0.04132
   0.02793
   0.04468
   0.02654
   0.03501
   0.03854
   0.03735
   0.03135
   0.03252
   0.03018
   0.03427
   0.03350
   0.03401
   0.03121
   0.02725
   0.03979
   0.02936
   0.03238
   0.03024
   0.02978
   0.03059
   0.02764
   0.02560
   0.03138
   0.03058
   0.03551
   0.03529
   0.02621
   0.02379
   0.02423
   0.02238
   0.03527
   0.02577
   0.02996
   0.02810
   0.03098
   0.02528
   0.02173
   0.03513
   0.02391
   0.03552
   0.02397
   0.02181
   0.02357
   0.03631
   0.02193
   0.03006
   0.04078
   0.02254
   0.02271
   0.02287
   0.02948
   0.02858
   0.03030
   0.02973
   0.03707
   0.02633
   0.02569
   0.03375
   0.02774
   0.02892
   0.02989
   0.03564
   0.02835
   0.02383
   0.02412
   0.02402
   0.03081
   0.02257
   0.02545
   0.02337
   0.02409
   0.02499
   0.02981
   0.03356
   0.02372
   0.02546
   0.02904
   0.03621
   0.02412
   0.02451
   0.02292
   0.02371
   0.03508
   0.02015
   0.02233
   0.02317
   0.02606
   0.02177
   0.03511
   0.02556
   0.02489
   0.02782
   0.02561
   0.02859
   0.02203
   0.02275
   0.02735
   0.02438
   0.02286
   0.03411
   0.02550
   0.02355
   0.03028
   0.03171
   0.01995
   0.02564
   0.02148
   0.02913
   0.03284
   0.02078
   0.02257
   0.01610
   0.02586
   0.02366
   0.02040
   0.01842
   0.03285
   0.02262
   0.01899
   0.03145
   0.03062
   0.02429
   0.02442
   0.02286
   0.03755
   0.02838
   0.02332
   0.02487
   0.03155
   0.02460
   0.02867
   0.03281
   0.02531
   0.02199
   0.03530
   0.03573
   0.02448
   0.03507
   0.02611
   0.03814
   0.03071
   0.03631
   0.02430
   0.03327
   0.02707
   0.02825
   0.02309
   0.03657
   0.02730
   0.02486
   0.02581
   0.04671
   0.02370
   0.02810
   0.02770
   0.02779
   0.02515
   0.02565
   0.02638
   0.02460
   0.03604
   0.02809
   0.02682
   0.02793
   0.02990
   0.03074
   0.04624
   0.03258
   0.02830
   0.03107
   0.04100
   0.03161
   0.04007
   0.02940
   0.02560
   0.03212
   0.03006
   0.03427
   0.03333
   0.03282
   0.03566
   0.02900
   0.03625
   0.02991
   0.02638
   0.02679
   0.02586
   0.02398
   0.02179
   0.02565
   0.02441
   0.02185
   0.02572
   0.02523
   0.03007
   0.03638
   0.02567
   0.03058
   0.02456
   0.02444
   0.03416
   0.02921
   0.03052
   0.03095
   0.02443
   0.02922
   0.03075
   0.03349
   0.03204
   0.02439
   0.02503
   0.02363
   0.02412
   0.02497
   0.02450
   0.03013
   0.02592
   0.02896
   0.02638
   0.02412
   0.03061
   0.02203
   0.02366
   0.03673
   0.02742
   0.02119
   0.02964
   0.03450
   0.02987
   0.02458
   0.02162
   0.02764
   0.03638
   0.02542
   0.02415
   0.03247
   0.02044
   0.02457
   0.02379
   0.03007
   0.02168
   0.02843
   0.03059
   0.02411
   0.02947
   0.02527
   0.03036
   0.03077
   0.02862
   0.02068
   0.02201
   0.02404
   0.02411
   0.02743
   0.02355
   0.02858
   0.05035
   0.02676
   0.02314
   0.03488
   0.02426
   0.03501
   0.02789
   0.02589
   0.02487
   0.01868
   0.02515
   0.03657
   0.01271
   0.02139
   0.02829
   0.02356
   0.03422
   0.01759
   0.03633
   0.01816
   0.02787
   0.03820
   0.02712
   0.02166
   0.02584
   0.02197
   0.02258
   0.02651
   0.02952
   0.02284
   0.02554
   0.03064
   0.02338
   0.02585
   0.02860
   0.02409
   0.03162
   0.03004
   0.02316
   0.02566
   0.02241
   0.02515
   0.03887
   0.03899
   0.03164
   0.02418
   0.03322
   0.03538
   0.03288
   0.02715
   0.02654
   0.02456
   0.02838
   0.03360
   0.02815
   0.03360
   0.02658
   0.04011
   0.03139
   0.03410
   0.02787
   0.02689
   0.02868
   0.03258
   0.02841
   0.03753
   0.02681
   0.03711
   0.02609
   0.03288
   0.02657
   0.03346
   0.03532
   0.03470
   0.03622
   0.03503
   0.03250
   0.03000
   0.02975
   0.03261
   0.03116
   0.03979
   0.03103
   0.02955
   0.02915
   0.03578
   0.03582
   0.04170
   0.03452
   0.02828
   0.02592
   0.02370
   0.03535
   0.02396
   0.02460
   0.02356
   0.02461
   0.02449
   0.03049
   0.02438
   0.02587
   0.02282
   0.02839
   0.02322
   0.02268
   0.03026
   0.02301
   0.02215
   0.02272
   0.02221
   0.03663
   0.02364
   0.03551
   0.02937
   0.02362
   0.03486
   0.02552
   0.03524
   0.02447
   0.03514
   0.02920
   0.02168
   0.02696
   0.02730
   0.02783
   0.02841
   0.02993
   0.02503
   0.02169
   0.02711
   0.02207
   0.02388
   0.02348
   0.02502
   0.02013
   0.02240
   0.03572
   0.02670
   0.02565
   0.02397
   0.02129
   0.02796
   0.02321
   0.02437
   0.04077
   0.02661
   0.03858
   0.02627
   0.02506
   0.02644
   0.03052
   0.02571
   0.03458
   0.03063
   0.03276
   0.02506
   0.02507
   0.03546
   0.03005
   0.02974
   0.02515
   0.03649
   0.02981
   0.02407
   0.03537
   0.02895
   0.02277
   0.02699
   0.02543
   0.02789
   0.03943
   0.01234
   0.02695
   0.01509
   0.02224
   0.01490
   0.01595
   0.01775
   0.02740
   0.02349
   0.02573
   0.02799
   0.02754
   0.02684
   0.03399
   0.03782
   0.03095
   0.02594
   0.03042
   0.02254
   0.02220
   0.02250
   0.02475
   0.02400
   0.03091
   0.02375
   0.03077
   0.02685
   0.02895
   0.03156
   0.02938
   0.02869
   0.02594
   0.02522
   0.03145
   0.03054
   0.02568
   0.03172
   0.03371
   0.03053
   0.02645
   0.02668
   0.02942
   0.03267
   0.03190
   0.02704
   0.03204
   0.03230
   0.02691
   0.03780
   0.03692
   0.03016
   0.03243
   0.03276
   0.02638
   0.03065
   0.03298
   0.02558
   0.03093
   0.02894
   0.03523
   0.02709
   0.03400
   0.03065
   0.04070
   0.03031
   0.02842
   0.02973
   0.03306
   0.02802
   0.03892
   0.02909
   0.03024
   0.03625
   0.03470
   0.03070
   0.02929
   0.03126
   0.02956
   0.03441
   0.02438
   0.02595
   0.02568
   0.02404
   0.03738
   0.02384
   0.02957
   0.03001
   0.02985
   0.02878
   0.03153
   0.02456
   0.03080
   0.02413
   0.03516
   0.02921
   0.03018
   0.02774
   0.03140
   0.02448
   0.02930
   0.02974
   0.02649
   0.03148
   0.03279
   0.02676
   0.03009
   0.03042
   0.02466
   0.02459
   0.02642
   0.02731
   0.02488
   0.03507
   0.02210
   0.03092
   0.02332
   0.03049
   0.02612
   0.02460
   0.03697
   0.02627
   0.02436
   0.02504
   0.02461
   0.02944
   0.02997
   0.03194
   0.02478
   0.03595
   0.02628
   0.03038
   0.02336
   0.03600
   0.02942
   0.02942
   0.02543
   0.03437
   0.02354
   0.03894
   0.02273
   0.02371
   0.03025
   0.02975
   0.02553
   0.03045
   0.02927
   0.04349
   0.03208
   0.02336
   0.02991
   0.02433
   0.02356
   0.03252
   0.03067
   0.02822
   0.02654
   0.02170
   0.02433
   0.03222
   0.02944
   0.02070
   0.01656
   0.02181
   0.01621
   0.01747
   0.03517
   0.04593
   0.02140
   0.02243
   0.02054
   0.02333
   0.03156
   0.03207
   0.02538
   0.03059
   0.02443
   0.02471
   0.02472
   0.02931
   0.03332
   0.02934
   0.02791
   0.02191
   0.03422
   0.02580
   0.02238
   0.03175
   0.02890
   0.02372
   0.02444
   0.02995
   0.02211
   0.02359
   0.02616
   0.03460
   0.02586
   0.02900
   0.02704
   0.02462
   0.03031
   0.03172
   0.03161
   0.03716
   0.03911
   0.02788
   0.03161
   0.03271
   0.03027
   0.02758
   0.02910
   0.02709
   0.02902
   0.03124
   0.02592
   0.03901
   0.03559
   0.03219
   0.03220
   0.03130
   0.03019
   0.03266
   0.03518
   0.02988
   0.03511
   0.03250
   0.02998
   0.03004
   0.03484
   0.03147
   0.02880
   0.03576
   0.04137
   0.02799
   0.03541
   0.02892
   0.03078
   0.03284
   0.03142
   0.02849
   0.02738
   0.02414
   0.03064
   0.03646
   0.02848
   0.02972
   0.02647
   0.04033
   0.03077
   0.02826
   0.03199
   0.03051
   0.02979
   0.02314
   0.02572
   0.02874
   0.02251
   0.02406
   0.02630
   0.03000
   0.02978
   0.02592
   0.02559
   0.03447
   0.02430
   0.03700
   0.02444
   0.02857
   0.02288
   0.02385
   0.02399
   0.02895
   0.02229
   0.02384
   0.02196
   0.04853
   0.03153
   0.02271
   0.02891
   0.02837
   0.02718
   0.02951
   0.03053
   0.02507
   0.03001
   0.02382
   0.02787
   0.02683
   0.02105
   0.03457
   0.02963
   0.02518
   0.02504
   0.03638
   0.04048
   0.03547
   0.02179
   0.02957
   0.02180
   0.03090
   0.02179
   0.02149
   0.03012
   0.02895
   0.02981
   0.02756
   0.03523
   0.02640
   0.02312
   0.02297
   0.03168
   0.02234
   0.02895
   0.03007
   0.02762
   0.02190
   0.02742
   0.02734
   0.03360
   0.04627
   0.04567
   0.02858
   0.02162
   0.01962
   0.01525
   0.02143
   0.03832
   0.01766
   0.03546
   0.01794
   0.02159
   0.02208
   0.02049
   0.02162
   0.02621
   0.02273
   0.02450
   0.02842
   0.03352
   0.03417
   0.01754
   0.02893
   0.02899
   0.02072
   0.02566
   0.02239
   0.02992
   0.02937
   0.03448
   0.02862
   0.02572
   0.02681
   0.02693
   0.02648
   0.02638
   0.03121
   0.02434
   0.04477
   0.03310
   0.02728
   0.03153
   0.02501
   0.02643
   0.03135
   0.02675
   0.02876
   0.02671
   0.02858
   0.02712
   0.03513
   0.03803
   0.02810
   0.02602
   0.02285
   0.03555
   0.02698
   0.03306
   0.03382
   0.02915
   0.03014
   0.04906
   0.02631
   0.03005
   0.03622
   0.02486
   0.02710
   0.03608
   0.03512
   0.04063
   0.03128
   0.02397
   0.03021
   0.03021
   0.02597
   0.03110
   0.04062
   0.03578
   0.02661
   0.04085
   0.03762
   0.02480
   0.03359
   0.03010
   0.02293
   0.02285
   0.02367
   0.02858
   0.02798
   0.02350
   0.03402
   0.02398
   0.03350
   0.02499
   0.03100
   0.01990
   0.03364
   0.02424
   0.02999
   0.03215
   0.03033
   0.02718
   0.03693
   0.02513
   0.02259
   0.03452
   0.03659
   0.02390
   0.02790
   0.02474
   0.03059
   0.02425
   0.02809
   0.02287
   0.02854
   0.02599
   0.02388
   0.02347
   0.02580
   0.02134
   0.02257
   0.03115
   0.02835
   0.02733
   0.02822
   0.03214
   0.02910
   0.02245
   0.02117
   0.02745
   0.02689
   0.02727
   0.02174
   0.02293
   0.02253
   0.03329
   0.02706
   0.03467
   0.02436
   0.03297
   0.02534
   0.02484
   0.02614
   0.02534
   0.02433
   0.03115
   0.02937
   0.03667
   0.02395
   0.02985
   0.02357
   0.02209
   0.02647
   0.02591
   0.03078
   0.02679
   0.02503
   0.03003
   0.02293
   0.02462
   0.03477
   0.02573
   0.03137
   0.03388
   0.02640
   0.02172
   0.02276
   0.03098
   0.03341
   0.01695
   0.02503
   0.03897
   0.04474
   0.03468
   0.02916
   0.02098
   0.02122
   0.02203
   0.02875
   0.02631
   0.03341
   0.02234
   0.02655
   0.02599
   0.02358
   0.02374
   0.02222
   0.02871
   0.03162
   0.02553
   0.02553
   0.03263
   0.02487
   0.02969
   0.02270
   0.02489
   0.03890
   0.03206
   0.03480
   0.04210
   0.02727
   0.02962
   0.03120
   0.02703
   0.03832
   0.03191
   0.02913
   0.03169
   0.03524
   0.02567
   0.02752
   0.02838
   0.02658
   0.04867
   0.02566
   0.03575
   0.03550
   0.03158
   0.02729
   0.04370
   0.03104
   0.03126
   0.02759
   0.03447
   0.03383
   0.02734
   0.03111
   0.02685
   0.02642
   0.02445
   0.03024
   0.02621
   0.03441
   0.03762
   0.02884
   0.03116
   0.02825
   0.02889
   0.03630
   0.03877
   0.03037
   0.02564
   0.02656
   0.02368
   0.03517
   0.02362
   0.02771
   0.02910
   0.03656
   0.02890
   0.02313
   0.02263
   0.02333
   0.02415
   0.02297
   0.03059
   0.02955
   0.03586
   0.02518
   0.02499
   0.02452
   0.02533
   0.02374
   0.02273
   0.02801
   0.02492
   0.02456
   0.02421
   0.02600
   0.02853
   0.02553
   0.01967
   0.02125
   0.02410
   0.02550
   0.02473
   0.02238
   0.02931
   0.02632
   0.03107
   0.02535
   0.02317
   0.02989
   0.03546
   0.02457
   0.02371
   0.02911
   0.02678
   0.03561
   0.02822
   0.02405
   0.02472
   0.02966
   0.02099
   0.03312
   0.02599
   0.02786
   0.02666
   0.02568
   0.02133
   0.03140
   0.02301
   0.02904
   0.02866
   0.02464
   0.02414
   0.02275
   0.02830
   0.02984
   0.02309
   0.02379
   0.02810
   0.02142
   0.02209
   0.02900
   0.02159
   0.02272
   0.02303
   0.02883
   0.03190
   0.03654
   0.03314
   0.02521
   0.02075
   0.02048
   0.03055
   0.02311
   0.03851
   0.01536
   0.02014
   0.02803
   0.02771
   0.02368
   0.02751
   0.01977
   0.02007
   0.02209
   0.02108
   0.02808
   0.02348
   0.03025
   0.02219
   0.02707
   0.02485
   0.02267
   0.02409
   0.02254
   0.03421
   0.02083
   0.03433
   0.02842
   0.03028
   0.02365
   0.02873
   0.03082
   0.02448
   0.02462
   0.03564
   0.03624
   0.02736
   0.02751
   0.03071
   0.03286
   0.02600
   0.03000
   0.02399
   0.02651
   0.03817
   0.02648
   0.02499
   0.03695
   0.03184
   0.03213
   0.03068
   0.02610
   0.03690
   0.03307
   0.03686
   0.02816
   0.03036
   0.03180
   0.03004
   0.02910
   0.02840
   0.02608
   0.03207
   0.02763
   0.03655
   0.03211
   0.03574
   0.03180
   0.03065
   0.03753
   0.03008
   0.02914
   0.04150
   0.03601
   0.02925
   0.03962
   0.03089
   0.03392
   0.03271
   0.02947
   0.02384
   0.02847
   0.02936
   0.02328
   0.03799
   0.02455
   0.02981
   0.02336
   0.02420
   0.02192
   0.02845
   0.02156
   0.02299
   0.02549
   0.02614
   0.02613
   0.02838
   0.02384
   0.02716
   0.02351
   0.03397
   0.02323
   0.02509
   0.03595
   0.02427
   0.02795
   0.03768
   0.02927
   0.02572
   0.02309
   0.03319
   0.03379
   0.03365
   0.02891
   0.02233
   0.02595
   0.02335
   0.03571
   0.02908
   0.02519
   0.02882
   0.02238
   0.04144
   0.02813
   0.02150
   0.02374
   0.02938
   0.02170
   0.03030
   0.03092
   0.02294
   0.02683
   0.02405
   0.02617
   0.02269
   0.03117
   0.02510
   0.03225
   0.02287
   0.02644
   0.02868
   0.02914
   0.02207
   0.02180
   0.03671
   0.03428
   0.02202
   0.02445
   0.02224
   0.03017
   0.02697
   0.03371
   0.02380
   0.03287
   0.03153
   0.02152
   0.03176
   0.01825
   0.01216
   0.01228
   0.02156
   0.02124
   0.02187
   0.02718
   0.02480
   0.01968
   0.05618
   0.01863
   0.02016
   0.03391
   0.02122
   0.02367
   0.02374
   0.02188
   0.02222
   0.03351
   0.04646
   0.02700
   0.01927
   0.03016
   0.02855
   0.02773
   0.02137
   0.02173
   0.03668
   0.02900
   0.03043
   0.02525
   0.03099
   0.02852
   0.02392
   0.02573
   0.02312
   0.03127
   0.02556
   0.02378
   0.03351
   0.03829
   0.03153
   0.02977
   0.02369
   0.02558
   0.02962
   0.03622
   0.02609
   0.03365
   0.02789
   0.03393
   0.02638
   0.02882
   0.03522
   0.03180
   0.03088
   0.02437
   0.02844
   0.02476
   0.03040
   0.02476
   0.02351
   0.03150
   0.02913
   0.02894
   0.03263
   0.02726
   0.03897
   0.02906
   0.02897
   0.02613
   0.02579
   0.03420
   0.02840
   0.02775
   0.03557
   0.02930
   0.02801
   0.03834
   0.03384
   0.03894
   0.02350
   0.02995
   0.02359
   0.02865
   0.03460
   0.03842
   0.02730
   0.02080
   0.02101
   0.02725
   0.02722
   0.02363
   0.02223
   0.02343
   0.02838
   0.02081
   0.03071
   0.02751
   0.03137
   0.02385
   0.02871
   0.03505
   0.02406
   0.02629
   0.02828
   0.02373
   0.02705
   0.02354
   0.02382
   0.02396
   0.03459
   0.02309
   0.02194
   0.02140
   0.02853
   0.03085
   0.02152
   0.02716
   0.02445
   0.02367
   0.02887
   0.02796
   0.02486
   0.02825
   0.02723
   0.03001
   0.02951
   0.02919
   0.02356
   0.03583
   0.02394
   0.02453
   0.02363
   0.03059
   0.02380
   0.03335
   0.02796
   0.03706
   0.02211
   0.02438
   0.02984
   0.02118
   0.02342
   0.02334
   0.02404
   0.02968
   0.02615
   0.03217
   0.02249
   0.04528
   0.02108
   0.02092
   0.02148
   0.02220
   0.02286
   0.02567
   0.03424
   0.02700
   0.03573
   0.01826
   0.03315
   0.02883
   0.02109
   0.04003
   0.02543
   0.02774
   0.01787
   0.02229
   0.02531
   0.02248
   0.01996
   0.01884
   0.01844
   0.02850
   0.02048
   0.01942
   0.02313
   0.03008
   0.02213
   0.02470
   0.03153
   0.02861
   0.02385
   0.03652
   0.02280
   0.03107
   0.03829
   0.03097
   0.02329
   0.03250
   0.03894
   0.02243
   0.02389
   0.02732
   0.03252
   0.02997
   0.02527
   0.03031
   0.02476
   0.03616
   0.02755
   0.03357
   0.03972
   0.02727
   0.02707
   0.02332
   0.03297
   0.02837
   0.04495
   0.02310
   0.03246
   0.02755
   0.03324
   0.03742
   0.03374
   0.02758
   0.02820
   0.03863
   0.02636
   0.02505
   0.02971
   0.02916
   0.03154
   0.03835
   0.02730
   0.03069
   0.04678
   0.02988
   0.03843
   0.02901
   0.04052
   0.03068
   0.02758
   0.03588
   0.03460
   0.02876
   0.03734
   0.02674
   0.03737
   0.03253
   0.02856
   0.02295
   0.02501
   0.02847
   0.02270
   0.02313
   0.02799
   0.02343
   0.02520
   0.02279
   0.02486
   0.02494
   0.02160
   0.03013
   0.02147
   0.02910
   0.02792
   0.02251
   0.02743
   0.03532
   0.03361
   0.02911
   0.03026
   0.02326
   0.02339
   0.02137
   0.02358
   0.02314
   0.02246
   0.02919
   0.02201
   0.02719
   0.02236
   0.02408
   0.02338
   0.02777
   0.03454
   0.02088
   0.02792
   0.03220
   0.02954
   0.02300
   0.02836
   0.02445
   0.02452
   0.04012
   0.02901
   0.02881
   0.02113
   0.02235
   0.03067
   0.02495
   0.02268
   0.02411
   0.03312
   0.02331
   0.02045
   0.03410
   0.02570
   0.02476
   0.02312
   0.03002
   0.02838
   0.02421
   0.02191
   0.02918
   0.02206
   0.02525
   0.02176
   0.02834
   0.02215
   0.02084
   0.02265
   0.02892
   0.02830
   0.02271
   0.02751
   0.01999
   0.01746
   0.03077
   0.03255
   0.02078
   0.01254
   0.01342
   0.02201
   0.01801
   0.01466
   0.02361
   0.01945
   0.01630
   0.03902
   0.02963
   0.02953
   0.02493
   0.02172
   0.02156
   0.02223
   0.02100
   0.02122
   0.02830
   0.02614
   0.03524
   0.02954
   0.02500
   0.02869
   0.02115
   0.03138
   0.02184
   0.02302
   0.02550
   0.02380
   0.02235
   0.03584
   0.02213
   0.02851
   0.03015
   0.02871
   0.02947
   0.03365
   0.02824
   0.03090
   0.02638
   0.03248
   0.02490
   0.02982
   0.03728
   0.02849
   0.02974
   0.02463
   0.02940
   0.02799
   0.02786
   0.03857
   0.03155
   0.03333
   0.03423
   0.03258
   0.02649
   0.02827
   0.04251
   0.02955
   0.02631
   0.02678
   0.02675
   0.03181
   0.02700
   0.02860
   0.02728
   0.02901
   0.03209
   0.03481
   0.02778
   0.03125
   0.02834
   0.03427
   0.03701
   0.03382
   0.03318
   0.03153
   0.03727
   0.02579
   0.02479
   0.02939
   0.03013
   0.02162
   0.03455
   0.02295
   0.02754
   0.02991
   0.02304
   0.02246
   0.02041
   0.02327
   0.02584
   0.02983
   0.02164
   0.02385
   0.02683
   0.03451
   0.02258
   0.02322
   0.02333
   0.02247
   0.02870
   0.02418
   0.02722
   0.01922
   0.02261
   0.02255
   0.02160
   0.03513
   0.03007
   0.03280
   0.02312
   0.02780
   0.03532
   0.02188
   0.02183
   0.02773
   0.02201
   0.02677
   0.02362
   0.02300
   0.02336
   0.02139
   0.02330
   0.02331
   0.02284
   0.02356
   0.02190
   0.02844
   0.02241
   0.02202
   0.02221
   0.02242
   0.02988
   0.02417
   0.02174
   0.02205
   0.02173
   0.02865
   0.02273
   0.02807
   0.02244
   0.02054
   0.02110
   0.02417
   0.02732
   0.03996
   0.03668
   0.02865
   0.02719
   0.02324
   0.02917
   0.03825
   0.02029
   0.03571
   0.03159
   0.03159
   0.04215
   0.02473
   0.03255
   0.02230
   0.03037
   0.02955
   0.01615
   0.02028
   0.02458
   0.02478
   0.01734
   0.02464
   0.02829
   0.02692
   0.02646
   0.01793
   0.02186
   0.03275
   0.02362
   0.02220
   0.02352
   0.02945
   0.02842
   0.03172
   0.02058
   0.03812
   0.02927
   0.02249
   0.03234
   0.02685
   0.03728
   0.02719
   0.02957
   0.02612
   0.02978
   0.03640
   0.02186
   0.02501
   0.03057
   0.02924
   0.02657
   0.02342
   0.02830
   0.02842
   0.03506
   0.02736
   0.02655
   0.02631
   0.03200
   0.02465
   0.02766
   0.02936
   0.03634
   0.02679
   0.03542
   0.02684
   0.02566
   0.02959
   0.03598
   0.02796
   0.02484
   0.03216
   0.02337
   0.02785
   0.03130
   0.03147
   0.03462
   0.02601
   0.02893
   0.03130
   0.03417
   0.03259
   0.04152
   0.03511
   0.03160
   0.03875
   0.03318
   0.03171
   0.03035
   0.03722
   0.03280
   0.03445
   0.02988
   0.02910
   0.03090
   0.03310
   0.03016
   0.03381
   0.02414
   0.02821
   0.02183
   0.02792
   0.03765
   0.03123
   0.02787
   0.03719
   0.02470
   0.02351
   0.01964
   0.02151
   0.03576
   0.02792
   0.02586
   0.02459
   0.02882
   0.02341
   0.02214
   0.02405
   0.02927
   0.02579
   0.02262
   0.03410
   0.04256
   0.02850
   0.02848
   0.02128
   0.02317
   0.02074
   0.02620
   0.02926
   0.02931
   0.03309
   0.03379
   0.02482
   0.02379
   0.03117
   0.02905
   0.03941
   0.02059
   0.02381
   0.02904
   0.02251
   0.02261
   0.02746
   0.02099
   0.02113
   0.02063
   0.02032
   0.02973
   0.02777
   0.02773
   0.02774
   0.02317
   0.02976
   0.02777
   0.02713
   0.02002
   0.03163
   0.02339
   0.03131
   0.03645
   0.02357
   0.03299
   0.02007
   0.02080
   0.02348
   0.02682
   0.02282
   0.01997
   0.03292
   0.03388
   0.02533
   0.01807
   0.01566
   0.02063
   0.02171
   0.02767
   0.02243
   0.02629
   0.02642
   0.02112
   0.01968
   0.02017
   0.02371
   0.02476
   0.02453
   0.01823
   0.02115
   0.03003
   0.02626
   0.01969
   0.02056
   0.02241
   0.02848
   0.02149
   0.03502
   0.02219
   0.03743
   0.03184
   0.02357
   0.03994
   0.02599
   0.03502
   0.03025
   0.03383
   0.02284
   0.04326
   0.02400
   0.03126
   0.02588
   0.02689
   0.02230
   0.02656
   0.03481
   0.03190
   0.03089
   0.02433
   0.03320
   0.03215
   0.03108
   0.02814
   0.03742
   0.03096
   0.03380
   0.02649
   0.03761
   0.02771
   0.04225
   0.03057
   0.03001
   0.02544
   0.03444
   0.03284
   0.02892
   0.03087
   0.03303
   0.02830
   0.04110
   0.03017
   0.02480
   0.03739
   0.04104
   0.02841
   0.03258
   0.03531
   0.02907
   0.02890
   0.03234
   0.03124
   0.03207
   0.02941
   0.03316
   0.02801
   0.03073
   0.02466
   0.02272
   0.02153
   0.02863
   0.02306
   0.02943
   0.02333
   0.02485
   0.03987
   0.02996
   0.02251
   0.02862
   0.02314
   0.02419
   0.02066
   0.03064
   0.02714
   0.02935
   0.02106
   0.02915
   0.01964
   0.02089
   0.02246
   0.02260
   0.04112
   0.02362
   0.02931
   0.02390
   0.02175
   0.03136
   0.02103
   0.03175
   0.02264
   0.03014
   0.02171
   0.02242
   0.03445
   0.02488
   0.02409
   0.03422
   0.03075
   0.02858
   0.03130
   0.02779
   0.02300
   0.02182
   0.04115
   0.02766
   0.02492
   0.02197
   0.02251
   0.02225
   0.02178
   0.02194
   0.02863
   0.02428
   0.02789
   0.03678
   0.03512
   0.02327
   0.02905
   0.02956
   0.03376
   0.02175
   0.02739
   0.03954
   0.02331
   0.02612
   0.02398
   0.02944
   0.02929
   0.02336
   0.02434
   0.03319
   0.02126
   0.02500
   0.01081
   0.01796
   0.03258
   0.02047
   0.01436
   0.02967
   0.02042
   0.02195
   0.02811
   0.04275
   0.01538
   0.02422
   0.02713
   0.02883
   0.02706
   0.02786
   0.02248
   0.02338
   0.02210
   0.02171
   0.02085
   0.02552
   0.03023
   0.03063
   0.02823
   0.02392
   0.02228
   0.03054
   0.02536
   0.02536
   0.03332
   0.03214
   0.02842
   0.02142
   0.03813
   0.03355
   0.03021
   0.02459
   0.02349
   0.02883
   0.02509
   0.03403
   0.03058
   0.02631
   0.02635
   0.02642
   0.02954
   0.03163
   0.03200
   0.02943
   0.02854
   0.03886
   0.03313
   0.02879
   0.02626
   0.02740
   0.03388
   0.03227
   0.02779
   0.02808
   0.02750
   0.02967
   0.02878
   0.03371
   0.03034
   0.03799
   0.02788
   0.02910
   0.02732
   0.02928
   0.02645
   0.03978
   0.04311
   0.02535
   0.03817
   0.02702
   0.02916
   0.04304
   0.03417
   0.02862
   0.03722
   0.02976
   0.02407
   0.04464
   0.02446
   0.02263
   0.02934
   0.02287
   0.02841
   0.02130
   0.03562
   0.02756
   0.02967
   0.02364
   0.04065
   0.02611
   0.02804
   0.03054
   0.03400
   0.03390
   0.03321
   0.03160
   0.02103
   0.02208
   0.02334
   0.03328
   0.02311
   0.02036
   0.03135
   0.03111
   0.02272
   0.04099
   0.01966
   0.02965
   0.02244
   0.02212
   0.02896
   0.02205
   0.03132
   0.02328
   0.02429
   0.03675
   0.02716
   0.02252
   0.02423
   0.02133
   0.02298
   0.02537
   0.02384
   0.02605
   0.02707
   0.02874
   0.02848
   0.02918
   0.02036
   0.03497
   0.03018
   0.02122
   0.02117
   0.02473
   0.02933
   0.02084
   0.02769
   0.02415
   0.02214
   0.02737
   0.02367
   0.02534
   0.02459
   0.02822
   0.02377
   0.03002
   0.02155
   0.02849
   0.02775
   0.02841
   0.02684
   0.01987
   0.02689
   0.02491
   0.03542
   0.02543
   0.02541
   0.01893
   0.02445
   0.01377
   0.02157
   0.02289
   0.02983
   0.02308
   0.01667
   0.02354
   0.01860
   0.02651
   0.01846
   0.02773
   0.02143
   0.02613
   0.01932
   0.01923
   0.02209
   0.01890
   0.02431
   0.02328
   0.02683
   0.03251
   0.02250
   0.02311
   0.02240
   0.02571
   0.03425
   0.02438
   0.02251
   0.02432
   0.03454
   0.02934
   0.02931
   0.03076
   0.02585
   0.03907
   0.03187
   0.02520
   0.02740
   0.02618
   0.03180
   0.03588
   0.03215
   0.03130
   0.02556
   0.02741
   0.04036
   0.02629
   0.03153
   0.04332
   0.03299
   0.03170
   0.03359
   0.03052
   0.02959
   0.02683
   0.03831
   0.03334
   0.03303
   0.03993
   0.02906
   0.03731
   0.03036
   0.02769
   0.03120
   0.03820
   0.03021
   0.03538
   0.03057
   0.02814
   0.02682
   0.02999
   0.03867
   0.03493
   0.03107
   0.03137
   0.03846
   0.02752
   0.02586
   0.02448
   0.02496
   0.03567
   0.02857
   0.02236
   0.02167
   0.03201
   0.02256
   0.02667
   0.02318
   0.02930
   0.02594
   0.02236
   0.02167
   0.02147
   0.02232
   0.02365
   0.02370
   0.02454
   0.02200
   0.03145
   0.02782
   0.02261
   0.02570
   0.03671
   0.02308
   0.02777
   0.02321
   0.03157
   0.02322
   0.02187
   0.02472
   0.02738
   0.03416
   0.03571
   0.02179
   0.02243
   0.02217
   0.02212
   0.02883
   0.02607
   0.02965
   0.02400
   0.02910
   0.03592
   0.02778
   0.02158
   0.03692
   0.03967
   0.02114
   0.02924
   0.02805
   0.02239
   0.02990
   0.02433
   0.02424
   0.03542
   0.02343
   0.02174
   0.02336
   0.02200
   0.02375
   0.02876
   0.03648
   0.02869
   0.03467
   0.02168
   0.01991
   0.02370
   0.03001
   0.03329
   0.02759
   0.02649
   0.03582
   0.02083
   0.02209
   0.03156
   0.04017
   0.03230
   0.05242
   0.01221
   0.02927
   0.04779
   0.02199
   0.03141
   0.02021
   0.01880
   0.01738
   0.02854
   0.02318
   0.02627
   0.01916
   0.03121
   0.02380
   0.01949
   0.01767
   0.02776
   0.01988
   0.02503
   0.03155
   0.02701
   0.02667
   0.02126
   0.02701
   0.03660
   0.03147
   0.02924
   0.02967
   0.03086
   0.02735
   0.02951
   0.02456
   0.02267
   0.02583
   0.03043
   0.03034
   0.02358
   0.02403
   0.02959
   0.04469
   0.02569
   0.03282
   0.02831
   0.03544
   0.03511
   0.03062
   0.03197
   0.03665
   0.03351
   0.02694
   0.04135
   0.02771
   0.02645
   0.03572
   0.02779
   0.02803
   0.03723
   0.03052
   0.03283
   0.03125
   0.02931
   0.03508
   0.04315
   0.02822
   0.03376
   0.03894
   0.02643
   0.02910
   0.02974
   0.03023
   0.02792
   0.03524
   0.02591
   0.02813
   0.03283
   0.03455
   0.02758
   0.03330
   0.02848
   0.02560
   0.03601
   0.02300
   0.02657
   0.02315
   0.02101
   0.02267
   0.02087
   0.02622
   0.02870
   0.02684
   0.02593
   0.02981
   0.02285
   0.04855
   0.03777
   0.02521
   0.02489
   0.02406
   0.02412
   0.02387
   0.02157
   0.03895
   0.01936
   0.02884
   0.03495
   0.02928
   0.02238
   0.03051
   0.02482
   0.03164
   0.02404
   0.02730
   0.02369
   0.03316
   0.03043
   0.02315
   0.02846
   0.03458
   0.02305
   0.02569
   0.03295
   0.02442
   0.02423
   0.02413
   0.02518
   0.02735
   0.02634
   0.02850
   0.03480
   0.02315
   0.02558
   0.02358
   0.02143
   0.02778
   0.02252
   0.01994
   0.02293
   0.02867
   0.02349
   0.02853
   0.02956
   0.02178
   0.02127
   0.02213
   0.01976
   0.03030
   0.02563
   0.02451
   0.02100
   0.02346
   0.02940
   0.02028
   0.02479
   0.02264
   0.02326
   0.02026
   0.03948
   0.03854
   0.03278
   0.01952
   0.04652
   0.03707
   0.01589
   0.01542
   0.02354
   0.02182
   0.03012
   0.02671
   0.02499
   0.01611
   0.02051
   0.02682
   0.01981
   0.02621
   0.03484
   0.01924
   0.03566
   0.02661
   0.02455
   0.02318
   0.02162
   0.02609
   0.02885
   0.02241
   0.02833
   0.03099
   0.02342
   0.02367
   0.02806
   0.02335
   0.02447
   0.02730
   0.02298
   0.02750
   0.02541
   0.02596
   0.03556
   0.03396
   0.03505
   0.02982
   0.02604
   0.02572
   0.02633
   0.02794
   0.02495
   0.02591
   0.03101
   0.02452
   0.03012
   0.02639
   0.02727
   0.04030
   0.03291
   0.03306
   0.02530
   0.03164
   0.03324
   0.03570
   0.03115
   0.02537
   0.02936
   0.03423
   0.03451
   0.04473
   0.03749
   0.03253
   0.03123
   0.03161
   0.03280
   0.03220
   0.02545
   0.03421
   0.03730
   0.03940
   0.02948
   0.02822
   0.04550
   0.02902
   0.02739
   0.02190
   0.02918
   0.03494
   0.02868
   0.02589
   0.02291
   0.02418
   0.02895
   0.02792
   0.02469
   0.02278
   0.02593
   0.02230
   0.02460
   0.02392
   0.02742
   0.03191
   0.02342
   0.02964
   0.03297
   0.02409
   0.02272
   0.03512
   0.02480
   0.03120
   0.03623
   0.02584
   0.03101
   0.02273
   0.02994
   0.02417
   0.02287
   0.02224
   0.03477
   0.02383
   0.02168
   0.03990
   0.02276
   0.02247
   0.02871
   0.03507
   0.02288
   0.02872
   0.02298
   0.02857
   0.02950
   0.02282
   0.02783
   0.02383
   0.02888
   0.02590
   0.02564
   0.02781
   0.03011
   0.02482
   0.02223
   0.02797
   0.02816
   0.02171
   0.03389
   0.03670
   0.02185
   0.02709
   0.02198
   0.02939
   0.02546
   0.03913
   0.02703
   0.02377
   0.02259
   0.02198
   0.02250
   0.02276
   0.02275
   0.03004
   0.02024
   0.02718
   0.03224
   0.01825
   0.03331
   0.02166
   0.02593
   0.03207
   0.02061
   0.02757
   0.02873
   0.01725
   0.03738
   0.03332
   0.03227
   0.02620
   0.02793
   0.02444
   0.01902
   0.03249
   0.03308
   0.02656
   0.02030
   0.02558
   0.02329
   0.02131
   0.02773
   0.02395
   0.02111
   0.02729
   0.02461
   0.03263
   0.03455
   0.02266
   0.02542
   0.02878
   0.03882
   0.02976
   0.03184
   0.02195
   0.03460
   0.03255
   0.02188
   0.02959
   0.03336
   0.03342
   0.02992
   0.04062
   0.02596
   0.02780
   0.03919
   0.02577
   0.02444
   0.03055
   0.02896
   0.03131
   0.02694
   0.02708
   0.03156
   0.02928
   0.02398
   0.02449
   0.02989
   0.04656
   0.04128
   0.03099
   0.04258
   0.03149
   0.03552
   0.03266
   0.03743
   0.03334
   0.02752
   0.03338
   0.03422
   0.03310
   0.03655
   0.02649
   0.03504
   0.04068
   0.03646
   0.04327
   0.03370
   0.02515
   0.02275
   0.02829
   0.02328
   0.03491
   0.02378
   0.03623
   0.02296
   0.02603
   0.02480
   0.02918
   0.03576
   0.02184
   0.03545
   0.02892
   0.02059
   0.02895
   0.02151
   0.02208
   0.02139
   0.02914
   0.02353
   0.02617
   0.03443
   0.02904
   0.02102
   0.02390
   0.02948
   0.02811
   0.03582
   0.02326
   0.02016
   0.02793
   0.02231
   0.02076
   0.02860
   0.02517
   0.02632
   0.02536
   0.02369
   0.02690
   0.02312
   0.02220
   0.02163
   0.02353
   0.02455
   0.02238
   0.03016
   0.02299
   0.02136
   0.03611
   0.02248
   0.03560
   0.02190
   0.02720
   0.02907
   0.03393
   0.02799
   0.02247
   0.02132
   0.02693
   0.03234
   0.02263
   0.02242
   0.03313
   0.02257
   0.02999
   0.03675
   0.02541
   0.01945
   0.02085
   0.03056
   0.02682
   0.02293
   0.02343
   0.03401
   0.02179
   0.02197
   0.02835
   0.01813
   0.03045
   0.03480
   0.02626
   0.02718
   0.02060
   0.01280
   0.01542
   0.02903
   0.01571
   0.02149
   0.02360
   0.02445
   0.01870
   0.02185
   0.01867
   0.02785
   0.02684
   0.02355
   0.02281
   0.01726
   0.02528
   0.02177
   0.02270
   0.02964
   0.02416
   0.02615
   0.02299
   0.02045
   0.02181
   0.02668
   0.03295
   0.03547
   0.03200
   0.03512
   0.02573
   0.02833
   0.02448
   0.02971
   0.02875
   0.03036
   0.02698
   0.02876
   0.03046
   0.02269
   0.03737
   0.02488
   0.03151
   0.04124
   0.02725
   0.03107
   0.02213
   0.02812
   0.03587
   0.02579
   0.02345
   0.02751
   0.03338
   0.03431
   0.02669
   0.02557
   0.02772
   0.02792
   0.03154
   0.03468
   0.03256
   0.03503
   0.02543
   0.02659
   0.02994
   0.03470
   0.02913
   0.03467
   0.03173
   0.02713
   0.03122
   0.03322
   0.02932
   0.03554
   0.03296
   0.03662
   0.03455
   0.03117
   0.02503
   0.02132
   0.02384
   0.02236
   0.02746
   0.03455
   0.02937
   0.02353
   0.02408
   0.02440
   0.02376
   0.03251
   0.03215
   0.02669
   0.02811
   0.02319
   0.02920
   0.02714
   0.03210
   0.02303
   0.03062
   0.03062
   0.02143
   0.02359
   0.03014
   0.04345
   0.03292
   0.02880
   0.02159
   0.02112
   0.02986
   0.02832
   0.02516
   0.02897
   0.02480
   0.02831
   0.02361
   0.02492
   0.02927
   0.02848
   0.03572
   0.03393
   0.02638
   0.02123
   0.02740
   0.03688
   0.02315
   0.02178
   0.02850
   0.03028
   0.02981
   0.02950
   0.02932
   0.02133
   0.02731
   0.02817
   0.02798
   0.02314
   0.02673
   0.02722
   0.02645
   0.02649
   0.02245
   0.02743
   0.02825
   0.02162
   0.02664
   0.02880
   0.02694
   0.03897
   0.02383
   0.03360
   0.02804
   0.02558
   0.01994
   0.02886
   0.03000
   0.03187
   0.02475
   0.02585
   0.02092
   0.01239
   0.02660
   0.04287
   0.02299
   0.01512
   0.02411
   0.02448
   0.01466
   0.03242
   0.01927
   0.02128
   0.02459
   0.02735
   0.02240
   0.02500
   0.02274
   0.01912
   0.03760
   0.03930
   0.02189
   0.03204
   0.02637
   0.03108
   0.01820
   0.03621
   0.02161
   0.02660
   0.02889
   0.02647
   0.02199
   0.02629
   0.02563
   0.02703
   0.03071
   0.03048
   0.04111
   0.03491
   0.03320
   0.03078
   0.03232
   0.02711
   0.02297
   0.02894
   0.03688
   0.02847
   0.02815
   0.02701
   0.03145
   0.03471
   0.03427
   0.02839
   0.02779
   0.02982
   0.03336
   0.02908
   0.04581
   0.02357
   0.03464
   0.02396
   0.03212
   0.02766
   0.02689
   0.02590
   0.03077
   0.03106
   0.02900
   0.04296
   0.03192
   0.03213
   0.03048
   0.02891
   0.02569
   0.02567
   0.03139
   0.02618
   0.03554
   0.04123
   0.03010
   0.03247
   0.04107
   0.02393
   0.02235
   0.02893
   0.02175
   0.04661
   0.02664
   0.03343
   0.02296
   0.02133
   0.03662
   0.02330
   0.03310
   0.02145
   0.02153
   0.02426
   0.02595
   0.02907
   0.02435
   0.02658
   0.03581
   0.02360
   0.02073
   0.02002
   0.02066
   0.02326
   0.03172
   0.02383
   0.03055
   0.02884
   0.02378
   0.02814
   0.02554
   0.03506
   0.03583
   0.02248
   0.02705
   0.02734
   0.02338
   0.02490
   0.02352
   0.04225
   0.02151
   0.02883
   0.01824
   0.01867
   0.02159
   0.03118
   0.02822
   0.02824
   0.02855
   0.03870
   0.02296
   0.02154
   0.02104
   0.03422
   0.02229
   0.02151
   0.02462
   0.03820
   0.02285
   0.02832
   0.02196
   0.02830
   0.04368
   0.02725
   0.02603
   0.02375
   0.03072
   0.02410
   0.02411
   0.02099
   0.02131
   0.02242
   0.02182
   0.02767
   0.03964
   0.03841
   0.01685
   0.01785
   0.01951
   0.01380
   0.02581
   0.02042
   0.03704
   0.01919
   0.02301
   0.03345
   0.01758
   0.01754
   0.01573
   0.02482
   0.01968
   0.02140
   0.02656
   0.01748
   0.03222
   0.02560
   0.03012
   0.03258
   0.02721
   0.02518
   0.02396
   0.03395
   0.02636
   0.02540
   0.02879
   0.02377
   0.02275
   0.02068
   0.03351
   0.03006
   0.03384
   0.02718
   0.03649
   0.02935
   0.03242
   0.02237
   0.03703
   0.02853
   0.02391
   0.02302
   0.02610
   0.02862
   0.02684
   0.02403
   0.03194
   0.04552
   0.03708
   0.03355
   0.03406
   0.03020
   0.02924
   0.02440
   0.02352
   0.02929
   0.02915
   0.02904
   0.02890
   0.03150
   0.02949
   0.03250
   0.03012
   0.02799
   0.03643
   0.04361
   0.03994
   0.02619
   0.02690
   0.03267
   0.03910
   0.02994
   0.03236
   0.03210
   0.03186
   0.03982
   0.02629
   0.03338
   0.02601
   0.02517
   0.02940
   0.02350
   0.02891
   0.02071
   0.02183
   0.02756
   0.02157
   0.02152
   0.02120
   0.02101
   0.02736
   0.02124
   0.03083
   0.02290
   0.01956
   0.02118
   0.01905
   0.02217
   0.02078
   0.02498
   0.02197
   0.02024
   0.02693
   0.02841
   0.02180
   0.02881
   0.01991
   0.02789
   0.02826
   0.02111
   0.02864
   0.02342
   0.02459
   0.02803
   0.02280
   0.02866
   0.02215
   0.02047
   0.02892
   0.02984
   0.02945
   0.02916
   0.02477
   0.02565
   0.02206
   0.01994
   0.02614
   0.02926
   0.02861
   0.02155
   0.02059
   0.02448
   0.03002
   0.02544
   0.02890
   0.02157
   0.02020
   0.02170
   0.02247
   0.02456
   0.03561
   0.02368
   0.02361
   0.02012
   0.03469
   0.02730
   0.02709
   0.03645
   0.03116
   0.02263
   0.02139
   0.02279
   0.02184
   0.02456
   0.02610
   0.02418
   0.02411
   0.02137
   0.02639
   0.02531
   0.01171
   0.02929
   0.02001
   0.01204
   0.02283
   0.01650
   0.01362
   0.03099
   0.02487
   0.03166
   0.04685
   0.02096
   0.03167
   0.02242
   0.02392
   0.02067
   0.02809
   0.03091
   0.02999
   0.02543
   0.02894
   0.03388
   0.02049
   0.02755
   0.02195
   0.02432
   0.02919
   0.03738
   0.03076
   0.03016
   0.03372
   0.03644
   0.02368
   0.02450
   0.02165
   0.03127
   0.02655
   0.02122
   0.03417
   0.03060
   0.03302
   0.02206
   0.02869
   0.02559
   0.02682
   0.03021
   0.03270
   0.02992
   0.04570
   0.03522
   0.03084
   0.02481
   0.03779
   0.02642
   0.03107
   0.03667
   0.02983
   0.03933
   0.02838
   0.03182
   0.03030
   0.03124
   0.03977
   0.03266
   0.03113
   0.03698
   0.03160
   0.03926
   0.04209
   0.03063
   0.02789
   0.03622
   0.03608
   0.03294
   0.03283
   0.03989
   0.03626
   0.04615
   0.02734
   0.03353
   0.03016
   0.02857
   0.03006
   0.02873
   0.02155
   0.04318
   0.03416
   0.02471
   0.02379
   0.02866
   0.03364
   0.02783
   0.02126
   0.02746
   0.03325
   0.02245
   0.02408
   0.04168
   0.02287
   0.02273
   0.02394
   0.03016
   0.02286
   0.02097
   0.02062
   0.02754
   0.02089
   0.01924
   0.02272
   0.01953
   0.02802
   0.02186
   0.02334
   0.03544
   0.02375
   0.02936
   0.02600
   0.02722
   0.02584
   0.02290
   0.02978
   0.01935
   0.02148
   0.03463
   0.02322
   0.02075
   0.03042
   0.02209
   0.02846
   0.02644
   0.02565
   0.02841
   0.02839
   0.03059
   0.02890
   0.02399
   0.02310
   0.01923
   0.03226
   0.03085
   0.02222
   0.02251
   0.02829
   0.02890
   0.02480
   0.02380
   0.02885
   0.02455
   0.03314
   0.01972
   0.02107
   0.02781
   0.02079
   0.02395
   0.02017
   0.02191
   0.02231
   0.05021
   0.03376
   0.03261
   0.01032
   0.01417
   0.02002
   0.02892
   0.02218
   0.02277
   0.02538
   0.02234
   0.02705
   0.02511
   0.01648
   0.02507
   0.02392
   0.02719
   0.02660
   0.03493
   0.03622
   0.04128
   0.02652
   0.02842
   0.03178
   0.04303
   0.02509
   0.02954
   0.03893
   0.02867
   0.03334
   0.02010
   0.02657
   0.02708
   0.02836
   0.02484
   0.02466
   0.02268
   0.02844
   0.02533
   0.02876
   0.04212
   0.02769
   0.03320
   0.02745
   0.03319
   0.02595
   0.03860
   0.02734
   0.02574
   0.02417
   0.03873
   0.03447
   0.04176
   0.02576
   0.03384
   0.02723
   0.02744
   0.04285
   0.02965
   0.03243
   0.02664
   0.03841
   0.02781
   0.03602
   0.02606
   0.03589
   0.03652
   0.03858
   0.02776
   0.02992
   0.03309
   0.03680
   0.04038
   0.03330
   0.02688
   0.04513
   0.02583
   0.02966
   0.03005
   0.03209
   0.04432
   0.03129
   0.03241
   0.02364
   0.02292
   0.02374
   0.02865
   0.02280
   0.02735
   0.02199
   0.02590
   0.03157
   0.02428
   0.02346
   0.02407
   0.02779
   0.02983
   0.02211
   0.02558
   0.03005
   0.02079
   0.02151
   0.02417
   0.02803
   0.02190
   0.02383
   0.02825
   0.02114
   0.03011
   0.02430
   0.03267
   0.03816
   0.02157
   0.03204
   0.02216
   0.02386
   0.03114
   0.02657
   0.02949
   0.02205
   0.02882
   0.03672
   0.02960
   0.03490
   0.02961
   0.02852
   0.02782
   0.02744
   0.02033
   0.03762
   0.02124
   0.02602
   0.02501
   0.02850
   0.02460
   0.02544
   0.02589
   0.02544
   0.02472
   0.02109
   0.02249
   0.02448
   0.02475
   0.02861
   0.02395
   0.03008
   0.03649
   0.03147
   0.02106
   0.02113
   0.02571
   0.03124
   0.03152
   0.03300
   0.02433
   0.02302
   0.02989
   0.02919
   0.02963
   0.01949
   0.13132
   0.13529
   0.08699
   0.13464
   0.10433
   0.09482
   0.06558
   0.08058
   0.08190
   0.03925
   0.07371
   0.03511
   0.05848
   0.06226
   0.06026
   0.03369
   0.05826
   0.04540
   0.05611
   0.04064
   0.04303
   0.03359
   0.05063
   0.04105
   0.04790
   0.04199
   0.05418
   0.04063
   0.04820
   0.04987
   0.04437
   0.04690
   0.03949
   0.04229
   0.05564
   0.04031
   0.04539
   0.04829
   0.04092
   0.04332
   0.04106
   0.03972
   0.04252
   0.04320
   0.04428
   0.04583
   0.04479
   0.04476
   0.05053
   0.04167
   0.04126
   0.04021
   0.04140
   0.05673
   0.04546
   0.04942
   0.04712
   0.05066
   0.04601
   0.05019
   0.04231
   0.05261
   0.04711
   0.05064
   0.04088
   0.05265
   0.04355
   0.04826
   0.05039
   0.04377
   0.05210
   0.04703
   0.05214
   0.04661
   0.04318
   0.06436
   0.04949
   0.05050
   0.05115
   0.05138
   0.05084
   0.04917
   0.04260
   0.05091
   0.04193
   0.04046
   0.04694
   0.05165
   0.04115
   0.04169
   0.04305
   0.03632
   0.05719
   0.05840
   0.05395
   0.04302
   0.04278
   0.04559
   0.04938
   0.04398
   0.04309
   0.05019
   0.03879
   0.05167
   0.04793
   0.03931
   0.04130
   0.04163
   0.03441
   0.04805
   0.05056
   0.04772
   0.05333
   0.04906
   0.04094
   0.04176
   0.03816
   0.06224
   0.04605
   0.04456
   0.04568
   0.04451
   0.04278
   0.05840
   0.04717
   0.04281
   0.04218
   0.04314
   0.03977
   0.04497
   0.04087
   0.04176
   0.04854
   0.03923
   0.04414
   0.03703
   0.03682
   0.04685
   0.04363
   0.04556
   0.04693
   0.04799
   0.03882
   0.04625
   0.03867
   0.03947
   0.05706
   0.04676
   0.04962
   0.04868
   0.03567
   0.04092
   0.03518
   0.03976
   0.05637
   0.03212
   0.04056
   0.03414
   0.04745
   0.05478
   0.16313
   0.17117
   0.16350
   0.15352
   0.15940
   0.11087
   0.10427
   0.10172
   0.10679
   0.10525
   0.10018
   0.08035
   0.08387
   0.08696
   0.07672
   0.09797
   0.07258
   0.07598
   0.08809
   0.07305
   0.07711
   0.08713
   0.09300
   0.07736
   0.07766
   0.07198
   0.07357
   0.07390
   0.06954
   0.08321
   0.07148
   0.07800
   0.07528
   0.08006
   0.07474
   0.07708
   0.07342
   0.08194
   0.07572
   0.06613
   0.07748
   0.08073
   0.07581
   0.06454
   0.07483
   0.07470
   0.07113
   0.07950
   0.07142
   0.06936
   0.06883
   0.06484
   0.07213
   0.06600
   0.07233
   0.08159
   0.07690
   0.07539
   0.06802
   0.07412
   0.07564
   0.06913
   0.07380
   0.07103
   0.06882
   0.07146
   0.07046
   0.06584
   0.06759
   0.07163
   0.07263
   0.06801
   0.06859
   0.07210
   0.07414
   0.07514
   0.07087
   0.06563
   0.06861
   0.06594
   0.07767
   0.07549
   0.07614
   0.08049
   0.07603
   0.07081
   0.07651
   0.06879
   0.07139
   0.07331
   0.07611
   0.06901
   0.07053
   0.06587
   0.06925
   0.07104
   0.06594
   0.07227
   0.07788
   0.07082
   0.08448
   0.06921
   0.07271
   0.07306
   0.07527
   0.07424
   0.06892
   0.06872
   0.06827
   0.06697
   0.06489
   0.07254
   0.07791
   0.07015
   0.07071
   0.06443
   0.06677
   0.06811
   0.06530
   0.06964
   0.07290
   0.06468
   0.07071
   0.07232
   0.07837
   0.06700
   0.08388
   0.06979
   0.07697
   0.07676
   0.07448
   0.08082
   0.06686
   0.06739
   0.07502
   0.07637
   0.06997
   0.06895
   0.06604
   0.07331
   0.06848
   0.06714
   0.06779
   0.06580
   0.07227
   0.06744
   0.07274
   0.06920
   0.06761
   0.07063
   0.07050
   0.08561
   0.06721
   0.07240
   0.07055
   0.06906
   0.07543
   0.07883
   0.07558
   0.08694
   0.13989
   0.13699
   0.13620
   0.13807
   0.11358
   0.11074
   0.12790
   0.10946
   0.10676
   0.11378
   0.09752
   0.10091
   0.11548
   0.11428
   0.09670
   0.11243
   0.11056
   0.10802
   0.10052
   0.09711
   0.09390
   0.09248
   0.09481
   0.09470
   0.09451
   0.09559
   0.10088
   0.10132
   0.09418
   0.09820
   0.10307
   0.09558
   0.09783
   0.09909
   0.10111
   0.09470
   0.09946
   0.10033
   0.09434
   0.10204
   0.09777
   0.09427
   0.09265
   0.09944
   0.09363
   0.09335
   0.08662
   0.09444
   0.09471
   0.09649
   0.09179
   0.09260
   0.09335
   0.09447
   0.09678
   0.09555
   0.09106
   0.09180
   0.10185
   0.08847
   0.09935
   0.09053
   0.09641
   0.09320
   0.09347
   0.09444
   0.09513
   0.08889
   0.09920
   0.09412
   0.09674
   0.09075
   0.08914
   0.08968
   0.10003
   0.09084
   0.09606
   0.09469
   0.09001
   0.09446
   0.08912
   0.09462
   0.08811
   0.09288
   0.09372
   0.10284
   0.09307
   0.09333
   0.09583
   0.08788
   0.09453
   0.09093
   0.08706
   0.09215
   0.09155
   0.08914
   0.09215
   0.08809
   0.09220
   0.09338
   0.09502
   0.09717
   0.09285
   0.09002
   0.09451
   0.09407
   0.09745
   0.09366
   0.09567
   0.09294
   0.09505
   0.10008
   0.08826
   0.08760
   0.09242
   0.08833
   0.09320
   0.09174
   0.08995
   0.09327
   0.09114
   0.09061
   0.09229
   0.09437
   0.09122
   0.09064
   0.09314
   0.09161
   0.09503
   0.09580
   0.09565
   0.09751
   0.09309
   0.09358
   0.09630
   0.09638
   0.09585
   0.09892
   0.10054
   0.09694
   0.09886
   0.09227
   0.10035
   0.08835
   0.09263
   0.09152
   0.09715
   0.09236
   0.09011
   0.09714
   0.09785
   0.09294
   0.09183
   0.09458
   0.09225
   0.09368
   0.08889
   0.09433
   0.09686
   0.09432
   0.12653
   0.11652
   0.11924
   0.11211
   0.11617
   0.11336
   0.11031
   0.10600
   0.11388
   0.11060
   0.11019
   0.10655
   0.10494
   0.10464
   0.09610
   0.11059
   0.10107
   0.10247
   0.10438
   0.10376
   0.10115
   0.10372
   0.09945
   0.09713
   0.09986
   0.10376
   0.10103
   0.10043
   0.10054
   0.10246
   0.10087
   0.10743
   0.10167
   0.09693
   0.10173
   0.09957
   0.10209
   0.09646
   0.09970
   0.09878
   0.11362
   0.10166
   0.09989
   0.09855
   0.09790
   0.10164
   0.10171
   0.10638
   0.09762
   0.09974
   0.09486
   0.10130
   0.09643
   0.09973
   0.09881
   0.09433
   0.09710
   0.09758
   0.09560
   0.09542
   0.09694
   0.09635
   0.09530
   0.09642
   0.10179
   0.09551
   0.09352
   0.09619
   0.09693
   0.09960
   0.10167
   0.09853
   0.10008
   0.09734
   0.09569
   0.09487
   0.09842
   0.09504
   0.10202
   0.09669
   0.09300
   0.09528
   0.09649
   0.09674
   0.08934
   0.10157
   0.09613
   0.09542
   0.09738
   0.10161
   0.10590
   0.09830
   0.10720
   0.09837
   0.09646
   0.09601
   0.09398
   0.09383
   0.09747
   0.10549
   0.09409
   0.09889
   0.09902
   0.09778
   0.09856
   0.09533
   0.10068
   0.09568
   0.09681
   0.10127
   0.09936
   0.09731
   0.09906
   0.09852
   0.09738
   0.10203
   0.09605
   0.10184
   0.09594
   0.10165
   0.09570
   0.10098
   0.10071
   0.09647
   0.09803
   0.09895
   0.10539
   0.10113
   0.10213
   0.09798
   0.10281
   0.10052
   0.09784
   0.10187
   0.10145
   0.09838
   0.09689
   0.10069
   0.09702
   0.10104
   0.09447
   0.10154
   0.09780
   0.09895
   0.09472
   0.09365
   0.09475
   0.09655
   0.10045
   0.09708
   0.09999
   0.09683
   0.10066
   0.11043
   0.09976
   0.10039
   0.10186
   0.09975
   0.10068
   0.10443
   0.13740
   0.11621
   0.11118
   0.12425
   0.10523
   0.11200
   0.10860
   0.10192
   0.10389
   0.10140
   0.09954
   0.10030
   0.10636
   0.09736
   0.09565
   0.09700
   0.09827
   0.09907
   0.09737
   0.09753
   0.09317
   0.09697
   0.09633
   0.09921
   0.09924
   0.09809
   0.09172
   0.09562
   0.09468
   0.09977
   0.10119
   0.09499
   0.08893
   0.09348
   0.09693
   0.09468
   0.09286
   0.09547
   0.09232
   0.09812
   0.09717
   0.09967
   0.09169
   0.09356
   0.09268
   0.09308
   0.09972
   0.09127
   0.09011
   0.10427
   0.08902
   0.09156
   0.09107
   0.09562
   0.08951
   0.09587
   0.09387
   0.09303
   0.09272
   0.09128
   0.09419
   0.09633
   0.09228
   0.09084
   0.09526
   0.08890
   0.09237
   0.09999
   0.09272
   0.09153
   0.09638
   0.09350
   0.09533
   0.09231
   0.09548
   0.09517
   0.09214
   0.09011
   0.09786
   0.08981
   0.09056
   0.08993
   0.09984
   0.09362
   0.09486
   0.10021
   0.09308
   0.09298
   0.09946
   0.09723
   0.09031
   0.09966
   0.09287
   0.09983
   0.09770
   0.09644
   0.09614
   0.09352
   0.09648
   0.09610
   0.09632
   0.09406
   0.09329
   0.09942
   0.09621
   0.09694
   0.09777
   0.09644
   0.10202
   0.09635
   0.10029
   0.09738
   0.09869
   0.09683
   0.09836
   0.09009
   0.10605
   0.09994
   0.09666
   0.10394
   0.09307
   0.09754
   0.10182
   0.10037
   0.09377
   0.09277
   0.09167
   0.09427
   0.09766
   0.09588
   0.09415
   0.09447
   0.09176
   0.09653
   0.09496
   0.10040
   0.09496
   0.09028
   0.09187
   0.09412
   0.09768
   0.09581
   0.09325
   0.09485
   0.09219
   0.09248
   0.09201
   0.09784
   0.09328
   0.10318
   0.10300
   0.10068
   0.09916
   0.09542
   0.09338
   0.09715
   0.09912
   0.09826
   0.09762
   0.10116
   0.12051
   0.10478
   0.11747
   0.10588
   0.12131
   0.09913
   0.09906
   0.09650
   0.10121
   0.09083
   0.09469
   0.09696
   0.08778
   0.10718
   0.09807
   0.08528
   0.08665
   0.09145
   0.10073
   0.08664
   0.08859
   0.08509
   0.08440
   0.09114
   0.09135
   0.08466
   0.08676
   0.08289
   0.08803
   0.09108
   0.08263
   0.08368
   0.08220
   0.08667
   0.08142
   0.08522
   0.08783
   0.08613
   0.09440
   0.08587
   0.08852
   0.08903
   0.08909
   0.08196
   0.08733
   0.08470
   0.09348
   0.09052
   0.08507
   0.08303
   0.08272
   0.09061
   0.09157
   0.08937
   0.08801
   0.08607
   0.08752
   0.08834
   0.08577
   0.08280
   0.08600
   0.08426
   0.09239
   0.08368
   0.08392
   0.08149
   0.08265
   0.08602
   0.08040
   0.08961
   0.07949
   0.08622
   0.08879
   0.08070
   0.08416
   0.08045
   0.08692
   0.08153
   0.08409
   0.08921
   0.08300
   0.07950
   0.08367
   0.08411
   0.08248
   0.08369
   0.08241
   0.08457
   0.08270
   0.08582
   0.08787
   0.09144
   0.08615
   0.09120
   0.08546
   0.08355
   0.08562
   0.08196
   0.08374
   0.08812
   0.08892
   0.08519
   0.09029
   0.08284
   0.08715
   0.08643
   0.08420
   0.08776
   0.08731
   0.08403
   0.08615
   0.08541
   0.08817
   0.08763
   0.09321
   0.08682
   0.08870
   0.08749
   0.08512
   0.09477
   0.08995
   0.08535
   0.08462
   0.08559
   0.08649
   0.08540
   0.08709
   0.09031
   0.08819
   0.08451
   0.08775
   0.08415
   0.08817
   0.08801
   0.08335
   0.09306
   0.08457
   0.08771
   0.08450
   0.09128
   0.09234
   0.09217
   0.08618
   0.09044
   0.08395
   0.08435
   0.08537
   0.08794
   0.08635
   0.08405
   0.08177
   0.08474
   0.08897
   0.08454
   0.08768
   0.08611
   0.09175
   0.08845
   0.09138
   0.09372
   0.07344
   0.07924
   0.07801
   0.08062
   0.07106
   0.06242
   0.05527
   0.06533
   0.06261
   0.06425
   0.05829
   0.06138
   0.05859
   0.06299
   0.05930
   0.05883
   0.06395
   0.06502
   0.05600
   0.05464
   0.05290
   0.05697
   0.06116
   0.06392
   0.05905
   0.05436
   0.05692
   0.06011
   0.06065
   0.06012
   0.05868
   0.06031
   0.06251
   0.06054
   0.06334
   0.05807
   0.05808
   0.05838
   0.05544
   0.05462
   0.05709
   0.05833
   0.05465
   0.05909
   0.05791
   0.05603
   0.05907
   0.05852
   0.05585
   0.06426
   0.05858
   0.05540
   0.05784
   0.05686
   0.05885
   0.05725
   0.05863
   0.06260
   0.05449
   0.05412
   0.05696
   0.05263
   0.06258
   0.05669
   0.06251
   0.05612
   0.05319
   0.05505
   0.06318
   0.05931
   0.05800
   0.05677
   0.05988
   0.05426
   0.05315
   0.06331
   0.05327
   0.05859
   0.06234
   0.05918
   0.05893
   0.05578
   0.05526
   0.05875
   0.05695
   0.05393
   0.06264
   0.05875
   0.05742
   0.05488
   0.05980
   0.06153
   0.05859
   0.05836
   0.06373
   0.05603
   0.05894
   0.06087
   0.05515
   0.05522
   0.06087
   0.05814
   0.05838
   0.05951
   0.05342
   0.05992
   0.05738
   0.05832
   0.05434
   0.05422
   0.05529
   0.05496
   0.05918
   0.05994
   0.05869
   0.05938
   0.05921
   0.05762
   0.05440
   0.05488
   0.06058
   0.05951
   0.05706
   0.05906
   0.06238
   0.05459
   0.05595
   0.05578
   0.05762
   0.05804
   0.06787
   0.05731
   0.06111
   0.05732
   0.05748
   0.06853
   0.06029
   0.06433
   0.05553
   0.06260
   0.05998
   0.05705
   0.05627
   0.05669
   0.05714
   0.06172
   0.06056
   0.06573
   0.05549
   0.05602
   0.05556
   0.05874
   0.05598
   0.06406
   0.05743
   0.05542
   0.06093
   0.06245
   0.05854
   0.06372
   0.06689
   0.05488
   0.04385
   0.05408
   0.07404
   0.04690
   0.04121
   0.04339
   0.05430
   0.03540
   0.03702
   0.04084
   0.03387
   0.03802
   0.04607
   0.03412
   0.03426
   0.04087
   0.04404
   0.03726
   0.04119
   0.04126
   0.04482
   0.03457
   0.03491
   0.03851
   0.03555
   0.04468
   0.03632
   0.04090
   0.03633
   0.03735
   0.03484
   0.04511
   0.03426
   0.03722
   0.03490
   0.03592
   0.04131
   0.04115
   0.04018
   0.04279
   0.03702
   0.03672
   0.04410
   0.03541
   0.03734
   0.03596
   0.04691
   0.04631
   0.03719
   0.04061
   0.03712
   0.03776
   0.04038
   0.04126
   0.03833
   0.03669
   0.03707
   0.03603
   0.03995
   0.03540
   0.03893
   0.03669
   0.04133
   0.04061
   0.03611
   0.03772
   0.04120
   0.04096
   0.03457
   0.04024
   0.03498
   0.04609
   0.03639
   0.03543
   0.04356
   0.03635
   0.03745
   0.04705
   0.03625
   0.04012
   0.03428
   0.03513
   0.03601
   0.03473
   0.03955
   0.04137
   0.04245
   0.04122
   0.04589
   0.04472
   0.03748
   0.04062
   0.04138
   0.04192
   0.03586
   0.04034
   0.04565
   0.03587
   0.03742
   0.04413
   0.03590
   0.03992
   0.04126
   0.04136
   0.03486
   0.03550
   0.03392
   0.04929
   0.04546
   0.03661
   0.04057
   0.03586
   0.04108
   0.04048
   0.04040
   0.04358
   0.03521
   0.03609
   0.04048
   0.04112
   0.03443
   0.04008
   0.03672
   0.03611
   0.04047
   0.04116
   0.04129
   0.03549
   0.03613
   0.04072
   0.03862
   0.04582
   0.03516
   0.03735
   0.04135
   0.03950
   0.03962
   0.04439
   0.04624
   0.03750
   0.04221
   0.03685
   0.04511
   0.04451
   0.04008
   0.04077
   0.04031
   0.04185
   0.03619
   0.03633
   0.03887
   0.03496
   0.03632
   0.04090
   0.04739
   0.03967
   0.04836
   0.03739
   0.08633
   0.05584
   0.05194
   0.03964
   0.05246
   0.02949
   0.04323
   0.02775
   0.04184
   0.02591
   0.03878
   0.03925
   0.02735
   0.03335
   0.02694
   0.03858
   0.03338
   0.03618
   0.03534
   0.02849
   0.03833
   0.03346
   0.03406
   0.03567
   0.03019
   0.03389
   0.02810
   0.02907
   0.03048
   0.03601
   0.02922
   0.02980
   0.03573
   0.03552
   0.03469
   0.03462
   0.03036
   0.03068
   0.03013
   0.03584
   0.03434
   0.04074
   0.03117
   0.02942
   0.03161
   0.02816
   0.04542
   0.03177
   0.03124
   0.02977
   0.03094
   0.03092
   0.03074
   0.02960
   0.04007
   0.03042
   0.03092
   0.03172
   0.03061
   0.03576
   0.02904
   0.03494
   0.03210
   0.04025
   0.03400
   0.03189
   0.03089
   0.03562
   0.03608
   0.03104
   0.03499
   0.03592
   0.02939
   0.03497
   0.03525
   0.02910
   0.02895
   0.03431
   0.03133
   0.03010
   0.03596
   0.03947
   0.03091
   0.02884
   0.02796
   0.03948
   0.03098
   0.03106
   0.04088
   0.04264
   0.02929
   0.03497
   0.02912
   0.03951
   0.03911
   0.02961
   0.02946
   0.03291
   0.02977
   0.02928
   0.03901
   0.02966
   0.03068
   0.03531
   0.03208
   0.03493
   0.02956
   0.03850
   0.03001
   0.02881
   0.03335
   0.02942
   0.02933
   0.02818
   0.03393
   0.02999
   0.02991
   0.03536
   0.03306
   0.04525
   0.03462
   0.03559
   0.03034
   0.03454
   0.03435
   0.03028
   0.03490
   0.03426
   0.03385
   0.02969
   0.04164
   0.03724
   0.02996
   0.02957
   0.03043
   0.02913
   0.03005
   0.03536
   0.03486
   0.03876
   0.04337
   0.03003
   0.04249
   0.03016
   0.03456
   0.03321
   0.02968
   0.03372
   0.03484
   0.02886
   0.02947
   0.02861
   0.03142
   0.02864
   0.02991
   0.03367
   0.03404
   0.03596
   0.03050
   0.02961
   0.06308
   0.03585
   0.05525
   0.07422
   0.02745
   0.03399
   0.03411
   0.03770
   0.03606
   0.02837
   0.03062
   0.02935
   0.02410
   0.03617
   0.03176
   0.03454
   0.03595
   0.02412
   0.03199
   0.04175
   0.02830
   0.02670
   0.04651
   0.02621
   0.02614
   0.03294
   0.02586
   0.02701
   0.03102
   0.02707
   0.02606
   0.03234
   0.02714
   0.03595
   0.02461
   0.02713
   0.03167
   0.02688
   0.02531
   0.03106
   0.02712
   0.02742
   0.02731
   0.02801
   0.03128
   0.03185
   0.02751
   0.02621
   0.02678
   0.03324
   0.02768
   0.02661
   0.03641
   0.03321
   0.02762
   0.02756
   0.02618
   0.02823
   0.03283
   0.03228
   0.03114
   0.03658
   0.02594
   0.02575
   0.02701
   0.02572
   0.03338
   0.03251
   0.03131
   0.03148
   0.03427
   0.03277
   0.03203
   0.03319
   0.03942
   0.03197
   0.03168
   0.03045
   0.03235
   0.03358
   0.02875
   0.02767
   0.03661
   0.02993
   0.03563
   0.03086
   0.03146
   0.02726
   0.02994
   0.03134
   0.02700
   0.02633
   0.02633
   0.02555
   0.03114
   0.04090
   0.02774
   0.02500
   0.03244
   0.02701
   0.03162
   0.02511
   0.02947
   0.03181
   0.03145
   0.02616
   0.03009
   0.03205
   0.03128
   0.02539
   0.02625
   0.02672
   0.03048
   0.02763
   0.02539
   0.03254
   0.02499
   0.03161
   0.02577
   0.03109
   0.03741
   0.03655
   0.03230
   0.03068
   0.02543
   0.02583
   0.03691
   0.03198
   0.03044
   0.03023
   0.02985
   0.03233
   0.02533
   0.02652
   0.02565
   0.02582
   0.03162
   0.02586
   0.02484
   0.02628
   0.03032
   0.03165
   0.03176
   0.02779
   0.03551
   0.03223
   0.03671
   0.02597
   0.03149
   0.02622
   0.03322
   0.03295
   0.04042
   0.02617
   0.02789
   0.03154
   0.04068
   0.03268
   0.02635
   0.03297
   0.06646
   0.06834
   0.03564
   0.05421
   0.04501
   0.05055
   0.03727
   0.04126
   0.02698
   0.03757
   0.03246
   0.02210
   0.03161
   0.02733
   0.03211
   0.02337
   0.02191
   0.03518
   0.03521
   0.02265
   0.02471
   0.02756
   0.02300
   0.02936
   0.02246
   0.02377
   0.03168
   0.02276
   0.02383
   0.02283
   0.02328
   0.02924
   0.02398
   0.02901
   0.03032
   0.02315
   0.02826
   0.02920
   0.02426
   0.03416
   0.02994
   0.03445
   0.02930
   0.02875
   0.03908
   0.02901
   0.02908
   0.02313
   0.03429
   0.03475
   0.02301
   0.03726
   0.02504
   0.02367
   0.03375
   0.02300
   0.03049
   0.02903
   0.02322
   0.02451
   0.02365
   0.02380
   0.02380
   0.02360
   0.02946
   0.02864
   0.02988
   0.02897
   0.02366
   0.02399
   0.02920
   0.02378
   0.02377
   0.02440
   0.02499
   0.02365
   0.02223
   0.02390
   0.03559
   0.02511
   0.02312
   0.02354
   0.02262
   0.02882
   0.02648
   0.02130
   0.02902
   0.02939
   0.02927
   0.02307
   0.03408
   0.03394
   0.02957
   0.03430
   0.03607
   0.02447
   0.03876
   0.02335
   0.02294
   0.03961
   0.02827
   0.02873
   0.03384
   0.02892
   0.02340
   0.02290
   0.02895
   0.02233
   0.02898
   0.02337
   0.02774
   0.03450
   0.02271
   0.02317
   0.02345
   0.02760
   0.03316
   0.02301
   0.02160
   0.02253
   0.02881
   0.02368
   0.02334
   0.03964
   0.02897
   0.02351
   0.02381
   0.02260
   0.02331
   0.02903
   0.02902
   0.02298
   0.02220
   0.02372
   0.03239
   0.02222
   0.02288
   0.02302
   0.02249
   0.02409
   0.02266
   0.02355
   0.02266
   0.02816
   0.02906
   0.02338
   0.02321
   0.02304
   0.04217
   0.02380
   0.02882
   0.02800
   0.03458
   0.02358
   0.02789
   0.03377
   0.02749
   0.03994
   0.02798
   0.03388
   0.06001
   0.05921
   0.07854
   0.06585
   0.03376
   0.03490
   0.05535
   0.04082
   0.04701
   0.01836
   0.03403
   0.02601
   0.03129
   0.01906
   0.01999
   0.03204
   0.03977
   0.03050
   0.02085
   0.03749
   0.02030
   0.02019
   0.02134
   0.02583
   0.02727
   0.02022
   0.03464
   0.03154
   0.02125
   0.02584
   0.02614
   0.02092
   0.02042
   0.02621
   0.03131
   0.02688
   0.02633
   0.02607
   0.02031
   0.03200
   0.02085
   0.02096
   0.02145
   0.02097
   0.03292
   0.03255
   0.02173
   0.02666
   0.02113
   0.03320
   0.02578
   0.02076
   0.02208
   0.02149
   0.02208
   0.02111
   0.02587
   0.02127
   0.02778
   0.02097
   0.02114
   0.02291
   0.02703
   0.02082
   0.03312
   0.02748
   0.02145
   0.02750
   0.02202
   0.03894
   0.02759
   0.02195
   0.03006
   0.02075
   0.03186
   0.02214
   0.02041
   0.02227
   0.02146
   0.02133
   0.02802
   0.02233
   0.02108
   0.01958
   0.03650
   0.02591
   0.02021
   0.03950
   0.02663
   0.02670
   0.01962
   0.02700
   0.02788
   0.02582
   0.02548
   0.01987
   0.02101
   0.02559
   0.02136
   0.02002
   0.01988
   0.03212
   0.02151
   0.02656
   0.02711
   0.02583
   0.02712
   0.03130
   0.02631
   0.03092
   0.01960
   0.02548
   0.04749
   0.02089
   0.01935
   0.02621
   0.02623
   0.02533
   0.02545
   0.02622
   0.02530
   0.02607
   0.02505
   0.02651
   0.02474
   0.02008
   0.02666
   0.02577
   0.02081
   0.02015
   0.02651
   0.02583
   0.02608
   0.02614
   0.02090
   0.02006
   0.02024
   0.02557
   0.02629
   0.03209
   0.02613
   0.02047
   0.02040
   0.02578
   0.03075
   0.02014
   0.02606
   0.02002
   0.02591
   0.03142
   0.02111
   0.02067
   0.02024
   0.02056
   0.02987
   0.02102
   0.02244
   0.02035
   0.02120
   0.02152
   0.09092
   0.06357
   0.07264
   0.05243
   0.03359
   0.04638
   0.02261
   0.04028
   0.03433
   0.03482
   0.02866
   0.03551
   0.02225
   0.02266
   0.02975
   0.02428
   0.01779
   0.04084
   0.02352
   0.02399
   0.01899
   0.03044
   0.02512
   0.03001
   0.01674
   0.02481
   0.01960
   0.01930
   0.01847
   0.02660
   0.02611
   0.02407
   0.03026
   0.01965
   0.01940
   0.03634
   0.01893
   0.02833
   0.02536
   0.02374
   0.02599
   0.02536
   0.01968
   0.01929
   0.02565
   0.02538
   0.01890
   0.02621
   0.03042
   0.02413
   0.01935
   0.03195
   0.01888
   0.02604
   0.02585
   0.02414
   0.02586
   0.03066
   0.02605
   0.01989
   0.02895
   0.02047
   0.02032
   0.02072
   0.02082
   0.02476
   0.01833
   0.02475
   0.02528
   0.02000
   0.02149
   0.02620
   0.02086
   0.01930
   0.01920
   0.01963
   0.02046
   0.03125
   0.02060
   0.01993
   0.02087
   0.01972
   0.01865
   0.04114
   0.01877
   0.03535
   0.02417
   0.02417
   0.02460
   0.02956
   0.01892
   0.01886
   0.02361
   0.02350
   0.02366
   0.02452
   0.02482
   0.01832
   0.03564
   0.03064
   0.03050
   0.03011
   0.03464
   0.01890
   0.03531
   0.01911
   0.03050
   0.01918
   0.01843
   0.01843
   0.03260
   0.01878
   0.01775
   0.01918
   0.02323
   0.01763
   0.02391
   0.02433
   0.02377
   0.01924
   0.01775
   0.01924
   0.02489
   0.03048
   0.02555
   0.01870
   0.01827
   0.02479
   0.02505
   0.02502
   0.02577
   0.02995
   0.01908
   0.01876
   0.03029
   0.01824
   0.01828
   0.02434
   0.01830
   0.02942
   0.01844
   0.03078
   0.02350
   0.01948
   0.01958
   0.01907
   0.01885
   0.03051
   0.01860
   0.01893
   0.02400
   0.03028
   0.01870
   0.01888
   0.01785
   0.02476
   0.02986
   0.02448
   0.03591
   0.01822
   0.10654
   0.06171
   0.05823
   0.06268
   0.02021
   0.03551
   0.03789
   0.02696
   0.04135
   0.01500
   0.02620
   0.02764
   0.01519
   0.02691
   0.02659
   0.01641
   0.02189
   0.03371
   0.02696
   0.02226
   0.01602
   0.02254
   0.02831
   0.02318
   0.02203
   0.01613
   0.02191
   0.02235
   0.01780
   0.01659
   0.01720
   0.01594
   0.01739
   0.01691
   0.02909
   0.02314
   0.01643
   0.01788
   0.01697
   0.01764
   0.02408
   0.01746
   0.02354
   0.01730
   0.02391
   0.01825
   0.02349
   0.01770
   0.02383
   0.01727
   0.02361
   0.03509
   0.01742
   0.01809
   0.01647
   0.01797
   0.01846
   0.02261
   0.01875
   0.01860
   0.02300
   0.02378
   0.01772
   0.02463
   0.02230
   0.01877
   0.02835
   0.02238
   0.02316
   0.02830
   0.01828
   0.02515
   0.01731
   0.02359
   0.01741
   0.01894
   0.01687
   0.01836
   0.02774
   0.01819
   0.02379
   0.01805
   0.01729
   0.01651
   0.01681
   0.02732
   0.02810
   0.02139
   0.01695
   0.01729
   0.02340
   0.02231
   0.01549
   0.02727
   0.01717
   0.02790
   0.01677
   0.01607
   0.01675
   0.02531
   0.01713
   0.02863
   0.01676
   0.02860
   0.02147
   0.02123
   0.03043
   0.02326
   0.01667
   0.01628
   0.01629
   0.02857
   0.02202
   0.01638
   0.02735
   0.02201
   0.02775
   0.01695
   0.01607
   0.02257
   0.01598
   0.02794
   0.02241
   0.02800
   0.01698
   0.02208
   0.02170
   0.01676
   0.02286
   0.02151
   0.02194
   0.01661
   0.01679
   0.01589
   0.02223
   0.02249
   0.01676
   0.01681
   0.01563
   0.02828
   0.01598
   0.01610
   0.02915
   0.02276
   0.02179
   0.02917
   0.01636
   0.02176
   0.01612
   0.02110
   0.01603
   0.02245
   0.02749
   0.02202
   0.02139
   0.03360
   0.02159
   0.01663
   0.01619
   0.01532
   0.06262
   0.04298
   0.07298
   0.02939
   0.04378
   0.03689
   0.04381
   0.02647
   0.01899
   0.03114
   0.03237
   0.04413
   0.04079
   0.03256
   0.02045
   0.02007
   0.01483
   0.02637
   0.02715
   0.02142
   0.01505
   0.01603
   0.01460
   0.02118
   0.02089
   0.02654
   0.01688
   0.02675
   0.03087
   0.01526
   0.01629
   0.02150
   0.01579
   0.01543
   0.01519
   0.01658
   0.02181
   0.03423
   0.02142
   0.02246
   0.02327
   0.01564
   0.02625
   0.01685
   0.01731
   0.01704
   0.02859
   0.02244
   0.02252
   0.02140
   0.02164
   0.02239
   0.01556
   0.01590
   0.01633
   0.02185
   0.01741
   0.01612
   0.02282
   0.01628
   0.02749
   0.02825
   0.02157
   0.02265
   0.02166
   0.02153
   0.02273
   0.01681
   0.02243
   0.01744
   0.02919
   0.01602
   0.01826
   0.01588
   0.02272
   0.01543
   0.02217
   0.01581
   0.02899
   0.01698
   0.01739
   0.01639
   0.01482
   0.01618
   0.01478
   0.02106
   0.01488
   0.02669
   0.02112
   0.01415
   0.01564
   0.01521
   0.01489
   0.01564
   0.02126
   0.02173
   0.02096
   0.02762
   0.01528
   0.01625
   0.01574
   0.01458
   0.02108
   0.02037
   0.02662
   0.01591
   0.02688
   0.01470
   0.02044
   0.02152
   0.01474
   0.01457
   0.01532
   0.01518
   0.02164
   0.01501
   0.02097
   0.01485
   0.02691
   0.01545
   0.02653
   0.02606
   0.01510
   0.02044
   0.02727
   0.01453
   0.02201
   0.01559
   0.02110
   0.01516
   0.02149
   0.01490
   0.01470
   0.02642
   0.01496
   0.02041
   0.01519
   0.01482
   0.02133
   0.01514
   0.03362
   0.01512
   0.01576
   0.01470
   0.01503
   0.02110
   0.02661
   0.01408
   0.01451
   0.01497
   0.02391
   0.02416
   0.02102
   0.01451
   0.01534
   0.02057
   0.01445
   0.02075
   0.01550
   0.01409
   0.09164
   0.05534
   0.05138
   0.05968
   0.06565
   0.03103
   0.02998
   0.02497
   0.03679
   0.01998
   0.01225
   0.02817
   0.01889
   0.01988
   0.02598
   0.02096
   0.01960
   0.03188
   0.02108
   0.02001
   0.01439
   0.02593
   0.02661
   0.01408
   0.02104
   0.02148
   0.02021
   0.02013
   0.01600
   0.02064
   0.03033
   0.01505
   0.01360
   0.01652
   0.02642
   0.02266
   0.02213
   0.02675
   0.01576
   0.02722
   0.02201
   0.01692
   0.01442
   0.02049
   0.01603
   0.02184
   0.02202
   0.01562
   0.02166
   0.02735
   0.02277
   0.02235
   0.01617
   0.02137
   0.02230
   0.01623
   0.02119
   0.01466
   0.02111
   0.01589
   0.01515
   0.01630
   0.02205
   0.01604
   0.02142
   0.02472
   0.01749
   0.01479
   0.02213
   0.02160
   0.01752
   0.01519
   0.02822
   0.01614
   0.02199
   0.01630
   0.02129
   0.01767
   0.01690
   0.01624
   0.01794
   0.01610
   0.02109
   0.01547
   0.02069
   0.02413
   0.02102
   0.01474
   0.02643
   0.02114
   0.02667
   0.01431
   0.01498
   0.01493
   0.01413
   0.02643
   0.01543
   0.01474
   0.01482
   0.01410
   0.02665
   0.02031
   0.01461
   0.03265
   0.02088
   0.02131
   0.02112
   0.01396
   0.02629
   0.01478
   0.01503
   0.02146
   0.02055
   0.02118
   0.01994
   0.01446
   0.01489
   0.02565
   0.03241
   0.02149
   0.02584
   0.02082
   0.02724
   0.01424
   0.02117
   0.02102
   0.01548
   0.02349
   0.02024
   0.02111
   0.02049
   0.01514
   0.02584
   0.01471
   0.01980
   0.02124
   0.02721
   0.02048
   0.01318
   0.02637
   0.02027
   0.02652
   0.01400
   0.02050
   0.02015
   0.01453
   0.01464
   0.01515
   0.01353
   0.02765
   0.01999
   0.01422
   0.01479
   0.01991
   0.01411
   0.01402
   0.02649
   0.02576
   0.02639
   0.01992
   0.06509
   0.05097
   0.05919
   0.07054
   0.02300
   0.00940
   0.02032
   0.02664
   0.04263
   0.02526
   0.02103
   0.02003
   0.02971
   0.03075
   0.01377
   0.03129
   0.01253
   0.01831
   0.01937
   0.01944
   0.01312
   0.02931
   0.01343
   0.01427
   0.01486
   0.01411
   0.02059
   0.01970
   0.01451
   0.02576
   0.02040
   0.01978
   0.01461
   0.03360
   0.01338
   0.01427
   0.02052
   0.02004
   0.02064
   0.01504
   0.01344
   0.01469
   0.02004
   0.01605
   0.01371
   0.02658
   0.01411
   0.03289
   0.03274
   0.01277
   0.02115
   0.01602
   0.02111
   0.02110
   0.01508
   0.01567
   0.02576
   0.02209
   0.02261
   0.01402
   0.01526
   0.02182
   0.01756
   0.01425
   0.01501
   0.02029
   0.01618
   0.02205
   0.01999
   0.01509
   0.01516
   0.01484
   0.02199
   0.02186
   0.01613
   0.01481
   0.01561
   0.01552
   0.02204
   0.01715
   0.02646
   0.02007
   0.02080
   0.02042
   0.01373
   0.02522
   0.01927
   0.01348
   0.01341
   0.01952
   0.02588
   0.01399
   0.01324
   0.01319
   0.01186
   0.01899
   0.01320
   0.01336
   0.01405
   0.02002
   0.02057
   0.01420
   0.01417
   0.01358
   0.01313
   0.01991
   0.01971
   0.01341
   0.01897
   0.01935
   0.01961
   0.02484
   0.02455
   0.01905
   0.01324
   0.01995
   0.01391
   0.03221
   0.01464
   0.01857
   0.03196
   0.01978
   0.02573
   0.01379
   0.01379
   0.01996
   0.03247
   0.01845
   0.01351
   0.01962
   0.01353
   0.01410
   0.01381
   0.01495
   0.02019
   0.01332
   0.02086
   0.02627
   0.02573
   0.01356
   0.02044
   0.01947
   0.03249
   0.01399
   0.01402
   0.01239
   0.01945
   0.01335
   0.01336
   0.02550
   0.01301
   0.01407
   0.01312
   0.01309
   0.01989
   0.01912
   0.01407
   0.01955
   0.01375
   0.01979
   0.04309
   0.04427
   0.06016
   0.07154
   0.04079
   0.04175
   0.05180
   0.01754
   0.02653
   0.00932
   0.01172
   0.01786
   0.01652
   0.01289
   0.03086
   0.01919
   0.01885
   0.01928
   0.01375
   0.02575
   0.01829
   0.01173
   0.01296
   0.01445
   0.02008
   0.01346
   0.02100
   0.01408
   0.01524
   0.01456
   0.01965
   0.01845
   0.01314
   0.01388
   0.02165
   0.03014
   0.02011
   0.01946
   0.01305
   0.02107
   0.01444
   0.01290
   0.01481
   0.02061
   0.02106
   0.02102
   0.03461
   0.02099
   0.02039
   0.01530
   0.02109
   0.02691
   0.01594
   0.02090
   0.01508
   0.02789
   0.02015
   0.01453
   0.02648
   0.01511
   0.02071
   0.03727
   0.01545
   0.02036
   0.03406
   0.02143
   0.01543
   0.02004
   0.02065
   0.02795
   0.01461
   0.01600
   0.02109
   0.01507
   0.01676
   0.02052
   0.01742
   0.02120
   0.02197
   0.01568
   0.01731
   0.01513
   0.01971
   0.01953
   0.01316
   0.01227
   0.01903
   0.01315
   0.01868
   0.02588
   0.01364
   0.02487
   0.02500
   0.01907
   0.01288
   0.01417
   0.02936
   0.01342
   0.01325
   0.01343
   0.01955
   0.01894
   0.02034
   0.01389
   0.01933
   0.02628
   0.01381
   0.01302
   0.01270
   0.01973
   0.02022
   0.01917
   0.01959
   0.01898
   0.01357
   0.02571
   0.01290
   0.01308
   0.01956
   0.03262
   0.01292
   0.02240
   0.01937
   0.01255
   0.01365
   0.01930
   0.01318
   0.02507
   0.01971
   0.01938
   0.01363
   0.02576
   0.01343
   0.02205
   0.01363
   0.01316
   0.01397
   0.01369
   0.02559
   0.02253
   0.01340
   0.01241
   0.01319
   0.02667
   0.03524
   0.01364
   0.01319
   0.01983
   0.01252
   0.02588
   0.02219
   0.01292
   0.02576
   0.01942
   0.01357
   0.01319
   0.01361
   0.01964
   0.01310
   0.03151
   0.04933
   0.03431
   0.03473
   0.04029
   0.04064
   0.01688
   0.02242
   0.02941
   0.02646
   0.00961
   0.02697
   0.01746
   0.01153
   0.01941
   0.02436
   0.01819
   0.03432
   0.01858
   0.02143
   0.01220
   0.01849
   0.01230
   0.01856
   0.01311
   0.02419
   0.01416
   0.01308
   0.01179
   0.02038
   0.01329
   0.01303
   0.02050
   0.01954
   0.02560
   0.01313
   0.03265
   0.01344
   0.01305
   0.01445
   0.02682
   0.01947
   0.02644
   0.02618
   0.02139
   0.01454
   0.02013
   0.01394
   0.01442
   0.01607
   0.01534
   0.02791
   0.01544
   0.01976
   0.01465
   0.01564
   0.01964
   0.02169
   0.01513
   0.01492
   0.02217
   0.02152
   0.02021
   0.01480
   0.01469
   0.02065
   0.02690
   0.02118
   0.02353
   0.01554
   0.02147
   0.01474
   0.01632
   0.03183
   0.01485
   0.01383
   0.02090
   0.01556
   0.01399
   0.01414
   0.01591
   0.01599
   0.01366
   0.02037
   0.01855
   0.02507
   0.02611
   0.01890
   0.01213
   0.01352
   0.01978
   0.01302
   0.01152
   0.01248
   0.01282
   0.01315
   0.01292
   0.01852
   0.03146
   0.01334
   0.01303
   0.01267
   0.02522
   0.01273
   0.01168
   0.01140
   0.01249
   0.01229
   0.01357
   0.01394
   0.01912
   0.02062
   0.01384
   0.01409
   0.01877
   0.01324
   0.01967
   0.01373
   0.01348
   0.01390
   0.02562
   0.01906
   0.01964
   0.02009
   0.02536
   0.02117
   0.01251
   0.01291
   0.01812
   0.01189
   0.01285
   0.01379
   0.01967
   0.01954
   0.01803
   0.02754
   0.01193
   0.01271
   0.01178
   0.01283
   0.01247
   0.01900
   0.01300
   0.01297
   0.01312
   0.01231
   0.01820
   0.01141
   0.01941
   0.02563
   0.02035
   0.02132
   0.02025
   0.01217
   0.01837
   0.02582
   0.01305
   0.01846
   0.01816
   0.01193
   0.01273
   0.04941
   0.03207
   0.06953
   0.04170
   0.02902
   0.03938
   0.01993
   0.01617
   0.04605
   0.01661
   0.03724
   0.01659
   0.01786
   0.01656
   0.01806
   0.01283
   0.01314
   0.01199
   0.01199
   0.01275
   0.01192
   0.01947
   0.01139
   0.02499
   0.01397
   0.01978
   0.01935
   0.01231
   0.01293
   0.01360
   0.01259
   0.02068
   0.01421
   0.01419
   0.01899
   0.02743
   0.02104
   0.01443
   0.02036
   0.01277
   0.03317
   0.01990
   0.01409
   0.02112
   0.01264
   0.01176
   0.01433
   0.03240
   0.01960
   0.02232
   0.01702
   0.01488
   0.01665
   0.01464
   0.01506
   0.02794
   0.01565
   0.02095
   0.02962
   0.01508
   0.01716
   0.02138
   0.02141
   0.01456
   0.01481
   0.03458
   0.01500
   0.01705
   0.01618
   0.01609
   0.02147
   0.02314
   0.01963
   0.01596
   0.01548
   0.02295
   0.01758
   0.01564
   0.01434
   0.01468
   0.01831
   0.02039
   0.01512
   0.02410
   0.01115
   0.01380
   0.01883
   0.01844
   0.01827
   0.01923
   0.01879
   0.01176
   0.01828
   0.01284
   0.01232
   0.01331
   0.01944
   0.01381
   0.01908
   0.01963
   0.01368
   0.01382
   0.01266
   0.02058
   0.01871
   0.02582
   0.01262
   0.02509
   0.01954
   0.02006
   0.01343
   0.01322
   0.01931
   0.01250
   0.01181
   0.01884
   0.01938
   0.01948
   0.01880
   0.03197
   0.01263
   0.01182
   0.01192
   0.01322
   0.01886
   0.01237
   0.01812
   0.01972
   0.01285
   0.02490
   0.02024
   0.01780
   0.01339
   0.01878
   0.01920
   0.02608
   0.01972
   0.03170
   0.01172
   0.01903
   0.01958
   0.01253
   0.01271
   0.01315
   0.01930
   0.01902
   0.01906
   0.01176
   0.01856
   0.01255
   0.01956
   0.02574
   0.01437
   0.01952
   0.01225
   0.01969
   0.01287
   0.01927
   0.01200
   0.01968
   0.02057
   0.05861
   0.03460
   0.03621
   0.01545
   0.02519
   0.00857
   0.02928
   0.00951
   0.00836
   0.01210
   0.00991
   0.01546
   0.00982
   0.01849
   0.01857
   0.01873
   0.01458
   0.01964
   0.01866
   0.01236
   0.01167
   0.01227
   0.01610
   0.01461
   0.02040
   0.03312
   0.01493
   0.01338
   0.01972
   0.02319
   0.01458
   0.02734
   0.02705
   0.02233
   0.02064
   0.02723
   0.01533
   0.01413
   0.01429
   0.02340
   0.02207
   0.02103
   0.02741
   0.01503
   0.01631
   0.01615
   0.01449
   0.01754
   0.01612
   0.01534
   0.01433
   0.01531
   0.01272
   0.01618
   0.01702
   0.02737
   0.01332
   0.01541
   0.02238
   0.02205
   0.01488
   0.01670
   0.01518
   0.01462
   0.02250
   0.01691
   0.02038
   0.01432
   0.01678
   0.02850
   0.01607
   0.02502
   0.01641
   0.02143
   0.02365
   0.01704
   0.01710
   0.03535
   0.03338
   0.01915
   0.02301
   0.02655
   0.02494
   0.01970
   0.01858
   0.02021
   0.01432
   0.02038
   0.01240
   0.01886
   0.02079
   0.01352
   0.02654
   0.01967
   0.01968
   0.01257
   0.02080
   0.01873
   0.01291
   0.01226
   0.01304
   0.01314
   0.01261
   0.01911
   0.01457
   0.01369
   0.02605
   0.01956
   0.01356
   0.01237
   0.01247
   0.01297
   0.01919
   0.01888
   0.01282
   0.02441
   0.01551
   0.01214
   0.01281
   0.02514
   0.02081
   0.02089
   0.01994
   0.02091
   0.02011
   0.02521
   0.01900
   0.01900
   0.01961
   0.02511
   0.01877
   0.02491
   0.02587
   0.01356
   0.01295
   0.01389
   0.01401
   0.01362
   0.01273
   0.01935
   0.01214
   0.02165
   0.01827
   0.01989
   0.01835
   0.01987
   0.02034
   0.02949
   0.01316
   0.02591
   0.02029
   0.01376
   0.01341
   0.01921
   0.02603
   0.01296
   0.01359
   0.01328
   0.01259
   0.02060
   0.03142
   0.02046
   0.01431
   0.02829
   0.02263
   0.00882
   0.01652
   0.01645
   0.02315
   0.01811
   0.01073
   0.03219
   0.01027
   0.02589
   0.01215
   0.01276
   0.01323
   0.01448
   0.01312
   0.01353
   0.01924
   0.03284
   0.01558
   0.02630
   0.01266
   0.02265
   0.01891
   0.02237
   0.01998
   0.01433
   0.01400
   0.01439
   0.01443
   0.01565
   0.01434
   0.02892
   0.01547
   0.01406
   0.02782
   0.01389
   0.02059
   0.01398
   0.01363
   0.01467
   0.01701
   0.02393
   0.01580
   0.01360
   0.01588
   0.01641
   0.01482
   0.01476
   0.01565
   0.01542
   0.01700
   0.02285
   0.02162
   0.01664
   0.01565
   0.02270
   0.01840
   0.01954
   0.01840
   0.01716
   0.01618
   0.01824
   0.01693
   0.01979
   0.01992
   0.01804
   0.02458
   0.01661
   0.01553
   0.02542
   0.02835
   0.01604
   0.03104
   0.01793
   0.01685
   0.01665
   0.02215
   0.01541
   0.02074
   0.01308
   0.01994
   0.02704
   0.02751
   0.03258
   0.02045
   0.02111
   0.01957
   0.02183
   0.01497
   0.01508
   0.01982
   0.01368
   0.01307
   0.02641
   0.02628
   0.02582
   0.01311
   0.01485
   0.01426
   0.01353
   0.01538
   0.01409
   0.01313
   0.01773
   0.01396
   0.01392
   0.02626
   0.01474
   0.02658
   0.01425
   0.01268
   0.03196
   0.01280
   0.01370
   0.01960
   0.01867
   0.01301
   0.01143
   0.01435
   0.01377
   0.01982
   0.01443
   0.01996
   0.01247
   0.01327
   0.01256
   0.01380
   0.01331
   0.01380
   0.02033
   0.01401
   0.02152
   0.01499
   0.01311
   0.01308
   0.01968
   0.02618
   0.02788
   0.02007
   0.01962
   0.02112
   0.02170
   0.02113
   0.01989
   0.01552
   0.01469
   0.01324
   0.01499
   0.01314
   0.02049
   0.02133
   0.01303
   0.02134
   0.02040
   0.02046
   0.01333
   0.03107
   0.02941
   0.00854
   0.03603
   0.01565
   0.01534
   0.01706
   0.01159
   0.01668
   0.01650
   0.01936
   0.01861
   0.01876
   0.02616
   0.02244
   0.01518
   0.01437
   0.01420
   0.01476
   0.01419
   0.01342
   0.02127
   0.02127
   0.01424
   0.02085
   0.01570
   0.02187
   0.01841
   0.01374
   0.01997
   0.02238
   0.02322
   0.02344
   0.02145
   0.01650
   0.02112
   0.01780
   0.02405
   0.01687
   0.01857
   0.01529
   0.01608
   0.01705
   0.01723
   0.02735
   0.01952
   0.02014
   0.01778
   0.02006
   0.01878
   0.01744
   0.03093
   0.01711
   0.02723
   0.01875
   0.01851
   0.01813
   0.01710
   0.01745
   0.01686
   0.02046
   0.01823
   0.01865
   0.01696
   0.01957
   0.01848
   0.01818
   0.01879
   0.02733
   0.01868
   0.01940
   0.01631
   0.02028
   0.02453
   0.01818
   0.01739
   0.01986
   0.01979
   0.01809
   0.02148
   0.02403
   0.02318
   0.01467
   0.01447
   0.01499
   0.02840
   0.02179
   0.01423
   0.01576
   0.02021
   0.01598
   0.01470
   0.01515
   0.02207
   0.02640
   0.01541
   0.02099
   0.01360
   0.01389
   0.01948
   0.01378
   0.01468
   0.02216
   0.01477
   0.02156
   0.02043
   0.02070
   0.01492
   0.01408
   0.02747
   0.02175
   0.02141
   0.01442
   0.01424
   0.01429
   0.01256
   0.02796
   0.01450
   0.02037
   0.02863
   0.01437
   0.01567
   0.01818
   0.01536
   0.01519
   0.01436
   0.01593
   0.01470
   0.02170
   0.02122
   0.02776
   0.01455
   0.01248
   0.02122
   0.02112
   0.02013
   0.01549
   0.02012
   0.02171
   0.01590
   0.01624
   0.02019
   0.01962
   0.02225
   0.02617
   0.01602
   0.01365
   0.02192
   0.01517
   0.01541
   0.01633
   0.01502
   0.01589
   0.01529
   0.02326
   0.01547
   0.02021
   0.01333
   0.01491
   0.01334
   0.02316
   0.01483
   0.00798
   0.02302
   0.01611
   0.01691
   0.02403
   0.02467
   0.01947
   0.01492
   0.01932
   0.01161
   0.02485
   0.01459
   0.01995
   0.01936
   0.01511
   0.02352
   0.02024
   0.01736
   0.01678
   0.01689
   0.02291
   0.02448
   0.02310
   0.02314
   0.01530
   0.01734
   0.01850
   0.01806
   0.01904
   0.01587
   0.02403
   0.02055
   0.01748
   0.01742
   0.01574
   0.01965
   0.01651
   0.02023
   0.02595
   0.02939
   0.01636
   0.02835
   0.02678
   0.01984
   0.01818
   0.02021
   0.01747
   0.03227
   0.03145
   0.02122
   0.01867
   0.02584
   0.01995
   0.02134
   0.01883
   0.02623
   0.01796
   0.02349
   0.02212
   0.01694
   0.02635
   0.02118
   0.02018
   0.03314
   0.02013
   0.02112
   0.02116
   0.02054
   0.01970
   0.02269
   0.01979
   0.02117
   0.02114
   0.03103
   0.02094
   0.02330
   0.02285
   0.02135
   0.02154
   0.01960
   0.02795
   0.01740
   0.01608
   0.01467
   0.02334
   0.02291
   0.01450
   0.02841
   0.01670
   0.01586
   0.01722
   0.01521
   0.01551
   0.01596
   0.01663
   0.02316
   0.02240
   0.02156
   0.01426
   0.01685
   0.01382
   0.01664
   0.01702
   0.01703
   0.02233
   0.02342
   0.01624
   0.01631
   0.01468
   0.02421
   0.01551
   0.01472
   0.01384
   0.01749
   0.01524
   0.01575
   0.02293
   0.01549
   0.02699
   0.02538
   0.01583
   0.02397
   0.01562
   0.01603
   0.02158
   0.01861
   0.02189
   0.02228
   0.01755
   0.02402
   0.02543
   0.02280
   0.02234
   0.01669
   0.02145
   0.01456
   0.01497
   0.01426
   0.01780
   0.01798
   0.01588
   0.02907
   0.01723
   0.01722
   0.02101
   0.01499
   0.01720
   0.01628
   0.02196
   0.02834
   0.02283
   0.02511
   0.01593
   0.02223
   0.01568
   0.02052
   0.01743
   0.02167
   0.00879
   0.01413
   0.00879
   0.01053
   0.01520
   0.01771
   0.01281
   0.01904
   0.01991
   0.01543
   0.01580
   0.02613
   0.01982
   0.01595
   0.01638
   0.02463
   0.01741
   0.01598
   0.01873
   0.02897
   0.03129
   0.01429
   0.02455
   0.01898
   0.02480
   0.01794
   0.02706
   0.02434
   0.01756
   0.01784
   0.02487
   0.02438
   0.01864
   0.02770
   0.02012
   0.02394
   0.01969
   0.02035
   0.01775
   0.02661
   0.02678
   0.02324
   0.01677
   0.02456
   0.01619
   0.02073
   0.02662
   0.02424
   0.01854
   0.03480
   0.02342
   0.02069
   0.02033
   0.02688
   0.02142
   0.01734
   0.02103
   0.02221
   0.02209
   0.02267
   0.02839
   0.01989
   0.02271
   0.02219
   0.02394
   0.02268
   0.02233
   0.03326
   0.02091
   0.01959
   0.02117
   0.01921
   0.02804
   0.02346
   0.02155
   0.02763
   0.03033
   0.02331
   0.02944
   0.02329
   0.03102
   0.01961
   0.01897
   0.01696
   0.01717
   0.02923
   0.02461
   0.01851
   0.01619
   0.01575
   0.01693
   0.01684
   0.01631
   0.01766
   0.01705
   0.02200
   0.01687
   0.01568
   0.01848
   0.01789
   0.01735
   0.01881
   0.01760
   0.01952
   0.01878
   0.01808
   0.01729
   0.01841
   0.01709
   0.02203
   0.02880
   0.01772
   0.01795
   0.02360
   0.01884
   0.02432
   0.01778
   0.01704
   0.01788
   0.02378
   0.01873
   0.01690
   0.02930
   0.02376
   0.01640
   0.01902
   0.02224
   0.02460
   0.01864
   0.01606
   0.02461
   0.01830
   0.01807
   0.01674
   0.01841
   0.01711
   0.01965
   0.02358
   0.02364
   0.02231
   0.02283
   0.01948
   0.02396
   0.01801
   0.02466
   0.02408
   0.02577
   0.02391
   0.03104
   0.02249
   0.01758
   0.01604
   0.01886
   0.02381
   0.01935
   0.02994
   0.01869
   0.02257
   0.02867
   0.00822
   0.00845
   0.01551
   0.01605
   0.01692
   0.01779
   0.01388
   0.01233
   0.03260
   0.01302
   0.01661
   0.01572
   0.02204
   0.02448
   0.01832
   0.02099
   0.01750
   0.01669
   0.01945
   0.03670
   0.01904
   0.01708
   0.01919
   0.02013
   0.02034
   0.01835
   0.01640
   0.02020
   0.02152
   0.02376
   0.02584
   0.02678
   0.02093
   0.01980
   0.03432
   0.03374
   0.01695
   0.02113
   0.02049
   0.02209
   0.02361
   0.02345
   0.01999
   0.03124
   0.02241
   0.02115
   0.02135
   0.03004
   0.02129
   0.02035
   0.03085
   0.02234
   0.01963
   0.02676
   0.02236
   0.02174
   0.02617
   0.01995
   0.02766
   0.02379
   0.02098
   0.02233
   0.03001
   0.02175
   0.02902
   0.02851
   0.02700
   0.02995
   0.03425
   0.03449
   0.02605
   0.02196
   0.03146
   0.02250
   0.02459
   0.02655
   0.02272
   0.02230
   0.02780
   0.02113
   0.03205
   0.02388
   0.02942
   0.02106
   0.02004
   0.01690
   0.02043
   0.01830
   0.02841
   0.02020
   0.01868
   0.02088
   0.01764
   0.01767
   0.02575
   0.02330
   0.02376
   0.01890
   0.01767
   0.02524
   0.01888
   0.03694
   0.03143
   0.01770
   0.02688
   0.02464
   0.03017
   0.02043
   0.01959
   0.02862
   0.01714
   0.02558
   0.01974
   0.03066
   0.02423
   0.02547
   0.01761
   0.01987
   0.01862
   0.01876
   0.02757
   0.02032
   0.02526
   0.01818
   0.01949
   0.02025
   0.01925
   0.03061
   0.01899
   0.01790
   0.01966
   0.01800
   0.01853
   0.02918
   0.02569
   0.02030
   0.02050
   0.01745
   0.02011
   0.01767
   0.03080
   0.01823
   0.01938
   0.01813
   0.01677
   0.02291
   0.02028
   0.02032
   0.01831
   0.02511
   0.02724
   0.01853
   0.02572
   0.02625
   0.02012
   0.02153
   0.01920
   0.01950
   0.02401
   0.01793
   0.02391
   0.00977
   0.00982
   0.00957
   0.01810
   0.03276
   0.01547
   0.01606
   0.01883
   0.02744
   0.02258
   0.01745
   0.01790
   0.01634
   0.01988
   0.02599
   0.02080
   0.02507
   0.01829
   0.02518
   0.02117
   0.02467
   0.01962
   0.03968
   0.02259
   0.02256
   0.02029
   0.03258
   0.02204
   0.02844
   0.02721
   0.03365
   0.02624
   0.02809
   0.01939
   0.02706
   0.02432
   0.02888
   0.02105
   0.02428
   0.02768
   0.02324
   0.02017
   0.02997
   0.02534
   0.02134
   0.02261
   0.04158
   0.03013
   0.02246
   0.02932
   0.02319
   0.02656
   0.02358
   0.03022
   0.02232
   0.02943
   0.02149
   0.02289
   0.02360
   0.02378
   0.03361
   0.02597
   0.02507
   0.03489
   0.02121
   0.02521
   0.02501
   0.02767
   0.03374
   0.02781
   0.03275
   0.02683
   0.03143
   0.03761
   0.03208
   0.03095
   0.03193
   0.03473
   0.02907
   0.02749
   0.02535
   0.02195
   0.02207
   0.02276
   0.01834
   0.02525
   0.02624
   0.01847
   0.02147
   0.02559
   0.01916
   0.02571
   0.03884
   0.02824
   0.01957
   0.02044
   0.02463
   0.02005
   0.02003
   0.01926
   0.02814
   0.02558
   0.02531
   0.02358
   0.02691
   0.02027
   0.02089
   0.02631
   0.02138
   0.02078
   0.02446
   0.02490
   0.03032
   0.03767
   0.02521
   0.02130
   0.02503
   0.02015
   0.01857
   0.02084
   0.02039
   0.02273
   0.02036
   0.01966
   0.01874
   0.03114
   0.02453
   0.02695
   0.01912
   0.01921
   0.02638
   0.03148
   0.01876
   0.03833
   0.01869
   0.02385
   0.02813
   0.02482
   0.01953
   0.02675
   0.02663
   0.02591
   0.02699
   0.02376
   0.03001
   0.01924
   0.02799
   0.02650
   0.02678
   0.02114
   0.02140
   0.02746
   0.02047
   0.02861
   0.02675
   0.02641
   0.03269
   0.02679
   0.02062
   0.01860
   0.01093
   0.01707
   0.01293
   0.03988
   0.02207
   0.01222
   0.01695
   0.02137
   0.01588
   0.02211
   0.01605
   0.01779
   0.02808
   0.01738
   0.01980
   0.02218
   0.02649
   0.02607
   0.01764
   0.01935
   0.02127
   0.02326
   0.02949
   0.02091
   0.03456
   0.02766
   0.01992
   0.02422
   0.02877
   0.02714
   0.02124
   0.02899
   0.02292
   0.02802
   0.02315
   0.02545
   0.02974
   0.02470
   0.03042
   0.02327
   0.02486
   0.02518
   0.02233
   0.02400
   0.03593
   0.04141
   0.02912
   0.02284
   0.02843
   0.02826
   0.03166
   0.03542
   0.02666
   0.03558
   0.02629
   0.03235
   0.02364
   0.03372
   0.03613
   0.02944
   0.02559
   0.02457
   0.02757
   0.02489
   0.02513
   0.02587
   0.02969
   0.02458
   0.02861
   0.03350
   0.02537
   0.02494
   0.02458
   0.03208
   0.02289
   0.02501
   0.02222
   0.02740
   0.02838
   0.03498
   0.03209
   0.02444
   0.03083
   0.01994
   0.02202
   0.02721
   0.02246
   0.02172
   0.02248
   0.02174
   0.02860
   0.02867
   0.02650
   0.03360
   0.02075
   0.02153
   0.02126
   0.02178
   0.02443
   0.02189
   0.03044
   0.02058
   0.02104
   0.02858
   0.02551
   0.02082
   0.02856
   0.02008
   0.02204
   0.02318
   0.03350
   0.02194
   0.03044
   0.02624
   0.02023
   0.02587
   0.02153
   0.02207
   0.02064
   0.02595
   0.01995
   0.02119
   0.02023
   0.01957
   0.02563
   0.02317
   0.02628
   0.02183
   0.02216
   0.02100
   0.01989
   0.02336
   0.02098
   0.02914
   0.02313
   0.02704
   0.01946
   0.02123
   0.02748
   0.02267
   0.02132
   0.02404
   0.02746
   0.02848
   0.02034
   0.02729
   0.03411
   0.02449
   0.02945
   0.02795
   0.02895
   0.02826
   0.02002
   0.02703
   0.02248
   0.02181
   0.02199
   0.02022
   0.02687
   0.01111
   0.01724
   0.02872
   0.02546
   0.02739
   0.02099
   0.02249
   0.02116
   0.02070
   0.02953
   0.01689
   0.02955
   0.03141
   0.03187
   0.03143
   0.02197
   0.02467
   0.02524
   0.02466
   0.01885
   0.02027
   0.02979
   0.01842
   0.01985
   0.03225
   0.03048
   0.02488
   0.02482
   0.02777
   0.02213
   0.03083
   0.02223
   0.03106
   0.02427
   0.02360
   0.03042
   0.03234
   0.02832
   0.02492
   0.02875
   0.02344
   0.02805
   0.03151
   0.02474
   0.02369
   0.02261
   0.02371
   0.02445
   0.03122
   0.02497
   0.02708
   0.03725
   0.02538
   0.02845
   0.02986
   0.02920
   0.02506
   0.03204
   0.03369
   0.02459
   0.02763
   0.02406
   0.02953
   0.02658
   0.03036
   0.02989
   0.03379
   0.03993
   0.03232
   0.02905
   0.02705
   0.02522
   0.02428
   0.03910
   0.03316
   0.03139
   0.02528
   0.02584
   0.03239
   0.03111
   0.02997
   0.02451
   0.02045
   0.03512
   0.02282
   0.03069
   0.02217
   0.03357
   0.02268
   0.02276
   0.02403
   0.02396
   0.01913
   0.02043
   0.01989
   0.02244
   0.03087
   0.03417
   0.02309
   0.02783
   0.02820
   0.02350
   0.02448
   0.02787
   0.02062
   0.02748
   0.02367
   0.02085
   0.02056
   0.01985
   0.02194
   0.02546
   0.03269
   0.02371
   0.02303
   0.02860
   0.02097
   0.02133
   0.01912
   0.02227
   0.02082
   0.02681
   0.02687
   0.02647
   0.02273
   0.02393
   0.02258
   0.02192
   0.02176
   0.02049
   0.02169
   0.02111
   0.03414
   0.02176
   0.02116
   0.02270
   0.02380
   0.03754
   0.02233
   0.02237
   0.03346
   0.02714
   0.02334
   0.02389
   0.03007
   0.02887
   0.03508
   0.02242
   0.02387
   0.02396
   0.02484
   0.02183
   0.02308
   0.02463
   0.02144
   0.02223
   0.02320
   0.02256
   0.02170
   0.03312
   0.01783
   0.02550
   0.01826
   0.02599
   0.01478
   0.01314
   0.04174
   0.01703
   0.01556
   0.02128
   0.01782
   0.03043
   0.01756
   0.02775
   0.02097
   0.03153
   0.01995
   0.02483
   0.02088
   0.02304
   0.02400
   0.02952
   0.02055
   0.02629
   0.02135
   0.02402
   0.02369
   0.02694
   0.02713
   0.03829
   0.03147
   0.02843
   0.02579
   0.02364
   0.02451
   0.02891
   0.03106
   0.02400
   0.02514
   0.02281
   0.02585
   0.02999
   0.02388
   0.03133
   0.02775
   0.03003
   0.02941
   0.02327
   0.03014
   0.03310
   0.02342
   0.04513
   0.02488
   0.02497
   0.02538
   0.03288
   0.02533
   0.02482
   0.02747
   0.02729
   0.02999
   0.03585
   0.02913
   0.02655
   0.02954
   0.03584
   0.02904
   0.03167
   0.02841
   0.03026
   0.02737
   0.02669
   0.02684
   0.02777
   0.02585
   0.02518
   0.02835
   0.02507
   0.03510
   0.03003
   0.02705
   0.02646
   0.03177
   0.03126
   0.02921
   0.02168
   0.02212
   0.02796
   0.02290
   0.02721
   0.02506
   0.03039
   0.02130
   0.02375
   0.02428
   0.02511
   0.03642
   0.02204
   0.03013
   0.02964
   0.02443
   0.02337
   0.02238
   0.02330
   0.02399
   0.02468
   0.02609
   0.02351
   0.02326
   0.03433
   0.02262
   0.02934
   0.02791
   0.03100
   0.02744
   0.02342
   0.03093
   0.02319
   0.02109
   0.02156
   0.02041
   0.02284
   0.02218
   0.02253
   0.02830
   0.02549
   0.03167
   0.02330
   0.02353
   0.02296
   0.02045
   0.02925
   0.03323
   0.02208
   0.02327
   0.02299
   0.02276
   0.04129
   0.02676
   0.02357
   0.03001
   0.02652
   0.02185
   0.02471
   0.02859
   0.02432
   0.03486
   0.02824
   0.02741
   0.02309
   0.03739
   0.04122
   0.02278
   0.02708
   0.02250
   0.02071
   0.02691
   0.02100
   0.02919
   0.02061
   0.01139
   0.02175
   0.01808
   0.01236
   0.01507
   0.02042
   0.01891
   0.02313
   0.02373
   0.02420
   0.01933
   0.02046
   0.01833
   0.02673
   0.02666
   0.02608
   0.02378
   0.01770
   0.01955
   0.02503
   0.02749
   0.02324
   0.02790
   0.02147
   0.02731
   0.02571
   0.02975
   0.02943
   0.02149
   0.02265
   0.02854
   0.02770
   0.03643
   0.03159
   0.03959
   0.02680
   0.03811
   0.03017
   0.02567
   0.02634
   0.03704
   0.02819
   0.02751
   0.02951
   0.02971
   0.02775
   0.02762
   0.03460
   0.03159
   0.02810
   0.02816
   0.03390
   0.03124
   0.03094
   0.03427
   0.02599
   0.03609
   0.03156
   0.03110
   0.02616
   0.02974
   0.03569
   0.02761
   0.02490
   0.02841
   0.02653
   0.03253
   0.02940
   0.02753
   0.03192
   0.03011
   0.02675
   0.03298
   0.02864
   0.03688
   0.03779
   0.02854
   0.03198
   0.03245
   0.03406
   0.02958
   0.03243
   0.02716
   0.02440
   0.02351
   0.02850
   0.02077
   0.02322
   0.02963
   0.02907
   0.02939
   0.02281
   0.03031
   0.02277
   0.02327
   0.03041
   0.02866
   0.02834
   0.02462
   0.02209
   0.02261
   0.02840
   0.02384
   0.02782
   0.02966
   0.03411
   0.02820
   0.02078
   0.03447
   0.02267
   0.03536
   0.02957
   0.02928
   0.02190
   0.02282
   0.03229
   0.02329
   0.02822
   0.02271
   0.02922
   0.02346
   0.02455
   0.02546
   0.03023
   0.02449
   0.02850
   0.04207
   0.03091
   0.02785
   0.03576
   0.02078
   0.02941
   0.02518
   0.03438
   0.02309
   0.02579
   0.02434
   0.02488
   0.01995
   0.03138
   0.03215
   0.02527
   0.02870
   0.02504
   0.02330
   0.02889
   0.02965
   0.02442
   0.03477
   0.03110
   0.02424
   0.02685
   0.02747
   0.04232
   0.02350
   0.02313
   0.02498
   0.02940
   0.02724
   0.03849
   0.01849
   0.02482
   0.02088
   0.01358
   0.02150
   0.02119
   0.02819
   0.01775
   0.01578
   0.03044
   0.02335
   0.02571
   0.03840
   0.02403
   0.02771
   0.02234
   0.02798
   0.02225
   0.02234
   0.02449
   0.02739
   0.02525
   0.02679
   0.03588
   0.02620
   0.02809
   0.03204
   0.03601
   0.02681
   0.04255
   0.02565
   0.02817
   0.02850
   0.02478
   0.03855
   0.03455
   0.02742
   0.02992
   0.03079
   0.03074
   0.02561
   0.03689
   0.03547
   0.02555
   0.02617
   0.02929
   0.02636
   0.02690
   0.03346
   0.02567
   0.02898
   0.02486
   0.02792
   0.02897
   0.02540
   0.02970
   0.03587
   0.02493
   0.03150
   0.02480
   0.03293
   0.02488
   0.02902
   0.02740
   0.03202
   0.02672
   0.03749
   0.03653
   0.03129
   0.03512
   0.03489
   0.03124
   0.03912
   0.03107
   0.03047
   0.02996
   0.02939
   0.03501
   0.02604
   0.03066
   0.03455
   0.02910
   0.03687
   0.03238
   0.03380
   0.02845
   0.02404
   0.02369
   0.02358
   0.03389
   0.02439
   0.04170
   0.03176
   0.02591
   0.03053
   0.02400
   0.02754
   0.02316
   0.02461
   0.02164
   0.02982
   0.02506
   0.02749
   0.02282
   0.02820
   0.02758
   0.02161
   0.04331
   0.02313
   0.02148
   0.03633
   0.02991
   0.02811
   0.02198
   0.02920
   0.02337
   0.02321
   0.02412
   0.02699
   0.02906
   0.02847
   0.03037
   0.02377
   0.02237
   0.02232
   0.02865
   0.02303
   0.02900
   0.02446
   0.02277
   0.02720
   0.02275
   0.02319
   0.02179
   0.02133
   0.02314
   0.02511
   0.02971
   0.02227
   0.02608
   0.02152
   0.02408
   0.02275
   0.02383
   0.02728
   0.02252
   0.02065
   0.02557
   0.02458
   0.03574
   0.02940
   0.03598
   0.02137
   0.03164
   0.02977
   0.03368
   0.02947
   0.02313
   0.02129
   0.03300
   0.01128
   0.02465
   0.01861
   0.01896
   0.02649
   0.02631
   0.01567
   0.02210
   0.02511
   0.02886
   0.01755
   0.02035
   0.02959
   0.02117
   0.03054
   0.02145
   0.02476
   0.02044
   0.02296
   0.02833
   0.02770
   0.03278
   0.02545
   0.02486
   0.02263
   0.02230
   0.03544
   0.02231
   0.02916
   0.03474
   0.03264
   0.04255
   0.02546
   0.02725
   0.02430
   0.02292
   0.02518
   0.03090
   0.02950
   0.02892
   0.02295
   0.03356
   0.03113
   0.02690
   0.02586
   0.03028
   0.03678
   0.02776
   0.03224
   0.03056
   0.02977
   0.02809
   0.02880
   0.02644
   0.02812
   0.02865
   0.02856
   0.03333
   0.03136
   0.03969
   0.02736
   0.03100
   0.03096
   0.03314
   0.02667
   0.02574
   0.02765
   0.02584
   0.03375
   0.02572
   0.02844
   0.03061
   0.02741
   0.02690
   0.03456
   0.03092
   0.03235
   0.02566
   0.02820
   0.03424
   0.03198
   0.02692
   0.02488
   0.02437
   0.02372
   0.02841
   0.02736
   0.02587
   0.02793
   0.02458
   0.02326
   0.02344
   0.02923
   0.02424
   0.02786
   0.03554
   0.02251
   0.02416
   0.02549
   0.03579
   0.02456
   0.02508
   0.02489
   0.04076
   0.03244
   0.03816
   0.02949
   0.02458
   0.02475
   0.02397
   0.02391
   0.02392
   0.02926
   0.02494
   0.02383
   0.02359
   0.03941
   0.02399
   0.03293
   0.02291
   0.02298
   0.02956
   0.02465
   0.02829
   0.02937
   0.03986
   0.02906
   0.02416
   0.02295
   0.02260
   0.03024
   0.03098
   0.02429
   0.02284
   0.02423
   0.02260
   0.03489
   0.03335
   0.02186
   0.02543
   0.02357
   0.03426
   0.02926
   0.02903
   0.02457
   0.02268
   0.02441
   0.02475
   0.02288
   0.02817
   0.02590
   0.02192
   0.02312
   0.02284
   0.03087
   0.02367
   0.02546
   0.02806
   0.02228
   0.02815
   0.02507
   0.01361
   0.01760
   0.01828
   0.02062
   0.02014
   0.02465
   0.01800
   0.03403
   0.01652
   0.03052
   0.02455
   0.01984
   0.01867
   0.02787
   0.02600
   0.02937
   0.03735
   0.02144
   0.02727
   0.02947
   0.02435
   0.02611
   0.01989
   0.02221
   0.03610
   0.02141
   0.02880
   0.02205
   0.03136
   0.02498
   0.02583
   0.02553
   0.02701
   0.03014
   0.03292
   0.02924
   0.03153
   0.02204
   0.03315
   0.02609
   0.02713
   0.02191
   0.03138
   0.03040
   0.03227
   0.03519
   0.02282
   0.02504
   0.03624
   0.02724
   0.02956
   0.02506
   0.03059
   0.02869
   0.03282
   0.02593
   0.03167
   0.02617
   0.02877
   0.02895
   0.03543
   0.03240
   0.03762
   0.02924
   0.02785
   0.02366
   0.02647
   0.02812
   0.03171
   0.02845
   0.03176
   0.03356
   0.03174
   0.03140
   0.03068
   0.03031
   0.02680
   0.03365
   0.02977
   0.02958
   0.03382
   0.02608
   0.02198
   0.03183
   0.02551
   0.02948
   0.02270
   0.02691
   0.02528
   0.02910
   0.02352
   0.02317
   0.03097
   0.02860
   0.02421
   0.03006
   0.03514
   0.02473
   0.02983
   0.03481
   0.03275
   0.02212
   0.02442
   0.02144
   0.02273
   0.02934
   0.02313
   0.02274
   0.02863
   0.02445
   0.02267
   0.02174
   0.02340
   0.02102
   0.02712
   0.02273
   0.04213
   0.02212
   0.02188
   0.02337
   0.02281
   0.02863
   0.02296
   0.02504
   0.03400
   0.02235
   0.02292
   0.02465
   0.02405
   0.03227
   0.02341
   0.02357
   0.02056
   0.02158
   0.02418
   0.02983
   0.02243
   0.02995
   0.02270
   0.02458
   0.02860
   0.02781
   0.02425
   0.02401
   0.02425
   0.02205
   0.04105
   0.02027
   0.02205
   0.02399
   0.02195
   0.02195
   0.02347
   0.02260
   0.02219
   0.02984
   0.02122
   0.02124
   0.02724
   0.01223
   0.01140
   0.03216
   0.01133
   0.01384
   0.02138
   0.02187
   0.01854
   0.02944
   0.03763
   0.01587
   0.01843
   0.01847
   0.02520
   0.02663
   0.03632
   0.02639
   0.03073
   0.02290
   0.02029
   0.02476
   0.02328
   0.02466
   0.02990
   0.02582
   0.02161
   0.03226
   0.03097
   0.02479
   0.02795
   0.02937
   0.03581
   0.02808
   0.02759
   0.02570
   0.04290
   0.02974
   0.02953
   0.03030
   0.02431
   0.02685
   0.02546
   0.04071
   0.02501
   0.03500
   0.02834
   0.03878
   0.03337
   0.02916
   0.03050
   0.02575
   0.02491
   0.04645
   0.02876
   0.03550
   0.02854
   0.02835
   0.02412
   0.03044
   0.03131
   0.03182
   0.02571
   0.04054
   0.02601
   0.02826
   0.03148
   0.02893
   0.03036
   0.02360
   0.02525
   0.03846
   0.03112
   0.02851
   0.02508
   0.03379
   0.02852
   0.03167
   0.02760
   0.02663
   0.02879
   0.03067
   0.02762
   0.03823
   0.02430
   0.02997
   0.02746
   0.02310
   0.03123
   0.03090
   0.02208
   0.02323
   0.02971
   0.03978
   0.03474
   0.02199
   0.02444
   0.03115
   0.02277
   0.02949
   0.02645
   0.02766
   0.02946
   0.02304
   0.02914
   0.02434
   0.02260
   0.03164
   0.03478
   0.02453
   0.02334
   0.02243
   0.02443
   0.02418
   0.02577
   0.02543
   0.02594
   0.02171
   0.02765
   0.02323
   0.02906
   0.02571
   0.02478
   0.02406
   0.02458
   0.02227
   0.02387
   0.02266
   0.02331
   0.02281
   0.02328
   0.02247
   0.02294
   0.02303
   0.02986
   0.02297
   0.02271
   0.02937
   0.03046
   0.02293
   0.03340
   0.02517
   0.03333
   0.02526
   0.02427
   0.02024
   0.02875
   0.02339
   0.03560
   0.02295
   0.03348
   0.02068
   0.02227
   0.02940
   0.02309
   0.03523
   0.02209
   0.03716
   0.02115
   0.02837
   0.02233
   0.01989
   0.01905
   0.02722
   0.03550
   0.01447
   0.02273
   0.01975
   0.02407
   0.01809
   0.01679
   0.01807
   0.02524
   0.02538
   0.02060
   0.02113
   0.01796
   0.02199
   0.02662
   0.02884
   0.02170
   0.02243
   0.03507
   0.03415
   0.03020
   0.02136
   0.03170
   0.02150
   0.02939
   0.03000
   0.03136
   0.02495
   0.03538
   0.02591
   0.02504
   0.02608
   0.02957
   0.03397
   0.02468
   0.02514
   0.03189
   0.02626
   0.02400
   0.03135
   0.02720
   0.04034
   0.02633
   0.03211
   0.03644
   0.03047
   0.02558
   0.03098
   0.03438
   0.02744
   0.02877
   0.02569
   0.02642
   0.03414
   0.02939
   0.03061
   0.02864
   0.03862
   0.02821
   0.02661
   0.02984
   0.03224
   0.03158
   0.02775
   0.02601
   0.02891
   0.03265
   0.02855
   0.03039
   0.03085
   0.03835
   0.02774
   0.02896
   0.03696
   0.03172
   0.03844
   0.02837
   0.03504
   0.03791
   0.03214
   0.04284
   0.03164
   0.02380
   0.02433
   0.02554
   0.02216
   0.02533
   0.02669
   0.02094
   0.02913
   0.03085
   0.02729
   0.02296
   0.02274
   0.02060
   0.02434
   0.02908
   0.02234
   0.03121
   0.02917
   0.02943
   0.02575
   0.02851
   0.03673
   0.02849
   0.02147
   0.03144
   0.02364
   0.02910
   0.02372
   0.02803
   0.03626
   0.03181
   0.02112
   0.02786
   0.02067
   0.02513
   0.02525
   0.03085
   0.03158
   0.02898
   0.02706
   0.02461
   0.03946
   0.02396
   0.02430
   0.02317
   0.03054
   0.03142
   0.02386
   0.02859
   0.02453
   0.03407
   0.02316
   0.02326
   0.02887
   0.02332
   0.02067
   0.02295
   0.02182
   0.02997
   0.02402
   0.02403
   0.02361
   0.02394
   0.02423
   0.02451
   0.02491
   0.03850
   0.02420
   0.02206
   0.02901
   0.02190
   0.03592
   0.02810
   0.02756
   0.02257
   0.01817
   0.01163
   0.01781
   0.01808
   0.02041
   0.01394
   0.02804
   0.02146
   0.02273
   0.02568
   0.02466
   0.03765
   0.02564
   0.02634
   0.02493
   0.02870
   0.02309
   0.02634
   0.02307
   0.02473
   0.03186
   0.02430
   0.02668
   0.02743
   0.02961
   0.02368
   0.02356
   0.02554
   0.02312
   0.02789
   0.02421
   0.02177
   0.02602
   0.02673
   0.02494
   0.03012
   0.02983
   0.03138
   0.02526
   0.03026
   0.03194
   0.03146
   0.02538
   0.02859
   0.02930
   0.02553
   0.02535
   0.02609
   0.02647
   0.02889
   0.03739
   0.03001
   0.02678
   0.03621
   0.03186
   0.03232
   0.03126
   0.03334
   0.02763
   0.02723
   0.02784
   0.03325
   0.03507
   0.03018
   0.03085
   0.04022
   0.03478
   0.03802
   0.04101
   0.03004
   0.03912
   0.03150
   0.03058
   0.03699
   0.04330
   0.02905
   0.02749
   0.03566
   0.02835
   0.02635
   0.03045
   0.02751
   0.02359
   0.02503
   0.02332
   0.02998
   0.03304
   0.02333
   0.02902
   0.04134
   0.02741
   0.02337
   0.02223
   0.02380
   0.03477
   0.02822
   0.02592
   0.02274
   0.02415
   0.02379
   0.02324
   0.02394
   0.03474
   0.02345
   0.02387
   0.03294
   0.02210
   0.02157
   0.02187
   0.02926
   0.02892
   0.02872
   0.02429
   0.02320
   0.02148
   0.02330
   0.02746
   0.03201
   0.03593
   0.02297
   0.02283
   0.02469
   0.03507
   0.03530
   0.02221
   0.02357
   0.02370
   0.03429
   0.02974
   0.03523
   0.02377
   0.02739
   0.02536
   0.02632
   0.02839
   0.02491
   0.02204
   0.02769
   0.02178
   0.02229
   0.02169
   0.02690
   0.02227
   0.02745
   0.04209
   0.02506
   0.02244
   0.02989
   0.02929
   0.02775
   0.02363
   0.02347
   0.03069
   0.03083
   0.02570
   0.02766
   0.02566
   0.03359
   0.02773
   0.02134
   0.01844
   0.01802
   0.02461
   0.01488
   0.02634
   0.02042
   0.01572
   0.01427
   0.02187
   0.01738
   0.02501
   0.02095
   0.01800
   0.03137
   0.02513
   0.02007
   0.03731
   0.02761
   0.02280
   0.02730
   0.02601
   0.02189
   0.01911
   0.03334
   0.03057
   0.03719
   0.02699
   0.02419
   0.03019
   0.04989
   0.02375
   0.02091
   0.02426
   0.02159
   0.02703
   0.02935
   0.03434
   0.02509
   0.02618
   0.02466
   0.02667
   0.02604
   0.03263
   0.02523
   0.02641
   0.02458
   0.03215
   0.02802
   0.03322
   0.02608
   0.03982
   0.02525
   0.02916
   0.03411
   0.03288
   0.02665
   0.02873
   0.03431
   0.02727
   0.03301
   0.02817
   0.02581
   0.02540
   0.02986
   0.02398
   0.03156
   0.03336
   0.03259
   0.03410
   0.02784
   0.03456
   0.03221
   0.03837
   0.03168
   0.02703
   0.03682
   0.02808
   0.03928
   0.03183
   0.02778
   0.02966
   0.03627
   0.03592
   0.02386
   0.02308
   0.02216
   0.02546
   0.02627
   0.02850
   0.03446
   0.02252
   0.02431
   0.02415
   0.02478
   0.03118
   0.02961
   0.02335
   0.02791
   0.02301
   0.03196
   0.02204
   0.02918
   0.03221
   0.02428
   0.02229
   0.03313
   0.02851
   0.03208
   0.02759
   0.03098
   0.03699
   0.02380
   0.02643
   0.02343
   0.02984
   0.03443
   0.02488
   0.02568
   0.02383
   0.02214
   0.02307
   0.02343
   0.02643
   0.02878
   0.02333
   0.03483
   0.02428
   0.03589
   0.02422
   0.02159
   0.02362
   0.03079
   0.02392
   0.02382
   0.02578
   0.02465
   0.02330
   0.02975
   0.03587
   0.03387
   0.02394
   0.02536
   0.02395
   0.02129
   0.02185
   0.02796
   0.02785
   0.03436
   0.02865
   0.02357
   0.02185
   0.02716
   0.02886
   0.02223
   0.02793
   0.02908
   0.03099
   0.02421
   0.02677
   0.02289
   0.02488
   0.02167
   0.01234
   0.01211
   0.02650
   0.01601
   0.02223
   0.02464
   0.02529
   0.02376
   0.01918
   0.02085
   0.03280
   0.02334
   0.03951
   0.02817
   0.02819
   0.03071
   0.02087
   0.03252
   0.02170
   0.03063
   0.02369
   0.02037
   0.02457
   0.02902
   0.02050
   0.02230
   0.03736
   0.02517
   0.02936
   0.03441
   0.02272
   0.02970
   0.04078
   0.02520
   0.03186
   0.02313
   0.02792
   0.02521
   0.03139
   0.02630
   0.03978
   0.02839
   0.03496
   0.02990
   0.02948
   0.02930
   0.03064
   0.02742
   0.02635
   0.02860
   0.03111
   0.03119
   0.02570
   0.03140
   0.02843
   0.03491
   0.02861
   0.02666
   0.02658
   0.02861
   0.04129
   0.02925
   0.02669
   0.02675
   0.02713
   0.03596
   0.02990
   0.03186
   0.02405
   0.03472
   0.03519
   0.02551
   0.03925
   0.03803
   0.02950
   0.03912
   0.02835
   0.02538
   0.04169
   0.02810
   0.02567
   0.02614
   0.02857
   0.02976
   0.02304
   0.02261
   0.02936
   0.02302
   0.02758
   0.02952
   0.02096
   0.02652
   0.02218
   0.03538
   0.02307
   0.02334
   0.02669
   0.03115
   0.03083
   0.02496
   0.02549
   0.02653
   0.02792
   0.03449
   0.02546
   0.02404
   0.02780
   0.02187
   0.03576
   0.02292
   0.03051
   0.02728
   0.02921
   0.02408
   0.02418
   0.02210
   0.03023
   0.02442
   0.02315
   0.02456
   0.02384
   0.02494
   0.02474
   0.02943
   0.02231
   0.02499
   0.03353
   0.02237
   0.02334
   0.01999
   0.02817
   0.02027
   0.02658
   0.03380
   0.02068
   0.02679
   0.05224
   0.02228
   0.02423
   0.02968
   0.02975
   0.02871
   0.02263
   0.02149
   0.02246
   0.02152
   0.02040
   0.02530
   0.02895
   0.03612
   0.02232
   0.02294
   0.02946
   0.03315
   0.02938
   0.02281
   0.02904
   0.02647
   0.03461
   0.01841
   0.01275
   0.01273
   0.01319
   0.02072
   0.03409
   0.02288
   0.04435
   0.02949
   0.02392
   0.02221
   0.01718
   0.01898
   0.01948
   0.02770
   0.02008
   0.02434
   0.02670
   0.02730
   0.02955
   0.03999
   0.02945
   0.02273
   0.02901
   0.02376
   0.02917
   0.02816
   0.02958
   0.02366
   0.03170
   0.03217
   0.02516
   0.02345
   0.02424
   0.03373
   0.02962
   0.04293
   0.02744
   0.02693
   0.03415
   0.02613
   0.03066
   0.02460
   0.02746
   0.03220
   0.03146
   0.03368
   0.02727
   0.03524
   0.03586
   0.02825
   0.03238
   0.02599
   0.04150
   0.03767
   0.03358
   0.03034
   0.03256
   0.02641
   0.02737
   0.03416
   0.03770
   0.02757
   0.02664
   0.03094
   0.03568
   0.02749
   0.02863
   0.02924
   0.03287
   0.03305
   0.03169
   0.02726
   0.03225
   0.03836
   0.02850
   0.03532
   0.02620
   0.02921
   0.03182
   0.03168
   0.03945
   0.03078
   0.02453
   0.02413
   0.02305
   0.02259
   0.02253
   0.02319
   0.03449
   0.02048
   0.02252
   0.03085
   0.02400
   0.02244
   0.02305
   0.02195
   0.04657
   0.03046
   0.02811
   0.02453
   0.02199
   0.02322
   0.02416
   0.03468
   0.03484
   0.02141
   0.02209
   0.02946
   0.02380
   0.02475
   0.02428
   0.02036
   0.03418
   0.03226
   0.02226
   0.02201
   0.03901
   0.02843
   0.02730
   0.02670
   0.02139
   0.02491
   0.02418
   0.02403
   0.03629
   0.02108
   0.02835
   0.02195
   0.02855
   0.02231
   0.02467
   0.02582
   0.02277
   0.03322
   0.02637
   0.02943
   0.02453
   0.02991
   0.02775
   0.03490
   0.02373
   0.03393
   0.03002
   0.02408
   0.02584
   0.02482
   0.03069
   0.03241
   0.02567
   0.02508
   0.02195
   0.02936
   0.03001
   0.02238
   0.02816
   0.02154
   0.02352
   0.02752
   0.02004
   0.02556
   0.01275
   0.03915
   0.01981
   0.01420
   0.01452
   0.02935
   0.02332
   0.01958
   0.02322
   0.02500
   0.03090
   0.03454
   0.02892
   0.02546
   0.03515
   0.02186
   0.02568
   0.03717
   0.02130
   0.03150
   0.02127
   0.02263
   0.02230
   0.03514
   0.02754
   0.03707
   0.02850
   0.02340
   0.02545
   0.02305
   0.03007
   0.02871
   0.03435
   0.02760
   0.02223
   0.02505
   0.03691
   0.03654
   0.03031
   0.02710
   0.02517
   0.02689
   0.02372
   0.02608
   0.02755
   0.03278
   0.03044
   0.03420
   0.02506
   0.02437
   0.02813
   0.03061
   0.02593
   0.02575
   0.03597
   0.03208
   0.02761
   0.03048
   0.03510
   0.02489
   0.02903
   0.03723
   0.03322
   0.03237
   0.04099
   0.02471
   0.02693
   0.02554
   0.02710
   0.03132
   0.02642
   0.03572
   0.03883
   0.03166
   0.03248
   0.03908
   0.03645
   0.02954
   0.02945
   0.02716
   0.03092
   0.02982
   0.02332
   0.02960
   0.03113
   0.02893
   0.03244
   0.03684
   0.02420
   0.02111
   0.02383
   0.02149
   0.02792
   0.02247
   0.02984
   0.02086
   0.02390
   0.02349
   0.03020
   0.02936
   0.03075
   0.02399
   0.04947
   0.03607
   0.02537
   0.02058
   0.02988
   0.02952
   0.02234
   0.03387
   0.02934
   0.03405
   0.03450
   0.03410
   0.02233
   0.02404
   0.03592
   0.02308
   0.02773
   0.02811
   0.02954
   0.02425
   0.02703
   0.02719
   0.02942
   0.02348
   0.02895
   0.02175
   0.03432
   0.03387
   0.02160
   0.02197
   0.02286
   0.02602
   0.02974
   0.03255
   0.02510
   0.03119
   0.02519
   0.02231
   0.03026
   0.02780
   0.03030
   0.02740
   0.02106
   0.02206
   0.02840
   0.02182
   0.03165
   0.02801
   0.02315
   0.02138
   0.04206
   0.02484
   0.03495
   0.02273
   0.02187
   0.02209
   0.03188
   0.01954
   0.01402
   0.03365
   0.01969
   0.02749
   0.02241
   0.01874
   0.02767
   0.02893
   0.03121
   0.03433
   0.01943
   0.02879
   0.03184
   0.02002
   0.02015
   0.02932
   0.02276
   0.01893
   0.02132
   0.02869
   0.02206
   0.03294
   0.02240
   0.05370
   0.03505
   0.02341
   0.02989
   0.02531
   0.02802
   0.02841
   0.02451
   0.02321
   0.04033
   0.02501
   0.02515
   0.02644
   0.03901
   0.02901
   0.02626
   0.03748
   0.03412
   0.02735
   0.02743
   0.04343
   0.03102
   0.03161
   0.02356
   0.02849
   0.02760
   0.02791
   0.03403
   0.03605
   0.02734
   0.03525
   0.03287
   0.03716
   0.02962
   0.03576
   0.03610
   0.03457
   0.02578
   0.02540
   0.03477
   0.03524
   0.03396
   0.03321
   0.03895
   0.03388
   0.03431
   0.03542
   0.03420
   0.02658
   0.02637
   0.03407
   0.03031
   0.02812
   0.04074
   0.03537
   0.03090
   0.04024
   0.03024
   0.03166
   0.02991
   0.02264
   0.02506
   0.02445
   0.03011
   0.03619
   0.03358
   0.02825
   0.03600
   0.02692
   0.02388
   0.02436
   0.03473
   0.02378
   0.02411
   0.02923
   0.02848
   0.03398
   0.02312
   0.02319
   0.02349
   0.03417
   0.02495
   0.03512
   0.03608
   0.02463
   0.02464
   0.02565
   0.02321
   0.02871
   0.03205
   0.03744
   0.02326
   0.03643
   0.03453
   0.02186
   0.02901
   0.02908
   0.04061
   0.02906
   0.02405
   0.02885
   0.02472
   0.03400
   0.02290
   0.02686
   0.02759
   0.02358
   0.02859
   0.02724
   0.03081
   0.03513
   0.02581
   0.02309
   0.03522
   0.02128
   0.02913
   0.02913
   0.02259
   0.03478
   0.03102
   0.02942
   0.03047
   0.02458
   0.02207
   0.02857
   0.02909
   0.03195
   0.02310
   0.02597
   0.02784
   0.02811
   0.02821
   0.01865
   0.03259
   0.02647
   0.04167
   0.03247
   0.03268
   0.02577
   0.03508
   0.01468
   0.03036
   0.02154
   0.02419
   0.03669
   0.02550
   0.02367
   0.02579
   0.02698
   0.03232
   0.02251
   0.02202
   0.02786
   0.02754
   0.02397
   0.02640
   0.02272
   0.02394
   0.02629
   0.04515
   0.02472
   0.02244
   0.03205
   0.02981
   0.03022
   0.02630
   0.02392
   0.03258
   0.03162
   0.03067
   0.02822
   0.03694
   0.03231
   0.03145
   0.03287
   0.03514
   0.02935
   0.03417
   0.02816
   0.03152
   0.02603
   0.02671
   0.03342
   0.03559
   0.02700
   0.02577
   0.03929
   0.03127
   0.02561
   0.02739
   0.03421
   0.03127
   0.03303
   0.02941
   0.02734
   0.03682
   0.03442
   0.03266
   0.02946
   0.03680
   0.03705
   0.03248
   0.02758
   0.02839
   0.03121
   0.03286
   0.03519
   0.03228
   0.03101
   0.03316
   0.02735
   0.03896
   0.03905
   0.03341
   0.02444
   0.03170
   0.03020
   0.03092
   0.02628
   0.02598
   0.03490
   0.03569
   0.02341
   0.02841
   0.02198
   0.02314
   0.02281
   0.03619
   0.03926
   0.03436
   0.02535
   0.03101
   0.03514
   0.03042
   0.02593
   0.03736
   0.02403
   0.03570
   0.03463
   0.02312
   0.02086
   0.02573
   0.04327
   0.02265
   0.02493
   0.04852
   0.02333
   0.03567
   0.02339
   0.02712
   0.03607
   0.02430
   0.02346
   0.03514
   0.03551
   0.02843
   0.03201
   0.02984
   0.02393
   0.02492
   0.02430
   0.02833
   0.02519
   0.04090
   0.02873
   0.02571
   0.02458
   0.02960
   0.03041
   0.03004
   0.03446
   0.02965
   0.02959
   0.02346
   0.02854
   0.02319
   0.02378
   0.02587
   0.02404
   0.03505
   0.02302
   0.02863
   0.02322
   0.02805
   0.02763
   0.03540
   0.02304
   0.02258
   0.02151
   0.02273
   0.02891
   0.02706
   0.02023
   0.02128
   0.02820
   0.02580
   0.04560
   0.01259
   0.01874
   0.03223
   0.01666
   0.02813
   0.03145
   0.03265
   0.03023
   0.03353
   0.03048
   0.01842
   0.02655
   0.02156
   0.01934
   0.02319
   0.02655
   0.02601
   0.02152
   0.03133
   0.02875
   0.03721
   0.02062
   0.03014
   0.03045
   0.02352
   0.03186
   0.02439
   0.03260
   0.02987
   0.02797
   0.02903
   0.02849
   0.02882
   0.02950
   0.03052
   0.02737
   0.03565
   0.03250
   0.02488
   0.02886
   0.04135
   0.02637
   0.03074
   0.02223
   0.03019
   0.02672
   0.03351
   0.03223
   0.03020
   0.03279
   0.02454
   0.03650
   0.03687
   0.03176
   0.02736
   0.03361
   0.02668
   0.03158
   0.02625
   0.02900
   0.04119
   0.03131
   0.03334
   0.02975
   0.02780
   0.02976
   0.03068
   0.03051
   0.04929
   0.03264
   0.02862
   0.02650
   0.03070
   0.03424
   0.02838
   0.03247
   0.03011
   0.02643
   0.04166
   0.03453
   0.03730
   0.02287
   0.02261
   0.02415
   0.02235
   0.02832
   0.02852
   0.02460
   0.02293
   0.02477
   0.02593
   0.03398
   0.02568
   0.02784
   0.02265
   0.02183
   0.02336
   0.03013
   0.02480
   0.02994
   0.03629
   0.02301
   0.02383
   0.03410
   0.02840
   0.02307
   0.02876
   0.02516
   0.03035
   0.02741
   0.03154
   0.03038
   0.03157
   0.03117
   0.03035
   0.02328
   0.04032
   0.03535
   0.02929
   0.02348
   0.02934
   0.02925
   0.02373
   0.02407
   0.03058
   0.02365
   0.03023
   0.02500
   0.02826
   0.02312
   0.02845
   0.03465
   0.02575
   0.03153
   0.02534
   0.02312
   0.02901
   0.03315
   0.02401
   0.02330
   0.03310
   0.03515
   0.03530
   0.02943
   0.02850
   0.02273
   0.02509
   0.02407
   0.02068
   0.02295
   0.02090
   0.02656
   0.02139
   0.03509
   0.02806
   0.02213
   0.02788
   0.02796
   0.03152
   0.03187
   0.03294
   0.01959
   0.02171
   0.02355
   0.02654
   0.02746
   0.01644
   0.02768
   0.01835
   0.01960
   0.02108
   0.02649
   0.01721
   0.02520
   0.01912
   0.02168
   0.02142
   0.04184
   0.02981
   0.02395
   0.02357
   0.02218
   0.02220
   0.02386
   0.02286
   0.02248
   0.02360
   0.02320
   0.03117
   0.02589
   0.03415
   0.02492
   0.04936
   0.02760
   0.03075
   0.02407
   0.02318
   0.03743
   0.02589
   0.03652
   0.03143
   0.03612
   0.03120
   0.03887
   0.04579
   0.02746
   0.03206
   0.03150
   0.02585
   0.03002
   0.02916
   0.03012
   0.03153
   0.02772
   0.03096
   0.02754
   0.02800
   0.04624
   0.02853
   0.02796
   0.03031
   0.03018
   0.02875
   0.02690
   0.04385
   0.03418
   0.03482
   0.03297
   0.02977
   0.02956
   0.03160
   0.02994
   0.02931
   0.03629
   0.03576
   0.02975
   0.02892
   0.02675
   0.03896
   0.02929
   0.03342
   0.04188
   0.03935
   0.03558
   0.02200
   0.02943
   0.02127
   0.02893
   0.03435
   0.03008
   0.03014
   0.02297
   0.03876
   0.02458
   0.02792
   0.03723
   0.02378
   0.03386
   0.02931
   0.03024
   0.03026
   0.02288
   0.02962
   0.02403
   0.02219
   0.02337
   0.02480
   0.02271
   0.02469
   0.02853
   0.03556
   0.02598
   0.02499
   0.02405
   0.03612
   0.02995
   0.02954
   0.03074
   0.03677
   0.02434
   0.02335
   0.02841
   0.03222
   0.02412
   0.02417
   0.02370
   0.02293
   0.03303
   0.02288
   0.02377
   0.02361
   0.02351
   0.02330
   0.02082
   0.03804
   0.02465
   0.02425
   0.03742
   0.03245
   0.02504
   0.02848
   0.02343
   0.02244
   0.02439
   0.03441
   0.02315
   0.02897
   0.02412
   0.02935
   0.03133
   0.02730
   0.02226
   0.02323
   0.02537
   0.02299
   0.03714
   0.02173
   0.03373
   0.02579
   0.02881
   0.02116
   0.03923
   0.02670
   0.02545
   0.01381
   0.02276
   0.02673
   0.02539
   0.02520
   0.02064
   0.02552
   0.02424
   0.02001
   0.01988
   0.02101
   0.02846
   0.03014
   0.02668
   0.03230
   0.02851
   0.03556
   0.02995
   0.02382
   0.02502
   0.02433
   0.02434
   0.02774
   0.03152
   0.03551
   0.02440
   0.02946
   0.02992
   0.02745
   0.03688
   0.04305
   0.03321
   0.02760
   0.04899
   0.03206
   0.02667
   0.02461
   0.02678
   0.02437
   0.03134
   0.02731
   0.02854
   0.03198
   0.02839
   0.02548
   0.03668
   0.03430
   0.02740
   0.04024
   0.02684
   0.03433
   0.02664
   0.03176
   0.03442
   0.02764
   0.02619
   0.04172
   0.02838
   0.02699
   0.03467
   0.03355
   0.02647
   0.03185
   0.02694
   0.03130
   0.02904
   0.03046
   0.02699
   0.02958
   0.03515
   0.03483
   0.03173
   0.04026
   0.02629
   0.03656
   0.03218
   0.03502
   0.03004
   0.02413
   0.03052
   0.02908
   0.02133
   0.02500
   0.02302
   0.02951
   0.02523
   0.03007
   0.02932
   0.02384
   0.03146
   0.03748
   0.02563
   0.04073
   0.03236
   0.03597
   0.02610
   0.02946
   0.02379
   0.03102
   0.03467
   0.02215
   0.02100
   0.02106
   0.03009
   0.02450
   0.02620
   0.03072
   0.02486
   0.02366
   0.03070
   0.02452
   0.03119
   0.02838
   0.02485
   0.02278
   0.03195
   0.03337
   0.02323
   0.02367
   0.02380
   0.02815
   0.02549
   0.04363
   0.02220
   0.02013
   0.02348
   0.02922
   0.03475
   0.02035
   0.02300
   0.02627
   0.02672
   0.02682
   0.03605
   0.03193
   0.02882
   0.02485
   0.04302
   0.02053
   0.03042
   0.02196
   0.02288
   0.02261
   0.02342
   0.02936
   0.02865
   0.02932
   0.02254
   0.02825
   0.02932
   0.02457
   0.02159
   0.02272
   0.02009
   0.02918
   0.02001
   0.02828
   0.03234
   0.02739
   0.02571
   0.01407
   0.01544
   0.02469
   0.02628
   0.02316
   0.02142
   0.02438
   0.02669
   0.02178
   0.02300
   0.02722
   0.03901
   0.01997
   0.02685
   0.02404
   0.03427
   0.02624
   0.03044
   0.03371
   0.02448
   0.04107
   0.02378
   0.02413
   0.02475
   0.03075
   0.02972
   0.03245
   0.02662
   0.03175
   0.02573
   0.02584
   0.02988
   0.03341
   0.02899
   0.02550
   0.02559
   0.02524
   0.02726
   0.02451
   0.02653
   0.03101
   0.03211
   0.03011
   0.02487
   0.02930
   0.02747
   0.02924
   0.02783
   0.03094
   0.03324
   0.03872
   0.03353
   0.02858
   0.03347
   0.02648
   0.02998
   0.03429
   0.03351
   0.03146
   0.02962
   0.03755
   0.03016
   0.02727
   0.03593
   0.02868
   0.03555
   0.02799
   0.03187
   0.03327
   0.03172
   0.02949
   0.02696
   0.02603
   0.02805
   0.02835
   0.03028
   0.03081
   0.02949
   0.03089
   0.02327
   0.02334
   0.02428
   0.02533
   0.03623
   0.02384
   0.02455
   0.02130
   0.02897
   0.02279
   0.02291
   0.02984
   0.02876
   0.03838
   0.02878
   0.02922
   0.02946
   0.02636
   0.04758
   0.02304
   0.02887
   0.02454
   0.02590
   0.03447
   0.02447
   0.02181
   0.02438
   0.02959
   0.03679
   0.02804
   0.02369
   0.03351
   0.04152
   0.03052
   0.02908
   0.02662
   0.02242
   0.03438
   0.02388
   0.03082
   0.02901
   0.03030
   0.02313
   0.02984
   0.02394
   0.03472
   0.02400
   0.02186
   0.02471
   0.02376
   0.03375
   0.02432
   0.02332
   0.03279
   0.02308
   0.02851
   0.03733
   0.02429
   0.02973
   0.03218
   0.03514
   0.02328
   0.02394
   0.03011
   0.02824
   0.02216
   0.03983
   0.02463
   0.02311
   0.02148
   0.03701
   0.02519
   0.02317
   0.03113
   0.02330
   0.02562
   0.01772
   0.02902
   0.01790
   0.02063
   0.03556
   0.01366
   0.03469
   0.02541
   0.02746
   0.01770
   0.03049
   0.02649
   0.02539
   0.01926
   0.02651
   0.02376
   0.02293
   0.02312
   0.02206
   0.02052
   0.02624
   0.02790
   0.02936
   0.02542
   0.02933
   0.03401
   0.02213
   0.02470
   0.02907
   0.02819
   0.02504
   0.02136
   0.02581
   0.02518
   0.03238
   0.02648
   0.03154
   0.02514
   0.03063
   0.03454
   0.03101
   0.02896
   0.03029
   0.03293
   0.02292
   0.04260
   0.02579
   0.03263
   0.02929
   0.03647
   0.02785
   0.02782
   0.03083
   0.02800
   0.03079
   0.02719
   0.03649
   0.02609
   0.02947
   0.03762
   0.03229
   0.03266
   0.04549
   0.02789
   0.02687
   0.02869
   0.03014
   0.03344
   0.02755
   0.02663
   0.03029
   0.02833
   0.02770
   0.02983
   0.02823
   0.03252
   0.02813
   0.03510
   0.03512
   0.03480
   0.02947
   0.02613
   0.02599
   0.03151
   0.02142
   0.02888
   0.02542
   0.02667
   0.02300
   0.02807
   0.03595
   0.02303
   0.02573
   0.02433
   0.02404
   0.03400
   0.02787
   0.03857
   0.02605
   0.02896
   0.02876
   0.02804
   0.02641
   0.02863
   0.02422
   0.02682
   0.03481
   0.03460
   0.03294
   0.02677
   0.02317
   0.03392
   0.02877
   0.02216
   0.02547
   0.02770
   0.02523
   0.02209
   0.02987
   0.03014
   0.02356
   0.02468
   0.02439
   0.02671
   0.02282
   0.03559
   0.03649
   0.02573
   0.02413
   0.02684
   0.02580
   0.02222
   0.02560
   0.02871
   0.02866
   0.02384
   0.02749
   0.02378
   0.02471
   0.03439
   0.02956
   0.02892
   0.02306
   0.02909
   0.02384
   0.03393
   0.02884
   0.02808
   0.02298
   0.03041
   0.02262
   0.02316
   0.02992
   0.02922
   0.02416
   0.02382
   0.02101
   0.02326
   0.02569
   0.02480
   0.02128
   0.01292
   0.02740
   0.02381
   0.01641
   0.02448
   0.02975
   0.01843
   0.01576
   0.02495
   0.02440
   0.02083
   0.02511
   0.03100
   0.02142
   0.01971
   0.02765
   0.02223
   0.03047
   0.02871
   0.02137
   0.03244
   0.02368
   0.02599
   0.02266
   0.02410
   0.02280
   0.03267
   0.03011
   0.02882
   0.03303
   0.02567
   0.03334
   0.02635
   0.02266
   0.03391
   0.02691
   0.02499
   0.02961
   0.02834
   0.03769
   0.02670
   0.02446
   0.02473
   0.02826
   0.03166
   0.02776
   0.02950
   0.02543
   0.02786
   0.02474
   0.03084
   0.02458
   0.02770
   0.02719
   0.02675
   0.02879
   0.02650
   0.03229
   0.02988
   0.03211
   0.03074
   0.03251
   0.02693
   0.02659
   0.02844
   0.03095
   0.02805
   0.02780
   0.04136
   0.02829
   0.02904
   0.02988
   0.02940
   0.03309
   0.02968
   0.02775
   0.03027
   0.02799
   0.03031
   0.03475
   0.02775
   0.02526
   0.02421
   0.02213
   0.02231
   0.02228
   0.02837
   0.02548
   0.02945
   0.02446
   0.02731
   0.02894
   0.02974
   0.02409
   0.02958
   0.02814
   0.02633
   0.02851
   0.02896
   0.02817
   0.02296
   0.02163
   0.02437
   0.04095
   0.02405
   0.02216
   0.02452
   0.02661
   0.03285
   0.02873
   0.02372
   0.02493
   0.03983
   0.03618
   0.02714
   0.03635
   0.02890
   0.02429
   0.03004
   0.03101
   0.02239
   0.02390
   0.02925
   0.02338
   0.03368
   0.02958
   0.03764
   0.02487
   0.02371
   0.02608
   0.03015
   0.03303
   0.02948
   0.02979
   0.02520
   0.02943
   0.02790
   0.02403
   0.03017
   0.02430
   0.02453
   0.03015
   0.02104
   0.03991
   0.02336
   0.03985
   0.02253
   0.02227
   0.02279
   0.03353
   0.03729
   0.02252
   0.02806
   0.02466
   0.03175
   0.02166
   0.02941
   0.02465
   0.03160
   0.02548
   0.03465
   0.01986
   0.03144
   0.01296
   0.03364
   0.01522
   0.02689
   0.01849
   0.03720
   0.01881
   0.02363
   0.02688
   0.03539
   0.02314
   0.02445
   0.02545
   0.02043
   0.02779
   0.02358
   0.04216
   0.03450
   0.02949
   0.02454
   0.02523
   0.02481
   0.03684
   0.03081
   0.03565
   0.02283
   0.04031
   0.02375
   0.03202
   0.02894
   0.03719
   0.02531
   0.03462
   0.02607
   0.02797
   0.02517
   0.02859
   0.02668
   0.04284
   0.02611
   0.02484
   0.03975
   0.02944
   0.03058
   0.02834
   0.03052
   0.02511
   0.04492
   0.04099
   0.02512
   0.02943
   0.02894
   0.03270
   0.02715
   0.02710
   0.02639
   0.04157
   0.03744
   0.02509
   0.02483
   0.03592
   0.03230
   0.03625
   0.03488
   0.02861
   0.02741
   0.03534
   0.03415
   0.04468
   0.03448
   0.04252
   0.02593
   0.03763
   0.03559
   0.03841
   0.03082
   0.02774
   0.02587
   0.02349
   0.02447
   0.02481
   0.03055
   0.03484
   0.02255
   0.02949
   0.02080
   0.03034
   0.02908
   0.02293
   0.03669
   0.02542
   0.02514
   0.03170
   0.02480
   0.02347
   0.02331
   0.02041
   0.02616
   0.02467
   0.03025
   0.02833
   0.02898
   0.02589
   0.02327
   0.02510
   0.03284
   0.03589
   0.02431
   0.02935
   0.03054
   0.02303
   0.02918
   0.03017
   0.03598
   0.02429
   0.02432
   0.02353
   0.02290
   0.02237
   0.02639
   0.02989
   0.02514
   0.02464
   0.04273
   0.02305
   0.02239
   0.02438
   0.02282
   0.02814
   0.02126
   0.02630
   0.02814
   0.02879
   0.02468
   0.02378
   0.02293
   0.04119
   0.03193
   0.02833
   0.02958
   0.02225
   0.02569
   0.03323
   0.05285
   0.02389
   0.02391
   0.02002
   0.03054
   0.02666
   0.02815
   0.02760
   0.02330
   0.02750
   0.02976
   0.02435
   0.01907
   0.01870
   0.02654
   0.02223
   0.02896
   0.01996
   0.02106
   0.02396
   0.01812
   0.01558
   0.03597
   0.02009
   0.03150
   0.02176
   0.03118
   0.03763
   0.02451
   0.02812
   0.02001
   0.03225
   0.02126
   0.02173
   0.02925
   0.02648
   0.02178
   0.02096
   0.02061
   0.02610
   0.02246
   0.02221
   0.02409
   0.02634
   0.02714
   0.02611
   0.02843
   0.02204
   0.03297
   0.02707
   0.02648
   0.02516
   0.02456
   0.04082
   0.03096
   0.02844
   0.02947
   0.02873
   0.04095
   0.03136
   0.03235
   0.03314
   0.02681
   0.02612
   0.03392
   0.03338
   0.03316
   0.02962
   0.02608
   0.04032
   0.02995
   0.04039
   0.02695
   0.03247
   0.02843
   0.03245
   0.03015
   0.02831
   0.02740
   0.02756
   0.02905
   0.02961
   0.03314
   0.03039
   0.03289
   0.02809
   0.03612
   0.03251
   0.03299
   0.03190
   0.03152
   0.02964
   0.03146
   0.03116
   0.03225
   0.02490
   0.02882
   0.03436
   0.02328
   0.02827
   0.02998
   0.02201
   0.03009
   0.02217
   0.02608
   0.02254
   0.02816
   0.02949
   0.03026
   0.02389
   0.03554
   0.02079
   0.03835
   0.02229
   0.02342
   0.02403
   0.02400
   0.02812
   0.02786
   0.02110
   0.02438
   0.02212
   0.03553
   0.03745
   0.02436
   0.02899
   0.02557
   0.02018
   0.04311
   0.02668
   0.02307
   0.02445
   0.02339
   0.02518
   0.03095
   0.03601
   0.04210
   0.02899
   0.02194
   0.03297
   0.02305
   0.02869
   0.02819
   0.03507
   0.02216
   0.02750
   0.01994
   0.03510
   0.02066
   0.02272
   0.02887
   0.02331
   0.03027
   0.02930
   0.03092
   0.03021
   0.02387
   0.02211
   0.02909
   0.02456
   0.02213
   0.03512
   0.02823
   0.03090
   0.02407
   0.02848
   0.03426
   0.02593
   0.02556
   0.02382
   0.02833
   0.02410
   0.02490
   0.03168
   0.01358
   0.01314
   0.02644
   0.01798
   0.02842
   0.03336
   0.03170
   0.02026
   0.01827
   0.02464
   0.01953
   0.02210
   0.03140
   0.02109
   0.02859
   0.02765
   0.03205
   0.01939
   0.01971
   0.03736
   0.02197
   0.03934
   0.02503
   0.02623
   0.03302
   0.02799
   0.03167
   0.02315
   0.02450
   0.02508
   0.02503
   0.02464
   0.02936
   0.04146
   0.03731
   0.03006
   0.03219
   0.02826
   0.02739
   0.03443
   0.03607
   0.02609
   0.02651
   0.02996
   0.02658
   0.02982
   0.03383
   0.03470
   0.03981
   0.02563
   0.03010
   0.03471
   0.02476
   0.02539
   0.03159
   0.03034
   0.02767
   0.03162
   0.03058
   0.03492
   0.03032
   0.02391
   0.02995
   0.02800
   0.02910
   0.03547
   0.02834
   0.03790
   0.03334
   0.02863
   0.03538
   0.03139
   0.02617
   0.03598
   0.02877
   0.03714
   0.02857
   0.03036
   0.03248
   0.03627
   0.02722
   0.02385
   0.03074
   0.02480
   0.03093
   0.02420
   0.02338
   0.02294
   0.02420
   0.02352
   0.02847
   0.02249
   0.02429
   0.02544
   0.02503
   0.02864
   0.02496
   0.02496
   0.02543
   0.03616
   0.03010
   0.03062
   0.03729
   0.02409
   0.03582
   0.02367
   0.02436
   0.03122
   0.02467
   0.03633
   0.02953
   0.03042
   0.02484
   0.02997
   0.02741
   0.02370
   0.02925
   0.02377
   0.02227
   0.02222
   0.02296
   0.02641
   0.02519
   0.02529
   0.02696
   0.02354
   0.02829
   0.02934
   0.02531
   0.02738
   0.02357
   0.02890
   0.03508
   0.02183
   0.02990
   0.02326
   0.02345
   0.02207
   0.02969
   0.02133
   0.02353
   0.02375
   0.02395
   0.02680
   0.02458
   0.03123
   0.02408
   0.02317
   0.02428
   0.02366
   0.02579
   0.02102
   0.03084
   0.02140
   0.02167
   0.02868
   0.02956
   0.03194
   0.01233
   0.03496
   0.01962
   0.03122
   0.01991
   0.03369
   0.02462
   0.01801
   0.01901
   0.02404
   0.01970
   0.02031
   0.02450
   0.02719
   0.03472
   0.02200
   0.02663
   0.03594
   0.02702
   0.03321
   0.03098
   0.03240
   0.02868
   0.03587
   0.02389
   0.02370
   0.02437
   0.02120
   0.02579
   0.02659
   0.02899
   0.02551
   0.02849
   0.03146
   0.03324
   0.03496
   0.03280
   0.02453
   0.03607
   0.03870
   0.03264
   0.02330
   0.04292
   0.03318
   0.02675
   0.03113
   0.02630
   0.02969
   0.02949
   0.03005
   0.03147
   0.02860
   0.03312
   0.02412
   0.03062
   0.02595
   0.03532
   0.03546
   0.02595
   0.03788
   0.02722
   0.03127
   0.02845
   0.03076
   0.02982
   0.03621
   0.03183
   0.02754
   0.03231
   0.02523
   0.02973
   0.02816
   0.02694
   0.02617
   0.03165
   0.03337
   0.02906
   0.02633
   0.02767
   0.03422
   0.02860
   0.02784
   0.02773
   0.03531
   0.03131
   0.03091
   0.02412
   0.02948
   0.03369
   0.02213
   0.02477
   0.04357
   0.02214
   0.04026
   0.02878
   0.02261
   0.03148
   0.03030
   0.03783
   0.02475
   0.02263
   0.02351
   0.02288
   0.02558
   0.02329
   0.02343
   0.03264
   0.02432
   0.02521
   0.03124
   0.02651
   0.03556
   0.03686
   0.02384
   0.02455
   0.02458
   0.03515
   0.02584
   0.02233
   0.02668
   0.03048
   0.03180
   0.02570
   0.02885
   0.03079
   0.02293
   0.02787
   0.02352
   0.03266
   0.03007
   0.02820
   0.02442
   0.02421
   0.03038
   0.02132
   0.02237
   0.02464
   0.02875
   0.02831
   0.02345
   0.02015
   0.02797
   0.02603
   0.02609
   0.02466
   0.03496
   0.03334
   0.02771
   0.02855
   0.03065
   0.02022
   0.03544
   0.02996
   0.02413
   0.03121
   0.02181
   0.02390
   0.03017
   0.02684
   0.02916
   0.03927
   0.01952
   0.03207
   0.03243
   0.02027
   0.02736
   0.02540
   0.02263
   0.01757
   0.03476
   0.02195
   0.03542
   0.02047
   0.02188
   0.02840
   0.02660
   0.02846
   0.02754
   0.03262
   0.02259
   0.03427
   0.03238
   0.03577
   0.02799
   0.02330
   0.02959
   0.04274
   0.02535
   0.03159
   0.03127
   0.03229
   0.02779
   0.02622
   0.03731
   0.03535
   0.03330
   0.02499
   0.02616
   0.03145
   0.02728
   0.03563
   0.03050
   0.03018
   0.02467
   0.02725
   0.02714
   0.02884
   0.02655
   0.02710
   0.04053
   0.02581
   0.02888
   0.02596
   0.02917
   0.03188
   0.02652
   0.03206
   0.03024
   0.03260
   0.02656
   0.03036
   0.02720
   0.03570
   0.02750
   0.02773
   0.02981
   0.03176
   0.02723
   0.03078
   0.03096
   0.02862
   0.03311
   0.03042
   0.02919
   0.03483
   0.02809
   0.02563
   0.02582
   0.03271
   0.03743
   0.03345
   0.03880
   0.03271
   0.03045
   0.02874
   0.02817
   0.02358
   0.02244
   0.02743
   0.03640
   0.02350
   0.02912
   0.02885
   0.02422
   0.02174
   0.02777
   0.02352
   0.02829
   0.02216
   0.02221
   0.03178
   0.02642
   0.02584
   0.03584
   0.03825
   0.02504
   0.02295
   0.03234
   0.03232
   0.02309
   0.02405
   0.02590
   0.02265
   0.02150
   0.02227
   0.02682
   0.02456
   0.02505
   0.02987
   0.02500
   0.02967
   0.02303
   0.03102
   0.03117
   0.02490
   0.02454
   0.03286
   0.02227
   0.02380
   0.02260
   0.03138
   0.02197
   0.02385
   0.02973
   0.02303
   0.02180
   0.03978
   0.02465
   0.02294
   0.02789
   0.02593
   0.02385
   0.02392
   0.02360
   0.02965
   0.02413
   0.03549
   0.02913
   0.02917
   0.02877
   0.02649
   0.03630
   0.02922
   0.03380
   0.02353
   0.02395
   0.02806
   0.03005
   0.02122
   0.02135
   0.01134
   0.01933
   0.02661
   0.02224
   0.02118
   0.02116
   0.02210
   0.03467
   0.01820
   0.02373
   0.03287
   0.01822
   0.02039
   0.03431
   0.02183
   0.02117
   0.02801
   0.02715
   0.02745
   0.02943
   0.02486
   0.02286
   0.02549
   0.02167
   0.02576
   0.02520
   0.02265
   0.02395
   0.02933
   0.02232
   0.02597
   0.02441
   0.02695
   0.02514
   0.03321
   0.02530
   0.02542
   0.02907
   0.02514
   0.03351
   0.02735
   0.03588
   0.03683
   0.02374
   0.02932
   0.02497
   0.02445
   0.03304
   0.02677
   0.03130
   0.03239
   0.03524
   0.03289
   0.04080
   0.02589
   0.02987
   0.02586
   0.04701
   0.02973
   0.03039
   0.03342
   0.03174
   0.03591
   0.02763
   0.03163
   0.02749
   0.02934
   0.03434
   0.03281
   0.02466
   0.04610
   0.03020
   0.03216
   0.02879
   0.03574
   0.04102
   0.02907
   0.03216
   0.03209
   0.02853
   0.03305
   0.03578
   0.03054
   0.03080
   0.02267
   0.02433
   0.02852
   0.03153
   0.02925
   0.03146
   0.02356
   0.03672
   0.02424
   0.02786
   0.02383
   0.03089
   0.02424
   0.02270
   0.03483
   0.02964
   0.03946
   0.02870
   0.02352
   0.02778
   0.02666
   0.02934
   0.02515
   0.02404
   0.02629
   0.02431
   0.03436
   0.03196
   0.02582
   0.04631
   0.02749
   0.03587
   0.02513
   0.03131
   0.02372
   0.02341
   0.03547
   0.03513
   0.02319
   0.02563
   0.02201
   0.02445
   0.02889
   0.02670
   0.03483
   0.02521
   0.03114
   0.03057
   0.02984
   0.02992
   0.02471
   0.02868
   0.03101
   0.03139
   0.03166
   0.02205
   0.03560
   0.02397
   0.02840
   0.03084
   0.02299
   0.02307
   0.02474
   0.02260
   0.02563
   0.02943
   0.03052
   0.02472
   0.03131
   0.02719
   0.02932
   0.02207
   0.02308
   0.02785
   0.02272
   0.03274
   0.03172
   0.02884
   0.02904
   0.01851
   0.02096
   0.02852
   0.02148
   0.01520
   0.01947
   0.02602
   0.03016
   0.02096
   0.02589
   0.02340
   0.02019
   0.02265
   0.02836
   0.02234
   0.02672
   0.03125
   0.02217
   0.03288
   0.02819
   0.02762
   0.02667
   0.03399
   0.02868
   0.02188
   0.03031
   0.03984
   0.02038
   0.02449
   0.02442
   0.03262
   0.03982
   0.02395
   0.03842
   0.02993
   0.03236
   0.03327
   0.02337
   0.04368
   0.02724
   0.03433
   0.02839
   0.03734
   0.03902
   0.03283
   0.03517
   0.03022
   0.02649
   0.03073
   0.03283
   0.02741
   0.02628
   0.02695
   0.02466
   0.03264
   0.03143
   0.02689
   0.03431
   0.03383
   0.02752
   0.03707
   0.02833
   0.02923
   0.03408
   0.03034
   0.03813
   0.03140
   0.03230
   0.03221
   0.03437
   0.02742
   0.02691
   0.03250
   0.02979
   0.02952
   0.02767
   0.03057
   0.03130
   0.03565
   0.02599
   0.03520
   0.02682
   0.02657
   0.02972
   0.03601
   0.02334
   0.02564
   0.03508
   0.02508
   0.02917
   0.02160
   0.02509
   0.02692
   0.02342
   0.02960
   0.03341
   0.02633
   0.02282
   0.03511
   0.02361
   0.03144
   0.02658
   0.02917
   0.02512
   0.02789
   0.02944
   0.02292
   0.02582
   0.02918
   0.02345
   0.03279
   0.04126
   0.02821
   0.02539
   0.02966
   0.03558
   0.02808
   0.02902
   0.03707
   0.02897
   0.03320
   0.02732
   0.02551
   0.03198
   0.02195
   0.02297
   0.02178
   0.02130
   0.03533
   0.02317
   0.02460
   0.03748
   0.02816
   0.02467
   0.02265
   0.02224
   0.02500
   0.03612
   0.02850
   0.02854
   0.03003
   0.03107
   0.02178
   0.02374
   0.02438
   0.02698
   0.03106
   0.02869
   0.02893
   0.02235
   0.02514
   0.03019
   0.02978
   0.02695
   0.02522
   0.02096
   0.02227
   0.03124
   0.01823
   0.03633
   0.04282
   0.01931
   0.01455
   0.02254
   0.02373
   0.02049
   0.01708
   0.02558
   0.01673
   0.01939
   0.03421
   0.02000
   0.02679
   0.02623
   0.02738
   0.01970
   0.02349
   0.02192
   0.02869
   0.03319
   0.02321
   0.02820
   0.02618
   0.02379
   0.02534
   0.02873
   0.03176
   0.02740
   0.02598
   0.03045
   0.03102
   0.02698
   0.02669
   0.03159
   0.02888
   0.02861
   0.03547
   0.03610
   0.02531
   0.02669
   0.03467
   0.02921
   0.03545
   0.02614
   0.04011
   0.02671
   0.03366
   0.03286
   0.02606
   0.03091
   0.02753
   0.03610
   0.02962
   0.02627
   0.02823
   0.02997
   0.02879
   0.03328
   0.02651
   0.04416
   0.02900
   0.02255
   0.05139
   0.02498
   0.03229
   0.03299
   0.02756
   0.03204
   0.02943
   0.02947
   0.03086
   0.03189
   0.03103
   0.02806
   0.03110
   0.03005
   0.03362
   0.04086
   0.02931
   0.02947
   0.02251
   0.02301
   0.02351
   0.02404
   0.02223
   0.02430
   0.03126
   0.02610
   0.02612
   0.04234
   0.02891
   0.02532
   0.03184
   0.02384
   0.02349
   0.02796
   0.02224
   0.02934
   0.02542
   0.02504
   0.02393
   0.03079
   0.02399
   0.02445
   0.02862
   0.02327
   0.02249
   0.02279
   0.02441
   0.02632
   0.02966
   0.03067
   0.03514
   0.02963
   0.02326
   0.02962
   0.02392
   0.02288
   0.02344
   0.02246
   0.03476
   0.02355
   0.02945
   0.02425
   0.02334
   0.02415
   0.02835
   0.02174
   0.03548
   0.02852
   0.02408
   0.02958
   0.02895
   0.03491
   0.02248
   0.02362
   0.02381
   0.03054
   0.03165
   0.02327
   0.02575
   0.02951
   0.02376
   0.02385
   0.02252
   0.02253
   0.02420
   0.02986
   0.02110
   0.02176
   0.02791
   0.02164
   0.02791
   0.02479
   0.02361
   0.02798
   0.02996
   0.03296
   0.02578
   0.03334
   0.02719
   0.03727
   0.02099
   0.02710
   0.02863
   0.02113
   0.02779
   0.01922
   0.02016
   0.02358
   0.02967
   0.02970
   0.03054
   0.02093
   0.02961
   0.02232
   0.02373
   0.02025
   0.02108
   0.02675
   0.01917
   0.02201
   0.02438
   0.02161
   0.03162
   0.01982
   0.03241
   0.02759
   0.03118
   0.02421
   0.02259
   0.02901
   0.02396
   0.02838
   0.03264
   0.02573
   0.02937
   0.02686
   0.03688
   0.02856
   0.03265
   0.03345
   0.02581
   0.03135
   0.02646
   0.02464
   0.02812
   0.02832
   0.02678
   0.02484
   0.03083
   0.02971
   0.03046
   0.02853
   0.02754
   0.04440
   0.02870
   0.03112
   0.02785
   0.03030
   0.03614
   0.03512
   0.02775
   0.03339
   0.03728
   0.03051
   0.03087
   0.03154
   0.02931
   0.02973
   0.02861
   0.03750
   0.02555
   0.03595
   0.03612
   0.04577
   0.03043
   0.03493
   0.02531
   0.02514
   0.04111
   0.02265
   0.02831
   0.02930
   0.02166
   0.02642
   0.03066
   0.02463
   0.02521
   0.02477
   0.02873
   0.02465
   0.02846
   0.02582
   0.03424
   0.02278
   0.03404
   0.02895
   0.02847
   0.03028
   0.02134
   0.02243
   0.02108
   0.02175
   0.03187
   0.02988
   0.02319
   0.02808
   0.02736
   0.02788
   0.04364
   0.02932
   0.02664
   0.02375
   0.02531
   0.02996
   0.03076
   0.02177
   0.03090
   0.02270
   0.03424
   0.02128
   0.02460
   0.03745
   0.02626
   0.02359
   0.02389
   0.04252
   0.02331
   0.02905
   0.02330
   0.02536
   0.03075
   0.02468
   0.03705
   0.02178
   0.03692
   0.02517
   0.02565
   0.02985
   0.02514
   0.02340
   0.03101
   0.02352
   0.02155
   0.02248
   0.02276
   0.02198
   0.02253
   0.02125
   0.03640
   0.02962
   0.03642
   0.02450
   0.02357
   0.03498
   0.02232
   0.02597
   0.02492
   0.02610
   0.01913
   0.03555
   0.02005
   0.01701
   0.01714
   0.02495
   0.02919
   0.03302
   0.02414
   0.02509
   0.02043
   0.03826
   0.04127
   0.03774
   0.02613
   0.01930
   0.02895
   0.02196
   0.04007
   0.02073
   0.02479
   0.03074
   0.02060
   0.02992
   0.02834
   0.02966
   0.02996
   0.02219
   0.02851
   0.02639
   0.02313
   0.02875
   0.02531
   0.02355
   0.03069
   0.02573
   0.02836
   0.03085
   0.03695
   0.03355
   0.02865
   0.02215
   0.02616
   0.02709
   0.03107
   0.04006
   0.03177
   0.02697
   0.03649
   0.03362
   0.02807
   0.02774
   0.02841
   0.03317
   0.02612
   0.02855
   0.02596
   0.03153
   0.02701
   0.02771
   0.02899
   0.03013
   0.02918
   0.02318
   0.03119
   0.03251
   0.03306
   0.03367
   0.02731
   0.02748
   0.03889
   0.03022
   0.03498
   0.02553
   0.03348
   0.02848
   0.04030
   0.03525
   0.03782
   0.02535
   0.02784
   0.02269
   0.03423
   0.02840
   0.02106
   0.02269
   0.02754
   0.02454
   0.02272
   0.02655
   0.02519
   0.02290
   0.02483
   0.02314
   0.03560
   0.03071
   0.02428
   0.02865
   0.02507
   0.03267
   0.02183
   0.02162
   0.02459
   0.03006
   0.02280
   0.02316
   0.02610
   0.03173
   0.02233
   0.02360
   0.03614
   0.04110
   0.02303
   0.02305
   0.02977
   0.02361
   0.02145
   0.02296
   0.02913
   0.02219
   0.02319
   0.02521
   0.03424
   0.03600
   0.02816
   0.02402
   0.02290
   0.02320
   0.03000
   0.03497
   0.02351
   0.02262
   0.02973
   0.02399
   0.03521
   0.03389
   0.03100
   0.03627
   0.02833
   0.03280
   0.02684
   0.02380
   0.02544
   0.03554
   0.02329
   0.02182
   0.02933
   0.02390
   0.02975
   0.03513
   0.02588
   0.02413
   0.02215
   0.02912
   0.02640
   0.02311
   0.02005
   0.03464
   0.01706
   0.01153
   0.01837
   0.02161
   0.02349
   0.01617
   0.02904
   0.03016
   0.02809
   0.02442
   0.01850
   0.02025
   0.02125
   0.01680
   0.02149
   0.01718
   0.02683
   0.02043
   0.03581
   0.02171
   0.02568
   0.02441
   0.03137
   0.03240
   0.03559
   0.03387
   0.02971
   0.03207
   0.02395
   0.03771
   0.03172
   0.02614
   0.03101
   0.02870
   0.03122
   0.03149
   0.02721
   0.02769
   0.02731
   0.02230
   0.02443
   0.02946
   0.04358
   0.02488
   0.02557
   0.02968
   0.05459
   0.02678
   0.02809
   0.02513
   0.02850
   0.02774
   0.03520
   0.02478
   0.03443
   0.04040
   0.02555
   0.03091
   0.03641
   0.03321
   0.02592
   0.02804
   0.03415
   0.03640
   0.02589
   0.03379
   0.02745
   0.03032
   0.03356
   0.02879
   0.02870
   0.03377
   0.03535
   0.03680
   0.03289
   0.04039
   0.03815
   0.03701
   0.02950
   0.03176
   0.04205
   0.03216
   0.02391
   0.03610
   0.02273
   0.03155
   0.02422
   0.02182
   0.02948
   0.02888
   0.02147
   0.02112
   0.02092
   0.02947
   0.03391
   0.03054
   0.02334
   0.02828
   0.02126
   0.02377
   0.03516
   0.03560
   0.02061
   0.02421
   0.02157
   0.02782
   0.02806
   0.02185
   0.03626
   0.02992
   0.02969
   0.03317
   0.03386
   0.02430
   0.02236
   0.03025
   0.02379
   0.02316
   0.02644
   0.02694
   0.02357
   0.02911
   0.02317
   0.03341
   0.03078
   0.03556
   0.02517
   0.03622
   0.02429
   0.02901
   0.02814
   0.02950
   0.02234
   0.02864
   0.02236
   0.03737
   0.03447
   0.02926
   0.03613
   0.02856
   0.02289
   0.02359
   0.03517
   0.02324
   0.02113
   0.02409
   0.02316
   0.02966
   0.02993
   0.03152
   0.02823
   0.02476
   0.03594
   0.03153
   0.02208
   0.03506
   0.02893
   0.03044
   0.02033
   0.02530
   0.01974
   0.02501
   0.01941
   0.03151
   0.03266
   0.02207
   0.02374
   0.02322
   0.01800
   0.02435
   0.03850
   0.01821
   0.02512
   0.02091
   0.02482
   0.02655
   0.02939
   0.02422
   0.02214
   0.03003
   0.02918
   0.03380
   0.02496
   0.02691
   0.02234
   0.03380
   0.02824
   0.02200
   0.02405
   0.02313
   0.02734
   0.03748
   0.02492
   0.02470
   0.02829
   0.03789
   0.02525
   0.02375
   0.02633
   0.02464
   0.03358
   0.02795
   0.03901
   0.03243
   0.02551
   0.02589
   0.02816
   0.03317
   0.02983
   0.02968
   0.03160
   0.02918
   0.03454
   0.03663
   0.03203
   0.03319
   0.02904
   0.03434
   0.03196
   0.03188
   0.04853
   0.02649
   0.03321
   0.03192
   0.03277
   0.04136
   0.02884
   0.03213
   0.04908
   0.03192
   0.03183
   0.03607
   0.03149
   0.02680
   0.02965
   0.02754
   0.03274
   0.03343
   0.02608
   0.03822
   0.03576
   0.02629
   0.04085
   0.03559
   0.02482
   0.02170
   0.02320
   0.02373
   0.03546
   0.02356
   0.02877
   0.03983
   0.02372
   0.02847
   0.02713
   0.02466
   0.02773
   0.02727
   0.03487
   0.02214
   0.02495
   0.02331
   0.02699
   0.03401
   0.03341
   0.02120
   0.02885
   0.03369
   0.02365
   0.02429
   0.02109
   0.02760
   0.02390
   0.02855
   0.03422
   0.02278
   0.02677
   0.03594
   0.02488
   0.02513
   0.03643
   0.02970
   0.02335
   0.02721
   0.02187
   0.02978
   0.02779
   0.02123
   0.02780
   0.02330
   0.02875
   0.02218
   0.02230
   0.02774
   0.02086
   0.02116
   0.02695
   0.02697
   0.03918
   0.03161
   0.02134
   0.02760
   0.02739
   0.02313
   0.02336
   0.02330
   0.03011
   0.02204
   0.02971
   0.02355
   0.02558
   0.02096
   0.02882
   0.03216
   0.03619
   0.02902
   0.02116
   0.03455
   0.03296
   0.02532
   0.02469
   0.02733
   0.01154
   0.01241
   0.02132
   0.02298
   0.01658
   0.02098
   0.01826
   0.02970
   0.01794
   0.02481
   0.02185
   0.01860
   0.02265
   0.02859
   0.02748
   0.02232
   0.02502
   0.03188
   0.02848
   0.02069
   0.04457
   0.02731
   0.02831
   0.02052
   0.03519
   0.03607
   0.02921
   0.02354
   0.01961
   0.02545
   0.03248
   0.03050
   0.03208
   0.02870
   0.03033
   0.03177
   0.02580
   0.02572
   0.02407
   0.02488
   0.03218
   0.03734
   0.02767
   0.02852
   0.03846
   0.03687
   0.02587
   0.02453
   0.03035
   0.02819
   0.03750
   0.02902
   0.03616
   0.02758
   0.03324
   0.02918
   0.02710
   0.02801
   0.03698
   0.03727
   0.02878
   0.03510
   0.02615
   0.02843
   0.02233
   0.02525
   0.03819
   0.02495
   0.02620
   0.03147
   0.02682
   0.03508
   0.02928
   0.03530
   0.03362
   0.02343
   0.03038
   0.03591
   0.03354
   0.02429
   0.03823
   0.02798
   0.03009
   0.02291
   0.02407
   0.03322
   0.02465
   0.02862
   0.03457
   0.02750
   0.02381
   0.02733
   0.02969
   0.03489
   0.02392
   0.02366
   0.02272
   0.02841
   0.02746
   0.02324
   0.02219
   0.03597
   0.03302
   0.02213
   0.03314
   0.02355
   0.02494
   0.02078
   0.02107
   0.02891
   0.02796
   0.02916
   0.02555
   0.02305
   0.02868
   0.02201
   0.03415
   0.02111
   0.02337
   0.03174
   0.02874
   0.02494
   0.03329
   0.02615
   0.03511
   0.02287
   0.02538
   0.03058
   0.02147
   0.04123
   0.02951
   0.02153
   0.03528
   0.03511
   0.02789
   0.03476
   0.02306
   0.02418
   0.02175
   0.02152
   0.02710
   0.02918
   0.03099
   0.02448
   0.02136
   0.02200
   0.04152
   0.02232
   0.02335
   0.02356
   0.02188
   0.02290
   0.02365
   0.03544
   0.02188
   0.02696
   0.02247
   0.03899
   0.03245
   0.03176
   0.02554
   0.01912
   0.01549
   0.02085
   0.01681
   0.02702
   0.01751
   0.02007
   0.02089
   0.02096
   0.02629
   0.03119
   0.03011
   0.02368
   0.02959
   0.02289
   0.02430
   0.02190
   0.02400
   0.02090
   0.03195
   0.03141
   0.02514
   0.02337
   0.02070
   0.02207
   0.02414
   0.02575
   0.02846
   0.02586
   0.03290
   0.03324
   0.02179
   0.03819
   0.03170
   0.03661
   0.02448
   0.04151
   0.02476
   0.03501
   0.02755
   0.02588
   0.02774
   0.02596
   0.02615
   0.02943
   0.03243
   0.02787
   0.02695
   0.03379
   0.03170
   0.03329
   0.03021
   0.03266
   0.02349
   0.03181
   0.03903
   0.02955
   0.02732
   0.03457
   0.03238
   0.02736
   0.03523
   0.02846
   0.03260
   0.03120
   0.02658
   0.02616
   0.02701
   0.02940
   0.02738
   0.02593
   0.03182
   0.03648
   0.03105
   0.03058
   0.03333
   0.03320
   0.02947
   0.03268
   0.02419
   0.02875
   0.02049
   0.02429
   0.02619
   0.03238
   0.02390
   0.02343
   0.02292
   0.02146
   0.02555
   0.02377
   0.02150
   0.02479
   0.02213
   0.02272
   0.02362
   0.02140
   0.02212
   0.02628
   0.02124
   0.02193
   0.02802
   0.02883
   0.02476
   0.03005
   0.02796
   0.02594
   0.02330
   0.02902
   0.02765
   0.03225
   0.01979
   0.02529
   0.02361
   0.01890
   0.03567
   0.03981
   0.03092
   0.02885
   0.04161
   0.02403
   0.02505
   0.02658
   0.03932
   0.02361
   0.02293
   0.02900
   0.03388
   0.02896
   0.03179
   0.02334
   0.02953
   0.02323
   0.02582
   0.02261
   0.03327
   0.03130
   0.03066
   0.02809
   0.02917
   0.02151
   0.02206
   0.02454
   0.02512
   0.02987
   0.02186
   0.02043
   0.03098
   0.02021
   0.02318
   0.03021
   0.02263
   0.02418
   0.02377
   0.02238
   0.02895
   0.01069
   0.01022
   0.01084
   0.01896
   0.02027
   0.02924
   0.01490
   0.02018
   0.01742
   0.01973
   0.01715
   0.02877
   0.02227
   0.02151
   0.02008
   0.03055
   0.02278
   0.02019
   0.02172
   0.02227
   0.02425
   0.02232
   0.02929
   0.02666
   0.02356
   0.02391
   0.02201
   0.03136
   0.03394
   0.02597
   0.02990
   0.03180
   0.02511
   0.02460
   0.03331
   0.02736
   0.03197
   0.02683
   0.02787
   0.02924
   0.03088
   0.03022
   0.02968
   0.02521
   0.03539
   0.03167
   0.02926
   0.02891
   0.02990
   0.02591
   0.02731
   0.02788
   0.02833
   0.02819
   0.03277
   0.02407
   0.02923
   0.03181
   0.02425
   0.02945
   0.02610
   0.03343
   0.02608
   0.02815
   0.02471
   0.03136
   0.02602
   0.03429
   0.03291
   0.03842
   0.03041
   0.04288
   0.03528
   0.02547
   0.02498
   0.03282
   0.02584
   0.02913
   0.04486
   0.03851
   0.03214
   0.02554
   0.03213
   0.02299
   0.02656
   0.02962
   0.02708
   0.02324
   0.02119
   0.02739
   0.02712
   0.02116
   0.02418
   0.02932
   0.02943
   0.03151
   0.03657
   0.02955
   0.02835
   0.02299
   0.02489
   0.03019
   0.02267
   0.03598
   0.02101
   0.03088
   0.02521
   0.02295
   0.03472
   0.02100
   0.02821
   0.02086
   0.02993
   0.02827
   0.02121
   0.03472
   0.01935
   0.03618
   0.02165
   0.02756
   0.02848
   0.03812
   0.02798
   0.02329
   0.02431
   0.02351
   0.02162
   0.02426
   0.02124
   0.03452
   0.02327
   0.03353
   0.02339
   0.02295
   0.02920
   0.02241
   0.02474
   0.02459
   0.03373
   0.02351
   0.02590
   0.02254
   0.02322
   0.02620
   0.02749
   0.02262
   0.02884
   0.02467
   0.02670
   0.02868
   0.03640
   0.02238
   0.03704
   0.03065
   0.02318
   0.03058
   0.02390
   0.02339
   0.02911
   0.02076
   0.02489
   0.02529
   0.01017
   0.01768
   0.01854
   0.01475
   0.02992
   0.02278
   0.02107
   0.01607
   0.01629
   0.03146
   0.02023
   0.03253
   0.02089
   0.02735
   0.02373
   0.02555
   0.02505
   0.02054
   0.02155
   0.02378
   0.02123
   0.02264
   0.02278
   0.02865
   0.03945
   0.02932
   0.02398
   0.02426
   0.02457
   0.02370
   0.02568
   0.03324
   0.03041
   0.02644
   0.03693
   0.03408
   0.02271
   0.03487
   0.03453
   0.03356
   0.02723
   0.04032
   0.02416
   0.02366
   0.02547
   0.03073
   0.03275
   0.02133
   0.03743
   0.02430
   0.03279
   0.04400
   0.03446
   0.02675
   0.02625
   0.02638
   0.03208
   0.02630
   0.03198
   0.03759
   0.03077
   0.03459
   0.02792
   0.03673
   0.04146
   0.02678
   0.03054
   0.03209
   0.02792
   0.03488
   0.03619
   0.03577
   0.03031
   0.03100
   0.03458
   0.03374
   0.02502
   0.03847
   0.03147
   0.03680
   0.02672
   0.02945
   0.02819
   0.03259
   0.02831
   0.03337
   0.02253
   0.03006
   0.03192
   0.03061
   0.03605
   0.02678
   0.02356
   0.03218
   0.02256
   0.02644
   0.02148
   0.02863
   0.02431
   0.03347
   0.02383
   0.03503
   0.03602
   0.02138
   0.02813
   0.02164
   0.02164
   0.02239
   0.02244
   0.02748
   0.02730
   0.02357
   0.02827
   0.02984
   0.02852
   0.02784
   0.02496
   0.02396
   0.02099
   0.03066
   0.03503
   0.02358
   0.02763
   0.02452
   0.02395
   0.02215
   0.02773
   0.02256
   0.03907
   0.02056
   0.02978
   0.03211
   0.02756
   0.02954
   0.02520
   0.02877
   0.02372
   0.02369
   0.02484
   0.03123
   0.02943
   0.02290
   0.02849
   0.02126
   0.02761
   0.02275
   0.03437
   0.02430
   0.02752
   0.02438
   0.02369
   0.03064
   0.02809
   0.02208
   0.02975
   0.02215
   0.02338
   0.03191
   0.04637
   0.03561
   0.03908
   0.02937
   0.01488
   0.02164
   0.02974
   0.02005
   0.02226
   0.01616
   0.01821
   0.03112
   0.02494
   0.02756
   0.02013
   0.02990
   0.03102
   0.02456
   0.02715
   0.02121
   0.02445
   0.02055
   0.02597
   0.02857
   0.02405
   0.03020
   0.02931
   0.03395
   0.03093
   0.02204
   0.02414
   0.03052
   0.03462
   0.02705
   0.01926
   0.03227
   0.02240
   0.03374
   0.02425
   0.02974
   0.02624
   0.03041
   0.03358
   0.03292
   0.02661
   0.02791
   0.02949
   0.02223
   0.02829
   0.02944
   0.03987
   0.02864
   0.03010
   0.03466
   0.03405
   0.03649
   0.02849
   0.02729
   0.02809
   0.02649
   0.03238
   0.03107
   0.04177
   0.03181
   0.02920
   0.02776
   0.03666
   0.03632
   0.03399
   0.03121
   0.03144
   0.02893
   0.02996
   0.03292
   0.03491
   0.03210
   0.02756
   0.03243
   0.03778
   0.03129
   0.03978
   0.03384
   0.02606
   0.02937
   0.02844
   0.02922
   0.02835
   0.04846
   0.02714
   0.02823
   0.04102
   0.02837
   0.02824
   0.02566
   0.02947
   0.02683
   0.02215
   0.02185
   0.02276
   0.02144
   0.03374
   0.03501
   0.02953
   0.02147
   0.02215
   0.02166
   0.02774
   0.02759
   0.02295
   0.02903
   0.02472
   0.03088
   0.02493
   0.02316
   0.02862
   0.03049
   0.02256
   0.02987
   0.02855
   0.02374
   0.03605
   0.02872
   0.02000
   0.03943
   0.03144
   0.03602
   0.02272
   0.04375
   0.02840
   0.03028
   0.02083
   0.02531
   0.02114
   0.02269
   0.03046
   0.02015
   0.03418
   0.03017
   0.02112
   0.03282
   0.02362
   0.02969
   0.02283
   0.03223
   0.02324
   0.02323
   0.02723
   0.03059
   0.02835
   0.02871
   0.02462
   0.03564
   0.02350
   0.02281
   0.02438
   0.02363
   0.02471
   0.02506
   0.03458
   0.02158
   0.02563
   0.02876
   0.02886
   0.02490
   0.04284
   0.02481
   0.02987
   0.02332
   0.02299
   0.01972
   0.01792
   0.02259
   0.01924
   0.02013
   0.03994
   0.01950
   0.02364
   0.01794
   0.03187
   0.02762
   0.02836
   0.05331
   0.02216
   0.02698
   0.02702
   0.02239
   0.03048
   0.02223
   0.03736
   0.03725
   0.02226
   0.02376
   0.03197
   0.02137
   0.03297
   0.02659
   0.02270
   0.02379
   0.02528
   0.02775
   0.03241
   0.02989
   0.05349
   0.03999
   0.03124
   0.03068
   0.02414
   0.02857
   0.02470
   0.02504
   0.02719
   0.02205
   0.02623
   0.02783
   0.02439
   0.02822
   0.02428
   0.03124
   0.03042
   0.03468
   0.02903
   0.03520
   0.03393
   0.02795
   0.03308
   0.02779
   0.03028
   0.03985
   0.02776
   0.02757
   0.03316
   0.03561
   0.02926
   0.03287
   0.02940
   0.03107
   0.03209
   0.02985
   0.03082
   0.03068
   0.03396
   0.02918
   0.03279
   0.02301
   0.02254
   0.02922
   0.03512
   0.02087
   0.02807
   0.02708
   0.02188
   0.02990
   0.02681
   0.02888
   0.03443
   0.02372
   0.02600
   0.03348
   0.02977
   0.02372
   0.02377
   0.02141
   0.03595
   0.02252
   0.02204
   0.02830
   0.02931
   0.02171
   0.02818
   0.02931
   0.02992
   0.02258
   0.02422
   0.02066
   0.03539
   0.02930
   0.02525
   0.02691
   0.02541
   0.02938
   0.03417
   0.03658
   0.02387
   0.03005
   0.03893
   0.02473
   0.03506
   0.02951
   0.03101
   0.02543
   0.02688
   0.02955
   0.02789
   0.02618
   0.02764
   0.02845
   0.02886
   0.02245
   0.02391
   0.02160
   0.02659
   0.02416
   0.02028
   0.02518
   0.02398
   0.02322
   0.02241
   0.03413
   0.03233
   0.03105
   0.02449
   0.02194
   0.02930
   0.03022
   0.02794
   0.02405
   0.02704
   0.02276
   0.03406
   0.02356
   0.01113
   0.01123
   0.03190
   0.02466
   0.03200
   0.01354
   0.03499
   0.01518
   0.03033
   0.01811
   0.03038
   0.02230
   0.02424
   0.02506
   0.02082
   0.02184
   0.02827
   0.01883
   0.02516
   0.02333
   0.03183
   0.02574
   0.02150
   0.02196
   0.03475
   0.02651
   0.02786
   0.03470
   0.03569
   0.02572
   0.02023
   0.03265
   0.03348
   0.02204
   0.03159
   0.02708
   0.02542
   0.02841
   0.03067
   0.02618
   0.03110
   0.02594
   0.02402
   0.03101
   0.03010
   0.02583
   0.03201
   0.02897
   0.03396
   0.02592
   0.02143
   0.02514
   0.02626
   0.02609
   0.02574
   0.02960
   0.04097
   0.02593
   0.02837
   0.02810
   0.02949
   0.03094
   0.02645
   0.03221
   0.02631
   0.03190
   0.03541
   0.03284
   0.02695
   0.03213
   0.02426
   0.02740
   0.03182
   0.03406
   0.03446
   0.03277
   0.03044
   0.03420
   0.03385
   0.02817
   0.03437
   0.02956
   0.03087
   0.03068
   0.02275
   0.02264
   0.02775
   0.02219
   0.02240
   0.02329
   0.02349
   0.02598
   0.02476
   0.02872
   0.02223
   0.02115
   0.03482
   0.02297
   0.02295
   0.02880
   0.02685
   0.02172
   0.02096
   0.02134
   0.03048
   0.03411
   0.02997
   0.02928
   0.03031
   0.02324
   0.02323
   0.02310
   0.02092
   0.02456
   0.02228
   0.03836
   0.02258
   0.03478
   0.02434
   0.02172
   0.03541
   0.02134
   0.02298
   0.03144
   0.02318
   0.02440
   0.02387
   0.02830
   0.02734
   0.03458
   0.01991
   0.02923
   0.02203
   0.02779
   0.02694
   0.03029
   0.02996
   0.03357
   0.02710
   0.02863
   0.02665
   0.02928
   0.03746
   0.04148
   0.02085
   0.03660
   0.02274
   0.02237
   0.03032
   0.02348
   0.02729
   0.02621
   0.02905
   0.02786
   0.02329
   0.02815
   0.03493
   0.02430
   0.02100
   0.01919
   0.02492
   0.03199
   0.03419
   0.03186
   0.02693
   0.01306
   0.02838
   0.02797
   0.02913
   0.03715
   0.02724
   0.01979
   0.02832
   0.01762
   0.01935
   0.02353
   0.02086
   0.02462
   0.02016
   0.02505
   0.03170
   0.02781
   0.02903
   0.02413
   0.02152
   0.02246
   0.02263
   0.02609
   0.02745
   0.03063
   0.02917
   0.03103
   0.02891
   0.03846
   0.03059
   0.02599
   0.02772
   0.02339
   0.03192
   0.02539
   0.02352
   0.02792
   0.02686
   0.02837
   0.02827
   0.03045
   0.02559
   0.02485
   0.03542
   0.02920
   0.03085
   0.02554
   0.02689
   0.03218
   0.03296
   0.02461
   0.03119
   0.03324
   0.02997
   0.03215
   0.03460
   0.02987
   0.03144
   0.03472
   0.02998
   0.02904
   0.02688
   0.03357
   0.03437
   0.02787
   0.03139
   0.03483
   0.03324
   0.03101
   0.03627
   0.02846
   0.03150
   0.04249
   0.02897
   0.02633
   0.04174
   0.02714
   0.02953
   0.03039
   0.02460
   0.02399
   0.02565
   0.02359
   0.02320
   0.02331
   0.04906
   0.02309
   0.02284
   0.02288
   0.03004
   0.03551
   0.03200
   0.02161
   0.02613
   0.02291
   0.02450
   0.01915
   0.02360
   0.03527
   0.02976
   0.02375
   0.02448
   0.02123
   0.02775
   0.02828
   0.02949
   0.02906
   0.02346
   0.03039
   0.02790
   0.02409
   0.02389
   0.02246
   0.02650
   0.03728
   0.02384
   0.02173
   0.02338
   0.02145
   0.02608
   0.02316
   0.02528
   0.03040
   0.02400
   0.03629
   0.02587
   0.04710
   0.02261
   0.02910
   0.02307
   0.02890
   0.02978
   0.02787
   0.02325
   0.02327
   0.02046
   0.02265
   0.03145
   0.03442
   0.03114
   0.03015
   0.02125
   0.02194
   0.03450
   0.02819
   0.02164
   0.02200
   0.02915
   0.02758
   0.03020
   0.02122
   0.02827
   0.02197
   0.02125
   0.02612
   0.01805
   0.03814
   0.03834
   0.03303
   0.04341
   0.03340
   0.01372
   0.02643
   0.02065
   0.03125
   0.03083
   0.02805
   0.01934
   0.03167
   0.02337
   0.02462
   0.03408
   0.02818
   0.03290
   0.02829
   0.02237
   0.03764
   0.02100
   0.02097
   0.02345
   0.02768
   0.02214
   0.02386
   0.03013
   0.03773
   0.02841
   0.02982
   0.02470
   0.02798
   0.02754
   0.02357
   0.02973
   0.02567
   0.02763
   0.02800
   0.02535
   0.03222
   0.02185
   0.02822
   0.02546
   0.03287
   0.02896
   0.03294
   0.02582
   0.03030
   0.02596
   0.02698
   0.03141
   0.03081
   0.02773
   0.03363
   0.03729
   0.03673
   0.02623
   0.03694
   0.03569
   0.02774
   0.03599
   0.03683
   0.02647
   0.03346
   0.04091
   0.02828
   0.02722
   0.03344
   0.03056
   0.03361
   0.03351
   0.02730
   0.03535
   0.03854
   0.03587
   0.03505
   0.03476
   0.03680
   0.03320
   0.05004
   0.02609
   0.02015
   0.02584
   0.03246
   0.02575
   0.02858
   0.02731
   0.02302
   0.02528
   0.02676
   0.02660
   0.02421
   0.02113
   0.02743
   0.02622
   0.03361
   0.02437
   0.02342
   0.02066
   0.02843
   0.03517
   0.02931
   0.02194
   0.03308
   0.02314
   0.02980
   0.02911
   0.02776
   0.03564
   0.02177
   0.03231
   0.02804
   0.02825
   0.02054
   0.03437
   0.02249
   0.02958
   0.02278
   0.02799
   0.02506
   0.02181
   0.02725
   0.03078
   0.02955
   0.02924
   0.02544
   0.02246
   0.02256
   0.02502
   0.03577
   0.02105
   0.02932
   0.02269
   0.04064
   0.02778
   0.02628
   0.02282
   0.02258
   0.02568
   0.02390
   0.02974
   0.03426
   0.02472
   0.03338
   0.03426
   0.03022
   0.02283
   0.02841
   0.02208
   0.02232
   0.02968
   0.02246
   0.02790
   0.02085
   0.01976
   0.03941
   0.03579
   0.02820
   0.02861
   0.03813
   0.02946
   0.03302
   0.02014
   0.02158
   0.02409
   0.02125
   0.02170
   0.02670
   0.02631
   0.02041
   0.01772
   0.02566
   0.01883
   0.02469
   0.02581
   0.02021
   0.02609
   0.01841
   0.02770
   0.02445
   0.02609
   0.02108
   0.02385
   0.03243
   0.02386
   0.02691
   0.03218
   0.02234
   0.02250
   0.03062
   0.02709
   0.02346
   0.02695
   0.02865
   0.03699
   0.03124
   0.03318
   0.02189
   0.03458
   0.03483
   0.02419
   0.02754
   0.03519
   0.03426
   0.02372
   0.03050
   0.02829
   0.02828
   0.03244
   0.03421
   0.02514
   0.02758
   0.02788
   0.03483
   0.02658
   0.02935
   0.03578
   0.02990
   0.04192
   0.02988
   0.02700
   0.03043
   0.03779
   0.03739
   0.03218
   0.03114
   0.02674
   0.03990
   0.03122
   0.03457
   0.03810
   0.03763
   0.03874
   0.02979
   0.03802
   0.03555
   0.02651
   0.02678
   0.03066
   0.02957
   0.02782
   0.02838
   0.02905
   0.02690
   0.02985
   0.02900
   0.02620
   0.02378
   0.02992
   0.02470
   0.02968
   0.02191
   0.02422
   0.02269
   0.02270
   0.02111
   0.02140
   0.02886
   0.02881
   0.02261
   0.02874
   0.02253
   0.02069
   0.02560
   0.02982
   0.03128
   0.02232
   0.02084
   0.02788
   0.02343
   0.02243
   0.02274
   0.02283
   0.02246
   0.03579
   0.03485
   0.03502
   0.02854
   0.02942
   0.02416
   0.04032
   0.02930
   0.02604
   0.02490
   0.02251
   0.04004
   0.02327
   0.03419
   0.03913
   0.02319
   0.02595
   0.02262
   0.03628
   0.03521
   0.03081
   0.03068
   0.02197
   0.02387
   0.02174
   0.03421
   0.02377
   0.03513
   0.02906
   0.03538
   0.02930
   0.02370
   0.03583
   0.03084
   0.02236
   0.02725
   0.02508
   0.02308
   0.02910
   0.02257
   0.02356
   0.02819
   0.02263
   0.02786
   0.02868
   0.02816
   0.01803
   0.03543
   0.02881
   0.03567
   0.02596
   0.01142
   0.02186
   0.01902
   0.02538
   0.01924
   0.01836
   0.02896
   0.01735
   0.03001
   0.02596
   0.03458
   0.03238
   0.01994
   0.02925
   0.02379
   0.02572
   0.03220
   0.02283
   0.02389
   0.02938
   0.03222
   0.02439
   0.03601
   0.04089
   0.03141
   0.02558
   0.02569
   0.03529
   0.02584
   0.03098
   0.03190
   0.02210
   0.02728
   0.02910
   0.02676
   0.03145
   0.02801
   0.03406
   0.02505
   0.03251
   0.03790
   0.02657
   0.03889
   0.03291
   0.02755
   0.02640
   0.02700
   0.02789
   0.03789
   0.02494
   0.03391
   0.04118
   0.03391
   0.02750
   0.04173
   0.02587
   0.02579
   0.03035
   0.02733
   0.02976
   0.03730
   0.04411
   0.03378
   0.03620
   0.02797
   0.02762
   0.03766
   0.02363
   0.02841
   0.02800
   0.03570
   0.03682
   0.03250
   0.02760
   0.02963
   0.02741
   0.03081
   0.02926
   0.02755
   0.02582
   0.02559
   0.02588
   0.02510
   0.03277
   0.02767
   0.02395
   0.02568
   0.03998
   0.03006
   0.02766
   0.02423
   0.03251
   0.02657
   0.02889
   0.04220
   0.02510
   0.02480
   0.02347
   0.02628
   0.03026
   0.02340
   0.02318
   0.02233
   0.02969
   0.02387
   0.02400
   0.02336
   0.02483
   0.03229
   0.03461
   0.03435
   0.02253
   0.03044
   0.02295
   0.02589
   0.03235
   0.02072
   0.03539
   0.02733
   0.02028
   0.03308
   0.02448
   0.03626
   0.02766
   0.02285
   0.02091
   0.02601
   0.02614
   0.02635
   0.02969
   0.02149
   0.02248
   0.02998
   0.02489
   0.02879
   0.03808
   0.03731
   0.03174
   0.02125
   0.02154
   0.02310
   0.02625
   0.02536
   0.03501
   0.03256
   0.02473
   0.02398
   0.02236
   0.02449
   0.02387
   0.02184
   0.03529
   0.02224
   0.03211
   0.01806
   0.01813
   0.03381
   0.04436
   0.03249
   0.02187
   0.04439
   0.02163
   0.03157
   0.02332
   0.01861
   0.01904
   0.02414
   0.01676
   0.01784
   0.02172
   0.02552
   0.02781
   0.02740
   0.02664
   0.02456
   0.02202
   0.02568
   0.02976
   0.02721
   0.02463
   0.03179
   0.02863
   0.02777
   0.02723
   0.02205
   0.03384
   0.02144
   0.02958
   0.03397
   0.02723
   0.03599
   0.04421
   0.02595
   0.02298
   0.03450
   0.02530
   0.02710
   0.03351
   0.02921
   0.04193
   0.03290
   0.03495
   0.02841
   0.03184
   0.03477
   0.02842
   0.02976
   0.03494
   0.02579
   0.03747
   0.03270
   0.02906
   0.04153
   0.02911
   0.03361
   0.04290
   0.02743
   0.04192
   0.02889
   0.03913
   0.03039
   0.04020
   0.02989
   0.03297
   0.03756
   0.03732
   0.02870
   0.03392
   0.02918
   0.03307
   0.03082
   0.03182
   0.03101
   0.03550
   0.02511
   0.02559
   0.02158
   0.02266
   0.02466
   0.02298
   0.02664
   0.02109
   0.02821
   0.02855
   0.02783
   0.02196
   0.02655
   0.02215
   0.02310
   0.02853
   0.02803
   0.03107
   0.02955
   0.02376
   0.02716
   0.03313
   0.03086
   0.02308
   0.02348
   0.02886
   0.02435
   0.02348
   0.02357
   0.02642
   0.03021
   0.02947
   0.02130
   0.02951
   0.02065
   0.02357
   0.03136
   0.02187
   0.03025
   0.02874
   0.02360
   0.02178
   0.02850
   0.02468
   0.02446
   0.02309
   0.02739
   0.02008
   0.03052
   0.02178
   0.02029
   0.01890
   0.03448
   0.02675
   0.02894
   0.02824
   0.02319
   0.02140
   0.02189
   0.02933
   0.02257
   0.03582
   0.02559
   0.02320
   0.02837
   0.02414
   0.02708
   0.02565
   0.03225
   0.02452
   0.02906
   0.02363
   0.02252
   0.03557
   0.03413
   0.02953
   0.03483
   0.03349
   0.03690
   0.02393
   0.01831
   0.03302
   0.02584
   0.01849
   0.02636
   0.02243
   0.02197
   0.02200
   0.02335
   0.02256
   0.02561
   0.01896
   0.02070
   0.01921
   0.02330
   0.02193
   0.01866
   0.03356
   0.01964
   0.03430
   0.02487
   0.03293
   0.03489
   0.03407
   0.03204
   0.03536
   0.02534
   0.02279
   0.02540
   0.03198
   0.03814
   0.03163
   0.02394
   0.02409
   0.02209
   0.03011
   0.03402
   0.04162
   0.02498
   0.03248
   0.02592
   0.03830
   0.02902
   0.02795
   0.03683
   0.03795
   0.02984
   0.02877
   0.02451
   0.02886
   0.02858
   0.03801
   0.03362
   0.02599
   0.04178
   0.03245
   0.03545
   0.03107
   0.02438
   0.02454
   0.04165
   0.02629
   0.03595
   0.03391
   0.03154
   0.02784
   0.02566
   0.02927
   0.03705
   0.03802
   0.03281
   0.02807
   0.03130
   0.04026
   0.03631
   0.03320
   0.02872
   0.02819
   0.02660
   0.04513
   0.02993
   0.02796
   0.03098
   0.02733
   0.02202
   0.02288
   0.02853
   0.03564
   0.02437
   0.02269
   0.02175
   0.02201
   0.02923
   0.03461
   0.02891
   0.02754
   0.02144
   0.03210
   0.02923
   0.02336
   0.02605
   0.03000
   0.02085
   0.03523
   0.03009
   0.02909
   0.02882
   0.02497
   0.02807
   0.02686
   0.02225
   0.03076
   0.03219
   0.02835
   0.03081
   0.03643
   0.02978
   0.03099
   0.02308
   0.02194
   0.04216
   0.02151
   0.02934
   0.02885
   0.02719
   0.02266
   0.02943
   0.03287
   0.03155
   0.02312
   0.02550
   0.02436
   0.02765
   0.02635
   0.02733
   0.03121
   0.03509
   0.02930
   0.03714
   0.02355
   0.02741
   0.03024
   0.02056
   0.02252
   0.02223
   0.02451
   0.03011
   0.02340
   0.02296
   0.02252
   0.02826
   0.03484
   0.02929
   0.03295
   0.02904
   0.03154
   0.02230
   0.02274
   0.02951
   0.04242
   0.02816
   0.02512
   0.01941
   0.01983
   0.01308
   0.02966
   0.02153
   0.02375
   0.01673
   0.01714
   0.02280
   0.01914
   0.02028
   0.02901
   0.02653
   0.01852
   0.03620
   0.02700
   0.02258
   0.03263
   0.02246
   0.02731
   0.02411
   0.02472
   0.02374
   0.02535
   0.02471
   0.02350
   0.02117
   0.02709
   0.03620
   0.02549
   0.03668
   0.03037
   0.02732
   0.02677
   0.02297
   0.03295
   0.02897
   0.02606
   0.03578
   0.02376
   0.02408
   0.03116
   0.03167
   0.03252
   0.02469
   0.02897
   0.04106
   0.02717
   0.02769
   0.03033
   0.02786
   0.02735
   0.02604
   0.02593
   0.02733
   0.03132
   0.02471
   0.03674
   0.03707
   0.02573
   0.03694
   0.02853
   0.02636
   0.03123
   0.02794
   0.02571
   0.03740
   0.02700
   0.04242
   0.03503
   0.04145
   0.03186
   0.03655
   0.04889
   0.03832
   0.02630
   0.03127
   0.02811
   0.03264
   0.02715
   0.02434
   0.02378
   0.03059
   0.02242
   0.03728
   0.03544
   0.02917
   0.02279
   0.03304
   0.02059
   0.02997
   0.02246
   0.02165
   0.03796
   0.03047
   0.02659
   0.02505
   0.02248
   0.02245
   0.03032
   0.02660
   0.02318
   0.02874
   0.03395
   0.02079
   0.02210
   0.03373
   0.02614
   0.02001
   0.03215
   0.02878
   0.03027
   0.02878
   0.02249
   0.03642
   0.02110
   0.02827
   0.02859
   0.02017
   0.03664
   0.02338
   0.02715
   0.02931
   0.02261
   0.03431
   0.02992
   0.02171
   0.02280
   0.03638
   0.03244
   0.03435
   0.02080
   0.02662
   0.02235
   0.02982
   0.03067
   0.02943
   0.02607
   0.03102
   0.02376
   0.02921
   0.02215
   0.02314
   0.02308
   0.02218
   0.02433
   0.02751
   0.02451
   0.02256
   0.02236
   0.02507
   0.02737
   0.02709
   0.02926
   0.02156
   0.02034
   0.02087
   0.01268
   0.02601
   0.03986
   0.02658
   0.03533
   0.02303
   0.02381
   0.01591
   0.02667
   0.02468
   0.02806
   0.01764
   0.02459
   0.02405
   0.01853
   0.02892
   0.02695
   0.02737
   0.02029
   0.03010
   0.02911
   0.03191
   0.02794
   0.02763
   0.03114
   0.02763
   0.02298
   0.02545
   0.03091
   0.02647
   0.02627
   0.02604
   0.03152
   0.03226
   0.03410
   0.02589
   0.02513
   0.02775
   0.03076
   0.03576
   0.02645
   0.02425
   0.02660
   0.03679
   0.02645
   0.03213
   0.02838
   0.04490
   0.03225
   0.03188
   0.03201
   0.03091
   0.03935
   0.02696
   0.03757
   0.02565
   0.02436
   0.03142
   0.03559
   0.02870
   0.03362
   0.03066
   0.03878
   0.03365
   0.02611
   0.04133
   0.03945
   0.03651
   0.02957
   0.03566
   0.03493
   0.03026
   0.03855
   0.03098
   0.04740
   0.03000
   0.02693
   0.03527
   0.03582
   0.03566
   0.04263
   0.03045
   0.03039
   0.02381
   0.02289
   0.02450
   0.02540
   0.02529
   0.02860
   0.02461
   0.02726
   0.02354
   0.02931
   0.04048
   0.02299
   0.02723
   0.02971
   0.02157
   0.02320
   0.02519
   0.02975
   0.03069
   0.02271
   0.02214
   0.02276
   0.02915
   0.02224
   0.02300
   0.02279
   0.03698
   0.02897
   0.02487
   0.02221
   0.03034
   0.02200
   0.02476
   0.02079
   0.02397
   0.03505
   0.03005
   0.03487
   0.02867
   0.03473
   0.02269
   0.03672
   0.03243
   0.02900
   0.02344
   0.02646
   0.02183
   0.03206
   0.02280
   0.02099
   0.02436
   0.02869
   0.02242
   0.02488
   0.03464
   0.02193
   0.02457
   0.02569
   0.02429
   0.02075
   0.03291
   0.02319
   0.02216
   0.03836
   0.02330
   0.02392
   0.02575
   0.02426
   0.02325
   0.02790
   0.02963
   0.02050
   0.02313
   0.02172
   0.02226
   0.03004
   0.02887
   0.01136
   0.02225
   0.04584
   0.05405
   0.01126
   0.01555
   0.01886
   0.02692
   0.01601
   0.01633
   0.02075
   0.02018
   0.02523
   0.02043
   0.02714
   0.02552
   0.03306
   0.01871
   0.02671
   0.02902
   0.02974
   0.02288
   0.02798
   0.03333
   0.02259
   0.02232
   0.02358
   0.03123
   0.02144
   0.02823
   0.03674
   0.03927
   0.02598
   0.03495
   0.02275
   0.02553
   0.02365
   0.02881
   0.03802
   0.02664
   0.03079
   0.03316
   0.03560
   0.02367
   0.03092
   0.03993
   0.04362
   0.02858
   0.03085
   0.03218
   0.04172
   0.02986
   0.03604
   0.03121
   0.03593
   0.03135
   0.04122
   0.03295
   0.02882
   0.03011
   0.03110
   0.03388
   0.03449
   0.03245
   0.03415
   0.03107
   0.04114
   0.03122
   0.03344
   0.02775
   0.04374
   0.03135
   0.03498
   0.03168
   0.03583
   0.03221
   0.03914
   0.03493
   0.03376
   0.03703
   0.03433
   0.03164
   0.03367
   0.02493
   0.03656
   0.03583
   0.02407
   0.02751
   0.02934
   0.02854
   0.02864
   0.02462
   0.02347
   0.02236
   0.02954
   0.03576
   0.02998
   0.02421
   0.02318
   0.02169
   0.02395
   0.02455
   0.02422
   0.02909
   0.02347
   0.03889
   0.02324
   0.02804
   0.02697
   0.03507
   0.02237
   0.02251
   0.03318
   0.02817
   0.02270
   0.02406
   0.02360
   0.02259
   0.02030
   0.02326
   0.02588
   0.02633
   0.03318
   0.02337
   0.03129
   0.03262
   0.03131
   0.02439
   0.03358
   0.03222
   0.03622
   0.03013
   0.02387
   0.02562
   0.03112
   0.03363
   0.03887
   0.03438
   0.02379
   0.02245
   0.03783
   0.03737
   0.02418
   0.03073
   0.02202
   0.03565
   0.03121
   0.02234
   0.02961
   0.03602
   0.03035
   0.02796
   0.02315
   0.02306
   0.02758
   0.02341
   0.04422
   0.02896
   0.01906
   0.02075
   0.01907
   0.03186
   0.01337
   0.01882
   0.03656
   0.02015
   0.02240
   0.02395
   0.01383
   0.02959
   0.02180
   0.02606
   0.01878
   0.01679
   0.02647
   0.02902
   0.02880
   0.02999
   0.03555
   0.02203
   0.02933
   0.02069
   0.03509
   0.03280
   0.02199
   0.02816
   0.02698
   0.03253
   0.03537
   0.03045
   0.02514
   0.03204
   0.03224
   0.02461
   0.02718
   0.02570
   0.02734
   0.03361
   0.02502
   0.03159
   0.03985
   0.03613
   0.03465
   0.03051
   0.02893
   0.02746
   0.02672
   0.02576
   0.03116
   0.03936
   0.03284
   0.02500
   0.02966
   0.03882
   0.03303
   0.02843
   0.03069
   0.03296
   0.03848
   0.02872
   0.03757
   0.03009
   0.03047
   0.03446
   0.03561
   0.02784
   0.02507
   0.03147
   0.03917
   0.02976
   0.04097
   0.04025
   0.02382
   0.04209
   0.03496
   0.04313
   0.04313
   0.03839
   0.03273
   0.03379
   0.03455
   0.02884
   0.02718
   0.02560
   0.03197
   0.03182
   0.03100
   0.03164
   0.03471
   0.03176
   0.04071
   0.02794
   0.02707
   0.02911
   0.02057
   0.02132
   0.02302
   0.02168
   0.02399
   0.02044
   0.02875
   0.03860
   0.02796
   0.02434
   0.02497
   0.03085
   0.03515
   0.02559
   0.02428
   0.03006
   0.03721
   0.03413
   0.02453
   0.02497
   0.03042
   0.02178
   0.03593
   0.02244
   0.02345
   0.03004
   0.03857
   0.02363
   0.02853
   0.03218
   0.02914
   0.02500
   0.03610
   0.02398
   0.03737
   0.03357
   0.02320
   0.02013
   0.02390
   0.02239
   0.02355
   0.03473
   0.02394
   0.03274
   0.02329
   0.03030
   0.03632
   0.03202
   0.02238
   0.02816
   0.02549
   0.03915
   0.02399
   0.02211
   0.02929
   0.02107
   0.03369
   0.02543
   0.03143
   0.02382
   0.02822
   0.02477
   0.02326
   0.02964
   0.02308
   0.03081
   0.05992
   0.04603
   0.04843
   0.03945
   0.04100
   0.04094
   0.01611
   0.03803
   0.01953
   0.03889
   0.02685
   0.03079
   0.02655
   0.02140
   0.03923
   0.03929
   0.03494
   0.03237
   0.03247
   0.02698
   0.02492
   0.03619
   0.02929
   0.02255
   0.02824
   0.03543
   0.03501
   0.02568
   0.02371
   0.03017
   0.04160
   0.02221
   0.03754
   0.02597
   0.04711
   0.03344
   0.02909
   0.03274
   0.03276
   0.02517
   0.03887
   0.03166
   0.03022
   0.03982
   0.03598
   0.03304
   0.03210
   0.02910
   0.04039
   0.02686
   0.04160
   0.02540
   0.03281
   0.04301
   0.03529
   0.03287
   0.03698
   0.03333
   0.03615
   0.03129
   0.03742
   0.03865
   0.03375
   0.03709
   0.03907
   0.02998
   0.03846
   0.04389
   0.04177
   0.03299
   0.03516
   0.04102
   0.04778
   0.04424
   0.02997
   0.03930
   0.02994
   0.04093
   0.04414
   0.03271
   0.03568
   0.03074
   0.03004
   0.04011
   0.02557
   0.02770
   0.03457
   0.02821
   0.02546
   0.02580
   0.03704
   0.02620
   0.02953
   0.03068
   0.03811
   0.03687
   0.02375
   0.02843
   0.03700
   0.03239
   0.03538
   0.02763
   0.02326
   0.03349
   0.03026
   0.03398
   0.02634
   0.02326
   0.02936
   0.03078
   0.04102
   0.02901
   0.04189
   0.02983
   0.03113
   0.03310
   0.03276
   0.02975
   0.02331
   0.04200
   0.03054
   0.02965
   0.02822
   0.02715
   0.02972
   0.02823
   0.03269
   0.02487
   0.02577
   0.02386
   0.04058
   0.02503
   0.03411
   0.03479
   0.03287
   0.02953
   0.02453
   0.02257
   0.03324
   0.02296
   0.03047
   0.02557
   0.02860
   0.04056
   0.03562
   0.02754
   0.03506
   0.02938
   0.02765
   0.03330
   0.02553
   0.02668
   0.03202
   0.02653
   0.03233
   0.03450
   0.02487
   0.03249
   0.02596
   0.02862
   0.09806
   0.10740
   0.11615
   0.11641
   0.07533
   0.06996
   0.07148
   0.08230
   0.04027
   0.05342
   0.04045
   0.07204
   0.04029
   0.05776
   0.04376
   0.05354
   0.03512
   0.03207
   0.04307
   0.03055
   0.03384
   0.03608
   0.03452
   0.06128
   0.03798
   0.03279
   0.03301
   0.03646
   0.04027
   0.03192
   0.03188
   0.03431
   0.03466
   0.04378
   0.04217
   0.03410
   0.02722
   0.02618
   0.04097
   0.02972
   0.02805
   0.03039
   0.03538
   0.03619
   0.03692
   0.03317
   0.03710
   0.03316
   0.04548
   0.03678
   0.02683
   0.03134
   0.04743
   0.03704
   0.04101
   0.02781
   0.02929
   0.03283
   0.03350
   0.04114
   0.03677
   0.03082
   0.02516
   0.04508
   0.04497
   0.03319
   0.02797
   0.04072
   0.03907
   0.03908
   0.03341
   0.03893
   0.03763
   0.03373
   0.04422
   0.03451
   0.03618
   0.03497
   0.04552
   0.03398
   0.04085
   0.03204
   0.03285
   0.04209
   0.03240
   0.02955
   0.02960
   0.03279
   0.02956
   0.02925
   0.03889
   0.03764
   0.03439
   0.03812
   0.02633
   0.02809
   0.03794
   0.03012
   0.03766
   0.03472
   0.03432
   0.03163
   0.03554
   0.02817
   0.02801
   0.03297
   0.04071
   0.03228
   0.02839
   0.02921
   0.02717
   0.03474
   0.03446
   0.03533
   0.03835
   0.03758
   0.03459
   0.03118
   0.02986
   0.03597
   0.02897
   0.04000
   0.02892
   0.03346
   0.03120
   0.03315
   0.02879
   0.04067
   0.02812
   0.02557
   0.02949
   0.02987
   0.03330
   0.03053
   0.03426
   0.03039
   0.02729
   0.02946
   0.03412
   0.02982
   0.02757
   0.03217
   0.03723
   0.03192
   0.04622
   0.03017
   0.02548
   0.03846
   0.03101
   0.02896
   0.02773
   0.03563
   0.03232
   0.02524
   0.03895
   0.02790
   0.04874
   0.03321
   0.03545
   0.03675
   0.17743
   0.18772
   0.17734
   0.16013
   0.16639
   0.08125
   0.13154
   0.10817
   0.11014
   0.09453
   0.08135
   0.08226
   0.09933
   0.06517
   0.06054
   0.05798
   0.06288
   0.07733
   0.05682
   0.04801
   0.06468
   0.05737
   0.04699
   0.06146
   0.06244
   0.03436
   0.06747
   0.05697
   0.04957
   0.05419
   0.04651
   0.04459
   0.05109
   0.03935
   0.05612
   0.04223
   0.05347
   0.03778
   0.05521
   0.04478
   0.03923
   0.03864
   0.04811
   0.04103
   0.03705
   0.04643
   0.04098
   0.04004
   0.03834
   0.04337
   0.04080
   0.04141
   0.04664
   0.05118
   0.03884
   0.04130
   0.05093
   0.04075
   0.04504
   0.03654
   0.04666
   0.04571
   0.03673
   0.03664
   0.04231
   0.04619
   0.04278
   0.04791
   0.04169
   0.04281
   0.04034
   0.05238
   0.04452
   0.04694
   0.04545
   0.05076
   0.04320
   0.05023
   0.04261
   0.04335
   0.04712
   0.04013
   0.04152
   0.04170
   0.05068
   0.03767
   0.04421
   0.03817
   0.04308
   0.04394
   0.03797
   0.05304
   0.04069
   0.03601
   0.04602
   0.03915
   0.04779
   0.03782
   0.03753
   0.03988
   0.04539
   0.06028
   0.04291
   0.04280
   0.04314
   0.03587
   0.03928
   0.05910
   0.04653
   0.04322
   0.03712
   0.03827
   0.04113
   0.04663
   0.03845
   0.03653
   0.05667
   0.03912
   0.03326
   0.05516
   0.04421
   0.04842
   0.03608
   0.04542
   0.04024
   0.03435
   0.04635
   0.03912
   0.03947
   0.03624
   0.05130
   0.03998
   0.04118
   0.05051
   0.03619
   0.04970
   0.03549
   0.03596
   0.03961
   0.05069
   0.04303
   0.04684
   0.05290
   0.04177
   0.05360
   0.05981
   0.05642
   0.04190
   0.04117
   0.04475
   0.04858
   0.04827
   0.03705
   0.04422
   0.05870
   0.04444
   0.04027
   0.07878
   0.05209
   0.06610
   0.04822
   0.07568
   0.07159
   0.05478
   0.04024
   0.05438
   0.03613
   0.02023
   0.01870
   0.03998
   0.02541
   0.02006
   0.02532
   0.03211
   0.02007
   0.02598
   0.01499
   0.03310
   0.02601
   0.01998
   0.02663
   0.02004
   0.02621
   0.02673
   0.01328
   0.01463
   0.02039
   0.02116
   0.03307
   0.02057
   0.01531
   0.02172
   0.02232
   0.02303
   0.02056
   0.01558
   0.01542
   0.01397
   0.02187
   0.02808
   0.02118
   0.03310
   0.02239
   0.02730
   0.01613
   0.01631
   0.02168
   0.01745
   0.01595
   0.01557
   0.01577
   0.01512
   0.02130
   0.01637
   0.02186
   0.01529
   0.01637
   0.02261
   0.02202
   0.02806
   0.01744
   0.01758
   0.01655
   0.02883
   0.02351
   0.01616
   0.01628
   0.02183
   0.01675
   0.02200
   0.02201
   0.02858
   0.01693
   0.01651
   0.01749
   0.01703
   0.01715
   0.01563
   0.01679
   0.01665
   0.01741
   0.01646
   0.02118
   0.01421
   0.02112
   0.02009
   0.02774
   0.02759
   0.02046
   0.02026
   0.02089
   0.02115
   0.02042
   0.02085
   0.01533
   0.01512
   0.01573
   0.02016
   0.01536
   0.01517
   0.02625
   0.02977
   0.02719
   0.01443
   0.02661
   0.01560
   0.02350
   0.02625
   0.01385
   0.03299
   0.02748
   0.01563
   0.02113
   0.02233
   0.01470
   0.01580
   0.02674
   0.01588
   0.02113
   0.02067
   0.01482
   0.01492
   0.01500
   0.03320
   0.02121
   0.01505
   0.01481
   0.02447
   0.02089
   0.01517
   0.01594
   0.01417
   0.01505
   0.01488
   0.01442
   0.02741
   0.02115
   0.01493
   0.01464
   0.02067
   0.02044
   0.02126
   0.02745
   0.01473
   0.02635
   0.01576
   0.02186
   0.02333
   0.02026
   0.02092
   0.02086
   0.02085
   0.01556
   0.01396
   0.02106
   0.03314
   0.02079
   0.01428
   0.03595
   0.01498
   0.05385
   0.07838
   0.06216
   0.06142
   0.04870
   0.01660
   0.04112
   0.02358
   0.01191
   0.03122
   0.03814
   0.01364
   0.02601
   0.04399
   0.03205
   0.01962
   0.02600
   0.01336
   0.02085
   0.01404
   0.02034
   0.02172
   0.02015
   0.02819
   0.02049
   0.01403
   0.02021
   0.02770
   0.02125
   0.02062
   0.01488
   0.01546
   0.02017
   0.01554
   0.01511
   0.02092
   0.02106
   0.02721
   0.01452
   0.02143
   0.01515
   0.02214
   0.01533
   0.01692
   0.01545
   0.01594
   0.02739
   0.02129
   0.02215
   0.01677
   0.01543
   0.01628
   0.01585
   0.02182
   0.01543
   0.02113
   0.02242
   0.01714
   0.02691
   0.02286
   0.01741
   0.02051
   0.02248
   0.02095
   0.02162
   0.02846
   0.01694
   0.01553
   0.01617
   0.02871
   0.01662
   0.01575
   0.01654
   0.02739
   0.01568
   0.02255
   0.01490
   0.01490
   0.02766
   0.02635
   0.02137
   0.01627
   0.02774
   0.02326
   0.02614
   0.02652
   0.01478
   0.01523
   0.01428
   0.02067
   0.01926
   0.01997
   0.01974
   0.01441
   0.01301
   0.01366
   0.01516
   0.02111
   0.02054
   0.02592
   0.02012
   0.02801
   0.02076
   0.02046
   0.01419
   0.02711
   0.01998
   0.01507
   0.02610
   0.02039
   0.01446
   0.01558
   0.02679
   0.02097
   0.01384
   0.03276
   0.01478
   0.02667
   0.02039
   0.02089
   0.02059
   0.01405
   0.02090
   0.01990
   0.02033
   0.02873
   0.01459
   0.02090
   0.01414
   0.01441
   0.02028
   0.01477
   0.02085
   0.02074
   0.01425
   0.02074
   0.02574
   0.02059
   0.02015
   0.02016
   0.02051
   0.02140
   0.01454
   0.01910
   0.01512
   0.01483
   0.01351
   0.01509
   0.01444
   0.01476
   0.01521
   0.03156
   0.01428
   0.02033
   0.01535
   0.01456
   0.02016
   0.02679
   0.01991
   0.01338
   0.08322
   0.03462
   0.03557
   0.05620
   0.02897
   0.03324
   0.03386
   0.04301
   0.03263
   0.02403
   0.02420
   0.02503
   0.02542
   0.01854
   0.01165
   0.01949
   0.02231
   0.02059
   0.01922
   0.02059
   0.02137
   0.02624
   0.01931
   0.01400
   0.01436
   0.03508
   0.01352
   0.02028
   0.02063
   0.01996
   0.01555
   0.01348
   0.01372
   0.03246
   0.01549
   0.01518
   0.02001
   0.02202
   0.01997
   0.02110
   0.02188
   0.02269
   0.01383
   0.01520
   0.01557
   0.01546
   0.03276
   0.02153
   0.01491
   0.01580
   0.02091
   0.02163
   0.02220
   0.02716
   0.02140
   0.01520
   0.02154
   0.01483
   0.02151
   0.02110
   0.01591
   0.01507
   0.02807
   0.02845
   0.01555
   0.02221
   0.01652
   0.01480
   0.03785
   0.01574
   0.02195
   0.01559
   0.01511
   0.01442
   0.02930
   0.02255
   0.01533
   0.02244
   0.02281
   0.01742
   0.01729
   0.02976
   0.02078
   0.01904
   0.01432
   0.01325
   0.02008
   0.01332
   0.01313
   0.01436
   0.02601
   0.03255
   0.01937
   0.01536
   0.02186
   0.02591
   0.01417
   0.02712
   0.02956
   0.01383
   0.01383
   0.01367
   0.02047
   0.02021
   0.01523
   0.02062
   0.01447
   0.01499
   0.01435
   0.01372
   0.03240
   0.02584
   0.01387
   0.02101
   0.01350
   0.01329
   0.03169
   0.02598
   0.01315
   0.01459
   0.01324
   0.01481
   0.02652
   0.01449
   0.01331
   0.02637
   0.02027
   0.01372
   0.01505
   0.01416
   0.01470
   0.01458
   0.01420
   0.04200
   0.02025
   0.01997
   0.02084
   0.01911
   0.02371
   0.01288
   0.02055
   0.01371
   0.02658
   0.02159
   0.02680
   0.01375
   0.01992
   0.01944
   0.02603
   0.01365
   0.04130
   0.02626
   0.02625
   0.02015
   0.01461
   0.01498
   0.01972
   0.02076
   0.01389
   0.01480
   0.06687
   0.02505
   0.08590
   0.07366
   0.03527
   0.02417
   0.02333
   0.02403
   0.02386
   0.01354
   0.01898
   0.01197
   0.01381
   0.01778
   0.01982
   0.01948
   0.01246
   0.01983
   0.01250
   0.01322
   0.01965
   0.02045
   0.02590
   0.02050
   0.02611
   0.01899
   0.01612
   0.01431
   0.02136
   0.02028
   0.01501
   0.01421
   0.01420
   0.02097
   0.01465
   0.01570
   0.01270
   0.01501
   0.02029
   0.01463
   0.01351
   0.01629
   0.02821
   0.01496
   0.01553
   0.01660
   0.02098
   0.01541
   0.01452
   0.01651
   0.01500
   0.01483
   0.02151
   0.01347
   0.01663
   0.02205
   0.01537
   0.01473
   0.02216
   0.02191
   0.01642
   0.02246
   0.01518
   0.02128
   0.02251
   0.01540
   0.01612
   0.01583
   0.01705
   0.01765
   0.01654
   0.02151
   0.02115
   0.01747
   0.01554
   0.03210
   0.02209
   0.01467
   0.01525
   0.01626
   0.02233
   0.03331
   0.02061
   0.01437
   0.01355
   0.01368
   0.02566
   0.02594
   0.01347
   0.01966
   0.01459
   0.01553
   0.01442
   0.01433
   0.02354
   0.02674
   0.01981
   0.01923
   0.02745
   0.01415
   0.02598
   0.02674
   0.02006
   0.01321
   0.01466
   0.01426
   0.01537
   0.01430
   0.01989
   0.03936
   0.02088
   0.02056
   0.01931
   0.01941
   0.01353
   0.02588
   0.02533
   0.03765
   0.01937
   0.01380
   0.03255
   0.01446
   0.02663
   0.02263
   0.02023
   0.01457
   0.02024
   0.02080
   0.01385
   0.01939
   0.02630
   0.01967
   0.02016
   0.02132
   0.01920
   0.01377
   0.03213
   0.01580
   0.02615
   0.01534
   0.01982
   0.02982
   0.01489
   0.01980
   0.02031
   0.02114
   0.01992
   0.02075
   0.01413
   0.02575
   0.01959
   0.02063
   0.01271
   0.01397
   0.02016
   0.01404
   0.02043
   0.02670
   0.01247
   0.01354
   0.05396
   0.05755
   0.05749
   0.04106
   0.02557
   0.03042
   0.04610
   0.01114
   0.02436
   0.02409
   0.02707
   0.01145
   0.01171
   0.02071
   0.01188
   0.02007
   0.01290
   0.01997
   0.01923
   0.02002
   0.02593
   0.02733
   0.01415
   0.01350
   0.02015
   0.01493
   0.01939
   0.02015
   0.02013
   0.01410
   0.03189
   0.02011
   0.02108
   0.02021
   0.01333
   0.01439
   0.02116
   0.02639
   0.01423
   0.02057
   0.01985
   0.01571
   0.02161
   0.01486
   0.01468
   0.01609
   0.02744
   0.02735
   0.01522
   0.01360
   0.01471
   0.01601
   0.01629
   0.02644
   0.01479
   0.01627
   0.01468
   0.02658
   0.01498
   0.02032
   0.01535
   0.01720
   0.01506
   0.02757
   0.02917
   0.01595
   0.01706
   0.02663
   0.01558
   0.01521
   0.01811
   0.01597
   0.02945
   0.01573
   0.01436
   0.02156
   0.02175
   0.01683
   0.01512
   0.01673
   0.02306
   0.01532
   0.01428
   0.01361
   0.01332
   0.01455
   0.03282
   0.01429
   0.02645
   0.01940
   0.01942
   0.02030
   0.02007
   0.02631
   0.01375
   0.01283
   0.01307
   0.01912
   0.01263
   0.01948
   0.01912
   0.02007
   0.01328
   0.03241
   0.01916
   0.01364
   0.01960
   0.03455
   0.01319
   0.01408
   0.02548
   0.02037
   0.01419
   0.01428
   0.01318
   0.01383
   0.01267
   0.01192
   0.02056
   0.01456
   0.01211
   0.01223
   0.01301
   0.02567
   0.02003
   0.01410
   0.02060
   0.01988
   0.02113
   0.01453
   0.02021
   0.01496
   0.02015
   0.01396
   0.02008
   0.03211
   0.01916
   0.01413
   0.02606
   0.02011
   0.01883
   0.01299
   0.01429
   0.02590
   0.01422
   0.01385
   0.01408
   0.02379
   0.03555
   0.01332
   0.01395
   0.01453
   0.02015
   0.01345
   0.02554
   0.02630
   0.01941
   0.01326
   0.01372
   0.01301
   0.06109
   0.05823
   0.01552
   0.04451
   0.02833
   0.02937
   0.02066
   0.02333
   0.02939
   0.01256
   0.03089
   0.01174
   0.01774
   0.01187
   0.01246
   0.01994
   0.01424
   0.02480
   0.01265
   0.03259
   0.01348
   0.02574
   0.01270
   0.01860
   0.01372
   0.01945
   0.01288
   0.01352
   0.01436
   0.01932
   0.02008
   0.03278
   0.01960
   0.01969
   0.01920
   0.01367
   0.02109
   0.01918
   0.01357
   0.02029
   0.01439
   0.01497
   0.01569
   0.01408
   0.02080
   0.01551
   0.02621
   0.02054
   0.02152
   0.02134
   0.02062
   0.02121
   0.01501
   0.01627
   0.02048
   0.01550
   0.02330
   0.02120
   0.01643
   0.01567
   0.01429
   0.02120
   0.01521
   0.01433
   0.02023
   0.02121
   0.01534
   0.02842
   0.02254
   0.01602
   0.01615
   0.01664
   0.01561
   0.01645
   0.01519
   0.02127
   0.01461
   0.01634
   0.01564
   0.02098
   0.02164
   0.01374
   0.01424
   0.01446
   0.01238
   0.01978
   0.01943
   0.02866
   0.01288
   0.01983
   0.01234
   0.01919
   0.01337
   0.01427
   0.01343
   0.01369
   0.01228
   0.01348
   0.02262
   0.01847
   0.02631
   0.01547
   0.01913
   0.01409
   0.01452
   0.01264
   0.01342
   0.01340
   0.01467
   0.01313
   0.01913
   0.01316
   0.01293
   0.01992
   0.01929
   0.01332
   0.03156
   0.03578
   0.01988
   0.01898
   0.02543
   0.03623
   0.02567
   0.01421
   0.02901
   0.01968
   0.01447
   0.01322
   0.01420
   0.02648
   0.01287
   0.01984
   0.01917
   0.02542
   0.01382
   0.02011
   0.02501
   0.01413
   0.01329
   0.02593
   0.01420
   0.01435
   0.01292
   0.01272
   0.02627
   0.01335
   0.01861
   0.02507
   0.01857
   0.01952
   0.01354
   0.01383
   0.01269
   0.01900
   0.01426
   0.02767
   0.02046
   0.01996
   0.01201
   0.01882
   0.06822
   0.04915
   0.03114
   0.03789
   0.00990
   0.02908
   0.01109
   0.02000
   0.04625
   0.02987
   0.01193
   0.01927
   0.01215
   0.01841
   0.01491
   0.02566
   0.01688
   0.01791
   0.02024
   0.02580
   0.01175
   0.01965
   0.01965
   0.01491
   0.02289
   0.01425
   0.02764
   0.01473
   0.01997
   0.01354
   0.01697
   0.01538
   0.02079
   0.02615
   0.01463
   0.02054
   0.01463
   0.02045
   0.02004
   0.02746
   0.02210
   0.02765
   0.01509
   0.02226
   0.02125
   0.01242
   0.02141
   0.02657
   0.01577
   0.01449
   0.01432
   0.01726
   0.01635
   0.01505
   0.01582
   0.02192
   0.01536
   0.02671
   0.01658
   0.01678
   0.02102
   0.01679
   0.01607
   0.02157
   0.01567
   0.02265
   0.01331
   0.02001
   0.01687
   0.01593
   0.01609
   0.01575
   0.02786
   0.01575
   0.01576
   0.02182
   0.01535
   0.01610
   0.01668
   0.01399
   0.01468
   0.01481
   0.03003
   0.01349
   0.01877
   0.01452
   0.02036
   0.02559
   0.02071
   0.01305
   0.01875
   0.01341
   0.01417
   0.02035
   0.01373
   0.02533
   0.01959
   0.01925
   0.02420
   0.01215
   0.01355
   0.01984
   0.01912
   0.01490
   0.01305
   0.02023
   0.01945
   0.01992
   0.01298
   0.01314
   0.02646
   0.01526
   0.01387
   0.02573
   0.02032
   0.02641
   0.01878
   0.01278
   0.01339
   0.02622
   0.02549
   0.01847
   0.02752
   0.02576
   0.01264
   0.03222
   0.02671
   0.01471
   0.01953
   0.01313
   0.01917
   0.01287
   0.02559
   0.02032
   0.02935
   0.03242
   0.02600
   0.01414
   0.01387
   0.02586
   0.01485
   0.02278
   0.02001
   0.01371
   0.01956
   0.01437
   0.01330
   0.01880
   0.01402
   0.01261
   0.01434
   0.02555
   0.01283
   0.02593
   0.01341
   0.01289
   0.02237
   0.01409
   0.01268
   0.01275
   0.04293
   0.04152
   0.04521
   0.01500
   0.00888
   0.03534
   0.02776
   0.02375
   0.02359
   0.01748
   0.02379
   0.01771
   0.01122
   0.01868
   0.01956
   0.01919
   0.01957
   0.01359
   0.03216
   0.01169
   0.02487
   0.01253
   0.01482
   0.01411
   0.01873
   0.01359
   0.01887
   0.02581
   0.01404
   0.02078
   0.03327
   0.02044
   0.01957
   0.01513
   0.02592
   0.01337
   0.02049
   0.01434
   0.02130
   0.01595
   0.01385
   0.01626
   0.02196
   0.01949
   0.02029
   0.01425
   0.01492
   0.02123
   0.01309
   0.02401
   0.01444
   0.02043
   0.01495
   0.01524
   0.01468
   0.02136
   0.02317
   0.02023
   0.02210
   0.01503
   0.02847
   0.01428
   0.02568
   0.02208
   0.01430
   0.01437
   0.01656
   0.01635
   0.01604
   0.01648
   0.02905
   0.01462
   0.01561
   0.02419
   0.01553
   0.01697
   0.02320
   0.01670
   0.02785
   0.01491
   0.01800
   0.02317
   0.01508
   0.01255
   0.01366
   0.01311
   0.01272
   0.01374
   0.01260
   0.01961
   0.01231
   0.01915
   0.02713
   0.02113
   0.01342
   0.01310
   0.01905
   0.01346
   0.01910
   0.01191
   0.01995
   0.02057
   0.01340
   0.01339
   0.01890
   0.01327
   0.01342
   0.01419
   0.02067
   0.02179
   0.01405
   0.01388
   0.02013
   0.01925
   0.01888
   0.01226
   0.02562
   0.01308
   0.01219
   0.01214
   0.01917
   0.01326
   0.01217
   0.01323
   0.01333
   0.01902
   0.02031
   0.01967
   0.01496
   0.01279
   0.02573
   0.01374
   0.01454
   0.01450
   0.01311
   0.01946
   0.01317
   0.01227
   0.01341
   0.02458
   0.01998
   0.02066
   0.01383
   0.01447
   0.01395
   0.02523
   0.01236
   0.01919
   0.01247
   0.02867
   0.01890
   0.02619
   0.01416
   0.01279
   0.01301
   0.01251
   0.01486
   0.02032
   0.01455
   0.02007
   0.01397
   0.04462
   0.03719
   0.04297
   0.03294
   0.01895
   0.01043
   0.01033
   0.00986
   0.01096
   0.01773
   0.01089
   0.01770
   0.01877
   0.01786
   0.01183
   0.01321
   0.01835
   0.01331
   0.01903
   0.01437
   0.02624
   0.01237
   0.02131
   0.01978
   0.01442
   0.02080
   0.02061
   0.02725
   0.01986
   0.01368
   0.02721
   0.01664
   0.01472
   0.01361
   0.01493
   0.01567
   0.02169
   0.01567
   0.02243
   0.01484
   0.01484
   0.02132
   0.01523
   0.01635
   0.01799
   0.02912
   0.01600
   0.01564
   0.02185
   0.02116
   0.01662
   0.02871
   0.01424
   0.01476
   0.01743
   0.01430
   0.03599
   0.02193
   0.01712
   0.01684
   0.02393
   0.01483
   0.02217
   0.02316
   0.01539
   0.01463
   0.01676
   0.01558
   0.02331
   0.02228
   0.02251
   0.01840
   0.01575
   0.01567
   0.02414
   0.01666
   0.02900
   0.02176
   0.01782
   0.01913
   0.01622
   0.01474
   0.01245
   0.01268
   0.01885
   0.01932
   0.01959
   0.01312
   0.01294
   0.01303
   0.01911
   0.01336
   0.01921
   0.01967
   0.01365
   0.02665
   0.01976
   0.01376
   0.01456
   0.01316
   0.01554
   0.01276
   0.02133
   0.01318
   0.01243
   0.01345
   0.01842
   0.01354
   0.01566
   0.01999
   0.01963
   0.02637
   0.01898
   0.01948
   0.01336
   0.01286
   0.02480
   0.01415
   0.02091
   0.01361
   0.01563
   0.01347
   0.01328
   0.01257
   0.01417
   0.01245
   0.02064
   0.03273
   0.01363
   0.01957
   0.02110
   0.01975
   0.01950
   0.01918
   0.02073
   0.01325
   0.01317
   0.01899
   0.01300
   0.01482
   0.01499
   0.02063
   0.02039
   0.02080
   0.01376
   0.01385
   0.01384
   0.01985
   0.02062
   0.01255
   0.02055
   0.01439
   0.01348
   0.01456
   0.01323
   0.02627
   0.02059
   0.01881
   0.01199
   0.05514
   0.04363
   0.04215
   0.02825
   0.01653
   0.01779
   0.02585
   0.02430
   0.01660
   0.01078
   0.02424
   0.03032
   0.01055
   0.01955
   0.01873
   0.01089
   0.01155
   0.01382
   0.02633
   0.02596
   0.01326
   0.02201
   0.01299
   0.01982
   0.01358
   0.01853
   0.02073
   0.01358
   0.02726
   0.01589
   0.01611
   0.01990
   0.01565
   0.01472
   0.01707
   0.01413
   0.01199
   0.02155
   0.01608
   0.01452
   0.01428
   0.01649
   0.02372
   0.01462
   0.01719
   0.02062
   0.02318
   0.01658
   0.01590
   0.01751
   0.02225
   0.02551
   0.01663
   0.02186
   0.01747
   0.02402
   0.01636
   0.02843
   0.01684
   0.02179
   0.02127
   0.02278
   0.02013
   0.01603
   0.01478
   0.02219
   0.01580
   0.01706
   0.02472
   0.02684
   0.01762
   0.02254
   0.01842
   0.01604
   0.01691
   0.01518
   0.01878
   0.01645
   0.01679
   0.01904
   0.01721
   0.01623
   0.01454
   0.02147
   0.01920
   0.01259
   0.02765
   0.02050
   0.02029
   0.02025
   0.01322
   0.01308
   0.03789
   0.02051
   0.01398
   0.01261
   0.01287
   0.01357
   0.02203
   0.03233
   0.01232
   0.01374
   0.01240
   0.02057
   0.01412
   0.01416
   0.01932
   0.01411
   0.01251
   0.02631
   0.01401
   0.01359
   0.01404
   0.02621
   0.01855
   0.02028
   0.01308
   0.01918
   0.01491
   0.01984
   0.01223
   0.01956
   0.02043
   0.01853
   0.01258
   0.02053
   0.01442
   0.01312
   0.01949
   0.01975
   0.01383
   0.02161
   0.02962
   0.01443
   0.02643
   0.01960
   0.01450
   0.01529
   0.01938
   0.02103
   0.01450
   0.01408
   0.02113
   0.01461
   0.01414
   0.01969
   0.01256
   0.01994
   0.01492
   0.02563
   0.01483
   0.01383
   0.01374
   0.02585
   0.01389
   0.01980
   0.01432
   0.02104
   0.01293
   0.01325
   0.02827
   0.02470
   0.03363
   0.02280
   0.02197
   0.04199
   0.01681
   0.01051
   0.01865
   0.01049
   0.01961
   0.02435
   0.01274
   0.02152
   0.01267
   0.01097
   0.02675
   0.02687
   0.01234
   0.01976
   0.01392
   0.02089
   0.01399
   0.01253
   0.01457
   0.01486
   0.02074
   0.01426
   0.01652
   0.01638
   0.01389
   0.01552
   0.02187
   0.01965
   0.02283
   0.01423
   0.01410
   0.02268
   0.02237
   0.02256
   0.02326
   0.01562
   0.02264
   0.01510
   0.01528
   0.02188
   0.01674
   0.01565
   0.01448
   0.01634
   0.01873
   0.02153
   0.01754
   0.02220
   0.02909
   0.02467
   0.01781
   0.02453
   0.02292
   0.01601
   0.01851
   0.01877
   0.01574
   0.01882
   0.02247
   0.01821
   0.01759
   0.01743
   0.02129
   0.01837
   0.03071
   0.02364
   0.01715
   0.02140
   0.02193
   0.01565
   0.02021
   0.01876
   0.03041
   0.01869
   0.02103
   0.01945
   0.01684
   0.01462
   0.02581
   0.01440
   0.01940
   0.01532
   0.02100
   0.02147
   0.02087
   0.02719
   0.01438
   0.01422
   0.02793
   0.01551
   0.01505
   0.02684
   0.02007
   0.02271
   0.01454
   0.01627
   0.01448
   0.01451
   0.01540
   0.01472
   0.01326
   0.02065
   0.01386
   0.01412
   0.01550
   0.01435
   0.01480
   0.01462
   0.01959
   0.02005
   0.01497
   0.02623
   0.01430
   0.01413
   0.02241
   0.01478
   0.02110
   0.02084
   0.01556
   0.01331
   0.01360
   0.01412
   0.01568
   0.02000
   0.01314
   0.02082
   0.03268
   0.01438
   0.01388
   0.02050
   0.01457
   0.02155
   0.01390
   0.02087
   0.01609
   0.02136
   0.01999
   0.01355
   0.01440
   0.01491
   0.02077
   0.02603
   0.01956
   0.01566
   0.01444
   0.01439
   0.01475
   0.01561
   0.01514
   0.01951
   0.02131
   0.01351
   0.02173
   0.01370
   0.02166
   0.02403
   0.01719
   0.02441
   0.03568
   0.02364
   0.01647
   0.02272
   0.01210
   0.02385
   0.01567
   0.03299
   0.01814
   0.01138
   0.02008
   0.01243
   0.01196
   0.01433
   0.01466
   0.01538
   0.02402
   0.01932
   0.01316
   0.01282
   0.02062
   0.01594
   0.01554
   0.02252
   0.02234
   0.02295
   0.01385
   0.01237
   0.01550
   0.02186
   0.01415
   0.01595
   0.01978
   0.01705
   0.01608
   0.01620
   0.01593
   0.01714
   0.02318
   0.01578
   0.01709
   0.01684
   0.01704
   0.01623
   0.01772
   0.02314
   0.01795
   0.01775
   0.02196
   0.01693
   0.01909
   0.01484
   0.02521
   0.01751
   0.02558
   0.01571
   0.01777
   0.02182
   0.01684
   0.02445
   0.01840
   0.01982
   0.02197
   0.01674
   0.01750
   0.01931
   0.02246
   0.02601
   0.02443
   0.02216
   0.01743
   0.02009
   0.02632
   0.01896
   0.01656
   0.01819
   0.03121
   0.01898
   0.01550
   0.01541
   0.01461
   0.01372
   0.01444
   0.01509
   0.02056
   0.01390
   0.02798
   0.01482
   0.02145
   0.02825
   0.02124
   0.01470
   0.02140
   0.01412
   0.02188
   0.01390
   0.01452
   0.01425
   0.02067
   0.01523
   0.01570
   0.01967
   0.02030
   0.01435
   0.01504
   0.01579
   0.01345
   0.02169
   0.02024
   0.01375
   0.01358
   0.02095
   0.02043
   0.01407
   0.02164
   0.02011
   0.01441
   0.02010
   0.01280
   0.01272
   0.02061
   0.02129
   0.01559
   0.02454
   0.01531
   0.01502
   0.01623
   0.01544
   0.01977
   0.03449
   0.01507
   0.01448
   0.02193
   0.01994
   0.02045
   0.01568
   0.02731
   0.01551
   0.02092
   0.01993
   0.01435
   0.01338
   0.01408
   0.01519
   0.02074
   0.01578
   0.01777
   0.02938
   0.02288
   0.01313
   0.01404
   0.02027
   0.02082
   0.01352
   0.02698
   0.02099
   0.01704
   0.01443
   0.01800
   0.02455
   0.01569
   0.00961
   0.01730
   0.01042
   0.01931
   0.01116
   0.01188
   0.02116
   0.01279
   0.02082
   0.01966
   0.01419
   0.01489
   0.01966
   0.02054
   0.02196
   0.01537
   0.02743
   0.01513
   0.01292
   0.02284
   0.01617
   0.01541
   0.02259
   0.02117
   0.01847
   0.01603
   0.01628
   0.01703
   0.01807
   0.01772
   0.01780
   0.01402
   0.01725
   0.02387
   0.01719
   0.02464
   0.01610
   0.01733
   0.01718
   0.01854
   0.02369
   0.02250
   0.01604
   0.01988
   0.01956
   0.02133
   0.01799
   0.02659
   0.01915
   0.01731
   0.01600
   0.01809
   0.02323
   0.01766
   0.02447
   0.02343
   0.01882
   0.01760
   0.01971
   0.01794
   0.02005
   0.02688
   0.01821
   0.02446
   0.01763
   0.02017
   0.01715
   0.02436
   0.01590
   0.02033
   0.03104
   0.02449
   0.02051
   0.02536
   0.01818
   0.01915
   0.02399
   0.01589
   0.02533
   0.01580
   0.02267
   0.01491
   0.01596
   0.02045
   0.01567
   0.01540
   0.02415
   0.01657
   0.02444
   0.02215
   0.01368
   0.01566
   0.01517
   0.01677
   0.02143
   0.02800
   0.01447
   0.02120
   0.01530
   0.01567
   0.02277
   0.01500
   0.02152
   0.02108
   0.01658
   0.01939
   0.01469
   0.01405
   0.02186
   0.01643
   0.01603
   0.01658
   0.01684
   0.01506
   0.01489
   0.02181
   0.01554
   0.02247
   0.01410
   0.01588
   0.02291
   0.01828
   0.01643
   0.01527
   0.01657
   0.02292
   0.02928
   0.02861
   0.01587
   0.02153
   0.03497
   0.01627
   0.01583
   0.01528
   0.02290
   0.02127
   0.02865
   0.01693
   0.02259
   0.01465
   0.02127
   0.01494
   0.01534
   0.02178
   0.01611
   0.02133
   0.01513
   0.02249
   0.02244
   0.01527
   0.01490
   0.02167
   0.02170
   0.01501
   0.02357
   0.02228
   0.01507
   0.00758
   0.02910
   0.02304
   0.02423
   0.01002
   0.01109
   0.01086
   0.01217
   0.01087
   0.03243
   0.02012
   0.02002
   0.02786
   0.01736
   0.01281
   0.02141
   0.01303
   0.03187
   0.01489
   0.03607
   0.01624
   0.02280
   0.01965
   0.01427
   0.01826
   0.01538
   0.01840
   0.02272
   0.02450
   0.01939
   0.01637
   0.02026
   0.01659
   0.02351
   0.01733
   0.01513
   0.02428
   0.01945
   0.02489
   0.02120
   0.01962
   0.01871
   0.01840
   0.01650
   0.02153
   0.02787
   0.01829
   0.01861
   0.02529
   0.01939
   0.01961
   0.01983
   0.02003
   0.02071
   0.01910
   0.01620
   0.01629
   0.02487
   0.01753
   0.02456
   0.02520
   0.02654
   0.01842
   0.02494
   0.01863
   0.03228
   0.01853
   0.02293
   0.03433
   0.01945
   0.02411
   0.01999
   0.02056
   0.02165
   0.02002
   0.02061
   0.02133
   0.03348
   0.02838
   0.01893
   0.02332
   0.01614
   0.01880
   0.02285
   0.01638
   0.01591
   0.02358
   0.02511
   0.02220
   0.02332
   0.01746
   0.01568
   0.01851
   0.01707
   0.01663
   0.01528
   0.02880
   0.02114
   0.02974
   0.02331
   0.02991
   0.02309
   0.02199
   0.02170
   0.02316
   0.02336
   0.01488
   0.02191
   0.01506
   0.01768
   0.01714
   0.02457
   0.01663
   0.02175
   0.01525
   0.02318
   0.01590
   0.01522
   0.02299
   0.01688
   0.01611
   0.01819
   0.02780
   0.02887
   0.02455
   0.01739
   0.02587
   0.01704
   0.02313
   0.01724
   0.02237
   0.01476
   0.02248
   0.01520
   0.02213
   0.01846
   0.01619
   0.01523
   0.01614
   0.01501
   0.02366
   0.02886
   0.01565
   0.01638
   0.01624
   0.01712
   0.02134
   0.01654
   0.01639
   0.01567
   0.01553
   0.01610
   0.01708
   0.02306
   0.02771
   0.02156
   0.02662
   0.01573
   0.00704
   0.01457
   0.00791
   0.02212
   0.01661
   0.01924
   0.01111
   0.00981
   0.02647
   0.02118
   0.02169
   0.01321
   0.01466
   0.01427
   0.01451
   0.02274
   0.02080
   0.02059
   0.02552
   0.01846
   0.01609
   0.01697
   0.01594
   0.03004
   0.01551
   0.01903
   0.02131
   0.01605
   0.01992
   0.01650
   0.02090
   0.01852
   0.01730
   0.02431
   0.01505
   0.02049
   0.01841
   0.01975
   0.02226
   0.02183
   0.01925
   0.02200
   0.02795
   0.02602
   0.01910
   0.01790
   0.01827
   0.01907
   0.02076
   0.01997
   0.02625
   0.01819
   0.02694
   0.02071
   0.02102
   0.02040
   0.02886
   0.02133
   0.02222
   0.02178
   0.02557
   0.02252
   0.02101
   0.02183
   0.02941
   0.02716
   0.02272
   0.01972
   0.02188
   0.02182
   0.02268
   0.01931
   0.02289
   0.02219
   0.01987
   0.02077
   0.01938
   0.02623
   0.02770
   0.02190
   0.02925
   0.02548
   0.01699
   0.01830
   0.01990
   0.01864
   0.01699
   0.01837
   0.01700
   0.01711
   0.01897
   0.01761
   0.01763
   0.01443
   0.01503
   0.02326
   0.01794
   0.02568
   0.01568
   0.01791
   0.01514
   0.01842
   0.01633
   0.02396
   0.01535
   0.01632
   0.01647
   0.02083
   0.02384
   0.02012
   0.01629
   0.02422
   0.02485
   0.01619
   0.01669
   0.01628
   0.02297
   0.01728
   0.02453
   0.01803
   0.01857
   0.01664
   0.01689
   0.02476
   0.03170
   0.02412
   0.01945
   0.02331
   0.02375
   0.02410
   0.02403
   0.02300
   0.02624
   0.02274
   0.01870
   0.01865
   0.01688
   0.01731
   0.01753
   0.02670
   0.01821
   0.02532
   0.01862
   0.01806
   0.01621
   0.01728
   0.02438
   0.02328
   0.02354
   0.01799
   0.01672
   0.02165
   0.02395
   0.01741
   0.01600
   0.01640
   0.01792
   0.02282
   0.02213
   0.01582
   0.01728
   0.00970
   0.01552
   0.01848
   0.01039
   0.02359
   0.01073
   0.01198
   0.02016
   0.01883
   0.01726
   0.01267
   0.01385
   0.01376
   0.02001
   0.02242
   0.01854
   0.01661
   0.01530
   0.02470
   0.01996
   0.01649
   0.01685
   0.02342
   0.02424
   0.01888
   0.02408
   0.02175
   0.02475
   0.02302
   0.01935
   0.02623
   0.01789
   0.03131
   0.03141
   0.01931
   0.01992
   0.02513
   0.02937
   0.02086
   0.02984
   0.02282
   0.02330
   0.01850
   0.02748
   0.02041
   0.02602
   0.02962
   0.02775
   0.02674
   0.02850
   0.02106
   0.02211
   0.02065
   0.02093
   0.02265
   0.02321
   0.02093
   0.02188
   0.02057
   0.02260
   0.02195
   0.03290
   0.02608
   0.01826
   0.03496
   0.02055
   0.01970
   0.02274
   0.02058
   0.02869
   0.02354
   0.02232
   0.02047
   0.03424
   0.03104
   0.02059
   0.02208
   0.02104
   0.02349
   0.02482
   0.02167
   0.02650
   0.01808
   0.01946
   0.03802
   0.01860
   0.02084
   0.02550
   0.01751
   0.01845
   0.01936
   0.02053
   0.01787
   0.01598
   0.02448
   0.01997
   0.01827
   0.01712
   0.01745
   0.01813
   0.01681
   0.02419
   0.01981
   0.02322
   0.01798
   0.01958
   0.02753
   0.01913
   0.02311
   0.01741
   0.02576
   0.02226
   0.01986
   0.01751
   0.01659
   0.02372
   0.02144
   0.01821
   0.02173
   0.01914
   0.01381
   0.01549
   0.02368
   0.01808
   0.01928
   0.01785
   0.01777
   0.02424
   0.01799
   0.02517
   0.02328
   0.02539
   0.01651
   0.01638
   0.01901
   0.02110
   0.01713
   0.02659
   0.01850
   0.01762
   0.01951
   0.02193
   0.01684
   0.01800
   0.02145
   0.01707
   0.01746
   0.02269
   0.01799
   0.01599
   0.01933
   0.01863
   0.01969
   0.01562
   0.01716
   0.01915
   0.02403
   0.01992
   0.01769
   0.01646
   0.00793
   0.02276
   0.01056
   0.01034
   0.01425
   0.01249
   0.01220
   0.02048
   0.01283
   0.01614
   0.02239
   0.01488
   0.01592
   0.01603
   0.02227
   0.02346
   0.01548
   0.01642
   0.02414
   0.02110
   0.02428
   0.01645
   0.02613
   0.01668
   0.01968
   0.02665
   0.02181
   0.01823
   0.02174
   0.01928
   0.01871
   0.03125
   0.02569
   0.03114
   0.02766
   0.01921
   0.01640
   0.02608
   0.02675
   0.02054
   0.02171
   0.02331
   0.02076
   0.01931
   0.02284
   0.03282
   0.02164
   0.02189
   0.02123
   0.02378
   0.02011
   0.02309
   0.02281
   0.03572
   0.02137
   0.02150
   0.02111
   0.02215
   0.03437
   0.03419
   0.02237
   0.03123
   0.02854
   0.02581
   0.02241
   0.02374
   0.02815
   0.02876
   0.02364
   0.02269
   0.02410
   0.02223
   0.02406
   0.02613
   0.02805
   0.02525
   0.02298
   0.02770
   0.03831
   0.02439
   0.02646
   0.02083
   0.01911
   0.02506
   0.02767
   0.01981
   0.01824
   0.01731
   0.01796
   0.02086
   0.02214
   0.02153
   0.01892
   0.01823
   0.02786
   0.01832
   0.03112
   0.02838
   0.01897
   0.02650
   0.02012
   0.02007
   0.01988
   0.01974
   0.01965
   0.01905
   0.02669
   0.02031
   0.01971
   0.01752
   0.02591
   0.02037
   0.01870
   0.02302
   0.01857
   0.01789
   0.01731
   0.01922
   0.01968
   0.01944
   0.02043
   0.02868
   0.01741
   0.02364
   0.02600
   0.01971
   0.01865
   0.01892
   0.02036
   0.02096
   0.01970
   0.02445
   0.02029
   0.01860
   0.02549
   0.01767
   0.02103
   0.01881
   0.01866
   0.02432
   0.02026
   0.02618
   0.03423
   0.02589
   0.02046
   0.01828
   0.02439
   0.01729
   0.02723
   0.02021
   0.01861
   0.01810
   0.03779
   0.01674
   0.01811
   0.01721
   0.02714
   0.01936
   0.02294
   0.00902
   0.02372
   0.01591
   0.01814
   0.01911
   0.01361
   0.02129
   0.02297
   0.01675
   0.02258
   0.01775
   0.02664
   0.02308
   0.01650
   0.01797
   0.01765
   0.01898
   0.02474
   0.01427
   0.01935
   0.03819
   0.01964
   0.02313
   0.02133
   0.01861
   0.02416
   0.02267
   0.02220
   0.02339
   0.01757
   0.01815
   0.03352
   0.02796
   0.02294
   0.02271
   0.02132
   0.02422
   0.02044
   0.02145
   0.02641
   0.02664
   0.02804
   0.02815
   0.01957
   0.02227
   0.02758
   0.02331
   0.02744
   0.03540
   0.02434
   0.02727
   0.02073
   0.02965
   0.02453
   0.02681
   0.02076
   0.02782
   0.02276
   0.02464
   0.02239
   0.02486
   0.02748
   0.02350
   0.03017
   0.02486
   0.02335
   0.03187
   0.02378
   0.02438
   0.02833
   0.03003
   0.02354
   0.02759
   0.02452
   0.02420
   0.02335
   0.02529
   0.02538
   0.03547
   0.03203
   0.02481
   0.02328
   0.02555
   0.02625
   0.02705
   0.01881
   0.02933
   0.02264
   0.02129
   0.02184
   0.02656
   0.02662
   0.02018
   0.02104
   0.02204
   0.02016
   0.02138
   0.01867
   0.02328
   0.02098
   0.02197
   0.02103
   0.02852
   0.01885
   0.02708
   0.02013
   0.01996
   0.01856
   0.02485
   0.02573
   0.02107
   0.02544
   0.01841
   0.02218
   0.02110
   0.02513
   0.01929
   0.02698
   0.01888
   0.03188
   0.02015
   0.02191
   0.02446
   0.01929
   0.02729
   0.01875
   0.02678
   0.02125
   0.01987
   0.02010
   0.02068
   0.02013
   0.01812
   0.02624
   0.01847
   0.02054
   0.02027
   0.02225
   0.02569
   0.02094
   0.01857
   0.02553
   0.03494
   0.01806
   0.03229
   0.01941
   0.02592
   0.02762
   0.01890
   0.02466
   0.02754
   0.02526
   0.01944
   0.01944
   0.02452
   0.02380
   0.02592
   0.02111
   0.02018
   0.01731
   0.01934
   0.02448
   0.00930
   0.01067
   0.01892
   0.03232
   0.01165
   0.01912
   0.01305
   0.02141
   0.02920
   0.02928
   0.01826
   0.02351
   0.03113
   0.01933
   0.01818
   0.01858
   0.01985
   0.01509
   0.02632
   0.02352
   0.01775
   0.02235
   0.02352
   0.02819
   0.01820
   0.01893
   0.02086
   0.02139
   0.03349
   0.02557
   0.02384
   0.02093
   0.02260
   0.02285
   0.02078
   0.03471
   0.02926
   0.02557
   0.02408
   0.02098
   0.02465
   0.02840
   0.02194
   0.02135
   0.02276
   0.02916
   0.02158
   0.02832
   0.02309
   0.02435
   0.02373
   0.02448
   0.02519
   0.02278
   0.02584
   0.02498
   0.03268
   0.02471
   0.02578
   0.03110
   0.03322
   0.02223
   0.02378
   0.02857
   0.02779
   0.02800
   0.03041
   0.03109
   0.03423
   0.02468
   0.02645
   0.02541
   0.03273
   0.02687
   0.02622
   0.02522
   0.02393
   0.02714
   0.02688
   0.02604
   0.02326
   0.02115
   0.02109
   0.02615
   0.02574
   0.02313
   0.02130
   0.02534
   0.03410
   0.02007
   0.01889
   0.01970
   0.02171
   0.01951
   0.02476
   0.02042
   0.02964
   0.02720
   0.02001
   0.02385
   0.02064
   0.02285
   0.02215
   0.02737
   0.02692
   0.02620
   0.02803
   0.02135
   0.02061
   0.01930
   0.02036
   0.02606
   0.01988
   0.02144
   0.02312
   0.02083
   0.02496
   0.02144
   0.03253
   0.03212
   0.02073
   0.02070
   0.02696
   0.02187
   0.03270
   0.02746
   0.01933
   0.02616
   0.02178
   0.02178
   0.03146
   0.02655
   0.02010
   0.02147
   0.02786
   0.01948
   0.02135
   0.02097
   0.02165
   0.02294
   0.02175
   0.02003
   0.02392
   0.02088
   0.02661
   0.03349
   0.01958
   0.02642
   0.02952
   0.02705
   0.01861
   0.02587
   0.02052
   0.02569
   0.02219
   0.03116
   0.02002
   0.02064
   0.01699
   0.01775
   0.01801
   0.01090
   0.03868
   0.01323
   0.01608
   0.01444
   0.03376
   0.02106
   0.01673
   0.02849
   0.01828
   0.02100
   0.02289
   0.01989
   0.02522
   0.02457
   0.02060
   0.03242
   0.03067
   0.02543
   0.02628
   0.02550
   0.02088
   0.03024
   0.02274
   0.02325
   0.02825
   0.02638
   0.03248
   0.02746
   0.02183
   0.02029
   0.02864
   0.02248
   0.02276
   0.02216
   0.02333
   0.02771
   0.02269
   0.02437
   0.02554
   0.03320
   0.02180
   0.02293
   0.02582
   0.02842
   0.02747
   0.02253
   0.02739
   0.02411
   0.02381
   0.03032
   0.02533
   0.03122
   0.02822
   0.02951
   0.02510
   0.02714
   0.02648
   0.02899
   0.02902
   0.02912
   0.02350
   0.02832
   0.03548
   0.02351
   0.02467
   0.02708
   0.03129
   0.02817
   0.02633
   0.02290
   0.02640
   0.02647
   0.02628
   0.02531
   0.02814
   0.03132
   0.02915
   0.03359
   0.02428
   0.02392
   0.02239
   0.02179
   0.02107
   0.03237
   0.03564
   0.02018
   0.02296
   0.03460
   0.02453
   0.03072
   0.03403
   0.02329
   0.02625
   0.02143
   0.03223
   0.03457
   0.03450
   0.02054
   0.02447
   0.02235
   0.02613
   0.02348
   0.02197
   0.02256
   0.02342
   0.02006
   0.02073
   0.02582
   0.02304
   0.02363
   0.01953
   0.03389
   0.02259
   0.01872
   0.02055
   0.02732
   0.02255
   0.02296
   0.02669
   0.02643
   0.02830
   0.02868
   0.02064
   0.02365
   0.02332
   0.02074
   0.04082
   0.01957
   0.02596
   0.02643
   0.02304
   0.02785
   0.02032
   0.02018
   0.03111
   0.02165
   0.02042
   0.02135
   0.02585
   0.02850
   0.02272
   0.02126
   0.02348
   0.02244
   0.02838
   0.02896
   0.02725
   0.02273
   0.02811
   0.03242
   0.02070
   0.02352
   0.02856
   0.02664
   0.02747
   0.02402
   0.01824
   0.04426
   0.01789
   0.02801
   0.02573
   0.03227
   0.01297
   0.01668
   0.01870
   0.01865
   0.02539
   0.02255
   0.01756
   0.01935
   0.01923
   0.01903
   0.02779
   0.02398
   0.03227
   0.02844
   0.02164
   0.01874
   0.02140
   0.03794
   0.02785
   0.02674
   0.02097
   0.02672
   0.02953
   0.02388
   0.02317
   0.02738
   0.02461
   0.02953
   0.02149
   0.02197
   0.02341
   0.02295
   0.02955
   0.02547
   0.02992
   0.02387
   0.02598
   0.02544
   0.02669
   0.02965
   0.02520
   0.02595
   0.05013
   0.02335
   0.03629
   0.03274
   0.02767
   0.02719
   0.03040
   0.03885
   0.02846
   0.02851
   0.02573
   0.02694
   0.02462
   0.03026
   0.02485
   0.02617
   0.03171
   0.03084
   0.02561
   0.02872
   0.02278
   0.02445
   0.03010
   0.02614
   0.02925
   0.02537
   0.02797
   0.02713
   0.02796
   0.02435
   0.03098
   0.02928
   0.03039
   0.04523
   0.02299
   0.02163
   0.02971
   0.02204
   0.02801
   0.02826
   0.02373
   0.02401
   0.02869
   0.02171
   0.02381
   0.02687
   0.02294
   0.01968
   0.02762
   0.02035
   0.02963
   0.02799
   0.02264
   0.02846
   0.02226
   0.02619
   0.02733
   0.02212
   0.02379
   0.02082
   0.02252
   0.02034
   0.01956
   0.02641
   0.02280
   0.03992
   0.02124
   0.02715
   0.02176
   0.02228
   0.02736
   0.02153
   0.02748
   0.02121
   0.02697
   0.01952
   0.02264
   0.02222
   0.02151
   0.02180
   0.02031
   0.02167
   0.02082
   0.02667
   0.02318
   0.02210
   0.03289
   0.02721
   0.03686
   0.02332
   0.02447
   0.02217
   0.02790
   0.02279
   0.02785
   0.02847
   0.02146
   0.02747
   0.02549
   0.01998
   0.02275
   0.03533
   0.02279
   0.02189
   0.02206
   0.03465
   0.02237
   0.02145
   0.02982
   0.02675
   0.03362
   0.02122
   0.01191
   0.01105
   0.01864
   0.02484
   0.01297
   0.02850
   0.02039
   0.01637
   0.02306
   0.01682
   0.02457
   0.02128
   0.01528
   0.02509
   0.01886
   0.02412
   0.02005
   0.02123
   0.03544
   0.02136
   0.02124
   0.02762
   0.02373
   0.02997
   0.02394
   0.02365
   0.02784
   0.03259
   0.02613
   0.02623
   0.02337
   0.02785
   0.02880
   0.02901
   0.02228
   0.03623
   0.02380
   0.02471
   0.02778
   0.02690
   0.02776
   0.02419
   0.03354
   0.02624
   0.02346
   0.02281
   0.02502
   0.02498
   0.02896
   0.02730
   0.03373
   0.03346
   0.02595
   0.02895
   0.02651
   0.02816
   0.02277
   0.03378
   0.02520
   0.02630
   0.03456
   0.02671
   0.03258
   0.02801
   0.02372
   0.02744
   0.03033
   0.02691
   0.03063
   0.03521
   0.03129
   0.02564
   0.03413
   0.03157
   0.02637
   0.02948
   0.03490
   0.02730
   0.02780
   0.04113
   0.03146
   0.03309
   0.02753
   0.02427
   0.02114
   0.02926
   0.02107
   0.02391
   0.02419
   0.02300
   0.02843
   0.02351
   0.03575
   0.02418
   0.02862
   0.02306
   0.02466
   0.02277
   0.02335
   0.02862
   0.02598
   0.02278
   0.02782
   0.02681
   0.02505
   0.02291
   0.02104
   0.03050
   0.02370
   0.02829
   0.03072
   0.02433
   0.02171
   0.02422
   0.02820
   0.03451
   0.02438
   0.02840
   0.02757
   0.03864
   0.02436
   0.02887
   0.04136
   0.02346
   0.02177
   0.02413
   0.03307
   0.02361
   0.02992
   0.02090
   0.02171
   0.02271
   0.02593
   0.02065
   0.02119
   0.02276
   0.02754
   0.02238
   0.02191
   0.02203
   0.03067
   0.02210
   0.02437
   0.02949
   0.02486
   0.02254
   0.01919
   0.02294
   0.02131
   0.02083
   0.03203
   0.02114
   0.03505
   0.02347
   0.02460
   0.02707
   0.02939
   0.02090
   0.02048
   0.02203
   0.02899
   0.01840
   0.01255
   0.01991
   0.01627
   0.01528
   0.01540
   0.01533
   0.01560
   0.01597
   0.01769
   0.01910
   0.03288
   0.03135
   0.02629
   0.02156
   0.02613
   0.02623
   0.02044
   0.02601
   0.03009
   0.02341
   0.02208
   0.02510
   0.02288
   0.02073
   0.03504
   0.02865
   0.02460
   0.02366
   0.02553
   0.03043
   0.03131
   0.02191
   0.02614
   0.02457
   0.02374
   0.03430
   0.02556
   0.02896
   0.03929
   0.03255
   0.02496
   0.03053
   0.02678
   0.02594
   0.02675
   0.02312
   0.02741
   0.02543
   0.02302
   0.02638
   0.03374
   0.02489
   0.02452
   0.03739
   0.02943
   0.02693
   0.03391
   0.02796
   0.03071
   0.02533
   0.03020
   0.02872
   0.02890
   0.02528
   0.03117
   0.03818
   0.03972
   0.02891
   0.03190
   0.02863
   0.02593
   0.03495
   0.03084
   0.02512
   0.03141
   0.03270
   0.03286
   0.02733
   0.03008
   0.03469
   0.03030
   0.03504
   0.03021
   0.02310
   0.02282
   0.02320
   0.02264
   0.02455
   0.02084
   0.02792
   0.02344
   0.02402
   0.02611
   0.03206
   0.02663
   0.02250
   0.02310
   0.02816
   0.03080
   0.03635
   0.02884
   0.02183
   0.03065
   0.02556
   0.02501
   0.03062
   0.02095
   0.02892
   0.03506
   0.02422
   0.02425
   0.02197
   0.02488
   0.02746
   0.02486
   0.02071
   0.02186
   0.03522
   0.02171
   0.02561
   0.02501
   0.02459
   0.02358
   0.03175
   0.02499
   0.02727
   0.02829
   0.02355
   0.02758
   0.02291
   0.02209
   0.03517
   0.02734
   0.02706
   0.02294
   0.02771
   0.02108
   0.03082
   0.02340
   0.03676
   0.02964
   0.02805
   0.02101
   0.02698
   0.02102
   0.02280
   0.03450
   0.02232
   0.02344
   0.02110
   0.02483
   0.02410
   0.02375
   0.02762
   0.02313
   0.02319
   0.02160
   0.02340
   0.02534
   0.01183
   0.02138
   0.01913
   0.02051
   0.01522
   0.02145
   0.01635
   0.02858
   0.01673
   0.02657
   0.02025
   0.01762
   0.01917
   0.02200
   0.02578
   0.02083
   0.02127
   0.02978
   0.03200
   0.02761
   0.02222
   0.02262
   0.02143
   0.02830
   0.02553
   0.02180
   0.02887
   0.02532
   0.03106
   0.02618
   0.02348
   0.02671
   0.02439
   0.02549
   0.02762
   0.02359
   0.02349
   0.02706
   0.02551
   0.02596
   0.02658
   0.03268
   0.02548
   0.02598
   0.02567
   0.02264
   0.02987
   0.03148
   0.02253
   0.02850
   0.04066
   0.03210
   0.03487
   0.03299
   0.03882
   0.02840
   0.03219
   0.02867
   0.02641
   0.03513
   0.02488
   0.02984
   0.02748
   0.02693
   0.02833
   0.02480
   0.03363
   0.03250
   0.02659
   0.02629
   0.03361
   0.02895
   0.03210
   0.02522
   0.03092
   0.03210
   0.03696
   0.02966
   0.03872
   0.02728
   0.03712
   0.02556
   0.02926
   0.02229
   0.02268
   0.02292
   0.03026
   0.02281
   0.02904
   0.02754
   0.02295
   0.02741
   0.01907
   0.02066
   0.02257
   0.02755
   0.02962
   0.02470
   0.02848
   0.02446
   0.03268
   0.02933
   0.02958
   0.03143
   0.02308
   0.02935
   0.02939
   0.02238
   0.02779
   0.02931
   0.03139
   0.02421
   0.02147
   0.02428
   0.02160
   0.02836
   0.02570
   0.02121
   0.04099
   0.02994
   0.03612
   0.02276
   0.02448
   0.03050
   0.03930
   0.02605
   0.03486
   0.02264
   0.02020
   0.03666
   0.02484
   0.03510
   0.03396
   0.03111
   0.02203
   0.02588
   0.03193
   0.02390
   0.03444
   0.02303
   0.03072
   0.02370
   0.02531
   0.02952
   0.02287
   0.02306
   0.02516
   0.02308
   0.02746
   0.02338
   0.02980
   0.02123
   0.03015
   0.02851
   0.02379
   0.02137
   0.02166
   0.02819
   0.02144
   0.02528
   0.02558
   0.02519
   0.01996
   0.03043
   0.02118
   0.01565
   0.01639
   0.01576
   0.01764
   0.03219
   0.03192
   0.02091
   0.02904
   0.01937
   0.02245
   0.01842
   0.03006
   0.03017
   0.02134
   0.02980
   0.03570
   0.02950
   0.02087
   0.02295
   0.02820
   0.02222
   0.02373
   0.03201
   0.02486
   0.02467
   0.02270
   0.02688
   0.02208
   0.02402
   0.02549
   0.03820
   0.02583
   0.02934
   0.02704
   0.02296
   0.04107
   0.03215
   0.02626
   0.02629
   0.02326
   0.02328
   0.02586
   0.03237
   0.02976
   0.04123
   0.02790
   0.02972
   0.03362
   0.02439
   0.02997
   0.03731
   0.02300
   0.03385
   0.02574
   0.02672
   0.02779
   0.03619
   0.04358
   0.03768
   0.02676
   0.03742
   0.02673
   0.03452
   0.02819
   0.03422
   0.02609
   0.02911
   0.03013
   0.03327
   0.03384
   0.02965
   0.02882
   0.02853
   0.03334
   0.02757
   0.02679
   0.02457
   0.02431
   0.02212
   0.02331
   0.03155
   0.02178
   0.02630
   0.02523
   0.02831
   0.02775
   0.02790
   0.02556
   0.02422
   0.02109
   0.02875
   0.02314
   0.02176
   0.02159
   0.04758
   0.02935
   0.02270
   0.02386
   0.02724
   0.02775
   0.02233
   0.03650
   0.02883
   0.02337
   0.02228
   0.02170
   0.02985
   0.02994
   0.02978
   0.02548
   0.02801
   0.02354
   0.03543
   0.02207
   0.02955
   0.02825
   0.02382
   0.02526
   0.03055
   0.02253
   0.02484
   0.02193
   0.02475
   0.02442
   0.02407
   0.02628
   0.02321
   0.02864
   0.02211
   0.02281
   0.02376
   0.02400
   0.03189
   0.02370
   0.03390
   0.02439
   0.02193
   0.02399
   0.02256
   0.02110
   0.02778
   0.02282
   0.02132
   0.02305
   0.02255
   0.02287
   0.02321
   0.02261
   0.02448
   0.02262
   0.02235
   0.02881
   0.03459
   0.03338
   0.01223
   0.01925
   0.01847
   0.01838
   0.02022
   0.02204
   0.02257
   0.01804
   0.01782
   0.01905
   0.01666
   0.01884
   0.03226
   0.02868
   0.02766
   0.01880
   0.03790
   0.02046
   0.02013
   0.02456
   0.02196
   0.02775
   0.02770
   0.02254
   0.02097
   0.02513
   0.02456
   0.02190
   0.02773
   0.02762
   0.02884
   0.02984
   0.02689
   0.02575
   0.03104
   0.02314
   0.02624
   0.02487
   0.03202
   0.03436
   0.02158
   0.02815
   0.02889
   0.02622
   0.02598
   0.02548
   0.03418
   0.02480
   0.03310
   0.02859
   0.03077
   0.02924
   0.02779
   0.03089
   0.03274
   0.02708
   0.02777
   0.03717
   0.02864
   0.03018
   0.02824
   0.03198
   0.03243
   0.02626
   0.02776
   0.02857
   0.03468
   0.02790
   0.02639
   0.02933
   0.02765
   0.03387
   0.02841
   0.03167
   0.03748
   0.03120
   0.03290
   0.03269
   0.02688
   0.02962
   0.03614
   0.02697
   0.02620
   0.02190
   0.02939
   0.02474
   0.02924
   0.02799
   0.02361
   0.02360
   0.02312
   0.02583
   0.03932
   0.03449
   0.02865
   0.02751
   0.02498
   0.02837
   0.02250
   0.02839
   0.02374
   0.03102
   0.02192
   0.02991
   0.02824
   0.02128
   0.02537
   0.02864
   0.03049
   0.02169
   0.02504
   0.02860
   0.03697
   0.02118
   0.02423
   0.02238
   0.02210
   0.02917
   0.02774
   0.03349
   0.02354
   0.02797
   0.02563
   0.02373
   0.02481
   0.02790
   0.02326
   0.02366
   0.02489
   0.02952
   0.02455
   0.03669
   0.03084
   0.03026
   0.02469
   0.03858
   0.03403
   0.02359
   0.02172
   0.02367
   0.02566
   0.02197
   0.02719
   0.02737
   0.02110
   0.02399
   0.03366
   0.02720
   0.02362
   0.02791
   0.03075
   0.02762
   0.02423
   0.02528
   0.02804
   0.03383
   0.03004
   0.02717
   0.02460
   0.02347
   0.03182
   0.02628
   0.02498
   0.01820
   0.01434
   0.02201
   0.01990
   0.01669
   0.03071
   0.02428
   0.01622
   0.02223
   0.01839
   0.02852
   0.01972
   0.02059
   0.03183
   0.03202
   0.02970
   0.03177
   0.02818
   0.02307
   0.02592
   0.03429
   0.02503
   0.02944
   0.02331
   0.02540
   0.02734
   0.03051
   0.02956
   0.02371
   0.02591
   0.03305
   0.03214
   0.02550
   0.03061
   0.02477
   0.02564
   0.02377
   0.03656
   0.02483
   0.03699
   0.03117
   0.02496
   0.02662
   0.03230
   0.03538
   0.02781
   0.03092
   0.02517
   0.02462
   0.03021
   0.03730
   0.02398
   0.02852
   0.02800
   0.02757
   0.02589
   0.02650
   0.02775
   0.04072
   0.03418
   0.03371
   0.02511
   0.02945
   0.03249
   0.02872
   0.03037
   0.03600
   0.03276
   0.02817
   0.02735
   0.03090
   0.03066
   0.04178
   0.02598
   0.02703
   0.03232
   0.03237
   0.03559
   0.02640
   0.02700
   0.03161
   0.03061
   0.02398
   0.03372
   0.02467
   0.02381
   0.02900
   0.02793
   0.02379
   0.02575
   0.02374
   0.02447
   0.02578
   0.02879
   0.02322
   0.02289
   0.02313
   0.02866
   0.02928
   0.03323
   0.02174
   0.02173
   0.02321
   0.02274
   0.02848
   0.02174
   0.02413
   0.02981
   0.02889
   0.02301
   0.02139
   0.03408
   0.02225
   0.03936
   0.03919
   0.02645
   0.02228
   0.02295
   0.02949
   0.02070
   0.02161
   0.02824
   0.02760
   0.02885
   0.02878
   0.02467
   0.02174
   0.02310
   0.02454
   0.02322
   0.02350
   0.02573
   0.03635
   0.02454
   0.02234
   0.02981
   0.02251
   0.02542
   0.03148
   0.02283
   0.03542
   0.02880
   0.02510
   0.02435
   0.02944
   0.02419
   0.03138
   0.02391
   0.02668
   0.02412
   0.02541
   0.03112
   0.02415
   0.02957
   0.02338
   0.02258
   0.02296
   0.01136
   0.03565
   0.02626
   0.02036
   0.02148
   0.01549
   0.02306
   0.02016
   0.02941
   0.01831
   0.01991
   0.02377
   0.01712
   0.02402
   0.02105
   0.02085
   0.02561
   0.02886
   0.02198
   0.02797
   0.02097
   0.03672
   0.02679
   0.02973
   0.02995
   0.02847
   0.02679
   0.02713
   0.02779
   0.02375
   0.02594
   0.03330
   0.02639
   0.03671
   0.02327
   0.02578
   0.03142
   0.02495
   0.02811
   0.02569
   0.03309
   0.02483
   0.02553
   0.03421
   0.02887
   0.03064
   0.02599
   0.03237
   0.03196
   0.03521
   0.02728
   0.03421
   0.03128
   0.02900
   0.03194
   0.03387
   0.02678
   0.02725
   0.02927
   0.04214
   0.03356
   0.03678
   0.03448
   0.02850
   0.03357
   0.02824
   0.03356
   0.03108
   0.02825
   0.02706
   0.02674
   0.02955
   0.02927
   0.02793
   0.02725
   0.03492
   0.03309
   0.02587
   0.02805
   0.03109
   0.03229
   0.02653
   0.02470
   0.02297
   0.02202
   0.02423
   0.02272
   0.02863
   0.02254
   0.02277
   0.02267
   0.02953
   0.02958
   0.02889
   0.02453
   0.02286
   0.03040
   0.02295
   0.02709
   0.02971
   0.02260
   0.03165
   0.02255
   0.02237
   0.03440
   0.02890
   0.02337
   0.02924
   0.02512
   0.02401
   0.02298
   0.02345
   0.02530
   0.02349
   0.02346
   0.02889
   0.03097
   0.03385
   0.02884
   0.02360
   0.02178
   0.03470
   0.02579
   0.02991
   0.02283
   0.02449
   0.02545
   0.03422
   0.03158
   0.02332
   0.03429
   0.02910
   0.02903
   0.03163
   0.02067
   0.02450
   0.03646
   0.02924
   0.02989
   0.02311
   0.02320
   0.02946
   0.03268
   0.02464
   0.02172
   0.02885
   0.02154
   0.04319
   0.02193
   0.02623
   0.03146
   0.02336
   0.02535
   0.03625
   0.02499
   0.03217
   0.02561
   0.02196
   0.02228
   0.02327
   0.01861
   0.01727
   0.01881
   0.02571
   0.02009
   0.02096
   0.01998
   0.02860
   0.02743
   0.02243
   0.02700
   0.01708
   0.02579
   0.02511
   0.01978
   0.02650
   0.02083
   0.02701
   0.02518
   0.02566
   0.02062
   0.02416
   0.02216
   0.02970
   0.02871
   0.02208
   0.02764
   0.02436
   0.02455
   0.02166
   0.03173
   0.02186
   0.03137
   0.03611
   0.02761
   0.02941
   0.02512
   0.02243
   0.03734
   0.03289
   0.03276
   0.03011
   0.03122
   0.02522
   0.03368
   0.03378
   0.02598
   0.02848
   0.03368
   0.03528
   0.02937
   0.03251
   0.02540
   0.02739
   0.03199
   0.02602
   0.02772
   0.02577
   0.03448
   0.02903
   0.03488
   0.03632
   0.02854
   0.02469
   0.03109
   0.04025
   0.03127
   0.03372
   0.03413
   0.02718
   0.03372
   0.03845
   0.03400
   0.03012
   0.03490
   0.03661
   0.03031
   0.03016
   0.04142
   0.03130
   0.03652
   0.02816
   0.02624
   0.02305
   0.02456
   0.02488
   0.02613
   0.02766
   0.02996
   0.02363
   0.02562
   0.03057
   0.02436
   0.02910
   0.02187
   0.03011
   0.02353
   0.02304
   0.03390
   0.02540
   0.02697
   0.02833
   0.04128
   0.02929
   0.02358
   0.02274
   0.03069
   0.02660
   0.02419
   0.02484
   0.03107
   0.02348
   0.02419
   0.02220
   0.02847
   0.02993
   0.02199
   0.02265
   0.02309
   0.02181
   0.02730
   0.02236
   0.02190
   0.02465
   0.02127
   0.03500
   0.02988
   0.03394
   0.03510
   0.02361
   0.02069
   0.02217
   0.02298
   0.02986
   0.02993
   0.02953
   0.02469
   0.02895
   0.03160
   0.02095
   0.03754
   0.02340
   0.02179
   0.02715
   0.03298
   0.02644
   0.02287
   0.02252
   0.02873
   0.02559
   0.02402
   0.02502
   0.02541
   0.02429
   0.02248
   0.02251
   0.02308
   0.03853
   0.03598
   0.02871
   0.01268
   0.01856
   0.02537
   0.01798
   0.02619
   0.01396
   0.01978
   0.01588
   0.02150
   0.02431
   0.02504
   0.01772
   0.03707
   0.01915
   0.02167
   0.02079
   0.02085
   0.02170
   0.02820
   0.02544
   0.02324
   0.02157
   0.02428
   0.03170
   0.02902
   0.02404
   0.03485
   0.02677
   0.02709
   0.03021
   0.02492
   0.02502
   0.03158
   0.02591
   0.03279
   0.02369
   0.03086
   0.02375
   0.02382
   0.02431
   0.02339
   0.02670
   0.02535
   0.02609
   0.03252
   0.03256
   0.02348
   0.02862
   0.03488
   0.02627
   0.03206
   0.03594
   0.02832
   0.02986
   0.02980
   0.03256
   0.04822
   0.02933
   0.02672
   0.02940
   0.02597
   0.02639
   0.02786
   0.02685
   0.02889
   0.02596
   0.02994
   0.03106
   0.03716
   0.03186
   0.03300
   0.02897
   0.02981
   0.02732
   0.03557
   0.02803
   0.03249
   0.02902
   0.02917
   0.03040
   0.03004
   0.03527
   0.03263
   0.02349
   0.04021
   0.03047
   0.03003
   0.02444
   0.02271
   0.02208
   0.02947
   0.02344
   0.02137
   0.02338
   0.02161
   0.02835
   0.04194
   0.03088
   0.02883
   0.02224
   0.02291
   0.02396
   0.02388
   0.02244
   0.02869
   0.02208
   0.02220
   0.03427
   0.02141
   0.02827
   0.02393
   0.03039
   0.02237
   0.02107
   0.04057
   0.02641
   0.03471
   0.02171
   0.04066
   0.03022
   0.02589
   0.03508
   0.02427
   0.02439
   0.02384
   0.02357
   0.02435
   0.02996
   0.02368
   0.02544
   0.02297
   0.02307
   0.02609
   0.02017
   0.03026
   0.02398
   0.02169
   0.02965
   0.03585
   0.03177
   0.02517
   0.02860
   0.02237
   0.03059
   0.04254
   0.02376
   0.02483
   0.02618
   0.02265
   0.02914
   0.03035
   0.03090
   0.03900
   0.02887
   0.04011
   0.02247
   0.02338
   0.03628
   0.02230
   0.01988
   0.01811
   0.01802
   0.01160
   0.03153
   0.02083
   0.01399
   0.01582
   0.01537
   0.02548
   0.02266
   0.01805
   0.02432
   0.02605
   0.02015
   0.01925
   0.02713
   0.02254
   0.02045
   0.02041
   0.02055
   0.03029
   0.02564
   0.03062
   0.02499
   0.02261
   0.02858
   0.02915
   0.02399
   0.02406
   0.03256
   0.02651
   0.02516
   0.02884
   0.02397
   0.03054
   0.03321
   0.02963
   0.02592
   0.03004
   0.02741
   0.02477
   0.02757
   0.02615
   0.03909
   0.02603
   0.02550
   0.03175
   0.02714
   0.03118
   0.03180
   0.02951
   0.03080
   0.03832
   0.03163
   0.02847
   0.03128
   0.02724
   0.03155
   0.02766
   0.03149
   0.02692
   0.02920
   0.03305
   0.02911
   0.03291
   0.02754
   0.02847
   0.02707
   0.03300
   0.02872
   0.02656
   0.04215
   0.02850
   0.02915
   0.03055
   0.03158
   0.03027
   0.02715
   0.03355
   0.02808
   0.02953
   0.02814
   0.02487
   0.02286
   0.02919
   0.03014
   0.02116
   0.03016
   0.03074
   0.03575
   0.02507
   0.02378
   0.02973
   0.02232
   0.02195
   0.02890
   0.02399
   0.02870
   0.02306
   0.02439
   0.03479
   0.02944
   0.02478
   0.02824
   0.02278
   0.03590
   0.02876
   0.02964
   0.02365
   0.02278
   0.02163
   0.03535
   0.03500
   0.02561
   0.02508
   0.02659
   0.03779
   0.02522
   0.02426
   0.02812
   0.02993
   0.02235
   0.02918
   0.02375
   0.03020
   0.02424
   0.02887
   0.02679
   0.03407
   0.02431
   0.02039
   0.02101
   0.02185
   0.02422
   0.02861
   0.02191
   0.02359
   0.02305
   0.02167
   0.02535
   0.02274
   0.03214
   0.04123
   0.02265
   0.02879
   0.04114
   0.02881
   0.02306
   0.02990
   0.02425
   0.02406
   0.02224
   0.02328
   0.02300
   0.02427
   0.02509
   0.02023
   0.02261
   0.02405
   0.02915
   0.02587
   0.01869
   0.01227
   0.02587
   0.01333
   0.01496
   0.02029
   0.01548
   0.02091
   0.02195
   0.02091
   0.02719
   0.02442
   0.01857
   0.02267
   0.02761
   0.02781
   0.03283
   0.02203
   0.03797
   0.02345
   0.03042
   0.03975
   0.02525
   0.03134
   0.03622
   0.02451
   0.02160
   0.02878
   0.01972
   0.03826
   0.02361
   0.03464
   0.03048
   0.02871
   0.02222
   0.02690
   0.02121
   0.02460
   0.02448
   0.03104
   0.04589
   0.02868
   0.02890
   0.02570
   0.02921
   0.03078
   0.02927
   0.03955
   0.03233
   0.03887
   0.02783
   0.03961
   0.02763
   0.02860
   0.02499
   0.02730
   0.04171
   0.02656
   0.02483
   0.02953
   0.03817
   0.03150
   0.02683
   0.03140
   0.02946
   0.04015
   0.02769
   0.03053
   0.02734
   0.02614
   0.03343
   0.03356
   0.03294
   0.03568
   0.03206
   0.02724
   0.03350
   0.03991
   0.03307
   0.02755
   0.03276
   0.03080
   0.02942
   0.02374
   0.03060
   0.02493
   0.02106
   0.02856
   0.03137
   0.03650
   0.03354
   0.02822
   0.03579
   0.02828
   0.02215
   0.02861
   0.02182
   0.02378
   0.02307
   0.02908
   0.02110
   0.02293
   0.02821
   0.02540
   0.02385
   0.04518
   0.02158
   0.02250
   0.02914
   0.02574
   0.02342
   0.02426
   0.03123
   0.03144
   0.02266
   0.02300
   0.02357
   0.02936
   0.02834
   0.02332
   0.02455
   0.03537
   0.02522
   0.02521
   0.02724
   0.02470
   0.02441
   0.02407
   0.02401
   0.02525
   0.02895
   0.02480
   0.02952
   0.02609
   0.03433
   0.03497
   0.02143
   0.02765
   0.02370
   0.02398
   0.02877
   0.02745
   0.02265
   0.02840
   0.03041
   0.02431
   0.02886
   0.02914
   0.02265
   0.03077
   0.02224
   0.02389
   0.02987
   0.02321
   0.02312
   0.02780
   0.02264
   0.02318
   0.01991
   0.03230
   0.02136
   0.03161
   0.03907
   0.02027
   0.03573
   0.01612
   0.02647
   0.01816
   0.02420
   0.03397
   0.03598
   0.02358
   0.02529
   0.02750
   0.02061
   0.02417
   0.03427
   0.02073
   0.02057
   0.02018
   0.02394
   0.02944
   0.02511
   0.02379
   0.03157
   0.03624
   0.02435
   0.02548
   0.02884
   0.02388
   0.02149
   0.03204
   0.02990
   0.02153
   0.02945
   0.03069
   0.02626
   0.02693
   0.02750
   0.03642
   0.02346
   0.02607
   0.02568
   0.03289
   0.03017
   0.03651
   0.02829
   0.02617
   0.03371
   0.03134
   0.03107
   0.02539
   0.02793
   0.03309
   0.02681
   0.03071
   0.03379
   0.03397
   0.03248
   0.03313
   0.02983
   0.02822
   0.02563
   0.03363
   0.02769
   0.03507
   0.03269
   0.03231
   0.02582
   0.03374
   0.02729
   0.02641
   0.02533
   0.02921
   0.02603
   0.04200
   0.03039
   0.02730
   0.03086
   0.03861
   0.03141
   0.02683
   0.02361
   0.03464
   0.02400
   0.03077
   0.02243
   0.02584
   0.02234
   0.02363
   0.02826
   0.02318
   0.03006
   0.02927
   0.02233
   0.02168
   0.02366
   0.02297
   0.02280
   0.02386
   0.02343
   0.02169
   0.02252
   0.02032
   0.02392
   0.02239
   0.02851
   0.02305
   0.02358
   0.03614
   0.02136
   0.02657
   0.02849
   0.03381
   0.02540
   0.02210
   0.02049
   0.02936
   0.02713
   0.02972
   0.02121
   0.03166
   0.02707
   0.02564
   0.02411
   0.03455
   0.02179
   0.02995
   0.02875
   0.02240
   0.02755
   0.02670
   0.02259
   0.02261
   0.02416
   0.02692
   0.02833
   0.02329
   0.02264
   0.02831
   0.03697
   0.02280
   0.02555
   0.02918
   0.02976
   0.02235
   0.02449
   0.02165
   0.02356
   0.02339
   0.02881
   0.02203
   0.02479
   0.02656
   0.03141
   0.02283
   0.02301
   0.02092
   0.02140
   0.01102
   0.04190
   0.02689
   0.01891
   0.02051
   0.02063
   0.02349
   0.02839
   0.01829
   0.01824
   0.02475
   0.02480
   0.02528
   0.01921
   0.01909
   0.02143
   0.03303
   0.02634
   0.01945
   0.02520
   0.02756
   0.03222
   0.02609
   0.03039
   0.02332
   0.02659
   0.02303
   0.02606
   0.03680
   0.03559
   0.02853
   0.02952
   0.02512
   0.03365
   0.02552
   0.03508
   0.02517
   0.02715
   0.03093
   0.02559
   0.02603
   0.04254
   0.02692
   0.02748
   0.02417
   0.03253
   0.03196
   0.03536
   0.02861
   0.03495
   0.02502
   0.03363
   0.03148
   0.03439
   0.02564
   0.03407
   0.02615
   0.02953
   0.04328
   0.02783
   0.02990
   0.04339
   0.03602
   0.03320
   0.03177
   0.03464
   0.03247
   0.02497
   0.03079
   0.02778
   0.03124
   0.02743
   0.02891
   0.02805
   0.03091
   0.03649
   0.03270
   0.03288
   0.02942
   0.02830
   0.04599
   0.03307
   0.03224
   0.02848
   0.03054
   0.02942
   0.02191
   0.03861
   0.03227
   0.02554
   0.04027
   0.03490
   0.02809
   0.02507
   0.02871
   0.02300
   0.02616
   0.03350
   0.02718
   0.02422
   0.02235
   0.02402
   0.02683
   0.02982
   0.02398
   0.02617
   0.02388
   0.03459
   0.03515
   0.02101
   0.02300
   0.02205
   0.02936
   0.02973
   0.02268
   0.02666
   0.02305
   0.02814
   0.02932
   0.02374
   0.02856
   0.03394
   0.02430
   0.03007
   0.03107
   0.02479
   0.02354
   0.02844
   0.02147
   0.02571
   0.02342
   0.04141
   0.02265
   0.02107
   0.02713
   0.02810
   0.02254
   0.02749
   0.03564
   0.02494
   0.02464
   0.03145
   0.02272
   0.03521
   0.02884
   0.03096
   0.02361
   0.02361
   0.02347
   0.02381
   0.03120
   0.02974
   0.02965
   0.03082
   0.03074
   0.02882
   0.03418
   0.02458
   0.02698
   0.02044
   0.01881
   0.02166
   0.02002
   0.03325
   0.02735
   0.02163
   0.03079
   0.01651
   0.02603
   0.02395
   0.03178
   0.03399
   0.02147
   0.02871
   0.03430
   0.02267
   0.03169
   0.02975
   0.03668
   0.02176
   0.02314
   0.02215
   0.02978
   0.02981
   0.02261
   0.02843
   0.02840
   0.02419
   0.04187
   0.03055
   0.02348
   0.02655
   0.02457
   0.02697
   0.02461
   0.02597
   0.02503
   0.02957
   0.03651
   0.02523
   0.03478
   0.02488
   0.02947
   0.03844
   0.02416
   0.02630
   0.02593
   0.02750
   0.02603
   0.02753
   0.02942
   0.02930
   0.03004
   0.03202
   0.03033
   0.02775
   0.02653
   0.03310
   0.03015
   0.03504
   0.03133
   0.05103
   0.02875
   0.02798
   0.03365
   0.03267
   0.03731
   0.03353
   0.02604
   0.02298
   0.03448
   0.02807
   0.02665
   0.02996
   0.03748
   0.02830
   0.03424
   0.03279
   0.02901
   0.02708
   0.02963
   0.03247
   0.02654
   0.03045
   0.02389
   0.02377
   0.02507
   0.02181
   0.03402
   0.02354
   0.02530
   0.02892
   0.02349
   0.02540
   0.03003
   0.02318
   0.02531
   0.02407
   0.02356
   0.02358
   0.02884
   0.02949
   0.02326
   0.02272
   0.02283
   0.02805
   0.03538
   0.02669
   0.02462
   0.03245
   0.03337
   0.03003
   0.02232
   0.02405
   0.02373
   0.03596
   0.03051
   0.02212
   0.02070
   0.02447
   0.02851
   0.02333
   0.03077
   0.02376
   0.02924
   0.02993
   0.03485
   0.03099
   0.03885
   0.02591
   0.02297
   0.03031
   0.02349
   0.03929
   0.02340
   0.02952
   0.02556
   0.02581
   0.03034
   0.02265
   0.03121
   0.02446
   0.02808
   0.02470
   0.02933
   0.02180
   0.02221
   0.02929
   0.02838
   0.03489
   0.02916
   0.02842
   0.03067
   0.03005
   0.02956
   0.03045
   0.02913
   0.02999
   0.03622
   0.02802
   0.02455
   0.01249
   0.03915
   0.03899
   0.02148
   0.02022
   0.01462
   0.01667
   0.02565
   0.02767
   0.03622
   0.01956
   0.03108
   0.02639
   0.02199
   0.03319
   0.02680
   0.02790
   0.02240
   0.02231
   0.02519
   0.02403
   0.02082
   0.03012
   0.02325
   0.02119
   0.02311
   0.02353
   0.02916
   0.02540
   0.03101
   0.02661
   0.02643
   0.03188
   0.02484
   0.02715
   0.03006
   0.02787
   0.03774
   0.02654
   0.02196
   0.03762
   0.03582
   0.03157
   0.02968
   0.03449
   0.03296
   0.03117
   0.03312
   0.03765
   0.02567
   0.02726
   0.02521
   0.02562
   0.02314
   0.03070
   0.02695
   0.02501
   0.03524
   0.03003
   0.02687
   0.04338
   0.03511
   0.03169
   0.03798
   0.03576
   0.03047
   0.03543
   0.02920
   0.03879
   0.02547
   0.03090
   0.03549
   0.03349
   0.02901
   0.02582
   0.02697
   0.03449
   0.03145
   0.03493
   0.03665
   0.02749
   0.02536
   0.03096
   0.02330
   0.02358
   0.02400
   0.02470
   0.02364
   0.02541
   0.03056
   0.02336
   0.02408
   0.02316
   0.02384
   0.02189
   0.01987
   0.02299
   0.04019
   0.03446
   0.02460
   0.02464
   0.02443
   0.02871
   0.02206
   0.02905
   0.02908
   0.02260
   0.02237
   0.02409
   0.02928
   0.02375
   0.03711
   0.02587
   0.02738
   0.02964
   0.02501
   0.02348
   0.02743
   0.02490
   0.03560
   0.03587
   0.02213
   0.03581
   0.02812
   0.03113
   0.03049
   0.03072
   0.03235
   0.02199
   0.02959
   0.02872
   0.03002
   0.03034
   0.02337
   0.02293
   0.02854
   0.02758
   0.02955
   0.02328
   0.03466
   0.02944
   0.02250
   0.02857
   0.02136
   0.02286
   0.02896
   0.03059
   0.02969
   0.02966
   0.02566
   0.02884
   0.02278
   0.03078
   0.02336
   0.02742
   0.02478
   0.02880
   0.02249
   0.02488
   0.02819
   0.01965
   0.02509
   0.02578
   0.02811
   0.02821
   0.02231
   0.04324
   0.01761
   0.01629
   0.02492
   0.02974
   0.02175
   0.02762
   0.02573
   0.02478
   0.02323
   0.03107
   0.02773
   0.02255
   0.01813
   0.02745
   0.02020
   0.02301
   0.02695
   0.02229
   0.02318
   0.02729
   0.02764
   0.02422
   0.03580
   0.02656
   0.02717
   0.03033
   0.03170
   0.03110
   0.02541
   0.02778
   0.02506
   0.02790
   0.02270
   0.03487
   0.02591
   0.02620
   0.03404
   0.03275
   0.03042
   0.02908
   0.02654
   0.02858
   0.02710
   0.02816
   0.02754
   0.03654
   0.02938
   0.02636
   0.02571
   0.02638
   0.02517
   0.02827
   0.03268
   0.02896
   0.03346
   0.03890
   0.03808
   0.03072
   0.03266
   0.03390
   0.02996
   0.03903
   0.03696
   0.02715
   0.02871
   0.03427
   0.02787
   0.02970
   0.03617
   0.03009
   0.03257
   0.02559
   0.02894
   0.03931
   0.03164
   0.04179
   0.03411
   0.03171
   0.03009
   0.03515
   0.02295
   0.02218
   0.02338
   0.02809
   0.03031
   0.02674
   0.03540
   0.02460
   0.02436
   0.03028
   0.03086
   0.02539
   0.03606
   0.02481
   0.03721
   0.02226
   0.02914
   0.02814
   0.02407
   0.03375
   0.02001
   0.02318
   0.02585
   0.02932
   0.03354
   0.02939
   0.02203
   0.02826
   0.02510
   0.02221
   0.02911
   0.02746
   0.03353
   0.02264
   0.02152
   0.02338
   0.02407
   0.02357
   0.02865
   0.02408
   0.03444
   0.02728
   0.02417
   0.02291
   0.03100
   0.02342
   0.03074
   0.02326
   0.02662
   0.03096
   0.02292
   0.02184
   0.02585
   0.02446
   0.03505
   0.03283
   0.02589
   0.03476
   0.03010
   0.02943
   0.02630
   0.02354
   0.02383
   0.03169
   0.02177
   0.02305
   0.02406
   0.02949
   0.02130
   0.03778
   0.02947
   0.02243
   0.05189
   0.04688
   0.03942
   0.03906
   0.01961
   0.02185
   0.01719
   0.01494
   0.01996
   0.02312
   0.01934
   0.02715
   0.02780
   0.01995
   0.02238
   0.02707
   0.03374
   0.02877
   0.03912
   0.02106
   0.02276
   0.03426
   0.03101
   0.03599
   0.02804
   0.02413
   0.02848
   0.02405
   0.02454
   0.02995
   0.02966
   0.03400
   0.02564
   0.02464
   0.03928
   0.02383
   0.03459
   0.02850
   0.03254
   0.02460
   0.02572
   0.03522
   0.03880
   0.02646
   0.02676
   0.02437
   0.03266
   0.03189
   0.02556
   0.02695
   0.02735
   0.02614
   0.03908
   0.02737
   0.03056
   0.02692
   0.02823
   0.02539
   0.02557
   0.03614
   0.03090
   0.03444
   0.04066
   0.02984
   0.03346
   0.03267
   0.03393
   0.02886
   0.03147
   0.02544
   0.02755
   0.03936
   0.02498
   0.03295
   0.04019
   0.03003
   0.02966
   0.03639
   0.04076
   0.02656
   0.03698
   0.03866
   0.02312
   0.03141
   0.02329
   0.02456
   0.02435
   0.03311
   0.03647
   0.02989
   0.02565
   0.02240
   0.02149
   0.02296
   0.02465
   0.03335
   0.02962
   0.02832
   0.02161
   0.02244
   0.02240
   0.02492
   0.02280
   0.02499
   0.02232
   0.02831
   0.02378
   0.02343
   0.02885
   0.02461
   0.02254
   0.03122
   0.02713
   0.03126
   0.03513
   0.02438
   0.03642
   0.02231
   0.02278
   0.02959
   0.02734
   0.03151
   0.02698
   0.02324
   0.03023
   0.03112
   0.02289
   0.03143
   0.02538
   0.02391
   0.02784
   0.02237
   0.02200
   0.02825
   0.02818
   0.02345
   0.02437
   0.03051
   0.03374
   0.02396
   0.02428
   0.02068
   0.02354
   0.02287
   0.02144
   0.02181
   0.03106
   0.02338
   0.02515
   0.02903
   0.02527
   0.02317
   0.02446
   0.03001
   0.02820
   0.02746
   0.02503
   0.03136
   0.03509
   0.02833
   0.02526
   0.01928
   0.01253
   0.03872
   0.03389
   0.02191
   0.02236
   0.02331
   0.01483
   0.02372
   0.02706
   0.03307
   0.01844
   0.02470
   0.02113
   0.03183
   0.02712
   0.02726
   0.02821
   0.02041
   0.02387
   0.02785
   0.02224
   0.03480
   0.03517
   0.03465
   0.02457
   0.02857
   0.03056
   0.02319
   0.03111
   0.03177
   0.03338
   0.03356
   0.02509
   0.02345
   0.02726
   0.03384
   0.02440
   0.04029
   0.02584
   0.02555
   0.03149
   0.02732
   0.03990
   0.02441
   0.04452
   0.02379
   0.02953
   0.03489
   0.02633
   0.03327
   0.03880
   0.02674
   0.03100
   0.02885
   0.03625
   0.02538
   0.03029
   0.02709
   0.02797
   0.02858
   0.03453
   0.02690
   0.02697
   0.02926
   0.03122
   0.03581
   0.02888
   0.03370
   0.02881
   0.03460
   0.02982
   0.02834
   0.03028
   0.03054
   0.03173
   0.03091
   0.02745
   0.04342
   0.03580
   0.03507
   0.03011
   0.02623
   0.03130
   0.03033
   0.02839
   0.02877
   0.04047
   0.03632
   0.02630
   0.02380
   0.03076
   0.02499
   0.02291
   0.02997
   0.02216
   0.02190
   0.02618
   0.02879
   0.02878
   0.03036
   0.04077
   0.03582
   0.03603
   0.02936
   0.02962
   0.02461
   0.03124
   0.02358
   0.02862
   0.02397
   0.03424
   0.02303
   0.02688
   0.02531
   0.03022
   0.03085
   0.03627
   0.03647
   0.02421
   0.02945
   0.02444
   0.02037
   0.02825
   0.02949
   0.03058
   0.02320
   0.03395
   0.02387
   0.02682
   0.02201
   0.02307
   0.02836
   0.02519
   0.02499
   0.02390
   0.02729
   0.02517
   0.03105
   0.03136
   0.02477
   0.02814
   0.03811
   0.03057
   0.02336
   0.02808
   0.02374
   0.02109
   0.02157
   0.02348
   0.02580
   0.02497
   0.03593
   0.03703
   0.02487
   0.03131
   0.02479
   0.02977
   0.02945
   0.02521
   0.01943
   0.03902
   0.03926
   0.01343
   0.02104
   0.03359
   0.02454
   0.02043
   0.02338
   0.02475
   0.01953
   0.02671
   0.01865
   0.01900
   0.02225
   0.02281
   0.02847
   0.02109
   0.02011
   0.02204
   0.02205
   0.02591
   0.02420
   0.02180
   0.03095
   0.02768
   0.03539
   0.02933
   0.02562
   0.03402
   0.02972
   0.03072
   0.02930
   0.03225
   0.03099
   0.03211
   0.03692
   0.02896
   0.02715
   0.02533
   0.02843
   0.02507
   0.02394
   0.03115
   0.03733
   0.03176
   0.02566
   0.02691
   0.03106
   0.03409
   0.03381
   0.02697
   0.02669
   0.03689
   0.02554
   0.02632
   0.03414
   0.02944
   0.02906
   0.02666
   0.02402
   0.02718
   0.02692
   0.02980
   0.02891
   0.03425
   0.03577
   0.03995
   0.02694
   0.03123
   0.02844
   0.02679
   0.02804
   0.03141
   0.03617
   0.03509
   0.03217
   0.03403
   0.03507
   0.02780
   0.03987
   0.02642
   0.03091
   0.02414
   0.02586
   0.02624
   0.02513
   0.02417
   0.02616
   0.02497
   0.02278
   0.02303
   0.02476
   0.02408
   0.02250
   0.02750
   0.02285
   0.02350
   0.02989
   0.02583
   0.02229
   0.02639
   0.03471
   0.03033
   0.02457
   0.03082
   0.02770
   0.02730
   0.02883
   0.03568
   0.03235
   0.02230
   0.03062
   0.02366
   0.02946
   0.03010
   0.02850
   0.02132
   0.02328
   0.02300
   0.02742
   0.03073
   0.02253
   0.02415
   0.02952
   0.02614
   0.03446
   0.03296
   0.02522
   0.03440
   0.02878
   0.02929
   0.02171
   0.03013
   0.02447
   0.02667
   0.02441
   0.02301
   0.02170
   0.02395
   0.02330
   0.02965
   0.02977
   0.02310
   0.02962
   0.03027
   0.03414
   0.02695
   0.03491
   0.02878
   0.02712
   0.02708
   0.02758
   0.01945
   0.03165
   0.02871
   0.02774
   0.03306
   0.02127
   0.04298
   0.03497
   0.03511
   0.02027
   0.01363
   0.03468
   0.02861
   0.02309
   0.02741
   0.02323
   0.03062
   0.02198
   0.02514
   0.02675
   0.01821
   0.02689
   0.02862
   0.02732
   0.02876
   0.03108
   0.02202
   0.02212
   0.03713
   0.03339
   0.02714
   0.02162
   0.02955
   0.02541
   0.03289
   0.03478
   0.03230
   0.02527
   0.03210
   0.02557
   0.02467
   0.02739
   0.02554
   0.02660
   0.03036
   0.02552
   0.02314
   0.02688
   0.02305
   0.02771
   0.02537
   0.02526
   0.03572
   0.02384
   0.02752
   0.02929
   0.02769
   0.02582
   0.02925
   0.03223
   0.03237
   0.03184
   0.03167
   0.03098
   0.02699
   0.02588
   0.03429
   0.02478
   0.02898
   0.03442
   0.03079
   0.02760
   0.02988
   0.02870
   0.03137
   0.02827
   0.02555
   0.03233
   0.03493
   0.02810
   0.02878
   0.03177
   0.04165
   0.03095
   0.03320
   0.03882
   0.03573
   0.03305
   0.02498
   0.02958
   0.02738
   0.02351
   0.02612
   0.03314
   0.02349
   0.02799
   0.02253
   0.02333
   0.02359
   0.03495
   0.02378
   0.02373
   0.03490
   0.03048
   0.02200
   0.02396
   0.02352
   0.02395
   0.03056
   0.02184
   0.02186
   0.03559
   0.02922
   0.02953
   0.02325
   0.03479
   0.02902
   0.02351
   0.03143
   0.02519
   0.02416
   0.02561
   0.03601
   0.02449
   0.03111
   0.02877
   0.02415
   0.02536
   0.02144
   0.02286
   0.03283
   0.02381
   0.02369
   0.02890
   0.02902
   0.02877
   0.02768
   0.02350
   0.02353
   0.02853
   0.02787
   0.02824
   0.02158
   0.02087
   0.03242
   0.02183
   0.02453
   0.03521
   0.02397
   0.02732
   0.02928
   0.02294
   0.02454
   0.02954
   0.02378
   0.02456
   0.02435
   0.02168
   0.02498
   0.02159
   0.02740
   0.02192
   0.02411
   0.02954
   0.03110
   0.03082
   0.01910
   0.01915
   0.02623
   0.03233
   0.01264
   0.02838
   0.02370
   0.02000
   0.01890
   0.02036
   0.01659
   0.03179
   0.03217
   0.01926
   0.02818
   0.02504
   0.03562
   0.03598
   0.04039
   0.02175
   0.02770
   0.02388
   0.03560
   0.02799
   0.02764
   0.02744
   0.02274
   0.02139
   0.02461
   0.02334
   0.02824
   0.02618
   0.02407
   0.02868
   0.02429
   0.02743
   0.02296
   0.02551
   0.02708
   0.03069
   0.02966
   0.03972
   0.02441
   0.02825
   0.03548
   0.03118
   0.03019
   0.03291
   0.02941
   0.03302
   0.02815
   0.03164
   0.03294
   0.03832
   0.03157
   0.02536
   0.03360
   0.03445
   0.03717
   0.03334
   0.02643
   0.02632
   0.03849
   0.03121
   0.03749
   0.02910
   0.03012
   0.03008
   0.03064
   0.02618
   0.03546
   0.02908
   0.03244
   0.02956
   0.03108
   0.03024
   0.02698
   0.03405
   0.04415
   0.02947
   0.02928
   0.02814
   0.02727
   0.02728
   0.02909
   0.03096
   0.02274
   0.02508
   0.02276
   0.02435
   0.02751
   0.03067
   0.02288
   0.02520
   0.03052
   0.02924
   0.02456
   0.02250
   0.02500
   0.02256
   0.02818
   0.02765
   0.03487
   0.02195
   0.02644
   0.02407
   0.02376
   0.02293
   0.02464
   0.02457
   0.02361
   0.02948
   0.02436
   0.02716
   0.02579
   0.02933
   0.02565
   0.03701
   0.02426
   0.02484
   0.02112
   0.02768
   0.02041
   0.02267
   0.02743
   0.02104
   0.02613
   0.02549
   0.03057
   0.03612
   0.02315
   0.03522
   0.02159
   0.02319
   0.02806
   0.04448
   0.02227
   0.03050
   0.03745
   0.03147
   0.03113
   0.02443
   0.02419
   0.02840
   0.03079
   0.02174
   0.03063
   0.02812
   0.02389
   0.02080
   0.02621
   0.02405
   0.02560
   0.02957
   0.02088
   0.03558
   0.02774
   0.02331
   0.02399
   0.03003
   0.02573
   0.03035
   0.01807
   0.01125
   0.01884
   0.02193
   0.02984
   0.03084
   0.02651
   0.02281
   0.02978
   0.02108
   0.02064
   0.02647
   0.02929
   0.03008
   0.02050
   0.03283
   0.02910
   0.02156
   0.03887
   0.02221
   0.02224
   0.03304
   0.02642
   0.02847
   0.03197
   0.02419
   0.02606
   0.02323
   0.02095
   0.03136
   0.02592
   0.03444
   0.02475
   0.02575
   0.03277
   0.02499
   0.02424
   0.02641
   0.03293
   0.03099
   0.02745
   0.02904
   0.02572
   0.03588
   0.02558
   0.02580
   0.03405
   0.02538
   0.02601
   0.02646
   0.02569
   0.02740
   0.04207
   0.03170
   0.02843
   0.03611
   0.03027
   0.03051
   0.03359
   0.04034
   0.03586
   0.03136
   0.03032
   0.03082
   0.02831
   0.02974
   0.02856
   0.02914
   0.04326
   0.03406
   0.03066
   0.03772
   0.02929
   0.03418
   0.03185
   0.04036
   0.02816
   0.03086
   0.03218
   0.02737
   0.04086
   0.02256
   0.03717
   0.02368
   0.02464
   0.02394
   0.02272
   0.02510
   0.02467
   0.02235
   0.02459
   0.02855
   0.02882
   0.02484
   0.02099
   0.02434
   0.02300
   0.02927
   0.03041
   0.03023
   0.02926
   0.02965
   0.02869
   0.02810
   0.02715
   0.02292
   0.02355
   0.02420
   0.02268
   0.03140
   0.02423
   0.02104
   0.03525
   0.02194
   0.02132
   0.02418
   0.02347
   0.03020
   0.02192
   0.02070
   0.03384
   0.02461
   0.03886
   0.02522
   0.02469
   0.03113
   0.03072
   0.02991
   0.02854
   0.03103
   0.02330
   0.02497
   0.02247
   0.03370
   0.02274
   0.02348
   0.02424
   0.03135
   0.02512
   0.03137
   0.02275
   0.02286
   0.03999
   0.02859
   0.02695
   0.02374
   0.03441
   0.02303
   0.02477
   0.02852
   0.02539
   0.03015
   0.03038
   0.02947
   0.02948
   0.02493
   0.02179
   0.02448
   0.03934
   0.04150
   0.04458
   0.01349
   0.01989
   0.03006
   0.02982
   0.02386
   0.03338
   0.02298
   0.03034
   0.02738
   0.03066
   0.02048
   0.02157
   0.02027
   0.02288
   0.02269
   0.03238
   0.02954
   0.02165
   0.03048
   0.02746
   0.03745
   0.02355
   0.02332
   0.03643
   0.02710
   0.02861
   0.02387
   0.02191
   0.02320
   0.02575
   0.03904
   0.03213
   0.02765
   0.02416
   0.03094
   0.03268
   0.03650
   0.02311
   0.03041
   0.02881
   0.03190
   0.03122
   0.02589
   0.03531
   0.02833
   0.02466
   0.02915
   0.02519
   0.02838
   0.02827
   0.02888
   0.03256
   0.04068
   0.02788
   0.02817
   0.03059
   0.03913
   0.03751
   0.03386
   0.02900
   0.03090
   0.04132
   0.03504
   0.02671
   0.02636
   0.02612
   0.03525
   0.02827
   0.03824
   0.03535
   0.03782
   0.03309
   0.02879
   0.03012
   0.03030
   0.03106
   0.02956
   0.03066
   0.03425
   0.03068
   0.03134
   0.03031
   0.02367
   0.02587
   0.02480
   0.02458
   0.02123
   0.02861
   0.02325
   0.03108
   0.02980
   0.03707
   0.03055
   0.02207
   0.02896
   0.04729
   0.02894
   0.02497
   0.02486
   0.02972
   0.02994
   0.02152
   0.02277
   0.02881
   0.02575
   0.02585
   0.03751
   0.02146
   0.02399
   0.02742
   0.02076
   0.02528
   0.02789
   0.02246
   0.02940
   0.02500
   0.02272
   0.02352
   0.02951
   0.03710
   0.02387
   0.02968
   0.03662
   0.02340
   0.03417
   0.03296
   0.03594
   0.02220
   0.02538
   0.02430
   0.02242
   0.02252
   0.02732
   0.02287
   0.02422
   0.02488
   0.02203
   0.03761
   0.02357
   0.02964
   0.02371
   0.02568
   0.02135
   0.02326
   0.02593
   0.03031
   0.02371
   0.02463
   0.02499
   0.02299
   0.02309
   0.02243
   0.02797
   0.02266
   0.02213
   0.02862
   0.02021
   0.01801
   0.01766
   0.02970
   0.03570
   0.02542
   0.01517
   0.01793
   0.03477
   0.01789
   0.02237
   0.01929
   0.02112
   0.02425
   0.03314
   0.02044
   0.02359
   0.02154
   0.02543
   0.02657
   0.01929
   0.03604
   0.03130
   0.02958
   0.02249
   0.03562
   0.02561
   0.03349
   0.02305
   0.02590
   0.02282
   0.02966
   0.03133
   0.02901
   0.02692
   0.02440
   0.03069
   0.02447
   0.02650
   0.03284
   0.03164
   0.03384
   0.03036
   0.02695
   0.03195
   0.02456
   0.02674
   0.03578
   0.03188
   0.03232
   0.03015
   0.02816
   0.03812
   0.02554
   0.03450
   0.04142
   0.02835
   0.03213
   0.03462
   0.02701
   0.03194
   0.02791
   0.02858
   0.02866
   0.02894
   0.02986
   0.03442
   0.02493
   0.04091
   0.03538
   0.03466
   0.03126
   0.03264
   0.03825
   0.02698
   0.03014
   0.03366
   0.03871
   0.03738
   0.03267
   0.02910
   0.03534
   0.03297
   0.03852
   0.02975
   0.03123
   0.03502
   0.03001
   0.02370
   0.03709
   0.03471
   0.03575
   0.02231
   0.02923
   0.02335
   0.02893
   0.02733
   0.02324
   0.02331
   0.02324
   0.02958
   0.04376
   0.03127
   0.02493
   0.02288
   0.02913
   0.02351
   0.03585
   0.02585
   0.02499
   0.02543
   0.02344
   0.02236
   0.03054
   0.03099
   0.03026
   0.04677
   0.02237
   0.02333
   0.02383
   0.02710
   0.02353
   0.02229
   0.02344
   0.02485
   0.02501
   0.02424
   0.02175
   0.02839
   0.02966
   0.02365
   0.02397
   0.02238
   0.02308
   0.02879
   0.02091
   0.02456
   0.02557
   0.02368
   0.02321
   0.02146
   0.02507
   0.02246
   0.02989
   0.02611
   0.03164
   0.02668
   0.02406
   0.02049
   0.02781
   0.02009
   0.02427
   0.02543
   0.02299
   0.02808
   0.02603
   0.02507
   0.02578
   0.02140
   0.02127
   0.02114
   0.03812
   0.02050
   0.03345
   0.04848
   0.02721
   0.01756
   0.01612
   0.02425
   0.01409
   0.02453
   0.02264
   0.02946
   0.02491
   0.02680
   0.01964
   0.02015
   0.02620
   0.02029
   0.03173
   0.03573
   0.02113
   0.02780
   0.03427
   0.02287
   0.02029
   0.03109
   0.02952
   0.02211
   0.02646
   0.02643
   0.02424
   0.02506
   0.02911
   0.02736
   0.02284
   0.03182
   0.03121
   0.03143
   0.02991
   0.02507
   0.03757
   0.03284
   0.02762
   0.04659
   0.03235
   0.02895
   0.03485
   0.03256
   0.02680
   0.02799
   0.02648
   0.02702
   0.03155
   0.02985
   0.02705
   0.03376
   0.02771
   0.02842
   0.02793
   0.02857
   0.02883
   0.03468
   0.05194
   0.03333
   0.02678
   0.02940
   0.04187
   0.03028
   0.02525
   0.02803
   0.02659
   0.02773
   0.02736
   0.02748
   0.02784
   0.02698
   0.02642
   0.02921
   0.02887
   0.03077
   0.03160
   0.03591
   0.03105
   0.02449
   0.02370
   0.03193
   0.02306
   0.02312
   0.03238
   0.02383
   0.02395
   0.02660
   0.02572
   0.03567
   0.03206
   0.02805
   0.02861
   0.02439
   0.02793
   0.02828
   0.02075
   0.03598
   0.02785
   0.03860
   0.03561
   0.03418
   0.02992
   0.02444
   0.02897
   0.02540
   0.04044
   0.02203
   0.02577
   0.02866
   0.02956
   0.02212
   0.02324
   0.03045
   0.02937
   0.02297
   0.02393
   0.02209
   0.02279
   0.02253
   0.02472
   0.02284
   0.03564
   0.02768
   0.02643
   0.02563
   0.02860
   0.02985
   0.02180
   0.02377
   0.02432
   0.02271
   0.02470
   0.02586
   0.02905
   0.03374
   0.02515
   0.02467
   0.02314
   0.03280
   0.02130
   0.02308
   0.02052
   0.02805
   0.02771
   0.02370
   0.02405
   0.02204
   0.02304
   0.02269
   0.02688
   0.02195
   0.03673
   0.03151
   0.02350
   0.02496
   0.02163
   0.02489
   0.01886
   0.01282
   0.02152
   0.02218
   0.01493
   0.02147
   0.03001
   0.02678
   0.01680
   0.02470
   0.02608
   0.01989
   0.02127
   0.02517
   0.02861
   0.01876
   0.02879
   0.03113
   0.02945
   0.03328
   0.02217
   0.03455
   0.03224
   0.03533
   0.03670
   0.03337
   0.02292
   0.03625
   0.02575
   0.02377
   0.02461
   0.03676
   0.02534
   0.03026
   0.02878
   0.02739
   0.02398
   0.03328
   0.02788
   0.03006
   0.03932
   0.02502
   0.03237
   0.02430
   0.03052
   0.02802
   0.03049
   0.02804
   0.03256
   0.02360
   0.02716
   0.02606
   0.03198
   0.03200
   0.02684
   0.02576
   0.03584
   0.02756
   0.02873
   0.04020
   0.03311
   0.02869
   0.03086
   0.04644
   0.03190
   0.03403
   0.02808
   0.03336
   0.03117
   0.02700
   0.03608
   0.03335
   0.02987
   0.03406
   0.02872
   0.02850
   0.02915
   0.03389
   0.03182
   0.02826
   0.03129
   0.02610
   0.02537
   0.03052
   0.03437
   0.02230
   0.02947
   0.02452
   0.03457
   0.02491
   0.03012
   0.02478
   0.03026
   0.03442
   0.02946
   0.02835
   0.02311
   0.02271
   0.02844
   0.02533
   0.03668
   0.03308
   0.03420
   0.02935
   0.03002
   0.02336
   0.02479
   0.03229
   0.03043
   0.03621
   0.03604
   0.03197
   0.03075
   0.03211
   0.02994
   0.03591
   0.03697
   0.04125
   0.02271
   0.02449
   0.02664
   0.02930
   0.02621
   0.03110
   0.03010
   0.02299
   0.02957
   0.02837
   0.03542
   0.02320
   0.03466
   0.02424
   0.02407
   0.02292
   0.02102
   0.03088
   0.02998
   0.02076
   0.02756
   0.02534
   0.02421
   0.02318
   0.02240
   0.02064
   0.02366
   0.02289
   0.03451
   0.03050
   0.03579
   0.03414
   0.02634
   0.02481
   0.02293
   0.03498
   0.02427
   0.03647
   0.02184
   0.02719
   0.03154
   0.03264
   0.02478
   0.02672
   0.01355
   0.02037
   0.01499
   0.02970
   0.03004
   0.01851
   0.02019
   0.03150
   0.01880
   0.02443
   0.02636
   0.02340
   0.02967
   0.03406
   0.02109
   0.03140
   0.02555
   0.02833
   0.02820
   0.02277
   0.02519
   0.02535
   0.02890
   0.02930
   0.03229
   0.02550
   0.03057
   0.02978
   0.03432
   0.02835
   0.02913
   0.02520
   0.03163
   0.02572
   0.03723
   0.03277
   0.02422
   0.03916
   0.03194
   0.03092
   0.02715
   0.02671
   0.03318
   0.03095
   0.03464
   0.03690
   0.03096
   0.03055
   0.03225
   0.03299
   0.02856
   0.02952
   0.02806
   0.02819
   0.02935
   0.03311
   0.02430
   0.03688
   0.02927
   0.02875
   0.03438
   0.02920
   0.02918
   0.02902
   0.03077
   0.03526
   0.03047
   0.04297
   0.04056
   0.02897
   0.02813
   0.03197
   0.02911
   0.02783
   0.03392
   0.03167
   0.04070
   0.03825
   0.02652
   0.02367
   0.02573
   0.03526
   0.02415
   0.03057
   0.02659
   0.02911
   0.03029
   0.02165
   0.02293
   0.04202
   0.02094
   0.02386
   0.02873
   0.02025
   0.03475
   0.02406
   0.02211
   0.03030
   0.02826
   0.03011
   0.03070
   0.02566
   0.02618
   0.04386
   0.03025
   0.03077
   0.02693
   0.02441
   0.03892
   0.02489
   0.02613
   0.03092
   0.02493
   0.02203
   0.02933
   0.03521
   0.02804
   0.04161
   0.02381
   0.02955
   0.02231
   0.02365
   0.02267
   0.02983
   0.03063
   0.03062
   0.02335
   0.03064
   0.02482
   0.02241
   0.02972
   0.02329
   0.02408
   0.02279
   0.02621
   0.03470
   0.02576
   0.02439
   0.02438
   0.03080
   0.02507
   0.02228
   0.02485
   0.02412
   0.02218
   0.02379
   0.02495
   0.02756
   0.03353
   0.02322
   0.02857
   0.02349
   0.02410
   0.03563
   0.02149
   0.02910
   0.01846
   0.03231
   0.01949
   0.02957
   0.02001
   0.01444
   0.01991
   0.02950
   0.02012
   0.02695
   0.01995
   0.02338
   0.02464
   0.03340
   0.01839
   0.02804
   0.02279
   0.02032
   0.03219
   0.02425
   0.02824
   0.03026
   0.02755
   0.03275
   0.02463
   0.02977
   0.02628
   0.02602
   0.02219
   0.02546
   0.02706
   0.02292
   0.02912
   0.02382
   0.02284
   0.03772
   0.02560
   0.02316
   0.02441
   0.02692
   0.03303
   0.02854
   0.03289
   0.02682
   0.02467
   0.02793
   0.03277
   0.03581
   0.02728
   0.02820
   0.02845
   0.02869
   0.04433
   0.02699
   0.03866
   0.03095
   0.04054
   0.03246
   0.02678
   0.02976
   0.02830
   0.02435
   0.03378
   0.03664
   0.03740
   0.02818
   0.04213
   0.02806
   0.04400
   0.02713
   0.02820
   0.02842
   0.03177
   0.03804
   0.04067
   0.02621
   0.02747
   0.02725
   0.03327
   0.02839
   0.03415
   0.02811
   0.03347
   0.03010
   0.02706
   0.04097
   0.03102
   0.02349
   0.02436
   0.02522
   0.02242
   0.02721
   0.03700
   0.02353
   0.04188
   0.02167
   0.02097
   0.02774
   0.02088
   0.03163
   0.03068
   0.02756
   0.02987
   0.02553
   0.03251
   0.03339
   0.03056
   0.02218
   0.02143
   0.03123
   0.03114
   0.02288
   0.02567
   0.02297
   0.02959
   0.02191
   0.02295
   0.02508
   0.03689
   0.02899
   0.03008
   0.02626
   0.04145
   0.02449
   0.03010
   0.03679
   0.02270
   0.02326
   0.02847
   0.02379
   0.02886
   0.02632
   0.02970
   0.02533
   0.04735
   0.02373
   0.03482
   0.02480
   0.02842
   0.02811
   0.02430
   0.03107
   0.02294
   0.02980
   0.02974
   0.02918
   0.02947
   0.02275
   0.02393
   0.02372
   0.02431
   0.02602
   0.03032
   0.02502
   0.02895
   0.02351
   0.02512
   0.02266
   0.02667
   0.02739
   0.02575
   0.01316
   0.04062
   0.02706
   0.02747
   0.02284
   0.02750
   0.03502
   0.02471
   0.02344
   0.02783
   0.02683
   0.03337
   0.02576
   0.01567
   0.02072
   0.02114
   0.02902
   0.02161
   0.03336
   0.03090
   0.02970
   0.02401
   0.03845
   0.03133
   0.02358
   0.02415
   0.02971
   0.02230
   0.02110
   0.02284
   0.02657
   0.02477
   0.02723
   0.03645
   0.02760
   0.02429
   0.03313
   0.02509
   0.02886
   0.02488
   0.02346
   0.03248
   0.02691
   0.03159
   0.02804
   0.03278
   0.03195
   0.02414
   0.02792
   0.03361
   0.02441
   0.03364
   0.02563
   0.03379
   0.02738
   0.03421
   0.02552
   0.02761
   0.03653
   0.03263
   0.02811
   0.02778
   0.03508
   0.03486
   0.03280
   0.04218
   0.03679
   0.03849
   0.04599
   0.03273
   0.02763
   0.02723
   0.03668
   0.03170
   0.02909
   0.03854
   0.02967
   0.02888
   0.02786
   0.03654
   0.02735
   0.02536
   0.03412
   0.02434
   0.02333
   0.02421
   0.02350
   0.02609
   0.02588
   0.03161
   0.03505
   0.02336
   0.02988
   0.02420
   0.02490
   0.02498
   0.02330
   0.02310
   0.02476
   0.02409
   0.03534
   0.02888
   0.03252
   0.02392
   0.02373
   0.02477
   0.02718
   0.02676
   0.02142
   0.02633
   0.03511
   0.03087
   0.02262
   0.02905
   0.03608
   0.02958
   0.04177
   0.02284
   0.02586
   0.03498
   0.02264
   0.02485
   0.02749
   0.04230
   0.02314
   0.02235
   0.02912
   0.02916
   0.02276
   0.02456
   0.03241
   0.02818
   0.03842
   0.02369
   0.03057
   0.02425
   0.03517
   0.02143
   0.02434
   0.02296
   0.03605
   0.02994
   0.03822
   0.03139
   0.03032
   0.02418
   0.02139
   0.02931
   0.03600
   0.02311
   0.03113
   0.02791
   0.03716
   0.02875
   0.02214
   0.02374
   0.03077
   0.02845
   0.03030
   0.01188
   0.02796
   0.02601
   0.03055
   0.02116
   0.02039
   0.01585
   0.02716
   0.01655
   0.02460
   0.02014
   0.02927
   0.02189
   0.03300
   0.02479
   0.03081
   0.02486
   0.02847
   0.02879
   0.02117
   0.02477
   0.02878
   0.02479
   0.03482
   0.04194
   0.02271
   0.02406
   0.03029
   0.03032
   0.02582
   0.02805
   0.02587
   0.03104
   0.02640
   0.04248
   0.02381
   0.02694
   0.02229
   0.03317
   0.03430
   0.02521
   0.03486
   0.02795
   0.03149
   0.02704
   0.02542
   0.02537
   0.02501
   0.02436
   0.02776
   0.02711
   0.02963
   0.03220
   0.03056
   0.02682
   0.02715
   0.03324
   0.03095
   0.02960
   0.02759
   0.03557
   0.02552
   0.03353
   0.02998
   0.02703
   0.03448
   0.03055
   0.03350
   0.03154
   0.03312
   0.02991
   0.02975
   0.02928
   0.03465
   0.02625
   0.03660
   0.03273
   0.02776
   0.03236
   0.02636
   0.03206
   0.03895
   0.03561
   0.02777
   0.02816
   0.02421
   0.02074
   0.02908
   0.02430
   0.02313
   0.03062
   0.02214
   0.02300
   0.02247
   0.02354
   0.02839
   0.02412
   0.02870
   0.02381
   0.02836
   0.02187
   0.02286
   0.02533
   0.03311
   0.02138
   0.02306
   0.03478
   0.02144
   0.03025
   0.03557
   0.02909
   0.02530
   0.02267
   0.03084
   0.02325
   0.03107
   0.02355
   0.02210
   0.03020
   0.02707
   0.02828
   0.02410
   0.02137
   0.02348
   0.02321
   0.02876
   0.02271
   0.03431
   0.02306
   0.02343
   0.02480
   0.02345
   0.02379
   0.02890
   0.02406
   0.02167
   0.03553
   0.02201
   0.02991
   0.03489
   0.02425
   0.02484
   0.03233
   0.02260
   0.03032
   0.02275
   0.02300
   0.02536
   0.02320
   0.02287
   0.02346
   0.02409
   0.02884
   0.03010
   0.02319
   0.02272
   0.02361
   0.02812
   0.02768
   0.02311
   0.04979
   0.01949
   0.03365
   0.02254
   0.03198
   0.01348
   0.02596
   0.02985
   0.02445
   0.02299
   0.01459
   0.02453
   0.02811
   0.02573
   0.02938
   0.03218
   0.02315
   0.02038
   0.03090
   0.03499
   0.02758
   0.02351
   0.03087
   0.03214
   0.02669
   0.02309
   0.03984
   0.03435
   0.02249
   0.03742
   0.02435
   0.02342
   0.02954
   0.02515
   0.04454
   0.02297
   0.03338
   0.02480
   0.03044
   0.03254
   0.02811
   0.02552
   0.03125
   0.02414
   0.03051
   0.03508
   0.02550
   0.03364
   0.02423
   0.04033
   0.03491
   0.03172
   0.03588
   0.03919
   0.04079
   0.02563
   0.04297
   0.02814
   0.02858
   0.03141
   0.03745
   0.03396
   0.02797
   0.02354
   0.02905
   0.02871
   0.03378
   0.03873
   0.03751
   0.03553
   0.03424
   0.03439
   0.03688
   0.03246
   0.04626
   0.02373
   0.02927
   0.03598
   0.03622
   0.02935
   0.03958
   0.03850
   0.02633
   0.03069
   0.02788
   0.02360
   0.02409
   0.02424
   0.03335
   0.02410
   0.03579
   0.02316
   0.02429
   0.02970
   0.02509
   0.02417
   0.02528
   0.02352
   0.02245
   0.02503
   0.02280
   0.03026
   0.02933
   0.02333
   0.02964
   0.03037
   0.03061
   0.03011
   0.02396
   0.02077
   0.02173
   0.03386
   0.02383
   0.02228
   0.02458
   0.03595
   0.02353
   0.03066
   0.02298
   0.02246
   0.02775
   0.02471
   0.04126
   0.02360
   0.02470
   0.02356
   0.03007
   0.02308
   0.02974
   0.02629
   0.02406
   0.02231
   0.02894
   0.03022
   0.03055
   0.02800
   0.02378
   0.03226
   0.02290
   0.02904
   0.02749
   0.03056
   0.02906
   0.02319
   0.02126
   0.03088
   0.02485
   0.02458
   0.02145
   0.02229
   0.03387
   0.02249
   0.02473
   0.02108
   0.03061
   0.02447
   0.03096
   0.02420
   0.02239
   0.02046
   0.01787
   0.03255
   0.04258
   0.02577
   0.02839
   0.02689
   0.01576
   0.02213
   0.03166
   0.02010
   0.03047
   0.02357
   0.02444
   0.01636
   0.02549
   0.02343
   0.01843
   0.02762
   0.02147
   0.03268
   0.02262
   0.02739
   0.02977
   0.03546
   0.03532
   0.03096
   0.02736
   0.02294
   0.03135
   0.02726
   0.02284
   0.02728
   0.02920
   0.02840
   0.02719
   0.02685
   0.03856
   0.03464
   0.03547
   0.03060
   0.02626
   0.04061
   0.03091
   0.02541
   0.02580
   0.03509
   0.02404
   0.04147
   0.02839
   0.02999
   0.02648
   0.03180
   0.03021
   0.03289
   0.02791
   0.02986
   0.03503
   0.02779
   0.02982
   0.03458
   0.02900
   0.03630
   0.02778
   0.03741
   0.02620
   0.03724
   0.02997
   0.02837
   0.03435
   0.02887
   0.03038
   0.02550
   0.02559
   0.02942
   0.03380
   0.04146
   0.02569
   0.02795
   0.02959
   0.03245
   0.02398
   0.03199
   0.03224
   0.02201
   0.02441
   0.03006
   0.02477
   0.02912
   0.02849
   0.02513
   0.02423
   0.02291
   0.02974
   0.02416
   0.02625
   0.02271
   0.02961
   0.02601
   0.02952
   0.02981
   0.02301
   0.02422
   0.02356
   0.02156
   0.03034
   0.02434
   0.02493
   0.02328
   0.02808
   0.02180
   0.02445
   0.02932
   0.03297
   0.02519
   0.03044
   0.03124
   0.02450
   0.02441
   0.02709
   0.03025
   0.02352
   0.03324
   0.02934
   0.02365
   0.02145
   0.02967
   0.02333
   0.03031
   0.02558
   0.02219
   0.02733
   0.03277
   0.02556
   0.02536
   0.02233
   0.02799
   0.02551
   0.02836
   0.02125
   0.02339
   0.02675
   0.02170
   0.02964
   0.02844
   0.02415
   0.02922
   0.02921
   0.02355
   0.03043
   0.02273
   0.02465
   0.03044
   0.02301
   0.03159
   0.02442
   0.02934
   0.02354
   0.02161
   0.03290
   0.02853
   0.01159
   0.03069
   0.03391
   0.03597
   0.03326
   0.02642
   0.02165
   0.02431
   0.02446
   0.02030
   0.03172
   0.02173
   0.03291
   0.02701
   0.01822
   0.01802
   0.02159
   0.02642
   0.02154
   0.02819
   0.02245
   0.03029
   0.02772
   0.03123
   0.02439
   0.02009
   0.02383
   0.02283
   0.02738
   0.02848
   0.02095
   0.03478
   0.03530
   0.03098
   0.02257
   0.02534
   0.02597
   0.02833
   0.03057
   0.02693
   0.04268
   0.03809
   0.02491
   0.02731
   0.02258
   0.03349
   0.02615
   0.04152
   0.03334
   0.02638
   0.03336
   0.03530
   0.02962
   0.03013
   0.02563
   0.03259
   0.02929
   0.02765
   0.03666
   0.03686
   0.02711
   0.03554
   0.02877
   0.03226
   0.03074
   0.03081
   0.02844
   0.03183
   0.02944
   0.02846
   0.02791
   0.03169
   0.03255
   0.03536
   0.02916
   0.03078
   0.02745
   0.02521
   0.03962
   0.03430
   0.03053
   0.02806
   0.03059
   0.03155
   0.03515
   0.02205
   0.02360
   0.03169
   0.02649
   0.02974
   0.02480
   0.02170
   0.02127
   0.02135
   0.02390
   0.03612
   0.02530
   0.02470
   0.03337
   0.02602
   0.02832
   0.02876
   0.02898
   0.01873
   0.02810
   0.02943
   0.02838
   0.02090
   0.02869
   0.02319
   0.02478
   0.02366
   0.02362
   0.03565
   0.02938
   0.03094
   0.02039
   0.03044
   0.02892
   0.02234
   0.02375
   0.02304
   0.02289
   0.02998
   0.02565
   0.02206
   0.03007
   0.02475
   0.03014
   0.02578
   0.03451
   0.02510
   0.03392
   0.02002
   0.02370
   0.02813
   0.03525
   0.02436
   0.02218
   0.02076
   0.02689
   0.02048
   0.02815
   0.02102
   0.02957
   0.02294
   0.02261
   0.02347
   0.03375
   0.02285
   0.02958
   0.02290
   0.03447
   0.03436
   0.03047
   0.02989
   0.02305
   0.02311
   0.02309
   0.02846
   0.02533
   0.01733
   0.01828
   0.02531
   0.01270
   0.03506
   0.02158
   0.02460
   0.02344
   0.02919
   0.02512
   0.01752
   0.01844
   0.02090
   0.02100
   0.03621
   0.03270
   0.02978
   0.02025
   0.02132
   0.02309
   0.02072
   0.02455
   0.02937
   0.02062
   0.02335
   0.02787
   0.03766
   0.03122
   0.03707
   0.02213
   0.02783
   0.02531
   0.02765
   0.02470
   0.02558
   0.03035
   0.03117
   0.02972
   0.02867
   0.03077
   0.02673
   0.03265
   0.03420
   0.02213
   0.02679
   0.03346
   0.03317
   0.02625
   0.03197
   0.03389
   0.02808
   0.02553
   0.02556
   0.03001
   0.02581
   0.03220
   0.03047
   0.02797
   0.03339
   0.03347
   0.03024
   0.02991
   0.03322
   0.03064
   0.03080
   0.02626
   0.02496
   0.02730
   0.03408
   0.03438
   0.02935
   0.02918
   0.03549
   0.03818
   0.03162
   0.03298
   0.03580
   0.03990
   0.03030
   0.03228
   0.03061
   0.02422
   0.02267
   0.03108
   0.02985
   0.02827
   0.02216
   0.02692
   0.03248
   0.03364
   0.02270
   0.02832
   0.03488
   0.02134
   0.02263
   0.02305
   0.02151
   0.02863
   0.03100
   0.02263
   0.02819
   0.03100
   0.02236
   0.02089
   0.02676
   0.03540
   0.02906
   0.01970
   0.03256
   0.02408
   0.02646
   0.02384
   0.03007
   0.02428
   0.02364
   0.03166
   0.03609
   0.02271
   0.02916
   0.03129
   0.02140
   0.02969
   0.03094
   0.03216
   0.02216
   0.03633
   0.03040
   0.03212
   0.02092
   0.03096
   0.02516
   0.03043
   0.03683
   0.02303
   0.02749
   0.03384
   0.02490
   0.02236
   0.02343
   0.03073
   0.02720
   0.02364
   0.02315
   0.02248
   0.02185
   0.03744
   0.02951
   0.02928
   0.02623
   0.02376
   0.02943
   0.03385
   0.02340
   0.02781
   0.02409
   0.02237
   0.02144
   0.02171
   0.02739
   0.01849
   0.03178
   0.01934
   0.03928
   0.02559
   0.03432
   0.01546
   0.01801
   0.02201
   0.01455
   0.02684
   0.02401
   0.01609
   0.02118
   0.03009
   0.02891
   0.03155
   0.01968
   0.02039
   0.02729
   0.02383
   0.02721
   0.02385
   0.02716
   0.02510
   0.02530
   0.02965
   0.02961
   0.02382
   0.02248
   0.02262
   0.02486
   0.03433
   0.02894
   0.03728
   0.03455
   0.02926
   0.02869
   0.02856
   0.02957
   0.02663
   0.02472
   0.02901
   0.02717
   0.02615
   0.02553
   0.03403
   0.03006
   0.02485
   0.03142
   0.03916
   0.02799
   0.03345
   0.03428
   0.02839
   0.03017
   0.03866
   0.03003
   0.03548
   0.02861
   0.02696
   0.03432
   0.02700
   0.02983
   0.03200
   0.03780
   0.02704
   0.03237
   0.03027
   0.02934
   0.03466
   0.02933
   0.03099
   0.02355
   0.02657
   0.03464
   0.03113
   0.03142
   0.02924
   0.02909
   0.03414
   0.02912
   0.02769
   0.02336
   0.02961
   0.02535
   0.02961
   0.02705
   0.02972
   0.03521
   0.02222
   0.02233
   0.02169
   0.02374
   0.02083
   0.03005
   0.02426
   0.02962
   0.02419
   0.02543
   0.02899
   0.03345
   0.02826
   0.02910
   0.04123
   0.02381
   0.02769
   0.03088
   0.03142
   0.02124
   0.02315
   0.04156
   0.02187
   0.02864
   0.03553
   0.02360
   0.02224
   0.03170
   0.02311
   0.02402
   0.02373
   0.02941
   0.02219
   0.02889
   0.02371
   0.02195
   0.02377
   0.02216
   0.03518
   0.04141
   0.02880
   0.02553
   0.02236
   0.02986
   0.02222
   0.02251
   0.03017
   0.02168
   0.02044
   0.01932
   0.02255
   0.03324
   0.02296
   0.02230
   0.02639
   0.02368
   0.03480
   0.02251
   0.02914
   0.03069
   0.02391
   0.03018
   0.03710
   0.02908
   0.02937
   0.02365
   0.02260
   0.02276
   0.03314
   0.02754
   0.01774
   0.02437
   0.01917
   0.02460
   0.01331
   0.02531
   0.01384
   0.02256
   0.03399
   0.02499
   0.01921
   0.02996
   0.02467
   0.02118
   0.02730
   0.03428
   0.03455
   0.02151
   0.01836
   0.02414
   0.03436
   0.02675
   0.02116
   0.02782
   0.03227
   0.02059
   0.02759
   0.02612
   0.02131
   0.02304
   0.02309
   0.03387
   0.02855
   0.02452
   0.02385
   0.02689
   0.02666
   0.03313
   0.02492
   0.02101
   0.03319
   0.03156
   0.03303
   0.04011
   0.03625
   0.03133
   0.03650
   0.02461
   0.03404
   0.03341
   0.02530
   0.03093
   0.03173
   0.02735
   0.03637
   0.03202
   0.03285
   0.03246
   0.02902
   0.03741
   0.02694
   0.02986
   0.02493
   0.02758
   0.03288
   0.03239
   0.02895
   0.02636
   0.03887
   0.03041
   0.03108
   0.03282
   0.02866
   0.03324
   0.02660
   0.03446
   0.03335
   0.03536
   0.02734
   0.03533
   0.03297
   0.02671
   0.02519
   0.02910
   0.02953
   0.03397
   0.02284
   0.03296
   0.02583
   0.02075
   0.01961
   0.03026
   0.02240
   0.02187
   0.02466
   0.02378
   0.02900
   0.02708
   0.03011
   0.02042
   0.02925
   0.02321
   0.02917
   0.02603
   0.02825
   0.02530
   0.03112
   0.03527
   0.02766
   0.03395
   0.02963
   0.02529
   0.02931
   0.02782
   0.03068
   0.03517
   0.02796
   0.02783
   0.03123
   0.02182
   0.01933
   0.02145
   0.03987
   0.02933
   0.02208
   0.02555
   0.03278
   0.03333
   0.03059
   0.02084
   0.02645
   0.03450
   0.02095
   0.03247
   0.02858
   0.02911
   0.02089
   0.02328
   0.02308
   0.02810
   0.02542
   0.02343
   0.01885
   0.02239
   0.02779
   0.02393
   0.02838
   0.02474
   0.02260
   0.03078
   0.02208
   0.02019
   0.02831
   0.03042
   0.02677
   0.03396
   0.02938
   0.02382
   0.02967
   0.02702
   0.02482
   0.02604
   0.02179
   0.03917
   0.03428
   0.03066
   0.01788
   0.03266
   0.01801
   0.02452
   0.02355
   0.02613
   0.01935
   0.04111
   0.02039
   0.01997
   0.02298
   0.02059
   0.02620
   0.02701
   0.02040
   0.02020
   0.02334
   0.02463
   0.02499
   0.03312
   0.01845
   0.03039
   0.01936
   0.02941
   0.03668
   0.03066
   0.02469
   0.02640
   0.02435
   0.02274
   0.02221
   0.02547
   0.03312
   0.03930
   0.03023
   0.03109
   0.02728
   0.03546
   0.03003
   0.02564
   0.03229
   0.03199
   0.02847
   0.02805
   0.02617
   0.03395
   0.02770
   0.02790
   0.03640
   0.02606
   0.03189
   0.03563
   0.03524
   0.02756
   0.03087
   0.03600
   0.03206
   0.03464
   0.04090
   0.03279
   0.02493
   0.02427
   0.03398
   0.03106
   0.03494
   0.04227
   0.02935
   0.03759
   0.03330
   0.04021
   0.02758
   0.03427
   0.03008
   0.03383
   0.04524
   0.02814
   0.02443
   0.02143
   0.02244
   0.02506
   0.02571
   0.02189
   0.02875
   0.02712
   0.02124
   0.02388
   0.03231
   0.03528
   0.03027
   0.02228
   0.03009
   0.02565
   0.02319
   0.03816
   0.03456
   0.02918
   0.02996
   0.02422
   0.02937
   0.02833
   0.03507
   0.02636
   0.02279
   0.02130
   0.02812
   0.02049
   0.02553
   0.03466
   0.02776
   0.02525
   0.02114
   0.03515
   0.03416
   0.03107
   0.02162
   0.02692
   0.02715
   0.03333
   0.03000
   0.03539
   0.02385
   0.02526
   0.02267
   0.02484
   0.02392
   0.02865
   0.02399
   0.02272
   0.04707
   0.02980
   0.02387
   0.02163
   0.02086
   0.02390
   0.02577
   0.03417
   0.02480
   0.02612
   0.02473
   0.02761
   0.02738
   0.01936
   0.02744
   0.02585
   0.02274
   0.03539
   0.02683
   0.03171
   0.03040
   0.02347
   0.02338
   0.02675
   0.02283
   0.02658
   0.01225
   0.02481
   0.01779
   0.01974
   0.03698
   0.02071
   0.02253
   0.02191
   0.02270
   0.01918
   0.01995
   0.01994
   0.02641
   0.01973
   0.02057
   0.02541
   0.02494
   0.03085
   0.02158
   0.01931
   0.02363
   0.03008
   0.02103
   0.02825
   0.02551
   0.02919
   0.02342
   0.02310
   0.02884
   0.02490
   0.02755
   0.03392
   0.02546
   0.02480
   0.02156
   0.02435
   0.03135
   0.04486
   0.02460
   0.02307
   0.02954
   0.02742
   0.02440
   0.03250
   0.03172
   0.04714
   0.03560
   0.03005
   0.02635
   0.02777
   0.02782
   0.02773
   0.02471
   0.03200
   0.02606
   0.02724
   0.03446
   0.03205
   0.03313
   0.02668
   0.03460
   0.03540
   0.03060
   0.02649
   0.03431
   0.03674
   0.02765
   0.02620
   0.02796
   0.02550
   0.03598
   0.02775
   0.03339
   0.03510
   0.02973
   0.03177
   0.02507
   0.04160
   0.02765
   0.03537
   0.02979
   0.03602
   0.02955
   0.02400
   0.02322
   0.03143
   0.02846
   0.02441
   0.02405
   0.02385
   0.02272
   0.02914
   0.03466
   0.03012
   0.02881
   0.02158
   0.02262
   0.02586
   0.03016
   0.02205
   0.02357
   0.02954
   0.02620
   0.02304
   0.02579
   0.02304
   0.02323
   0.02852
   0.02428
   0.02306
   0.02282
   0.03027
   0.02021
   0.02474
   0.02105
   0.03469
   0.02501
   0.03651
   0.02327
   0.02878
   0.02254
   0.03651
   0.02416
   0.02977
   0.03359
   0.04172
   0.02744
   0.02541
   0.02124
   0.02483
   0.02784
   0.03004
   0.02807
   0.02660
   0.02868
   0.04327
   0.02353
   0.02838
   0.02136
   0.02175
   0.03211
   0.03526
   0.04260
   0.03025
   0.02238
   0.02386
   0.02522
   0.02935
   0.02505
   0.03031
   0.02991
   0.02726
   0.02321
   0.02695
   0.02550
   0.02843
   0.02397
   0.02642
   0.02997
   0.02680
   0.01800
   0.01155
   0.01223
   0.04006
   0.01844
   0.02075
   0.02208
   0.01725
   0.02181
   0.02583
   0.02380
   0.03875
   0.02285
   0.02401
   0.02548
   0.02394
   0.03031
   0.02811
   0.02067
   0.02187
   0.02900
   0.02729
   0.01957
   0.02746
   0.02103
   0.02983
   0.02369
   0.02543
   0.03041
   0.03048
   0.03002
   0.03783
   0.02526
   0.02791
   0.04121
   0.03063
   0.02383
   0.02614
   0.02541
   0.02501
   0.02436
   0.02994
   0.03322
   0.03149
   0.02492
   0.02711
   0.02677
   0.02474
   0.03072
   0.02662
   0.03097
   0.02565
   0.03280
   0.02781
   0.02499
   0.02488
   0.02843
   0.02289
   0.02905
   0.03996
   0.03557
   0.03329
   0.03332
   0.02851
   0.03503
   0.03160
   0.03068
   0.03647
   0.03376
   0.03196
   0.03439
   0.02808
   0.02957
   0.02851
   0.03992
   0.03784
   0.03178
   0.03783
   0.02566
   0.02538
   0.03278
   0.03215
   0.02627
   0.02922
   0.02811
   0.02146
   0.02365
   0.03542
   0.02499
   0.03093
   0.02003
   0.02966
   0.03834
   0.03063
   0.03643
   0.02441
   0.03034
   0.02803
   0.02341
   0.02115
   0.02768
   0.02403
   0.03083
   0.02550
   0.03085
   0.03006
   0.02176
   0.02946
   0.02487
   0.02102
   0.02210
   0.02259
   0.02275
   0.02666
   0.02521
   0.02472
   0.03199
   0.02397
   0.02795
   0.02433
   0.03099
   0.02585
   0.02844
   0.02712
   0.03292
   0.03635
   0.02130
   0.02770
   0.02418
   0.01959
   0.03747
   0.03320
   0.02175
   0.02759
   0.02599
   0.03072
   0.02497
   0.02361
   0.03797
   0.02883
   0.03466
   0.03467
   0.02927
   0.02978
   0.02439
   0.02768
   0.03563
   0.03629
   0.02108
   0.02256
   0.02358
   0.02144
   0.02976
   0.02172
   0.04191
   0.02355
   0.02279
   0.02387
   0.02161
   0.02824
   0.01690
   0.01083
   0.03586
   0.01328
   0.03979
   0.02674
   0.02187
   0.02174
   0.01787
   0.01924
   0.02771
   0.03514
   0.01946
   0.03468
   0.03331
   0.02463
   0.02290
   0.03633
   0.03223
   0.02869
   0.02108
   0.01900
   0.03248
   0.02610
   0.03317
   0.02933
   0.02461
   0.03172
   0.02159
   0.02332
   0.03188
   0.02273
   0.02829
   0.03065
   0.02208
   0.02763
   0.02796
   0.02508
   0.02638
   0.03250
   0.03590
   0.03068
   0.03954
   0.02865
   0.02799
   0.03886
   0.02844
   0.03330
   0.02585
   0.03146
   0.03510
   0.02987
   0.02510
   0.03170
   0.03413
   0.02812
   0.03515
   0.02968
   0.02519
   0.02812
   0.03068
   0.03704
   0.02644
   0.02858
   0.02294
   0.04407
   0.03118
   0.03691
   0.02848
   0.04046
   0.02547
   0.04001
   0.02708
   0.03383
   0.04220
   0.02978
   0.02625
   0.03021
   0.03861
   0.02889
   0.04291
   0.02853
   0.02464
   0.03682
   0.03212
   0.02851
   0.03031
   0.04214
   0.02999
   0.02493
   0.02644
   0.02860
   0.02554
   0.02260
   0.02788
   0.02573
   0.02913
   0.02177
   0.03392
   0.02192
   0.03171
   0.02385
   0.03052
   0.02903
   0.02350
   0.02105
   0.02722
   0.02476
   0.03618
   0.02439
   0.02299
   0.02907
   0.02062
   0.02517
   0.02184
   0.03501
   0.02515
   0.03397
   0.02087
   0.03007
   0.02202
   0.02158
   0.02212
   0.02984
   0.03724
   0.02671
   0.02234
   0.02100
   0.03443
   0.02323
   0.02220
   0.02683
   0.02345
   0.02169
   0.03508
   0.02472
   0.02920
   0.02467
   0.02229
   0.02383
   0.02861
   0.02544
   0.03587
   0.02334
   0.03054
   0.02116
   0.02246
   0.02747
   0.02307
   0.02203
   0.02305
   0.02288
   0.02244
   0.02691
   0.02127
   0.02127
   0.02315
   0.02662
   0.02742
   0.02037
   0.01776
   0.01845
   0.01152
   0.02622
   0.02774
   0.03599
   0.02084
   0.01698
   0.02432
   0.02606
   0.01948
   0.02484
   0.02777
   0.02159
   0.02433
   0.02637
   0.02844
   0.02147
   0.01730
   0.02640
   0.02417
   0.03353
   0.02629
   0.02966
   0.03046
   0.02354
   0.03372
   0.03056
   0.02652
   0.03209
   0.02635
   0.02393
   0.03562
   0.02594
   0.02505
   0.02892
   0.02934
   0.03483
   0.04563
   0.02901
   0.02281
   0.02675
   0.02685
   0.03345
   0.03213
   0.02664
   0.02887
   0.03157
   0.02997
   0.03034
   0.03690
   0.03192
   0.04518
   0.03025
   0.04608
   0.02716
   0.02451
   0.02997
   0.02664
   0.02570
   0.03358
   0.03107
   0.04825
   0.03872
   0.02865
   0.03301
   0.03178
   0.03580
   0.02837
   0.03716
   0.02729
   0.03506
   0.03688
   0.03081
   0.03976
   0.03595
   0.03835
   0.03738
   0.02903
   0.02680
   0.03662
   0.02946
   0.03467
   0.03412
   0.02430
   0.02727
   0.03323
   0.02240
   0.03581
   0.02560
   0.02175
   0.03264
   0.02923
   0.02662
   0.03314
   0.02441
   0.02325
   0.02250
   0.02464
   0.02086
   0.02797
   0.02652
   0.02776
   0.02923
   0.02093
   0.03025
   0.03725
   0.02226
   0.02172
   0.02141
   0.02545
   0.04559
   0.02280
   0.02449
   0.02811
   0.03191
   0.03136
   0.02224
   0.02348
   0.02802
   0.03017
   0.02414
   0.02796
   0.02745
   0.02112
   0.02836
   0.02168
   0.02582
   0.03011
   0.02108
   0.02928
   0.02143
   0.02749
   0.02110
   0.02541
   0.02380
   0.02720
   0.02896
   0.02426
   0.02401
   0.02230
   0.03175
   0.02109
   0.02770
   0.03738
   0.02225
   0.02640
   0.03547
   0.02179
   0.02670
   0.02876
   0.02336
   0.02211
   0.03942
   0.02293
   0.02877
   0.02349
   0.02972
   0.02228
   0.02966
   0.01725
   0.02534
   0.01795
   0.02019
   0.02569
   0.01335
   0.02937
   0.01793
   0.02392
   0.02331
   0.01970
   0.02183
   0.02472
   0.03169
   0.01635
   0.02704
   0.02531
   0.02353
   0.02081
   0.02794
   0.02093
   0.02780
   0.03198
   0.02371
   0.02190
   0.02410
   0.04158
   0.02841
   0.02937
   0.03316
   0.03561
   0.03121
   0.03978
   0.02565
   0.02861
   0.02611
   0.03346
   0.03211
   0.02243
   0.02269
   0.03109
   0.02547
   0.02995
   0.02729
   0.03346
   0.03038
   0.02278
   0.02604
   0.03896
   0.03791
   0.02924
   0.02711
   0.02588
   0.02949
   0.03215
   0.03650
   0.03360
   0.03282
   0.03275
   0.03131
   0.03379
   0.03094
   0.04000
   0.03686
   0.02542
   0.02909
   0.03432
   0.02919
   0.03306
   0.03372
   0.03802
   0.03738
   0.03028
   0.03011
   0.03110
   0.04458
   0.03242
   0.03008
   0.04056
   0.03532
   0.03306
   0.03289
   0.02384
   0.02513
   0.02465
   0.02564
   0.03380
   0.02870
   0.02273
   0.02857
   0.02333
   0.02517
   0.02063
   0.02940
   0.02798
   0.02281
   0.02825
   0.02889
   0.02911
   0.02795
   0.02945
   0.03112
   0.02984
   0.02278
   0.03220
   0.03110
   0.02147
   0.02286
   0.03669
   0.03098
   0.02331
   0.02181
   0.03389
   0.02518
   0.02587
   0.03611
   0.02950
   0.03685
   0.03245
   0.03010
   0.02780
   0.03314
   0.02277
   0.02420
   0.03646
   0.02513
   0.03202
   0.02435
   0.03484
   0.02152
   0.03557
   0.02344
   0.02011
   0.02419
   0.02898
   0.02080
   0.02918
   0.02666
   0.02261
   0.02431
   0.02214
   0.03040
   0.02682
   0.02598
   0.03375
   0.02102
   0.02090
   0.03958
   0.03705
   0.03695
   0.02997
   0.03002
   0.02578
   0.02406
   0.02107
   0.02784
   0.02931
   0.04099
   0.02076
   0.03670
   0.02525
   0.03524
   0.03813
   0.03580
   0.04032
   0.02223
   0.01655
   0.02821
   0.03043
   0.02411
   0.02377
   0.02564
   0.02368
   0.02683
   0.02699
   0.01909
   0.02069
   0.02487
   0.02203
   0.02500
   0.03100
   0.02394
   0.02543
   0.02649
   0.03492
   0.02252
   0.02243
   0.04009
   0.03452
   0.02587
   0.02231
   0.02192
   0.03535
   0.02579
   0.03641
   0.02825
   0.02643
   0.02234
   0.02496
   0.03241
   0.02997
   0.02340
   0.04145
   0.03688
   0.03101
   0.03339
   0.03250
   0.02597
   0.02418
   0.03392
   0.03298
   0.03448
   0.03796
   0.03370
   0.02714
   0.02893
   0.03182
   0.03293
   0.03515
   0.04149
   0.03708
   0.03059
   0.02438
   0.02624
   0.03248
   0.04180
   0.03902
   0.03217
   0.03218
   0.03005
   0.03145
   0.03670
   0.03278
   0.02555
   0.03049
   0.03312
   0.03115
   0.02897
   0.03504
   0.02514
   0.03322
   0.03520
   0.03306
   0.02996
   0.02467
   0.03316
   0.02835
   0.03010
   0.02317
   0.02245
   0.02747
   0.02046
   0.02273
   0.04343
   0.02658
   0.02251
   0.02177
   0.02149
   0.02317
   0.02286
   0.02294
   0.02095
   0.02341
   0.02393
   0.03206
   0.02172
   0.02459
   0.02944
   0.02494
   0.02348
   0.02693
   0.03258
   0.02450
   0.02305
   0.02857
   0.02205
   0.02720
   0.02148
   0.03354
   0.02365
   0.02042
   0.02882
   0.02527
   0.03059
   0.02554
   0.03007
   0.03096
   0.02306
   0.03478
   0.02823
   0.03341
   0.03489
   0.02257
   0.03776
   0.03505
   0.03029
   0.02605
   0.03097
   0.02838
   0.03431
   0.02384
   0.02260
   0.02308
   0.02489
   0.04121
   0.02750
   0.03544
   0.02949
   0.02047
   0.02829
   0.02198
   0.02310
   0.02375
   0.02347
   0.03068
   0.03350
   0.02487
   0.04112
   0.02844
   0.02169
   0.04269
   0.04492
   0.03198
   0.03285
   0.03430
   0.01467
   0.02309
   0.02990
   0.02433
   0.01584
   0.01887
   0.02344
   0.02325
   0.02593
   0.02141
   0.02609
   0.03128
   0.02938
   0.02894
   0.02650
   0.03628
   0.02434
   0.02704
   0.03360
   0.01893
   0.02710
   0.04221
   0.02972
   0.02876
   0.03204
   0.03798
   0.02748
   0.02512
   0.02354
   0.03110
   0.03503
   0.03265
   0.02825
   0.03718
   0.02428
   0.02870
   0.02762
   0.02815
   0.02644
   0.02628
   0.02701
   0.04002
   0.03391
   0.03394
   0.02908
   0.03555
   0.02688
   0.02868
   0.03327
   0.03045
   0.02399
   0.02857
   0.03553
   0.03337
   0.02936
   0.03384
   0.02797
   0.02950
   0.03035
   0.03179
   0.02736
   0.03055
   0.03552
   0.03392
   0.03790
   0.02814
   0.03204
   0.03702
   0.02941
   0.03584
   0.02916
   0.03080
   0.03343
   0.02724
   0.03582
   0.03297
   0.02925
   0.03222
   0.02904
   0.02265
   0.02400
   0.02247
   0.02140
   0.02295
   0.02765
   0.03998
   0.02276
   0.02254
   0.02077
   0.03392
   0.02121
   0.02960
   0.02132
   0.02502
   0.02522
   0.03574
   0.02244
   0.02985
   0.02309
   0.02293
   0.02248
   0.02271
   0.02732
   0.02102
   0.02028
   0.03420
   0.02972
   0.02761
   0.02121
   0.02594
   0.02348
   0.02635
   0.02310
   0.02262
   0.02278
   0.03841
   0.02298
   0.02434
   0.02477
   0.03610
   0.02597
   0.02410
   0.02723
   0.03055
   0.02181
   0.02296
   0.02786
   0.02719
   0.02364
   0.02360
   0.02230
   0.03448
   0.02405
   0.02930
   0.02082
   0.02479
   0.02409
   0.02111
   0.02446
   0.02536
   0.02946
   0.03532
   0.02248
   0.02827
   0.02428
   0.02565
   0.02681
   0.02929
   0.02315
   0.02714
   0.02857
   0.02210
   0.01977
   0.02414
   0.02137
   0.02700
   0.01767
   0.02648
   0.01827
   0.02051
   0.01617
   0.03817
   0.02088
   0.01579
   0.02640
   0.02986
   0.01854
   0.01925
   0.04051
   0.02527
   0.02757
   0.02132
   0.02616
   0.02068
   0.02649
   0.02205
   0.01867
   0.03251
   0.03644
   0.03262
   0.02897
   0.04974
   0.02127
   0.02808
   0.03040
   0.02073
   0.03457
   0.02759
   0.03230
   0.02673
   0.02357
   0.03187
   0.02657
   0.02868
   0.02947
   0.03275
   0.02419
   0.02544
   0.02170
   0.02711
   0.02797
   0.02932
   0.03503
   0.02222
   0.03000
   0.02529
   0.02330
   0.02491
   0.02762
   0.03476
   0.03351
   0.03857
   0.03223
   0.03277
   0.03816
   0.03074
   0.03190
   0.04104
   0.02603
   0.02778
   0.03399
   0.03236
   0.02535
   0.03209
   0.02919
   0.03493
   0.03207
   0.03230
   0.04340
   0.03433
   0.02801
   0.03756
   0.03274
   0.03758
   0.03515
   0.02626
   0.02924
   0.02775
   0.02169
   0.03466
   0.02318
   0.03789
   0.02223
   0.02361
   0.02333
   0.02246
   0.03477
   0.02147
   0.02447
   0.02487
   0.02899
   0.02400
   0.02843
   0.03113
   0.02392
   0.02845
   0.02877
   0.02769
   0.02134
   0.03047
   0.02829
   0.03932
   0.02773
   0.02706
   0.02733
   0.02434
   0.02513
   0.02554
   0.02369
   0.02541
   0.02177
   0.03024
   0.03516
   0.02248
   0.02553
   0.02747
   0.02311
   0.02330
   0.03061
   0.02323
   0.04013
   0.02687
   0.03703
   0.02745
   0.03231
   0.02179
   0.02893
   0.03539
   0.02317
   0.02817
   0.02192
   0.02132
   0.02511
   0.02546
   0.03489
   0.02563
   0.03235
   0.02297
   0.02470
   0.02173
   0.02823
   0.03046
   0.02061
   0.02344
   0.02353
   0.02248
   0.02354
   0.02887
   0.02175
   0.02226
   0.02139
   0.02321
   0.02334
   0.02935
   0.01995
   0.01004
   0.01884
   0.02083
   0.02624
   0.02928
   0.01230
   0.02662
   0.03511
   0.02104
   0.02988
   0.01657
   0.02293
   0.03316
   0.03342
   0.03038
   0.03302
   0.02999
   0.03074
   0.02836
   0.02794
   0.02370
   0.03239
   0.02277
   0.02971
   0.01977
   0.03090
   0.02146
   0.02445
   0.02155
   0.03749
   0.03188
   0.03294
   0.02468
   0.02440
   0.02368
   0.02395
   0.03492
   0.03010
   0.02924
   0.03480
   0.03151
   0.02803
   0.02719
   0.02967
   0.03242
   0.02486
   0.02812
   0.02954
   0.02854
   0.03035
   0.03252
   0.02522
   0.02578
   0.02750
   0.02827
   0.03280
   0.02541
   0.02909
   0.02814
   0.02999
   0.02895
   0.03414
   0.02986
   0.02905
   0.02621
   0.04122
   0.03548
   0.03375
   0.03499
   0.03584
   0.03551
   0.03558
   0.03740
   0.03134
   0.03546
   0.03154
   0.02622
   0.03249
   0.03180
   0.03053
   0.04808
   0.02896
   0.02761
   0.02784
   0.02232
   0.02352
   0.02412
   0.02465
   0.02882
   0.02196
   0.02967
   0.03407
   0.02713
   0.02297
   0.03502
   0.02222
   0.02385
   0.02539
   0.02204
   0.02259
   0.02576
   0.03624
   0.02498
   0.02499
   0.02235
   0.01908
   0.03107
   0.02785
   0.02903
   0.02262
   0.03658
   0.02100
   0.02966
   0.03072
   0.03358
   0.04167
   0.02964
   0.02216
   0.02197
   0.03060
   0.03635
   0.02065
   0.02853
   0.02351
   0.02111
   0.01974
   0.02917
   0.02796
   0.03043
   0.02393
   0.02111
   0.02428
   0.03253
   0.02333
   0.02338
   0.02974
   0.03471
   0.02594
   0.02061
   0.02168
   0.02425
   0.03650
   0.02452
   0.02370
   0.02768
   0.02171
   0.02930
   0.02963
   0.02211
   0.02392
   0.02488
   0.02920
   0.02267
   0.02756
   0.02277
   0.03815
   0.03109
   0.02778
   0.02717
   0.02086
   0.02629
   0.01785
   0.01746
   0.02493
   0.02718
   0.01477
   0.01928
   0.01490
   0.01527
   0.02349
   0.02473
   0.02774
   0.01624
   0.01754
   0.03194
   0.03136
   0.02855
   0.01912
   0.02134
   0.03166
   0.02706
   0.03216
   0.03167
   0.03313
   0.02599
   0.03627
   0.02437
   0.02679
   0.02414
   0.02775
   0.02114
   0.03416
   0.03989
   0.03333
   0.03962
   0.02464
   0.02473
   0.03169
   0.02328
   0.03279
   0.02772
   0.02354
   0.03388
   0.03316
   0.03833
   0.04084
   0.03445
   0.02910
   0.02792
   0.03159
   0.03589
   0.03282
   0.02944
   0.02485
   0.03003
   0.02661
   0.03973
   0.02804
   0.02470
   0.03131
   0.03303
   0.02957
   0.02974
   0.02635
   0.03330
   0.02570
   0.02763
   0.03028
   0.02647
   0.02963
   0.03126
   0.03084
   0.02697
   0.03154
   0.03141
   0.03455
   0.03432
   0.03753
   0.03360
   0.03581
   0.03691
   0.02896
   0.03233
   0.02502
   0.02285
   0.03007
   0.02409
   0.03494
   0.02147
   0.02331
   0.02660
   0.02340
   0.02331
   0.02400
   0.02376
   0.02346
   0.02438
   0.03682
   0.03514
   0.02964
   0.02399
   0.02312
   0.03030
   0.03000
   0.02403
   0.03180
   0.02772
   0.03101
   0.02461
   0.02620
   0.02189
   0.02300
   0.02954
   0.02243
   0.02722
   0.03453
   0.02132
   0.02219
   0.02131
   0.02934
   0.02737
   0.02557
   0.02208
   0.03313
   0.02741
   0.02738
   0.03040
   0.03189
   0.02280
   0.03007
   0.02254
   0.02677
   0.02755
   0.02600
   0.02848
   0.02795
   0.02216
   0.02069
   0.02316
   0.02992
   0.02310
   0.03231
   0.02500
   0.02143
   0.02175
   0.02494
   0.02742
   0.02979
   0.03489
   0.02967
   0.02618
   0.03467
   0.02591
   0.02295
   0.03447
   0.02378
   0.03017
   0.01904
   0.01988
   0.01801
   0.02595
   0.02623
   0.04304
   0.01252
   0.01208
   0.03344
   0.01472
   0.01634
   0.01841
   0.01539
   0.02426
   0.02408
   0.02518
   0.03211
   0.01947
   0.03280
   0.02508
   0.03312
   0.04308
   0.02975
   0.01643
   0.02626
   0.03598
   0.02894
   0.02283
   0.02618
   0.02540
   0.03949
   0.02642
   0.02699
   0.03003
   0.03037
   0.02187
   0.02926
   0.03697
   0.02471
   0.03156
   0.02320
   0.02925
   0.02962
   0.02626
   0.03207
   0.03127
   0.02615
   0.02285
   0.03369
   0.02602
   0.02460
   0.02808
   0.02560
   0.03600
   0.03181
   0.03937
   0.04167
   0.02634
   0.03451
   0.03171
   0.03522
   0.03523
   0.02743
   0.04137
   0.03866
   0.04113
   0.03536
   0.02757
   0.02951
   0.02581
   0.03769
   0.03338
   0.02697
   0.03965
   0.03859
   0.03195
   0.02881
   0.03531
   0.03052
   0.03565
   0.03686
   0.02924
   0.03807
   0.03356
   0.03018
   0.03154
   0.02961
   0.02800
   0.02221
   0.02311
   0.02979
   0.02389
   0.02438
   0.03015
   0.02319
   0.03355
   0.03445
   0.03576
   0.02636
   0.04121
   0.03230
   0.02528
   0.02063
   0.02082
   0.02194
   0.02298
   0.02793
   0.02499
   0.02807
   0.02369
   0.02412
   0.02979
   0.03570
   0.02910
   0.03025
   0.02421
   0.02788
   0.02589
   0.02668
   0.02764
   0.02633
   0.02176
   0.03121
   0.02399
   0.03464
   0.02567
   0.02352
   0.02483
   0.03003
   0.02674
   0.03646
   0.02261
   0.02496
   0.02485
   0.02831
   0.02973
   0.02694
   0.02426
   0.02515
   0.03116
   0.03067
   0.03125
   0.02170
   0.02551
   0.02690
   0.03137
   0.02496
   0.03513
   0.02634
   0.02036
   0.02839
   0.01918
   0.02766
   0.01936
   0.02858
   0.02216
   0.02764
   0.02367
   0.02911
   0.02266
   0.02116
   0.02717
   0.02294
   0.02164
   0.02616
   0.02628
   0.02516
   0.01208
   0.03404
   0.01730
   0.02745
   0.02685
   0.02495
   0.01974
   0.02232
   0.02213
   0.02036
   0.01729
   0.03495
   0.02527
   0.01846
   0.02530
   0.02735
   0.03741
   0.02538
   0.03188
   0.02995
   0.04190
   0.03052
   0.02583
   0.02097
   0.02429
   0.02127
   0.02631
   0.02748
   0.02493
   0.02485
   0.02386
   0.02352
   0.02242
   0.03159
   0.02987
   0.02931
   0.04000
   0.02593
   0.02844
   0.02417
   0.03554
   0.02889
   0.02492
   0.03831
   0.02744
   0.03211
   0.02591
   0.03421
   0.03112
   0.02786
   0.03112
   0.04102
   0.03208
   0.03210
   0.03218
   0.02876
   0.03280
   0.02618
   0.02766
   0.03536
   0.02950
   0.03714
   0.04036
   0.03227
   0.03051
   0.03637
   0.03005
   0.03336
   0.02748
   0.03215
   0.03750
   0.03424
   0.02835
   0.02887
   0.03146
   0.02670
   0.03415
   0.03006
   0.02785
   0.02436
   0.02502
   0.03539
   0.02678
   0.03171
   0.02872
   0.03111
   0.01877
   0.02046
   0.02138
   0.02139
   0.02193
   0.02295
   0.03074
   0.02834
   0.02859
   0.02930
   0.02985
   0.03528
   0.02253
   0.02545
   0.03095
   0.03495
   0.02813
   0.02147
   0.02440
   0.03438
   0.03136
   0.02864
   0.02518
   0.02278
   0.02382
   0.03002
   0.02171
   0.02446
   0.02099
   0.02206
   0.02738
   0.02079
   0.02437
   0.02496
   0.02336
   0.02434
   0.02838
   0.02320
   0.03183
   0.02930
   0.03768
   0.02310
   0.03387
   0.02327
   0.02239
   0.03379
   0.02761
   0.02113
   0.02255
   0.03489
   0.04399
   0.02214
   0.02922
   0.02513
   0.03255
   0.03192
   0.02593
   0.02386
   0.03723
   0.02534
   0.03765
   0.03241
   0.03004
   0.02523
   0.03002
   0.01940
   0.03019
   0.02706
   0.02189
   0.02228
   0.01933
   0.01862
   0.01976
   0.03383
   0.02705
   0.01380
   0.02751
   0.02411
   0.01397
   0.02296
   0.02469
   0.01961
   0.02386
   0.03224
   0.02478
   0.01904
   0.02156
   0.02603
   0.03137
   0.02881
   0.03663
   0.03008
   0.02314
   0.03095
   0.02955
   0.02064
   0.02474
   0.02415
   0.04107
   0.03381
   0.02165
   0.03116
   0.02908
   0.02340
   0.02832
   0.03199
   0.02734
   0.03102
   0.02812
   0.02547
   0.04090
   0.03750
   0.03179
   0.02433
   0.03054
   0.02922
   0.04318
   0.02700
   0.02850
   0.02842
   0.02986
   0.04096
   0.02843
   0.03426
   0.03349
   0.02592
   0.02712
   0.03731
   0.03098
   0.03474
   0.03313
   0.04196
   0.03324
   0.02976
   0.03040
   0.03657
   0.03262
   0.02881
   0.03458
   0.03033
   0.04082
   0.03224
   0.02638
   0.03657
   0.03317
   0.02739
   0.03189
   0.03399
   0.04932
   0.02520
   0.03537
   0.04693
   0.02899
   0.02467
   0.02790
   0.02201
   0.02894
   0.03664
   0.02461
   0.02356
   0.02609
   0.03508
   0.03483
   0.02335
   0.02601
   0.02267
   0.03472
   0.03063
   0.02247
   0.02618
   0.02414
   0.02056
   0.02671
   0.03142
   0.03454
   0.02602
   0.02626
   0.02149
   0.02500
   0.03033
   0.02831
   0.02817
   0.03158
   0.02223
   0.03433
   0.03085
   0.02172
   0.02408
   0.02532
   0.02887
   0.02815
   0.02806
   0.02478
   0.02444
   0.03185
   0.02593
   0.02182
   0.02820
   0.03438
   0.02172
   0.02376
   0.02648
   0.03414
   0.02295
   0.02067
   0.03365
   0.02354
   0.02899
   0.03072
   0.02609
   0.02283
   0.02140
   0.02486
   0.02719
   0.03001
   0.02644
   0.02704
   0.02464
   0.02923
   0.02285
   0.02811
   0.03786
   0.02608
   0.02727
   0.02949
   0.03706
   0.02219
   0.02570
   0.02420
   0.01970
   0.02677
   0.02654
   0.05447
   0.04293
   0.02439
   0.04536
   0.01931
   0.03314
   0.01558
   0.03186
   0.02593
   0.01906
   0.02577
   0.01750
   0.01607
   0.02529
   0.02467
   0.02172
   0.01847
   0.01890
   0.01854
   0.01725
   0.02054
   0.02382
   0.02807
   0.03244
   0.01876
   0.02797
   0.02930
   0.02606
   0.02166
   0.03299
   0.02608
   0.02675
   0.02388
   0.02699
   0.03006
   0.02882
   0.02459
   0.01948
   0.02531
   0.02073
   0.03732
   0.03648
   0.02186
   0.02132
   0.02834
   0.02521
   0.02433
   0.04098
   0.02623
   0.02860
   0.02775
   0.03676
   0.02383
   0.02780
   0.02232
   0.02143
   0.04110
   0.02129
   0.03049
   0.02518
   0.02850
   0.02149
   0.04834
   0.02651
   0.02532
   0.03152
   0.03592
   0.02967
   0.02389
   0.02818
   0.03953
   0.03132
   0.02921
   0.02392
   0.02504
   0.02658
   0.03425
   0.02528
   0.04007
   0.02871
   0.02121
   0.02676
   0.02869
   0.02075
   0.02431
   0.02524
   0.01803
   0.01985
   0.01745
   0.03219
   0.03070
   0.02536
   0.02266
   0.01735
   0.03133
   0.01846
   0.02567
   0.02154
   0.01903
   0.01662
   0.01990
   0.01970
   0.02638
   0.02086
   0.01971
   0.01692
   0.01909
   0.01810
   0.01759
   0.02017
   0.02382
   0.02781
   0.02718
   0.01790
   0.01840
   0.01976
   0.02278
   0.02534
   0.02223
   0.02440
   0.02396
   0.02694
   0.02432
   0.02006
   0.02441
   0.01756
   0.01746
   0.01929
   0.01784
   0.02558
   0.02505
   0.01916
   0.02597
   0.02167
   0.02620
   0.02840
   0.01950
   0.02322
   0.02163
   0.02375
   0.02526
   0.02035
   0.03406
   0.02640
   0.02707
   0.01710
   0.01909
   0.02690
   0.02054
   0.02275
   0.03700
   0.01992
   0.02450
   0.02058
   0.02875
   0.02048
   0.03177
   0.02442
   0.01795
   0.04858
   0.04886
   0.05254
   0.05578
   0.01995
   0.01969
   0.01877
   0.03177
   0.02783
   0.03104
   0.01192
   0.02676
   0.02779
   0.03688
   0.01640
   0.01525
   0.01818
   0.03497
   0.02159
   0.02815
   0.02134
   0.01432
   0.01536
   0.03331
   0.01598
   0.01919
   0.02218
   0.01995
   0.01642
   0.02255
   0.01567
   0.01707
   0.02253
   0.03098
   0.03160
   0.02433
   0.01881
   0.02501
   0.01796
   0.01790
   0.02471
   0.01651
   0.02439
   0.01957
   0.03013
   0.02021
   0.02706
   0.01952
   0.01620
   0.01816
   0.02604
   0.01882
   0.02487
   0.02604
   0.01875
   0.02075
   0.03643
   0.02048
   0.02350
   0.02716
   0.01967
   0.01842
   0.01961
   0.02039
   0.02287
   0.02814
   0.01939
   0.02101
   0.01579
   0.02508
   0.01978
   0.01890
   0.01777
   0.02629
   0.02067
   0.02721
   0.02087
   0.01824
   0.01878
   0.02734
   0.01807
   0.02479
   0.01643
   0.03091
   0.01545
   0.01754
   0.01638
   0.03079
   0.01635
   0.01914
   0.01714
   0.01874
   0.03645
   0.02311
   0.02096
   0.01645
   0.01698
   0.02188
   0.02466
   0.02231
   0.02215
   0.01589
   0.01609
   0.01618
   0.01623
   0.02740
   0.02174
   0.02341
   0.02828
   0.01710
   0.01525
   0.02348
   0.02304
   0.01979
   0.01655
   0.02260
   0.02189
   0.01529
   0.02253
   0.02081
   0.01513
   0.01585
   0.01582
   0.02265
   0.02738
   0.02865
   0.01698
   0.01898
   0.01811
   0.02142
   0.01817
   0.01664
   0.02284
   0.03069
   0.01641
   0.01693
   0.02623
   0.02279
   0.01668
   0.02476
   0.02899
   0.02349
   0.02923
   0.01655
   0.02802
   0.02504
   0.02724
   0.01558
   0.01722
   0.01736
   0.02347
   0.01606
   0.01388
   0.01513
   0.02091
   0.01716
   0.02731
   0.02205
   0.02715
   0.06567
   0.02371
   0.04318
   0.03309
   0.03035
   0.01931
   0.03999
   0.03007
   0.01234
   0.02702
   0.03350
   0.01182
   0.01227
   0.01258
   0.01360
   0.02067
   0.01491
   0.02721
   0.01449
   0.02171
   0.01316
   0.01457
   0.02268
   0.01561
   0.01556
   0.01731
   0.02263
   0.01436
   0.02458
   0.01945
   0.01644
   0.02922
   0.01909
   0.02197
   0.01481
   0.01831
   0.02046
   0.02048
   0.01600
   0.01993
   0.01687
   0.01654
   0.01910
   0.01910
   0.02360
   0.02992
   0.01861
   0.02292
   0.02452
   0.02286
   0.01803
   0.01517
   0.02417
   0.02212
   0.01839
   0.01872
   0.01711
   0.01864
   0.01830
   0.02012
   0.01982
   0.02653
   0.01816
   0.02548
   0.01932
   0.01860
   0.02441
   0.01838
   0.01841
   0.01872
   0.02828
   0.02000
   0.02480
   0.02538
   0.02043
   0.02452
   0.02576
   0.02985
   0.01761
   0.02444
   0.02185
   0.01730
   0.02902
   0.02370
   0.01731
   0.02342
   0.01969
   0.02252
   0.03646
   0.02149
   0.02590
   0.02144
   0.02242
   0.03094
   0.03451
   0.02349
   0.01567
   0.01531
   0.01631
   0.01454
   0.01388
   0.01677
   0.02105
   0.01606
   0.01338
   0.02385
   0.01592
   0.01990
   0.01562
   0.01579
   0.01545
   0.01612
   0.01525
   0.02251
   0.02172
   0.03518
   0.02224
   0.01663
   0.01711
   0.01762
   0.03441
   0.01657
   0.02012
   0.01669
   0.03375
   0.01724
   0.01725
   0.02798
   0.02413
   0.02738
   0.01618
   0.01568
   0.01582
   0.02514
   0.02226
   0.02185
   0.01965
   0.01560
   0.01324
   0.02140
   0.02075
   0.01677
   0.01685
   0.01609
   0.02076
   0.01450
   0.02110
   0.01992
   0.02126
   0.01672
   0.01456
   0.01724
   0.01797
   0.01534
   0.01475
   0.02424
   0.02335
   0.02182
   0.01506
   0.01652
   0.04967
   0.01518
   0.04203
   0.04453
   0.03213
   0.03041
   0.01717
   0.04350
   0.00974
   0.04321
   0.01987
   0.01831
   0.02379
   0.01702
   0.01288
   0.02499
   0.01907
   0.03220
   0.01451
   0.01257
   0.01962
   0.01921
   0.01293
   0.01893
   0.01410
   0.01328
   0.01479
   0.01414
   0.01496
   0.01438
   0.01404
   0.02626
   0.01402
   0.01428
   0.03938
   0.01489
   0.01393
   0.02064
   0.02021
   0.02163
   0.01452
   0.01494
   0.02658
   0.02700
   0.01498
   0.02061
   0.01392
   0.02189
   0.01615
   0.01555
   0.01646
   0.02722
   0.02377
   0.01385
   0.01532
   0.01479
   0.01512
   0.02269
   0.01484
   0.01639
   0.01583
   0.02167
   0.02125
   0.01456
   0.01500
   0.01509
   0.01633
   0.02179
   0.02272
   0.01570
   0.02115
   0.01587
   0.01629
   0.03190
   0.01532
   0.02145
   0.02741
   0.01662
   0.02155
   0.01477
   0.02193
   0.01593
   0.01988
   0.02611
   0.02607
   0.02064
   0.02026
   0.02053
   0.01350
   0.01341
   0.01373
   0.02581
   0.01340
   0.01977
   0.01358
   0.01438
   0.01301
   0.01303
   0.01319
   0.01306
   0.01457
   0.02592
   0.02029
   0.01332
   0.02018
   0.01278
   0.01320
   0.01468
   0.01280
   0.01410
   0.02105
   0.01403
   0.01912
   0.01343
   0.01376
   0.01921
   0.01992
   0.01281
   0.01327
   0.01432
   0.01295
   0.02630
   0.01308
   0.01903
   0.01409
   0.01881
   0.01385
   0.01393
   0.02900
   0.02944
   0.01499
   0.01358
   0.01351
   0.01875
   0.01345
   0.01930
   0.02128
   0.01969
   0.01558
   0.02015
   0.02339
   0.01426
   0.01958
   0.01473
   0.01369
   0.03254
   0.01279
   0.02090
   0.01346
   0.01388
   0.02042
   0.01953
   0.01410
   0.01875
   0.01969
   0.01229
   0.01489
   0.01371
   0.01304
   0.01896
   0.06534
   0.05163
   0.04208
   0.03822
   0.03574
   0.02224
   0.01083
   0.02314
   0.02359
   0.02156
   0.02734
   0.02721
   0.01732
   0.01768
   0.01909
   0.02497
   0.01988
   0.03509
   0.03016
   0.01907
   0.01495
   0.01247
   0.03115
   0.02634
   0.01968
   0.02121
   0.02578
   0.02101
   0.01406
   0.01460
   0.01370
   0.01429
   0.01424
   0.01499
   0.02707
   0.02030
   0.01416
   0.02070
   0.01449
   0.01522
   0.02222
   0.01357
   0.01939
   0.01388
   0.01568
   0.01703
   0.01538
   0.01446
   0.01334
   0.01759
   0.01523
   0.01487
   0.01574
   0.03161
   0.02149
   0.02714
   0.02498
   0.01706
   0.02135
   0.03498
   0.01503
   0.01404
   0.01630
   0.01526
   0.02315
   0.01502
   0.01551
   0.02367
   0.01518
   0.01501
   0.01784
   0.01576
   0.02272
   0.01562
   0.01762
   0.01540
   0.01459
   0.01674
   0.01471
   0.01517
   0.01761
   0.01635
   0.02530
   0.01318
   0.01994
   0.01900
   0.01380
   0.02549
   0.02578
   0.03268
   0.01274
   0.01296
   0.01167
   0.01318
   0.01371
   0.01961
   0.01423
   0.01439
   0.01360
   0.01374
   0.02003
   0.01307
   0.01329
   0.01911
   0.01214
   0.02042
   0.02540
   0.03295
   0.01273
   0.02611
   0.01817
   0.02070
   0.02078
   0.01306
   0.02120
   0.01326
   0.02022
   0.01293
   0.01238
   0.01290
   0.01304
   0.03813
   0.02049
   0.01267
   0.01990
   0.01366
   0.02218
   0.01957
   0.01932
   0.01402
   0.01312
   0.02049
   0.01374
   0.01293
   0.01957
   0.01922
   0.02025
   0.01908
   0.01950
   0.02587
   0.01923
   0.01390
   0.01353
   0.01368
   0.02027
   0.01263
   0.01313
   0.02315
   0.01243
   0.01999
   0.01371
   0.01282
   0.01252
   0.01337
   0.01318
   0.01294
   0.02550
   0.01290
   0.01434
   0.01332
   0.04091
   0.05962
   0.04509
   0.03683
   0.03567
   0.03307
   0.04542
   0.02473
   0.03098
   0.01625
   0.01788
   0.01826
   0.02562
   0.01841
   0.01208
   0.01246
   0.01988
   0.02661
   0.01244
   0.02458
   0.03267
   0.01899
   0.01397
   0.01989
   0.01308
   0.01306
   0.01906
   0.02214
   0.01336
   0.02117
   0.01387
   0.02012
   0.02697
   0.01538
   0.01582
   0.02111
   0.02088
   0.01460
   0.02029
   0.02200
   0.01534
   0.01558
   0.01979
   0.01482
   0.01552
   0.02222
   0.02195
   0.02522
   0.01369
   0.01609
   0.02122
   0.01546
   0.01469
   0.01488
   0.01701
   0.01553
   0.02843
   0.01609
   0.02179
   0.02163
   0.01360
   0.01667
   0.02074
   0.01725
   0.01734
   0.01592
   0.02922
   0.01595
   0.01562
   0.01884
   0.01522
   0.01520
   0.01598
   0.01438
   0.02361
   0.01604
   0.02282
   0.02245
   0.02249
   0.01476
   0.03009
   0.02051
   0.01606
   0.02036
   0.01313
   0.02032
   0.02541
   0.01379
   0.02622
   0.02064
   0.01959
   0.01321
   0.01383
   0.02029
   0.01952
   0.01283
   0.01273
   0.01405
   0.01396
   0.02523
   0.02563
   0.01387
   0.01921
   0.01370
   0.01881
   0.02550
   0.02074
   0.01886
   0.03168
   0.01950
   0.02034
   0.01326
   0.01936
   0.01306
   0.02601
   0.01954
   0.01298
   0.03625
   0.01293
   0.01441
   0.01975
   0.01906
   0.02733
   0.01346
   0.01981
   0.01453
   0.01381
   0.02000
   0.01482
   0.01400
   0.03248
   0.02087
   0.01979
   0.02677
   0.01931
   0.01897
   0.02584
   0.01354
   0.01981
   0.01328
   0.01918
   0.01834
   0.01937
   0.01383
   0.01961
   0.01268
   0.01955
   0.03107
   0.01980
   0.01483
   0.01952
   0.01514
   0.01980
   0.01309
   0.01318
   0.02728
   0.01354
   0.02564
   0.01300
   0.01401
   0.06080
   0.01554
   0.02518
   0.02605
   0.04174
   0.03442
   0.02258
   0.03026
   0.03355
   0.01303
   0.01137
   0.01669
   0.02847
   0.03125
   0.02889
   0.01236
   0.01926
   0.01771
   0.01183
   0.02735
   0.02000
   0.01931
   0.02191
   0.02611
   0.01260
   0.02630
   0.01958
   0.01652
   0.02165
   0.01423
   0.01414
   0.01497
   0.01367
   0.03371
   0.02053
   0.01469
   0.01540
   0.01550
   0.01488
   0.02644
   0.01360
   0.01362
   0.01462
   0.02123
   0.02350
   0.01544
   0.01642
   0.01435
   0.02246
   0.01390
   0.01435
   0.01493
   0.01641
   0.02087
   0.01557
   0.02306
   0.02149
   0.01515
   0.01854
   0.01552
   0.02127
   0.01597
   0.01617
   0.01525
   0.01609
   0.02903
   0.01650
   0.01571
   0.01560
   0.01597
   0.01682
   0.01464
   0.02342
   0.01505
   0.02982
   0.01932
   0.01466
   0.01579
   0.01824
   0.01733
   0.02364
   0.01644
   0.01331
   0.01407
   0.01961
   0.02058
   0.03323
   0.01366
   0.01340
   0.01937
   0.01248
   0.01269
   0.01427
   0.01527
   0.02131
   0.01340
   0.01296
   0.02027
   0.01232
   0.02055
   0.01336
   0.02611
   0.01290
   0.01459
   0.02573
   0.01467
   0.02036
   0.01492
   0.01413
   0.02001
   0.01138
   0.01371
   0.01942
   0.02925
   0.01988
   0.01271
   0.01941
   0.02731
   0.01269
   0.01396
   0.01391
   0.01965
   0.02017
   0.01322
   0.02497
   0.02709
   0.01925
   0.01437
   0.02327
   0.02097
   0.03239
   0.01355
   0.01400
   0.01231
   0.01311
   0.02012
   0.01325
   0.01945
   0.01996
   0.01408
   0.03865
   0.01400
   0.01434
   0.01962
   0.02027
   0.02609
   0.01381
   0.03283
   0.01334
   0.01934
   0.02048
   0.01921
   0.02618
   0.01439
   0.01447
   0.01945
   0.01930
   0.01194
   0.01933
   0.03251
   0.04797
   0.00852
   0.01506
   0.04172
   0.03617
   0.01630
   0.02637
   0.01664
   0.01136
   0.01782
   0.03058
   0.01883
   0.01205
   0.01957
   0.02521
   0.01160
   0.02307
   0.03550
   0.01880
   0.02549
   0.01322
   0.01495
   0.01357
   0.01409
   0.02112
   0.02088
   0.01409
   0.02182
   0.01514
   0.02041
   0.01535
   0.01989
   0.03372
   0.02141
   0.02589
   0.02054
   0.01926
   0.01403
   0.01576
   0.01464
   0.02774
   0.02090
   0.01719
   0.02803
   0.01475
   0.01447
   0.01784
   0.01579
   0.01598
   0.02963
   0.01535
   0.01680
   0.01792
   0.02042
   0.01522
   0.01614
   0.02135
   0.01683
   0.03052
   0.02089
   0.02058
   0.02341
   0.01667
   0.02185
   0.01638
   0.02805
   0.01661
   0.01557
   0.01544
   0.02166
   0.01617
   0.01752
   0.01719
   0.01514
   0.03171
   0.02147
   0.01739
   0.01606
   0.02708
   0.01634
   0.02051
   0.01631
   0.01622
   0.01442
   0.01520
   0.01298
   0.01978
   0.03991
   0.02406
   0.01376
   0.01367
   0.02082
   0.02061
   0.02573
   0.02597
   0.02175
   0.01386
   0.02065
   0.01979
   0.02100
   0.02098
   0.01435
   0.01364
   0.02125
   0.01301
   0.01431
   0.01929
   0.01281
   0.02535
   0.02012
   0.01366
   0.02685
   0.01502
   0.01308
   0.01982
   0.01995
   0.01918
   0.01373
   0.02069
   0.01436
   0.01340
   0.01342
   0.01448
   0.02706
   0.02213
   0.02006
   0.01459
   0.02032
   0.01965
   0.01521
   0.01286
   0.02034
   0.02057
   0.01264
   0.02084
   0.01989
   0.01330
   0.02180
   0.01376
   0.01927
   0.02005
   0.01900
   0.01312
   0.01951
   0.01381
   0.01965
   0.02070
   0.01299
   0.02053
   0.01259
   0.02941
   0.02537
   0.01877
   0.02998
   0.02078
   0.02053
   0.02023
   0.01406
   0.01859
   0.01983
   0.05362
   0.05740
   0.03405
   0.01532
   0.02577
   0.02520
   0.00872
   0.01140
   0.01766
   0.01789
   0.01714
   0.01907
   0.02378
   0.01822
   0.01899
   0.01379
   0.01360
   0.01958
   0.02561
   0.02008
   0.01906
   0.01586
   0.01910
   0.01482
   0.01976
   0.02004
   0.02118
   0.02774
   0.02768
   0.01641
   0.01439
   0.02055
   0.01610
   0.01369
   0.02707
   0.02981
   0.01958
   0.01979
   0.02212
   0.02755
   0.01558
   0.01556
   0.01628
   0.01449
   0.01585
   0.02089
   0.02231
   0.02202
   0.01643
   0.01547
   0.01378
   0.01632
   0.01517
   0.01470
   0.02262
   0.01844
   0.02800
   0.04181
   0.02162
   0.02369
   0.01517
   0.01572
   0.01651
   0.01737
   0.01882
   0.02309
   0.02798
   0.01697
   0.02521
   0.02929
   0.01929
   0.02690
   0.02214
   0.02288
   0.01749
   0.01754
   0.01719
   0.01754
   0.01810
   0.02270
   0.01736
   0.03151
   0.01515
   0.01347
   0.01397
   0.03214
   0.01998
   0.01385
   0.02595
   0.01485
   0.02608
   0.02010
   0.02119
   0.01455
   0.02058
   0.02115
   0.01315
   0.03004
   0.01351
   0.02123
   0.01593
   0.02070
   0.02667
   0.01359
   0.01381
   0.02775
   0.01890
   0.02189
   0.01440
   0.01434
   0.03482
   0.01417
   0.01962
   0.01936
   0.01303
   0.01385
   0.01996
   0.01976
   0.02799
   0.02785
   0.02017
   0.01339
   0.01307
   0.01385
   0.01939
   0.01639
   0.02644
   0.01454
   0.01520
   0.01309
   0.01431
   0.02105
   0.01865
   0.01369
   0.02790
   0.01374
   0.01509
   0.02808
   0.02600
   0.01338
   0.01999
   0.01407
   0.01371
   0.01531
   0.02633
   0.01423
   0.01335
   0.02049
   0.01380
   0.01429
   0.02633
   0.01983
   0.02441
   0.02618
   0.02727
   0.01415
   0.01515
   0.01544
   0.02159
   0.01433
   0.04823
   0.02124
   0.03794
   0.01465
   0.02187
   0.03306
   0.01023
   0.01015
   0.01938
   0.02427
   0.01917
   0.01187
   0.02379
   0.01142
   0.02403
   0.01868
   0.02419
   0.01342
   0.02694
   0.01488
   0.01496
   0.01386
   0.02143
   0.01418
   0.01294
   0.02049
   0.01333
   0.01303
   0.01677
   0.01615
   0.01598
   0.02113
   0.01408
   0.02084
   0.01443
   0.02157
   0.01219
   0.01556
   0.01568
   0.02252
   0.02836
   0.01786
   0.02790
   0.01444
   0.01712
   0.02132
   0.01693
   0.02390
   0.01758
   0.01717
   0.01815
   0.02291
   0.02351
   0.01575
   0.01676
   0.02838
   0.01537
   0.01802
   0.02304
   0.01698
   0.02520
   0.01841
   0.02460
   0.01775
   0.01908
   0.01637
   0.01815
   0.01607
   0.02209
   0.01790
   0.02413
   0.01681
   0.02917
   0.02911
   0.01724
   0.02451
   0.01940
   0.01943
   0.01576
   0.01620
   0.02449
   0.02393
   0.02318
   0.01464
   0.02219
   0.02019
   0.01922
   0.01380
   0.02007
   0.01361
   0.01336
   0.02125
   0.01995
   0.01336
   0.01998
   0.03236
   0.01510
   0.02060
   0.02076
   0.01377
   0.02753
   0.03409
   0.01494
   0.01310
   0.01328
   0.01451
   0.02681
   0.01374
   0.01325
   0.01357
   0.02049
   0.01495
   0.01422
   0.01501
   0.01442
   0.01514
   0.01460
   0.01572
   0.01666
   0.02185
   0.01379
   0.02763
   0.01454
   0.01984
   0.01546
   0.01460
   0.01448
   0.02010
   0.02161
   0.02136
   0.02262
   0.02058
   0.01425
   0.01326
   0.02073
   0.01391
   0.01585
   0.01400
   0.01597
   0.01399
   0.01983
   0.01381
   0.01513
   0.01429
   0.02087
   0.01942
   0.01301
   0.01413
   0.01389
   0.02788
   0.01418
   0.01985
   0.02637
   0.01385
   0.01500
   0.02044
   0.01300
   0.01359
   0.01954
   0.02028
   0.03104
   0.01461
   0.02182
   0.03057
   0.02874
   0.02908
   0.02354
   0.01142
   0.01010
   0.01196
   0.01059
   0.01923
   0.01338
   0.01283
   0.01610
   0.01320
   0.01119
   0.01927
   0.03816
   0.01955
   0.01344
   0.01371
   0.01417
   0.01398
   0.01416
   0.01500
   0.01553
   0.02301
   0.01405
   0.02132
   0.01540
   0.01574
   0.01822
   0.01453
   0.01409
   0.02370
   0.01484
   0.01414
   0.02134
   0.02167
   0.01635
   0.02865
   0.02481
   0.02658
   0.01418
   0.01806
   0.02341
   0.03432
   0.02306
   0.02391
   0.02193
   0.02189
   0.02481
   0.01778
   0.01574
   0.01711
   0.02556
   0.01556
   0.01663
   0.01727
   0.01900
   0.01815
   0.02453
   0.02220
   0.01631
   0.02307
   0.01837
   0.02153
   0.02007
   0.01974
   0.01838
   0.01890
   0.02336
   0.01571
   0.02382
   0.01659
   0.02293
   0.01808
   0.03127
   0.02316
   0.01688
   0.02370
   0.02031
   0.01448
   0.02950
   0.01493
   0.01488
   0.02316
   0.01438
   0.02149
   0.01550
   0.02256
   0.02052
   0.01574
   0.01522
   0.02098
   0.01330
   0.01838
   0.01311
   0.02280
   0.01445
   0.01404
   0.02176
   0.01483
   0.02048
   0.02735
   0.01316
   0.02755
   0.01607
   0.01450
   0.02044
   0.01426
   0.01340
   0.01916
   0.01399
   0.02011
   0.01342
   0.01593
   0.01425
   0.01370
   0.02033
   0.02188
   0.01385
   0.02126
   0.02231
   0.02066
   0.01563
   0.01482
   0.01482
   0.01414
   0.01350
   0.01472
   0.01559
   0.01763
   0.01482
   0.02152
   0.01511
   0.02898
   0.02061
   0.02205
   0.01497
   0.02135
   0.02107
   0.02133
   0.01415
   0.02096
   0.02131
   0.02131
   0.02008
   0.01289
   0.02115
   0.01487
   0.01668
   0.01269
   0.01544
   0.01922
   0.02723
   0.01525
   0.01453
   0.01384
   0.03129
   0.03179
   0.02481
   0.03606
   0.00930
   0.03037
   0.01667
   0.02398
   0.01748
   0.01884
   0.01378
   0.02573
   0.01057
   0.01349
   0.01389
   0.01975
   0.01507
   0.01349
   0.01341
   0.02650
   0.01481
   0.01406
   0.02076
   0.01477
   0.01309
   0.01526
   0.02087
   0.02133
   0.01688
   0.02147
   0.02244
   0.01633
   0.01794
   0.02791
   0.01613
   0.01545
   0.01569
   0.01521
   0.01758
   0.01788
   0.02889
   0.01690
   0.01632
   0.01604
   0.01711
   0.01661
   0.01838
   0.02241
   0.02261
   0.02395
   0.02572
   0.02315
   0.02120
   0.01658
   0.02385
   0.02495
   0.02078
   0.01689
   0.01635
   0.02514
   0.01773
   0.02523
   0.01697
   0.02683
   0.02353
   0.01838
   0.02007
   0.01799
   0.01853
   0.02208
   0.01845
   0.02408
   0.01712
   0.03069
   0.02454
   0.01884
   0.01829
   0.02006
   0.02524
   0.01999
   0.02052
   0.02369
   0.01613
   0.01639
   0.01598
   0.02002
   0.01401
   0.01408
   0.02081
   0.02096
   0.01428
   0.01496
   0.01388
   0.01446
   0.01583
   0.01521
   0.01543
   0.02116
   0.02154
   0.01504
   0.01371
   0.01528
   0.02824
   0.01653
   0.01915
   0.01466
   0.01614
   0.02077
   0.01474
   0.02025
   0.01418
   0.01427
   0.01755
   0.01626
   0.01484
   0.02113
   0.02009
   0.01387
   0.01741
   0.02103
   0.02020
   0.01522
   0.01423
   0.02171
   0.01516
   0.03483
   0.01572
   0.01494
   0.02132
   0.02082
   0.01462
   0.01556
   0.01457
   0.01568
   0.02092
   0.02126
   0.01504
   0.02931
   0.01504
   0.02137
   0.01613
   0.02167
   0.02726
   0.01374
   0.02240
   0.01667
   0.01460
   0.02290
   0.02191
   0.01712
   0.02239
   0.02223
   0.02190
   0.01361
   0.01543
   0.01493
   0.01521
   0.01365
   0.01427
   0.01453
   0.02173
   0.02470
   0.02923
   0.02166
   0.02922
   0.03625
   0.01892
   0.01112
   0.02444
   0.01320
   0.01253
   0.03270
   0.02158
   0.01422
   0.02046
   0.01501
   0.02030
   0.01440
   0.01947
   0.02336
   0.02765
   0.01357
   0.01272
   0.01749
   0.02225
   0.02381
   0.01512
   0.01566
   0.01604
   0.01540
   0.01595
   0.02209
   0.01663
   0.01684
   0.02352
   0.02435
   0.02346
   0.02130
   0.01962
   0.01573
   0.02569
   0.01597
   0.01600
   0.01882
   0.01759
   0.03913
   0.01881
   0.01769
   0.01984
   0.01750
   0.01879
   0.01982
   0.01796
   0.02588
   0.02000
   0.01691
   0.01861
   0.02436
   0.02105
   0.02003
   0.02451
   0.02200
   0.01695
   0.02462
   0.02386
   0.02789
   0.02068
   0.03123
   0.02150
   0.03008
   0.02388
   0.02612
   0.02714
   0.01847
   0.02000
   0.02071
   0.02373
   0.02713
   0.02114
   0.02050
   0.02142
   0.01795
   0.01714
   0.02189
   0.01445
   0.01547
   0.01425
   0.01637
   0.02179
   0.02442
   0.01503
   0.01559
   0.01535
   0.01633
   0.02238
   0.01516
   0.01582
   0.01658
   0.01608
   0.01520
   0.02091
   0.02182
   0.02723
   0.01832
   0.01639
   0.01883
   0.01591
   0.01417
   0.01546
   0.02334
   0.01999
   0.01582
   0.02191
   0.02181
   0.02783
   0.01517
   0.01714
   0.02180
   0.01467
   0.01406
   0.01540
   0.01632
   0.01398
   0.02196
   0.01617
   0.01561
   0.01672
   0.02165
   0.01779
   0.01528
   0.01420
   0.01576
   0.01431
   0.01647
   0.01517
   0.01594
   0.01545
   0.02172
   0.01639
   0.02143
   0.02405
   0.02807
   0.01592
   0.02257
   0.02322
   0.01607
   0.02121
   0.02258
   0.01600
   0.02327
   0.01551
   0.01658
   0.01556
   0.02952
   0.01614
   0.01645
   0.02137
   0.02152
   0.02082
   0.01580
   0.01531
   0.03987
   0.01532
   0.01653
   0.00985
   0.01901
   0.01602
   0.01666
   0.01867
   0.02564
   0.01755
   0.01024
   0.01247
   0.01905
   0.02199
   0.02563
   0.01346
   0.02205
   0.02249
   0.01470
   0.02105
   0.01435
   0.01477
   0.01711
   0.03063
   0.01532
   0.02815
   0.01390
   0.01887
   0.01644
   0.03077
   0.01593
   0.02297
   0.01585
   0.01598
   0.02691
   0.02301
   0.02272
   0.02086
   0.01799
   0.02717
   0.02035
   0.01710
   0.01899
   0.02781
   0.02118
   0.01836
   0.01947
   0.01838
   0.01795
   0.02334
   0.02509
   0.01855
   0.02235
   0.01806
   0.02473
   0.02052
   0.02024
   0.03142
   0.01970
   0.01594
   0.01791
   0.01879
   0.01799
   0.01748
   0.02197
   0.02325
   0.01756
   0.03235
   0.01994
   0.01944
   0.01911
   0.02131
   0.01978
   0.02247
   0.01856
   0.02234
   0.02856
   0.03211
   0.01806
   0.03768
   0.02083
   0.02378
   0.01651
   0.01482
   0.02228
   0.01682
   0.02309
   0.02229
   0.02183
   0.02206
   0.01486
   0.01729
   0.01651
   0.01475
   0.02161
   0.01533
   0.02089
   0.02185
   0.02218
   0.01462
   0.01537
   0.01377
   0.02214
   0.01541
   0.02212
   0.02041
   0.02159
   0.01601
   0.01584
   0.02188
   0.01583
   0.03006
   0.02217
   0.01344
   0.01405
   0.02010
   0.02249
   0.01457
   0.01643
   0.01599
   0.01759
   0.01645
   0.01482
   0.01495
   0.02195
   0.01667
   0.02172
   0.01550
   0.02095
   0.02095
   0.01578
   0.01480
   0.02786
   0.01557
   0.01608
   0.02075
   0.01663
   0.02236
   0.02747
   0.02872
   0.03150
   0.01427
   0.02394
   0.01391
   0.02779
   0.01648
   0.01792
   0.01666
   0.02299
   0.02882
   0.02368
   0.01645
   0.02298
   0.01660
   0.01666
   0.01587
   0.02191
   0.02377
   0.01641
   0.02203
   0.02220
   0.02800
   0.02160
   0.00913
   0.01278
   0.02459
   0.02468
   0.01266
   0.01193
   0.02800
   0.02088
   0.01579
   0.01466
   0.01294
   0.02121
   0.02937
   0.01680
   0.01822
   0.01567
   0.02100
   0.02269
   0.01564
   0.03425
   0.02317
   0.01795
   0.02429
   0.01379
   0.02328
   0.02857
   0.02065
   0.01931
   0.02565
   0.01894
   0.02366
   0.01686
   0.01599
   0.02019
   0.02410
   0.01874
   0.01842
   0.02489
   0.01745
   0.01998
   0.02086
   0.02581
   0.01929
   0.01723
   0.02263
   0.01672
   0.02545
   0.01911
   0.01977
   0.02298
   0.01951
   0.01957
   0.02003
   0.03027
   0.02990
   0.02465
   0.02027
   0.02184
   0.02060
   0.04200
   0.02684
   0.02155
   0.02049
   0.02624
   0.02868
   0.02098
   0.03011
   0.02685
   0.02306
   0.02060
   0.02243
   0.01975
   0.01861
   0.02164
   0.02036
   0.02069
   0.02434
   0.03198
   0.02562
   0.02538
   0.01831
   0.02271
   0.01645
   0.01711
   0.01581
   0.01538
   0.01682
   0.01496
   0.02171
   0.02885
   0.01517
   0.02386
   0.02398
   0.01588
   0.02332
   0.02234
   0.02868
   0.01800
   0.02271
   0.01496
   0.02327
   0.02996
   0.02280
   0.01571
   0.01521
   0.02111
   0.01720
   0.01576
   0.02255
   0.02453
   0.01701
   0.01522
   0.02316
   0.02833
   0.02026
   0.01710
   0.01786
   0.01902
   0.01779
   0.03035
   0.01694
   0.01546
   0.01928
   0.01734
   0.01884
   0.01613
   0.02270
   0.01863
   0.01537
   0.02230
   0.01822
   0.01588
   0.01976
   0.01790
   0.02329
   0.01778
   0.02304
   0.02202
   0.01533
   0.01745
   0.01556
   0.01767
   0.02265
   0.01738
   0.02445
   0.01671
   0.02314
   0.02516
   0.01584
   0.01650
   0.01655
   0.01470
   0.01548
   0.02318
   0.01634
   0.01587
   0.01563
   0.01539
   0.00976
   0.00841
   0.02247
   0.01224
   0.01817
   0.01211
   0.01305
   0.01247
   0.01879
   0.01364
   0.01505
   0.01291
   0.01817
   0.01578
   0.01740
   0.01661
   0.01500
   0.01582
   0.01577
   0.01549
   0.01472
   0.01862
   0.01643
   0.02270
   0.02327
   0.01782
   0.02579
   0.02090
   0.01791
   0.01920
   0.02874
   0.01547
   0.02785
   0.02013
   0.02367
   0.01777
   0.01960
   0.01898
   0.02021
   0.01831
   0.02106
   0.02002
   0.01967
   0.02024
   0.03040
   0.01925
   0.02067
   0.02782
   0.01945
   0.02896
   0.02869
   0.01980
   0.02042
   0.02589
   0.02004
   0.02652
   0.02702
   0.02145
   0.02210
   0.02284
   0.02160
   0.02672
   0.01805
   0.01991
   0.02146
   0.03493
   0.02424
   0.02069
   0.02663
   0.01837
   0.02624
   0.02710
   0.02186
   0.02134
   0.02168
   0.02396
   0.02110
   0.01999
   0.02878
   0.02651
   0.02075
   0.01960
   0.01839
   0.02022
   0.01743
   0.02329
   0.02238
   0.02470
   0.01760
   0.02030
   0.03003
   0.01787
   0.01586
   0.01807
   0.02441
   0.01759
   0.03712
   0.02253
   0.02893
   0.01710
   0.01857
   0.02360
   0.01896
   0.02400
   0.01647
   0.03095
   0.02229
   0.02933
   0.01786
   0.01706
   0.01834
   0.02487
   0.02638
   0.01750
   0.01703
   0.01629
   0.01689
   0.01797
   0.02244
   0.01582
   0.02427
   0.03220
   0.01871
   0.01842
   0.02528
   0.01694
   0.01688
   0.01661
   0.02327
   0.01533
   0.01989
   0.01753
   0.02349
   0.02547
   0.02473
   0.02456
   0.01557
   0.02225
   0.01918
   0.02966
   0.01646
   0.01710
   0.03097
   0.02417
   0.02328
   0.02405
   0.01537
   0.02229
   0.02287
   0.02371
   0.01647
   0.01570
   0.02596
   0.01867
   0.01766
   0.01754
   0.02964
   0.01859
   0.01564
   0.00886
   0.01745
   0.00880
   0.01119
   0.01830
   0.01885
   0.02564
   0.02476
   0.01013
   0.01514
   0.01248
   0.01404
   0.01529
   0.01452
   0.01542
   0.01784
   0.01565
   0.02208
   0.01595
   0.01660
   0.01838
   0.02437
   0.02243
   0.02331
   0.01824
   0.01869
   0.01618
   0.02537
   0.01956
   0.02489
   0.01967
   0.02409
   0.02622
   0.03733
   0.01839
   0.02423
   0.02842
   0.02595
   0.02617
   0.01847
   0.02696
   0.02708
   0.02062
   0.01963
   0.01968
   0.02064
   0.01792
   0.02354
   0.02087
   0.02546
   0.02241
   0.03245
   0.02230
   0.01934
   0.01991
   0.02757
   0.02339
   0.02258
   0.02832
   0.03100
   0.02293
   0.02199
   0.02087
   0.02469
   0.02103
   0.01988
   0.02883
   0.02989
   0.02123
   0.02076
   0.02431
   0.02647
   0.02050
   0.02031
   0.01905
   0.02255
   0.02309
   0.02144
   0.02749
   0.03534
   0.02038
   0.02028
   0.02041
   0.01913
   0.02510
   0.02561
   0.02475
   0.01783
   0.01903
   0.02912
   0.01814
   0.02411
   0.01839
   0.02441
   0.01854
   0.02513
   0.01840
   0.01868
   0.01748
   0.02412
   0.01860
   0.01963
   0.02426
   0.01885
   0.01857
   0.02806
   0.01831
   0.02410
   0.02359
   0.01719
   0.01639
   0.02446
   0.01723
   0.01589
   0.01952
   0.01839
   0.01674
   0.01836
   0.02247
   0.02316
   0.02762
   0.02325
   0.02289
   0.02469
   0.02887
   0.02506
   0.01791
   0.01766
   0.02030
   0.01667
   0.01680
   0.02556
   0.01936
   0.01709
   0.02563
   0.03260
   0.01964
   0.01934
   0.01618
   0.02009
   0.02412
   0.02504
   0.01810
   0.01784
   0.01845
   0.02363
   0.02344
   0.02925
   0.01758
   0.01601
   0.02419
   0.01813
   0.01881
   0.02347
   0.02325
   0.02361
   0.01838
   0.01928
   0.02325
   0.00768
   0.00881
   0.01490
   0.01771
   0.01025
   0.01177
   0.01749
   0.01176
   0.01985
   0.02386
   0.03115
   0.04903
   0.02255
   0.01700
   0.02204
   0.01690
   0.02130
   0.01562
   0.01899
   0.03094
   0.01908
   0.01977
   0.02378
   0.02056
   0.02491
   0.01720
   0.02455
   0.02249
   0.02460
   0.02589
   0.02175
   0.02586
   0.02196
   0.02977
   0.01880
   0.01994
   0.01905
   0.02067
   0.02114
   0.02163
   0.02649
   0.02108
   0.02457
   0.01900
   0.01963
   0.01925
   0.02317
   0.02021
   0.02338
   0.02538
   0.02384
   0.02723
   0.02286
   0.02237
   0.02679
   0.02273
   0.02305
   0.02384
   0.03523
   0.02266
   0.02372
   0.02447
   0.02212
   0.02042
   0.02203
   0.02392
   0.02204
   0.02219
   0.02239
   0.03121
   0.02156
   0.02957
   0.02267
   0.02143
   0.02319
   0.02251
   0.02335
   0.02334
   0.02915
   0.02460
   0.02254
   0.02081
   0.01975
   0.02634
   0.01830
   0.01896
   0.02595
   0.02370
   0.02410
   0.01743
   0.01701
   0.01909
   0.01656
   0.01819
   0.03232
   0.01998
   0.02352
   0.01918
   0.02047
   0.02577
   0.02067
   0.01939
   0.01965
   0.02392
   0.02031
   0.01743
   0.03000
   0.01931
   0.03083
   0.01733
   0.02292
   0.01895
   0.01917
   0.01965
   0.02683
   0.01999
   0.01549
   0.01792
   0.01794
   0.01862
   0.01844
   0.01715
   0.01973
   0.01717
   0.02640
   0.02603
   0.01927
   0.02595
   0.02356
   0.01797
   0.01974
   0.02611
   0.01914
   0.01888
   0.02468
   0.02523
   0.02584
   0.01603
   0.01685
   0.02145
   0.01900
   0.01906
   0.02275
   0.01753
   0.02460
   0.01872
   0.01831
   0.01898
   0.01962
   0.01766
   0.01838
   0.02592
   0.01690
   0.02480
   0.02075
   0.01884
   0.02619
   0.01822
   0.01665
   0.02540
   0.02949
   0.01633
   0.00897
   0.01704
   0.01005
   0.01690
   0.01384
   0.01976
   0.01450
   0.01319
   0.02025
   0.01556
   0.02214
   0.01624
   0.01773
   0.01481
   0.01754
   0.02472
   0.01863
   0.02271
   0.02159
   0.02010
   0.02281
   0.02548
   0.02359
   0.02050
   0.01898
   0.01858
   0.02971
   0.03287
   0.02326
   0.02677
   0.01843
   0.02135
   0.02078
   0.02087
   0.02124
   0.02121
   0.02277
   0.02057
   0.02217
   0.02316
   0.02470
   0.02137
   0.02562
   0.02817
   0.02641
   0.02425
   0.02914
   0.02160
   0.03353
   0.01949
   0.03273
   0.02630
   0.02898
   0.03464
   0.02921
   0.02421
   0.02573
   0.02366
   0.02251
   0.03026
   0.02494
   0.01986
   0.03426
   0.03051
   0.02554
   0.02235
   0.02012
   0.03177
   0.02284
   0.02393
   0.03388
   0.03308
   0.02908
   0.02837
   0.02318
   0.02965
   0.02295
   0.02320
   0.02419
   0.02267
   0.02984
   0.02043
   0.01654
   0.02604
   0.02008
   0.01981
   0.02591
   0.03166
   0.02680
   0.01879
   0.02640
   0.03134
   0.02639
   0.02400
   0.02302
   0.02528
   0.02586
   0.01866
   0.01950
   0.02138
   0.02697
   0.02713
   0.01997
   0.01832
   0.01988
   0.02027
   0.01954
   0.03147
   0.01872
   0.01968
   0.02033
   0.02065
   0.02696
   0.03206
   0.01887
   0.01969
   0.02072
   0.01846
   0.02538
   0.02093
   0.01708
   0.02529
   0.02493
   0.02785
   0.02437
   0.01975
   0.02426
   0.02105
   0.01703
   0.03005
   0.01875
   0.01726
   0.01987
   0.02042
   0.02581
   0.02168
   0.01899
   0.02671
   0.02713
   0.02094
   0.02578
   0.01717
   0.01766
   0.02013
   0.01784
   0.02786
   0.02013
   0.02543
   0.01908
   0.01887
   0.02551
   0.02482
   0.02432
   0.01901
   0.02619
   0.01799
   0.01841
   0.01984
   0.01660
   0.01666
   0.01662
   0.01011
   0.01937
   0.01350
   0.01221
   0.01411
   0.01547
   0.02134
   0.01717
   0.03296
   0.01764
   0.01531
   0.02567
   0.02312
   0.02458
   0.01641
   0.01816
   0.02051
   0.01898
   0.02070
   0.02050
   0.02592
   0.02829
   0.02059
   0.03207
   0.02288
   0.02372
   0.02200
   0.02276
   0.02045
   0.02191
   0.02112
   0.02109
   0.02750
   0.02255
   0.02425
   0.02274
   0.03458
   0.02301
   0.03115
   0.02094
   0.03321
   0.02213
   0.02482
   0.03466
   0.02573
   0.02742
   0.02188
   0.03331
   0.02890
   0.02614
   0.02768
   0.02219
   0.03392
   0.02809
   0.02094
   0.02336
   0.02334
   0.03652
   0.02412
   0.02253
   0.02454
   0.02502
   0.02360
   0.02608
   0.03250
   0.02463
   0.03095
   0.03602
   0.02789
   0.02685
   0.02583
   0.02672
   0.02340
   0.03200
   0.02591
   0.02589
   0.03522
   0.03225
   0.02254
   0.02369
   0.02783
   0.02692
   0.02552
   0.02532
   0.02716
   0.02007
   0.01960
   0.02176
   0.02607
   0.02830
   0.03821
   0.02060
   0.02063
   0.02757
   0.02083
   0.02154
   0.02132
   0.01950
   0.02027
   0.02111
   0.02735
   0.02121
   0.01960
   0.02130
   0.02634
   0.02518
   0.01958
   0.02147
   0.02040
   0.02230
   0.02798
   0.02951
   0.02735
   0.02073
   0.02145
   0.03116
   0.02669
   0.02437
   0.01987
   0.02757
   0.02766
   0.02645
   0.02032
   0.01987
   0.02707
   0.01833
   0.02053
   0.02333
   0.02690
   0.01817
   0.03171
   0.02527
   0.02660
   0.02805
   0.02220
   0.02036
   0.01879
   0.02427
   0.02847
   0.02223
   0.03083
   0.02660
   0.02738
   0.02532
   0.02264
   0.02713
   0.02046
   0.03636
   0.02019
   0.02579
   0.02038
   0.02739
   0.02075
   0.02513
   0.02725
   0.02602
   0.02110
   0.02287
   0.01103
   0.02524
   0.03118
   0.01442
   0.01971
   0.01491
   0.01601
   0.01240
   0.02208
   0.01647
   0.02332
   0.01865
   0.01609
   0.01665
   0.01881
   0.02066
   0.01897
   0.03209
   0.01901
   0.01744
   0.02633
   0.02045
   0.02600
   0.02431
   0.03352
   0.02188
   0.02217
   0.02798
   0.02388
   0.02069
   0.02085
   0.02529
   0.02050
   0.02747
   0.02767
   0.02117
   0.02073
   0.02512
   0.02404
   0.02609
   0.02207
   0.02909
   0.02304
   0.03136
   0.02515
   0.02183
   0.02154
   0.02123
   0.02535
   0.02590
   0.02543
   0.02907
   0.03038
   0.02440
   0.02470
   0.02547
   0.02466
   0.02496
   0.02543
   0.02318
   0.02923
   0.02326
   0.02449
   0.02955
   0.02566
   0.02896
   0.02697
   0.03686
   0.03135
   0.03080
   0.02576
   0.02295
   0.03248
   0.03112
   0.03129
   0.02475
   0.02322
   0.02753
   0.02628
   0.03178
   0.02745
   0.02705
   0.02097
   0.02761
   0.02846
   0.02058
   0.02844
   0.02073
   0.02768
   0.02320
   0.02590
   0.02559
   0.01893
   0.03281
   0.01859
   0.01901
   0.02066
   0.02859
   0.02945
   0.02257
   0.02141
   0.02289
   0.02002
   0.02680
   0.02027
   0.02040
   0.03444
   0.02008
   0.01984
   0.03118
   0.01983
   0.02707
   0.02239
   0.02124
   0.02109
   0.02316
   0.02152
   0.03007
   0.02709
   0.02069
   0.03339
   0.02345
   0.02700
   0.02639
   0.02982
   0.02949
   0.01891
   0.02060
   0.02546
   0.02250
   0.02040
   0.02072
   0.02614
   0.03385
   0.02231
   0.01905
   0.02621
   0.02047
   0.02169
   0.02672
   0.03108
   0.03601
   0.02445
   0.02539
   0.01852
   0.01987
   0.03260
   0.02004
   0.02250
   0.02030
   0.02091
   0.02862
   0.01886
   0.02055
   0.02633
   0.02228
   0.01761
   0.01982
   0.02496
   0.01664
   0.01179
   0.02537
   0.01773
   0.01463
   0.02033
   0.02825
   0.01550
   0.01702
   0.02369
   0.03068
   0.01625
   0.02155
   0.02670
   0.03023
   0.02540
   0.01847
   0.02474
   0.02257
   0.02306
   0.01986
   0.02157
   0.02514
   0.02048
   0.02166
   0.02926
   0.02432
   0.02582
   0.02284
   0.01972
   0.02632
   0.02586
   0.02174
   0.03061
   0.02145
   0.02168
   0.02143
   0.02316
   0.02254
   0.03015
   0.02418
   0.02800
   0.02687
   0.02460
   0.02522
   0.01830
   0.02628
   0.02878
   0.02489
   0.03058
   0.02512
   0.02776
   0.02264
   0.02478
   0.02458
   0.02070
   0.03822
   0.03340
   0.03120
   0.02913
   0.02738
   0.03144
   0.02385
   0.03169
   0.03014
   0.02533
   0.03339
   0.03138
   0.02678
   0.03064
   0.03685
   0.02276
   0.02999
   0.02419
   0.02787
   0.02700
   0.02872
   0.02899
   0.02886
   0.03067
   0.02890
   0.02264
   0.02866
   0.03147
   0.02723
   0.02166
   0.02653
   0.02242
   0.02707
   0.02021
   0.02340
   0.02576
   0.01995
   0.02011
   0.02584
   0.03280
   0.02787
   0.02878
   0.03197
   0.02246
   0.02703
   0.03036
   0.02277
   0.03394
   0.03486
   0.02795
   0.02748
   0.02024
   0.02026
   0.02142
   0.02689
   0.02765
   0.03550
   0.02006
   0.03238
   0.02529
   0.01924
   0.02787
   0.02197
   0.02023
   0.03517
   0.02787
   0.02172
   0.02751
   0.02168
   0.01975
   0.02297
   0.01991
   0.02748
   0.03041
   0.02205
   0.02777
   0.02189
   0.02296
   0.02874
   0.02652
   0.02252
   0.02804
   0.02751
   0.02924
   0.02402
   0.02299
   0.02392
   0.02743
   0.02839
   0.02743
   0.02120
   0.02740
   0.02085
   0.02735
   0.02291
   0.02050
   0.02033
   0.02134
   0.02905
   0.02262
   0.02849
   0.02174
   0.02014
   0.02058
   0.01727
   0.01093
   0.01006
   0.03121
   0.02500
   0.01456
   0.01986
   0.01854
   0.01831
   0.03712
   0.02277
   0.02307
   0.03090
   0.01666
   0.02452
   0.02263
   0.02014
   0.01876
   0.01997
   0.01937
   0.02240
   0.02721
   0.02084
   0.02488
   0.02872
   0.02179
   0.02175
   0.02356
   0.02412
   0.02891
   0.03538
   0.02592
   0.02512
   0.02480
   0.02805
   0.02408
   0.03447
   0.02729
   0.03095
   0.02318
   0.02881
   0.02519
   0.02456
   0.02586
   0.03496
   0.02341
   0.03484
   0.02373
   0.02615
   0.02710
   0.03000
   0.02374
   0.03432
   0.03042
   0.03125
   0.02571
   0.03738
   0.02516
   0.02666
   0.02933
   0.03769
   0.02245
   0.02829
   0.03026
   0.02646
   0.03178
   0.02493
   0.02384
   0.02930
   0.03246
   0.02846
   0.03479
   0.03798
   0.02965
   0.04467
   0.02566
   0.02661
   0.02465
   0.02729
   0.03038
   0.03391
   0.03175
   0.02440
   0.02759
   0.02173
[truncated: 139,931 more chars]
