# Supplementary material for: Partial coupling delay induced multiple spatiotemporal orders in a modular neuronal network
Source: PLoS One. 2017 Jun 1;12(6):e0177918. doi: 10.1371/journal.pone.0177918 (PMC5453483; doi:10.1371/journal.pone.0177918)
Supplement: S8 Dataset — (ZIP) [file pone.0177918.s008.zip]

Archive with 8 entries (7 files):
- S8_Dataset/
- S8_Dataset/S8a.m
- S8_Dataset/S8b.m
- S8_Dataset/S8c.m
- S8_Dataset/S8d.m
- S8_Dataset/S8e.m
- S8_Dataset/S8f.m
- S8_Dataset/S8g.m
