# Supplementary material for: Partial coupling delay induced multiple spatiotemporal orders in a modular neuronal network
Source: PLoS One. 2017 Jun 1;12(6):e0177918. doi: 10.1371/journal.pone.0177918 (PMC5453483; doi:10.1371/journal.pone.0177918)
Supplement: S8 Dataset — (ZIP) [file pone.0177918.s008.zip › S8_Dataset/S8b.m]

% Following is the data for Fig 8(b) in the revised manuscript. 
 Q=[
       -0.68415
       -1.08505
       -0.56114
       -1.32823
       -1.36082
       -0.33919
       -1.20694
       -1.28137
       -1.32639
       -1.28229
       -1.28361
       -0.41233
       -1.39830
       -1.28675
       -0.99886
       -1.24142
       -0.20073
       -1.15299
       -1.17489
       -1.41496
       -0.05044
       -0.09268
       -1.36601
       -0.15272
       -1.34185
       -0.19953
       -1.17703
       -1.32832
       -1.24253
       -0.24581
       -1.22081
       -0.23894
       -1.35202
       -1.20928
       -1.45300
       -0.32466
       -1.14291
       -1.24281
       -1.37313
       -1.39184
       -1.35793
       -1.06258
       -1.35596
       -1.21424
       -1.43088
       -0.26431
       -1.16434
       -1.20188
       -1.17117
       -1.17425
       -1.29913
       -1.33922
       -0.59243
       -1.12592
       -1.17354
       -1.46792
       -1.34781
       -1.16413
       -0.26298
       -1.24219
       -1.20671
       -1.26791
       -1.10466
       -1.27137
       -1.21684
       -1.10375
       -1.12463
       -0.78364
       -1.23058
       -1.46239
       -1.38462
       -1.10990
       -1.38664
       -1.34241
       -1.22861
       -1.16679
       -1.20479
       -0.85815
       -0.99043
       -1.20366
       -1.27588
       -1.34305
       -1.23754
       -1.10586
       -1.28492
       -1.25263
       -1.15181
       -1.34156
       -0.47872
       -1.42439
       -1.22233
       -1.19749
       -1.05769
       -1.38426
       -1.30532
       -1.21826
       -1.14594
       -1.13464
       -1.28155
       -1.36213
       -0.29898
       -0.37494
       -1.31778
       -1.32545
       -1.22030
       -1.30371
       -1.11971
       -0.15546
       -1.21989
       -1.20757
       -1.34146
       -1.23953
       -1.36424
       -1.38752
       -0.15257
       -0.88657
       -1.29423
       -1.32695
       -0.40688
       -1.18673
       -1.11812
       -1.23302
       -1.22733
       -1.21623
       -1.23522
       -1.24324
       -1.23639
       -1.03061
       -1.06393
       -1.32510
       -0.06880
       -1.28676
       -0.18871
       -1.40789
       -1.25070
       -1.31379
       -1.21035
       -1.41086
       -0.34479
       -1.28577
       -1.28034
       -1.11632
       -1.32320
       -1.38239
       -1.40614
       -1.31814
       -0.32421
       -1.36106
       -1.33938
       -1.29566
       -1.22179
       -1.30486
       -1.29414
       -1.23221
       -1.39480
       -1.31681
       -1.47920
       -1.25620
       -1.38910
       -1.46687
       -0.73295
       -1.17409
       -0.58952
       -1.34654
       -1.34322
       -0.37887
       -1.26226
       -1.30008
       -1.33159
       -1.28313
       -1.26778
       -0.44885
       -1.36218
       -1.27907
       -1.00657
       -1.24257
       -0.22556
       -1.25008
       -1.18051
       -1.41555
       -0.04444
       -0.10877
       -1.36784
       -0.14224
       -1.35377
       -0.18798
       -1.17830
       -1.36011
       -1.20210
       -0.25950
       -1.22483
       -0.22199
       -1.35430
       -1.22351
       -1.45464
       -0.32580
       -1.14195
       -1.27339
       -1.35370
       -1.41375
       -1.35028
       -1.09615
       -1.41891
       -1.19034
       -1.46573
       -0.24843
       -1.17298
       -1.19833
       -1.16715
       -1.17884
       -1.32209
       -1.31895
       -0.68557
       -1.10498
       -1.16523
       -1.45582
       -1.33080
       -1.16441
       -0.27510
       -1.24514
       -1.18532
       -1.29084
       -1.12825
       -1.29908
       -1.21661
       -1.10272
       -1.15560
       -0.77416
       -1.21451
       -1.43542
       -1.41238
       -1.09834
       -1.36333
       -1.36541
       -1.21825
       -1.13342
       -1.20755
       -0.98784
       -0.99373
       -1.20404
       -1.28211
       -1.33251
       -1.23411
       -1.08972
       -1.30831
       -1.22453
       -1.15263
       -1.33903
       -0.49605
       -1.41350
       -1.18219
       -1.22583
       -1.05688
       -1.39525
       -1.31743
       -1.24398
       -1.15352
       -1.16106
       -1.27326
       -1.39345
       -0.27491
       -0.37818
       -1.35347
       -1.29846
       -1.26293
       -1.33354
       -1.14702
       -0.14226
       -1.23018
       -1.19940
       -1.33415
       -1.25063
       -1.35168
       -1.36671
       -0.16751
       -0.99912
       -1.29681
       -1.31077
       -0.41117
       -1.19178
       -1.13875
       -1.23791
       -1.23442
       -1.21570
       -1.20180
       -1.20664
       -1.22538
       -1.02431
       -1.09789
       -1.31441
       -0.03806
       -1.30007
       -0.20680
       -1.39886
       -1.22930
       -1.36730
       -1.22486
       -1.39517
       -0.34363
       -1.29825
       -1.28380
       -1.13821
       -1.31385
       -1.40884
       -1.37907
       -1.34572
       -0.29321
       -1.34292
       -1.37919
       -1.26096
       -1.22618
       -1.31014
       -1.27204
       -1.21899
       -1.38728
       -1.30131
       -1.45542
       -1.27648
       -1.39916
       -1.42523
       -0.83068
       -1.24671
       -0.63699
       -1.33108
       -1.33453
       -0.36119
       -1.25895
       -1.31087
       -1.36680
       -1.24572
       -1.24920
       -0.50021
       -1.38624
       -1.30254
       -0.99666
       -1.26035
       -0.22832
       -1.33186
       -1.18620
       -1.44727
       -0.06040
       -0.10542
       -1.40287
       -0.13281
       -1.37627
       -0.19724
       -1.17078
       -1.30963
       -1.21711
       -0.27506
       -1.23209
       -0.24209
       -1.39453
       -1.25332
       -1.43470
       -0.34747
       -1.11326
       -1.26094
       -1.34110
       -1.39506
       -1.38169
       -1.07841
       -1.43010
       -1.18602
       -1.48878
       -0.25348
       -1.17676
       -1.18900
       -1.16271
       -1.19902
       -1.33059
       -1.30761
       -0.73355
       -1.11193
       -1.17895
       -1.44428
       -1.34559
       -1.20217
       -0.28165
       -1.23709
       -1.21448
       -1.22827
       -1.11354
       -1.28740
       -1.22543
       -1.05788
       -1.16688
       -0.78339
       -1.17629
       -1.43457
       -1.36424
       -1.08347
       -1.36424
       -1.37577
       -1.20745
       -1.14262
       -1.18310
       -1.08567
       -0.99909
       -1.20091
       -1.31023
       -1.35800
       -1.25640
       -1.10914
       -1.30356
       -1.28364
       -1.14593
       -1.35554
       -0.55187
       -1.39392
       -1.18220
       -1.21238
       -1.09737
       -1.40487
       -1.29949
       -1.26894
       -1.15368
       -1.18454
       -1.27307
       -1.36693
       -0.27336
       -0.37315
       -1.34871
       -1.31281
       -1.25208
       -1.31618
       -1.16005
       -0.14175
       -1.23963
       -1.21141
       -1.35503
       -1.26243
       -1.35130
       -1.37973
       -0.14687
       -1.10190
       -1.31402
       -1.28151
       -0.43140
       -1.19516
       -1.16312
       -1.24711
       -1.24423
       -1.19510
       -1.20918
       -1.20099
       -1.25006
       -1.02964
       -1.06624
       -1.33743
       -0.07909
       -1.28980
       -0.21358
       -1.41251
       -1.23537
       -1.42085
       -1.26647
       -1.41440
       -0.35602
       -1.31217
       -1.24446
       -1.16667
       -1.31387
       -1.42327
       -1.35570
       -1.30878
       -0.27791
       -1.35372
       -1.35866
       -1.25884
       -1.20731
       -1.27515
       -1.26381
       -1.22581
       -1.35971
       -1.29045
       -1.41883
       -1.26372
       -1.41555
       -1.42464
       -0.92121
       -1.22391
       -0.65647
       -1.32885
       -1.33413
       -0.37799
       -1.27007
       -1.28449
       -1.37386
       -1.26034
       -1.23151
       -0.54906
       -1.38298
       -1.24319
       -1.00406
       -1.25460
       -0.23344
       -1.37570
       -1.20232
       -1.42631
       -0.07410
       -0.10835
       -1.42643
       -0.12152
       -1.35097
       -0.20339
       -1.18192
       -1.31575
       -1.26347
       -0.28349
       -1.22595
       -0.27136
       -1.39428
       -1.25021
       -1.44947
       -0.35473
       -1.10276
       -1.24860
       -1.33828
       -1.44566
       -1.35996
       -1.09287
       -1.43145
       -1.17762
       -1.45056
       -0.23689
       -1.17468
       -1.18332
       -1.14223
       -1.19173
       -1.33243
       -1.29553
       -0.83174
       -1.11414
       -1.16900
       -1.43881
       -1.34704
       -1.22589
       -0.30744
       -1.26261
       -1.24089
       -1.22559
       -1.08206
       -1.31032
       -1.23896
       -1.05782
       -1.20136
       -0.74747
       -1.19009
       -1.43678
       -1.42068
       -1.10245
       -1.36557
       -1.38450
       -1.21298
       -1.15628
       -1.19310
       -1.18324
       -1.00358
       -1.18087
       -1.28649
       -1.37076
       -1.25010
       -1.10083
       -1.27672
       -1.22284
       -1.12842
       -1.37954
       -0.60789
       -1.39441
       -1.20251
       -1.20436
       -1.08714
       -1.39234
       -1.30712
       -1.24180
       -1.13727
       -1.18518
       -1.26288
       -1.41472
       -0.27327
       -0.41202
       -1.36515
       -1.33917
       -1.27873
       -1.31191
       -1.17377
       -0.14620
       -1.24270
       -1.19100
       -1.36297
       -1.22957
       -1.34839
       -1.38278
       -0.17336
       -1.20914
       -1.33181
       -1.28170
       -0.45863
       -1.19018
       -1.19462
       -1.24299
       -1.25505
       -1.16082
       -1.22886
       -1.21099
       -1.21387
       -1.03924
       -1.09036
       -1.30110
       -0.06649
       -1.28737
       -0.25090
       -1.42179
       -1.24681
       -1.43002
       -1.26364
       -1.42380
       -0.36765
       -1.28421
       -1.23635
       -1.14881
       -1.29793
       -1.45275
       -1.35573
       -1.30337
       -0.32505
       -1.35204
       -1.35195
       -1.28559
       -1.22014
       -1.26029
       -1.25581
       -1.23696
       -1.34704
       -1.33716
       -1.41565
       -1.26835
       -1.38394
       -1.43662
       -0.97094
       -1.24263
       -0.67993
       -1.33814
       -1.35123
       -0.40431
       -1.24609
       -1.27747
       -1.34920
       -1.23278
       -1.24537
       -0.60222
       -1.38794
       -1.26609
       -0.98519
       -1.23690
       -0.23748
       -1.40022
       -1.18391
       -1.42870
       -0.04110
       -0.11007
       -1.39539
       -0.12205
       -1.32569
       -0.18018
       -1.17029
       -1.30151
       -1.24592
       -0.27869
       -1.20842
       -0.27594
       -1.36406
       -1.24000
       -1.42496
       -0.35496
       -1.11628
       -1.26003
       -1.35145
       -1.45135
       -1.39809
       -1.08164
       -1.43608
       -1.19054
       -1.43303
       -0.31257
       -1.17731
       -1.16445
       -1.10789
       -1.20385
       -1.30585
       -1.30349
       -0.92609
       -1.12762
       -1.17367
       -1.45419
       -1.32997
       -1.22531
       -0.29189
       -1.24296
       -1.22328
       -1.22579
       -1.11863
       -1.29932
       -1.25050
       -1.06447
       -1.18056
       -0.75263
       -1.20865
       -1.42434
       -1.40194
       -1.10814
       -1.36971
       -1.35843
       -1.22738
       -1.16888
       -1.20832
       -1.22467
       -0.97118
       -1.17750
       -1.24812
       -1.34516
       -1.24747
       -1.07273
       -1.29029
       -1.24068
       -1.11477
       -1.34548
       -0.69036
       -1.38746
       -1.20031
       -1.23278
       -1.09608
       -1.39294
       -1.30388
       -1.23090
       -1.14457
       -1.18360
       -1.26655
       -1.39337
       -0.31106
       -0.44248
       -1.34201
       -1.34704
       -1.25309
       -1.31325
       -1.18640
       -0.16789
       -1.21458
       -1.23276
       -1.33710
       -1.20431
       -1.33416
       -1.38657
       -0.15403
       -1.27927
       -1.29040
       -1.27760
       -0.48922
       -1.16935
       -1.20627
       -1.23594
       -1.20235
       -1.17347
       -1.24224
       -1.22204
       -1.23909
       -1.04433
       -1.09224
       -1.28254
       -0.10298
       -1.26662
       -0.25895
       -1.41060
       -1.28506
       -1.40844
       -1.29844
       -1.40574
       -0.35650
       -1.27821
       -1.25124
       -1.15508
       -1.24750
       -1.43569
       -1.34111
       -1.33625
       -0.33489
       -1.33952
       -1.36280
       -1.27734
       -1.25688
       -1.24542
       -1.25277
       -1.22184
       -1.33852
       -1.32817
       -1.39326
       -1.26447
       -1.41201
       -1.44123
       -1.07836
       -1.24006
       -0.74260
       -1.34619
       -1.30605
       -0.43554
       -1.22413
       -1.26131
       -1.37475
       -1.27597
       -1.22927
       -0.66467
       -1.36148
       -1.25935
       -1.03241
       -1.22104
       -0.22075
       -1.48359
       -1.18545
       -1.41403
       -0.06146
       -0.08693
       -1.38981
       -0.16592
       -1.34241
       -0.21272
       -1.17760
       -1.28720
       -1.27249
       -0.29958
       -1.16797
       -0.27162
       -1.35683
       -1.24759
       -1.39960
       -0.37014
       -1.12304
       -1.25032
       -1.34702
       -1.47380
       -1.40769
       -1.06129
       -1.41913
       -1.20766
       -1.40806
       -0.30004
       -1.17623
       -1.16357
       -1.13304
       -1.19371
       -1.28373
       -1.31676
       -1.01952
       -1.15100
       -1.15270
       -1.46019
       -1.32664
       -1.21435
       -0.28998
       -1.24974
       -1.23087
       -1.20787
       -1.11673
       -1.28762
       -1.25824
       -1.07880
       -1.17580
       -0.76255
       -1.21313
       -1.39655
       -1.40439
       -1.12861
       -1.34633
       -1.35137
       -1.21280
       -1.18443
       -1.18527
       -1.29143
       -0.99156
       -1.18703
       -1.28911
       -1.33739
       -1.22344
       -1.07479
       -1.26394
       -1.24766
       -1.10734
       -1.32616
       -0.80041
       -1.39026
       -1.18643
       -1.20225
       -1.09302
       -1.38181
       -1.30300
       -1.25717
       -1.13886
       -1.19416
       -1.26009
       -1.35322
       -0.31657
       -0.49476
       -1.37129
       -1.33017
       -1.24139
       -1.34653
       -1.16191
       -0.17913
       -1.18977
       -1.23537
       -1.34657
       -1.17531
       -1.36416
       -1.38374
       -0.13668
       -1.32319
       -1.30013
       -1.26682
       -0.49983
       -1.16238
       -1.19286
       -1.25849
       -1.24776
       -1.17174
       -1.23068
       -1.20490
       -1.23839
       -1.03201
       -1.06876
       -1.29244
       -0.09386
       -1.28811
       -0.26675
       -1.38945
       -1.27827
       -1.41157
       -1.29989
       -1.40193
       -0.37613
       -1.25052
       -1.29322
       -1.12683
       -1.26526
       -1.43190
       -1.37039
       -1.31707
       -0.31724
       -1.32524
       -1.34554
       -1.29419
       -1.25896
       -1.23452
       -1.27235
       -1.23758
       -1.34143
       -1.32529
       -1.38598
       -1.24481
       -1.39582
       -1.45922
       -1.14106
       -1.27113
       -0.76116
       -1.31041
       -1.28780
       -0.47205
       -1.23268
       -1.26924
       -1.38363
       -1.28721
       -1.24908
       -0.72747
       -1.37644
       -1.27528
       -1.01729
       -1.24048
       -0.25996
       -1.48231
       -1.17683
       -1.41784
       -0.04263
       -0.10452
       -1.39991
       -0.17275
       -1.35446
       -0.22460
       -1.21366
       -1.27983
       -1.29472
       -0.30708
       -1.17717
       -0.28281
       -1.36822
       -1.25952
       -1.41547
       -0.37617
       -1.11987
       -1.24442
       -1.33064
       -1.46655
       -1.41201
       -1.01985
       -1.41550
       -1.18840
       -1.42605
       -0.30141
       -1.19891
       -1.19343
       -1.13262
       -1.19041
       -1.31394
       -1.33493
       -1.11323
       -1.15318
       -1.12891
       -1.47083
       -1.30884
       -1.20479
       -0.30869
       -1.22878
       -1.23346
       -1.23683
       -1.12387
       -1.28343
       -1.24946
       -1.09636
       -1.18924
       -0.71451
       -1.25068
       -1.41635
       -1.42240
       -1.11376
       -1.31640
       -1.31949
       -1.16854
       -1.19846
       -1.20211
       -1.32718
       -1.00548
       -1.16849
       -1.27696
       -1.30662
       -1.24904
       -1.07335
       -1.26911
       -1.26602
       -1.12790
       -1.32929
       -0.90760
       -1.39404
       -1.21400
       -1.18989
       -1.11056
       -1.35808
       -1.28989
       -1.24676
       -1.14683
       -1.21204
       -1.29626
       -1.32693
       -0.31489
       -0.56106
       -1.34844
       -1.31714
       -1.27390
       -1.30082
       -1.17368
       -0.16562
       -1.19737
       -1.19792
       -1.33787
       -1.21937
       -1.35772
       -1.37194
       -0.12962
       -1.37731
       -1.31414
       -1.28101
       -0.55095
       -1.13747
       -1.19465
       -1.23313
       -1.23741
       -1.17358
       -1.26411
       -1.19500
       -1.23796
       -1.01926
       -1.07260
       -1.25718
       -0.09097
       -1.28414
       -0.24997
       -1.44499
       -1.24064
       -1.40945
       -1.24523
       -1.41979
       -0.38014
       -1.26917
       -1.28060
       -1.11741
       -1.28913
       -1.43499
       -1.36460
       -1.34206
       -0.32407
       -1.36427
       -1.36204
       -1.29512
       -1.26847
       -1.23847
       -1.29128
       -1.26684
       -1.32051
       -1.30533
       -1.40216
       -1.23298
       -1.43011
       -1.42008
       -1.18051
       -1.28916
       -0.80978
       -1.31091
       -1.28859
       -0.51150
       -1.25963
       -1.24612
       -1.34105
       -1.28711
       -1.25184
       -0.80178
       -1.39213
       -1.28196
       -1.02036
       -1.23062
       -0.23549
       -1.50198
       -1.20511
       -1.42742
       -0.06240
       -0.11717
       -1.38107
       -0.12897
       -1.37244
       -0.25752
       -1.21669
       -1.26421
       -1.28594
       -0.30344
       -1.20088
       -0.27652
       -1.35550
       -1.23430
       -1.40211
       -0.38135
       -1.12378
       -1.26550
       -1.33035
       -1.46691
       -1.39520
       -1.00567
       -1.39218
       -1.20559
       -1.42144
       -0.32204
       -1.19280
       -1.17578
       -1.13511
       -1.19765
       -1.32116
       -1.32995
       -1.22789
       -1.14269
       -1.14543
       -1.47078
       -1.29413
       -1.20586
       -0.29564
       -1.22020
       -1.22803
       -1.24698
       -1.09373
       -1.27593
       -1.25621
       -1.09684
       -1.21277
       -0.71044
       -1.24928
       -1.42635
       -1.39891
       -1.11056
       -1.33345
       -1.33206
       -1.16625
       -1.20844
       -1.18514
       -1.38728
       -1.02239
       -1.18520
       -1.27604
       -1.31551
       -1.24528
       -1.07295
       -1.24691
       -1.27733
       -1.12585
       -1.33781
       -1.02419
       -1.40229
       -1.23264
       -1.16651
       -1.10605
       -1.33607
       -1.28107
       -1.26089
       -1.10664
       -1.21146
       -1.29364
       -1.33268
       -0.31236
       -0.57405
       -1.32088
       -1.30609
       -1.24683
       -1.29860
       -1.19580
       -0.17102
       -1.17729
       -1.20648
       -1.35284
       -1.20527
       -1.32963
       -1.38263
       -0.11006
       -1.40462
       -1.32317
       -1.28677
       -0.61606
       -1.13321
       -1.19844
       -1.22948
       -1.24438
       -1.20798
       -1.24408
       -1.17857
       -1.20355
       -1.01393
       -1.07276
       -1.29351
       -0.06875
       -1.31311
       -0.26111
       -1.41554
       -1.22637
       -1.39393
       -1.28114
       -1.42291
       -0.39533
       -1.23965
       -1.26963
       -1.15922
       -1.31032
       -1.38780
       -1.37370
       -1.31033
       -0.34793
       -1.35044
       -1.35913
       -1.28754
       -1.25218
       -1.22500
       -1.26274
       -1.26310
       -1.36530
       -1.28852
       -1.43195
       -1.24905
       -1.43250
       -1.45770
       -1.22361
       -1.32846
       -0.85104
       -1.31453
       -1.29135
       -0.54901
       -1.22823
       -1.25682
       -1.30571
       -1.25936
       -1.26250
       -0.90576
       -1.37288
       -1.28135
       -1.02421
       -1.23311
       -0.21449
       -1.48455
       -1.19386
       -1.38528
       -0.03696
       -0.13299
       -1.39497
       -0.16136
       -1.36523
       -0.23401
       -1.20622
       -1.30099
       -1.27672
       -0.27897
       -1.19074
       -0.28741
       -1.34155
       -1.25479
       -1.41332
       -0.39855
       -1.13548
       -1.20309
       -1.30102
       -1.45462
       -1.36905
       -1.02560
       -1.42884
       -1.19056
       -1.43309
       -0.32483
       -1.17314
       -1.18633
       -1.14065
       -1.19968
       -1.30932
       -1.32621
       -1.25445
       -1.16825
       -1.14511
       -1.48153
       -1.29105
       -1.20572
       -0.30112
       -1.24725
       -1.23708
       -1.23753
       -1.10694
       -1.28530
       -1.25989
       -1.11757
       -1.20430
       -0.67721
       -1.21898
       -1.42854
       -1.35739
       -1.09698
       -1.33048
       -1.34592
       -1.17344
       -1.20041
       -1.19595
       -1.36836
       -1.03763
       -1.18413
       -1.28160
       -1.29472
       -1.27966
       -1.06186
       -1.24442
       -1.28742
       -1.12527
       -1.31934
       -1.10953
       -1.40797
       -1.22942
       -1.19032
       -1.10728
       -1.37921
       -1.29978
       -1.24743
       -1.11245
       -1.20431
       -1.29031
       -1.34711
       -0.32820
       -0.60908
       -1.29651
       -1.32554
       -1.22173
       -1.29775
       -1.18737
       -0.17924
       -1.20197
       -1.19152
       -1.33576
       -1.21889
       -1.31571
       -1.37878
       -0.12762
       -1.37765
       -1.33169
       -1.28577
       -0.66303
       -1.13197
       -1.19271
       -1.22209
       -1.21807
       -1.19497
       -1.22943
       -1.19549
       -1.18988
       -1.01267
       -1.04278
       -1.30371
       -0.12529
       -1.31889
       -0.24445
       -1.41890
       -1.23055
       -1.38368
       -1.28049
       -1.40900
       -0.41019
       -1.29084
       -1.25116
       -1.14747
       -1.30735
       -1.40539
       -1.35797
       -1.32184
       -0.39324
       -1.33301
       -1.34874
       -1.28359
       -1.26112
       -1.22986
       -1.21047
       -1.23700
       -1.38880
       -1.27782
       -1.41521
       -1.26246
       -1.41958
       -1.45111
       -1.22073
       -1.32013
       -0.88398
       -1.30793
       -1.30904
       -0.60624
       -1.20508
       -1.28812
       -1.33581
       -1.24220
       -1.25420
       -1.01226
       -1.37600
       -1.26823
       -1.02500
       -1.22837
       -0.22207
       -1.48456
       -1.23903
       -1.37893
       -0.03591
       -0.14924
       -1.37804
       -0.11635
       -1.36834
       -0.21629
       -1.20171
       -1.30327
       -1.26750
       -0.29473
       -1.18484
       -0.29184
       -1.36364
       -1.27184
       -1.42537
       -0.42433
       -1.13988
       -1.20700
       -1.31184
       -1.46955
       -1.36568
       -1.00781
       -1.44572
       -1.14576
       -1.42956
       -0.32040
       -1.17778
       -1.20423
       -1.12845
       -1.18776
       -1.30092
       -1.35838
       -1.27766
       -1.14820
       -1.17826
       -1.49893
       -1.26871
       -1.23838
       -0.27461
       -1.23710
       -1.23171
       -1.23479
       -1.10482
       -1.28789
       -1.25106
       -1.12110
       -1.19776
       -0.64635
       -1.22866
       -1.46096
       -1.38089
       -1.09874
       -1.33727
       -1.33699
       -1.21041
       -1.19038
       -1.23789
       -1.34545
       -1.01656
       -1.18483
       -1.29342
       -1.31911
       -1.29313
       -1.06062
       -1.27025
       -1.28619
       -1.14252
       -1.28196
       -1.22099
       -1.39633
       -1.19803
       -1.17634
       -1.08538
       -1.35381
       -1.28952
       -1.24705
       -1.12736
       -1.18177
       -1.30468
       -1.35421
       -0.34568
       -0.68646
       -1.29910
       -1.30498
       -1.23350
       -1.32464
       -1.19058
       -0.16048
       -1.21427
       -1.22012
       -1.32924
       -1.18766
       -1.33384
       -1.38741
       -0.12578
       -1.41062
       -1.35560
       -1.27358
       -0.71459
       -1.15153
       -1.19010
       -1.24052
       -1.22336
       -1.20091
       -1.22860
       -1.20135
       -1.18114
       -0.99708
       -1.05601
       -1.28869
       -0.13399
       -1.28986
       -0.28317
       -1.40330
       -1.24384
       -1.36415
       -1.27725
       -1.40551
       -0.43816
       -1.29211
       -1.28076
       -1.16380
       -1.30704
       -1.37661
       -1.37459
       -1.32386
       -0.41155
       -1.33672
       -1.34965
       -1.26134
       -1.24026
       -1.22942
       -1.21255
       -1.20252
       -1.35626
       -1.25612
       -1.41241
       -1.27873
       -1.41079
       -1.43781
       -1.21609
       -1.29440
       -0.91820
       -1.33518
       -1.27844
       -0.66464
       -1.20718
       -1.27017
       -1.31866
       -1.28687
       -1.24339
       -1.13715
       -1.36750
       -1.26711
       -1.03548
       -1.20739
       -0.24794
       -1.47147
       -1.21201
       -1.38640
       -0.06490
       -0.15134
       -1.38619
       -0.12169
       -1.35896
       -0.23572
       -1.18303
       -1.28824
       -1.26245
       -0.29650
       -1.19915
       -0.28658
       -1.36530
       -1.26728
       -1.41260
       -0.43356
       -1.12011
       -1.22415
       -1.33604
       -1.46361
       -1.35072
       -0.98186
       -1.41977
       -1.16463
       -1.42551
       -0.31201
       -1.16003
       -1.19025
       -1.14626
       -1.19153
       -1.30788
       -1.34375
       -1.33350
       -1.15982
       -1.16751
       -1.47868
       -1.29434
       -1.20703
       -0.29594
       -1.22631
       -1.26586
       -1.23041
       -1.11271
       -1.27805
       -1.23958
       -1.12151
       -1.20872
       -0.62847
       -1.25240
       -1.42424
       -1.38639
       -1.11333
       -1.36776
       -1.35362
       -1.21630
       -1.18293
       -1.22915
       -1.37955
       -1.04305
       -1.19433
       -1.30922
       -1.32997
       -1.28764
       -1.07972
       -1.25723
       -1.28236
       -1.15630
       -1.28077
       -1.27487
       -1.37463
       -1.16641
       -1.17916
       -1.08713
       -1.37476
       -1.28035
       -1.23705
       -1.12429
       -1.19369
       -1.32709
       -1.36256
       -0.36932
       -0.74290
       -1.30965
       -1.30836
       -1.22842
       -1.34033
       -1.18577
       -0.18565
       -1.23892
       -1.22096
       -1.33837
       -1.21254
       -1.33289
       -1.36664
       -0.13709
       -1.40575
       -1.33963
       -1.27278
       -0.78663
       -1.12022
       -1.17547
       -1.23364
       -1.25725
       -1.21351
       -1.23881
       -1.20017
       -1.18287
       -1.00183
       -1.03781
       -1.27497
       -0.11374
       -1.29628
       -0.30058
       -1.40697
       -1.23276
       -1.37850
       -1.26429
       -1.39375
       -0.45273
       -1.27677
       -1.30775
       -1.15799
       -1.29980
       -1.35142
       -1.37340
       -1.30462
       -0.39505
       -1.33984
       -1.34068
       -1.25043
       -1.24244
       -1.25138
       -1.22678
       -1.23804
       -1.33498
       -1.25047
       -1.42090
       -1.27768
       -1.42635
       -1.43872
       -1.21892
       -1.30689
       -0.98718
       -1.30300
       -1.29127
       -0.74162
       -1.23159
       -1.28772
       -1.33768
       -1.26977
       -1.19883
       -1.21653
       -1.35959
       -1.28318
       -1.02818
       -1.18463
       -0.24216
       -1.46656
       -1.18258
       -1.35903
       -0.05494
       -0.12827
       -1.37244
       -0.12988
       -1.33307
       -0.23943
       -1.17255
       -1.30693
       -1.24719
       -0.29040
       -1.17107
       -0.31642
       -1.36807
       -1.26175
       -1.41239
       -0.46882
       -1.13208
       -1.24803
       -1.34525
       -1.45278
       -1.35274
       -0.97125
       -1.41831
       -1.14489
       -1.44053
       -0.31067
       -1.16717
       -1.17970
       -1.11758
       -1.24915
       -1.29758
       -1.30718
       -1.36284
       -1.16646
       -1.17235
       -1.49773
       -1.30864
       -1.21352
       -0.27673
       -1.23506
       -1.24429
       -1.23367
       -1.08100
       -1.24895
       -1.23746
       -1.13540
       -1.18999
       -0.57575
       -1.22292
       -1.42702
       -1.38854
       -1.13480
       -1.35845
       -1.30786
       -1.21930
       -1.19349
       -1.21014
       -1.39581
       -1.03023
       -1.16485
       -1.28922
       -1.32826
       -1.30933
       -1.10605
       -1.25223
       -1.27461
       -1.16474
       -1.28005
       -1.34122
       -1.39704
       -1.18216
       -1.18119
       -1.10016
       -1.37133
       -1.26769
       -1.26363
       -1.09333
       -1.18960
       -1.28458
       -1.35044
       -0.36804
       -0.84008
       -1.32934
       -1.32481
       -1.21338
       -1.30973
       -1.19553
       -0.20504
       -1.27073
       -1.23932
       -1.34223
       -1.24099
       -1.36480
       -1.35109
       -0.17962
       -1.40275
       -1.31841
       -1.29419
       -0.89970
       -1.14369
       -1.18687
       -1.22458
       -1.25628
       -1.20226
       -1.24651
       -1.17669
       -1.21730
       -1.00234
       -1.06892
       -1.28247
       -0.14437
       -1.25163
       -0.31766
       -1.38565
       -1.25711
       -1.42014
       -1.19644
       -1.39944
       -0.46772
       -1.24262
       -1.29890
       -1.17081
       -1.28515
       -1.39091
       -1.36161
       -1.32546
       -0.39566
       -1.32452
       -1.32272
       -1.27374
       -1.22951
       -1.24481
       -1.25463
       -1.24268
       -1.34165
       -1.25217
       -1.38812
       -1.27681
       -1.40909
       -1.43482
       -1.22957
       -1.29985
       -1.00825
       -1.35504
       -1.30803
       -0.82279
       -1.25789
       -1.29587
       -1.31328
       -1.27613
       -1.21316
       -1.27337
       -1.36770
       -1.27880
       -1.02754
       -1.21687
       -0.23510
       -1.45892
       -1.20395
       -1.37822
       -0.05561
       -0.12878
       -1.36274
       -0.15357
       -1.31699
       -0.26593
       -1.17244
       -1.28700
       -1.23275
       -0.28631
       -1.17016
       -0.33395
       -1.37069
       -1.24546
       -1.40378
       -0.53065
       -1.11438
       -1.24909
       -1.34391
       -1.45454
       -1.37252
       -0.96369
       -1.42254
       -1.18113
       -1.39352
       -0.29110
       -1.16230
       -1.19166
       -1.14221
       -1.23871
       -1.26763
       -1.35953
       -1.38610
       -1.20023
       -1.16003
       -1.46451
       -1.30170
       -1.19336
       -0.27380
       -1.22205
       -1.23029
       -1.23244
       -1.09036
       -1.27224
       -1.21784
       -1.15099
       -1.16036
       -0.50400
       -1.21552
       -1.41529
       -1.40829
       -1.11715
       -1.35938
       -1.30977
       -1.23258
       -1.18812
       -1.19752
       -1.40688
       -1.01565
       -1.19024
       -1.29451
       -1.32117
       -1.29880
       -1.09726
       -1.24788
       -1.29040
       -1.17516
       -1.30373
       -1.39840
       -1.39231
       -1.18208
       -1.16078
       -1.08129
       -1.37667
       -1.28212
       -1.25805
       -1.07379
       -1.19453
       -1.26184
       -1.33887
       -0.40076
       -0.92620
       -1.31211
       -1.32466
       -1.23578
       -1.29431
       -1.21019
       -0.16307
       -1.27188
       -1.24277
       -1.34609
       -1.21595
       -1.38393
       -1.38405
       -0.17518
       -1.42118
       -1.31169
       -1.22885
       -1.04167
       -1.15419
       -1.18717
       -1.24223
       -1.22789
       -1.20250
       -1.25827
       -1.13211
       -1.20266
       -1.02737
       -1.06108
       -1.25674
       -0.13184
       -1.24360
       -0.30822
       -1.39231
       -1.28017
       -1.43391
       -1.22053
       -1.40476
       -0.51565
       -1.28874
       -1.30561
       -1.12359
       -1.29679
       -1.40368
       -1.33752
       -1.30108
       -0.41455
       -1.32651
       -1.32113
       -1.25008
       -1.22239
       -1.21159
       -1.26617
       -1.24831
       -1.34146
       -1.26991
       -1.43462
       -1.25580
       -1.41637
       -1.45310
       -1.25855
       -1.27156
       -1.02263
       -1.33857
       -1.30667
       -0.94076
       -1.24900
       -1.22792
       -1.30592
       -1.26567
       -1.22945
       -1.36996
       -1.39290
       -1.27695
       -1.00381
       -1.21165
       -0.25453
       -1.46641
       -1.19192
       -1.39879
       -0.08663
       -0.14631
       -1.39003
       -0.18282
       -1.31488
       -0.27799
       -1.17495
       -1.30607
       -1.21541
       -0.30370
       -1.16530
       -0.32362
       -1.39512
       -1.22892
       -1.40661
       -0.59388
       -1.10415
       -1.22994
       -1.32647
       -1.45381
       -1.35522
       -0.95523
       -1.42841
       -1.18449
       -1.41078
       -0.30322
       -1.14712
       -1.19415
       -1.12746
       -1.21800
       -1.29721
       -1.36727
       -1.40446
       -1.17609
       -1.15570
       -1.44485
       -1.28879
       -1.19311
       -0.27878
       -1.24021
       -1.24278
       -1.22812
       -1.09892
       -1.21136
       -1.22290
       -1.15333
       -1.18579
       -0.42030
       -1.16755
       -1.41212
       -1.38610
       -1.11842
       -1.36066
       -1.28928
       -1.23252
       -1.17464
       -1.20033
       -1.37381
       -1.01911
       -1.20218
       -1.28590
       -1.33956
       -1.30940
       -1.12299
       -1.24777
       -1.29707
       -1.16771
       -1.32041
       -1.39674
       -1.41036
       -1.19153
       -1.16606
       -1.06505
       -1.36664
       -1.27731
       -1.24671
       -1.09755
       -1.20935
       -1.25312
       -1.38005
       -0.44923
       -1.04264
       -1.31056
       -1.29150
       -1.25049
       -1.29462
       -1.22991
       -0.15188
       -1.25747
       -1.25577
       -1.35417
       -1.17267
       -1.38065
       -1.34221
       -0.14028
       -1.40420
       -1.28994
       -1.21748
       -1.16669
       -1.17078
       -1.17613
       -1.25627
       -1.22487
       -1.20206
       -1.24575
       -1.14994
       -1.21916
       -1.05576
       -1.10568
       -1.27205
       -0.11726
       -1.23527
       -0.31757
       -1.39358
       -1.26766
       -1.41174
       -1.21532
       -1.37209
       -0.52206
       -1.28239
       -1.30301
       -1.10181
       -1.30789
       -1.38950
       -1.32971
       -1.30025
       -0.40767
       -1.32409
       -1.35967
       -1.24139
       -1.20250
       -1.21070
       -1.28006
       -1.25303
       -1.36687
       -1.29115
       -1.44779
       -1.21003
       -1.39217
       -1.47611
       -1.25842
       -1.28328
       -1.05481
       -1.32343
       -1.30990
       -1.02108
       -1.20309
       -1.26485
       -1.31311
       -1.30973
       -1.24947
       -1.37561
       -1.41065
       -1.26310
       -1.00013
       -1.19695
       -0.25343
       -1.48751
       -1.19883
       -1.38450
       -0.06247
       -0.13328
       -1.36985
       -0.17051
       -1.32822
       -0.25247
       -1.16577
       -1.31812
       -1.24968
       -0.30691
       -1.14434
       -0.35191
       -1.42063
       -1.21911
       -1.40786
       -0.67324
       -1.08446
       -1.22597
       -1.32567
       -1.45707
       -1.35204
       -0.96193
       -1.40969
       -1.20940
       -1.40581
       -0.30068
       -1.15338
       -1.20939
       -1.12809
       -1.21241
       -1.28968
       -1.35887
       -1.41706
       -1.18093
       -1.15532
       -1.49123
       -1.28293
       -1.18988
       -0.29344
       -1.21824
       -1.23908
       -1.23006
       -1.08835
       -1.21622
       -1.23659
       -1.16324
       -1.20344
       -0.31764
       -1.15799
       -1.40693
       -1.39612
       -1.10482
       -1.37622
       -1.28370
       -1.21376
       -1.18469
       -1.20377
       -1.39760
       -1.03585
       -1.17500
       -1.28696
       -1.30510
       -1.27646
       -1.11448
       -1.26031
       -1.29844
       -1.16155
       -1.32135
       -1.39804
       -1.39763
       -1.18353
       -1.16472
       -1.04424
       -1.36784
       -1.31317
       -1.26419
       -1.11657
       -1.22686
       -1.25992
       -1.36493
       -0.48766
       -1.15049
       -1.28863
       -1.26383
       -1.25451
       -1.30333
       -1.21239
       -0.19300
       -1.24708
       -1.24403
       -1.35645
       -1.16026
       -1.36607
       -1.36820
       -0.17718
       -1.41884
       -1.27399
       -1.25393
       -1.23599
       -1.14873
       -1.19219
       -1.21731
       -1.22595
       -1.20034
       -1.25210
       -1.14738
       -1.22271
       -1.08251
       -1.11480
       -1.26762
       -0.13802
       -1.25737
       -0.32004
       -1.40104
       -1.29007
       -1.39319
       -1.21820
       -1.37545
       -0.58024
       -1.29655
       -1.32329
       -1.12014
       -1.30687
       -1.39888
       -1.33756
       -1.27528
       -0.46192
       -1.30491
       -1.36622
       -1.24187
       -1.21073
       -1.20393
       -1.26025
       -1.24933
       -1.32619
       -1.29498
       -1.42598
       -1.20502
       -1.40612
       -1.43481
       -1.27109
       -1.29064
       -1.12479
       -1.31515
       -1.27156
       -1.11247
       -1.23106
       -1.28489
       -1.28582
       -1.29248
       -1.22884
       -1.40971
       -1.40849
       -1.22899
       -0.99760
       -1.24176
       -0.23220
       -1.48926
       -1.21164
       -1.39240
       -0.05698
       -0.14492
       -1.37078
       -0.16810
       -1.31942
       -0.24222
       -1.16631
       -1.30079
       -1.24178
       -0.32053
       -1.14474
       -0.34975
       -1.41140
       -1.23599
       -1.42570
       -0.74268
       -1.10421
       -1.21274
       -1.31619
       -1.46118
       -1.35230
       -0.98402
       -1.39203
       -1.22156
       -1.44046
       -0.33483
       -1.18404
       -1.22585
       -1.11940
       -1.23710
       -1.30955
       -1.34225
       -1.41153
       -1.14945
       -1.16469
       -1.47854
       -1.28503
       -1.15057
       -0.30719
       -1.23831
       -1.22953
       -1.22565
       -1.12028
       -1.24444
       -1.26025
       -1.16232
       -1.18957
       -0.20270
       -1.16160
       -1.41056
       -1.39249
       -1.14093
       -1.37672
       -1.30245
       -1.19451
       -1.18076
       -1.21004
       -1.38991
       -1.01619
       -1.14996
       -1.25817
       -1.33021
       -1.25160
       -1.12379
       -1.23835
       -1.28457
       -1.19130
       -1.30543
       -1.41616
       -1.39802
       -1.15403
       -1.18687
       -1.05521
       -1.35896
       -1.30192
       -1.27572
       -1.11588
       -1.20047
       -1.27410
       -1.34544
       -0.53162
       -1.22116
       -1.28003
       -1.27604
       -1.25266
       -1.28747
       -1.18921
       -0.20544
       -1.22308
       -1.23766
       -1.38761
       -1.17143
       -1.38159
       -1.38020
       -0.17607
       -1.44156
       -1.26814
       -1.23463
       -1.30877
       -1.13983
       -1.20999
       -1.21757
       -1.26850
       -1.21946
       -1.22446
       -1.15393
       -1.22657
       -1.09144
       -1.12469
       -1.27014
       -0.11033
       -1.28612
       -0.34738
       -1.38335
       -1.28134
       -1.40818
       -1.24155
       -1.39276
       -0.64008
       -1.28693
       -1.27987
       -1.15480
       -1.29469
       -1.37444
       -1.34937
       -1.28343
       -0.49714
       -1.30811
       -1.39300
       -1.23440
       -1.20619
       -1.20738
       -1.27672
       -1.22819
       -1.36951
       -1.31709
       -1.42024
       -1.19676
       -1.42837
       -1.44706
       -1.27633
       -1.25543
       -1.10864
       -1.32333
       -1.30867
       -1.17136
       -1.23556
       -1.26578
       -1.29552
       -1.27611
       -1.18756
       -1.41822
       -1.39018
       -1.25285
       -0.99321
       -1.21721
       -0.24633
       -1.47071
       -1.21166
       -1.41344
       -0.08570
       -0.13590
       -1.37712
       -0.14154
       -1.30468
       -0.23983
       -1.16680
       -1.27917
       -1.21125
       -0.29934
       -1.15690
       -0.36090
       -1.38678
       -1.25367
       -1.42468
       -0.83715
       -1.09799
       -1.21004
       -1.31926
       -1.46035
       -1.33352
       -0.98422
       -1.41717
       -1.20989
       -1.43602
       -0.34503
       -1.19039
       -1.22867
       -1.10994
       -1.24530
       -1.31410
       -1.33869
       -1.43833
       -1.13271
       -1.18216
       -1.47899
       -1.29465
       -1.17782
       -0.33725
       -1.23733
       -1.20248
       -1.24644
       -1.15126
       -1.24328
       -1.24877
       -1.14850
       -1.21544
       -0.10271
       -1.15783
       -1.39254
       -1.39390
       -1.12650
       -1.36135
       -1.29329
       -1.19499
       -1.18570
       -1.21421
       -1.37332
       -1.03493
       -1.15726
       -1.24495
       -1.35402
       -1.24881
       -1.13235
       -1.27231
       -1.27908
       -1.16248
       -1.34904
       -1.39588
       -1.39542
       -1.18078
       -1.20349
       -1.03341
       -1.35121
       -1.30735
       -1.25677
       -1.12689
       -1.17739
       -1.30065
       -1.30209
       -0.55958
       -1.30096
       -1.27025
       -1.26488
       -1.26800
       -1.29938
       -1.17143
       -0.21097
       -1.23529
       -1.25665
       -1.36467
       -1.13806
       -1.32754
       -1.39782
       -0.16599
       -1.42035
       -1.32413
       -1.26116
       -1.36818
       -1.12402
       -1.19253
       -1.24725
       -1.24482
       -1.21327
       -1.20765
       -1.15632
       -1.25819
       -1.12198
       -1.14706
       -1.28446
       -0.09538
       -1.28051
       -0.35781
       -1.39552
       -1.29402
       -1.40732
       -1.23150
       -1.39104
       -0.69804
       -1.27658
       -1.28089
       -1.12869
       -1.28042
       -1.35729
       -1.34673
       -1.31083
       -0.52964
       -1.29351
       -1.36744
       -1.23143
       -1.21411
       -1.24203
       -1.29528
       -1.19677
       -1.36554
       -1.30887
       -1.41481
       -1.20196
       -1.40982
       -1.45684
       -1.27768
       -1.25874
       -1.11983
       -1.30450
       -1.29151
       -1.23952
       -1.26053
       -1.26644
       -1.29187
       -1.26792
       -1.17743
       -1.43216
       -1.36335
       -1.22613
       -0.98499
       -1.22944
       -0.24306
       -1.46641
       -1.17786
       -1.40986
       -0.07677
       -0.15736
       -1.37374
       -0.17266
       -1.29561
       -0.24326
       -1.12228
       -1.27517
       -1.19481
       -0.30533
       -1.13997
       -0.39983
       -1.35987
       -1.24667
       -1.41614
       -0.94872
       -1.08228
       -1.19360
       -1.30997
       -1.47903
       -1.31425
       -0.98290
       -1.40406
       -1.19406
       -1.43054
       -0.33508
       -1.16271
       -1.21055
       -1.12528
       -1.23121
       -1.26997
       -1.38691
       -1.43121
       -1.14053
       -1.19832
       -1.46168
       -1.30538
       -1.17701
       -0.32988
       -1.22424
       -1.21151
       -1.24769
       -1.14989
       -1.24984
       -1.27330
       -1.10867
       -1.17898
       -0.06321
       -1.17438
       -1.38092
       -1.38717
       -1.09957
       -1.34032
       -1.30097
       -1.23185
       -1.20054
       -1.20164
       -1.37658
       -1.05323
       -1.18048
       -1.25504
       -1.34097
       -1.23274
       -1.11980
       -1.28176
       -1.26849
       -1.15560
       -1.34322
       -1.37469
       -1.41757
       -1.20728
       -1.17700
       -1.03885
       -1.37301
       -1.29677
       -1.27641
       -1.13412
       -1.18448
       -1.29447
       -1.33131
       -0.58887
       -1.32060
       -1.28460
       -1.23782
       -1.24596
       -1.29437
       -1.18964
       -0.20841
       -1.22244
       -1.28089
       -1.36560
       -1.14501
       -1.34845
       -1.37283
       -0.16255
       -1.40869
       -1.31625
       -1.23549
       -1.40017
       -1.09479
       -1.22286
       -1.24890
       -1.24236
       -1.25753
       -1.23015
       -1.14638
       -1.24043
       -1.15119
       -1.12438
       -1.25788
       -0.09943
       -1.30387
       -0.39988
       -1.39571
       -1.27843
       -1.37500
       -1.26555
       -1.35131
       -0.79055
       -1.27882
       -1.27641
       -1.11950
       -1.31158
       -1.36267
       -1.34658
       -1.26737
       -0.54082
       -1.29264
       -1.38071
       -1.23983
       -1.20012
       -1.27134
       -1.25430
       -1.19811
       -1.32565
       -1.30297
       -1.40586
       -1.20381
       -1.39800
       -1.46048
       -1.25009
       -1.24238
       -1.14653
       -1.30524
       -1.30690
       -1.28213
       -1.22363
       -1.25867
       -1.28729
       -1.25605
       -1.19890
       -1.42634
       -1.36187
       -1.25962
       -0.95191
       -1.21864
       -0.25894
       -1.45362
       -1.15337
       -1.41063
       -0.08089
       -0.17713
       -1.36999
       -0.18071
       -1.30574
       -0.24953
       -1.14625
       -1.27128
       -1.19533
       -0.33214
       -1.14924
       -0.41796
       -1.38060
       -1.23936
       -1.41329
       -1.09151
       -1.09404
       -1.20664
       -1.31476
       -1.47645
       -1.34635
       -0.97917
       -1.39751
       -1.18122
       -1.45275
       -0.35234
       -1.16211
       -1.20486
       -1.14443
       -1.22265
       -1.30425
       -1.35737
       -1.42250
       -1.14693
       -1.19694
       -1.46284
       -1.31642
       -1.15539
       -0.33999
       -1.25556
       -1.20197
       -1.25041
       -1.15552
       -1.25133
       -1.26805
       -1.10832
       -1.16965
       -0.05713
       -1.20493
       -1.38910
       -1.36130
       -1.13174
       -1.32207
       -1.31106
       -1.20493
       -1.19135
       -1.17051
       -1.39824
       -1.06558
       -1.16653
       -1.29313
       -1.33299
       -1.26018
       -1.11829
       -1.26329
       -1.25477
       -1.18727
       -1.32536
       -1.39327
       -1.41075
       -1.20342
       -1.16555
       -1.04409
       -1.36651
       -1.30569
       -1.27208
       -1.14457
       -1.16603
       -1.27057
       -1.34817
       -0.65633
       -1.36009
       -1.30308
       -1.22191
       -1.23172
       -1.27221
       -1.19816
       -0.17985
       -1.22260
       -1.27132
       -1.36013
       -1.17147
       -1.32413
       -1.37223
       -0.14918
       -1.43636
       -1.30747
       -1.23802
       -1.41493
       -1.08523
       -1.24186
       -1.23231
       -1.23481
       -1.25207
       -1.21867
       -1.13707
       -1.26576
       -1.13484
       -1.09672
       -1.25849
       -0.10638
       -1.25011
       -0.44283
       -1.38136
       -1.23041
       -1.40727
       -1.30639
       -1.37508
       -0.88266
       -1.25060
       -1.24796
       -1.10323
       -1.31586
       -1.36040
       -1.33850
       -1.25145
       -0.56739
       -1.29060
       -1.34027
       -1.23478
       -1.21459
       -1.26035
       -1.24679
       -1.18689
       -1.32676
       -1.30068
       -1.41195
       -1.21021
       -1.41301
       -1.47724
       -1.23542
       -1.24161
       -1.15446
       -1.34142
       -1.28927
       -1.29715
       -1.26310
       -1.24778
       -1.27909
       -1.26189
       -1.18819
       -1.43764
       -1.38058
       -1.25124
       -0.99603
       -1.19079
       -0.25872
       -1.45297
       -1.16367
       -1.43294
       -0.08641
       -0.16854
       -1.39078
       -0.19017
       -1.33859
       -0.25676
       -1.17538
       -1.28744
       -1.23117
       -0.32357
       -1.15206
       -0.39990
       -1.34635
       -1.25494
       -1.40687
       -1.17749
       -1.10007
       -1.19864
       -1.32913
       -1.48267
       -1.33194
       -0.98775
       -1.39904
       -1.19720
       -1.43136
       -0.38512
       -1.16555
       -1.22851
       -1.14402
       -1.22067
       -1.30898
       -1.34946
       -1.40074
       -1.12991
       -1.17135
       -1.48399
       -1.31332
       -1.19052
       -0.35258
       -1.27351
       -1.17589
       -1.24781
       -1.16044
       -1.24515
       -1.24797
       -1.08530
       -1.15327
       -0.05583
       -1.22192
       -1.39943
       -1.38913
       -1.14045
       -1.30536
       -1.31281
       -1.18591
       -1.19887
       -1.14025
       -1.38637
       -1.05080
       -1.18167
       -1.27762
       -1.33766
       -1.25454
       -1.08090
       -1.25317
       -1.25853
       -1.17264
       -1.35045
       -1.40214
       -1.40885
       -1.17592
       -1.15718
       -1.07243
       -1.39672
       -1.32259
       -1.26798
       -1.13548
       -1.17674
       -1.28853
       -1.33901
       -0.71484
       -1.36679
       -1.31070
       -1.24776
       -1.23900
       -1.28562
       -1.21180
       -0.21025
       -1.22876
       -1.30606
       -1.34758
       -1.17299
       -1.28974
       -1.34709
       -0.11314
       -1.40255
       -1.30209
       -1.23371
       -1.44566
       -1.12175
       -1.21290
       -1.25165
       -1.20969
       -1.22364
       -1.20668
       -1.14556
       -1.24400
       -1.12059
       -1.09936
       -1.27899
       -0.07180
       -1.28416
       -0.45754
       -1.35529
       -1.20047
       -1.36757
       -1.25577
       -1.35255
       -0.98697
       -1.27800
       -1.26248
       -1.08903
       -1.32964
       -1.35561
       -1.34647
       -1.27981
       -0.63160
       -1.31470
       -1.34495
       -1.24695
       -1.21244
       -1.20197
       -1.25110
       -1.22285
       -1.34208
       -1.29918
       -1.38683
       -1.20751
       -1.41771
       -1.45849
       -1.27612
       -1.23901
       -1.18056
       -1.33179
       -1.31796
       -1.33204
       -1.25772
       -1.26641
       -1.31901
       -1.27380
       -1.18293
       -1.41750
       -1.36056
       -1.27422
       -1.00056
       -1.18115
       -0.26996
       -1.44706
       -1.16377
       -1.46041
       -0.07005
       -0.17386
       -1.38893
       -0.17713
       -1.33559
       -0.25949
       -1.14948
       -1.27985
       -1.24280
       -0.31976
       -1.14901
       -0.44229
       -1.33279
       -1.27353
       -1.41669
       -1.26866
       -1.09036
       -1.20142
       -1.29076
       -1.49773
       -1.35630
       -1.02325
       -1.41110
       -1.20190
       -1.39289
       -0.39260
       -1.14869
       -1.20655
       -1.16290
       -1.19623
       -1.30794
       -1.36464
       -1.40292
       -1.13678
       -1.19561
       -1.46841
       -1.27864
       -1.22787
       -0.36173
       -1.25676
       -1.16458
       -1.23111
       -1.15127
       -1.23330
       -1.19450
       -1.09392
       -1.13449
       -0.06652
       -1.23129
       -1.42959
       -1.40530
       -1.16408
       -1.32122
       -1.32365
       -1.18173
       -1.21323
       -1.12053
       -1.39347
       -1.05000
       -1.18873
       -1.30691
       -1.32273
       -1.26639
       -1.08176
       -1.24500
       -1.22312
       -1.14836
       -1.33146
       -1.41805
       -1.41754
       -1.16664
       -1.14476
       -1.07818
       -1.40360
       -1.28181
       -1.26757
       -1.13208
       -1.17789
       -1.28370
       -1.39743
       -0.78430
       -1.36487
       -1.31717
       -1.24739
       -1.24747
       -1.26564
       -1.17222
       -0.25704
       -1.21989
       -1.27484
       -1.34385
       -1.18772
       -1.33498
       -1.36635
       -0.14530
       -1.42564
       -1.28486
       -1.22397
       -1.45340
       -1.15982
       -1.22940
       -1.23508
       -1.22751
       -1.23933
       -1.20893
       -1.14594
       -1.25028
       -1.09632
       -1.11505
       -1.27693
       -0.11802
       -1.23530
       -0.52080
       -1.35102
       -1.23128
       -1.36857
       -1.23510
       -1.38091
       -1.09215
       -1.26169
       -1.28026
       -1.06407
       -1.30120
       -1.36366
       -1.31849
       -1.28097
       -0.72453
       -1.33572
       -1.35209
       -1.22455
       -1.21784
       -1.20465
       -1.24043
       -1.22114
       -1.36058
       -1.28502
       -1.36535
       -1.22582
       -1.42106
       -1.43285
       -1.27935
       -1.25341
       -1.12025
       -1.33891
       -1.30908
       -1.34929
       -1.21633
       -1.24064
       -1.33397
       -1.26830
       -1.18964
       -1.45483
       -1.36193
       -1.25791
       -0.97956
       -1.20588
       -0.27130
       -1.46900
       -1.15982
       -1.41924
       -0.06679
       -0.17951
       -1.39617
       -0.18725
       -1.34164
       -0.24872
       -1.15861
       -1.28845
       -1.27377
       -0.32963
       -1.16277
       -0.45723
       -1.33672
       -1.27860
       -1.41042
       -1.31866
       -1.10765
       -1.21740
       -1.29711
       -1.47089
       -1.34721
       -0.99922
       -1.40434
       -1.21812
       -1.41369
       -0.39651
       -1.13732
       -1.20147
       -1.17421
       -1.18754
       -1.29487
       -1.37566
       -1.42765
       -1.13888
       -1.18577
       -1.47222
       -1.25840
       -1.22171
       -0.36601
       -1.26809
       -1.16248
       -1.25641
       -1.16011
       -1.23613
       -1.22003
       -1.08041
       -1.15663
       -0.03849
       -1.23959
       -1.43352
       -1.37970
       -1.16004
       -1.34135
       -1.29031
       -1.15891
       -1.18469
       -1.14972
       -1.40924
       -1.05324
       -1.18979
       -1.26458
       -1.31216
       -1.29939
       -1.09698
       -1.21926
       -1.26651
       -1.13425
       -1.30258
       -1.40356
       -1.42004
       -1.16659
       -1.15300
       -1.08730
       -1.39011
       -1.27371
       -1.25924
       -1.14409
       -1.19029
       -1.28562
       -1.37004
       -0.91095
       -1.35051
       -1.31842
       -1.26656
       -1.22452
       -1.26586
       -1.17314
       -0.22455
       -1.24279
       -1.26050
       -1.30913
       -1.20311
       -1.34243
       -1.34719
       -0.16048
       -1.42509
       -1.28857
       -1.24865
       -1.45401
       -1.13518
       -1.23090
       -1.19511
       -1.25158
       -1.23893
       -1.18562
       -1.13420
       -1.21700
       -1.11421
       -1.14530
       -1.29797
       -0.08135
       -1.24178
       -0.54396
       -1.38287
       -1.19943
       -1.38450
       -1.22999
       -1.35407
       -1.14684
       -1.25515
       -1.29467
       -1.06487
       -1.32003
       -1.34571
       -1.30724
       -1.29521
       -0.78096
       -1.29841
       -1.35844
       -1.22519
       -1.20249
       -1.20948
       -1.25458
       -1.22774
       -1.34194
       -1.27749
       -1.38621
       -1.25487
       -1.38260
       -1.43792
       -1.29039
       -1.25427
       -1.09322
       -1.35637
       -1.29054
       -1.34944
       -1.22469
       -1.23380
       -1.31382
       -1.27156
       -1.15395
       -1.46221
       -1.36863
       -1.26895
       -0.94862
       -1.19908
       -0.28185
       -1.44643
       -1.14789
       -1.42271
       -0.05655
       -0.16102
       -1.40962
       -0.17801
       -1.35418
       -0.29892
       -1.17807
       -1.27032
       -1.26558
       -0.31810
       -1.16790
       -0.49468
       -1.32782
       -1.26697
       -1.36965
       -1.36835
       -1.13146
       -1.21466
       -1.30425
       -1.46537
       -1.35905
       -1.00125
       -1.42566
       -1.20024
       -1.44607
       -0.42715
       -1.14875
       -1.19808
       -1.16778
       -1.20653
       -1.32223
       -1.35619
       -1.39495
       -1.17270
       -1.19442
       -1.44925
       -1.28615
       -1.18810
       -0.39952
       -1.24541
       -1.15326
       -1.26342
       -1.15816
       -1.25357
       -1.23446
       -1.08844
       -1.16742
       -0.02108
       -1.22884
       -1.39403
       -1.37957
       -1.17054
       -1.36174
       -1.29148
       -1.15478
       -1.19598
       -1.14594
       -1.40095
       -1.05073
       -1.19492
       -1.26852
       -1.29625
       -1.28281
       -1.08408
       -1.18212
       -1.25922
       -1.12295
       -1.29348
       -1.42944
       -1.42084
       -1.16588
       -1.14295
       -1.11084
       -1.36675
       -1.28408
       -1.27698
       -1.12966
       -1.18381
       -1.28544
       -1.36780
       -1.00111
       -1.37443
       -1.34043
       -1.24646
       -1.21034
       -1.26944
       -1.17593
       -0.20250
       -1.21619
       -1.24954
       -1.32291
       -1.20623
       -1.34850
       -1.33974
       -0.15036
       -1.40942
       -1.31850
       -1.25888
       -1.46467
       -1.15663
       -1.21234
       -1.18671
       -1.26166
       -1.24699
       -1.16245
       -1.14972
       -1.21003
       -1.14109
       -1.14280
       -1.27950
       -0.06697
       -1.25823
       -0.59403
       -1.36909
       -1.22775
       -1.33026
       -1.20338
       -1.38351
       -1.21195
       -1.26250
       -1.29844
       -1.04939
       -1.32693
       -1.33856
       -1.30598
       -1.31763
       -0.91772
       -1.26658
       -1.35909
       -1.23218
       -1.19202
       -1.19419
       -1.23526
       -1.22286
       -1.29999
       -1.26890
       -1.42042
       -1.21193
       -1.39009
       -1.45830
       -1.29593
       -1.26307
       -1.12230
       -1.37937
       -1.28158
       -1.37360
       -1.21737
       -1.24345
       -1.29136
       -1.28795
       -1.17269
       -1.44696
       -1.36565
       -1.25371
       -0.94654
       -1.20210
       -0.29548
       -1.45443
       -1.17911
       -1.40608
       -0.03985
       -0.14740
       -1.39720
       -0.17535
       -1.34497
       -0.31291
       -1.18338
       -1.30829
       -1.26156
       -0.33345
       -1.16594
       -0.54152
       -1.32252
       -1.25544
       -1.37294
       -1.41302
       -1.16409
       -1.23146
       -1.30025
       -1.45259
       -1.34841
       -0.99027
       -1.38977
       -1.19363
       -1.43031
       -0.42840
       -1.14718
       -1.21509
       -1.15211
       -1.23284
       -1.29180
       -1.37479
       -1.44523
       -1.17797
       -1.19384
       -1.45857
       -1.27815
       -1.17636
       -0.38809
       -1.23618
       -1.19083
       -1.25022
       -1.16497
       -1.23118
       -1.20050
       -1.07715
       -1.14905
       -0.05871
       -1.22301
       -1.40734
       -1.39272
       -1.15587
       -1.34644
       -1.28006
       -1.19085
       -1.17568
       -1.16277
       -1.37206
       -1.06729
       -1.17575
       -1.22580
       -1.28833
       -1.29503
       -1.06732
       -1.18923
       -1.27257
       -1.13568
       -1.31863
       -1.42512
       -1.43975
       -1.16946
       -1.14368
       -1.10124
       -1.35200
       -1.32601
       -1.26910
       -1.08283
       -1.17213
       -1.31212
       -1.34430
       -1.07013
       -1.36009
       -1.32316
       -1.27010
       -1.19950
       -1.26057
       -1.19234
       -0.21153
       -1.19388
       -1.29699
       -1.32610
       -1.18433
       -1.32046
       -1.37718
       -0.16202
       -1.37684
       -1.32119
       -1.22605
       -1.44923
       -1.11734
       -1.20130
       -1.22082
       -1.24823
       -1.25489
       -1.17576
       -1.17272
       -1.20539
       -1.09727
       -1.11565
       -1.28069
       -0.10999
       -1.28095
       -0.64887
       -1.36508
       -1.23895
       -1.32997
       -1.20525
       -1.34524
       -1.29290
       -1.30726
       -1.27684
       -1.03712
       -1.30515
       -1.37250
       -1.30413
       -1.30593
       -1.00823
       -1.26916
       -1.33315
       -1.19901
       -1.17549
       -1.18344
       -1.26262
       -1.20977
       -1.32562
       -1.27043
       -1.41223
       -1.19105
       -1.38922
       -1.43813
       -1.25278
       -1.28007
       -1.11375
       -1.36717
       -1.26935
       -1.33506
       -1.23582
       -1.25012
       -1.32598
       -1.25351
       -1.18215
       -1.43682
       -1.35689
       -1.21996
       -0.94428
       -1.16253
       -0.33588
       -1.42690
       -1.20048
       -1.39424
       -0.08682
       -0.15367
       -1.38455
       -0.20414
       -1.34702
       -0.31208
       -1.17368
       -1.30069
       -1.24551
       -0.35615
       -1.17211
       -0.59236
       -1.33391
       -1.25851
       -1.39313
       -1.44167
       -1.18646
       -1.21388
       -1.26701
       -1.45475
       -1.31791
       -0.96477
       -1.38543
       -1.19258
       -1.42944
       -0.44351
       -1.15998
       -1.18487
       -1.12848
       -1.20890
       -1.30924
       -1.35847
       -1.44867
       -1.16720
       -1.18321
       -1.45694
       -1.26641
       -1.20562
       -0.40936
       -1.22971
       -1.19403
       -1.20960
       -1.13283
       -1.21148
       -1.19148
       -1.07127
       -1.17272
       -0.05221
       -1.20312
       -1.39080
       -1.39760
       -1.15782
       -1.32294
       -1.33156
       -1.21505
       -1.16290
       -1.16171
       -1.37385
       -1.04157
       -1.18836
       -1.24980
       -1.30645
       -1.27561
       -1.05743
       -1.20214
       -1.25674
       -1.14338
       -1.33205
       -1.37611
       -1.42162
       -1.14487
       -1.13266
       -1.07465
       -1.38167
       -1.30494
       -1.26752
       -1.09111
       -1.17032
       -1.29636
       -1.37211
       -1.20345
       -1.36196
       -1.32321
       -1.29762
       -1.19146
       -1.30647
       -1.21624
       -0.23601
       -1.23459
       -1.30811
       -1.32078
       -1.19325
       -1.31881
       -1.35068
       -0.17992
       -1.40691
       -1.31421
       -1.22063
       -1.42000
       -1.13513
       -1.18721
       -1.20203
       -1.23203
       -1.23752
       -1.19555
       -1.17523
       -1.22101
       -1.10823
       -1.10587
       -1.28604
       -0.10982
       -1.29709
       -0.72213
       -1.33441
       -1.22211
       -1.33168
       -1.17633
       -1.33766
       -1.34343
       -1.27894
       -1.24188
       -1.04324
       -1.28761
       -1.37676
       -1.31593
       -1.28917
       -1.11394
       -1.28862
       -1.29076
       -1.20378
       -1.18203
       -1.16014
       -1.27582
       -1.22658
       -1.34629
       -1.27737
       -1.40035
       -1.18732
       -1.37246
       -1.42554
       -1.24844
       -1.25519
       -1.13515
       -1.35131
       -1.29218
       -1.33402
       -1.21739
       -1.25558
       -1.35403
       -1.25657
       -1.19024
       -1.41624
       -1.35997
       -1.23318
       -0.96083
       -1.15164
       -0.33979
       -1.42117
       -1.17168
       -1.40035
       -0.09941
       -0.16291
       -1.37779
       -0.22396
       -1.32438
       -0.30133
       -1.17691
       -1.28074
       -1.21410
       -0.36572
       -1.15818
       -0.64181
       -1.35918
       -1.24667
       -1.42070
       -1.47800
       -1.17078
       -1.24354
       -1.27522
       -1.43090
       -1.27263
       -1.00597
       -1.38999
       -1.19822
       -1.43231
       -0.46928
       -1.16385
       -1.16923
       -1.12687
       -1.21313
       -1.31545
       -1.34562
       -1.42576
       -1.13401
       -1.14681
       -1.47245
       -1.28084
       -1.15599
       -0.43699
       -1.23719
       -1.20061
       -1.21715
       -1.11658
       -1.22442
       -1.18689
       -1.05423
       -1.17832
       -0.02525
       -1.19221
       -1.39194
       -1.39967
       -1.14183
       -1.32820
       -1.35206
       -1.20202
       -1.11820
       -1.14782
       -1.38919
       -1.03151
       -1.18664
       -1.25392
       -1.31556
       -1.29495
       -1.05575
       -1.21553
       -1.25005
       -1.13391
       -1.34513
       -1.39902
       -1.39797
       -1.14036
       -1.14470
       -1.07760
       -1.36009
       -1.28408
       -1.27928
       -1.08315
       -1.17146
       -1.28630
       -1.35282
       -1.29263
       -1.38328
       -1.31266
       -1.31286
       -1.17289
       -1.33317
       -1.20946
       -0.23197
       -1.20285
       -1.28060
       -1.32282
       -1.19222
       -1.32966
       -1.34696
       -0.20076
       -1.43471
       -1.30909
       -1.22561
       -1.41327
       -1.14973
       -1.18367
       -1.19874
       -1.24017
       -1.25384
       -1.18525
       -1.17412
       -1.21012
       -1.14653
       -1.10349
       -1.27839
       -0.06916
       -1.26113
       -0.78565
       -1.35430
       -1.19959
       -1.32287
       -1.19224
       -1.38794
       -1.35846
       -1.27878
       -1.25217
       -1.03022
       -1.28026
       -1.37021
       -1.33940
       -1.27118
       -1.20022
       -1.30028
       -1.29710
       -1.17044
       -1.15697
       -1.16498
       -1.25940
       -1.22704
       -1.33040
       -1.28048
       -1.39036
       -1.18287
       -1.35873
       -1.41514
       -1.24501
       -1.27417
       -1.12238
       -1.36891
       -1.27958
       -1.31390
       -1.21133
       -1.26896
       -1.38462
       -1.26746
       -1.21487
       -1.42043
       -1.36923
       -1.25354
       -0.96182
       -1.17985
       -0.35266
       -1.43205
       -1.16085
       -1.37432
       -0.06924
       -0.18920
       -1.37712
       -0.22193
       -1.31272
       -0.31130
       -1.17934
       -1.28683
       -1.17466
       -0.38881
       -1.18040
       -0.72868
       -1.39724
       -1.24105
       -1.40798
       -1.43909
       -1.19182
       -1.23339
       -1.27318
       -1.42392
       -1.27375
       -1.03472
       -1.41698
       -1.19075
       -1.43446
       -0.50284
       -1.17434
       -1.17917
       -1.09555
       -1.22999
       -1.32013
       -1.31213
       -1.43792
       -1.11465
       -1.15899
       -1.45263
       -1.27110
       -1.15459
       -0.42707
       -1.25097
       -1.15649
       -1.22219
       -1.12491
       -1.21245
       -1.19626
       -1.07122
       -1.17878
       -0.04555
       -1.20563
       -1.40155
       -1.38935
       -1.10436
       -1.32361
       -1.31365
       -1.19093
       -1.11984
       -1.16286
       -1.40636
       -1.03382
       -1.19805
       -1.28961
       -1.32016
       -1.27719
       -1.06885
       -1.19402
       -1.26862
       -1.13421
       -1.32733
       -1.38858
       -1.38674
       -1.15191
       -1.11391
       -1.06023
       -1.36140
       -1.30493
       -1.26491
       -1.07168
       -1.18003
       -1.28310
       -1.34944
       -1.34558
       -1.38192
       -1.26814
       -1.31099
       -1.18593
       -1.30427
       -1.24926
       -0.24537
       -1.21711
       -1.26766
       -1.31159
       -1.21388
       -1.33910
       -1.36884
       -0.20114
       -1.41534
       -1.30608
       -1.24193
       -1.39613
       -1.11837
       -1.19158
       -1.18956
       -1.23979
       -1.21647
       -1.18024
       -1.18050
       -1.17875
       -1.12914
       -1.10450
       -1.27051
       -0.09579
       -1.27505
       -0.86835
       -1.36853
       -1.20353
       -1.35584
       -1.20928
       -1.37807
       -1.39767
       -1.24236
       -1.25904
       -1.04515
       -1.26386
       -1.35449
       -1.34687
       -1.26993
       -1.28248
       -1.28090
       -1.30963
       -1.17269
       -1.15933
       -1.20223
       -1.26537
       -1.21339
       -1.33999
       -1.31964
       -1.37146
       -1.17170
       -1.39595
       -1.39663
       -1.23388
       -1.25977
       -1.14777
       -1.36119
       -1.28308
       -1.32665
       -1.20372
       -1.26213
       -1.33507
       -1.24011
       -1.20463
       -1.38883
       -1.35668
       -1.28999
       -0.95739
       -1.18101
       -0.35749
       -1.43314
       -1.17304
       -1.39451
       -0.05240
       -0.17706
       -1.42808
       -0.20987
       -1.33875
       -0.29929
       -1.17662
       -1.29215
       -1.13565
       -0.37844
       -1.15192
       -0.80813
       -1.38767
       -1.22988
       -1.43395
       -1.43282
       -1.19769
       -1.24979
       -1.25016
       -1.45023
       -1.29890
       -1.03922
       -1.43126
       -1.15821
       -1.41820
       -0.54911
       -1.18005
       -1.18626
       -1.09430
       -1.24083
       -1.30833
       -1.29959
       -1.41378
       -1.12372
       -1.14527
       -1.46146
       -1.28699
       -1.13385
       -0.45653
       -1.24100
       -1.17470
       -1.23063
       -1.14037
       -1.19578
       -1.17124
       -1.05319
       -1.18003
       -0.04231
       -1.18061
       -1.38929
       -1.40608
       -1.09954
       -1.31888
       -1.31960
       -1.20723
       -1.14404
       -1.12514
       -1.40899
       -1.03566
       -1.21643
       -1.27728
       -1.30933
       -1.25682
       -1.08130
       -1.18856
       -1.26989
       -1.11733
       -1.31745
       -1.39525
       -1.38206
       -1.16962
       -1.12517
       -1.06598
       -1.34876
       -1.31247
       -1.25031
       -1.04495
       -1.18416
       -1.26160
       -1.32519
       -1.38175
       -1.36511
       -1.27483
       -1.30930
       -1.20026
       -1.30154
       -1.20798
       -0.23968
       -1.21237
       -1.24255
       -1.32879
       -1.20459
       -1.32699
       -1.38798
       -0.17726
       -1.40960
       -1.27723
       -1.25097
       -1.41545
       -1.11260
       -1.18656
       -1.24436
       -1.22309
       -1.21818
       -1.20938
       -1.19539
       -1.18510
       -1.13737
       -1.06742
       -1.28649
       -0.13074
       -1.25774
       -0.97942
       -1.39725
       -1.20199
       -1.40014
       -1.17767
       -1.40784
       -1.35113
       -1.25100
       -1.24099
       -1.06173
       -1.29248
       -1.36207
       -1.37162
       -1.24554
       -1.33316
       -1.29365
       -1.31482
       -1.16767
       -1.16800
       -1.20653
       -1.27423
       -1.22018
       -1.33552
       -1.29223
       -1.38038
       -1.16663
       -1.37098
       -1.39547
       -1.22692
       -1.25448
       -1.12604
       -1.36702
       -1.28439
       -1.35243
       -1.23065
       -1.25226
       -1.34453
       -1.26109
       -1.20739
       -1.42579
       -1.39784
       -1.26162
       -0.95779
       -1.21644
       -0.36572
       -1.44052
       -1.17755
       -1.38921
       -0.08185
       -0.16331
       -1.39696
       -0.23924
       -1.30757
       -0.30935
       -1.18839
       -1.28748
       -1.16789
       -0.41820
       -1.15646
       -0.89521
       -1.37509
       -1.21817
       -1.43191
       -1.43965
       -1.17312
       -1.24050
       -1.25958
       -1.47370
       -1.29212
       -1.02549
       -1.40591
       -1.16117
       -1.43226
       -0.57761
       -1.19254
       -1.17572
       -1.07647
       -1.27322
       -1.32985
       -1.27034
       -1.39866
       -1.11951
       -1.13948
       -1.41524
       -1.27046
       -1.12312
       -0.45471
       -1.23420
       -1.19418
       -1.24175
       -1.11422
       -1.20852
       -1.14299
       -1.06686
       -1.16526
       -0.05567
       -1.18539
       -1.37852
       -1.41313
       -1.11180
       -1.35146
       -1.29748
       -1.21442
       -1.15040
       -1.10435
       -1.41388
       -1.01090
       -1.19652
       -1.31767
       -1.29456
       -1.24870
       -1.10975
       -1.20686
       -1.27135
       -1.11589
       -1.31247
       -1.38709
       -1.36506
       -1.15969
       -1.13210
       -1.08640
       -1.33609
       -1.29264
       -1.23429
       -1.05984
       -1.20392
       -1.25769
       -1.34120
       -1.38060
       -1.38962
       -1.28185
       -1.32095
       -1.18711
       -1.30664
       -1.22791
       -0.25497
       -1.23387
       -1.23353
       -1.30416
       -1.16699
       -1.33068
       -1.41118
       -0.20715
       -1.39467
       -1.28523
       -1.27540
       -1.42526
       -1.09831
       -1.20443
       -1.22345
       -1.20004
       -1.21157
       -1.21360
       -1.21567
       -1.17449
       -1.14288
       -1.10320
       -1.26886
       -0.10491
       -1.24814
       -1.11592
       -1.38369
       -1.19165
       -1.39295
       -1.16013
       -1.40709
       -1.34965
       -1.25515
       -1.22573
       -1.05391
       -1.27938
       -1.36801
       -1.34647
       -1.25941
       -1.35664
       -1.29092
       -1.31617
       -1.22249
       -1.18286
       -1.23666
       -1.28016
       -1.20190
       -1.30759
       -1.28840
       -1.34417
       -1.17923
       -1.37905
       -1.39434
       -1.26784
       -1.24256
       -1.14670
       -1.33443
       -1.29858
       -1.32679
       -1.24442
       -1.23423
       -1.34132
       -1.25345
       -1.20835
       -1.42508
       -1.36994
       -1.24540
       -0.96815
       -1.20331
       -0.37035
       -1.43831
       -1.19264
       -1.38468
       -0.07761
       -0.15902
       -1.39672
       -0.18802
       -1.30892
       -0.33560
       -1.18771
       -1.28901
       -1.18636
       -0.44630
       -1.14920
       -1.01318
       -1.32872
       -1.24280
       -1.42973
       -1.43630
       -1.19288
       -1.24499
       -1.27943
       -1.43019
       -1.32923
       -0.99844
       -1.39416
       -1.15067
       -1.38970
       -0.60543
       -1.19567
       -1.18947
       -1.08523
       -1.27579
       -1.37252
       -1.27701
       -1.40022
       -1.13194
       -1.17483
       -1.40889
       -1.25416
       -1.13244
       -0.47704
       -1.23601
       -1.23999
       -1.23137
       -1.14133
       -1.23940
       -1.19010
       -1.07244
       -1.15665
       -0.04166
       -1.19253
       -1.37830
       -1.40145
       -1.11530
       -1.36320
       -1.32957
       -1.21536
       -1.15589
       -1.10606
       -1.40712
       -0.99926
       -1.18592
       -1.30160
       -1.29065
       -1.28852
       -1.10940
       -1.21099
       -1.25014
       -1.08741
       -1.27780
       -1.36562
       -1.36253
       -1.15508
       -1.08812
       -1.08629
       -1.39266
       -1.30271
       -1.24684
       -1.07244
       -1.21884
       -1.25716
       -1.28418
       -1.40304
       -1.37976
       -1.26795
       -1.29586
       -1.21549
       -1.30570
       -1.23012
       -0.27587
       -1.19207
       -1.21242
       -1.32232
       -1.16801
       -1.32728
       -1.40197
       -0.21038
       -1.39351
       -1.26565
       -1.24182
       -1.39891
       -1.09109
       -1.19685
       -1.25002
       -1.20719
       -1.22949
       -1.22671
       -1.19301
       -1.15558
       -1.12460
       -1.09222
       -1.28985
       -0.08261
       -1.23823
       -1.17447
       -1.38460
       -1.20113
       -1.35718
       -1.15890
       -1.38840
       -1.36713
       -1.21892
       -1.22311
       -1.05910
       -1.28215
       -1.35329
       -1.35274
       -1.24778
       -1.40110
       -1.30692
       -1.29973
       -1.21562
       -1.18546
       -1.23642
       -1.25203
       -1.16831
       -1.31426
       -1.27733
       -1.36914
       -1.18744
       -1.39858
       -1.39490
       -1.24355
       -1.25412
       -1.15623
       -1.33995
       -1.29184
       -1.33391
       -1.24936
       -1.27253
       -1.32228
       -1.25790
       -1.17987
       -1.43649
       -1.38326
       -1.27050
       -0.96341
       -1.19126
       -0.38200
       -1.45531
       -1.20577
       -1.40957
       -0.08651
       -0.21465
       -1.38949
       -0.22016
       -1.29725
       -0.35685
       -1.19541
       -1.23610
       -1.20139
       -0.47291
       -1.15572
       -1.11035
       -1.34852
       -1.28212
       -1.39039
       -1.42273
       -1.15042
       -1.24243
       -1.25928
       -1.43201
       -1.29329
       -1.00000
       -1.39126
       -1.14936
       -1.39067
       -0.67338
       -1.16330
       -1.17446
       -1.08787
       -1.27224
       -1.34403
       -1.25811
       -1.41490
       -1.13251
       -1.17621
       -1.45975
       -1.25405
       -1.13023
       -0.53067
       -1.25567
       -1.21355
       -1.22155
       -1.17383
       -1.23419
       -1.17836
       -1.02635
       -1.19628
       -0.03948
       -1.17234
       -1.37993
       -1.40623
       -1.11807
       -1.37004
       -1.30201
       -1.18384
       -1.13836
       -1.11326
       -1.40751
       -1.00503
       -1.17682
       -1.25260
       -1.29555
       -1.30483
       -1.11129
       -1.19383
       -1.22338
       -1.11079
       -1.29105
       -1.34678
       -1.42181
       -1.14762
       -1.10422
       -1.08025
       -1.40997
       -1.35406
       -1.26107
       -1.07640
       -1.19904
       -1.26377
       -1.26749
       -1.42107
       -1.39629
       -1.24072
       -1.30269
       -1.21912
       -1.30613
       -1.20607
       -0.29199
       -1.19631
       -1.20276
       -1.34001
       -1.16135
       -1.32287
       -1.40116
       -0.21728
       -1.42613
       -1.25625
       -1.24929
       -1.38697
       -1.12716
       -1.15980
       -1.23567
       -1.19678
       -1.25000
       -1.22353
       -1.21129
       -1.19273
       -1.08395
       -1.06701
       -1.31505
       -0.09976
       -1.22598
       -1.25053
       -1.36089
       -1.21490
       -1.33593
       -1.16339
       -1.36537
       -1.36703
       -1.19376
       -1.20627
       -1.02412
       -1.30483
       -1.32605
       -1.34672
       -1.26607
       -1.42638
       -1.25830
       -1.28931
       -1.21253
       -1.15546
       -1.24248
       -1.24394
       -1.19351
       -1.30553
       -1.26208
       -1.37691
       -1.22237
       -1.39891
       -1.37785
       -1.24754
       -1.25620
       -1.15890
       -1.30432
       -1.28851
       -1.33131
       -1.23132
       -1.23623
       -1.30423
       -1.25319
       -1.15669
       -1.44037
       -1.34728
       -1.25542
       -0.99921
       -1.20003
       -0.40026
       -1.46958
       -1.21722
       -1.39980
       -0.07697
       -0.22400
       -1.38033
       -0.18087
       -1.27282
       -0.38819
       -1.19760
       -1.28106
       -1.23850
       -0.51285
       -1.18664
       -1.21556
       -1.37195
       -1.24840
       -1.40164
       -1.45781
       -1.13082
       -1.21681
       -1.25474
       -1.45336
       -1.32588
       -1.01773
       -1.40513
       -1.16630
       -1.37714
       -0.79484
       -1.15980
       -1.15785
       -1.08128
       -1.23969
       -1.29479
       -1.28492
       -1.37483
       -1.15562
       -1.18966
       -1.46239
       -1.25796
       -1.13984
       -0.59358
       -1.23513
       -1.20762
       -1.18223
       -1.17230
       -1.22546
       -1.18276
       -1.02361
       -1.15864
       -0.06803
       -1.16222
       -1.38098
       -1.39456
       -1.12373
       -1.34541
       -1.30595
       -1.18997
       -1.14816
       -1.09728
       -1.40467
       -0.99914
       -1.14802
       -1.26479
       -1.29636
       -1.25782
       -1.12454
       -1.23657
       -1.25490
       -1.11034
       -1.27541
       -1.40326
       -1.39488
       -1.15394
       -1.11794
       -1.09321
       -1.36323
       -1.31341
       -1.28196
       -1.10825
       -1.15704
       -1.28061
       -1.28321
       -1.40876
       -1.39835
       -1.23952
       -1.31423
       -1.21496
       -1.30631
       -1.19888
       -0.29740
       -1.20298
       -1.18236
       -1.33973
       -1.19926
       -1.32037
       -1.37076
       -0.23248
       -1.39815
       -1.26613
       -1.20591
       -1.38626
       -1.14002
       -1.18325
       -1.25150
       -1.22427
       -1.27258
       -1.23395
       -1.18842
       -1.19498
       -1.07966
       -1.07889
       -1.30872
       -0.09952
       -1.22722
       -1.28814
       -1.36568
       -1.21143
       -1.39818
       -1.15957
       -1.35577
       -1.39328
       -1.17556
       -1.19827
       -1.05283
       -1.29475
       -1.34226
       -1.29297
       -1.24277
       -1.43088
       -1.27732
       -1.28935
       -1.19430
       -1.18998
       -1.22868
       -1.24294
       -1.18533
       -1.28826
       -1.27483
       -1.41917
       -1.23085
       -1.37407
       -1.38382
       -1.22164
       -1.26541
       -1.12662
       -1.29163
       -1.32011
       -1.34582
       -1.22667
       -1.25665
       -1.29480
       -1.23206
       -1.17091
       -1.42911
       -1.31460
       -1.24793
       -1.00519
       -1.22798
       -0.40016
       -1.45998
       -1.18820
       -1.40691
       -0.08237
       -0.22160
       -1.40823
       -0.21201
       -1.28545
       -0.43352
       -1.15021
       -1.26914
       -1.22473
       -0.54812
       -1.21806
       -1.27850
       -1.35044
       -1.25147
       -1.40232
       -1.45133
       -1.12554
       -1.20419
       -1.25228
       -1.46937
       -1.34414
       -1.01889
       -1.42948
       -1.15800
       -1.38993
       -0.89565
       -1.15733
       -1.16330
       -1.06729
       -1.22759
       -1.28788
       -1.31133
       -1.40671
       -1.12010
       -1.16405
       -1.51087
       -1.23938
       -1.20766
       -0.65487
       -1.24311
       -1.21808
       -1.20543
       -1.16857
       -1.22650
       -1.17153
       -1.05431
       -1.16021
       -0.07984
       -1.16418
       -1.38640
       -1.39178
       -1.11804
       -1.30991
       -1.33419
       -1.18997
       -1.16855
       -1.10905
       -1.41161
       -1.01951
       -1.15877
       -1.27595
       -1.26738
       -1.25570
       -1.09609
       -1.24702
       -1.24447
       -1.09167
       -1.29805
       -1.36342
       -1.40072
       -1.19106
       -1.12175
       -1.06169
       -1.37729
       -1.28687
       -1.26238
       -1.11863
       -1.18836
       -1.29758
       -1.32043
       -1.43176
       -1.39602
       -1.25712
       -1.28246
       -1.19161
       -1.32649
       -1.19069
       -0.30220
       -1.22344
       -1.20167
       -1.34835
       -1.14183
       -1.32404
       -1.37814
       -0.21320
       -1.42178
       -1.23902
       -1.18668
       -1.38017
       -1.12132
       -1.16905
       -1.26907
       -1.25622
       -1.25940
       -1.23943
       -1.21500
       -1.17289
       -1.06352
       -1.09993
       -1.31173
       -0.13255
       -1.23779
       -1.30465
       -1.35988
       -1.19010
       -1.39248
       -1.17447
       -1.33657
       -1.38245
       -1.17658
       -1.19742
       -1.03105
       -1.27213
       -1.32820
       -1.29105
       -1.23635
       -1.43595
       -1.29249
       -1.25808
       -1.23207
       -1.20124
       -1.20666
       -1.20585
       -1.18494
       -1.31534
       -1.25268
       -1.38940
       -1.26235
       -1.36283
       -1.39956
       -1.23192
       -1.28637
       -1.15374
       -1.33774
       -1.31049
       -1.36333
       -1.25761
       -1.25839
       -1.31585
       -1.26047
       -1.16735
       -1.42074
       -1.32764
       -1.21046
       -1.02320
       -1.20896
       -0.41761
       -1.36911
       -1.16931
       -1.38299
       -0.12492
       -0.20772
       -1.40072
       -0.21202
       -1.29994
       -0.44143
       -1.16152
       -1.27335
       -1.20695
       -0.59374
       -1.20935
       -1.33010
       -1.35921
       -1.22423
       -1.37547
       -1.43077
       -1.09368
       -1.19094
       -1.23915
       -1.47626
       -1.32563
       -1.00300
       -1.38967
       -1.16166
       -1.38125
       -1.00670
       -1.13418
       -1.15384
       -1.07852
       -1.20538
       -1.29516
       -1.28754
       -1.40410
       -1.14377
       -1.15360
       -1.46753
       -1.24466
       -1.19435
       -0.73450
       -1.22094
       -1.20736
       -1.23593
       -1.15116
       -1.22416
       -1.19542
       -1.03313
       -1.15330
       -0.05827
       -1.17150
       -1.37362
       -1.40998
       -1.09050
       -1.29558
       -1.34101
       -1.17184
       -1.15789
       -1.10148
       -1.39184
       -1.02279
       -1.16489
       -1.26624
       -1.27582
       -1.23298
       -1.06695
       -1.28636
       -1.22366
       -1.10933
       -1.31473
       -1.39363
       -1.42107
       -1.18426
       -1.09644
       -1.04151
       -1.39785
       -1.27807
       -1.26674
       -1.11450
       -1.19249
       -1.30665
       -1.31608
       -1.43325
       -1.38859
       -1.25937
       -1.27538
       -1.22517
       -1.30892
       -1.20116
       -0.30120
       -1.20889
       -1.21393
       -1.37057
       -1.12780
       -1.33754
       -1.35995
       -0.17987
       -1.42408
       -1.25018
       -1.18531
       -1.39060
       -1.13863
       -1.15580
       -1.21969
       -1.24587
       -1.27902
       -1.22454
       -1.21155
       -1.18515
       -1.02199
       -1.11794
       -1.32035
       -0.09746
       -1.22208
       -1.36576
       -1.33507
       -1.20098
       -1.37700
       -1.24182
       -1.34114
       -1.39888
       -1.17058
       -1.22794
       -1.06101
       -1.29342
       -1.35463
       -1.30301
       -1.24246
       -1.40409
       -1.25173
       -1.25969
       -1.23105
       -1.19157
       -1.19738
       -1.20953
       -1.19378
       -1.28262
       -1.22094
       -1.39033
       -1.22693
       -1.35010
       -1.44401
       -1.22942
       -1.29606
       -1.10476
       -1.34371
       -1.29489
       -1.32531
       -1.27000
       -1.25050
       -1.29829
       -1.24320
       -1.16637
       -1.37608
       -1.34767
       -1.21295
       -1.00278
       -1.21642
       -0.40382
       -1.40699
       -1.18089
       -1.39251
       -0.10070
       -0.17518
       -1.40177
       -0.20881
       -1.29683
       -0.47620
       -1.15209
       -1.26636
       -1.21067
       -0.63919
       -1.21502
       -1.38465
       -1.37117
       -1.23013
       -1.36799
       -1.43194
       -1.10178
       -1.20389
       -1.26372
       -1.48673
       -1.33086
       -1.01903
       -1.37340
       -1.16818
       -1.42668
       -1.14708
       -1.15366
       -1.15918
       -1.07300
       -1.23387
       -1.30050
       -1.32904
       -1.42634
       -1.11811
       -1.13024
       -1.47727
       -1.26267
       -1.19225
       -0.81448
       -1.22119
       -1.20625
       -1.23871
       -1.16094
       -1.19628
       -1.20309
       -1.03946
       -1.17298
       -0.06635
       -1.18331
       -1.37438
       -1.38608
       -1.10305
       -1.31050
       -1.33296
       -1.14696
       -1.11886
       -1.09644
       -1.40906
       -1.03567
       -1.14913
       -1.27108
       -1.28437
       -1.25152
       -1.07621
       -1.25554
       -1.23924
       -1.11774
       -1.32549
       -1.39285
       -1.42587
       -1.19433
       -1.10586
       -1.06413
       -1.39755
       -1.29786
       -1.25522
       -1.10381
       -1.15977
       -1.29779
       -1.32678
       -1.41026
       -1.40548
       -1.26089
       -1.26790
       -1.23030
       -1.29440
       -1.19653
       -0.31282
       -1.22490
       -1.20272
       -1.36474
       -1.11666
       -1.30645
       -1.35728
       -0.19040
       -1.39103
       -1.28021
       -1.17298
       -1.41478
       -1.12975
       -1.18142
       -1.20845
       -1.24212
       -1.29604
       -1.22917
       -1.20569
       -1.19594
       -1.01804
       -1.07277
       -1.30846
       -0.10195
       -1.22566
       -1.39420
       -1.33367
       -1.22314
       -1.35308
       -1.23433
       -1.32040
       -1.39948
       -1.17574
       -1.20380
       -1.12934
       -1.26795
       -1.36167
       -1.29825
       -1.24527
       -1.41619
       -1.26755
       -1.27655
       -1.20543
       -1.17932
       -1.17348
       -1.22120
       -1.17999
       -1.27478
       -1.22814
       -1.36904
       -1.25657
       -1.33014
       -1.44328
       -1.20924
       -1.29777
       -1.09489
       -1.33572
       -1.26562
       -1.30893
       -1.26050
       -1.25264
       -1.29112
       -1.19895
       -1.16674
       -1.38085
       -1.35118
       -1.23176
       -1.04452
       -1.16634
       -0.43810
       -1.42973
       -1.17480
       -1.41864
       -0.09896
       -0.15339
       -1.42821
       -0.22824
       -1.31200
       -0.51815
       -1.15214
       -1.23649
       -1.21475
       -0.72966
       -1.19760
       -1.41554
       -1.39711
       -1.23880
       -1.37283
       -1.42983
       -1.10240
       -1.19729
       -1.23463
       -1.47971
       -1.36678
       -1.05731
       -1.40823
       -1.17294
       -1.43403
       -1.23696
       -1.13196
       -1.15112
       -1.06750
       -1.23503
       -1.31205
       -1.29109
       -1.43100
       -1.10482
       -1.13979
       -1.47819
       -1.26684
       -1.20946
       -0.92814
       -1.21644
       -1.15114
       -1.21889
       -1.14690
       -1.22044
       -1.18084
       -1.02752
       -1.17848
       -0.03062
       -1.20077
       -1.39169
       -1.38846
       -1.06931
       -1.32672
       -1.31814
       -1.19167
       -1.11268
       -1.11613
       -1.35637
       -1.01521
       -1.17789
       -1.27104
       -1.28838
       -1.25763
       -1.04812
       -1.25742
       -1.26317
       -1.11638
       -1.31729
       -1.40453
       -1.39566
       -1.17832
       -1.07243
       -1.05973
       -1.38510
       -1.31381
       -1.24088
       -1.12475
       -1.17885
       -1.30021
       -1.32163
       -1.41700
       -1.40405
       -1.24508
       -1.27851
       -1.24569
       -1.25339
       -1.20209
       -0.32527
       -1.20163
       -1.20333
       -1.35148
       -1.13138
       -1.28443
       -1.35574
       -0.19024
       -1.37141
       -1.25497
       -1.15048
       -1.39815
       -1.09301
       -1.18916
       -1.18307
       -1.26174
       -1.25055
       -1.22023
       -1.23485
       -1.19278
       -1.00705
       -1.08568
       -1.30851
       -0.10402
       -1.23683
       -1.40815
       -1.34005
       -1.23127
       -1.38416
       -1.23882
       -1.31913
       -1.39686
       -1.16933
       -1.21867
       -1.12352
       -1.31518
       -1.32682
       -1.29792
       -1.20564
       -1.42894
       -1.28241
       -1.30850
       -1.19902
       -1.16750
       -1.13090
       -1.24551
       -1.18676
       -1.27065
       -1.22838
       -1.36991
       -1.24507
       -1.34123
       -1.42200
       -1.18377
       -1.28419
       -1.08785
       -1.33232
       -1.27438
       -1.32568
       -1.26951
       -1.26285
       -1.31471
       -1.21274
       -1.17230
       -1.38800
       -1.35699
       -1.24491
       -1.04715
       -1.21762
       -0.47643
       -1.43523
       -1.18328
       -1.42812
       -0.10709
       -0.16603
       -1.38353
       -0.19841
       -1.34559
       -0.58994
       -1.13234
       -1.23984
       -1.21722
       -0.83375
       -1.18173
       -1.40526
       -1.31844
       -1.26057
       -1.39038
       -1.44210
       -1.09914
       -1.16746
       -1.24517
       -1.43978
       -1.31698
       -1.04748
       -1.42145
       -1.15781
       -1.41424
       -1.33505
       -1.12498
       -1.16419
       -1.06852
       -1.23928
       -1.33516
       -1.30555
       -1.41099
       -1.09857
       -1.14250
       -1.44063
       -1.26534
       -1.21916
       -1.04535
       -1.23077
       -1.17250
       -1.24450
       -1.13869
       -1.24827
       -1.18205
       -1.06864
       -1.17895
       -0.09382
       -1.22561
       -1.39674
       -1.38632
       -1.07102
       -1.29968
       -1.31518
       -1.19446
       -1.11708
       -1.14693
       -1.37206
       -1.03243
       -1.17000
       -1.27599
       -1.28663
       -1.25013
       -1.06263
       -1.24854
       -1.26172
       -1.12747
       -1.29693
       -1.40869
       -1.41053
       -1.18372
       -1.06756
       -1.05123
       -1.40203
       -1.32264
       -1.22267
       -1.07792
       -1.18617
       -1.29048
       -1.32443
       -1.43478
       -1.36530
       -1.26263
       -1.24848
       -1.21721
       -1.25693
       -1.20617
       -0.34699
       -1.17663
       -1.20455
       -1.30940
       -1.12555
       -1.29314
       -1.34131
       -0.16815
       -1.39239
       -1.27466
       -1.15936
       -1.45437
       -1.12841
       -1.22298
       -1.22631
       -1.26402
       -1.20105
       -1.19079
       -1.20562
       -1.21508
       -1.02528
       -1.08730
       -1.30737
       -0.16697
       -1.25522
       -1.41183
       -1.35097
       -1.24557
       -1.35586
       -1.23836
       -1.31623
       -1.38438
       -1.16620
       -1.22981
       -1.10952
       -1.30601
       -1.32885
       -1.31175
       -1.23481
       -1.41670
       -1.29039
       -1.30776
       -1.16598
       -1.14899
       -1.12747
       -1.24002
       -1.18259
       -1.27899
       -1.25710
       -1.36382
       -1.21758
       -1.35443
       -1.44185
       -1.17980
       -1.27345
       -1.10659
       -1.34019
       -1.28632
       -1.32479
       -1.23657
       -1.24014
       -1.32200
       -1.23346
       -1.16352
       -1.35232
       -1.34953
       -1.21838
       -1.07332
       -1.21090
       -0.51814
       -1.42512
       -1.16891
       -1.38821
       -0.09467
       -0.16455
       -1.38505
       -0.22115
       -1.35452
       -0.64006
       -1.13020
       -1.24253
       -1.22509
       -0.89572
       -1.21343
       -1.42178
       -1.35822
       -1.23662
       -1.36381
       -1.43429
       -1.07973
       -1.16095
       -1.24345
       -1.44611
       -1.31366
       -1.06354
       -1.40981
       -1.16740
       -1.41601
       -1.37366
       -1.16932
       -1.16563
       -1.07418
       -1.26133
       -1.31675
       -1.32320
       -1.42453
       -1.07723
       -1.13738
       -1.44471
       -1.27940
       -1.19266
       -1.17960
       -1.23021
       -1.15944
       -1.25652
       -1.11407
       -1.24105
       -1.19532
       -1.08273
       -1.17036
       -0.07836
       -1.23466
       -1.38763
       -1.34432
       -1.07334
       -1.31480
       -1.30977
       -1.22097
       -1.12554
       -1.13629
       -1.39429
       -1.06772
       -1.16921
       -1.23323
       -1.26411
       -1.20440
       -1.07616
       -1.24560
       -1.25931
       -1.14430
       -1.30574
       -1.37871
       -1.41728
       -1.18237
       -1.07510
       -1.06430
       -1.39402
       -1.31647
       -1.24153
       -1.05301
       -1.19711
       -1.28800
       -1.34308
       -1.40255
       -1.33747
       -1.24897
       -1.23576
       -1.22948
       -1.25582
       -1.24075
       -0.36589
       -1.18541
       -1.23155
       -1.31045
       -1.14974
       -1.29628
       -1.32656
       -0.17072
       -1.36317
       -1.25670
       -1.17514
       -1.43779
       -1.10773
       -1.23631
       -1.24703
       -1.24840
       -1.18941
       -1.19483
       -1.21613
       -1.19298
       -1.03406
       -1.08833
       -1.29260
       -0.14219
       -1.24465
       -1.44239
       -1.38208
       -1.26501
       -1.31974
       -1.24405
       -1.33905
       -1.36008
       -1.19644
       -1.19878
       -1.11284
       -1.33278
       -1.33329
       -1.30902
       -1.22281
       -1.41255
       -1.30483
       -1.35439
       -1.15193
       -1.12316
       -1.12810
       -1.23414
       -1.16471
       -1.28605
       -1.24426
       -1.35508
       -1.18485
       -1.35848
       -1.42311
       -1.17733
       -1.26188
       -1.11850
       -1.37337
       -1.26848
       -1.32141
       -1.22866
       -1.23122
       -1.31601
       -1.24145
       -1.14638
       -1.36887
       -1.33068
       -1.21668
       -1.06529
       -1.20846
       -0.53761
       -1.43780
       -1.21412
       -1.39053
       -0.08511
       -0.16246
       -1.39021
       -0.21091
       -1.33876
       -0.70178
       -1.13007
       -1.27019
       -1.18586
       -1.02328
       -1.22517
       -1.40598
       -1.36140
       -1.23816
       -1.37592
       -1.45256
       -1.10510
       -1.16563
       -1.24496
       -1.45241
       -1.31880
       -1.05764
       -1.37166
       -1.15804
       -1.40660
       -1.38635
       -1.16023
       -1.16711
       -1.07347
       -1.26410
       -1.31410
       -1.29017
       -1.39013
       -1.06381
       -1.13611
       -1.43626
       -1.26563
       -1.18510
       -1.24599
       -1.21961
       -1.17253
       -1.26702
       -1.14811
       -1.21095
       -1.23479
       -1.08421
       -1.16141
       -0.06702
       -1.22655
       -1.38747
       -1.36838
       -1.09877
       -1.29992
       -1.29748
       -1.22384
       -1.10696
       -1.10125
       -1.40318
       -1.05620
       -1.20532
       -1.22466
       -1.30830
       -1.21683
       -1.02997
       -1.22393
       -1.26390
       -1.12946
       -1.34129
       -1.33947
       -1.41147
       -1.20478
       -1.06768
       -1.08302
       -1.37389
       -1.29530
       -1.21250
       -1.01725
       -1.22042
       -1.32313
       -1.33355
       -1.42926
       -1.33110
       -1.22465
       -1.24350
       -1.24694
       -1.25872
       -1.22575
       -0.36447
       -1.19108
       -1.22716
       -1.33180
       -1.15081
       -1.30967
       -1.35764
       -0.19013
       -1.40464
       -1.24948
       -1.17465
       -1.39604
       -1.12418
       -1.23827
       -1.25025
       -1.23130
       -1.20629
       -1.20043
       -1.21376
       -1.18383
       -1.05578
       -1.09109
       -1.32103
       -0.13963
       -1.24860
       -1.44585
       -1.37982
       -1.24936
       -1.33863
       -1.21680
       -1.31518
       -1.34582
       -1.19640
       -1.22939
       -1.08519
       -1.31383
       -1.35989
       -1.29012
       -1.24377
       -1.41387
       -1.32332
       -1.33545
       -1.17663
       -1.11650
       -1.15545
       -1.22677
       -1.18381
       -1.27137
       -1.28742
       -1.33661
       -1.17232
       -1.34800
       -1.41739
       -1.18848
       -1.26034
       -1.08882
       -1.34427
       -1.26072
       -1.31616
       -1.21854
       -1.25356
       -1.33824
       -1.22136
       -1.12982
       -1.36439
       -1.35788
       -1.21407
       -1.05522
       -1.20068
       -0.57320
       -1.43566
       -1.17737
       -1.37806
       -0.12267
       -0.19840
       -1.38791
       -0.21233
       -1.32107
       -0.77859
       -1.08905
       -1.26164
       -1.21125
       -1.15364
       -1.22202
       -1.37360
       -1.34847
       -1.21708
       -1.36051
       -1.44008
       -1.07220
       -1.12496
       -1.22541
       -1.43334
       -1.31860
       -1.07657
       -1.36780
       -1.20484
       -1.41069
       -1.42669
       -1.15196
       -1.17428
       -1.01447
       -1.18690
       -1.32325
       -1.32746
       -1.41045
       -1.02736
       -1.15111
       -1.45026
       -1.24188
       -1.16691
       -1.31878
       -1.21083
       -1.15469
       -1.24462
       -1.15440
       -1.26988
       -1.28312
       -1.06208
       -1.16661
       -0.04961
       -1.21039
       -1.41373
       -1.34005
       -1.11469
       -1.29354
       -1.27931
       -1.21902
       -1.10550
       -1.12328
       -1.36213
       -1.03685
       -1.17717
       -1.19744
       -1.33647
       -1.22995
       -1.02323
       -1.23102
       -1.27571
       -1.11145
       -1.33182
       -1.34307
       -1.40044
       -1.20108
       -1.09273
       -1.08521
       -1.38669
       -1.30768
       -1.20770
       -1.04138
       -1.21222
       -1.29962
       -1.34955
       -1.42384
       -1.35330
       -1.25614
       -1.24718
       -1.21706
       -1.27857
       -1.22836
       -0.41836
       -1.18497
       -1.21888
       -1.33693
       -1.16820
       -1.30346
       -1.33796
       -0.19492
       -1.37695
       -1.25341
       -1.18980
       -1.38332
       -1.11352
       -1.21764
       -1.27323
       -1.23724
       -1.21891
       -1.24536
       -1.20423
       -1.20603
       -1.05852
       -1.11080
       -1.33679
       -0.12081
       -1.27118
       -1.45054
       -1.36761
       -1.23455
       -1.34132
       -1.19247
       -1.33723
       -1.34533
       -1.20947
       -1.23000
       -1.08891
       -1.28961
       -1.35131
       -1.28653
       -1.21549
       -1.41483
       -1.28040
       -1.33621
       -1.19247
       -1.13038
       -1.13815
       -1.20472
       -1.19678
       -1.26244
       -1.26713
       -1.33865
       -1.18311
       -1.37435
       -1.40268
       -1.16357
       -1.24612
       -1.12641
       -1.35351
       -1.23113
       -1.31769
       -1.18882
       -1.26135
       -1.35937
       -1.22740
       -1.12658
       -1.38247
       -1.32811
       -1.23321
       -1.05785
       -1.21252
       -0.65240
       -1.40686
       -1.16376
       -1.39373
       -0.13220
       -0.20230
       -1.38996
       -0.20196
       -1.32362
       -0.89084
       -1.10581
       -1.29297
       -1.17597
       -1.25195
       -1.21501
       -1.39776
       -1.36398
       -1.22795
       -1.36350
       -1.45050
       -1.09804
       -1.16465
       -1.21822
       -1.47549
       -1.32710
       -1.07900
       -1.39845
       -1.20914
       -1.45978
       -1.46996
       -1.14760
       -1.18127
       -0.98713
       -1.18363
       -1.31205
       -1.31111
       -1.43239
       -1.01081
       -1.12819
       -1.45554
       -1.25589
       -1.19165
       -1.37213
       -1.18198
       -1.15125
       -1.24825
       -1.16618
       -1.28762
       -1.27515
       -1.06271
       -1.15827
       -0.10874
       -1.19320
       -1.38482
       -1.32515
       -1.11578
       -1.29176
       -1.29389
       -1.20935
       -1.10133
       -1.11952
       -1.36502
       -1.00790
       -1.18799
       -1.19598
       -1.31468
       -1.23249
       -1.04606
       -1.22020
       -1.30300
       -1.12781
       -1.35643
       -1.34964
       -1.39551
       -1.18573
       -1.09798
       -1.07695
       -1.38136
       -1.30053
       -1.23319
       -1.04714
       -1.21133
       -1.28909
       -1.31650
       -1.38801
       -1.36592
       -1.23926
       -1.25596
       -1.22749
       -1.27434
       -1.22655
       -0.45832
       -1.18203
       -1.24627
       -1.34415
       -1.17082
       -1.26032
       -1.37579
       -0.18305
       -1.39264
       -1.27275
       -1.18771
       -1.40179
       -1.11758
       -1.22099
       -1.24981
       -1.22619
       -1.22346
       -1.24085
       -1.22757
       -1.20682
       -1.02990
       -1.09840
       -1.30221
       -0.12602
       -1.23935
       -1.45330
       -1.37334
       -1.25122
       -1.33980
       -1.17736
       -1.31812
       -1.32546
       -1.21652
       -1.24445
       -1.07873
       -1.28011
       -1.38381
       -1.30018
       -1.27159
       -1.44958
       -1.27043
       -1.33356
       -1.19323
       -1.11091
       -1.11291
       -1.20975
       -1.21261
       -1.24778
       -1.27094
       -1.36704
       -1.17712
       -1.38271
       -1.45173
       -1.16644
       -1.22761
       -1.10197
       -1.34180
       -1.22841
       -1.32621
       -1.16849
       -1.23446
       -1.32520
       -1.21873
       -1.13830
       -1.38583
       -1.32778
       -1.21253
       -1.09604
       -1.23011
       -0.75164
       -1.41524
       -1.17645
       -1.37272
       -0.12910
       -0.18487
       -1.39645
       -0.20941
       -1.30944
       -1.01404
       -1.10763
       -1.25725
       -1.16873
       -1.33388
       -1.21244
       -1.38044
       -1.37918
       -1.21781
       -1.37680
       -1.42211
       -1.10006
       -1.19530
       -1.22383
       -1.44043
       -1.32364
       -1.08727
       -1.39775
       -1.19476
       -1.44043
       -1.47700
       -1.13427
       -1.17146
       -0.96709
       -1.20522
       -1.29990
       -1.30714
       -1.38732
       -1.03777
       -1.10121
       -1.42880
       -1.29136
       -1.16595
       -1.41084
       -1.14381
       -1.16761
       -1.26083
       -1.17141
       -1.31133
       -1.27927
       -1.06630
       -1.17378
       -0.04143
       -1.19072
       -1.37552
       -1.33650
       -1.09454
       -1.31767
       -1.30755
       -1.23473
       -1.12321
       -1.11457
       -1.37727
       -0.99952
       -1.19267
       -1.23899
       -1.28709
       -1.23139
       -1.06180
       -1.22493
       -1.26633
       -1.10380
       -1.31887
       -1.38267
       -1.40685
       -1.12047
       -1.09432
       -1.09069
       -1.34471
       -1.27928
       -1.23756
       -1.06260
       -1.20943
       -1.26917
       -1.29562
       -1.41479
       -1.38063
       -1.26525
       -1.28190
       -1.23426
       -1.25554
       -1.20057
       -0.50512
       -1.19265
       -1.22965
       -1.31796
       -1.15841
       -1.25592
       -1.34527
       -0.21108
       -1.37928
       -1.28522
       -1.16766
       -1.40860
       -1.15650
       -1.22272
       -1.23901
       -1.23543
       -1.22528
       -1.27550
       -1.22552
       -1.23506
       -1.03705
       -1.13217
       -1.33098
       -0.12543
       -1.25212
       -1.45641
       -1.39038
       -1.21542
       -1.33296
       -1.17559
       -1.29975
       -1.34629
       -1.21670
       -1.20686
       -1.07009
       -1.27122
       -1.36647
       -1.33514
       -1.29292
       -1.45027
       -1.25895
       -1.32691
       -1.20599
       -1.14339
       -1.12188
       -1.21928
       -1.22114
       -1.23503
       -1.29036
       -1.37479
       -1.15781
       -1.37379
       -1.40998
       -1.19544
       -1.22812
       -1.09294
       -1.33254
       -1.22472
       -1.33656
       -1.19317
       -1.22043
       -1.28734
       -1.21424
       -1.15272
       -1.37107
       -1.34425
       -1.18633
       -1.12152
       -1.19731
       -0.86610
       -1.42343
       -1.16989
       -1.40224
       -0.14394
       -0.16075
       -1.38195
       -0.22934
       -1.29228
       -1.11690
       -1.12353
       -1.26325
       -1.18215
       -1.35578
       -1.23436
       -1.40815
       -1.35681
       -1.21916
       -1.35975
       -1.43217
       -1.11385
       -1.21016
       -1.22359
       -1.43139
       -1.32721
       -1.07811
       -1.36058
       -1.19133
       -1.46183
       -1.49880
       -1.10860
       -1.17226
       -0.97113
       -1.20326
       -1.28348
       -1.31729
       -1.38841
       -1.03743
       -1.11704
       -1.41494
       -1.27666
       -1.19931
       -1.40719
       -1.14935
       -1.17992
       -1.25689
       -1.15638
       -1.29393
       -1.25318
       -1.02515
       -1.15958
       -0.05159
       -1.19913
       -1.37980
       -1.35924
       -1.10080
       -1.29865
       -1.30805
       -1.23152
       -1.10706
       -1.09836
       -1.38873
       -1.00617
       -1.20095
       -1.27014
       -1.29050
       -1.23581
       -1.03627
       -1.23116
       -1.26270
       -1.11247
       -1.29611
       -1.40574
       -1.40330
       -1.15083
       -1.10465
       -1.06385
       -1.34764
       -1.28003
       -1.23442
       -1.05118
       -1.22925
       -1.26153
       -1.28258
       -1.37478
       -1.35635
       -1.28069
       -1.28646
       -1.25662
       -1.26294
       -1.18303
       -0.56236
       -1.18102
       -1.21786
       -1.30027
       -1.16129
       -1.28784
       -1.35639
       -0.20462
       -1.37416
       -1.27101
       -1.18729
       -1.39333
       -1.14620
       -1.19900
       -1.26159
       -1.20971
       -1.22699
       -1.28733
       -1.21699
       -1.24518
       -1.05694
       -1.12061
       -1.28245
       -0.16439
       -1.22710
       -1.44831
       -1.37162
       -1.18205
       -1.32995
       -1.21169
       -1.30057
       -1.36598
       -1.21332
       -1.17992
       -1.06028
       -1.26923
       -1.34572
       -1.32927
       -1.30829
       -1.43450
       -1.26933
       -1.33251
       -1.24644
       -1.13245
       -1.15048
       -1.23270
       -1.20031
       -1.25833
       -1.28401
       -1.35412
       -1.12149
       -1.33381
       -1.37554
       -1.20502
       -1.26225
       -1.11288
       -1.33180
       -1.21963
       -1.29594
       -1.20681
       -1.23092
       -1.29049
       -1.24440
       -1.13373
       -1.38974
       -1.37245
       -1.20460
       -1.10885
       -1.18722
       -0.95620
       -1.43016
       -1.15331
       -1.38923
       -0.12327
       -0.14712
       -1.40231
       -0.22602
       -1.29714
       -1.22682
       -1.09801
       -1.26023
       -1.17397
       -1.41646
       -1.19917
       -1.39366
       -1.36025
       -1.23369
       -1.36864
       -1.44176
       -1.12605
       -1.19839
       -1.23279
       -1.41276
       -1.34834
       -1.08278
       -1.37524
       -1.20502
       -1.44647
       -1.48095
       -1.09930
       -1.19439
       -0.95239
       -1.22627
       -1.31722
       -1.32009
       -1.41717
       -1.04325
       -1.12760
       -1.42694
       -1.27800
       -1.15898
       -1.44198
       -1.16243
       -1.10941
       -1.24514
       -1.17013
       -1.28909
       -1.26284
       -1.03477
       -1.14571
       -0.08012
       -1.22219
       -1.38650
       -1.34663
       -1.09442
       -1.29860
       -1.28651
       -1.21087
       -1.10698
       -1.09109
       -1.38560
       -1.00235
       -1.16799
       -1.22464
       -1.25279
       -1.21573
       -1.04396
       -1.23416
       -1.25294
       -1.11444
       -1.29508
       -1.41388
       -1.36956
       -1.15678
       -1.09883
       -1.04535
       -1.36589
       -1.27712
       -1.24162
       -1.04671
       -1.20643
       -1.26630
       -1.27352
       -1.37624
       -1.34097
       -1.27931
       -1.24002
       -1.25135
       -1.25339
       -1.19511
       -0.62976
       -1.20123
       -1.20491
       -1.29174
       -1.16197
       -1.32056
       -1.38547
       -0.19349
       -1.38124
       -1.26202
       -1.18708
       -1.41234
       -1.15858
       -1.17868
       -1.26801
       -1.20642
       -1.23176
       -1.27509
       -1.21718
       -1.23445
       -1.07057
       -1.10331
       -1.30385
       -0.15404
       -1.22011
       -1.42510
       -1.36961
       -1.16186
       -1.33509
       -1.22902
       -1.30848
       -1.36391
       -1.20615
       -1.20053
       -1.06679
       -1.27820
       -1.35447
       -1.30305
       -1.27472
       -1.41658
       -1.28129
       -1.31837
       -1.24607
       -1.15370
       -1.12741
       -1.20804
       -1.21754
       -1.27631
       -1.27487
       -1.35178
       -1.15383
       -1.35223
       -1.36460
       -1.25729
       -1.28037
       -1.12727
       -1.35146
       -1.22701
       -1.29974
       -1.21688
       -1.21368
       -1.30091
       -1.22746
       -1.12273
       -1.42363
       -1.35759
       -1.19443
       -1.13466
       -1.17700
       -1.05683
       -1.41921
       -1.16792
       -1.38074
       -0.14021
       -0.19522
       -1.37759
       -0.22897
       -1.30738
       -1.29705
       -1.11006
       -1.25172
       -1.20456
       -1.42011
       -1.19137
       -1.39598
       -1.34728
       -1.22019
       -1.35311
       -1.45823
       -1.12665
       -1.21013
       -1.21702
       -1.41384
       -1.33043
       -1.05374
       -1.37597
       -1.17627
       -1.40990
       -1.47251
       -1.11063
       -1.17629
       -0.95497
       -1.23310
       -1.31937
       -1.28004
       -1.42413
       -1.03322
       -1.15973
       -1.40045
       -1.27020
       -1.19247
       -1.48498
       -1.17895
       -1.12948
       -1.23205
       -1.15187
       -1.30073
       -1.21265
       -1.01979
       -1.15689
       -0.07974
       -1.23435
       -1.37953
       -1.36619
       -1.08192
       -1.30811
       -1.29259
       -1.19771
       -1.13218
       -1.13594
       -1.36955
       -1.02061
       -1.13669
       -1.24983
       -1.27221
       -1.19302
       -1.05288
       -1.23647
       -1.23135
       -1.11751
       -1.27256
       -1.41230
       -1.37738
       -1.17659
       -1.11242
       -1.05679
       -1.38074
       -1.28282
       -1.26121
       -1.03662
       -1.19210
       -1.27421
       -1.29741
       -1.39122
       -1.34860
       -1.28763
       -1.22095
       -1.27200
       -1.28598
       -1.19196
       -0.70425
       -1.18832
       -1.19670
       -1.33260
       -1.14331
       -1.32584
       -1.36578
       -0.20471
       -1.38740
       -1.25582
       -1.20146
       -1.41252
       -1.13077
       -1.20339
       -1.24631
       -1.21117
       -1.24500
       -1.23872
       -1.19909
       -1.23215
       -1.04922
       -1.14468
       -1.30186
       -0.15135
       -1.24559
       -1.45940
       -1.33242
       -1.17009
       -1.32386
       -1.24752
       -1.36133
       -1.34823
       -1.18512
       -1.20647
       -1.04717
       -1.26033
       -1.38375
       -1.31268
       -1.27326
       -1.42186
       -1.29704
       -1.30398
       -1.23972
       -1.13667
       -1.12612
       -1.18161
       -1.19018
       -1.28877
       -1.27200
       -1.34155
       -1.15733
       -1.36871
       -1.38890
       -1.25544
       -1.26718
       -1.12095
       -1.32747
       -1.19636
       -1.29477
       -1.25797
       -1.26676
       -1.27251
       -1.23675
       -1.15428
       -1.42868
       -1.35291
       -1.21079
       -1.15877
       -1.18293
       -1.17443
       -1.41282
       -1.14179
       -1.37681
       -0.17245
       -0.22088
       -1.38087
       -0.22836
       -1.33602
       -1.37207
       -1.11782
       -1.21950
       -1.21325
       -1.45414
       -1.21145
       -1.42204
       -1.35196
       -1.20186
       -1.35674
       -1.43425
       -1.12650
       -1.20585
       -1.23329
       -1.41462
       -1.30764
       -1.03319
       -1.39258
       -1.14691
       -1.43738
       -1.47105
       -1.12722
       -1.20645
       -0.96935
       -1.25363
       -1.27587
       -1.29676
       -1.39351
       -1.04673
       -1.14603
       -1.39717
       -1.23411
       -1.19424
       -1.48058
       -1.16999
       -1.13172
       -1.21485
       -1.17032
       -1.25469
       -1.20506
       -1.04879
       -1.15294
       -0.06114
       -1.22956
       -1.38376
       -1.36463
       -1.07611
       -1.31850
       -1.31812
       -1.22563
       -1.10822
       -1.12905
       -1.36822
       -1.03323
       -1.18316
       -1.24975
       -1.28381
       -1.22491
       -1.04625
       -1.23594
       -1.21688
       -1.10599
       -1.25232
       -1.41504
       -1.37386
       -1.15501
       -1.11054
       -1.11965
       -1.37852
       -1.31782
       -1.25260
       -1.03287
       -1.15455
       -1.30549
       -1.28200
       -1.41133
       -1.37246
       -1.29813
       -1.24103
       -1.29374
       -1.28766
       -1.16894
       -0.80237
       -1.17595
       -1.20341
       -1.33714
       -1.14358
       -1.30854
       -1.35449
       -0.18919
       -1.37432
       -1.24575
       -1.20892
       -1.41694
       -1.14196
       -1.22198
       -1.23371
       -1.20602
       -1.24441
       -1.26282
       -1.18040
       -1.22257
       -1.04589
       -1.15126
       -1.31618
       -0.17298
       -1.26424
       -1.44589
       -1.34830
       -1.18065
       -1.34083
       -1.21329
       -1.36751
       -1.34255
       -1.20363
       -1.19250
       -1.01701
       -1.27211
       -1.35819
       -1.29444
       -1.25600
       -1.40625
       -1.30321
       -1.25507
       -1.26820
       -1.14189
       -1.14764
       -1.20264
       -1.18192
       -1.29656
       -1.25006
       -1.35946
       -1.15696
       -1.37076
       -1.39491
       -1.23654
       -1.25226
       -1.13067
       -1.34600
       -1.20948
       -1.33195
       -1.24539
       -1.28095
       -1.28316
       -1.24338
       -1.15004
       -1.41211
       -1.35849
       -1.16645
       -1.14416
       -1.22241
       -1.27364
       -1.43611
       -1.13756
       -1.38041
       -0.17477
       -0.20787
       -1.37281
       -0.24514
       -1.31488
       -1.41553
       -1.13707
       -1.22322
       -1.23873
       -1.41348
       -1.21541
       -1.43091
       -1.33498
       -1.20975
       -1.37374
       -1.43037
       -1.12464
       -1.19337
       -1.22922
       -1.43245
       -1.29921
       -1.04438
       -1.36496
       -1.16194
       -1.44713
       -1.46528
       -1.13894
       -1.22061
       -0.97713
       -1.28242
       -1.28049
       -1.29913
       -1.39879
       -1.05484
       -1.16370
       -1.40684
       -1.24902
       -1.20508
       -1.47547
       -1.17262
       -1.15786
       -1.20298
       -1.16441
       -1.27117
       -1.20685
       -1.03885
       -1.16926
       -0.08128
       -1.19292
       -1.37256
       -1.33145
       -1.06819
       -1.27098
       -1.34426
       -1.19484
       -1.13161
       -1.12010
       -1.35993
       -1.04859
       -1.16330
       -1.27431
       -1.29359
       -1.24266
       -1.04830
       -1.24719
       -1.22956
       -1.12089
       -1.22321
       -1.38610
       -1.40440
       -1.13553
       -1.11376
       -1.13525
       -1.37096
       -1.28535
       -1.24343
       -1.08314
       -1.16812
       -1.31559
       -1.31227
       -1.41588
       -1.36566
       -1.26606
       -1.25387
       -1.27592
       -1.28205
       -1.17652
       -0.90170
       -1.19725
       -1.21194
       -1.30803
       -1.16849
       -1.30476
       -1.31162
       -0.22496
       -1.38607
       -1.26544
       -1.21088
       -1.45622
       -1.13734
       -1.21005
       -1.22634
       -1.22284
       -1.23583
       -1.25142
       -1.16311
       -1.23726
       -1.07200
       -1.14662
       -1.33072
       -0.18193
       -1.25836
       -1.47734
       -1.35840
       -1.16388
       -1.33543
       -1.19222
       -1.35539
       -1.35238
       -1.16886
       -1.22892
       -1.02273
       -1.27372
       -1.37995
       -1.28146
       -1.22086
       -1.38447
       -1.28992
       -1.27643
       -1.26686
       -1.14265
       -1.12390
       -1.18691
       -1.19031
       -1.29086
       -1.21927
       -1.32007
       -1.16338
       -1.39478
       -1.38518
       -1.24575
       -1.24077
       -1.10837
       -1.34072
       -1.24624
       -1.32480
       -1.27389
       -1.27891
       -1.30618
       -1.23947
       -1.16889
       -1.42913
       -1.37832
       -1.16181
       -1.10777
       -1.20562
       -1.31495
       -1.43532
       -1.13454
       -1.38923
       -0.16246
       -0.17896
       -1.35700
       -0.23989
       -1.33859
       -1.45514
       -1.15878
       -1.22750
       -1.21882
       -1.37859
       -1.21936
       -1.39416
       -1.33058
       -1.22404
       -1.38006
       -1.43596
       -1.11948
       -1.20182
       -1.18727
       -1.44378
       -1.30704
       -1.07079
       -1.38800
       -1.15963
       -1.46379
       -1.46698
       -1.15120
       -1.22990
       -0.98825
       -1.25950
       -1.30171
       -1.29385
       -1.39643
       -1.05797
       -1.17147
       -1.40673
       -1.28130
       -1.18567
       -1.45734
       -1.14736
       -1.19870
       -1.20753
       -1.16268
       -1.24343
       -1.20893
       -1.06194
       -1.16116
       -0.06641
       -1.19096
       -1.35655
       -1.35660
       -1.05293
       -1.26134
       -1.31865
       -1.17525
       -1.14065
       -1.13416
       -1.34693
       -1.05531
       -1.14577
       -1.24712
       -1.29167
       -1.25568
       -1.03038
       -1.22871
       -1.21501
       -1.11313
       -1.25400
       -1.38955
       -1.41945
       -1.15410
       -1.14613
       -1.11169
       -1.37882
       -1.29297
       -1.19530
       -1.09392
       -1.18093
       -1.30350
       -1.27651
       -1.36805
       -1.37393
       -1.24898
       -1.25031
       -1.25941
       -1.30139
       -1.19674
       -1.01752
       -1.19597
       -1.21176
       -1.34783
       -1.16982
       -1.30984
       -1.32067
       -0.25183
       -1.37223
       -1.25905
       -1.23195
       -1.44436
       -1.13388
       -1.20840
       -1.22758
       -1.21370
       -1.22410
       -1.21965
       -1.13619
       -1.23951
       -1.10960
       -1.12015
       -1.31289
       -0.20975
       -1.26097
       -1.46345
       -1.36440
       -1.20836
       -1.34564
       -1.20475
       -1.35301
       -1.36862
       -1.15117
       -1.21170
       -0.98660
       -1.27243
       -1.37472
       -1.28991
       -1.23222
       -1.36951
       -1.28777
       -1.26579
       -1.29574
       -1.13977
       -1.13905
       -1.17969
       -1.16856
       -1.27496
       -1.20954
       -1.30336
       -1.17776
       -1.35299
       -1.39640
       -1.25514
       -1.23996
       -1.08556
       -1.32556
       -1.20272
       -1.28670
       -1.27962
       -1.27402
       -1.31743
       -1.24010
       -1.15723
       -1.42029
       -1.36091
       -1.15930
       -1.14316
       -1.22649
       -1.37496
       -1.43290
       -1.13086
       -1.38104
       -0.09261
       -0.16605
       -1.38493
       -0.26906
       -1.31228
       -1.43457
       -1.15137
       -1.23554
       -1.24435
       -1.38493
       -1.20348
       -1.40522
       -1.33231
       -1.19596
       -1.36856
       -1.40850
       -1.12365
       -1.21855
       -1.18784
       -1.40274
       -1.29997
       -1.04755
       -1.40590
       -1.14732
       -1.43030
       -1.44730
       -1.13574
       -1.22266
       -0.95153
       -1.23386
       -1.33225
       -1.27976
       -1.40164
       -1.05002
       -1.16841
       -1.41013
       -1.26153
       -1.17778
       -1.44973
       -1.16299
       -1.25227
       -1.18841
       -1.16697
       -1.25757
       -1.19029
       -1.03530
       -1.17479
       -0.06764
       -1.15926
       -1.36136
       -1.35739
       -1.07655
       -1.29949
       -1.33270
       -1.16806
       -1.15309
       -1.14361
       -1.35236
       -1.04785
       -1.13675
       -1.28452
       -1.29858
       -1.26131
       -1.03825
       -1.20798
       -1.16935
       -1.09586
       -1.29390
       -1.40177
       -1.42804
       -1.14448
       -1.11054
       -1.11434
       -1.35720
       -1.25651
       -1.14835
       -1.11174
       -1.18142
       -1.28382
       -1.30619
       -1.40214
       -1.36766
       -1.25434
       -1.27552
       -1.26120
       -1.30065
       -1.22744
       -1.10036
       -1.17765
       -1.21507
       -1.34269
       -1.17158
       -1.30999
       -1.32325
       -0.25586
       -1.36652
       -1.25778
       -1.22840
       -1.43625
       -1.16705
       -1.18979
       -1.22352
       -1.18695
       -1.21941
       -1.24524
       -1.16198
       -1.23297
       -1.11569
       -1.14898
       -1.31935
       -0.19033
       -1.25077
       -1.47057
       -1.38695
       -1.20088
       -1.35123
       -1.19786
       -1.36194
       -1.34600
       -1.14092
       -1.21463
       -0.97368
       -1.28499
       -1.35996
       -1.31657
       -1.25341
       -1.40540
       -1.26669
       -1.30780
       -1.26139
       -1.14806
       -1.13979
       -1.20523
       -1.17769
       -1.30209
       -1.23305
       -1.29533
       -1.18651
       -1.33634
       -1.38746
       -1.27113
       -1.22768
       -1.09256
       -1.30726
       -1.21300
       -1.30475
       -1.26024
       -1.22253
       -1.32932
       -1.25140
       -1.16896
       -1.42412
       -1.34614
       -1.17802
       -1.14572
       -1.22702
       -1.41812
       -1.44149
       -1.14056
       -1.37559
       -0.12916
       -0.16461
       -1.38742
       -0.26620
       -1.31862
       -1.45254
       -1.15423
       -1.24996
       -1.22787
       -1.41863
       -1.20313
       -1.41186
       -1.33570
       -1.17893
       -1.34498
       -1.40489
       -1.10702
       -1.18227
       -1.21192
       -1.44834
       -1.30882
       -1.03601
       -1.37469
       -1.16811
       -1.42490
       -1.47221
       -1.16447
       -1.21582
       -0.91318
       -1.23269
       -1.32998
       -1.26665
       -1.38126
       -1.02091
       -1.17506
       -1.44153
       -1.25417
       -1.21230
       -1.43439
       -1.17710
       -1.23137
       -1.18468
       -1.14027
       -1.26895
       -1.18648
       -1.02944
       -1.16731
       -0.03955
       -1.16712
       -1.34155
       -1.33674
       -1.07924
       -1.29413
       -1.34352
       -1.16564
       -1.11442
       -1.08540
       -1.34788
       -1.03743
       -1.14560
       -1.29208
       -1.31698
       -1.23826
       -1.06886
       -1.19437
       -1.16644
       -1.08321
       -1.29025
       -1.42501
       -1.40450
       -1.13680
       -1.13789
       -1.12985
       -1.34378
       -1.25582
       -1.16431
       -1.12927
       -1.18685
       -1.31564
       -1.31948
       -1.41027
       -1.39276
       -1.22917
       -1.25816
       -1.23704
       -1.30625
       -1.21680
       -1.20859
       -1.17588
       -1.23950
       -1.36261
       -1.19868
       -1.32748
       -1.32570
       -0.25952
       -1.38029
       -1.24655
       -1.21594
       -1.41939
       -1.18769
       -1.16126
       -1.23060
       -1.19440
       -1.22973
       -1.24171
       -1.18409
       -1.19521
       -1.12062
       -1.17321
       -1.29751
       -0.16192
       -1.26991
       -1.44979
       -1.40353
       -1.18998
       -1.33323
       -1.20397
       -1.35628
       -1.34047
       -1.16964
       -1.18433
       -0.94866
       -1.24149
       -1.36028
       -1.27162
       -1.23498
       -1.42140
       -1.27112
       -1.29283
       -1.22989
       -1.13866
       -1.13519
       -1.21161
       -1.18934
       -1.32205
       -1.24261
       -1.32844
       -1.18737
       -1.37152
       -1.38004
       -1.27675
       -1.22316
       -1.07779
       -1.31476
       -1.22012
       -1.32284
       -1.26654
       -1.24249
       -1.30679
       -1.22504
       -1.19102
       -1.40983
       -1.33197
       -1.18078
       -1.15379
       -1.21282
       -1.43740
       -1.39674
       -1.14872
       -1.37948
       -0.11813
       -0.19753
       -1.38575
       -0.26654
       -1.31603
       -1.47120
       -1.15131
       -1.27455
       -1.24157
       -1.39960
       -1.24343
       -1.39700
       -1.37787
       -1.18621
       -1.34158
       -1.39051
       -1.11408
       -1.18303
       -1.23630
       -1.44446
       -1.30104
       -1.01152
       -1.36021
       -1.19323
       -1.38788
       -1.47967
       -1.18268
       -1.20072
       -0.90816
       -1.19877
       -1.33215
       -1.25944
       -1.37195
       -1.02839
       -1.17173
       -1.43932
       -1.22669
       -1.17984
       -1.42295
       -1.19873
       -1.26231
       -1.22187
       -1.14258
       -1.25893
       -1.20089
       -1.03034
       -1.15571
       -0.07561
       -1.18007
       -1.35006
       -1.36402
       -1.06681
       -1.30027
       -1.34931
       -1.17010
       -1.13431
       -1.10080
       -1.35642
       -0.99950
       -1.14939
       -1.28830
       -1.33065
       -1.23343
       -1.11175
       -1.19453
       -1.17511
       -1.07990
       -1.30131
       -1.40651
       -1.40888
       -1.16893
       -1.12211
       -1.11412
       -1.36863
       -1.30478
       -1.19928
       -1.15695
       -1.19883
       -1.33106
       -1.31591
       -1.42612
       -1.36682
       -1.22953
       -1.24737
       -1.21098
       -1.29525
       -1.22670
       -1.27152
       -1.20988
       -1.22945
       -1.35575
       -1.19810
       -1.30730
       -1.32227
       -0.26148
       -1.35147
       -1.26075
       -1.23828
       -1.40517
       -1.15604
       -1.14685
       -1.23779
       -1.20986
       -1.24586
       -1.23514
       -1.15810
       -1.18451
       -1.14207
       -1.18864
       -1.29443
       -0.16153
       -1.27418
       -1.43424
       -1.41209
       -1.18690
       -1.36619
       -1.21581
       -1.36393
       -1.34670
       -1.15424
       -1.18528
       -0.95488
       -1.23177
       -1.36779
       -1.27861
       -1.23827
       -1.41382
       -1.26440
       -1.32564
       -1.24686
       -1.17073
       -1.13656
       -1.22298
       -1.21227
       -1.30507
       -1.22035
       -1.36155
       -1.21182
       -1.35561
       -1.36354
       -1.28179
       -1.22255
       -1.10943
       -1.33034
       -1.23368
       -1.32360
       -1.25660
       -1.21095
       -1.29272
       -1.20877
       -1.15526
       -1.40369
       -1.34160
       -1.16728
       -1.16125
       -1.21671
       -1.42109
       -1.39861
       -1.18564
       -1.39417
       -0.12407
       -0.18348
       -1.39442
       -0.27420
       -1.31892
       -1.42958
       -1.14828
       -1.27298
       -1.19151
       -1.42278
       -1.22717
       -1.45218
       -1.37575
       -1.19992
       -1.33692
       -1.41308
       -1.12819
       -1.20921
       -1.23937
       -1.44365
       -1.31455
       -1.04206
       -1.34645
       -1.19860
       -1.40592
       -1.49207
       -1.15343
       -1.19003
       -0.90721
       -1.18427
       -1.34799
       -1.25174
       -1.37767
       -1.03431
       -1.15979
       -1.42356
       -1.24844
       -1.16685
       -1.44467
       -1.17834
       -1.26699
       -1.24537
       -1.13027
       -1.23456
       -1.22060
       -1.03432
       -1.15665
       -0.06154
       -1.20496
       -1.35468
       -1.34260
       -1.07521
       -1.34594
       -1.32827
       -1.18365
       -1.13355
       -1.11842
       -1.36866
       -1.01842
       -1.14780
       -1.26875
       -1.31827
       -1.26229
       -1.09342
       -1.22455
       -1.18659
       -1.06894
       -1.27535
       -1.40476
       -1.42046
       -1.16130
       -1.13556
       -1.10801
       -1.37390
       -1.27929
       -1.21310
       -1.14543
       -1.21048
       -1.31784
       -1.30666
       -1.38883
       -1.39737
       -1.23215
       -1.25110
       -1.20707
       -1.28222
       -1.21428
       -1.35001
       -1.23180
       -1.23129
       -1.34832
       -1.18668
       -1.31198
       -1.29109
       -0.30465
       -1.37855
       -1.27364
       -1.24706
       -1.40664
       -1.14988
       -1.15411
       -1.21220
       -1.22189
       -1.23626
       -1.23006
       -1.18277
       -1.16322
       -1.13797
       -1.14972
       -1.27162
       -0.14702
       -1.24127
       -1.41857
       -1.38912
       -1.18390
       -1.34523
       -1.21219
       -1.35501
       -1.34467
       -1.17603
       -1.19436
       -0.92380
       -1.24618
       -1.33511
       -1.28180
       -1.24736
       -1.41076
       -1.25599
       -1.33064
       -1.20661
       -1.16854
       -1.15452
       -1.18623
       -1.22579
       -1.27004
       -1.22733
       -1.39241
       -1.20907
       -1.36423
       -1.35886
       -1.24490
       -1.22296
       -1.10701
       -1.29797
       -1.20803
       -1.32868
       -1.23695
       -1.22866
       -1.28307
       -1.25282
       -1.14184
       -1.38301
       -1.33522
       -1.14577
       -1.15178
       -1.20871
       -1.43450
       -1.38538
       -1.18851
       -1.37807
       -0.12417
       -0.21357
       -1.36790
       -0.28786
       -1.33092
       -1.43944
       -1.14801
       -1.30760
       -1.20942
       -1.45485
       -1.23026
       -1.44308
       -1.35970
       -1.15761
       -1.35107
       -1.37664
       -1.10977
       -1.21867
       -1.22422
       -1.41663
       -1.29499
       -0.99096
       -1.37839
       -1.17726
       -1.39602
       -1.48556
       -1.17311
       -1.20698
       -0.88956
       -1.16677
       -1.33365
       -1.28144
       -1.39434
       -1.04427
       -1.13661
       -1.41581
       -1.28315
       -1.18483
       -1.44601
       -1.18135
       -1.26806
       -1.26139
       -1.11967
       -1.19939
       -1.24816
       -1.02995
       -1.13440
       -0.05982
       -1.20559
       -1.39983
       -1.37365
       -1.09156
       -1.30981
       -1.35526
       -1.18775
       -1.13003
       -1.09780
       -1.40084
       -1.00229
       -1.16876
       -1.26292
       -1.32935
       -1.28287
       -1.11192
       -1.23935
       -1.21326
       -1.07548
       -1.27987
       -1.41891
       -1.40448
       -1.15516
       -1.14972
       -1.11689
       -1.36893
       -1.26943
       -1.22909
       -1.14872
       -1.23187
       -1.33085
       -1.31040
       -1.39547
       -1.37165
       -1.25377
       -1.27409
       -1.19729
       -1.27128
       -1.21044
       -1.39533
       -1.20701
       -1.22448
       -1.34395
       -1.18594
       -1.31547
       -1.30270
       -0.29871
       -1.36047
       -1.26799
       -1.22139
       -1.40423
       -1.15981
       -1.18076
       -1.24079
       -1.22588
       -1.20567
       -1.26888
       -1.18501
       -1.15731
       -1.12155
       -1.14617
       -1.27471
       -0.13707
       -1.25525
       -1.38920
       -1.37039
       -1.20144
       -1.34940
       -1.22998
       -1.37259
       -1.35510
       -1.18215
       -1.19322
       -0.91657
       -1.24743
       -1.34479
       -1.28497
       -1.20999
       -1.37794
       -1.26018
       -1.31967
       -1.20881
       -1.18793
       -1.15201
       -1.23122
       -1.19614
       -1.30733
       -1.23283
       -1.39059
       -1.22533
       -1.36987
       -1.39870
       -1.20997
       -1.20655
       -1.09951
       -1.33802
       -1.20911
       -1.30190
       -1.22611
       -1.21159
       -1.26549
       -1.26899
       -1.15122
       -1.38011
       -1.32098
       -1.14458
       -1.14467
       -1.19839
       -1.43858
       -1.37447
       -1.19210
       -1.34331
       -0.11627
       -0.22210
       -1.37409
       -0.30654
       -1.32358
       -1.43330
       -1.12084
       -1.26747
       -1.18735
       -1.44324
       -1.23251
       -1.42198
       -1.36579
       -1.19904
       -1.35833
       -1.38440
       -1.14824
       -1.21263
       -1.25284
       -1.42646
       -1.30732
       -0.96930
       -1.37203
       -1.20474
       -1.38883
       -1.47231
       -1.19661
       -1.19129
       -0.86747
       -1.19671
       -1.32051
       -1.29119
       -1.36250
       -1.03934
       -1.17302
       -1.42659
       -1.27739
       -1.17117
       -1.46552
       -1.19574
       -1.25910
       -1.26604
       -1.17333
       -1.21223
       -1.26071
       -1.02349
       -1.15474
       -0.03773
       -1.24417
       -1.41095
       -1.36720
       -1.07716
       -1.34026
       -1.34000
       -1.18592
       -1.13825
       -1.10623
       -1.38107
       -0.99354
       -1.16721
       -1.27186
       -1.33301
       -1.30359
       -1.09891
       -1.21939
       -1.22094
       -1.09778
       -1.27827
       -1.46482
       -1.39874
       -1.20230
       -1.16215
       -1.10632
       -1.37044
       -1.29728
       -1.22434
       -1.12890
       -1.21342
       -1.31316
       -1.29802
       -1.37289
       -1.39128
       -1.26000
       -1.31124
       -1.19419
       -1.28378
       -1.18506
       -1.42093
       -1.21002
       -1.21453
       -1.34704
       -1.14743
       -1.29893
       -1.32079
       -0.28650
       -1.33578
       -1.24047
       -1.20323
       -1.36506
       -1.18382
       -1.14488
       -1.21202
       -1.23278
       -1.21639
       -1.23210
       -1.18620
       -1.17427
       -1.11804
       -1.15941
       -1.27566
       -0.13938
       -1.21080
       -1.38941
       -1.34169
       -1.19370
       -1.37093
       -1.22154
       -1.36688
       -1.34582
       -1.17654
       -1.18071
       -0.87099
       -1.26748
       -1.37030
       -1.30222
       -1.23736
       -1.40521
       -1.25769
       -1.30482
       -1.19933
       -1.17536
       -1.16162
       -1.23414
       -1.18492
       -1.31274
       -1.23415
       -1.38434
       -1.23281
       -1.34650
       -1.42818
       -1.21757
       -1.23060
       -1.12196
       -1.32388
       -1.22283
       -1.32559
       -1.22677
       -1.20527
       -1.27601
       -1.24799
       -1.11433
       -1.39647
       -1.32810
       -1.15405
       -1.12127
       -1.16756
       -1.44234
       -1.38538
       -1.16439
       -1.33959
       -0.12323
       -0.25653
       -1.40336
       -0.34244
       -1.34560
       -1.46862
       -1.14839
       -1.27886
       -1.17879
       -1.44858
       -1.22100
       -1.41087
       -1.36137
       -1.20642
       -1.38512
       -1.36252
       -1.14056
       -1.19023
       -1.28091
       -1.41278
       -1.28113
       -0.96440
       -1.35560
       -1.20257
       -1.40552
       -1.48941
       -1.18241
       -1.17699
       -0.91069
       -1.18595
       -1.32060
       -1.30043
       -1.37844
       -1.05100
       -1.18429
       -1.43107
       -1.28144
       -1.13301
       -1.44254
       -1.18666
       -1.24432
       -1.26132
       -1.19734
       -1.19807
       -1.24438
       -1.00113
       -1.14890
       -0.07225
       -1.25562
       -1.36717
       -1.37296
       -1.08255
       -1.31969
       -1.34406
       -1.14625
       -1.14097
       -1.10891
       -1.39418
       -1.00455
       -1.20670
       -1.25952
       -1.26927
       -1.30111
       -1.10724
       -1.23688
       -1.23831
       -1.13027
       -1.31169
       -1.43116
       -1.39970
       -1.19718
       -1.15652
       -1.06179
       -1.37807
       -1.30347
       -1.22262
       -1.14111
       -1.21530
       -1.31824
       -1.29605
       -1.38599
       -1.37137
       -1.24595
       -1.28960
       -1.20481
       -1.29686
       -1.16415
       -1.44507
       -1.19114
       -1.21661
       -1.32344
       -1.15389
       -1.29629
       -1.32970
       -0.29624
       -1.34467
       -1.29306
       -1.21095
       -1.40204
       -1.17566
       -1.12628
       -1.22106
       -1.23616
       -1.18469
       -1.22557
       -1.17377
       -1.19256
       -1.11131
       -1.13981
       -1.30132
       -0.14337
       -1.22948
       -1.38028
       -1.32748
       -1.19949
       -1.37725
       -1.24681
       -1.36999
       -1.33964
       -1.17810
       -1.22043
       -0.89152
       -1.23254
       -1.36865
       -1.30226
       -1.23868
       -1.37662
       -1.26564
       -1.31131
       -1.21913
       -1.17317
       -1.16359
       -1.23448
       -1.18266
       -1.29793
       -1.22188
       -1.37656
       -1.20417
       -1.34423
       -1.40945
       -1.19673
       -1.24370
       -1.13125
       -1.32156
       -1.20715
       -1.29506
       -1.18634
       -1.20304
       -1.30316
       -1.24676
       -1.09895
       -1.36964
       -1.37589
       -1.15381
       -1.14526
       -1.18713
       -1.42409
       -1.39120
       -1.16943
       -1.29829
       -0.12593
       -0.27896
       -1.38133
       -0.33640
       -1.32396
       -1.46254
       -1.13915
       -1.28616
       -1.14846
       -1.44460
       -1.24332
       -1.42391
       -1.35348
       -1.21076
       -1.36129
       -1.36938
       -1.13221
       -1.17701
       -1.23161
       -1.41725
       -1.29290
       -0.96396
       -1.36980
       -1.22623
       -1.41212
       -1.48316
       -1.16753
       -1.15573
       -0.87940
       -1.19001
       -1.32645
       -1.29153
       -1.35360
       -1.04189
       -1.19305
       -1.45269
       -1.28367
       -1.16580
       -1.42059
       -1.20008
       -1.19662
       -1.25735
       -1.16632
       -1.19225
       -1.23337
       -1.02591
       -1.14970
       -0.07526
       -1.26622
       -1.37308
       -1.39068
       -1.08353
       -1.30583
       -1.34114
       -1.14464
       -1.15497
       -1.07556
       -1.42291
       -0.99824
       -1.18525
       -1.26422
       -1.27345
       -1.31579
       -1.10932
       -1.23104
       -1.25265
       -1.15786
       -1.29707
       -1.42700
       -1.38135
       -1.21218
       -1.12372
       -1.08086
       -1.37809
       -1.29118
       -1.21624
       -1.15256
       -1.20512
       -1.31263
       -1.30602
       -1.37643
       -1.34014
       -1.23449
       -1.26545
       -1.22430
       -1.26101
       -1.19740
       -1.42489
       -1.21084
       -1.21350
       -1.33531
       -1.18314
       -1.30373
       -1.34542
       -0.33434
       -1.33092
       -1.29954
       -1.20945
       -1.42322
       -1.16382
       -1.12429
       -1.24124
       -1.23743
       -1.15625
       -1.23950
       -1.19614
       -1.20390
       -1.13280
       -1.13922
       -1.29729
       -0.13269
       -1.21650
       -1.39496
       -1.35632
       -1.18389
       -1.38105
       -1.25184
       -1.33988
       -1.33573
       -1.20173
       -1.21176
       -0.91097
       -1.25445
       -1.34653
       -1.29628
       -1.20755
       -1.36880
       -1.26703
       -1.33018
       -1.20927
       -1.18912
       -1.16770
       -1.23416
       -1.18098
       -1.27369
       -1.22866
       -1.36439
       -1.18279
       -1.35546
       -1.41982
       -1.19057
       -1.24544
       -1.11745
       -1.33075
       -1.22950
       -1.31184
       -1.17453
       -1.22341
       -1.26441
       -1.23844
       -1.09675
       -1.35834
       -1.37027
       -1.18423
       -1.11486
       -1.19991
       -1.39520
       -1.41668
       -1.16176
       -1.30869
       -0.10313
       -0.28775
       -1.35655
       -0.31627
       -1.33640
       -1.45229
       -1.11762
       -1.27779
       -1.16507
       -1.43905
       -1.22577
       -1.44880
       -1.36813
       -1.19031
       -1.37024
       -1.37926
       -1.13128
       -1.16148
       -1.24535
       -1.40448
       -1.30256
       -0.97294
       -1.35600
       -1.20011
       -1.40886
       -1.46009
       -1.17827
       -1.13661
       -0.86633
       -1.20449
       -1.31585
       -1.32885
       -1.36720
       -1.04574
       -1.17792
       -1.42972
       -1.27383
       -1.18022
       -1.43964
       -1.19528
       -1.16840
       -1.22767
       -1.16599
       -1.17147
       -1.23285
       -1.05265
       -1.15768
       -0.09676
       -1.25343
       -1.33486
       -1.39166
       -1.08396
       -1.30926
       -1.32213
       -1.13712
       -1.12217
       -1.07046
       -1.38753
       -1.00074
       -1.16901
       -1.25576
       -1.29001
       -1.28129
       -1.11595
       -1.18070
       -1.24705
       -1.15902
       -1.28359
       -1.42846
       -1.34802
       -1.20760
       -1.14356
       -1.09825
       -1.38360
       -1.31854
       -1.20911
       -1.16752
       -1.20239
       -1.30181
       -1.29164
       -1.39886
       -1.33148
       -1.25723
       -1.27698
       -1.21628
       -1.26827
       -1.22486
       -1.41705
       -1.23147
       -1.22667
       -1.31156
       -1.16641
       -1.32686
       -1.31925
       -0.34525
       -1.31869
       -1.28816
       -1.20245
       -1.39619
       -1.16347
       -1.13714
       -1.23514
       -1.23548
       -1.17689
       -1.25038
       -1.14574
       -1.16904
       -1.14672
       -1.17754
       -1.26914
       -0.15725
       -1.24248
       -1.38653
       -1.35525
       -1.19058
       -1.35782
       -1.24603
       -1.35815
       -1.34284
       -1.20937
       -1.17917
       -0.87918
       -1.24843
       -1.32780
       -1.28126
       -1.21507
       -1.35526
       -1.27169
       -1.29828
       -1.22898
       -1.17543
       -1.19572
       -1.22358
       -1.18105
       -1.25666
       -1.23444
       -1.35846
       -1.17737
       -1.32727
       -1.40452
       -1.21817
       -1.21237
       -1.10239
       -1.28946
       -1.25432
       -1.31909
       -1.18754
       -1.22225
       -1.26784
       -1.25977
       -1.12081
       -1.34673
       -1.34694
       -1.17255
       -1.08901
       -1.18063
       -1.39990
       -1.43743
       -1.18004
       -1.32488
       -0.11817
       -0.29098
       -1.38229
       -0.31711
       -1.32821
       -1.39632
       -1.14517
       -1.29525
       -1.15459
       -1.43187
       -1.19901
       -1.45656
       -1.37846
       -1.18907
       -1.36331
       -1.42361
       -1.12040
       -1.17700
       -1.24436
       -1.41616
       -1.34113
       -0.95636
       -1.35483
       -1.18658
       -1.37714
       -1.43401
       -1.17387
       -1.14810
       -0.86847
       -1.20155
       -1.30582
       -1.33096
       -1.35583
       -1.05647
       -1.17413
       -1.44149
       -1.25919
       -1.17865
       -1.43088
       -1.17592
       -1.19608
       -1.22303
       -1.15349
       -1.17679
       -1.23993
       -1.05306
       -1.15902
       -0.10423
       -1.22005
       -1.32732
       -1.36689
       -1.10650
       -1.33753
       -1.34414
       -1.19154
       -1.10292
       -1.04829
       -1.38590
       -1.00693
       -1.15701
       -1.25988
       -1.26541
       -1.29144
       -1.09962
       -1.16659
       -1.22434
       -1.13316
       -1.27501
       -1.41702
       -1.37698
       -1.19256
       -1.13762
       -1.06291
       -1.38793
       -1.32690
       -1.20070
       -1.14831
       -1.18840
       -1.30977
       -1.31673
       -1.40083
       -1.34246
       -1.23598
       -1.26336
       -1.24728
       -1.28005
       -1.21726
       -1.42245
       -1.24420
       -1.21947
       -1.29564
       -1.17271
       -1.29844
       -1.32883
       -0.34056
       -1.32887
       -1.24682
       -1.22490
       -1.40541
       -1.17016
       -1.12585
       -1.23414
       -1.23509
       -1.18479
       -1.29655
       -1.16569
       -1.17885
       -1.13290
       -1.18475
       -1.27191
       -0.16158
       -1.25745
       -1.38637
       -1.36984
       -1.18628
       -1.36297
       -1.24411
       -1.36808
       -1.36724
       -1.18765
       -1.18608
       -0.89805
       -1.27916
       -1.32471
       -1.30927
       -1.24745
       -1.39575
       -1.27017
       -1.27938
       -1.24680
       -1.13709
       -1.18323
       -1.21881
       -1.16227
       -1.28575
       -1.24756
       -1.39169
       -1.17113
       -1.34605
       -1.38141
       -1.24688
       -1.20754
       -1.10778
       -1.28697
       -1.24170
       -1.32847
       -1.19041
       -1.21132
       -1.28735
       -1.23902
       -1.12714
       -1.38947
       -1.38885
       -1.16339
       -1.10257
       -1.21054
       -1.39619
       -1.41827
       -1.17441
       -1.32597
       -0.12495
       -0.27364
       -1.37423
       -0.32901
       -1.36852
       -1.40984
       -1.14211
       -1.28259
       -1.17053
       -1.42831
       -1.20301
       -1.44020
       -1.38384
       -1.15238
       -1.34425
       -1.38768
       -1.14263
       -1.14818
       -1.21858
       -1.43997
       -1.33845
       -0.96481
       -1.34644
       -1.17024
       -1.34742
       -1.41872
       -1.20157
       -1.13917
       -0.89820
       -1.19424
       -1.28574
       -1.36664
       -1.35897
       -1.06833
       -1.22136
       -1.41336
       -1.27175
       -1.19177
       -1.42799
       -1.19850
       -1.19155
       -1.23921
       -1.16743
       -1.18070
       -1.23877
       -1.04104
       -1.15160
       -0.06854
       -1.22688
       -1.32876
       -1.33962
       -1.12481
       -1.35733
       -1.32908
       -1.20444
       -1.09862
       -1.02145
       -1.38572
       -0.98823
       -1.16986
       -1.28938
       -1.29479
       -1.30595
       -1.10812
       -1.18158
       -1.21858
       -1.09191
       -1.29333
       -1.39615
       -1.40045
       -1.14154
       -1.12119
       -1.07640
       -1.37564
       -1.29646
       -1.20994
       -1.12038
       -1.21585
       -1.31711
       -1.29344
       -1.40884
       -1.37425
       -1.25668
       -1.25787
       -1.25811
       -1.24630
       -1.23790
       -1.43673
       -1.22764
       -1.21554
       -1.28543
       -1.20104
       -1.27893
       -1.28280
       -0.37694
       -1.34613
       -1.23951
       -1.22024
       -1.37981
       -1.18183
       -1.14581
       -1.23795
       -1.23884
       -1.18367
       -1.26522
       -1.19105
       -1.22563
       -1.14342
       -1.17644
       -1.29278
       -0.14573
       -1.25516
       -1.41515
       -1.38377
       -1.18585
       -1.35823
       -1.24198
       -1.38179
       -1.32934
       -1.17802
       -1.19157
       -0.87331
       -1.25301
       -1.34198
       -1.28413
       -1.21912
       -1.34687
       -1.24656
       -1.27957
       -1.24148
       -1.10712
       -1.16123
       -1.22729
       -1.13967
       -1.29859
       -1.22863
       -1.36116
       -1.16691
       -1.35685
       -1.41227
       -1.21710
       -1.21381
       -1.08798
       -1.30147
       -1.24604
       -1.31831
       -1.20406
       -1.21486
       -1.25752
       -1.17888
       -1.10712
       -1.37397
       -1.35086
       -1.15814
       -1.08919
       -1.21353
       -1.41655
       -1.42100
       -1.15023
       -1.33026
       -0.08100
       -0.28788
       -1.36807
       -0.32047
       -1.37195
       -1.42685
       -1.14393
       -1.27247
       -1.13969
       -1.42144
       -1.23540
       -1.40294
       -1.37866
       -1.20365
       -1.34333
       -1.41538
       -1.16862
       -1.19152
       -1.20835
       -1.42390
       -1.29038
       -0.95395
       -1.35612
       -1.14096
       -1.35652
       -1.42635
       -1.22994
       -1.15346
       -0.91896
       -1.17233
       -1.25282
       -1.37693
       -1.37073
       -1.08566
       -1.22286
       -1.41559
       -1.29533
       -1.18206
       -1.40077
       -1.19814
       -1.19073
       -1.22998
       -1.19261
       -1.17999
       -1.21572
       -1.01673
       -1.15011
       -0.08873
       -1.22119
       -1.29398
       -1.34807
       -1.11311
       -1.36234
       -1.34732
       -1.19266
       -1.08637
       -1.02217
       -1.35099
       -0.97385
       -1.14271
       -1.30158
       -1.29276
       -1.30649
       -1.10810
       -1.20849
       -1.24375
       -1.11343
       -1.31837
       -1.41808
       -1.40861
       -1.13857
       -1.09374
       -1.07525
       -1.40124
       -1.28604
       -1.18458
       -1.15039
       -1.22985
       -1.30544
       -1.32401
       -1.38519
       -1.36001
       -1.25570
       -1.26973
       -1.25334
       -1.28201
       -1.25275
       -1.44758
       -1.21080
       -1.20771
       -1.29137
       -1.16925
       -1.30558
       -1.27784
       -0.38850
       -1.31769
       -1.22713
       -1.24180
       -1.38329
       -1.19090
       -1.14020
       -1.21478
       -1.25424
       -1.21024
       -1.26686
       -1.18575
       -1.24347
       -1.13919
       -1.13224
       -1.25503
       -0.13135
       -1.24607
       -1.39411
       -1.39701
       -1.22860
       -1.33702
       -1.25306
       -1.38644
       -1.33751
       -1.16375
       -1.19561
       -0.85007
       -1.25831
       -1.37230
       -1.29921
       -1.23516
       -1.33955
       -1.26631
       -1.29928
       -1.22290
       -1.11074
       -1.16391
       -1.24990
       -1.12324
       -1.31344
       -1.22698
       -1.37806
       -1.17907
       -1.35518
       -1.40073
       -1.17046
       -1.18589
       -1.08525
       -1.34881
       -1.23339
       -1.33402
       -1.17694
       -1.22221
       -1.26112
       -1.21302
       -1.10599
       -1.39602
       -1.34504
       -1.14787
       -1.11074
       -1.20578
       -1.44747
       -1.44735
       -1.15826
       -1.31862
       -0.11812
       -0.27660
       -1.36644
       -0.31735
       -1.35758
       -1.43102
       -1.14792
       -1.26491
       -1.16690
       -1.40594
       -1.19944
       -1.38372
       -1.35876
       -1.19167
       -1.31308
       -1.42783
       -1.16889
       -1.17871
       -1.23650
       -1.43319
       -1.33466
       -0.95289
       -1.31240
       -1.17310
       -1.36054
       -1.41101
       -1.21851
       -1.14249
       -0.88531
       -1.17063
       -1.27297
       -1.36040
       -1.33081
       -1.06157
       -1.22036
       -1.40075
       -1.30309
       -1.15866
       -1.41908
       -1.22790
       -1.19606
       -1.23571
       -1.19153
       -1.19104
       -1.20484
       -1.01530
       -1.18528
       -0.10256
       -1.22657
       -1.32046
       -1.37075
       -1.10237
       -1.34821
       -1.35184
       -1.19101
       -1.08430
       -1.02385
       -1.34522
       -0.94837
       -1.18551
       -1.28411
       -1.28929
       -1.30632
       -1.12068
       -1.25401
       -1.22757
       -1.12140
       -1.31962
       -1.40159
       -1.42762
       -1.14397
       -1.12556
       -1.07070
       -1.36632
       -1.29617
       -1.20885
       -1.14621
       -1.20511
       -1.31769
       -1.31893
       -1.40258
       -1.35173
       -1.26337
       -1.27816
       -1.26317
       -1.30321
       -1.23525
       -1.43574
       -1.22070
       -1.20967
       -1.26754
       -1.19008
       -1.28949
       -1.30257
       -0.41113
       -1.34802
       -1.26737
       -1.24271
       -1.39396
       -1.21273
       -1.11691
       -1.22269
       -1.24876
       -1.22743
       -1.22429
       -1.16606
       -1.20159
       -1.12365
       -1.09180
       -1.25098
       -0.16511
       -1.23607
       -1.38278
       -1.33216
       -1.24539
       -1.36674
       -1.21029
       -1.38503
       -1.32518
       -1.17411
       -1.19634
       -0.83559
       -1.27105
       -1.33275
       -1.26994
       -1.25844
       -1.37087
       -1.27891
       -1.30137
       -1.24687
       -1.13578
       -1.17214
       -1.22239
       -1.13472
       -1.34212
       -1.23131
       -1.40944
       -1.18520
       -1.34951
       -1.40238
       -1.18310
       -1.19102
       -1.09442
       -1.34136
       -1.21848
       -1.31295
       -1.16934
       -1.22020
       -1.26122
       -1.23764
       -1.11016
       -1.37679
       -1.28451
       -1.11967
       -1.09356
       -1.21654
       -1.43848
       -1.42085
       -1.17180
       -1.33694
       -0.12965
       -0.26726
       -1.39836
       -0.33224
       -1.32824
       -1.42811
       -1.12437
       -1.25286
       -1.14073
       -1.37503
       -1.21163
       -1.40090
       -1.34645
       -1.20985
       -1.33462
       -1.39310
       -1.22764
       -1.16062
       -1.18495
       -1.41971
       -1.35269
       -0.95227
       -1.28627
       -1.17280
       -1.35087
       -1.47005
       -1.18611
       -1.14480
       -0.85706
       -1.17256
       -1.26088
       -1.35698
       -1.35072
       -1.01691
       -1.21404
       -1.40823
       -1.28173
       -1.15928
       -1.44659
       -1.23216
       -1.19014
       -1.24187
       -1.19397
       -1.21027
       -1.20183
       -0.98981
       -1.19920
       -0.11046
       -1.26430
       -1.31946
       -1.35660
       -1.05471
       -1.34602
       -1.32649
       -1.21680
       -1.08044
       -1.00910
       -1.38217
       -0.94999
       -1.17789
       -1.25122
       -1.29311
       -1.31306
       -1.16162
       -1.28332
       -1.26022
       -1.09441
       -1.31860
       -1.37407
       -1.42380
       -1.16041
       -1.14783
       -1.06453
       -1.36416
       -1.30437
       -1.21976
       -1.16195
       -1.18992
       -1.31222
       -1.32058
       -1.39952
       -1.36433
       -1.24945
       -1.25396
       -1.25440
       -1.28300
       -1.24100
       -1.46202
       -1.20651
       -1.20165
       -1.23699
       -1.18446
       -1.30781
       -1.28058
       -0.41368
       -1.33964
       -1.26395
       -1.22659
       -1.40114
       -1.19649
       -1.11427
       -1.21911
       -1.26032
       -1.24100
       -1.22645
       -1.17417
       -1.21565
       -1.12604
       -1.10951
       -1.27667
       -0.17199
       -1.21624
       -1.41645
       -1.34306
       -1.22695
       -1.36909
       -1.20719
       -1.38230
       -1.33485
       -1.21050
       -1.21153
       -0.84226
       -1.27330
       -1.33461
       -1.28662
       -1.26295
       -1.35656
       -1.32855
       -1.31974
       -1.23157
       -1.13266
       -1.17378
       -1.22064
       -1.12759
       -1.32275
       -1.25218
       -1.40215
       -1.18247
       -1.34714
       -1.39178
       -1.18779
       -1.18150
       -1.08993
       -1.35069
       -1.22627
       -1.30300
       -1.16482
       -1.23681
       -1.24428
       -1.24729
       -1.14840
       -1.42115
       -1.29749
       -1.11260
       -1.10899
       -1.19102
       -1.43994
       -1.41677
       -1.21015
       -1.34332
       -0.13434
       -0.26687
       -1.39097
       -0.35489
       -1.32548
       -1.42549
       -1.12600
       -1.24493
       -1.14819
       -1.40252
       -1.23712
       -1.39710
       -1.36613
       -1.22871
       -1.31912
       -1.41730
       -1.18189
       -1.14129
       -1.20154
       -1.43040
       -1.30780
       -0.96021
       -1.30372
       -1.19475
       -1.33257
       -1.43652
       -1.19594
       -1.16363
       -0.86645
       -1.17299
       -1.27847
       -1.35257
       -1.36108
       -1.03213
       -1.17565
       -1.38722
       -1.27794
       -1.12433
       -1.38876
       -1.22921
       -1.15521
       -1.26647
       -1.16506
       -1.23094
       -1.20831
       -0.98900
       -1.15324
       -0.07469
       -1.24782
       -1.34633
       -1.34892
       -1.05317
       -1.34335
       -1.33785
       -1.22127
       -1.07148
       -1.01478
       -1.37759
       -0.95780
       -1.16575
       -1.21627
       -1.30257
       -1.31405
       -1.16137
       -1.28126
       -1.23179
       -1.07911
       -1.31581
       -1.37224
       -1.38067
       -1.18038
       -1.12005
       -1.08247
       -1.36323
       -1.31182
       -1.21878
       -1.12323
       -1.15642
       -1.27703
       -1.31651
       -1.41460
       -1.37577
       -1.25645
       -1.22167
       -1.23980
       -1.30458
       -1.24195
       -1.45379
       -1.22843
       -1.17021
       -1.25359
       -1.16063
       -1.29177
       -1.27794
       -0.44519
       -1.33081
       -1.24491
       -1.17855
       -1.41349
       -1.18616
       -1.13253
       -1.20839
       -1.29438
       -1.25750
       -1.22044
       -1.18644
       -1.21506
       -1.12748
       -1.13296
       -1.31130
       -0.14984
       -1.22886
       -1.42462
       -1.34851
       -1.23381
       -1.35639
       -1.22717
       -1.36208
       -1.34020
       -1.18646
       -1.19601
       -0.82563
       -1.26349
       -1.35914
       -1.31059
       -1.27700
       -1.37342
       -1.33612
       -1.34174
       -1.22337
       -1.16703
       -1.20318
       -1.23395
       -1.16778
       -1.32447
       -1.27173
       -1.40085
       -1.14483
       -1.35848
       -1.38390
       -1.17508
       -1.17466
       -1.11168
       -1.36000
       -1.22230
       -1.30679
       -1.16410
       -1.23290
       -1.24818
       -1.22152
       -1.14094
       -1.38857
       -1.29999
       -1.09601
       -1.09346
       -1.15210
       -1.41957
       -1.42026
       -1.20566
       -1.34311
       -0.11495
       -0.27943
       -1.38402
       -0.38352
       -1.32690
       -1.40984
       -1.10986
       -1.22617
       -1.15814
       -1.42163
       -1.19831
       -1.39909
       -1.35991
       -1.24646
       -1.34470
       -1.38097
       -1.15933
       -1.15652
       -1.21304
       -1.44298
       -1.30653
       -0.93395
       -1.30683
       -1.21378
       -1.32396
       -1.40511
       -1.18478
       -1.13559
       -0.83497
       -1.16852
       -1.28616
       -1.35868
       -1.37045
       -1.03326
       -1.16801
       -1.38432
       -1.26765
       -1.15849
       -1.39553
       -1.21969
       -1.15398
       -1.24968
       -1.16416
       -1.23289
       -1.22251
       -1.00136
       -1.17635
       -0.08777
       -1.22013
       -1.32809
       -1.36999
       -1.06699
       -1.30927
       -1.32411
       -1.21222
       -1.08070
       -1.04987
       -1.35369
       -0.95203
       -1.15690
       -1.20736
       -1.28495
       -1.29721
       -1.18608
       -1.28335
       -1.24392
       -1.11291
       -1.30234
       -1.38879
       -1.35948
       -1.17478
       -1.11217
       -1.10375
       -1.35524
       -1.30823
       -1.25359
       -1.12384
       -1.14021
       -1.29092
       -1.30302
       -1.40876
       -1.35980
       -1.27733
       -1.20767
       -1.26478
       -1.33492
       -1.25863
       -1.44241
       -1.22822
       -1.18061
       -1.29049
       -1.15423
       -1.31313
       -1.27081
       -0.45197
       -1.34577
       -1.24128
       -1.17582
       -1.43588
       -1.17711
       -1.12709
       -1.23226
       -1.29659
       -1.23742
       -1.23437
       -1.19072
       -1.20932
       -1.11993
       -1.15338
       -1.26365
       -0.13708
       -1.20930
       -1.41428
       -1.35146
       -1.21553
       -1.35553
       -1.23007
       -1.36348
       -1.35297
       -1.14700
       -1.17364
       -0.84182
       -1.25635
       -1.35187
       -1.29712
       -1.28341
       -1.34849
       -1.32481
       -1.33046
       -1.25319
       -1.17054
       -1.21800
       -1.24697
       -1.14456
       -1.31056
       -1.26233
       -1.36145
       -1.14474
       -1.37112
       -1.35323
       -1.17919
       -1.14612
       -1.11397
       -1.34201
       -1.23886
       -1.32835
       -1.17479
       -1.21688
       -1.25022
       -1.20174
       -1.14324
       -1.38641
       -1.29797
       -1.08766
       -1.06417
       -1.17794
       -1.43340
       -1.38479
       -1.19300
       -1.35023
       -0.12159
       -0.29430
       -1.38532
       -0.40022
       -1.32802
       -1.42480
       -1.11178
       -1.23479
       -1.16373
       -1.42701
       -1.16433
       -1.39711
       -1.35086
       -1.22625
       -1.34278
       -1.40730
       -1.11230
       -1.16452
       -1.22600
       -1.45803
       -1.29448
       -0.95599
       -1.31349
       -1.20872
       -1.35876
       -1.41454
       -1.17190
       -1.14833
       -0.84793
       -1.19290
       -1.30649
       -1.35611
       -1.35784
       -1.04656
       -1.16091
       -1.37215
       -1.26490
       -1.16186
       -1.41352
       -1.21544
       -1.14996
       -1.23799
       -1.14840
       -1.22291
       -1.20706
       -0.97345
       -1.16164
       -0.10219
       -1.28836
       -1.35828
       -1.35480
       -1.09337
       -1.31560
       -1.29775
       -1.22455
       -1.09127
       -1.07959
       -1.33914
       -0.92504
       -1.15877
       -1.20482
       -1.30258
       -1.28760
       -1.18109
       -1.30178
       -1.25075
       -1.11297
       -1.29250
       -1.37220
       -1.35233
       -1.20062
       -1.09892
       -1.09892
       -1.36205
       -1.27319
       -1.22229
       -1.14076
       -1.16219
       -1.27454
       -1.29087
       -1.40436
       -1.39673
       -1.28635
       -1.22738
       -1.24884
       -1.32930
       -1.25208
       -1.44790
       -1.21765
       -1.18065
       -1.31107
       -1.15679
       -1.30435
       -1.30857
       -0.52484
       -1.31848
       -1.25164
       -1.18707
       -1.43288
       -1.15218
       -1.14119
       -1.27619
       -1.31579
       -1.27398
       -1.25163
       -1.19028
       -1.22391
       -1.11381
       -1.17142
       -1.26464
       -0.16279
       -1.19875
       -1.40930
       -1.33854
       -1.21896
       -1.34655
       -1.23261
       -1.34431
       -1.35949
       -1.16616
       -1.15012
       -0.83499
       -1.29134
       -1.37727
       -1.32085
       -1.24659
       -1.33834
       -1.28375
       -1.31429
       -1.21195
       -1.14091
       -1.21612
       -1.23513
       -1.16197
       -1.30371
       -1.27721
       -1.35197
       -1.11331
       -1.36697
       -1.39555
       -1.20109
       -1.12419
       -1.10641
       -1.32637
       -1.24017
       -1.31240
       -1.17359
       -1.23885
       -1.27670
       -1.17657
       -1.16156
       -1.38269
       -1.30528
       -1.10918
       -1.08072
       -1.16550
       -1.45426
       -1.41894
       -1.20654
       -1.32536
       -0.18623
       -0.28337
       -1.40431
       -0.40710
       -1.32746
       -1.43778
       -1.11660
       -1.25158
       -1.14722
       -1.40764
       -1.19422
       -1.41036
       -1.36888
       -1.23985
       -1.33795
       -1.40414
       -1.09378
       -1.15419
       -1.21853
       -1.40857
       -1.29992
       -0.95025
       -1.30701
       -1.21650
       -1.37271
       -1.41691
       -1.14297
       -1.15169
       -0.84651
       -1.19889
       -1.30018
       -1.36584
       -1.35711
       -1.07755
       -1.19355
       -1.39921
       -1.28478
       -1.16210
       -1.40635
       -1.20777
       -1.15863
       -1.25367
       -1.16054
       -1.21883
       -1.19011
       -0.96071
       -1.17995
       -0.10983
       -1.27602
       -1.38702
       -1.34306
       -1.08672
       -1.29078
       -1.31829
       -1.21548
       -1.07420
       -1.05893
       -1.37476
       -0.88914
       -1.16541
       -1.20594
       -1.29103
       -1.27101
       -1.17526
       -1.26048
       -1.22868
       -1.12123
       -1.29087
       -1.42954
       -1.36636
       -1.18128
       -1.07731
       -1.13531
       -1.35976
       -1.29404
       -1.21428
       -1.14195
       -1.15930
       -1.28668
       -1.28823
       -1.39604
       -1.40427
       -1.29010
       -1.23302
       -1.24853
       -1.31611
       -1.26009
       -1.46843
       -1.23895
       -1.20160
       -1.29799
       -1.14598
       -1.31877
       -1.32632
       -0.58747
       -1.34433
       -1.25289
       -1.19667
       -1.39532
       -1.17683
       -1.15618
       -1.24745
       -1.32518
       -1.28814
       -1.22647
       -1.18371
       -1.21886
       -1.11993
       -1.14940
       -1.24530
       -0.14812
       -1.18623
       -1.40889
       -1.34156
       -1.19637
       -1.36155
       -1.22163
       -1.34690
       -1.34396
       -1.16803
       -1.14386
       -0.83337
       -1.28633
       -1.33413
       -1.31801
       -1.23226
       -1.34241
       -1.29268
       -1.31211
       -1.26799
       -1.16252
       -1.20570
       -1.23557
       -1.15134
       -1.28135
       -1.25748
       -1.31144
       -1.13228
       -1.34830
       -1.39760
       -1.21792
       -1.14549
       -1.08958
       -1.33998
       -1.26400
       -1.31540
       -1.18746
       -1.23462
       -1.26294
       -1.21282
       -1.17760
       -1.38744
       -1.31882
       -1.11875
       -1.07116
       -1.18968
       -1.43232
       -1.42104
       -1.23395
       -1.31247
       -0.15277
       -0.30813
       -1.43247
       -0.41353
       -1.32435
       -1.43783
       -1.10959
       -1.28025
       -1.17044
       -1.40739
       -1.18841
       -1.40679
       -1.33735
       -1.22604
       -1.34925
       -1.39944
       -1.09077
       -1.13611
       -1.26334
       -1.45186
       -1.30736
       -0.95276
       -1.29368
       -1.19301
       -1.37094
       -1.41920
       -1.11474
       -1.11730
       -0.83867
       -1.21558
       -1.28276
       -1.36799
       -1.38266
       -1.06247
       -1.19357
       -1.38735
       -1.26822
       -1.17596
       -1.40640
       -1.21915
       -1.16022
       -1.23504
       -1.13944
       -1.22009
       -1.20971
       -0.98595
       -1.23575
       -0.09037
       -1.22798
       -1.38333
       -1.37994
       -1.07305
       -1.31718
       -1.30233
       -1.23871
       -1.03986
       -1.07709
       -1.39539
       -0.89134
       -1.16257
       -1.21140
       -1.31832
       -1.30902
       -1.21198
       -1.25750
       -1.22487
       -1.15427
       -1.28640
       -1.41464
       -1.37813
       -1.19319
       -1.08917
       -1.13006
       -1.38514
       -1.28699
       -1.18387
       -1.12698
       -1.15201
       -1.26788
       -1.27736
       -1.41631
       -1.36563
       -1.27417
       -1.24896
       -1.25991
       -1.27222
       -1.25546
       -1.44818
       -1.24698
       -1.19132
       -1.30342
       -1.17095
       -1.29445
       -1.32331
       -0.64373
       -1.35526
       -1.26386
       -1.22183
       -1.40098
       -1.15864
       -1.14521
       -1.24614
       -1.30361
       -1.29360
       -1.21797
       -1.15107
       -1.24658
       -1.12802
       -1.11778
       -1.23676
       -0.14960
       -1.19626
       -1.42882
       -1.36486
       -1.22388
       -1.36216
       -1.21275
       -1.32342
       -1.36417
       -1.15551
       -1.13968
       -0.85857
       -1.30418
       -1.32577
       -1.27764
       -1.24305
       -1.33490
       -1.33677
       -1.30496
       -1.23545
       -1.17848
       -1.21519
       -1.23961
       -1.14905
       -1.27975
       -1.25155
       -1.32237
       -1.15822
       -1.35644
       -1.39219
       -1.20352
       -1.15093
       -1.08479
       -1.35619
       -1.24080
       -1.29337
       -1.19359
       -1.24015
       -1.28212
       -1.19873
       -1.13732
       -1.38750
       -1.33608
       -1.09748
       -1.03381
       -1.16932
       -1.46764
       -1.42739
       -1.22940
       -1.29033
       -0.18038
       -0.33011
       -1.41404
       -0.43357
       -1.31236
       -1.41698
       -1.08173
       -1.23864
       -1.17835
       -1.40462
       -1.16697
       -1.39206
       -1.34047
       -1.19688
       -1.32822
       -1.41860
       -1.08026
       -1.14831
       -1.27332
       -1.43150
       -1.30636
       -0.91338
       -1.32307
       -1.17925
       -1.37476
       -1.43290
       -1.08933
       -1.11677
       -0.80906
       -1.21056
       -1.29566
       -1.35789
       -1.34929
       -1.07032
       -1.17089
       -1.36789
       -1.26531
       -1.12638
       -1.44670
       -1.18377
       -1.16020
       -1.21028
       -1.13552
       -1.22573
       -1.19529
       -0.99521
       -1.22235
       -0.09833
       -1.21821
       -1.36685
       -1.39588
       -1.07018
       -1.29595
       -1.31776
       -1.20561
       -1.03853
       -1.09350
       -1.38149
       -0.88820
       -1.16232
       -1.23330
       -1.29419
       -1.28623
       -1.20353
       -1.26249
       -1.24900
       -1.15033
       -1.28921
       -1.40278
       -1.38305
       -1.17794
       -1.07989
       -1.11538
       -1.37254
       -1.29372
       -1.19980
       -1.12716
       -1.17149
       -1.25956
       -1.26313
       -1.41458
       -1.35389
       -1.28819
       -1.23359
       -1.25869
       -1.26338
       -1.21879
       -1.46581
       -1.23470
       -1.21397
       -1.31576
       -1.18398
       -1.35607
       -1.33784
       -0.74278
       -1.36469
       -1.25025
       -1.21235
       -1.43176
       -1.17421
       -1.16393
       -1.24649
       -1.34072
       -1.29173
       -1.23527
       -1.18250
       -1.25386
       -1.12770
       -1.07720
       -1.22446
       -0.16668
       -1.22118
       -1.40323
       -1.35531
       -1.18419
       -1.35923
       -1.20859
       -1.33705
       -1.33429
       -1.19992
       -1.11293
       -0.84657
       -1.31888
       -1.33865
       -1.29867
       -1.23258
       -1.34128
       -1.35437
       -1.31448
       -1.23011
       -1.15031
       -1.20169
       -1.27430
       -1.16887
       -1.27253
       -1.25069
       -1.35407
       -1.17652
       -1.38151
       -1.38582
       -1.16109
       -1.19152
       -1.06729
       -1.33439
       -1.24611
       -1.32677
       -1.18331
       -1.21280
       -1.29205
       -1.18464
       -1.11542
       -1.39893
       -1.34257
       -1.07664
       -1.01838
       -1.17985
       -1.43706
       -1.41230
       -1.23139
       -1.25862
       -0.16534
       -0.34632
       -1.40353
       -0.46941
       -1.31487
       -1.43361
       -1.06766
       -1.23540
       -1.17687
       -1.39925
       -1.16960
       -1.39495
       -1.33407
       -1.20242
       -1.33942
       -1.41482
       -1.06346
       -1.12413
       -1.29792
       -1.39281
       -1.32707
       -0.91333
       -1.28607
       -1.16112
       -1.39042
       -1.41089
       -1.10087
       -1.12409
       -0.75834
       -1.22903
       -1.27286
       -1.37052
       -1.34960
       -1.06479
       -1.19493
       -1.35885
       -1.25173
       -1.13428
       -1.45311
       -1.20865
       -1.14367
       -1.21859
       -1.11713
       -1.24015
       -1.17523
       -1.01026
       -1.22831
       -0.06211
       -1.21011
       -1.32844
       -1.36514
       -1.05216
       -1.31137
       -1.30831
       -1.20840
       -1.03132
       -1.10078
       -1.38522
       -0.85439
       -1.16960
       -1.24171
       -1.27563
       -1.30700
       -1.22531
       -1.26412
       -1.26775
       -1.13973
       -1.27801
       -1.41717
       -1.38666
       -1.16535
       -1.10347
       -1.10535
       -1.37504
       -1.28565
       -1.19404
       -1.08193
       -1.15066
       -1.28140
       -1.27544
       -1.41890
       -1.38103
       -1.29827
       -1.21809
       -1.23491
       -1.27263
       -1.24668
       -1.42949
       -1.23204
       -1.21722
       -1.28388
       -1.17074
       -1.30447
       -1.30006
       -0.85874
       -1.36567
       -1.20614
       -1.18135
       -1.44092
       -1.14960
       -1.14412
       -1.24157
       -1.30694
       -1.27148
       -1.24765
       -1.16601
       -1.27124
       -1.10687
       -1.09105
       -1.23414
       -0.16755
       -1.21524
       -1.40032
       -1.36630
       -1.21147
       -1.38431
       -1.23486
       -1.35179
       -1.32618
       -1.21670
       -1.16873
       -0.81695
       -1.29701
       -1.32865
       -1.28494
       -1.25274
       -1.35626
       -1.31856
       -1.30989
       -1.21858
       -1.14090
       -1.18055
       -1.26785
       -1.16382
       -1.26165
       -1.25496
       -1.35754
       -1.17193
       -1.36635
       -1.38921
       -1.15884
       -1.17821
       -1.07020
       -1.31790
       -1.23932
       -1.29083
       -1.17739
       -1.20824
       -1.26171
       -1.18398
       -1.10204
       -1.40551
       -1.32247
       -1.08002
       -0.99476
       -1.17787
       -1.45094
       -1.38800
       -1.22845
       -1.26138
       -0.17423
       -0.33106
       -1.37828
       -0.49971
       -1.33218
       -1.43640
       -1.07105
       -1.22725
       -1.15695
       -1.40301
       -1.16857
       -1.39355
       -1.31378
       -1.19602
       -1.31056
       -1.41341
       -1.08120
       -1.14651
       -1.28669
       -1.42894
       -1.30682
       -0.90821
       -1.29401
       -1.18558
       -1.39095
       -1.45159
       -1.08087
       -1.12822
       -0.78489
       -1.22089
       -1.26284
       -1.34722
       -1.33208
       -1.07182
       -1.16725
       -1.40254
       -1.25647
       -1.17312
       -1.45233
       -1.24718
       -1.12140
       -1.21235
       -1.12090
       -1.24387
       -1.17154
       -1.02244
       -1.20310
       -0.05838
       -1.21027
       -1.32869
       -1.37906
       -1.03853
       -1.32486
       -1.28635
       -1.26326
       -1.02490
       -1.11807
       -1.39830
       -0.82172
       -1.16410
       -1.27048
       -1.28746
       -1.33030
       -1.21216
       -1.29903
       -1.25399
       -1.13784
       -1.27958
       -1.41967
       -1.37848
       -1.17429
       -1.09695
       -1.08706
       -1.38431
       -1.30062
       -1.18576
       -1.04715
       -1.15033
       -1.25502
       -1.32701
       -1.41060
       -1.39844
       -1.30793
       -1.22107
       -1.24295
       -1.24970
       -1.25741
       -1.42222
       -1.26185
       -1.20203
       -1.28288
       -1.17512
       -1.28561
       -1.29930
       -0.95654
       -1.35834
       -1.24410
       -1.16609
       -1.42896
       -1.15956
       -1.16478
       -1.25894
       -1.29110
       -1.25337
       -1.23831
       -1.19604
       -1.24448
       -1.10979
       -1.08553
       -1.26323
       -0.18597
       -1.19461
       -1.38368
       -1.35762
       -1.19239
       -1.36662
       -1.21459
       -1.35348
       -1.34710
       -1.21417
       -1.16316
       -0.79263
       -1.31381
       -1.30811
       -1.27764
       -1.25057
       -1.39196
       -1.30559
       -1.26678
       -1.21352
       -1.16765
       -1.17765
       -1.23538
       -1.14719
       -1.26511
       -1.26477
       -1.37510
       -1.19390
       -1.35095
       -1.39256
       -1.17944
       -1.18796
       -1.07010
       -1.30193
       -1.21872
       -1.29522
       -1.17604
       -1.22663
       -1.28138
       -1.18275
       -1.09491
       -1.36414
       -1.30821
       -1.07066
       -1.00581
       -1.15717
       -1.42584
       -1.37777
       -1.19125
       -1.26908
       -0.17273
       -0.35064
       -1.40352
       -0.51548
       -1.33156
       -1.41619
       -1.05744
       -1.23102
       -1.14396
       -1.39928
       -1.15375
       -1.38367
       -1.33326
       -1.19298
       -1.30367
       -1.39455
       -1.09718
       -1.17032
       -1.29312
       -1.42087
       -1.28283
       -0.88703
       -1.32040
       -1.15611
       -1.37908
       -1.45611
       -1.12298
       -1.13906
       -0.75751
       -1.22546
       -1.25028
       -1.37566
       -1.32462
       -1.06714
       -1.20494
       -1.43436
       -1.24823
       -1.21121
       -1.41589
       -1.22912
       -1.11554
       -1.21363
       -1.13002
       -1.24853
       -1.20661
       -1.00529
       -1.18138
       -0.09424
       -1.18267
       -1.31293
       -1.42315
       -1.05985
       -1.29440
       -1.29552
       -1.22836
       -1.04621
       -1.11528
       -1.39882
       -0.78595
       -1.14817
       -1.24865
       -1.29494
       -1.36371
       -1.17864
       -1.27880
       -1.24360
       -1.15452
       -1.26108
       -1.40672
       -1.36688
       -1.17873
       -1.13517
       -1.07468
       -1.40325
       -1.29211
       -1.22557
       -1.05066
       -1.16517
       -1.27100
       -1.31449
       -1.38360
       -1.36642
       -1.27595
       -1.19806
       -1.23276
       -1.22644
       -1.23920
       -1.44570
       -1.26561
       -1.15870
       -1.29318
       -1.13416
       -1.29603
       -1.29196
       -1.09866
       -1.35520
       -1.23015
       -1.17420
       -1.42609
       -1.16056
       -1.15554
       -1.27180
       -1.26071
       -1.25084
       -1.23868
       -1.21056
       -1.25661
       -1.12468
       -1.07849
       -1.26040
       -0.18645
       -1.15210
       -1.38044
       -1.32488
       -1.17228
       -1.36897
       -1.20351
       -1.34922
       -1.34947
       -1.19729
       -1.16843
       -0.80650
       -1.30989
       -1.31264
       -1.25645
       -1.22488
       -1.37737
       -1.29708
       -1.28941
       -1.17964
       -1.16899
       -1.17167
       -1.27049
       -1.16372
       -1.28214
       -1.26622
       -1.36155
       -1.18724
       -1.38357
       -1.39554
       -1.17004
       -1.16111
       -1.05680
       -1.32272
       -1.17555
       -1.30670
       -1.18340
       -1.23578
       -1.28597
       -1.18938
       -1.10084
       -1.36267
       -1.31025
       -1.09039
       -1.01674
       -1.17087
       -1.43247
       -1.39915
       -1.17893
       -1.29147
       -0.14243
       -0.36219
       -1.39864
       -0.58045
       -1.37342
       -1.42555
       -1.03974
       -1.23311
       -1.13176
       -1.40093
       -1.13638
       -1.38601
       -1.35769
       -1.18955
       -1.32653
       -1.41200
       -1.11071
       -1.18536
       -1.28832
       -1.43036
       -1.26478
       -0.90434
       -1.33114
       -1.17637
       -1.35373
       -1.47937
       -1.13327
       -1.13792
       -0.74098
       -1.25860
       -1.22794
       -1.33424
       -1.34868
       -1.08155
       -1.19022
       -1.42301
       -1.25737
       -1.20353
       -1.42755
       -1.24503
       -1.11066
       -1.21357
       -1.11337
       -1.25168
       -1.23052
       -0.99524
       -1.19902
       -0.12598
       -1.17310
       -1.31343
       -1.38141
       -1.04674
       -1.31161
       -1.27059
       -1.22938
       -1.03952
       -1.13073
       -1.41608
       -0.77693
       -1.17558
       -1.23896
       -1.33177
       -1.35115
       -1.20611
       -1.24354
       -1.23999
       -1.13959
       -1.26900
       -1.43508
       -1.40289
       -1.15955
       -1.12990
       -1.11528
       -1.37703
       -1.29447
       -1.17487
       -1.03867
       -1.14492
       -1.28360
       -1.30144
       -1.40660
       -1.34374
       -1.24061
       -1.20290
       -1.25474
       -1.21712
       -1.24626
       -1.40640
       -1.27823
       -1.14034
       -1.29428
       -1.12052
       -1.29262
       -1.27711
       -1.19005
       -1.36895
       -1.21351
       -1.18699
       -1.43832
       -1.13333
       -1.18303
       -1.25971
       -1.27406
       -1.24331
       -1.20670
       -1.22202
       -1.27534
       -1.10457
       -1.11521
       -1.23187
       -0.19661
       -1.20751
       -1.38926
       -1.30645
       -1.18852
       -1.38121
       -1.19538
       -1.33806
       -1.34953
       -1.19031
       -1.15698
       -0.78237
       -1.29226
       -1.32856
       -1.25712
       -1.23792
       -1.35764
       -1.31168
       -1.27684
       -1.18279
       -1.16903
       -1.15570
       -1.23502
       -1.17703
       -1.29365
       -1.23229
       -1.33825
       -1.16762
       -1.39961
       -1.39785
       -1.17323
       -1.11938
       -1.06127
       -1.32720
       -1.20039
       -1.31934
       -1.21456
       -1.24969
       -1.27337
       -1.21286
       -1.06251
       -1.34911
       -1.32508
       -1.11498
       -1.00721
       -1.18791
       -1.41822
       -1.39788
       -1.18306
       -1.30177
       -0.13107
       -0.37646
       -1.37727
       -0.64970
       -1.32602
       -1.40445
       -1.03267
       -1.26648
       -1.12344
       -1.40105
       -1.15789
       -1.38663
       -1.38485
       -1.17403
       -1.30483
       -1.40437
       -1.12097
       -1.15321
       -1.24679
       -1.44685
       -1.29248
       -0.90088
       -1.32786
       -1.19941
       -1.36690
       -1.45311
       -1.11043
       -1.12230
       -0.67912
       -1.24517
       -1.24121
       -1.33617
       -1.34240
       -1.09304
       -1.13414
       -1.41162
       -1.25677
       -1.19560
       -1.42404
       -1.21131
       -1.13273
       -1.20740
       -1.09836
       -1.23455
       -1.23796
       -0.99592
       -1.18170
       -0.10684
       -1.15918
       -1.28622
       -1.38072
       -1.02114
       -1.33955
       -1.29223
       -1.18432
       -1.05842
       -1.12298
       -1.37473
       -0.77381
       -1.17457
       -1.26783
       -1.33951
       -1.33078
       -1.18420
       -1.22666
       -1.27885
       -1.11971
       -1.26898
       -1.38118
       -1.35089
       -1.19620
       -1.10554
       -1.08274
       -1.36939
       -1.29902
       -1.17882
       -1.03072
       -1.15239
       -1.26801
       -1.27573
       -1.42783
       -1.33865
       -1.24287
       -1.18707
       -1.24427
       -1.22685
       -1.22767
       -1.42856
       -1.23154
       -1.13148
       -1.31081
       -1.16871
       -1.31936
       -1.29767
       -1.28697
       -1.35847
       -1.21278
       -1.19098
       -1.43579
       -1.11633
       -1.20606
       -1.23945
       -1.28725
       -1.27629
       -1.18472
       -1.21887
       -1.26429
       -1.10455
       -1.10439
       -1.21719
       -0.21085
       -1.19485
       -1.40514
       -1.31758
       -1.18763
       -1.38136
       -1.20276
       -1.34976
       -1.33682
       -1.16861
       -1.15733
       -0.76025
       -1.27017
       -1.32652
       -1.26914
       -1.22934
       -1.37705
       -1.30324
       -1.27761
       -1.17702
       -1.18781
       -1.20301
       -1.21917
       -1.15130
       -1.30912
       -1.23561
       -1.35075
       -1.15173
       -1.37879
       -1.35673
       -1.17135
       -1.09843
       -1.06625
       -1.29471
       -1.23981
       -1.31529
       -1.21308
       -1.22748
       -1.24059
       -1.18699
       -1.04840
       -1.35228
       -1.32899
       -1.08117
       -1.00423
       -1.17273
       -1.42517
       -1.41042
       -1.15467
       -1.31109
       -0.12780
       -0.38850
       -1.38754
       -0.73658
       -1.32011
       -1.39475
       -1.04525
       -1.25231
       -1.13619
       -1.41305
       -1.17794
       -1.42514
       -1.35865
       -1.16741
       -1.33361
       -1.40752
       -1.12854
       -1.15812
       -1.23953
       -1.43052
       -1.30625
       -0.93470
       -1.33052
       -1.21058
       -1.35167
       -1.43653
       -1.12546
       -1.10443
       -0.69976
       -1.23846
       -1.24468
       -1.34718
       -1.34703
       -1.06615
       -1.13721
       -1.40565
       -1.28345
       -1.20632
       -1.40215
       -1.21356
       -1.11721
       -1.21573
       -1.12848
       -1.20698
       -1.22545
       -1.03907
       -1.17546
       -0.12910
       -1.10510
       -1.30769
       -1.38100
       -1.02453
       -1.34832
       -1.29091
       -1.18433
       -1.10394
       -1.11995
       -1.40436
       -0.74747
       -1.15801
       -1.29370
       -1.30863
       -1.35355
       -1.17593
       -1.21003
       -1.26534
       -1.13186
       -1.28413
       -1.38284
       -1.36483
       -1.21654
       -1.11323
       -1.12029
       -1.38495
       -1.29967
       -1.18008
       -1.04283
       -1.14469
       -1.28543
       -1.27629
       -1.43577
       -1.35237
       -1.24470
       -1.19767
       -1.22294
       -1.23329
       -1.23435
       -1.44400
       -1.18279
       -1.13038
       -1.31354
       -1.15882
       -1.28376
       -1.29490
       -1.34729
       -1.34851
       -1.26533
       -1.19290
       -1.45390
       -1.11903
       -1.23700
       -1.25442
       -1.28245
       -1.26539
       -1.19875
       -1.21785
       -1.23599
       -1.09736
       -1.12907
       -1.20574
       -0.21614
       -1.21993
       -1.40683
       -1.34569
       -1.18984
       -1.38681
       -1.22425
       -1.33194
       -1.33646
       -1.20065
       -1.20159
       -0.73346
       -1.23114
       -1.34146
       -1.27831
       -1.26571
       -1.38209
       -1.31606
       -1.28437
       -1.14893
       -1.16259
       -1.21232
       -1.22360
       -1.11519
       -1.29500
       -1.22738
       -1.34375
       -1.13644
       -1.37740
       -1.38678
       -1.15661
       -1.12012
       -1.04344
       -1.31740
       -1.24256
       -1.30569
       -1.17689
       -1.24535
       -1.22900
       -1.21520
       -1.06389
       -1.35075
       -1.34940
       -1.06590
       -0.99687
       -1.17555
       -1.42470
       -1.41044
       -1.15708
       -1.30580
       -0.15643
       -0.39870
       -1.33720
       -0.83936
       -1.31344
       -1.40269
       -1.06133
       -1.23418
       -1.10216
       -1.41843
       -1.16421
       -1.41341
       -1.31869
       -1.20036
       -1.33131
       -1.40202
       -1.12070
       -1.15276
       -1.24390
       -1.36129
       -1.29892
       -0.94381
       -1.30799
       -1.19162
       -1.36395
       -1.44262
       -1.11994
       -1.09923
       -0.65312
       -1.26697
       -1.21383
       -1.35274
       -1.36223
       -1.08293
       -1.13478
       -1.35946
       -1.27375
       -1.16983
       -1.42133
       -1.19562
       -1.12628
       -1.20972
       -1.12886
       -1.18633
       -1.22981
       -0.99596
       -1.18064
       -0.13494
       -1.12611
       -1.30337
       -1.37053
       -1.05403
       -1.35215
       -1.28875
       -1.14735
       -1.12536
       -1.12631
       -1.40807
       -0.72406
       -1.14563
       -1.27461
       -1.30795
       -1.31622
       -1.15046
       -1.20359
       -1.25672
       -1.14623
       -1.25629
       -1.40340
       -1.36940
       -1.19723
       -1.13434
       -1.09623
       -1.35838
       -1.29973
       -1.15052
       -1.05580
       -1.17491
       -1.27557
       -1.27299
       -1.44382
       -1.36323
       -1.24207
       -1.19498
       -1.19141
       -1.25323
       -1.23021
       -1.45464
       -1.16495
       -1.15178
       -1.30414
       -1.11611
       -1.28424
       -1.32410
       -1.34324
       -1.35498
       -1.28302
       -1.18425
       -1.44829
       -1.09839
       -1.24866
       -1.26043
       -1.28065
       -1.27126
       -1.18937
       -1.22916
       -1.24171
       -1.09806
       -1.08760
       -1.22525
       -0.22682
       -1.19506
       -1.40035
       -1.34901
       -1.22930
       -1.38326
       -1.23339
       -1.30622
       -1.36047
       -1.18876
       -1.22640
       -0.72869
       -1.23620
       -1.36146
       -1.28934
       -1.23389
       -1.37065
       -1.30982
       -1.29309
       -1.12838
       -1.15558
       -1.22027
       -1.23344
       -1.11421
       -1.32893
       -1.23953
       -1.38977
       -1.15987
       -1.36784
       -1.36624
       -1.14042
       -1.12644
       -1.05391
       -1.31412
       -1.23815
       -1.31853
       -1.19977
       -1.24789
       -1.22479
       -1.23548
       -1.05343
       -1.32392
       -1.34836
       -1.08620
       -1.01095
       -1.16111
       -1.43984
       -1.44859
       -1.13438
       -1.28701
       -0.14148
       -0.43758
       -1.36094
       -0.94021
       -1.31201
       -1.38229
       -1.05431
       -1.21952
       -1.11174
       -1.43223
       -1.17432
       -1.41057
       -1.30144
       -1.18955
       -1.31754
       -1.38485
       -1.12725
       -1.15856
       -1.23014
       -1.40984
       -1.25738
       -0.94719
       -1.31432
       -1.20334
       -1.36665
       -1.46152
       -1.11043
       -1.10261
       -0.63132
       -1.27476
       -1.21732
       -1.31201
       -1.38667
       -1.08989
       -1.13933
       -1.36745
       -1.27239
       -1.18354
       -1.44257
       -1.20724
       -1.11479
       -1.19269
       -1.11066
       -1.18612
       -1.21591
       -1.00895
       -1.19685
       -0.12217
       -1.14088
       -1.32926
       -1.39085
       -1.05986
       -1.35889
       -1.30843
       -1.17355
       -1.10025
       -1.10913
       -1.39861
       -0.69269
       -1.17914
       -1.28783
       -1.26628
       -1.32474
       -1.15622
       -1.20736
       -1.25605
       -1.16940
       -1.20885
       -1.40128
       -1.36594
       -1.18602
       -1.12123
       -1.08632
       -1.34246
       -1.29833
       -1.17649
       -1.05720
       -1.17924
       -1.27166
       -1.28302
       -1.42228
       -1.34837
       -1.25606
       -1.20811
       -1.20284
       -1.29191
       -1.24090
       -1.46110
       -1.19579
       -1.17267
       -1.30952
       -1.11873
       -1.27463
       -1.32005
       -1.37793
       -1.38684
       -1.28025
       -1.17978
       -1.40314
       -1.11555
       -1.22843
       -1.29129
       -1.32653
       -1.24972
       -1.18908
       -1.22290
       -1.23727
       -1.12537
       -1.12132
       -1.22323
       -0.22169
       -1.19029
       -1.41034
       -1.34400
       -1.21675
       -1.36770
       -1.25372
       -1.31783
       -1.36532
       -1.19498
       -1.20535
       -0.67755
       -1.29495
       -1.39631
       -1.29200
       -1.23029
       -1.39731
       -1.31637
       -1.30433
       -1.13319
       -1.12115
       -1.21965
       -1.24141
       -1.13305
       -1.29937
       -1.23270
       -1.37525
       -1.15331
       -1.34045
       -1.38565
       -1.12836
       -1.14088
       -1.06856
       -1.29439
       -1.23097
       -1.31535
       -1.17107
       -1.24613
       -1.21746
       -1.24274
       -1.04822
       -1.37003
       -1.35224
       -1.09826
       -0.99942
       -1.15792
       -1.42021
       -1.40115
       -1.12536
       -1.30780
       -0.16234
       -0.46800
       -1.33571
       -1.07404
       -1.31888
       -1.38045
       -1.07961
       -1.23566
       -1.09141
       -1.43395
       -1.17028
       -1.42981
       -1.30953
       -1.19989
       -1.31714
       -1.41309
       -1.13349
       -1.16971
       -1.21950
       -1.40049
       -1.28050
       -0.92520
       -1.29490
       -1.17550
       -1.40329
       -1.46196
       -1.10855
       -1.10298
       -0.56109
       -1.27224
       -1.21444
       -1.30271
       -1.40007
       -1.08531
       -1.12165
       -1.34699
       -1.27255
       -1.22477
       -1.37057
       -1.19355
       -1.13381
       -1.17390
       -1.11423
       -1.19172
       -1.19935
       -1.02547
       -1.21701
       -0.12733
       -1.15314
       -1.32729
       -1.41302
       -1.06635
       -1.31915
       -1.29764
       -1.17015
       -1.07106
       -1.12521
       -1.39223
       -0.63260
       -1.18305
       -1.30648
       -1.25705
       -1.31830
       -1.16538
       -1.17911
       -1.23792
       -1.15131
       -1.22382
       -1.38596
       -1.37483
       -1.16202
       -1.13881
       -1.08963
       -1.32784
       -1.26206
       -1.17826
       -1.05877
       -1.18273
       -1.26136
       -1.28317
       -1.41301
       -1.34895
       -1.26395
       -1.24464
       -1.23352
       -1.27912
       -1.23410
       -1.44190
       -1.17154
       -1.16872
       -1.33635
       -1.07097
       -1.24285
       -1.30140
       -1.42035
       -1.37539
       -1.24036
       -1.20899
       -1.38797
       -1.10921
       -1.22613
       -1.28238
       -1.34754
       -1.26448
       -1.21219
       -1.21886
       -1.24481
       -1.13551
       -1.15094
       -1.22503
       -0.18286
       -1.22095
       -1.41862
       -1.34570
       -1.25857
       -1.36560
       -1.23756
       -1.33319
       -1.36053
       -1.21000
       -1.22633
       -0.65259
       -1.28084
       -1.37197
       -1.29429
       -1.19676
       -1.37501
       -1.29299
       -1.29734
       -1.13734
       -1.12759
       -1.19768
       -1.23093
       -1.14142
       -1.25712
       -1.22941
       -1.38519
       -1.15315
       -1.35648
       -1.36537
       -1.14016
       -1.15672
       -1.03581
       -1.31335
       -1.22587
       -1.28504
       -1.18191
       -1.23864
       -1.25321
       -1.22995
       -1.05500
       -1.38797
       -1.35580
       -1.07964
       -1.00883
       -1.14047
       -1.43365
       -1.38793
       -1.14104
       -1.30594
       -0.14739
       -0.49152
       -1.33925
       -1.19688
       -1.33175
       -1.38108
       -1.12221
       -1.24618
       -1.08037
       -1.45657
       -1.13466
       -1.40636
       -1.28112
       -1.19296
       -1.31351
       -1.42891
       -1.15374
       -1.16270
       -1.25422
       -1.43063
       -1.28964
       -0.92533
       -1.34206
       -1.18652
       -1.37139
       -1.45335
       -1.10801
       -1.09095
       -0.49055
       -1.25985
       -1.22080
       -1.29224
       -1.42022
       -1.09660
       -1.11462
       -1.37240
       -1.25982
       -1.21303
       -1.37514
       -1.18583
       -1.15018
       -1.14288
       -1.10690
       -1.20990
       -1.15938
       -1.00368
       -1.19307
       -0.12524
       -1.13188
       -1.31977
       -1.44539
       -1.06416
       -1.32113
       -1.28927
       -1.17419
       -1.06854
       -1.12456
       -1.35905
       -0.56995
       -1.18764
       -1.29547
       -1.28993
       -1.33242
       -1.20432
       -1.17412
       -1.19909
       -1.15668
       -1.21961
       -1.38138
       -1.37530
       -1.18028
       -1.11676
       -1.07556
       -1.33841
       -1.30170
       -1.17778
       -1.04154
       -1.16916
       -1.24660
       -1.27676
       -1.41600
       -1.33489
       -1.24127
       -1.23643
       -1.22218
       -1.23662
       -1.27278
       -1.41743
       -1.19103
       -1.17358
       -1.35333
       -1.07555
       -1.27160
       -1.29597
       -1.42048
       -1.33042
       -1.23568
       -1.19358
       -1.40872
       -1.13818
       -1.23773
       -1.28701
       -1.33975
       -1.21057
       -1.18424
       -1.20645
       -1.24922
       -1.15605
       -1.14659
       -1.24450
       -0.17440
       -1.23333
       -1.44378
       -1.35770
       -1.23675
       -1.36758
       -1.22555
       -1.34757
       -1.35729
       -1.24541
       -1.22079
       -0.64816
       -1.26241
       -1.33845
       -1.29172
       -1.23386
       -1.34396
       -1.30396
       -1.32452
       -1.12340
       -1.14037
       -1.18219
       -1.21883
       -1.14226
       -1.31176
       -1.22251
       -1.36398
       -1.18301
       -1.33600
       -1.35331
       -1.14052
       -1.15203
       -1.04354
       -1.28246
       -1.23876
       -1.28522
       -1.17592
       -1.22898
       -1.26741
       -1.17982
       -1.06005
       -1.35294
       -1.31157
       -1.11420
       -1.01420
       -1.11468
       -1.42398
       -1.40892
       -1.14530
       -1.28211
       -0.17927
       -0.51617
       -1.35399
       -1.28739
       -1.34943
       -1.35994
       -1.14424
       -1.20863
       -1.09917
       -1.37840
       -1.14670
       -1.39457
       -1.28688
       -1.17946
       -1.32590
       -1.40660
       -1.16199
       -1.17747
       -1.25976
       -1.43987
       -1.28896
       -0.89822
       -1.34567
       -1.19218
       -1.34222
       -1.43333
       -1.15364
       -1.12682
       -0.38709
       -1.22766
       -1.21695
       -1.27559
       -1.39646
       -1.08166
       -1.15069
       -1.41477
       -1.25822
       -1.21858
       -1.39149
       -1.21936
       -1.15116
       -1.14522
       -1.13028
       -1.21864
       -1.20771
       -0.99151
       -1.16654
       -0.13435
       -1.15616
       -1.28023
       -1.40329
       -1.03011
       -1.32669
       -1.31152
       -1.17207
       -1.08110
       -1.14087
       -1.37545
       -0.47724
       -1.19667
       -1.25496
       -1.29714
       -1.31999
       -1.22247
       -1.17880
       -1.21536
       -1.17604
       -1.21971
       -1.38617
       -1.34887
       -1.16205
       -1.13083
       -1.08026
       -1.32153
       -1.28709
       -1.19430
       -1.04139
       -1.17439
       -1.21510
       -1.22785
       -1.43243
       -1.35592
       -1.20481
       -1.26985
       -1.20382
       -1.24516
       -1.28145
       -1.39166
       -1.19711
       -1.17531
       -1.32789
       -1.07536
       -1.27386
       -1.29536
       -1.39929
       -1.33648
       -1.26399
       -1.18001
       -1.42518
       -1.12915
       -1.24561
       -1.27948
       -1.30815
       -1.23010
       -1.21221
       -1.22698
       -1.25687
       -1.15648
       -1.14967
       -1.21967
       -0.19587
       -1.23209
       -1.44026
       -1.36902
       -1.24048
       -1.34603
       -1.20905
       -1.35373
       -1.35145
       -1.23598
       -1.19439
       -0.59295
       -1.25250
       -1.35890
       -1.29929
       -1.24121
       -1.33476
       -1.31511
       -1.31526
       -1.15064
       -1.16635
       -1.18026
       -1.21859
       -1.14266
       -1.29954
       -1.22832
       -1.36901
       -1.17942
       -1.31740
       -1.34538
       -1.14423
       -1.13830
       -1.02324
       -1.26222
       -1.20448
       -1.28847
       -1.15592
       -1.24321
       -1.27231
       -1.20431
       -1.04956
       -1.35591
       -1.30695
       -1.11206
       -1.02947
       -1.12953
       -1.42844
       -1.41908
       -1.18786
       -1.27926
       -0.21871
       -0.54622
       -1.32034
       -1.33427
       -1.30830
       -1.37293
       -1.13662
       -1.18335
       -1.08394
       -1.39001
       -1.18039
       -1.39767
       -1.32320
       -1.17799
       -1.32425
       -1.39125
       -1.14135
       -1.16245
       -1.26189
       -1.41456
       -1.31223
       -0.91326
       -1.34869
       -1.18983
       -1.33143
       -1.44787
       -1.13745
       -1.11135
       -0.26147
       -1.22786
       -1.21796
       -1.29923
       -1.39082
       -1.09023
       -1.13888
       -1.41605
       -1.25713
       -1.24586
       -1.36419
       -1.20125
       -1.16414
       -1.14355
       -1.12724
       -1.24920
       -1.19877
       -1.01050
       -1.13584
       -0.11992
       -1.14833
       -1.31918
       -1.37874
       -1.01978
       -1.35342
       -1.32140
       -1.18450
       -1.06306
       -1.11928
       -1.34799
       -0.39977
       -1.18700
       -1.26774
       -1.28343
       -1.30910
       -1.20577
       -1.18432
       -1.20316
       -1.17269
       -1.23156
       -1.40868
       -1.35319
       -1.18247
       -1.13882
       -1.11315
       -1.33504
       -1.27400
       -1.19836
       -1.05231
       -1.15265
       -1.22161
       -1.22276
       -1.40831
       -1.35932
       -1.22603
       -1.25276
       -1.19929
       -1.22090
       -1.24687
       -1.43558
       -1.20829
       -1.16933
       -1.33994
       -1.11977
       -1.30669
       -1.29450
       -1.42438
       -1.33574
       -1.24767
       -1.19274
       -1.44000
       -1.13544
       -1.25589
       -1.25249
       -1.30719
       -1.25848
       -1.21999
       -1.21681
       -1.25161
       -1.16343
       -1.13584
       -1.24111
       -0.17686
       -1.22868
       -1.41396
       -1.37934
       -1.22173
       -1.34360
       -1.19839
       -1.35650
       -1.34883
       -1.20693
       -1.16166
       -0.53089
       -1.24281
       -1.35718
       -1.27042
       -1.24748
       -1.35346
       -1.30323
       -1.26593
       -1.16517
       -1.17642
       -1.16507
       -1.21549
       -1.15082
       -1.29346
       -1.23888
       -1.37078
       -1.16601
       -1.28988
       -1.35172
       -1.15730
       -1.14726
       -1.03832
       -1.28488
       -1.19897
       -1.26914
       -1.14615
       -1.24335
       -1.25401
       -1.17575
       -1.04574
       -1.39641
       -1.30078
       -1.13367
       -1.00091
       -1.14787
       -1.43369
       -1.41337
       -1.17747
       -1.28353
       -0.20614
       -0.56438
       -1.34125
       -1.38653
       -1.28315
       -1.38626
       -1.14552
       -1.18849
       -1.12152
       -1.39694
       -1.18645
       -1.38985
       -1.32000
       -1.18326
       -1.32802
       -1.41716
       -1.13332
       -1.15764
       -1.23120
       -1.39318
       -1.31054
       -0.87916
       -1.30328
       -1.19582
       -1.32052
       -1.44957
       -1.14233
       -1.12863
       -0.15945
       -1.22334
       -1.22127
       -1.26007
       -1.39294
       -1.07789
       -1.10088
       -1.38975
       -1.27195
       -1.25210
       -1.36857
       -1.20990
       -1.16343
       -1.19659
       -1.13755
       -1.23287
       -1.19945
       -1.04246
       -1.15869
       -0.08995
       -1.12098
       -1.32338
       -1.39523
       -1.00515
       -1.36088
       -1.29000
       -1.19927
       -1.05923
       -1.13331
       -1.41448
       -0.29827
       -1.20684
       -1.28185
       -1.23743
       -1.33228
       -1.19717
       -1.17307
       -1.19216
       -1.16709
       -1.23892
       -1.38746
       -1.35303
       -1.16777
       -1.16558
       -1.11549
       -1.35957
       -1.26898
       -1.20184
       -1.06336
       -1.10912
       -1.23818
       -1.26255
       -1.37102
       -1.35178
       -1.23549
       -1.29486
       -1.23627
       -1.24111
       -1.22404
       -1.43092
       -1.21775
       -1.17683
       -1.32916
       -1.12288
       -1.31141
       -1.31662
       -1.40769
       -1.35706
       -1.23860
       -1.20653
       -1.44689
       -1.12023
       -1.26801
       -1.25977
       -1.27447
       -1.26140
       -1.19077
       -1.22080
       -1.24157
       -1.18329
       -1.13946
       -1.25879
       -0.21551
       -1.24741
       -1.41930
       -1.36382
       -1.23498
       -1.32629
       -1.21518
       -1.37999
       -1.34178
       -1.20711
       -1.14015
       -0.44944
       -1.25868
       -1.35448
       -1.27191
       -1.23301
       -1.36413
       -1.29768
       -1.26777
       -1.16013
       -1.17458
       -1.16412
       -1.20901
       -1.12835
       -1.29681
       -1.21640
       -1.36219
       -1.15481
       -1.26590
       -1.36239
       -1.15028
       -1.13871
       -1.07535
       -1.25624
       -1.21362
       -1.27069
       -1.14130
       -1.22494
       -1.25180
       -1.18612
       -1.04099
       -1.37163
       -1.29140
       -1.15566
       -1.03543
       -1.11510
       -1.41507
       -1.41142
       -1.21086
       -1.29658
       -0.18894
       -0.60813
       -1.33960
       -1.41385
       -1.27121
       -1.37278
       -1.15590
       -1.18078
       -1.11297
       -1.37679
       -1.15571
       -1.40161
       -1.33118
       -1.19616
       -1.32594
       -1.38834
       -1.08452
       -1.13146
       -1.22072
       -1.38216
       -1.30584
       -0.88978
       -1.29490
       -1.20042
       -1.31628
       -1.42103
       -1.12863
       -1.12626
       -0.11191
       -1.18656
       -1.22517
       -1.29668
       -1.37301
       -1.06916
       -1.13298
       -1.39501
       -1.25696
       -1.20938
       -1.37295
       -1.17697
       -1.15754
       -1.20786
       -1.12577
       -1.23077
       -1.22032
       -1.02274
       -1.17693
       -0.05089
       -1.12599
       -1.33003
       -1.40094
       -1.02448
       -1.31167
       -1.29036
       -1.21623
       -1.05376
       -1.12977
       -1.41424
       -0.18843
       -1.18124
       -1.27210
       -1.24337
       -1.33497
       -1.23721
       -1.18595
       -1.22598
       -1.15040
       -1.23726
       -1.38637
       -1.37219
       -1.15566
       -1.14894
       -1.15453
       -1.38218
       -1.27677
       -1.22279
       -1.07996
       -1.11250
       -1.23091
       -1.25279
       -1.37002
       -1.33384
       -1.24752
       -1.27476
       -1.24905
       -1.24488
       -1.22556
       -1.41786
       -1.23140
       -1.16022
       -1.35220
       -1.10790
       -1.30714
       -1.30056
       -1.43822
       -1.33024
       -1.24777
       -1.20084
       -1.44515
       -1.12015
       -1.27381
       -1.21876
       -1.28903
       -1.26543
       -1.21484
       -1.21230
       -1.23616
       -1.19328
       -1.18144
       -1.25078
       -0.21778
       -1.23334
       -1.38573
       -1.37388
       -1.26603
       -1.36401
       -1.20834
       -1.35067
       -1.34517
       -1.19406
       -1.14619
       -0.37181
       -1.26387
       -1.33637
       -1.28996
       -1.23129
       -1.31577
       -1.31134
       -1.29469
       -1.15320
       -1.18969
       -1.12898
       -1.19438
       -1.12124
       -1.29748
       -1.20120
       -1.31618
       -1.10813
       -1.32605
       -1.33561
       -1.13957
       -1.15005
       -1.03705
       -1.27675
       -1.21620
       -1.25098
       -1.19388
       -1.25393
       -1.23979
       -1.21203
       -1.08035
       -1.36893
       -1.28111
       -1.16242
       -1.02329
       -1.12578
       -1.40865
       -1.43008
       -1.18486
       -1.28494
       -0.16075
       -0.67609
       -1.32960
       -1.44872
       -1.30350
       -1.39410
       -1.11453
       -1.17839
       -1.10185
       -1.36197
       -1.17186
       -1.38845
       -1.33267
       -1.21574
       -1.34334
       -1.37566
       -1.10599
       -1.14661
       -1.21802
       -1.37951
       -1.30742
       -0.89136
       -1.30804
       -1.18549
       -1.35210
       -1.45663
       -1.11072
       -1.11306
       -0.02271
       -1.19653
       -1.22734
       -1.31788
       -1.40885
       -1.06315
       -1.12101
       -1.39005
       -1.24917
       -1.18975
       -1.39098
       -1.19774
       -1.12216
       -1.21479
       -1.12945
       -1.20386
       -1.26577
       -1.03630
       -1.16108
       -0.09694
       -1.13038
       -1.31380
       -1.39512
       -1.00565
       -1.32020
       -1.28141
       -1.22629
       -1.06443
       -1.12879
       -1.40830
       -0.11908
       -1.18688
       -1.26524
       -1.27951
       -1.32287
       -1.24253
       -1.19522
       -1.21419
       -1.15044
       -1.25045
       -1.39538
       -1.34708
       -1.15445
       -1.15320
       -1.14435
       -1.39010
       -1.30190
       -1.19026
       -1.11536
       -1.13182
       -1.22231
       -1.27334
       -1.38248
       -1.32949
       -1.24492
       -1.25127
       -1.23856
       -1.26643
       -1.24194
       -1.41317
       -1.22198
       -1.16746
       -1.32637
       -1.10874
       -1.28946
       -1.31645
       -1.43035
       -1.32438
       -1.24725
       -1.17851
       -1.44129
       -1.17512
       -1.21674
       -1.21479
       -1.29338
       -1.26173
       -1.21637
       -1.22820
       -1.23568
       -1.18043
       -1.15191
       -1.26476
       -0.22061
       -1.25693
       -1.38470
       -1.34805
       -1.23496
       -1.34836
       -1.18383
       -1.33638
       -1.33223
       -1.16002
       -1.17633
       -0.25326
       -1.25967
       -1.31762
       -1.29549
       -1.20757
       -1.29953
       -1.29209
       -1.26992
       -1.15064
       -1.19279
       -1.15529
       -1.21149
       -1.14357
       -1.29362
       -1.19331
       -1.31071
       -1.09520
       -1.30663
       -1.27115
       -1.10537
       -1.13978
       -1.01039
       -1.30183
       -1.18793
       -1.30090
       -1.17081
       -1.19522
       -1.25717
       -1.20522
       -1.06847
       -1.37053
       -1.26972
       -1.13931
       -1.00062
       -1.14420
       -1.43727
       -1.41914
       -1.18164
       -1.30543
       -0.18844
       -0.73875
       -1.32558
       -1.43799
       -1.29862
       -1.39563
       -1.13568
       -1.22211
       -1.09300
       -1.36802
       -1.16689
       -1.38151
       -1.31043
       -1.20542
       -1.31881
       -1.37812
       -1.09150
       -1.15529
       -1.22037
       -1.36525
       -1.29590
       -0.86214
       -1.33127
       -1.18308
       -1.30465
       -1.44379
       -1.11649
       -1.12246
       -0.04963
       -1.22009
       -1.25336
       -1.30638
       -1.37349
       -1.04448
       -1.09899
       -1.39033
       -1.29252
       -1.15246
       -1.37771
       -1.19064
       -1.12788
       -1.19385
       -1.12628
       -1.17551
       -1.25940
       -1.02783
       -1.16348
       -0.10985
       -1.10185
       -1.29279
       -1.38222
       -1.00451
       -1.32198
       -1.28667
       -1.21913
       -1.05531
       -1.11998
       -1.38187
       -0.05182
       -1.17721
       -1.26265
       -1.27110
       -1.33037
       -1.22811
       -1.20009
       -1.21792
       -1.13674
       -1.23709
       -1.40065
       -1.37301
       -1.13787
       -1.14652
       -1.15365
       -1.39172
       -1.29477
       -1.20554
       -1.11765
       -1.12185
       -1.19713
       -1.25134
       -1.38204
       -1.34879
       -1.24281
       -1.26082
       -1.21288
       -1.26495
       -1.23388
       -1.42776
       -1.22952
       -1.18139
       -1.33883
       -1.09808
       -1.25411
       -1.32595
       -1.43418
       -1.31412
       -1.25456
       -1.16860
       -1.44226
       -1.16445
       -1.20315
       -1.24148
       -1.24803
       -1.28844
       -1.20096
       -1.22451
       -1.24482
       -1.19254
       -1.15935
       -1.25433
       -0.22675
       -1.22363
       -1.37860
       -1.33645
       -1.25693
       -1.33886
       -1.17641
       -1.33217
       -1.35045
       -1.15610
       -1.18430
       -0.14003
       -1.25719
       -1.31291
       -1.31584
       -1.19554
       -1.31259
       -1.28915
       -1.28960
       -1.17740
       -1.19112
       -1.17236
       -1.22507
       -1.10985
       -1.29948
       -1.18085
       -1.31112
       -1.10171
       -1.34008
       -1.31247
       -1.13812
       -1.15375
       -0.98308
       -1.26725
       -1.16033
       -1.26360
       -1.18137
       -1.18804
       -1.24246
       -1.19328
       -1.09010
       -1.35635
       -1.29380
       -1.12044
       -1.00922
       -1.13735
       -1.42261
       -1.43425
       -1.15538
       -1.28506
       -0.16260
       -0.81191
       -1.35586
       -1.43112
       -1.27875
       -1.38279
       -1.10508
       -1.22286
       -1.11470
       -1.40252
       -1.20028
       -1.39159
       -1.28175
       -1.20160
       -1.33647
       -1.36990
       -1.10501
       -1.16153
       -1.23343
       -1.39924
       -1.29144
       -0.86196
       -1.33770
       -1.19107
       -1.33293
       -1.44590
       -1.10385
       -1.10705
       -0.05580
       -1.19219
       -1.24490
       -1.31750
       -1.36787
       -1.04654
       -1.09177
       -1.41108
       -1.27408
       -1.17018
       -1.38811
       -1.21491
       -1.13040
       -1.16114
       -1.13307
       -1.18871
       -1.31124
       -1.01510
       -1.16030
       -0.10618
       -1.09406
       -1.30020
       -1.37910
       -1.00977
       -1.33611
       -1.29567
       -1.20813
       -1.05844
       -1.12985
       -1.40429
       -0.02224
       -1.18996
       -1.28767
       -1.23239
       -1.33380
       -1.21035
       -1.20616
       -1.21855
       -1.10941
       -1.22560
       -1.38386
       -1.31364
       -1.12005
       -1.10572
       -1.12566
       -1.36331
       -1.30106
       -1.22131
       -1.14782
       -1.14655
       -1.22182
       -1.25082
       -1.36601
       -1.33549
       -1.26769
       -1.24207
       -1.19334
       -1.25641
       -1.23998
       -1.41488
       -1.25211
       -1.18183
       -1.32800
       -1.09287
       -1.25173
       -1.31509
       -1.45237
       -1.32740
       -1.23278
       -1.15924
       -1.48185
       -1.16392
       -1.22540
       -1.24064
       -1.23567
       -1.25515
       -1.19703
       -1.21150
       -1.24677
       -1.18877
       -1.15920
       -1.23682
       -0.19025
       -1.24143
       -1.37370
       -1.31979
       -1.24665
       -1.28505
       -1.18610
       -1.34750
       -1.37773
       -1.19463
       -1.20380
       -0.12578
       -1.26167
       -1.31974
       -1.30842
       -1.17929
       -1.37962
       -1.24509
       -1.31509
       -1.19438
       -1.18423
       -1.15739
       -1.20155
       -1.10816
       -1.27988
       -1.19526
       -1.36045
       -1.08879
       -1.33779
       -1.33377
       -1.12341
       -1.13209
       -0.97704
       -1.28077
       -1.15484
       -1.26139
       -1.18461
       -1.17884
       -1.24018
       -1.21217
       -1.07025
       -1.36478
       -1.32154
       -1.13143
       -1.01225
       -1.14446
       -1.42771
       -1.37310
       -1.14863
       -1.25325
       -0.13835
       -0.92967
       -1.33579
       -1.44406
       -1.29246
       -1.38855
       -1.11095
       -1.20210
       -1.08940
       -1.40444
       -1.19913
       -1.39318
       -1.26742
       -1.21312
       -1.33977
       -1.39328
       -1.13209
       -1.15236
       -1.22823
       -1.40082
       -1.26354
       -0.81119
       -1.32627
       -1.20158
       -1.36684
       -1.45748
       -1.10602
       -1.13400
       -0.07170
       -1.18235
       -1.25304
       -1.30958
       -1.38226
       -1.08312
       -1.12624
       -1.36834
       -1.26064
       -1.15366
       -1.37876
       -1.21337
       -1.14505
       -1.16577
       -1.12416
       -1.18820
       -1.31028
       -0.99707
       -1.11856
       -0.13181
       -1.10460
       -1.32531
       -1.40709
       -1.00250
       -1.31805
       -1.30285
       -1.22751
       -1.00627
       -1.13045
       -1.41287
       -0.05279
       -1.20265
       -1.28544
       -1.22071
       -1.35503
       -1.20853
       -1.16955
       -1.24006
       -1.11000
       -1.25261
       -1.38431
       -1.33420
       -1.07865
       -1.09451
       -1.14156
       -1.33986
       -1.29489
       -1.21263
       -1.13383
       -1.16665
       -1.21987
       -1.23104
       -1.37213
       -1.31374
       -1.28391
       -1.23691
       -1.22007
       -1.23452
       -1.22819
       -1.43377
       -1.25826
       -1.23296
       -1.32800
       -1.08146
       -1.24967
       -1.31691
       -1.44059
       -1.31405
       -1.22622
       -1.15686
       -1.47363
       -1.17446
       -1.19960
       -1.25232
       -1.23530
       -1.30225
       -1.19935
       -1.23664
       -1.25074
       -1.18256
       -1.13297
       -1.23411
       -0.20730
       -1.24176
       -1.38529
       -1.33802
       -1.25955
       -1.32674
       -1.20455
       -1.32385
       -1.35242
       -1.21057
       -1.19227
       -0.07196
       -1.25432
       -1.28942
       -1.28477
       -1.18210
       -1.39366
       -1.25484
       -1.28804
       -1.18282
       -1.15035
       -1.19305
       -1.20795
       -1.10768
       -1.28350
       -1.15072
       -1.36338
       -1.11261
       -1.30763
       -1.34524
       -1.15307
       -1.14743
       -0.99385
       -1.27719
       -1.18687
       -1.31523
       -1.16477
       -1.15901
       -1.20998
       -1.21890
       -1.03186
       -1.34433
       -1.31310
       -1.11595
       -1.06128
       -1.16252
       -1.43586
       -1.39794
       -1.14633
       -1.24647
       -0.15585
       -1.06299
       -1.31823
       -1.43109
       -1.32004
       -1.39368
       -1.10158
       -1.17474
       -1.10160
       -1.42030
       -1.19018
       -1.38843
       -1.30747
       -1.17749
       -1.35516
       -1.44342
       -1.12946
       -1.16576
       -1.22104
       -1.37615
       -1.27140
       -0.82241
       -1.29592
       -1.18548
       -1.34857
       -1.41324
       -1.11488
       -1.10136
       -0.04847
       -1.23838
       -1.26214
       -1.30166
       -1.38762
       -1.05743
       -1.10385
       -1.32655
       -1.24775
       -1.14200
       -1.39256
       -1.21129
       -1.14900
       -1.16821
       -1.11620
       -1.20673
       -1.29135
       -1.01482
       -1.16597
       -0.12638
       -1.10067
       -1.33135
       -1.38463
       -0.99220
       -1.31616
       -1.26971
       -1.27235
       -0.95502
       -1.12061
       -1.40138
       -0.00438
       -1.16053
       -1.26214
       -1.22228
       -1.32729
       -1.19931
       -1.18139
       -1.22120
       -1.12792
       -1.24966
       -1.35646
       -1.34070
       -1.10396
       -1.11484
       -1.14985
       -1.35462
       -1.32228
       -1.20246
       -1.10824
       -1.14770
       -1.24145
       -1.23738
       -1.35938
       -1.29932
       -1.25348
       -1.20089
       -1.25888
       -1.21888
       -1.23345
       -1.41570
       -1.24597
       -1.24694
       -1.28638
       -1.08918
       -1.27190
       -1.30384
       -1.44934
       -1.34216
       -1.23811
       -1.17196
       -1.46897
       -1.19199
       -1.19053
       -1.24741
       -1.27335
       -1.25053
       -1.21742
       -1.27713
       -1.23078
       -1.18625
       -1.13242
       -1.25405
       -0.21993
       -1.26044
       -1.38356
       -1.34996
       -1.26545
       -1.35270
       -1.21005
       -1.34117
       -1.34309
       -1.18238
       -1.20608
       -0.07587
       -1.24492
       -1.27667
       -1.26184
       -1.18869
       -1.38979
       -1.22591
       -1.28265
       -1.19899
       -1.19690
       -1.18762
       -1.18439
       -1.14650
       -1.28746
       -1.14713
       -1.36737
       -1.08906
       -1.31977
       -1.32051
       -1.16036
       -1.19043
       -1.00400
       -1.23174
       -1.19160
       -1.31457
       -1.17233
       -1.19118
       -1.22976
       -1.20389
       -1.03362
       -1.36961
       -1.27890
       -1.10607
       -1.05472
       -1.14897
       -1.42862
       -1.37696
       -1.12756
       -1.26699
       -0.16471
       -1.19656
       -1.34779
       -1.43287
       -1.33556
       -1.38953
       -1.10681
       -1.15360
       -1.08605
       -1.41623
       -1.18850
       -1.38718
       -1.31534
       -1.16523
       -1.35552
       -1.41479
       -1.11378
       -1.16115
       -1.23554
       -1.38267
       -1.29085
       -0.77784
       -1.30832
       -1.17267
       -1.34169
       -1.43455
       -1.10985
       -1.09098
       -0.08048
       -1.25810
       -1.24063
       -1.32410
       -1.40004
       -1.07919
       -1.12472
       -1.34708
       -1.24077
       -1.13327
       -1.36907
       -1.20104
       -1.19292
       -1.19151
       -1.12939
       -1.20926
       -1.25213
       -1.03765
       -1.16584
       -0.13053
       -1.13078
       -1.32545
       -1.37857
       -1.00161
       -1.32381
       -1.26514
       -1.22569
       -0.96039
       -1.14057
       -1.38235
       -0.02221
       -1.14231
       -1.24937
       -1.23018
       -1.34514
       -1.19739
       -1.17837
       -1.21612
       -1.12696
       -1.24281
       -1.37115
       -1.32946
       -1.15246
       -1.12007
       -1.11917
       -1.34134
       -1.30664
       -1.20386
       -1.10367
       -1.12107
       -1.21598
       -1.24422
       -1.36355
       -1.31716
       -1.25802
       -1.22220
       -1.28541
       -1.22227
       -1.22490
       -1.39897
       -1.23462
       -1.21214
       -1.28171
       -1.06601
       -1.27796
       -1.32031
       -1.44741
       -1.37101
       -1.20875
       -1.20646
       -1.43713
       -1.19366
       -1.18935
       -1.24707
       -1.27408
       -1.23337
       -1.22295
       -1.22617
       -1.23575
       -1.17562
       -1.12225
       -1.24257
       -0.18936
       -1.23343
       -1.39543
       -1.34282
       -1.24605
       -1.34905
       -1.20531
       -1.32282
       -1.34326
       -1.14830
       -1.19544
       -0.07156
       -1.24386
       -1.27391
       -1.28784
       -1.17633
       -1.39598
       -1.22241
       -1.28158
       -1.18692
       -1.21436
       -1.19141
       -1.18522
       -1.15923
       -1.23329
       -1.16109
       -1.35349
       -1.11445
       -1.30211
       -1.34764
       -1.14560
       -1.18143
       -1.01598
       -1.23312
       -1.20304
       -1.28344
       -1.18754
       -1.15113
       -1.21291
       -1.21317
       -1.06087
       -1.36034
       -1.28745
       -1.11538
       -1.06424
       -1.14052
       -1.41683
       -1.37696
       -1.09945
       -1.28127
       -0.15552
       -1.30160
       -1.33718
       -1.44389
       -1.32569
       -1.37460
       -1.16456
       -1.14390
       -1.09466
       -1.41920
       -1.20113
       -1.41124
       -1.31684
       -1.15808
       -1.33195
       -1.40460
       -1.13121
       -1.17569
       -1.23226
       -1.40668
       -1.28566
       -0.74918
       -1.30701
       -1.17814
       -1.32968
       -1.41853
       -1.09264
       -1.09157
       -0.03728
       -1.24744
       -1.25565
       -1.30673
       -1.37142
       -1.06410
       -1.13640
       -1.33477
       -1.25868
       -1.15165
       -1.39441
       -1.18906
       -1.19253
       -1.20090
       -1.11179
       -1.18442
       -1.21675
       -1.04482
       -1.15395
       -0.12923
       -1.11349
       -1.31703
       -1.40095
       -0.98527
       -1.35078
       -1.30553
       -1.22671
       -0.96072
       -1.10695
       -1.39112
       -0.03951
       -1.15268
       -1.23553
       -1.22763
       -1.34812
       -1.18760
       -1.19890
       -1.18587
       -1.14800
       -1.27263
       -1.35880
       -1.34951
       -1.16409
       -1.10083
       -1.13634
       -1.34040
       -1.28434
       -1.21297
       -1.09052
       -1.13221
       -1.25163
       -1.23245
       -1.37271
       -1.32242
       -1.29679
       -1.23747
       -1.26642
       -1.20018
       -1.21324
       -1.40082
       -1.20710
       -1.18211
       -1.26383
       -1.04613
       -1.26573
       -1.28067
       -1.44844
       -1.34131
       -1.19051
       -1.19312
       -1.38941
       -1.18910
       -1.19940
       -1.20031
       -1.26954
       -1.23353
       -1.20988
       -1.23583
       -1.22642
       -1.15603
       -1.12458
       -1.24883
       -0.22236
       -1.22032
       -1.41331
       -1.34804
       -1.23284
       -1.39444
       -1.19024
       -1.30922
       -1.35804
       -1.16122
       -1.19728
       -0.04609
       -1.22149
       -1.29539
       -1.29258
       -1.20616
       -1.37395
       -1.20629
       -1.28611
       -1.19376
       -1.20495
       -1.16216
       -1.18216
       -1.14709
       -1.24422
       -1.16987
       -1.38092
       -1.14538
       -1.29016
       -1.38335
       -1.12784
       -1.16412
       -1.00751
       -1.23649
       -1.19461
       -1.27594
       -1.17964
       -1.15709
       -1.21870
       -1.20147
       -1.05949
       -1.35472
       -1.27633
       -1.14253
       -1.06107
       -1.15445
       -1.40627
       -1.37261
       -1.11861
       -1.27971
       -0.16637
       -1.41097
       -1.35220
       -1.41036
       -1.31194
       -1.35910
       -1.14844
       -1.17254
       -1.10824
       -1.39615
       -1.19457
       -1.41711
       -1.31514
       -1.15653
       -1.32664
       -1.39522
       -1.10122
       -1.12184
       -1.24624
       -1.39981
       -1.30037
       -0.71067
       -1.28653
       -1.20811
       -1.32506
       -1.41794
       -1.09141
       -1.09586
       -0.06927
       -1.23203
       -1.27921
       -1.34153
       -1.34262
       -1.06770
       -1.12736
       -1.35003
       -1.27962
       -1.14369
       -1.43247
       -1.17536
       -1.21257
       -1.17161
       -1.11031
       -1.17507
       -1.23456
       -1.05151
       -1.14551
       -0.13240
       -1.10136
       -1.29591
       -1.40614
       -0.99616
       -1.33432
       -1.32194
       -1.19363
       -0.98087
       -1.10444
       -1.36576
       -0.01810
       -1.13835
       -1.22724
       -1.21376
       -1.35472
       -1.16316
       -1.22463
       -1.19731
       -1.15084
       -1.28739
       -1.35126
       -1.38197
       -1.17484
       -1.09254
       -1.14298
       -1.33301
       -1.28544
       -1.17872
       -1.07929
       -1.15238
       -1.18833
       -1.22475
       -1.36422
       -1.33120
       -1.28717
       -1.24179
       -1.21573
       -1.20323
       -1.19992
       -1.41507
       -1.22705
       -1.17818
       -1.27533
       -1.05050
       -1.26350
       -1.29097
       -1.46092
       -1.33607
       -1.20354
       -1.20034
       -1.37336
       -1.21034
       -1.22575
       -1.17305
       -1.24436
       -1.24011
       -1.24149
       -1.25454
       -1.19526
       -1.13373
       -1.13803
       -1.24600
       -0.23169
       -1.21561
       -1.41926
       -1.36412
       -1.23028
       -1.38719
       -1.19360
       -1.30472
       -1.32177
       -1.13684
       -1.18139
       -0.07218
       -1.21112
       -1.31294
       -1.26210
       -1.20514
       -1.39963
       -1.22104
       -1.28143
       -1.18715
       -1.15821
       -1.19835
       -1.19539
       -1.15028
       -1.26362
       -1.19555
       -1.34813
       -1.13605
       -1.31052
       -1.35684
       -1.09834
       -1.14456
       -1.00348
       -1.25169
       -1.21048
       -1.24415
       -1.19786
       -1.16398
       -1.23027
       -1.22579
       -1.09258
       -1.38526
       -1.27879
       -1.13630
       -1.07100
       -1.16241
       -1.41303
       -1.36015
       -1.11887
       -1.29212
       -0.20823
       -1.45109
       -1.34775
       -1.42462
       -1.31587
       -1.40529
       -1.14487
       -1.20104
       -1.12599
       -1.37318
       -1.20465
       -1.40066
       -1.27401
       -1.14423
       -1.30130
       -1.37854
       -1.12839
       -1.11397
       -1.22361
       -1.37324
       -1.26540
       -0.68479
       -1.31152
       -1.18080
       -1.33541
       -1.42841
       -1.09942
       -1.11396
       -0.05266
       -1.23336
       -1.29443
       -1.33031
       -1.37131
       -1.02699
       -1.12711
       -1.34007
       -1.25015
       -1.13117
       -1.40405
       -1.15886
       -1.19132
       -1.16618
       -1.13757
       -1.18404
       -1.19081
       -1.01229
       -1.14416
       -0.08539
       -1.08979
       -1.30564
       -1.38974
       -0.98094
       -1.32867
       -1.27762
       -1.16012
       -0.94377
       -1.08293
       -1.35702
       -0.06697
       -1.12327
       -1.25101
       -1.22169
       -1.35626
       -1.16101
       -1.23498
       -1.19262
       -1.14694
       -1.28191
       -1.40006
       -1.37376
       -1.16165
       -1.09074
       -1.13162
       -1.31022
       -1.29497
       -1.19316
       -1.05755
       -1.16523
       -1.20149
       -1.26837
       -1.36385
       -1.30977
       -1.30106
       -1.23520
       -1.20119
       -1.21950
       -1.18910
       -1.45439
       -1.20528
       -1.18656
       -1.29733
       -1.08100
       -1.25012
       -1.31269
       -1.43694
       -1.34260
       -1.19928
       -1.19906
       -1.39337
       -1.21735
       -1.24458
       -1.15455
       -1.25153
       -1.22542
       -1.23676
       -1.25506
       -1.20009
       -1.13805
       -1.12080
       -1.25809
       -0.24727
       -1.22039
       -1.39356
       -1.37080
       -1.23317
       -1.36794
       -1.25116
       -1.31717
       -1.31558
       -1.12783
       -1.19384
       -0.07780
       -1.21540
       -1.32628
       -1.26821
       -1.22734
       -1.38162
       -1.23404
       -1.28257
       -1.21774
       -1.14913
       -1.19375
       -1.19804
       -1.13168
       -1.25076
       -1.23050
       -1.34866
       -1.13334
       -1.33561
       -1.34347
       -1.11698
       -1.13582
       -1.02488
       -1.24890
       -1.21557
       -1.21443
       -1.14731
       -1.18183
       -1.23674
       -1.21405
       -1.06761
       -1.36464
       -1.30466
       -1.11330
       -1.07331
       -1.16399
       -1.37894
       -1.38739
       -1.08657
       -1.29222
       -0.20718
       -1.50012
       -1.33582
       -1.40548
       -1.34614
       -1.39007
       -1.16081
       -1.21116
       -1.10558
       -1.40464
       -1.17163
       -1.41885
       -1.28320
       -1.15710
       -1.30647
       -1.40606
       -1.15725
       -1.11120
       -1.22108
       -1.35777
       -1.27329
       -0.68581
       -1.31979
       -1.15924
       -1.33752
       -1.40720
       -1.05981
       -1.10109
       -0.01849
       -1.25358
       -1.27518
       -1.29905
       -1.36659
       -1.03048
       -1.12508
       -1.35867
       -1.25361
       -1.16458
       -1.40436
       -1.15897
       -1.21007
       -1.16196
       -1.11259
       -1.17997
       -1.17777
       -1.03811
       -1.12737
       -0.10662
       -1.11568
       -1.30546
       -1.38677
       -0.98107
       -1.32616
       -1.28921
       -1.15833
       -0.92190
       -1.08939
       -1.36587
       -0.03233
       -1.10945
       -1.23431
       -1.21747
       -1.32835
       -1.17563
       -1.22604
       -1.21324
       -1.15445
       -1.28428
       -1.39047
       -1.34483
       -1.13737
       -1.10410
       -1.13198
       -1.32781
       -1.33627
       -1.18766
       -1.05922
       -1.15767
       -1.19868
       -1.27426
       -1.37719
       -1.31818
       -1.27665
       -1.21783
       -1.21526
       -1.22473
       -1.20054
       -1.45320
       -1.19206
       -1.17942
       -1.26970
       -1.07737
       -1.25175
       -1.32383
       -1.43144
       -1.35735
       -1.20610
       -1.19749
       -1.36338
       -1.21591
       -1.23703
       -1.17661
       -1.26160
       -1.23024
       -1.20934
       -1.18754
       -1.22058
       -1.13694
       -1.14544
       -1.25619
       -0.21563
       -1.21816
       -1.40305
       -1.34166
       -1.22022
       -1.34796
       -1.20218
       -1.35043
       -1.33360
       -1.11620
       -1.18703
       -0.09443
       -1.25998
       -1.29276
       -1.26954
       -1.22124
       -1.35684
       -1.23915
       -1.26087
       -1.19772
       -1.14700
       -1.18379
       -1.20926
       -1.12695
       -1.26134
       -1.22310
       -1.34896
       -1.12546
       -1.33013
       -1.31919
       -1.10903
       -1.11346
       -1.01919
       -1.26065
       -1.21046
       -1.22791
       -1.14818
       -1.19267
       -1.22217
       -1.21221
       -1.06762
       -1.41284
       -1.31941
       -1.15008
       -1.07433
       -1.14822
       -1.36561
       -1.38477
       -1.08349
       -1.30346
       -0.21794
       -1.47737
       -1.36889
       -1.38823
       -1.33834
       -1.40217
       -1.19699
       -1.21750
       -1.08639
       -1.40672
       -1.17881
       -1.39234
       -1.31852
       -1.17744
       -1.32189
       -1.39583
       -1.12494
       -1.12056
       -1.23025
       -1.37436
       -1.32040
       -0.64373
       -1.35025
       -1.14099
       -1.36537
       -1.42377
       -1.06441
       -1.11994
       -0.07950
       -1.28767
       -1.27524
       -1.28844
       -1.34801
       -1.03449
       -1.12416
       -1.36325
       -1.26020
       -1.15315
       -1.36508
       -1.15995
       -1.20870
       -1.16492
       -1.08215
       -1.18540
       -1.19198
       -1.02681
       -1.13578
       -0.10120
       -1.09770
       -1.27653
       -1.39540
       -0.99222
       -1.29485
       -1.28009
       -1.16964
       -0.89570
       -1.06069
       -1.33369
       -0.01398
       -1.12508
       -1.24792
       -1.19443
       -1.31706
       -1.18894
       -1.21589
       -1.20690
       -1.14136
       -1.28888
       -1.37664
       -1.34136
       -1.15779
       -1.11520
       -1.11551
       -1.33374
       -1.31415
       -1.17320
       -1.08042
       -1.13992
       -1.20121
       -1.27600
       -1.36741
       -1.32691
       -1.30786
       -1.18213
       -1.24978
       -1.24998
       -1.22125
       -1.45108
       -1.17723
       -1.14122
       -1.25058
       -1.05283
       -1.26794
       -1.32136
       -1.42341
       -1.36426
       -1.20439
       -1.21310
       -1.40045
       -1.22757
       -1.23496
       -1.18728
       -1.25001
       -1.24533
       -1.21261
       -1.18160
       -1.17342
       -1.13899
       -1.11909
       -1.21780
       -0.19504
       -1.18098
       -1.41835
       -1.32725
       -1.20313
       -1.35671
       -1.19466
       -1.34189
       -1.32469
       -1.12722
       -1.20227
       -0.07654
       -1.28982
       -1.27893
       -1.26331
       -1.24066
       -1.37538
       -1.25051
       -1.27721
       -1.21357
       -1.16525
       -1.16008
       -1.18987
       -1.13675
       -1.25442
       -1.20055
       -1.37286
       -1.12134
       -1.32640
       -1.29321
       -1.09659
       -1.11158
       -1.02050
       -1.27190
       -1.21765
       -1.24806
       -1.14673
       -1.18927
       -1.24401
       -1.22244
       -1.07422
       -1.39427
       -1.35309
       -1.18008
       -1.06950
       -1.14064
       -1.37019
       -1.37361
       -1.08958
       -1.30335
       -0.21936
       -1.44233
       -1.37543
       -1.40245
       -1.29733
       -1.40476
       -1.17967
       -1.21017
       -1.08209
       -1.41905
       -1.16475
       -1.41033
       -1.34084
       -1.17668
       -1.29187
       -1.38705
       -1.12316
       -1.13734
       -1.21904
       -1.34280
       -1.29161
       -0.61846
       -1.34494
       -1.14295
       -1.35406
       -1.41859
       -1.07234
       -1.13666
       -0.06721
       -1.27273
       -1.25538
       -1.32757
       -1.36400
       -1.03203
       -1.12935
       -1.35744
       -1.26083
       -1.17387
       -1.37078
       -1.15583
       -1.23647
       -1.17161
       -1.09278
       -1.17190
       -1.18084
       -1.02043
       -1.12573
       -0.10082
       -1.11286
       -1.27955
       -1.36038
       -0.98824
       -1.28412
       -1.25189
       -1.19466
       -0.85917
       -1.04487
       -1.35646
       -0.04407
       -1.13819
       -1.23507
       -1.20648
       -1.31245
       -1.16753
       -1.22446
       -1.25003
       -1.09342
       -1.28573
       -1.35700
       -1.36217
       -1.18066
       -1.11819
       -1.12516
       -1.30005
       -1.31190
       -1.16028
       -1.09396
       -1.15285
       -1.19717
       -1.28319
       -1.36654
       -1.27670
       -1.29612
       -1.18022
       -1.26945
       -1.25549
       -1.20809
       -1.45871
       -1.21725
       -1.17646
       -1.26863
       -1.02442
       -1.27044
       -1.28316
       -1.41136
       -1.35150
       -1.19769
       -1.18154
       -1.41421
       -1.21191
       -1.25417
       -1.18735
       -1.24356
       -1.24887
       -1.21584
       -1.15961
       -1.20554
       -1.15193
       -1.08513
       -1.22398
       -0.23966
       -1.16162
       -1.42282
       -1.29745
       -1.23081
       -1.35507
       -1.20274
       -1.32100
       -1.33071
       -1.11916
       -1.16687
       -0.07533
       -1.28526
       -1.26975
       -1.27735
       -1.20607
       -1.36368
       -1.24155
       -1.25309
       -1.22903
       -1.15936
       -1.15660
       -1.18371
       -1.13426
       -1.24229
       -1.19795
       -1.38290
       -1.12255
       -1.35014
       -1.32681
       -1.08667
       -1.10436
       -1.02910
       -1.24705
       -1.20440
       -1.25619
       -1.16304
       -1.20038
       -1.23482
       -1.18590
       -1.08731
       -1.34225
       -1.32060
       -1.16326
       -1.10042
       -1.14946
       -1.37541
       -1.38089
       -1.10068
       -1.27193
       -0.24931
       -1.45324
       -1.33068
       -1.39580
       -1.31832
       -1.39764
       -1.16085
       -1.20894
       -1.09815
       -1.38814
       -1.15360
       -1.41993
       -1.32876
       -1.19419
       -1.30884
       -1.37812
       -1.15414
       -1.09278
       -1.21787
       -1.35110
       -1.27284
       -0.57928
       -1.35377
       -1.13508
       -1.34146
       -1.43470
       -1.07413
       -1.11325
       -0.06372
       -1.30458
       -1.27789
       -1.31067
       -1.36146
       -1.01571
       -1.15355
       -1.34176
       -1.23478
       -1.16090
       -1.40201
       -1.16539
       -1.20696
       -1.16347
       -1.08516
       -1.19728
       -1.19942
       -1.01084
       -1.10754
       -0.11578
       -1.11156
       -1.26351
       -1.35081
       -1.00390
       -1.27470
       -1.25347
       -1.21088
       -0.86225
       -1.04814
       -1.37004
       -0.05734
       -1.16014
       -1.24259
       -1.21813
       -1.30822
       -1.17888
       -1.24244
       -1.24052
       -1.06725
       -1.28793
       -1.38976
       -1.37816
       -1.20916
       -1.11276
       -1.10438
       -1.28911
       -1.31946
       -1.20144
       -1.08443
       -1.13573
       -1.19617
       -1.28350
       -1.37444
       -1.25357
       -1.26542
       -1.19287
       -1.26983
       -1.26629
       -1.21696
       -1.40153
       -1.22289
       -1.15543
       -1.26691
       -1.02390
       -1.25132
       -1.28534
       -1.38871
       -1.32252
       -1.19146
       -1.18901
       -1.40656
       -1.19360
       -1.24642
       -1.18790
       -1.26452
       -1.26078
       -1.21520
       -1.14221
       -1.20452
       -1.13440
       -1.05792
       -1.22637
       -0.25275
       -1.16308
       -1.42302
       -1.31964
       -1.21982
       -1.36263
       -1.20025
       -1.33203
       -1.34408
       -1.12791
       -1.14902
       -0.06660
       -1.26934
       -1.27153
       -1.29835
       -1.22220
       -1.35442
       -1.24180
       -1.23983
       -1.18576
       -1.18170
       -1.18740
       -1.18309
       -1.11648
       -1.22488
       -1.21082
       -1.35623
       -1.12353
       -1.32863
       -1.33197
       -1.08212
       -1.10151
       -1.01985
       -1.24638
       -1.19546
       -1.22851
       -1.17042
       -1.21091
       -1.28185
       -1.19676
       -1.08997
       -1.35864
       -1.32338
       -1.17498
       -1.09648
       -1.14363
       -1.38682
       -1.37314
       -1.08283
       -1.26711
       -0.21776
       -1.48331
       -1.31725
       -1.39703
       -1.29356
       -1.39175
       -1.18005
       -1.23349
       -1.08835
       -1.38547
       -1.16144
       -1.42452
       -1.29765
       -1.15672
       -1.32029
       -1.37317
       -1.13895
       -1.07831
       -1.20774
       -1.37826
       -1.27063
       -0.51637
       -1.31264
       -1.13987
       -1.33961
       -1.43378
       -1.05847
       -1.13044
       -0.01453
       -1.27735
       -1.30995
       -1.30678
       -1.37931
       -1.04650
       -1.15042
       -1.37516
       -1.25047
       -1.18881
       -1.38628
       -1.17875
       -1.24873
       -1.16135
       -1.11504
       -1.18795
       -1.20258
       -1.00468
       -1.12180
       -0.12908
       -1.12969
       -1.25019
       -1.38364
       -1.01308
       -1.23435
       -1.26910
       -1.21260
       -0.84796
       -1.03343
       -1.33773
       -0.03237
       -1.15348
       -1.25056
       -1.22227
       -1.31413
       -1.18239
       -1.24199
       -1.24162
       -1.10281
       -1.28408
       -1.40722
       -1.37645
       -1.18949
       -1.08607
       -1.08239
       -1.30694
       -1.30188
       -1.16064
       -1.09032
       -1.11885
       -1.19911
       -1.24821
       -1.36146
       -1.27174
       -1.27547
       -1.21728
       -1.23691
       -1.26088
       -1.22004
       -1.38297
       -1.21488
       -1.19498
       -1.26053
       -1.01139
       -1.24051
       -1.29196
       -1.40985
       -1.33672
       -1.18593
       -1.20717
       -1.40980
       -1.19722
       -1.24904
       -1.21205
       -1.27022
       -1.24016
       -1.23279
       -1.13683
       -1.21929
       -1.13160
       -1.05634
       -1.22551
       -0.23728
       -1.16237
       -1.39670
       -1.32907
       -1.19288
       -1.32658
       -1.16071
       -1.31580
       -1.34839
       -1.16360
       -1.13232
       -0.04359
       -1.24943
       -1.27980
       -1.30677
       -1.22209
       -1.37338
       -1.23941
       -1.27700
       -1.14819
       -1.17184
       -1.20873
       -1.17571
       -1.17306
       -1.24293
       -1.18241
       -1.36190
       -1.14172
       -1.33688
       -1.33855
       -1.07437
       -1.12572
       -1.03138
       -1.25182
       -1.19554
       -1.24547
       -1.15000
       -1.19737
       -1.27018
       -1.22680
       -1.08422
       -1.34909
       -1.31228
       -1.15626
       -1.11399
       -1.12978
       -1.38939
       -1.38298
       -1.07084
       -1.26068
       -0.22979
       -1.46052
       -1.33872
       -1.40624
       -1.26508
       -1.36263
       -1.18366
       -1.25210
       -1.10577
       -1.36538
       -1.15334
       -1.41428
       -1.32081
       -1.20368
       -1.30678
       -1.36588
       -1.12387
       -1.08775
       -1.20477
       -1.38302
       -1.24919
       -0.42758
       -1.28436
       -1.15381
       -1.33318
       -1.40601
       -1.05248
       -1.10188
       -0.06724
       -1.28272
       -1.28188
       -1.30267
       -1.38784
       -1.08744
       -1.16704
       -1.33984
       -1.26019
       -1.17956
       -1.39571
       -1.19633
       -1.22811
       -1.18481
       -1.14464
       -1.17373
       -1.20212
       -0.99997
       -1.08795
       -0.14166
       -1.16096
       -1.26682
       -1.37958
       -1.00121
       -1.22908
       -1.27875
       -1.20197
       -0.86065
       -1.04042
       -1.34270
       -0.05809
       -1.15410
       -1.25809
       -1.21295
       -1.29606
       -1.16618
       -1.24061
       -1.25230
       -1.09983
       -1.26731
       -1.37645
       -1.39532
       -1.16257
       -1.09978
       -1.13362
       -1.31040
       -1.28666
       -1.12029
       -1.06982
       -1.11252
       -1.19322
       -1.26316
       -1.32652
       -1.25769
       -1.26118
       -1.22236
       -1.22921
       -1.24000
       -1.19011
       -1.38937
       -1.22045
       -1.20493
       -1.28185
       -1.04226
       -1.24150
       -1.25861
       -1.42623
       -1.34674
       -1.22789
       -1.21531
       -1.39306
       -1.20274
       -1.23177
       -1.25757
       -1.25669
       -1.24756
       -1.22969
       -1.17566
       -1.19895
       -1.12727
       -1.09240
       -1.20877
       -0.23753
       -1.16876
       -1.36612
       -1.32122
       -1.21448
       -1.31074
       -1.15012
       -1.29075
       -1.33130
       -1.17284
       -1.13138
       -0.08719
       -1.26179
       -1.29307
       -1.28097
       -1.20694
       -1.33031
       -1.28490
       -1.28941
       -1.16720
       -1.13830
       -1.21575
       -1.16312
       -1.14148
       -1.24627
       -1.20650
       -1.37309
       -1.17045
       -1.34300
       -1.35240
       -1.08872
       -1.15226
       -1.04356
       -1.23529
       -1.17594
       -1.24454
       -1.12530
       -1.20135
       -1.28436
       -1.22802
       -1.09586
       -1.37312
       -1.28849
       -1.13894
       -1.06203
       -1.12781
       -1.40723
       -1.37608
       -1.04838
       -1.26768
       -0.25308
       -1.48197
       -1.35373
       -1.38936
       -1.28288
       -1.37363
       -1.20968
       -1.22585
       -1.13075
       -1.37477
       -1.15220
       -1.38676
       -1.31061
       -1.18415
       -1.32233
       -1.37730
       -1.09353
       -1.08836
       -1.21347
       -1.33909
       -1.25303
       -0.32706
       -1.27697
       -1.16916
       -1.35167
       -1.42864
       -1.06296
       -1.11027
       -0.06776
       -1.27394
       -1.27923
       -1.32929
       -1.38756
       -1.08858
       -1.15172
       -1.34310
       -1.27264
       -1.18506
       -1.41038
       -1.17926
       -1.20592
       -1.16940
       -1.14278
       -1.14970
       -1.17374
       -0.99695
       -1.08124
       -0.14106
       -1.14414
       -1.26523
       -1.35658
       -0.98221
       -1.24660
       -1.31118
       -1.20243
       -0.86491
       -1.05330
       -1.35520
       -0.03048
       -1.13820
       -1.23298
       -1.24215
       -1.29876
       -1.18296
       -1.22449
       -1.28210
       -1.06255
       -1.26465
       -1.39082
       -1.39758
       -1.19381
       -1.06683
       -1.14208
       -1.31231
       -1.27948
       -1.09085
       -1.08941
       -1.10487
       -1.18350
       -1.22498
       -1.34525
       -1.27468
       -1.22339
       -1.21282
       -1.21908
       -1.22597
       -1.19065
       -1.39106
       -1.21076
       -1.20562
       -1.28670
       -1.02200
       -1.22096
       -1.22434
       -1.44819
       -1.32970
       -1.20943
       -1.20572
       -1.36413
       -1.18169
       -1.23121
       -1.26878
       -1.26821
       -1.26916
       -1.23877
       -1.18529
       -1.20454
       -1.13863
       -1.08302
       -1.22307
       -0.22385
       -1.13872
       -1.37252
       -1.33649
       -1.20885
       -1.33604
       -1.13587
       -1.27486
       -1.36147
       -1.20249
       -1.11107
       -0.07234
       -1.26988
       -1.32898
       -1.27964
       -1.21182
       -1.36966
       -1.29237
       -1.26158
       -1.13938
       -1.17508
       -1.21640
       -1.15062
       -1.14409
       -1.22096
       -1.22259
       -1.38250
       -1.16489
       -1.33374
       -1.33745
       -1.08847
       -1.12389
       -1.05061
       -1.25283
       -1.18309
       -1.27028
       -1.13313
       -1.20682
       -1.29295
       -1.21517
       -1.09907
       -1.36701
       -1.30422
       -1.13300
       -1.05009
       -1.11647
       -1.40308
       -1.36167
       -1.06116
       -1.26295
       -0.24217
       -1.48324
       -1.32665
       -1.39406
       -1.29719
       -1.39168
       -1.17360
       -1.21505
       -1.14952
       -1.38239
       -1.18482
       -1.38284
       -1.27920
       -1.13188
       -1.32419
       -1.38315
       -1.09758
       -1.04765
       -1.17779
       -1.37477
       -1.25642
       -0.21701
       -1.27912
       -1.17126
       -1.36342
       -1.41597
       -1.05374
       -1.08741
       -0.04142
       -1.28121
       -1.25239
       -1.33021
       -1.37550
       -1.12311
       -1.14765
       -1.32228
       -1.24447
       -1.19176
       -1.39321
       -1.19052
       -1.21072
       -1.14072
       -1.16303
       -1.15067
       -1.20023
       -0.97972
       -1.07779
       -0.17066
       -1.13741
       -1.26697
       -1.36986
       -0.95854
       -1.27738
       -1.26284
       -1.19614
       -0.88229
       -1.07676
       -1.33086
       -0.04447
       -1.12614
       -1.23051
       -1.23142
       -1.28943
       -1.19032
       -1.25885
       -1.26713
       -1.06474
       -1.27535
       -1.39673
       -1.36984
       -1.19299
       -1.06738
       -1.14952
       -1.32156
       -1.26821
       -1.11860
       -1.08146
       -1.11963
       -1.21844
       -1.22847
       -1.33097
       -1.24544
       -1.21807
       -1.22713
       -1.23004
       -1.20108
       -1.22164
       -1.34638
       -1.20840
       -1.19059
       -1.32944
       -1.01550
       -1.23170
       -1.20498
       -1.45108
       -1.34030
       -1.18387
       -1.22397
       -1.40453
       -1.17985
       -1.22059
       -1.24534
       -1.26010
       -1.25593
       -1.21871
       -1.18274
       -1.20451
       -1.14842
       -1.12036
       -1.23314
       -0.24655
       -1.15338
       -1.37586
       -1.30023
       -1.20606
       -1.33743
       -1.13283
       -1.27606
       -1.36131
       -1.19116
       -1.13065
       -0.08109
       -1.30336
       -1.32687
       -1.27263
       -1.22536
       -1.37618
       -1.27813
       -1.26913
       -1.16519
       -1.16436
       -1.18904
       -1.14841
       -1.15779
       -1.24943
       -1.20489
       -1.36237
       -1.15472
       -1.35021
       -1.29048
       -1.09210
       -1.13557
       -1.05525
       -1.25303
       -1.19475
       -1.25652
       -1.11143
       -1.20221
       -1.30119
       -1.23647
       -1.09508
       -1.38830
       -1.29687
       -1.11295
       -1.06860
       -1.09855
       -1.39292
       -1.39405
       -1.02797
       -1.22906
       -0.23407
       -1.44985
       -1.27383
       -1.39281
       -1.28235
       -1.40270
       -1.16382
       -1.19081
       -1.12702
       -1.37149
       -1.15286
       -1.40896
       -1.27074
       -1.13145
       -1.29980
       -1.33649
       -1.06789
       -1.03133
       -1.20750
       -1.37242
       -1.25683
       -0.15919
       -1.29127
       -1.18832
       -1.34327
       -1.41637
       -1.05989
       -1.08735
       -0.01404
       -1.27604
       -1.21930
       -1.33520
       -1.37235
       -1.10707
       -1.17495
       -1.36366
       -1.24566
       -1.17812
       -1.41274
       -1.17064
       -1.19933
       -1.14478
       -1.12870
       -1.14292
       -1.20400
       -0.97791
       -1.11808
       -0.15528
       -1.10993
       -1.26578
       -1.38139
       -0.92787
       -1.28056
       -1.27045
       -1.20531
       -0.85405
       -1.06205
       -1.31209
       -0.03396
       -1.14532
       -1.23500
       -1.21864
       -1.28575
       -1.13040
       -1.27240
       -1.24272
       -1.08423
       -1.22826
       -1.37927
       -1.38213
       -1.16375
       -1.08140
       -1.17423
       -1.34316
       -1.26765
       -1.11634
       -1.07690
       -1.13870
       -1.21591
       -1.21912
       -1.33119
       -1.23193
       -1.26644
       -1.21035
       -1.24026
       -1.18107
       -1.26567
       -1.36990
       -1.20894
       -1.18768
       -1.32950
       -1.01901
       -1.28042
       -1.21243
       -1.42603
       -1.36486
       -1.19605
       -1.22312
       -1.40062
       -1.19124
       -1.22722
       -1.23717
       -1.25119
       -1.24419
       -1.24097
       -1.19872
       -1.23103
       -1.13162
       -1.12343
       -1.23968
       -0.24735
       -1.18210
       -1.38466
       -1.29272
       -1.20948
       -1.29773
       -1.15182
       -1.27217
       -1.34561
       -1.19117
       -1.13681
       -0.06925
       -1.31840
       -1.32608
       -1.27623
       -1.18478
       -1.37765
       -1.29341
       -1.28573
       -1.15970
       -1.18131
       -1.20021
       -1.15643
       -1.15349
       -1.23599
       -1.23741
       -1.34381
       -1.13365
       -1.35643
       -1.26718
       -1.06225
       -1.11615
       -1.04396
       -1.26280
       -1.19318
       -1.24772
       -1.10165
       -1.19825
       -1.30150
       -1.22468
       -1.10794
       -1.35700
       -1.31712
       -1.14896
       -1.06429
       -1.11586
       -1.39771
       -1.39320
       -1.05706
       -1.23719
       -0.24009
       -1.46351
       -1.31513
       -1.35280
       -1.30522
       -1.39540
       -1.16296
       -1.21099
       -1.11794
       -1.36295
       -1.15069
       -1.39449
       -1.28808
       -1.15085
       -1.29843
       -1.33059
       -1.09379
       -1.05585
       -1.22202
       -1.39744
       -1.23894
       -0.08088
       -1.30786
       -1.13753
       -1.30061
       -1.41238
       -1.06287
       -1.07613
       -0.05697
       -1.26342
       -1.22737
       -1.32116
       -1.36231
       -1.10331
       -1.17388
       -1.34592
       -1.23255
       -1.17950
       -1.36798
       -1.18671
       -1.21755
       -1.15926
       -1.12076
       -1.15585
       -1.20428
       -0.95727
       -1.11751
       -0.14044
       -1.12617
       -1.24994
       -1.38830
       -0.89866
       -1.27807
       -1.23967
       -1.22689
       -0.84729
       -1.07155
       -1.32178
       -0.06694
       -1.16159
       -1.22917
       -1.21610
       -1.26566
       -1.13208
       -1.26281
       -1.24608
       -1.07560
       -1.23194
       -1.38715
       -1.35475
       -1.16555
       -1.07796
       -1.17207
       -1.33472
       -1.28568
       -1.12516
       -1.08528
       -1.14479
       -1.18911
       -1.21388
       -1.34314
       -1.25459
       -1.22050
       -1.19705
       -1.22295
       -1.19064
       -1.26087
       -1.38997
       -1.19430
       -1.18040
       -1.31773
       -1.05515
       -1.32964
       -1.22210
       -1.42190
       -1.33161
       -1.20994
       -1.21849
       -1.40581
       -1.18778
       -1.22995
       -1.23505
       -1.25720
       -1.28499
       -1.23038
       -1.19927
       -1.22878
       -1.15352
       -1.10262
       -1.25884
       -0.24458
       -1.15941
       -1.36818
       -1.30263
       -1.21434
       -1.29260
       -1.17382
       -1.26377
       -1.32510
       -1.19653
       -1.16831
       -0.06383
       -1.27524
       -1.33467
       -1.22751
       -1.17507
       -1.39154
       -1.28931
       -1.29691
       -1.16304
       -1.18100
       -1.20116
       -1.16504
       -1.15943
       -1.24043
       -1.25239
       -1.31650
       -1.12912
       -1.32725
       -1.27429
       -1.03720
       -1.12279
       -1.05658
       -1.30885
       -1.19171
       -1.21316
       -1.08965
       -1.20066
       -1.26161
       -1.21124
       -1.11711
       -1.32443
       -1.32665
       -1.16327
       -1.05080
       -1.09059
       -1.42816
       -1.37358
       -1.06037
       -1.22726
       -0.22282
       -1.49174
       -1.34170
       -1.37367
       -1.30372
       -1.38681
       -1.17217
       -1.19603
       -1.14025
       -1.35045
       -1.16524
       -1.38724
       -1.28933
       -1.16523
       -1.32633
       -1.32912
       -1.09140
       -1.06600
       -1.21630
       -1.39089
       -1.25491
       -0.06214
       -1.29647
       -1.16219
       -1.29927
       -1.42784
       -1.06179
       -1.06762
       -0.06316
       -1.25948
       -1.26561
       -1.33627
       -1.37256
       -1.08912
       -1.15046
       -1.37517
       -1.24150
       -1.16766
       -1.36953
       -1.17344
       -1.22663
       -1.14906
       -1.14142
       -1.16868
       -1.19051
       -0.96193
       -1.14940
       -0.12611
       -1.10538
       -1.26745
       -1.37571
       -0.88724
       -1.28593
       -1.24154
       -1.23588
       -0.85283
       -1.07905
       -1.34204
       -0.05170
       -1.13861
       -1.22541
       -1.23380
       -1.27060
       -1.16713
       -1.22721
       -1.25371
       -1.06931
       -1.21227
       -1.37391
       -1.37683
       -1.17271
       -1.08164
       -1.15499
       -1.31398
       -1.29068
       -1.14072
       -1.06865
       -1.13272
       -1.17555
       -1.20648
       -1.35216
       -1.26294
       -1.23249
       -1.17554
       -1.23986
       -1.20974
       -1.23479
       -1.39411
       -1.17905
       -1.17959
       -1.30624
       -1.05676
       -1.28731
       -1.21858
       -1.42225
       -1.36007
       -1.21274
       -1.21364
       -1.40787
       -1.20908
       -1.23226
       -1.23360
       -1.25727
       -1.27815
       -1.22889
       -1.20165
       -1.24141
       -1.13997
       -1.10880
       -1.22412
       -0.24284
       -1.14974
       -1.39234
       -1.28140
       -1.21042
       -1.27952
       -1.16665
       -1.25601
       -1.31288
       -1.16793
       -1.18715
       -0.10604
       -1.26937
       -1.31675
       -1.23109
       -1.17764
       -1.38571
       -1.23844
       -1.28202
       -1.15818
       -1.18817
       -1.18612
       -1.17895
       -1.12709
       -1.22870
       -1.19335
       -1.31503
       -1.12410
       -1.34810
       -1.30658
       -1.02727
       -1.12283
       -1.04350
       -1.32765
       -1.21944
       -1.20165
       -1.10283
       -1.20375
       -1.25556
       -1.20297
       -1.11714
       -1.32441
       -1.30786
       -1.13048
       -1.07209
       -1.08099
       -1.43421
       -1.38190
       -1.07976
       -1.24422
       -0.22678
       -1.47147
       -1.35521
       -1.37537
       -1.30102
       -1.39972
       -1.14705
       -1.19912
       -1.15274
       -1.36097
       -1.15195
       -1.36508
       -1.29736
       -1.16583
       -1.32189
       -1.31220
       -1.09156
       -1.07037
       -1.20768
       -1.40671
       -1.26379
       -0.04624
       -1.30318
       -1.17966
       -1.31429
       -1.45153
       -1.06383
       -1.08353
       -0.07844
       -1.21791
       -1.23121
       -1.35548
       -1.36410
       -1.08607
       -1.14885
       -1.37207
       -1.23929
       -1.17098
       -1.37746
       -1.16639
       -1.21777
       -1.16054
       -1.12472
       -1.15008
       -1.16381
       -0.99212
       -1.13270
       -0.14539
       -1.11091
       -1.28502
       -1.34555
       -0.90013
       -1.29412
       -1.26702
       -1.21769
       -0.85259
       -1.08354
       -1.34255
       -0.03814
       -1.12763
       -1.24128
       -1.20812
       -1.26522
       -1.16979
       -1.23275
       -1.25793
       -1.08629
       -1.18896
       -1.35472
       -1.37540
       -1.16606
       -1.08058
       -1.12485
       -1.32419
       -1.29107
       -1.14163
       -1.07096
       -1.13223
       -1.20605
       -1.20098
       -1.35280
       -1.28193
       -1.22625
       -1.19765
       -1.23062
       -1.19244
       -1.23435
       -1.38859
       -1.16374
       -1.16019
       -1.28488
       -1.05662
       -1.25873
       -1.26977
       -1.42226
       -1.35077
       -1.20750
       -1.22218
       -1.40949
       -1.22465
       -1.24903
       -1.25160
       -1.26851
       -1.27282
       -1.24168
       -1.18347
       -1.21429
       -1.13779
       -1.11283
       -1.23577
       -0.24407
       -1.14098
       -1.36906
       -1.29407
       -1.19395
       -1.30010
       -1.19984
       -1.29771
       -1.33466
       -1.15000
       -1.19189
       -0.06659
       -1.26901
       -1.28581
       -1.25131
       -1.18393
       -1.39716
       -1.25706
       -1.30332
       -1.14932
       -1.18356
       -1.21513
       -1.18374
       -1.13228
       -1.24343
       -1.16873
       -1.36252
       -1.13585
       -1.34374
       -1.31370
       -1.06494
       -1.11372
       -1.04819
       -1.31809
       -1.20081
       -1.19390
       -1.10533
       -1.23452
       -1.25178
       -1.22518
       -1.08494
       -1.30580
       -1.31116
       -1.13416
       -1.07551
       -1.10362
       -1.40734
       -1.38189
       -1.05615
       -1.26505
       -0.26310
       -1.44659
       -1.30931
       -1.35990
       -1.33329
       -1.37714
       -1.11366
       -1.21981
       -1.15866
       -1.36423
       -1.18490
       -1.36931
       -1.26766
       -1.16388
       -1.35328
       -1.33377
       -1.10798
       -1.05082
       -1.17905
       -1.38520
       -1.25928
       -0.05743
       -1.30508
       -1.17793
       -1.34712
       -1.46275
       -1.07026
       -1.09504
       -0.06161
       -1.21416
       -1.22554
       -1.36084
       -1.35451
       -1.06673
       -1.13955
       -1.36096
       -1.23994
       -1.15318
       -1.38782
       -1.18776
       -1.20592
       -1.16123
       -1.14919
       -1.15551
       -1.17238
       -0.97818
       -1.13994
       -0.18480
       -1.10935
       -1.26971
       -1.34969
       -0.87543
       -1.30687
       -1.24732
       -1.19833
       -0.86371
       -1.10153
       -1.33512
       -0.03738
       -1.14976
       -1.26655
       -1.26069
       -1.28356
       -1.17094
       -1.19761
       -1.21803
       -1.10171
       -1.18741
       -1.36586
       -1.38579
       -1.14621
       -1.08440
       -1.13562
       -1.34254
       -1.28432
       -1.15268
       -1.06964
       -1.14659
       -1.20901
       -1.19001
       -1.40058
       -1.27723
       -1.21906
       -1.19036
       -1.21293
       -1.19944
       -1.22544
       -1.38502
       -1.14144
       -1.13160
       -1.26198
       -1.04614
       -1.25481
       -1.23174
       -1.43381
       -1.32965
       -1.17465
       -1.21589
       -1.41421
       -1.19817
       -1.26744
       -1.24507
       -1.28639
       -1.29100
       -1.21257
       -1.21672
       -1.20528
       -1.14503
       -1.08962
       -1.24085
       -0.22281
       -1.12831
       -1.39094
       -1.29677
       -1.20227
       -1.28413
       -1.20703
       -1.31231
       -1.34574
       -1.13078
       -1.18771
       -0.05578
       -1.27925
       -1.27614
       -1.26120
       -1.17672
       -1.38778
       -1.23182
       -1.30194
       -1.19180
       -1.17367
       -1.20700
       -1.22791
       -1.14545
       -1.24553
       -1.18463
       -1.36148
       -1.11848
       -1.35621
       -1.31433
       -1.06757
       -1.11628
       -1.03028
       -1.30450
       -1.21200
       -1.18936
       -1.12661
       -1.19169
       -1.23971
       -1.23640
       -1.07252
       -1.32694
       -1.29796
       -1.14579
       -1.09682
       -1.08782
       -1.38868
       -1.33940
       -1.08734
       -1.22788
       -0.29200
       -1.44261
       -1.32576
       -1.39162
       -1.34449
       -1.37609
       -1.11749
       -1.20457
       -1.17173
       -1.36388
       -1.17069
       -1.37600
       -1.24523
       -1.17628
       -1.32373
       -1.34006
       -1.10123
       -1.08115
       -1.20925
       -1.33655
       -1.26560
       -0.02667
       -1.32220
       -1.13752
       -1.35547
       -1.42889
       -1.07595
       -1.11321
       -0.07390
       -1.19879
       -1.22341
       -1.32810
       -1.35376
       -1.04776
       -1.14099
       -1.36457
       -1.24431
       -1.14155
       -1.37868
       -1.20870
       -1.20059
       -1.17248
       -1.14553
       -1.15203
       -1.19660
       -0.96456
       -1.12625
       -0.20453
       -1.13189
       -1.23870
       -1.34232
       -0.86190
       -1.27774
       -1.24405
       -1.18102
       -0.88538
       -1.11584
       -1.32646
       -0.03403
       -1.15441
       -1.27201
       -1.26082
       -1.30988
       -1.17596
       -1.16946
       -1.22098
       -1.13902
       -1.18963
       -1.36366
       -1.36562
       -1.13937
       -1.08344
       -1.16547
       -1.33987
       -1.30436
       -1.14257
       -1.09214
       -1.14106
       -1.21215
       -1.23347
       -1.39173
       -1.28464
       -1.24736
       -1.18547
       -1.21142
       -1.19349
       -1.21481
       -1.36994
       -1.13783
       -1.15353
       -1.25222
       -1.04000
       -1.24107
       -1.24346
       -1.42229
       -1.35612
       -1.19973
       -1.17499
       -1.42249
       -1.23112
       -1.23882
       -1.25019
       -1.27654
       -1.26501
       -1.21727
       -1.22670
       -1.21544
       -1.15360
       -1.08578
       -1.22490
       -0.23243
       -1.14960
       -1.40338
       -1.33266
       -1.19876
       -1.31805
       -1.19107
       -1.28180
       -1.33032
       -1.09964
       -1.17698
       -0.04544
       -1.24381
       -1.27825
       -1.26301
       -1.16338
       -1.34246
       -1.24023
       -1.30633
       -1.16666
       -1.19120
       -1.21233
       -1.20564
       -1.17613
       -1.23264
       -1.18015
       -1.39672
       -1.13236
       -1.33828
       -1.35034
       -1.08860
       -1.12178
       -1.06200
       -1.28459
       -1.21225
       -1.19017
       -1.15198
       -1.18129
       -1.23943
       -1.23602
       -1.06485
       -1.29586
       -1.28286
       -1.15721
       -1.08365
       -1.08049
       -1.41370
       -1.31456
       -1.10000
       -1.23284
       -0.28051
       -1.46719
       -1.31992
       -1.39490
       -1.34875
       -1.37301
       -1.12922
       -1.18939
       -1.13004
       -1.33909
       -1.12312
       -1.34604
       -1.21956
       -1.15124
       -1.29831
       -1.35042
       -1.08913
       -1.09704
       -1.20826
       -1.37448
       -1.27078
       -0.06290
       -1.29075
       -1.15218
       -1.35581
       -1.41788
       -1.06812
       -1.10238
       -0.08125
       -1.24563
       -1.21511
       -1.29206
       -1.38114
       -1.04526
       -1.12784
       -1.36645
       -1.23246
       -1.13483
       -1.37991
       -1.17788
       -1.19021
       -1.16896
       -1.15721
       -1.15506
       -1.19413
       -0.96983
       -1.12727
       -0.18346
       -1.12742
       -1.21696
       -1.36100
       -0.84004
       -1.27080
       -1.21075
       -1.19148
       -0.87774
       -1.14696
       -1.33717
       -0.04940
       -1.14043
       -1.24846
       -1.26302
       -1.28613
       -1.19652
       -1.16191
       -1.23862
       -1.16037
       -1.18849
       -1.40640
       -1.36221
       -1.16703
       -1.09369
       -1.15852
       -1.32822
       -1.28088
       -1.14549
       -1.10352
       -1.12748
       -1.20628
       -1.22041
       -1.37641
       -1.27452
       -1.24631
       -1.16255
       -1.22310
       -1.19038
       -1.16905
       -1.37376
       -1.14103
       -1.15109
       -1.26497
       -1.05644
       -1.24378
       -1.26561
       -1.44455
       -1.35942
       -1.18292
       -1.15883
       -1.41327
       -1.24764
       -1.20631
       -1.26463
       -1.28063
       -1.26049
       -1.22270
       -1.23127
       -1.21109
       -1.14833
       -1.06617
       -1.21243
       -0.23236
       -1.18106
       -1.39689
       -1.33364
       -1.20749
       -1.30781
       -1.16996
       -1.29210
       -1.36270
       -1.09827
       -1.12105
       -0.08642
       -1.24190
       -1.29386
       -1.23867
       -1.13960
       -1.35972
       -1.25870
       -1.29019
       -1.16395
       -1.16618
       -1.19679
       -1.18911
       -1.16367
       -1.26161
       -1.19913
       -1.35140
       -1.12877
       -1.37665
       -1.32239
       -1.11325
       -1.11390
       -1.07830
       -1.29639
       -1.21692
       -1.18506
       -1.15585
       -1.15965
       -1.22860
       -1.23999
       -1.09329
       -1.31533
       -1.28020
       -1.18419
       -1.07256
       -1.08178
       -1.39169
       -1.32543
       -1.11588
       -1.23597
       -0.27848
       -1.49232
       -1.34207
       -1.36906
       -1.31289
       -1.36654
       -1.11491
       -1.14988
       -1.13740
       -1.37835
       -1.11689
       -1.35492
       -1.22797
       -1.14261
       -1.28216
       -1.35679
       -1.07616
       -1.08840
       -1.21477
       -1.36438
       -1.26287
       -0.04901
       -1.32311
       -1.12932
       -1.33740
       -1.44146
       -1.07328
       -1.09943
       -0.08638
       -1.23342
       -1.24742
       -1.31023
       -1.38752
       -1.05671
       -1.13665
       -1.36867
       -1.22150
       -1.10241
       -1.35279
       -1.15719
       -1.17545
       -1.18007
       -1.11831
       -1.17331
       -1.21719
       -0.93136
       -1.10963
       -0.19145
       -1.12411
       -1.24912
       -1.35629
       -0.81671
       -1.25219
       -1.21412
       -1.15467
       -0.86421
       -1.11013
       -1.34411
       -0.07070
       -1.14301
       -1.21798
       -1.24341
       -1.28519
       -1.15620
       -1.14285
       -1.22277
       -1.15792
       -1.19158
       -1.39819
       -1.38782
       -1.14737
       -1.11655
       -1.13497
       -1.32750
       -1.25771
       -1.14260
       -1.14100
       -1.15319
       -1.23054
       -1.21074
       -1.34133
       -1.27468
       -1.23825
       -1.18217
       -1.22641
       -1.18669
       -1.19713
       -1.38835
       -1.13997
       -1.15348
       -1.26638
       -1.04837
       -1.24238
       -1.27598
       -1.43163
       -1.36663
       -1.17257
       -1.14554
       -1.39470
       -1.22602
       -1.21597
       -1.27918
       -1.26633
       -1.25163
       -1.22631
       -1.22716
       -1.25659
       -1.14893
       -1.07038
       -1.22340
       -0.22171
       -1.18221
       -1.37452
       -1.33842
       -1.20498
       -1.32879
       -1.17765
       -1.30214
       -1.35281
       -1.09724
       -1.11024
       -0.06613
       -1.24556
       -1.29494
       -1.23795
       -1.16252
       -1.36371
       -1.24547
       -1.30594
       -1.13741
       -1.15504
       -1.21081
       -1.20608
       -1.15354
       -1.21869
       -1.16625
       -1.36447
       -1.13742
       -1.33247
       -1.32819
       -1.09139
       -1.12548
       -1.07889
       -1.30015
       -1.17499
       -1.20809
       -1.12704
       -1.16935
       -1.24988
       -1.20493
       -1.08850
       -1.29862
       -1.29797
       -1.18124
       -1.07249
       -1.04663
       -1.40399
       -1.30432
       -1.12105
       -1.26441
       -0.28530
       -1.48936
       -1.35536
       -1.38847
       -1.31753
       -1.37477
       -1.14049
       -1.17979
       -1.13932
       -1.38540
       -1.09180
       -1.34274
       -1.28183
       -1.15827
       -1.27208
       -1.34693
       -1.07265
       -1.05771
       -1.17314
       -1.36647
       -1.23488
       -0.05780
       -1.31281
       -1.12327
       -1.29632
       -1.42879
       -1.09274
       -1.07018
       -0.07506
       -1.23120
       -1.24958
       -1.28096
       -1.33828
       -1.06594
       -1.11079
       -1.34907
       -1.22002
       -1.08782
       -1.34997
       -1.13221
       -1.15067
       -1.19400
       -1.12440
       -1.18440
       -1.22605
       -0.91259
       -1.10568
       -0.19238
       -1.11018
       -1.23085
       -1.35291
       -0.83962
       -1.26168
       -1.20110
       -1.16074
       -0.86852
       -1.12196
       -1.33787
       -0.08445
       -1.12480
       -1.20136
       -1.24277
       -1.26307
       -1.16700
       -1.14902
       -1.22269
       -1.12483
       -1.16730
       -1.38092
       -1.36946
       -1.14383
       -1.11681
       -1.13481
       -1.31996
       -1.25091
       -1.11595
       -1.14893
       -1.18021
       -1.21127
       -1.25252
       -1.36518
       -1.27471
       -1.24805
       -1.20015
       -1.20017
       -1.19883
       -1.18680
       -1.40632
       -1.15095
       -1.16575
       -1.27827
       -1.04960
       -1.24604
       -1.25262
       -1.43841
       -1.36419
       -1.18285
       -1.15110
       -1.41694
       -1.24540
       -1.20456
       -1.27068
       -1.24063
       -1.25341
       -1.23831
       -1.21795
       -1.24139
       -1.16341
       -1.06971
       -1.19237
       -0.22670
       -1.18837
       -1.38393
       -1.34048
       -1.15748
       -1.33255
       -1.18155
       -1.30826
       -1.33058
       -1.10170
       -1.12311
       -0.09605
       -1.24373
       -1.25795
       -1.24637
       -1.18169
       -1.35524
       -1.24100
       -1.29852
       -1.14069
       -1.12836
       -1.21248
       -1.19811
       -1.18636
       -1.24098
       -1.16721
       -1.32414
       -1.13119
       -1.33706
       -1.30222
       -1.08783
       -1.12304
       -1.04415
       -1.25528
       -1.16658
       -1.19856
       -1.12156
       -1.16005
       -1.21065
       -1.20611
       -1.06207
       -1.30288
       -1.29539
       -1.17509
       -1.05653
       -1.06025
       -1.38381
       -1.30372
       -1.11396
       -1.23574
       -0.30330
       -1.50273
       -1.32413
       -1.37564
       -1.31383
       -1.37645
       -1.13906
       -1.16073
       -1.12220
       -1.35732
       -1.09071
       -1.37246
       -1.27056
       -1.14618
       -1.31143
       -1.33124
       -1.06527
       -1.06291
       -1.18186
       -1.37657
       -1.23205
       -0.07130
       -1.33978
       -1.11476
       -1.29361
       -1.41309
       -1.08403
       -1.06036
       -0.10005
       -1.27204
       -1.25626
       -1.28707
       -1.34295
       -1.04197
       -1.12182
       -1.35172
       -1.22572
       -1.08817
       -1.37173
       -1.14577
       -1.16075
       -1.14245
       -1.11369
       -1.19258
       -1.19114
       -0.92338
       -1.13336
       -0.18736
       -1.14196
       -1.25300
       -1.36401
       -0.84716
       -1.29005
       -1.19359
       -1.18854
       -0.86046
       -1.11911
       -1.35594
       -0.08075
       -1.11628
       -1.21813
       -1.26009
       -1.28089
       -1.19382
       -1.14860
       -1.23841
       -1.09342
       -1.14285
       -1.39148
       -1.38040
       -1.12507
       -1.12142
       -1.14665
       -1.31629
       -1.25038
       -1.14692
       -1.15438
       -1.16072
       -1.22161
       -1.25184
       -1.36920
       -1.27123
       -1.25218
       -1.17407
       -1.17688
       -1.21144
       -1.21309
       -1.36526
       -1.15364
       -1.17299
       -1.28045
       -1.08029
       -1.27417
       -1.26343
       -1.39688
       -1.34013
       -1.19918
       -1.15730
       -1.41217
       -1.24058
       -1.20566
       -1.26510
       -1.26467
       -1.25327
       -1.21896
       -1.23595
       -1.20509
       -1.15121
       -1.06054
       -1.17109
       -0.22992
       -1.18278
       -1.41313
       -1.32209
       -1.15715
       -1.29361
       -1.18091
       -1.29786
       -1.34968
       -1.10724
       -1.11111
       -0.09089
       -1.26665
       -1.28690
       -1.26559
       -1.16834
       -1.35399
       -1.22758
       -1.30825
       -1.10747
       -1.14534
       -1.21633
       -1.17589
       -1.17637
       -1.24565
       -1.19808
       -1.27837
       -1.12051
       -1.32595
       -1.29160
       -1.09777
       -1.10019
       -1.01927
       -1.27526
       -1.16674
       -1.20508
       -1.12750
       -1.14901
       -1.23331
       -1.21999
       -1.08057
       -1.29103
       -1.29444
       -1.14929
       -1.07572
       -1.06933
       -1.36219
       -1.32235
       -1.06037
       -1.25039
       -0.32053
       -1.46745
       -1.28677
       -1.39541
       -1.29103
       -1.38924
       -1.13191
       -1.18064
       -1.12017
       -1.38572
       -1.10535
       -1.39140
       -1.26470
       -1.15824
       -1.27053
       -1.31189
       -1.03518
       -1.05522
       -1.21529
       -1.37143
       -1.22637
       -0.06918
       -1.31284
       -1.10241
       -1.31077
       -1.44193
       -1.05108
       -1.06712
       -0.08429
       -1.24494
       -1.26249
       -1.28873
       -1.30400
       -1.06648
       -1.13618
       -1.30867
       -1.21086
       -1.10783
       -1.39457
       -1.15242
       -1.17515
       -1.12872
       -1.09846
       -1.17054
       -1.21552
       -0.91609
       -1.11425
       -0.20066
       -1.13464
       -1.24179
       -1.35422
       -0.82336
       -1.27201
       -1.18703
       -1.19508
       -0.86626
       -1.14446
       -1.35027
       -0.05274
       -1.14442
       -1.20758
       -1.23897
       -1.24626
       -1.19901
       -1.14636
       -1.22043
       -1.06663
       -1.15241
       -1.38470
       -1.35673
       -1.10662
       -1.09730
       -1.16345
       -1.31347
       -1.22545
       -1.12080
       -1.14755
       -1.13564
       -1.24692
       -1.25930
       -1.37981
       -1.28665
       -1.24754
       -1.16778
       -1.18945
       -1.21199
       -1.21042
       -1.36678
       -1.14579
       -1.17374
       -1.28479
       -1.10358
       -1.29019
       -1.27572
       -1.42326
       -1.31047
       -1.18268
       -1.15039
       -1.42285
       -1.22848
       -1.25603
       -1.23639
       -1.23764
       -1.24154
       -1.19843
       -1.23173
       -1.21379
       -1.16344
       -1.07807
       -1.17141
       -0.21356
       -1.20621
       -1.42409
       -1.33298
       -1.16606
       -1.29417
       -1.19231
       -1.26833
       -1.32279
       -1.07500
       -1.09434
       -0.09249
       -1.26233
       -1.30651
       -1.23070
       -1.16238
       -1.34835
       -1.27716
       -1.28660
       -1.13351
       -1.17685
       -1.20492
       -1.19152
       -1.16720
       -1.25372
       -1.19466
       -1.26678
       -1.11432
       -1.29645
       -1.30317
       -1.09714
       -1.11554
       -1.02749
       -1.28405
       -1.14021
       -1.16942
       -1.12497
       -1.14549
       -1.21225
       -1.20113
       -1.08373
       -1.30550
       -1.31002
       -1.16741
       -1.09756
       -1.09783
       -1.41586
       -1.33606
       -1.04112
       -1.23814
       -0.32534
       -1.46823
       -1.29081
       -1.38804
       -1.28534
       -1.34878
       -1.13676
       -1.18713
       -1.09017
       -1.35806
       -1.10129
       -1.36928
       -1.26892
       -1.15558
       -1.28239
       -1.35932
       -1.05011
       -1.05619
       -1.20193
       -1.36331
       -1.24010
       -0.07369
       -1.31467
       -1.14106
       -1.34511
       -1.43628
       -1.05015
       -1.08353
       -0.06050
       -1.27133
       -1.26786
       -1.29027
       -1.31752
       -1.04431
       -1.11657
       -1.33746
       -1.17083
       -1.11351
       -1.38067
       -1.15430
       -1.16391
       -1.12091
       -1.08427
       -1.15187
       -1.24052
       -0.95102
       -1.11507
       -0.18619
       -1.13675
       -1.22616
       -1.35618
       -0.80471
       -1.25768
       -1.20717
       -1.17195
       -0.87111
       -1.12805
       -1.32915
       -0.05663
       -1.14377
       -1.21545
       -1.24260
       -1.23907
       -1.21057
       -1.16159
       -1.21751
       -1.10414
       -1.15776
       -1.35156
       -1.34957
       -1.10790
       -1.08656
       -1.12403
       -1.33022
       -1.22735
       -1.15992
       -1.16920
       -1.10812
       -1.26106
       -1.25884
       -1.36609
       -1.25298
       -1.23718
       -1.15836
       -1.21324
       -1.20617
       -1.20519
       -1.39852
       -1.14129
       -1.13764
       -1.29254
       -1.08919
       -1.28438
       -1.26726
       -1.41252
       -1.32462
       -1.20869
       -1.17672
       -1.41397
       -1.24778
       -1.25529
       -1.22174
       -1.24184
       -1.24389
       -1.15996
       -1.19598
       -1.25024
       -1.17129
       -1.06252
       -1.16350
       -0.24743
       -1.20349
       -1.40569
       -1.35381
       -1.15863
       -1.30254
       -1.19909
       -1.23070
       -1.33934
       -1.11022
       -1.08775
       -0.09013
       -1.24108
       -1.29220
       -1.25127
       -1.14517
       -1.37831
       -1.30457
       -1.27315
       -1.10282
       -1.18024
       -1.18380
       -1.18999
       -1.20386
       -1.25209
       -1.19224
       -1.25881
       -1.12412
       -1.27582
       -1.33466
       -1.12148
       -1.12213
       -1.06428
       -1.27570
       -1.16723
       -1.18599
       -1.11054
       -1.11775
       -1.23757
       -1.19853
       -1.08050
       -1.28898
       -1.31211
       -1.17471
       -1.13175
       -1.09585
       -1.37084
       -1.32638
       -1.02562
       -1.19244
       -0.31626
       -1.46281
       -1.28345
       -1.36227
       -1.28370
       -1.36165
       -1.13293
       -1.18429
       -1.09209
       -1.34085
       -1.12480
       -1.36845
       -1.25139
       -1.13842
       -1.28214
       -1.31017
       -1.06140
       -1.04047
       -1.19217
       -1.38954
       -1.25516
       -0.05740
       -1.34705
       -1.13958
       -1.34828
       -1.41483
       -1.05356
       -1.09891
       -0.08156
       -1.24704
       -1.26485
       -1.29228
       -1.30218
       -1.03555
       -1.09759
       -1.35575
       -1.16695
       -1.13193
       -1.37293
       -1.18181
       -1.13241
       -1.14598
       -1.08460
       -1.16955
       -1.22678
       -0.98283
       -1.09548
       -0.16634
       -1.12364
       -1.23330
       -1.36080
       -0.77897
       -1.26033
       -1.19692
       -1.14972
       -0.87053
       -1.11624
       -1.32185
       -0.05226
       -1.09099
       -1.23725
       -1.26633
       -1.25895
       -1.18341
       -1.17758
       -1.21698
       -1.11830
       -1.16497
       -1.36599
       -1.34768
       -1.12574
       -1.06830
       -1.13328
       -1.33770
       -1.29293
       -1.15867
       -1.13796
       -1.11628
       -1.27944
       -1.24141
       -1.35216
       -1.25818
       -1.24648
       -1.14634
       -1.17832
       -1.20492
       -1.24030
       -1.41292
       -1.16246
       -1.15620
       -1.27519
       -1.08683
       -1.28556
       -1.29730
       -1.40457
       -1.31496
       -1.20774
       -1.13835
       -1.39808
       -1.23654
       -1.23373
       -1.25923
       -1.23040
       -1.27868
       -1.18590
       -1.21430
       -1.22101
       -1.15514
       -1.08564
       -1.22498
       -0.23923
       -1.19784
       -1.34965
       -1.32227
       -1.12546
       -1.31000
       -1.18924
       -1.24534
       -1.30521
       -1.13378
       -1.08844
       -0.05308
       -1.20714
       -1.26541
       -1.21928
       -1.16645
       -1.37976
       -1.29893
       -1.24863
       -1.13522
       -1.16754
       -1.19032
       -1.20094
       -1.19607
       -1.27228
       -1.20672
       -1.28806
       -1.10890
       -1.28989
       -1.31833
       -1.11713
       -1.12861
       -1.05860
       -1.28176
       -1.14659
       -1.15188
       -1.13290
       -1.11501
       -1.25818
       -1.20232
       -1.08338
       -1.32315
       -1.28288
       -1.13887
       -1.13078
       -1.06689
       -1.36305
       -1.33482
       -1.01857
       -1.20867
       -0.29028
       -1.46607
       -1.30258
       -1.38266
       -1.29429
       -1.36569
       -1.13779
       -1.18304
       -1.10743
       -1.35827
       -1.13978
       -1.37043
       -1.22956
       -1.12579
       -1.27338
       -1.32937
       -1.08836
       -1.02682
       -1.18999
       -1.39490
       -1.28690
       -0.05877
       -1.33085
       -1.15784
       -1.34311
       -1.42066
       -1.06182
       -1.09477
       -0.05061
       -1.23244
       -1.26029
       -1.25535
       -1.26948
       -1.07471
       -1.10984
       -1.35277
       -1.17141
       -1.11413
       -1.37528
       -1.16892
       -1.10858
       -1.17297
       -1.08900
       -1.17366
       -1.22588
       -0.98459
       -1.10422
       -0.15245
       -1.15265
       -1.23250
       -1.31154
       -0.78881
       -1.27218
       -1.20854
       -1.15702
       -0.88713
       -1.12942
       -1.33776
       -0.06611
       -1.07158
       -1.25606
       -1.22841
       -1.26541
       -1.19011
       -1.16155
       -1.22216
       -1.11349
       -1.15217
       -1.37988
       -1.35040
       -1.12031
       -1.08277
       -1.12071
       -1.35862
       -1.25796
       -1.18117
       -1.14674
       -1.11390
       -1.27698
       -1.24741
       -1.33972
       -1.26328
       -1.25795
       -1.18261
       -1.19676
       -1.18747
       -1.22780
       -1.38227
       -1.16905
       -1.16590
       -1.26767
       -1.12098
       -1.27796
       -1.29013
       -1.39403
       -1.30656
       -1.23064
       -1.13077
       -1.41611
       -1.26238
       -1.21877
       -1.26346
       -1.25872
       -1.26527
       -1.22438
       -1.21563
       -1.20066
       -1.14635
       -1.07898
       -1.25370
       -0.27978
       -1.17819
       -1.32437
       -1.34077
       -1.12737
       -1.32303
       -1.18311
       -1.24322
       -1.32614
       -1.13892
       -1.10185
       -0.10023
       -1.24316
       -1.28973
       -1.23445
       -1.19222
       -1.39175
       -1.32314
       -1.24438
       -1.12920
       -1.15015
       -1.21282
       -1.19176
       -1.19227
       -1.27067
       -1.16702
       -1.30047
       -1.11254
       -1.28309
       -1.31916
       -1.10721
       -1.13399
       -1.06117
       -1.27910
       -1.14278
       -1.16841
       -1.12736
       -1.13772
       -1.28277
       -1.19485
       -1.06014
       -1.35734
       -1.27420
       -1.17746
       -1.09628
       -1.07612
       -1.39709
       -1.32766
       -1.01675
       -1.20619
       -0.28203
       -1.45765
       -1.29571
       -1.39466
       -1.31503
       -1.38807
       -1.15721
       -1.20922
       -1.09931
       -1.36942
       -1.10229
       -1.40113
       -1.27610
       -1.12317
       -1.29136
       -1.31539
       -1.10849
       -1.04210
       -1.15584
       -1.38835
       -1.25548
       -0.07211
       -1.30802
       -1.14908
       -1.35491
       -1.45927
       -1.05486
       -1.08673
       -0.04925
       -1.21599
       -1.25655
       -1.27445
       -1.25770
       -1.05731
       -1.10173
       -1.33080
       -1.17855
       -1.13936
       -1.35839
       -1.13427
       -1.10337
       -1.16212
       -1.08263
       -1.12822
       -1.20811
       -0.97651
       -1.10939
       -0.15053
       -1.16283
       -1.22054
       -1.29924
       -0.77794
       -1.26570
       -1.20065
       -1.15618
       -0.88725
       -1.12628
       -1.32568
       -0.04716
       -1.10957
       -1.27978
       -1.20307
       -1.24896
       -1.18495
       -1.18062
       -1.23111
       -1.11121
       -1.19018
       -1.38673
       -1.34206
       -1.12315
       -1.11191
       -1.09322
       -1.33995
       -1.27391
       -1.17902
       -1.14653
       -1.11223
       -1.27376
       -1.22689
       -1.35184
       -1.26784
       -1.25966
       -1.16520
       -1.21335
       -1.21508
       -1.22611
       -1.38581
       -1.16738
       -1.15750
       -1.25775
       -1.11292
       -1.25681
       -1.29938
       -1.40590
       -1.30164
       -1.19334
       -1.15568
       -1.42785
       -1.26057
       -1.24095
       -1.23854
       -1.24660
       -1.27150
       -1.19857
       -1.23146
       -1.22997
       -1.16404
       -1.07790
       -1.22348
       -0.27655
       -1.15387
       -1.37699
       -1.32995
       -1.14401
       -1.33317
       -1.15442
       -1.26412
       -1.33346
       -1.13427
       -1.07300
       -0.08545
       -1.25884
       -1.30012
       -1.21550
       -1.19814
       -1.34420
       -1.30828
       -1.27590
       -1.15519
       -1.14836
       -1.21098
       -1.18733
       -1.18477
       -1.27085
       -1.20558
       -1.30759
       -1.10331
       -1.28093
       -1.33460
       -1.10428
       -1.11251
       -1.07101
       -1.29445
       -1.11374
       -1.15964
       -1.12448
       -1.11929
       -1.24443
       -1.23112
       -1.05498
       -1.33908
       -1.27753
       -1.16809
       -1.13062
       -1.02807
       -1.39140
       -1.33513
       -1.00883
       -1.21387
       -0.27918
       -1.48174
       -1.28909
       -1.35832
       -1.29599
       -1.40857
       -1.16337
       -1.21584
       -1.08118
       -1.33207
       -1.12240
       -1.37871
       -1.25379
       -1.12168
       -1.28313
       -1.35599
       -1.07822
       -1.06908
       -1.16185
       -1.38708
       -1.25529
       -0.07566
       -1.32024
       -1.12650
       -1.35924
       -1.45719
       -1.07004
       -1.07461
       -0.07758
       -1.23035
       -1.23418
       -1.29867
       -1.27801
       -1.04149
       -1.13243
       -1.35077
       -1.18825
       -1.11389
       -1.38479
       -1.15647
       -1.14709
       -1.14461
       -1.08383
       -1.16941
       -1.18819
       -0.98156
       -1.09396
       -0.15063
       -1.11557
       -1.24228
       -1.31525
       -0.76386
       -1.26063
       -1.18871
       -1.15416
       -0.86790
       -1.14366
       -1.32808
       -0.06737
       -1.12742
       -1.27117
       -1.21656
       -1.28081
       -1.17756
       -1.19051
       -1.22175
       -1.13980
       -1.21570
       -1.37818
       -1.29709
       -1.10205
       -1.10767
       -1.11319
       -1.34732
       -1.27478
       -1.19022
       -1.14312
       -1.10049
       -1.26994
       -1.23008
       -1.33404
       -1.25790
       -1.23858
       -1.16351
       -1.21935
       -1.17936
       -1.22658
       -1.37842
       -1.11947
       -1.16554
       -1.27063
       -1.11198
       -1.26118
       -1.30096
       -1.39600
       -1.31359
       -1.18261
       -1.15573
       -1.44515
       -1.25500
       -1.23046
       -1.25745
       -1.25508
       -1.24479
       -1.21117
       -1.22827
       -1.19294
       -1.15456
       -1.05713
       -1.25934
       -0.25356
       -1.16586
       -1.36851
       -1.31524
       -1.16360
       -1.27599
       -1.15497
       -1.27372
       -1.33813
       -1.11701
       -1.07572
       -0.11081
       -1.25001
       -1.30163
       -1.20975
       -1.16744
       -1.32434
       -1.30041
       -1.25405
       -1.13879
       -1.14891
       -1.19988
       -1.21594
       -1.16631
       -1.24823
       -1.19729
       -1.30178
       -1.05691
       -1.29389
       -1.33248
       -1.10975
       -1.09347
       -1.05926
       -1.31127
       -1.11175
       -1.15915
       -1.12250
       -1.11565
       -1.26503
       -1.21637
       -1.08081
       -1.34116
       -1.27114
       -1.16051
       -1.14877
       -1.02864
       -1.41341
       -1.33110
       -1.00586
       -1.20299
       -0.30699
       -1.47494
       -1.32234
       -1.37125
       -1.28960
       -1.42848
       -1.14952
       -1.15375
       -1.09680
       -1.33742
       -1.13238
       -1.40276
       -1.23212
       -1.12842
       -1.27031
       -1.34535
       -1.08611
       -1.05566
       -1.16786
       -1.38194
       -1.20898
       -0.05336
       -1.30782
       -1.09701
       -1.36150
       -1.45468
       -1.06957
       -1.07459
       -0.08811
       -1.21314
       -1.24400
       -1.31487
       -1.33260
       -1.02718
       -1.16368
       -1.36817
       -1.22202
       -1.12681
       -1.40056
       -1.15302
       -1.17223
       -1.13338
       -1.10230
       -1.18161
       -1.17479
       -1.01743
       -1.06675
       -0.15798
       -1.10774
       -1.25743
       -1.31248
       -0.71907
       -1.25635
       -1.21183
       -1.18143
       -0.88528
       -1.17234
       -1.35180
       -0.09739
       -1.14649
       -1.24624
       -1.20553
       -1.27640
       -1.19137
       -1.20214
       -1.20261
       -1.12991
       -1.19215
       -1.36413
       -1.32650
       -1.12034
       -1.06330
       -1.08403
       -1.34698
       -1.26537
       -1.17783
       -1.13350
       -1.11919
       -1.25155
       -1.20419
       -1.33257
       -1.31733
       -1.22162
       -1.15399
       -1.21669
       -1.18814
       -1.21877
       -1.35876
       -1.12526
       -1.15417
       -1.28929
       -1.14011
       -1.27031
       -1.28081
       -1.40274
       -1.30851
       -1.20818
       -1.16476
       -1.43956
       -1.26950
       -1.23849
       -1.23967
       -1.28096
       -1.23550
       -1.21675
       -1.20450
       -1.19104
       -1.14111
       -1.05805
       -1.23943
       -0.25592
       -1.17021
       -1.40562
       -1.32103
       -1.20974
       -1.28636
       -1.16859
       -1.28967
       -1.34125
       -1.09434
       -1.06518
       -0.11618
       -1.24551
       -1.30870
       -1.19997
       -1.16983
       -1.34945
       -1.29228
       -1.23564
       -1.12296
       -1.15461
       -1.23361
       -1.23287
       -1.14846
       -1.24313
       -1.19371
       -1.31962
       -1.07082
       -1.29337
       -1.31888
       -1.06479
       -1.09355
       -1.06622
       -1.27936
       -1.11722
       -1.15851
       -1.11132
       -1.11058
       -1.23083
       -1.19338
       -1.07797
       -1.31876
       -1.28036
       -1.17252
       -1.13942
       -1.00849
       -1.40164
       -1.30417
       -1.00153
       -1.20972
       -0.33191
       -1.47143
       -1.32892
       -1.37076
       -1.29499
       -1.39760
       -1.15964
       -1.13972
       -1.10892
       -1.33347
       -1.15840
       -1.40643
       -1.24617
       -1.13399
       -1.25360
       -1.35562
       -1.11541
       -1.11904
       -1.14766
       -1.40335
       -1.20591
       -0.05917
       -1.30238
       -1.09408
       -1.30397
       -1.41349
       -1.05226
       -1.05496
       -0.07266
       -1.19333
       -1.25076
       -1.30123
       -1.34347
       -1.03425
       -1.14406
       -1.35208
       -1.22577
       -1.11588
       -1.36342
       -1.16223
       -1.17468
       -1.12465
       -1.06424
       -1.16883
       -1.18523
       -1.03808
       -1.05425
       -0.17840
       -1.09547
       -1.28650
       -1.32529
       -0.67968
       -1.23918
       -1.24852
       -1.18095
       -0.88492
       -1.18499
       -1.32865
       -0.05179
       -1.14937
       -1.22550
       -1.21826
       -1.28439
       -1.20432
       -1.21780
       -1.18009
       -1.13395
       -1.20571
       -1.40443
       -1.31930
       -1.14288
       -1.08045
       -1.12474
       -1.34772
       -1.23874
       -1.18182
       -1.13077
       -1.10481
       -1.22392
       -1.22486
       -1.35931
       -1.29104
       -1.24223
       -1.16320
       -1.15154
       -1.18464
       -1.24089
       -1.37264
       -1.13547
       -1.15409
       -1.27725
       -1.13854
       -1.28439
       -1.30416
       -1.38059
       -1.32390
       -1.20161
       -1.16650
       -1.42606
       -1.21849
       -1.24077
       -1.21249
       -1.27731
       -1.24740
       -1.19855
       -1.19280
       -1.17565
       -1.11576
       -1.07903
       -1.22316
       -0.27155
       -1.15592
       -1.40472
       -1.36238
       -1.22389
       -1.31056
       -1.14528
       -1.26653
       -1.32347
       -1.10456
       -1.07677
       -0.08904
       -1.23795
       -1.31132
       -1.20964
       -1.16714
       -1.35725
       -1.23868
       -1.22948
       -1.12511
       -1.15814
       -1.21606
       -1.23060
       -1.14226
       -1.27452
       -1.18587
       -1.32910
       -1.10759
       -1.25255
       -1.32089
       -1.06720
       -1.09191
       -1.04314
       -1.25796
       -1.11656
       -1.13581
       -1.12431
       -1.14036
       -1.25052
       -1.17980
       -1.08531
       -1.30273
       -1.30053
       -1.15641
       -1.16280
       -1.03711
       -1.34522
       -1.30745
       -1.02822
       -1.22501
       -0.34365
       -1.43667
       -1.31677
       -1.36454
       -1.26754
       -1.41033
       -1.19708
       -1.12564
       -1.10557
       -1.35235
       -1.15906
       -1.38694
       -1.23142
       -1.14157
       -1.27995
       -1.33128
       -1.10105
       -1.10776
       -1.16249
       -1.40202
       -1.21412
       -0.07121
       -1.31851
       -1.12958
       -1.33309
       -1.42430
       -1.08403
       -1.05667
       -0.06490
       -1.18826
       -1.22086
       -1.28389
       -1.35782
       -1.03594
       -1.12306
       -1.31700
       -1.23929
       -1.13134
       -1.34597
       -1.17059
       -1.16341
       -1.14335
       -1.05007
       -1.18581
       -1.19176
       -1.03553
       -1.05082
       -0.20710
       -1.07826
       -1.26304
       -1.33829
       -0.64213
       -1.22582
       -1.28310
       -1.17167
       -0.85263
       -1.16554
       -1.34137
       -0.06250
       -1.16368
       -1.22137
       -1.21797
       -1.28022
       -1.17990
       -1.19208
       -1.15140
       -1.14872
       -1.22994
       -1.41629
       -1.29093
       -1.12086
       -1.07657
       -1.11941
       -1.36503
       -1.25265
       -1.15530
       -1.10939
       -1.13450
       -1.19927
       -1.20817
       -1.32881
       -1.24409
       -1.25045
       -1.16687
       -1.16605
       -1.16310
       -1.21587
       -1.35022
       -1.14230
       -1.16389
       -1.27489
       -1.11888
       -1.27614
       -1.29746
       -1.44860
       -1.33009
       -1.21032
       -1.14311
       -1.41313
       -1.19566
       -1.23573
       -1.21591
       -1.27477
       -1.27370
       -1.21923
       -1.17660
       -1.18280
       -1.10422
       -1.04759
       -1.21885
       -0.29289
       -1.19314
       -1.35439
       -1.34774
       -1.19482
       -1.29264
       -1.15705
       -1.26763
       -1.33054
       -1.12859
       -1.10262
       -0.07372
       -1.25135
       -1.29878
       -1.20847
       -1.14432
       -1.34809
       -1.24553
       -1.23097
       -1.14052
       -1.18774
       -1.20595
       -1.21759
       -1.18898
       -1.28418
       -1.18407
       -1.32495
       -1.10509
       -1.27009
       -1.31881
       -1.08135
       -1.07330
       -1.07428
       -1.22975
       -1.13269
       -1.17294
       -1.14126
       -1.13848
       -1.24233
       -1.18775
       -1.09425
       -1.28396
       -1.29514
       -1.17319
       -1.16972
       -1.07063
       -1.35009
       -1.30947
       -1.04964
       -1.21446
       -0.34143
       -1.43214
       -1.35070
       -1.37829
       -1.27683
       -1.37794
       -1.15776
       -1.15483
       -1.08391
       -1.34184
       -1.17310
       -1.37154
       -1.23936
       -1.14365
       -1.27793
       -1.34616
       -1.08937
       -1.08882
       -1.18016
       -1.39038
       -1.23262
       -0.07689
       -1.29079
       -1.11079
       -1.30784
       -1.39099
       -1.09677
       -1.00882
       -0.05695
       -1.17875
       -1.18687
       -1.28251
       -1.35824
       -1.04157
       -1.09501
       -1.34210
       -1.23422
       -1.11796
       -1.35324
       -1.19166
       -1.14153
       -1.15352
       -1.07405
       -1.16358
       -1.15947
       -1.04265
       -1.05723
       -0.20725
       -1.10470
       -1.28750
       -1.31273
       -0.58377
       -1.23014
       -1.25380
       -1.17724
       -0.88344
       -1.19113
       -1.33511
       -0.03031
       -1.13690
       -1.23475
       -1.19525
       -1.27041
       -1.21030
       -1.18321
       -1.15063
       -1.12644
       -1.20591
       -1.39285
       -1.32992
       -1.11865
       -1.03543
       -1.11466
       -1.35544
       -1.26016
       -1.14013
       -1.10206
       -1.13834
       -1.19997
       -1.21467
       -1.35725
       -1.26109
       -1.19834
       -1.12471
       -1.18149
       -1.14660
       -1.22686
       -1.37185
       -1.13253
       -1.14620
       -1.30379
       -1.12305
       -1.25395
       -1.30272
       -1.46310
       -1.34570
       -1.21293
       -1.13485
       -1.37533
       -1.19919
       -1.24387
       -1.22761
       -1.25875
       -1.25774
       -1.22317
       -1.17822
       -1.19419
       -1.11349
       -1.06523
       -1.21767
       -0.30426
       -1.15826
       -1.34741
       -1.32824
       -1.22444
       -1.30076
       -1.16319
       -1.29021
       -1.32377
       -1.15131
       -1.13113
       -0.10416
       -1.24789
       -1.29127
       -1.21597
       -1.15315
       -1.34905
       -1.27364
       -1.24041
       -1.16766
       -1.19337
       -1.20572
       -1.20717
       -1.21558
       -1.30524
       -1.21290
       -1.33107
       -1.10625
       -1.29732
       -1.28283
       -1.07962
       -1.08999
       -1.07916
       -1.21189
       -1.13633
       -1.17176
       -1.14098
       -1.15399
       -1.22001
       -1.16693
       -1.07822
       -1.30655
       -1.29678
       -1.16539
       -1.17831
       -1.09105
       -1.38054
       -1.32843
       -1.06684
       -1.20688
       -0.37248
       -1.45794
       -1.28753
       -1.35772
       -1.27989
       -1.35899
       -1.14824
       -1.19501
       -1.08417
       -1.36472
       -1.19438
       -1.39066
       -1.27961
       -1.17253
       -1.25070
       -1.38863
       -1.10083
       -1.11520
       -1.16601
       -1.36747
       -1.25640
       -0.06133
       -1.28580
       -1.08876
       -1.31097
       -1.37434
       -1.06941
       -1.00709
       -0.08707
       -1.18730
       -1.17100
       -1.26386
       -1.34914
       -1.05455
       -1.08623
       -1.34764
       -1.24369
       -1.12162
       -1.38173
       -1.20788
       -1.14167
       -1.13468
       -1.09222
       -1.20540
       -1.16978
       -1.03780
       -1.08047
       -0.21852
       -1.14008
       -1.27744
       -1.31566
       -0.52737
       -1.21895
       -1.25504
       -1.15296
       -0.89569
       -1.17475
       -1.34069
       -0.06343
       -1.14153
       -1.19200
       -1.20206
       -1.25872
       -1.20826
       -1.17910
       -1.19591
       -1.14221
       -1.22066
       -1.38573
       -1.32086
       -1.12490
       -1.03839
       -1.08985
       -1.34639
       -1.25297
       -1.16198
       -1.08162
       -1.10243
       -1.24496
       -1.21185
       -1.34526
       -1.24127
       -1.20218
       -1.11625
       -1.20134
       -1.19963
       -1.22886
       -1.38641
       -1.10816
       -1.15675
       -1.29632
       -1.12541
       -1.24704
       -1.26887
       -1.45692
       -1.34860
       -1.17595
       -1.14808
       -1.38608
       -1.19827
       -1.22595
       -1.22010
       -1.25517
       -1.22945
       -1.22609
       -1.15334
       -1.18882
       -1.11158
       -1.09052
       -1.19371
       -0.33094
       -1.16468
       -1.35976
       -1.32455
       -1.20879
       -1.31576
       -1.16801
       -1.31658
       -1.33275
       -1.15765
       -1.13296
       -0.07904
       -1.25350
       -1.27825
       -1.23907
       -1.13454
       -1.34741
       -1.25190
       -1.22304
       -1.15855
       -1.19323
       -1.22031
       -1.22301
       -1.23822
       -1.31918
       -1.18935
       -1.29400
       -1.14383
       -1.31887
       -1.26898
       -1.08771
       -1.10237
       -1.07419
       -1.20894
       -1.11391
       -1.17225
       -1.13178
       -1.13440
       -1.18233
       -1.19241
       -1.07066
       -1.31726
       -1.30249
       -1.16576
       -1.16736
       -1.09278
       -1.37716
       -1.28454
       -1.04335
       -1.22187
       -0.38540
       -1.45321
       -1.28676
       -1.36918
       -1.28992
       -1.38843
       -1.13827
       -1.17319
       -1.10350
       -1.34779
       -1.18715
       -1.38455
       -1.29373
       -1.19128
       -1.25856
       -1.36978
       -1.12947
       -1.10939
       -1.19518
       -1.38014
       -1.26811
       -0.07370
       -1.29655
       -1.10799
       -1.29657
       -1.36918
       -1.06436
       -1.00045
       -0.08828
       -1.18528
       -1.19467
       -1.27927
       -1.34816
       -1.03980
       -1.11033
       -1.32400
       -1.23523
       -1.10782
       -1.38433
       -1.17144
       -1.14600
       -1.14048
       -1.10281
       -1.18943
       -1.16176
       -1.04881
       -1.07894
       -0.20324
       -1.12867
       -1.30796
       -1.31616
       -0.41932
       -1.20501
       -1.26334
       -1.12987
       -0.91433
       -1.16906
       -1.33456
       -0.06473
       -1.15607
       -1.21816
       -1.20841
       -1.26045
       -1.15600
       -1.16849
       -1.21694
       -1.11021
       -1.20648
       -1.34577
       -1.31073
       -1.17381
       -1.02492
       -1.10143
       -1.32497
       -1.24148
       -1.16385
       -1.10402
       -1.10865
       -1.21453
       -1.19022
       -1.34543
       -1.23404
       -1.21218
       -1.12096
       -1.20427
       -1.22106
       -1.20392
       -1.38807
       -1.13900
       -1.12955
       -1.30689
       -1.11292
       -1.23775
       -1.26127
       -1.41878
       -1.34406
       -1.19901
       -1.16859
       -1.39645
       -1.18236
       -1.23473
       -1.23125
       -1.25355
       -1.23834
       -1.24280
       -1.15894
       -1.16398
       -1.09955
       -1.07884
       -1.23391
       -0.35887
       -1.18668
       -1.36373
       -1.32172
       -1.17679
       -1.29591
       -1.15216
       -1.31415
       -1.33399
       -1.16571
       -1.15094
       -0.08810
       -1.26273
       -1.31426
       -1.22844
       -1.12385
       -1.35210
       -1.24356
       -1.22765
       -1.18855
       -1.21954
       -1.24133
       -1.22649
       -1.22010
       -1.27423
       -1.18366
       -1.30005
       -1.12979
       -1.33165
       -1.27795
       -1.07816
       -1.11998
       -1.10205
       -1.22821
       -1.11916
       -1.17607
       -1.11179
       -1.14140
       -1.18309
       -1.15890
       -1.09253
       -1.36711
       -1.25034
       -1.17697
       -1.14318
       -1.06923
       -1.38586
       -1.32989
       -1.05351
       -1.22910
       -0.42068
       -1.47637
       -1.25241
       -1.37138
       -1.32760
       -1.36134
       -1.12066
       -1.15268
       -1.07356
       -1.36593
       -1.16813
       -1.38510
       -1.26330
       -1.17171
       -1.26205
       -1.36436
       -1.10302
       -1.08173
       -1.18429
       -1.35565
       -1.25456
       -0.04898
       -1.24608
       -1.12394
       -1.30926
       -1.34466
       -1.07901
       -1.02671
       -0.10547
       -1.22956
       -1.22015
       -1.27052
       -1.37642
       -1.04158
       -1.11184
       -1.28479
       -1.22836
       -1.11683
       -1.40627
       -1.15847
       -1.15625
       -1.14885
       -1.08479
       -1.17921
       -1.14548
       -1.07029
       -1.07399
       -0.22717
       -1.13769
       -1.31325
       -1.36470
       -0.32875
       -1.18375
       -1.26228
       -1.15742
       -0.89977
       -1.16583
       -1.33045
       -0.05642
       -1.16190
       -1.22013
       -1.19532
       -1.27870
       -1.19233
       -1.17543
       -1.22653
       -1.09148
       -1.21484
       -1.33338
       -1.29651
       -1.16753
       -1.02214
       -1.09574
       -1.32698
       -1.22069
       -1.16790
       -1.13863
       -1.11797
       -1.19427
       -1.17118
       -1.32726
       -1.23939
       -1.22678
       -1.14239
       -1.19503
       -1.21485
       -1.20379
       -1.32785
       -1.15018
       -1.15684
       -1.28115
       -1.12420
       -1.23936
       -1.24666
       -1.44509
       -1.35973
       -1.19251
       -1.16154
       -1.39153
       -1.19366
       -1.21924
       -1.20660
       -1.23790
       -1.24881
       -1.23220
       -1.16159
       -1.17264
       -1.14811
       -1.07060
       -1.22620
       -0.34460
       -1.20159
       -1.35545
       -1.32603
       -1.17522
       -1.29611
       -1.12290
       -1.32042
       -1.32952
       -1.17682
       -1.15357
       -0.09020
       -1.25083
       -1.32621
       -1.26200
       -1.14427
       -1.32467
       -1.24392
       -1.23723
       -1.17983
       -1.21745
       -1.24155
       -1.22098
       -1.23512
       -1.26442
       -1.20161
       -1.27586
       -1.11343
       -1.30074
       -1.31994
       -1.03209
       -1.07992
       -1.07942
       -1.25587
       -1.12527
       -1.19314
       -1.14165
       -1.14229
       -1.17616
       -1.15852
       -1.10803
       -1.37802
       -1.27058
       -1.19161
       -1.11765
       -1.07888
       -1.37996
       -1.27318
       -1.07846
       -1.19737
       -0.42063
       -1.48145
       -1.23555
       -1.38338
       -1.28855
       -1.34440
       -1.14608
       -1.14890
       -1.07595
       -1.35541
       -1.17037
       -1.38270
       -1.26292
       -1.14509
       -1.28802
       -1.32218
       -1.13512
       -1.07024
       -1.14753
       -1.36586
       -1.22376
       -0.08424
       -1.24786
       -1.14966
       -1.30773
       -1.39462
       -1.05230
       -1.06040
       -0.09796
       -1.21742
       -1.21065
       -1.29143
       -1.37393
       -1.05487
       -1.10445
       -1.27008
       -1.20327
       -1.12084
       -1.37461
       -1.17267
       -1.16144
       -1.16148
       -1.09289
       -1.18689
       -1.15690
       -1.10173
       -1.08553
       -0.23162
       -1.13164
       -1.31431
       -1.35389
       -0.21030
       -1.17389
       -1.25657
       -1.17611
       -0.94685
       -1.16896
       -1.34334
       -0.08823
       -1.16065
       -1.22600
       -1.19987
       -1.26080
       -1.16752
       -1.17926
       -1.24041
       -1.09958
       -1.20563
       -1.35265
       -1.29584
       -1.18026
       -1.01682
       -1.06510
       -1.32826
       -1.21572
       -1.15044
       -1.14312
       -1.08480
       -1.18500
       -1.14963
       -1.34317
       -1.26494
       -1.21215
       -1.15167
       -1.21363
       -1.20262
       -1.18637
       -1.35129
       -1.15381
       -1.14152
       -1.27063
       -1.09605
       -1.24339
       -1.20341
       -1.45099
       -1.33050
       -1.18373
       -1.15430
       -1.35857
       -1.21499
       -1.23689
       -1.22105
       -1.23615
       -1.25895
       -1.19804
       -1.15439
       -1.17911
       -1.17918
       -1.05897
       -1.21631
       -0.36148
       -1.19079
       -1.39165
       -1.31687
       -1.17355
       -1.29423
       -1.12245
       -1.31343
       -1.32430
       -1.14325
       -1.12568
       -0.09714
       -1.25046
       -1.31932
       -1.26594
       -1.14709
       -1.30376
       -1.27050
       -1.22369
       -1.15632
       -1.21241
       -1.27302
       -1.23358
       -1.21460
       -1.25480
       -1.19691
       -1.26969
       -1.11553
       -1.29920
       -1.32426
       -1.04808
       -1.10052
       -1.08945
       -1.27092
       -1.10870
       -1.22681
       -1.12952
       -1.10848
       -1.16519
       -1.18708
       -1.10879
       -1.34893
       -1.24236
       -1.15603
       -1.11320
       -1.06892
       -1.38430
       -1.29670
       -1.08004
       -1.19311
       -0.41740
       -1.48292
       -1.25635
       -1.38616
       -1.28029
       -1.36735
       -1.16970
       -1.16718
       -1.08957
       -1.35182
       -1.14591
       -1.39010
       -1.26203
       -1.15732
       -1.29041
       -1.32988
       -1.12501
       -1.07062
       -1.14939
       -1.36310
       -1.21321
       -0.06544
       -1.25526
       -1.15204
       -1.29654
       -1.38868
       -1.04951
       -1.08534
       -0.08788
       -1.23065
       -1.18278
       -1.29793
       -1.38456
       -1.06423
       -1.10158
       -1.29282
       -1.23359
       -1.10609
       -1.41326
       -1.18144
       -1.19578
       -1.16355
       -1.09500
       -1.21316
       -1.17971
       -1.12169
       -1.09127
       -0.25869
       -1.12970
       -1.29260
       -1.33690
       -0.13261
       -1.15044
       -1.26539
       -1.16031
       -0.95848
       -1.16926
       -1.34285
       -0.06814
       -1.18552
       -1.28464
       -1.19308
       -1.28668
       -1.18922
       -1.15619
       -1.24952
       -1.12402
       -1.18803
       -1.37874
       -1.27785
       -1.16872
       -1.01404
       -1.09380
       -1.31166
       -1.24118
       -1.14003
       -1.12818
       -1.07722
       -1.22939
       -1.16742
       -1.30657
       -1.28736
       -1.24953
       -1.15652
       -1.20965
       -1.22552
       -1.17766
       -1.32555
       -1.15751
       -1.10127
       -1.25071
       -1.11059
       -1.25038
       -1.22300
       -1.43111
       -1.32560
       -1.17169
       -1.17267
       -1.38608
       -1.22518
       -1.23339
       -1.22648
       -1.21953
       -1.23677
       -1.20613
       -1.14948
       -1.17346
       -1.18375
       -1.06385
       -1.22636
       -0.39430
       -1.18686
       -1.37571
       -1.31479
       -1.20172
       -1.31826
       -1.11080
       -1.28871
       -1.33429
       -1.13007
       -1.11575
       -0.05242
       -1.22838
       -1.30002
       -1.25164
       -1.12472
       -1.32585
       -1.28258
       -1.27636
       -1.16603
       -1.20682
       -1.26710
       -1.21686
       -1.19286
       -1.27634
       -1.18921
       -1.29290
       -1.13973
       -1.30125
       -1.29040
       -1.05729
       -1.04486
       -1.10162
       -1.28441
       -1.12367
       -1.21409
       -1.12122
       -1.10514
       -1.14949
       -1.21198
       -1.11571
       -1.33024
       -1.26280
       -1.14005
       -1.09747
       -1.03967
       -1.39070
       -1.31378
       -1.09067
       -1.16850
       -0.43378
       -1.46830
       -1.25586
       -1.33228
       -1.26982
       -1.35124
       -1.17530
       -1.15429
       -1.08085
       -1.33666
       -1.16536
       -1.40264
       -1.27121
       -1.18006
       -1.32343
       -1.36702
       -1.09978
       -1.06116
       -1.15698
       -1.35316
       -1.22460
       -0.10620
       -1.27712
       -1.17827
       -1.32396
       -1.42297
       -1.06838
       -1.06976
       -0.08028
       -1.20811
       -1.22673
       -1.30645
       -1.38973
       -1.10412
       -1.13553
       -1.27653
       -1.24531
       -1.08218
       -1.37380
       -1.14938
       -1.21926
       -1.18088
       -1.05059
       -1.17316
       -1.19170
       -1.12779
       -1.10721
       -0.22336
       -1.14005
       -1.30003
       -1.30606
       -0.07161
       -1.16868
       -1.28850
       -1.17091
       -0.97720
       -1.17640
       -1.36338
       -0.08683
       -1.19773
       -1.24679
       -1.19486
       -1.29204
       -1.15439
       -1.14878
       -1.22951
       -1.11148
       -1.19572
       -1.37800
       -1.28954
       -1.14207
       -0.99576
       -1.13448
       -1.31626
       -1.23942
       -1.14603
       -1.09557
       -1.07496
       -1.26664
       -1.15549
       -1.31340
       -1.28312
       -1.26395
       -1.19704
       -1.19752
       -1.19066
       -1.14538
       -1.35551
       -1.18334
       -1.08491
       -1.28482
       -1.13792
       -1.21259
       -1.20977
       -1.42141
       -1.33146
       -1.16872
       -1.19468
       -1.36935
       -1.22399
       -1.23665
       -1.23643
       -1.23061
       -1.22942
       -1.24853
       -1.15226
       -1.17274
       -1.15463
       -1.07124
       -1.23772
       -0.42341
       -1.19423
       -1.37324
       -1.34190
       -1.19399
       -1.33230
       -1.12218
       -1.30486
       -1.33918
       -1.11605
       -1.09322
       -0.09331
       -1.25736
       -1.30730
       -1.27218
       -1.11161
       -1.35350
       -1.28858
       -1.30220
       -1.16849
       -1.23709
       -1.27735
       -1.23383
       -1.19376
       -1.24150
       -1.17402
       -1.29294
       -1.15217
       -1.28923
       -1.29767
       -1.06032
       -1.04110
       -1.10675
       -1.29702
       -1.10602
       -1.20540
       -1.15365
       -1.09305
       -1.16957
       -1.18704
       -1.08730
       -1.33440
       -1.26921
       -1.14343
       -1.07509
       -1.05192
       -1.36229
       -1.29444
       -1.11278
       -1.19409
       -0.45520
       -1.44615
       -1.27051
       -1.31544
       -1.25470
       -1.34685
       -1.17528
       -1.13586
       -1.08028
       -1.35815
       -1.18032
       -1.39625
       -1.25419
       -1.17964
       -1.33191
       -1.35379
       -1.09795
       -1.09509
       -1.19461
       -1.33545
       -1.27842
       -0.11288
       -1.28178
       -1.17653
       -1.33252
       -1.38320
       -1.07620
       -1.07912
       -0.10520
       -1.22076
       -1.19573
       -1.30458
       -1.37687
       -1.08329
       -1.14680
       -1.31319
       -1.21148
       -1.07729
       -1.40793
       -1.13321
       -1.18692
       -1.18469
       -1.06699
       -1.17176
       -1.21945
       -1.11510
       -1.07867
       -0.25154
       -1.11682
       -1.30226
       -1.33288
       -0.04793
       -1.18212
       -1.26054
       -1.18951
       -0.97586
       -1.15935
       -1.32225
       -0.06014
       -1.17314
       -1.25618
       -1.22324
       -1.26885
       -1.16786
       -1.16174
       -1.21239
       -1.10442
       -1.16927
       -1.36207
       -1.29809
       -1.12579
       -1.01139
       -1.13793
       -1.31027
       -1.23558
       -1.15303
       -1.10052
       -1.06829
       -1.23451
       -1.17676
       -1.33823
       -1.28754
       -1.28091
       -1.19580
       -1.18949
       -1.18225
       -1.17960
       -1.35255
       -1.16963
       -1.08411
       -1.30913
       -1.12936
       -1.22990
       -1.22097
       -1.39103
       -1.31988
       -1.16757
       -1.15052
       -1.36405
       -1.21728
       -1.24246
       -1.27081
       -1.23773
       -1.22120
       -1.24883
       -1.17366
       -1.15797
       -1.16245
       -1.04834
       -1.24284
       -0.45236
       -1.17387
       -1.35373
       -1.34874
       -1.18500
       -1.33456
       -1.10689
       -1.26205
       -1.32635
       -1.10681
       -1.10459
       -0.11451
       -1.25196
       -1.32150
       -1.23949
       -1.12819
       -1.37345
       -1.28852
       -1.30389
       -1.15881
       -1.27275
       -1.25101
       -1.20736
       -1.18975
       -1.26763
       -1.18629
       -1.27806
       -1.16198
       -1.26815
       -1.30091
       -1.04455
       -1.00983
       -1.14856
       -1.24722
       -1.09181
       -1.18801
       -1.14267
       -1.10150
       -1.18830
       -1.18432
       -1.06610
       -1.36242
       -1.25116
       -1.17295
       -1.08928
       -1.06990
       -1.38216
       -1.29995
       -1.09962
       -1.20837
       -0.50808
       -1.46100
       -1.27216
       -1.33894
       -1.25859
       -1.35718
       -1.18108
       -1.14180
       -1.06780
       -1.33374
       -1.17362
       -1.40165
       -1.27559
       -1.17029
       -1.31440
       -1.34468
       -1.10325
       -1.09142
       -1.21439
       -1.31485
       -1.27859
       -0.09525
       -1.29309
       -1.17539
       -1.34037
       -1.36001
       -1.09195
       -1.10028
       -0.07258
       -1.24102
       -1.18196
       -1.30139
       -1.38165
       -1.03766
       -1.17576
       -1.30774
       -1.25216
       -1.08554
       -1.42426
       -1.13310
       -1.19060
       -1.16351
       -1.09026
       -1.18312
       -1.18065
       -1.12049
       -1.08171
       -0.27054
       -1.14254
       -1.29576
       -1.33040
       -0.03870
       -1.19013
       -1.25993
       -1.17809
       -0.97431
       -1.15341
       -1.33513
       -0.08195
       -1.17722
       -1.22478
       -1.19632
       -1.21637
       -1.13607
       -1.17300
       -1.21636
       -1.12751
       -1.16064
       -1.35845
       -1.29697
       -1.12942
       -0.99959
       -1.11236
       -1.32572
       -1.24749
       -1.16799
       -1.10604
       -1.08645
       -1.25291
       -1.18163
       -1.38043
       -1.25826
       -1.24059
       -1.19456
       -1.19565
       -1.17485
       -1.18326
       -1.34984
       -1.16777
       -1.11966
       -1.32897
       -1.14678
       -1.24337
       -1.20463
       -1.36952
       -1.31254
       -1.16282
       -1.15295
       -1.40690
       -1.19086
       -1.22796
       -1.23680
       -1.24140
       -1.21604
       -1.23482
       -1.16229
       -1.18847
       -1.14665
       -1.06474
       -1.22827
       -0.47214
       -1.16240
       -1.33823
       -1.33822
       -1.20235
       -1.31826
       -1.09264
       -1.26696
       -1.36055
       -1.11748
       -1.10550
       -0.09659
       -1.25790
       -1.30625
       -1.22494
       -1.12397
       -1.38875
       -1.26813
       -1.28990
       -1.19171
       -1.24507
       -1.23712
       -1.22028
       -1.18376
       -1.25859
       -1.20176
       -1.29020
       -1.13311
       -1.27230
       -1.29904
       -1.07053
       -1.02222
       -1.14976
       -1.25785
       -1.12078
       -1.16421
       -1.09961
       -1.09466
       -1.16179
       -1.18982
       -1.09301
       -1.33811
       -1.27719
       -1.19513
       -1.08422
       -1.07394
       -1.34745
       -1.27659
       -1.09569
       -1.21842
       -0.52441
       -1.44029
       -1.24332
       -1.37727
       -1.24904
       -1.37789
       -1.14116
       -1.13262
       -1.06393
       -1.33701
       -1.14285
       -1.37516
       -1.25703
       -1.15590
       -1.29243
       -1.36762
       -1.10352
       -1.10614
       -1.18904
       -1.30451
       -1.24136
       -0.10906
       -1.32944
       -1.17486
       -1.32480
       -1.38519
       -1.09885
       -1.10252
       -0.06705
       -1.21807
       -1.17323
       -1.28294
       -1.37242
       -1.03647
       -1.17195
       -1.31611
       -1.25318
       -1.06674
       -1.41728
       -1.12863
       -1.19510
       -1.15901
       -1.07581
       -1.16649
       -1.16043
       -1.11568
       -1.06594
       -0.27913
       -1.11884
       -1.26641
       -1.33740
       -0.01594
       -1.19198
       -1.27401
       -1.19197
       -0.99318
       -1.16485
       -1.35080
       -0.09269
       -1.18177
       -1.20173
       -1.19246
       -1.23526
       -1.17454
       -1.20046
       -1.21068
       -1.13716
       -1.17384
       -1.34740
       -1.30309
       -1.14500
       -0.97559
       -1.10799
       -1.28113
       -1.24552
       -1.16826
       -1.10782
       -1.07023
       -1.25192
       -1.17297
       -1.32230
       -1.26357
       -1.24830
       -1.19867
       -1.19954
       -1.16989
       -1.18878
       -1.35327
       -1.14970
       -1.12630
       -1.32734
       -1.13789
       -1.24664
       -1.20827
       -1.37007
       -1.32102
       -1.16072
       -1.16477
       -1.38300
       -1.20600
       -1.24302
       -1.21523
       -1.23267
       -1.20824
       -1.20471
       -1.17032
       -1.17768
       -1.14611
       -1.04932
       -1.21299
       -0.49656
       -1.17781
       -1.34971
       -1.32171
       -1.19480
       -1.32709
       -1.09623
       -1.31120
       -1.33814
       -1.08411
       -1.07307
       -0.09581
       -1.25944
       -1.29450
       -1.20940
       -1.12001
       -1.37299
       -1.22660
       -1.29535
       -1.19688
       -1.23722
       -1.22600
       -1.20038
       -1.20105
       -1.27034
       -1.17699
       -1.28381
       -1.16855
       -1.24367
       -1.28179
       -1.09039
       -1.02427
       -1.10995
       -1.25840
       -1.10872
       -1.17326
       -1.10264
       -1.07323
       -1.16289
       -1.15073
       -1.06944
       -1.33266
       -1.28141
       -1.20063
       -1.07252
       -1.06882
       -1.36143
       -1.26372
       -1.10171
       -1.20466
       -0.59214
       -1.45228
       -1.26092
       -1.37137
       -1.29000
       -1.37062
       -1.14763
       -1.12158
       -1.04802
       -1.32015
       -1.13875
       -1.34442
       -1.25489
       -1.13119
       -1.27443
       -1.32949
       -1.11961
       -1.11290
       -1.21934
       -1.31522
       -1.24467
       -0.09983
       -1.27848
       -1.16829
       -1.36936
       -1.37253
       -1.11303
       -1.08499
       -0.09819
       -1.21257
       -1.18046
       -1.27941
       -1.38417
       -1.01575
       -1.14349
       -1.31062
       -1.24443
       -1.06257
       -1.39035
       -1.11658
       -1.19503
       -1.16733
       -1.05321
       -1.14438
       -1.18513
       -1.11743
       -1.08833
       -0.28045
       -1.10664
       -1.27271
       -1.31206
       -0.01889
       -1.22944
       -1.25762
       -1.19585
       -0.96809
       -1.18195
       -1.32459
       -0.07141
       -1.15500
       -1.21029
       -1.21423
       -1.24147
       -1.14227
       -1.18839
       -1.18022
       -1.12570
       -1.18992
       -1.33999
       -1.31788
       -1.15746
       -0.99040
       -1.10419
       -1.30598
       -1.25545
       -1.16602
       -1.12836
       -1.04597
       -1.22880
       -1.16809
       -1.34694
       -1.26846
       -1.28127
       -1.17483
       -1.21500
       -1.17242
       -1.17257
       -1.36099
       -1.12600
       -1.14997
       -1.29086
       -1.13586
       -1.25179
       -1.20130
       -1.34655
       -1.31975
       -1.17323
       -1.14490
       -1.38885
       -1.18214
       -1.23038
       -1.24045
       -1.21376
       -1.22796
       -1.20797
       -1.16018
       -1.17068
       -1.15152
       -1.05429
       -1.23771
       -0.51615
       -1.17125
       -1.34866
       -1.35328
       -1.19867
       -1.29782
       -1.11793
       -1.30411
       -1.33870
       -1.10251
       -1.08632
       -0.09915
       -1.26297
       -1.29664
       -1.23310
       -1.14422
       -1.37710
       -1.25167
       -1.27454
       -1.21229
       -1.24593
       -1.27736
       -1.22252
       -1.22761
       -1.29749
       -1.17055
       -1.32675
       -1.15616
       -1.22974
       -1.28266
       -1.10110
       -1.02760
       -1.11387
       -1.25231
       -1.12638
       -1.18440
       -1.12737
       -1.06811
       -1.17989
       -1.17770
       -1.08376
       -1.34264
       -1.25703
       -1.16282
       -1.04898
       -1.05618
       -1.35216
       -1.26154
       -1.13289
       -1.21939
       -0.66640
       -1.46136
       -1.26902
       -1.34564
       -1.27060
       -1.35657
       -1.15090
       -1.15631
       -1.04299
       -1.37809
       -1.13985
       -1.32458
       -1.23771
       -1.13370
       -1.26552
       -1.33500
       -1.10288
       -1.13881
       -1.24308
       -1.31755
       -1.22723
       -0.09906
       -1.29878
       -1.16514
       -1.35807
       -1.39228
       -1.10675
       -1.08554
       -0.10633
       -1.18429
       -1.19210
       -1.29421
       -1.36416
       -0.99855
       -1.12479
       -1.31533
       -1.20007
       -1.04064
       -1.40735
       -1.13683
       -1.17373
       -1.15357
       -1.05261
       -1.18469
       -1.18911
       -1.10060
       -1.05972
       -0.26444
       -1.10877
       -1.25710
       -1.34146
       -0.05630
       -1.21952
       -1.25529
       -1.16278
       -1.00163
       -1.17806
       -1.31191
       -0.07583
       -1.19221
       -1.22735
       -1.20164
       -1.22508
       -1.14497
       -1.18405
       -1.19131
       -1.12095
       -1.20355
       -1.37162
       -1.29529
       -1.15556
       -0.99606
       -1.10447
       -1.34156
       -1.26876
       -1.18887
       -1.15090
       -1.06419
       -1.22917
       -1.17830
       -1.36541
       -1.28418
       -1.29269
       -1.20050
       -1.22284
       -1.17635
       -1.19920
       -1.36372
       -1.12691
       -1.11843
       -1.27456
       -1.13060
       -1.21749
       -1.26126
       -1.39165
       -1.31988
       -1.13782
       -1.15072
       -1.41160
       -1.20487
       -1.23109
       -1.21584
       -1.23176
       -1.27874
       -1.20126
       -1.17255
       -1.15752
       -1.12326
       -1.03358
       -1.23387
       -0.55632
       -1.16226
       -1.34310
       -1.32724
       -1.20748
       -1.29478
       -1.09527
       -1.29372
       -1.32557
       -1.10028
       -1.09664
       -0.10369
       -1.26031
       -1.30005
       -1.25538
       -1.12429
       -1.36172
       -1.27160
       -1.24960
       -1.18728
       -1.23661
       -1.26951
       -1.23688
       -1.26716
       -1.29342
       -1.19058
       -1.33642
       -1.15296
       -1.27683
       -1.29117
       -1.11546
       -1.06186
       -1.09955
       -1.25374
       -1.13193
       -1.20444
       -1.12829
       -1.09184
       -1.16049
       -1.17895
       -1.09518
       -1.33927
       -1.24459
       -1.16338
       -1.04517
       -1.03765
       -1.36524
       -1.26296
       -1.12245
       -1.23878
       -0.72733
       -1.46305
       -1.27865
       -1.34615
       -1.26550
       -1.37257
       -1.10523
       -1.14183
       -1.02051
       -1.39651
       -1.18637
       -1.32964
       -1.27979
       -1.16555
       -1.30132
       -1.34179
       -1.07826
       -1.14694
       -1.22313
       -1.30081
       -1.24843
       -0.09002
       -1.28195
       -1.16935
       -1.33891
       -1.37491
       -1.09885
       -1.11609
       -0.08758
       -1.19388
       -1.18388
       -1.31157
       -1.35383
       -1.00795
       -1.10462
       -1.34559
       -1.21731
       -1.07716
       -1.39075
       -1.14758
       -1.17537
       -1.13357
       -1.03442
       -1.17256
       -1.17222
       -1.07093
       -1.06199
       -0.29946
       -1.08300
       -1.28652
       -1.34602
       -0.04359
       -1.20198
       -1.27400
       -1.19053
       -1.01215
       -1.15762
       -1.31234
       -0.06670
       -1.21613
       -1.24733
       -1.22376
       -1.24706
       -1.17325
       -1.18031
       -1.18892
       -1.10122
       -1.20219
       -1.37056
       -1.29764
       -1.12726
       -1.03738
       -1.07917
       -1.36150
       -1.25018
       -1.18673
       -1.18306
       -1.07400
       -1.24605
       -1.17523
       -1.32470
       -1.27125
       -1.25909
       -1.19327
       -1.21102
       -1.17634
       -1.21997
       -1.36148
       -1.16816
       -1.13819
       -1.27995
       -1.13685
       -1.21794
       -1.26598
       -1.40188
       -1.29360
       -1.14267
       -1.14006
       -1.44546
       -1.22482
       -1.20888
       -1.23330
       -1.23003
       -1.28797
       -1.16916
       -1.14988
       -1.16810
       -1.12683
       -1.04261
       -1.23192
       -0.57867
       -1.14289
       -1.36396
       -1.32389
       -1.17975
       -1.28322
       -1.09305
       -1.27480
       -1.35165
       -1.10062
       -1.10216
       -0.10133
       -1.22666
       -1.28702
       -1.24179
       -1.12614
       -1.33997
       -1.26726
       -1.24221
       -1.18398
       -1.23303
       -1.23792
       -1.24617
       -1.24755
       -1.28321
       -1.18085
       -1.33753
       -1.14293
       -1.30854
       -1.27879
       -1.09175
       -1.06071
       -1.07961
       -1.23160
       -1.13492
       -1.20438
       -1.11027
       -1.09484
       -1.13356
       -1.18092
       -1.12695
       -1.30229
       -1.26025
       -1.16106
       -1.03207
       -1.04025
       -1.40888
       -1.31543
       -1.10221
       -1.25228
       -0.85126
       -1.46849
       -1.27969
       -1.32055
       -1.28703
       -1.35856
       -1.12274
       -1.12172
       -1.00366
       -1.37202
       -1.17796
       -1.33517
       -1.25688
       -1.17312
       -1.26387
       -1.34275
       -1.09509
       -1.13385
       -1.21596
       -1.32641
       -1.25490
       -0.11397
       -1.28566
       -1.12616
       -1.30791
       -1.38531
       -1.09062
       -1.11013
       -0.08952
       -1.18640
       -1.18992
       -1.28893
       -1.34689
       -0.99319
       -1.11812
       -1.32395
       -1.23188
       -1.08591
       -1.37760
       -1.14925
       -1.16076
       -1.09150
       -1.07284
       -1.18244
       -1.17583
       -1.08907
       -1.06238
       -0.29583
       -1.08316
       -1.29196
       -1.35497
       -0.03166
       -1.19843
       -1.24541
       -1.19277
       -1.01691
       -1.14147
       -1.29243
       -0.09467
       -1.22123
       -1.24893
       -1.21624
       -1.28615
       -1.16934
       -1.16519
       -1.18305
       -1.09596
       -1.22070
       -1.34859
       -1.29804
       -1.10629
       -1.04722
       -1.09122
       -1.33012
       -1.23940
       -1.17972
       -1.18382
       -1.05826
       -1.22413
       -1.19187
       -1.30884
       -1.23125
       -1.23402
       -1.20367
       -1.25897
       -1.19609
       -1.20684
       -1.39515
       -1.14557
       -1.14244
       -1.27720
       -1.14786
       -1.20464
       -1.28270
       -1.42319
       -1.32016
       -1.14157
       -1.13800
       -1.42414
       -1.21867
       -1.20495
       -1.24349
       -1.18483
       -1.27098
       -1.19819
       -1.13290
       -1.15534
       -1.09653
       -1.06188
       -1.19504
       -0.62010
       -1.18664
       -1.35284
       -1.33140
       -1.17451
       -1.27921
       -1.08395
       -1.26269
       -1.36190
       -1.09857
       -1.09188
       -0.10942
       -1.24647
       -1.32230
       -1.25558
       -1.13344
       -1.33486
       -1.28236
       -1.24737
       -1.17009
       -1.25246
       -1.22539
       -1.24688
       -1.24811
       -1.30843
       -1.16711
       -1.32731
       -1.12231
       -1.28507
       -1.27928
       -1.06607
       -1.06847
       -1.12454
       -1.22946
       -1.13544
       -1.17036
       -1.12379
       -1.13388
       -1.15412
       -1.20237
       -1.13751
       -1.32583
       -1.27837
       -1.16032
       -1.03039
       -1.01159
       -1.37053
       -1.31577
       -1.09319
       -1.23056
       -0.97945
       -1.46632
       -1.23721
       -1.35935
       -1.26458
       -1.34523
       -1.09606
       -1.13546
       -0.99184
       -1.35667
       -1.16838
       -1.36314
       -1.26356
       -1.19324
       -1.27121
       -1.32930
       -1.13240
       -1.13618
       -1.24115
       -1.29962
       -1.26977
       -0.12157
       -1.27930
       -1.15242
       -1.30650
       -1.35611
       -1.11207
       -1.11263
       -0.04984
       -1.18993
       -1.19666
       -1.29220
       -1.37617
       -0.97597
       -1.09257
       -1.30312
       -1.20679
       -1.07676
       -1.40521
       -1.14848
       -1.15712
       -1.10901
       -1.10359
       -1.16937
       -1.17858
       -1.11436
       -1.02765
       -0.28213
       -1.08583
       -1.29915
       -1.34202
       -0.05785
       -1.17997
       -1.26411
       -1.16094
       -1.04482
       -1.08673
       -1.29112
       -0.08033
       -1.21987
       -1.24428
       -1.21920
       -1.26575
       -1.14967
       -1.15198
       -1.16218
       -1.09609
       -1.22837
       -1.33722
       -1.30045
       -1.13232
       -1.10294
       -1.06093
       -1.32748
       -1.23695
       -1.15812
       -1.16739
       -1.06082
       -1.18509
       -1.18998
       -1.37477
       -1.22623
       -1.22064
       -1.20684
       -1.23271
       -1.18130
       -1.19723
       -1.36217
       -1.16286
       -1.17155
       -1.28388
       -1.17138
       -1.20920
       -1.25668
       -1.41309
       -1.27896
       -1.15297
       -1.12713
       -1.41586
       -1.18895
       -1.20850
       -1.22676
       -1.18919
       -1.26282
       -1.21109
       -1.16169
       -1.16137
       -1.07544
       -1.08695
       -1.21655
       -0.70332
       -1.18829
       -1.36872
       -1.35272
       -1.17992
       -1.29447
       -1.10659
       -1.27747
       -1.31479
       -1.10056
       -1.10765
       -0.11698
       -1.23962
       -1.33826
       -1.27792
       -1.14087
       -1.35924
       -1.28660
       -1.24822
       -1.17066
       -1.24190
       -1.22327
       -1.23592
       -1.27630
       -1.29760
       -1.20040
       -1.33378
       -1.10380
       -1.29085
       -1.30621
       -1.05718
       -1.11359
       -1.08626
       -1.19593
       -1.11672
       -1.16467
       -1.09728
       -1.12161
       -1.16798
       -1.19815
       -1.10785
       -1.31354
       -1.27615
       -1.16025
       -1.01814
       -1.01644
       -1.36264
       -1.34582
       -1.08361
       -1.19455
       -1.13076
       -1.44009
       -1.23285
       -1.34491
       -1.25530
       -1.31131
       -1.12979
       -1.12316
       -1.01342
       -1.32897
       -1.13926
       -1.37072
       -1.29006
       -1.18567
       -1.29063
       -1.32425
       -1.11915
       -1.15343
       -1.24194
       -1.30383
       -1.25065
       -0.08418
       -1.27282
       -1.14278
       -1.33675
       -1.34437
       -1.12798
       -1.13560
       -0.09355
       -1.17841
       -1.20197
       -1.31368
       -1.37627
       -0.97531
       -1.13712
       -1.26323
       -1.20919
       -1.06323
       -1.39023
       -1.15479
       -1.16003
       -1.13374
       -1.07268
       -1.19206
       -1.18081
       -1.10994
       -1.03381
       -0.26758
       -1.09833
       -1.34209
       -1.33560
       -0.05310
       -1.18693
       -1.24050
       -1.15117
       -1.03869
       -1.09201
       -1.29624
       -0.05223
       -1.20177
       -1.23239
       -1.23198
       -1.24080
       -1.14913
       -1.17833
       -1.17289
       -1.11259
       -1.21840
       -1.35495
       -1.31435
       -1.10410
       -1.12024
       -1.03938
       -1.30875
       -1.24650
       -1.18370
       -1.14130
       -1.11700
       -1.19999
       -1.18672
       -1.36357
       -1.23206
       -1.21586
       -1.16228
       -1.22189
       -1.18096
       -1.18591
       -1.36551
       -1.18460
       -1.16869
       -1.29035
       -1.16544
       -1.21006
       -1.25098
       -1.42364
       -1.29372
       -1.14152
       -1.12735
       -1.42023
       -1.19939
       -1.16959
       -1.22593
       -1.19064
       -1.24504
       -1.20298
       -1.16312
       -1.15841
       -1.09046
       -1.08941
       -1.20305
       -0.79301
       -1.17933
       -1.35608
       -1.33747
       -1.19742
       -1.28253
       -1.10903
       -1.28148
       -1.29828
       -1.11544
       -1.11432
       -0.11292
       -1.25267
       -1.31197
       -1.25265
       -1.14042
       -1.35194
       -1.30126
       -1.23569
       -1.16581
       -1.18097
       -1.23427
       -1.23193
       -1.24917
       -1.27639
       -1.21416
       -1.30747
       -1.12604
       -1.27523
       -1.28836
       -1.07937
       -1.10393
       -1.09994
       -1.20192
       -1.11105
       -1.19069
       -1.12602
       -1.10344
       -1.18244
       -1.20628
       -1.12197
       -1.34813
       -1.27104
       -1.16612
       -1.02980
       -1.01670
       -1.35471
       -1.37624
       -1.05089
       -1.20758
       -1.23184
       -1.42987
       -1.22570
       -1.32103
       -1.24021
       -1.32755
       -1.13944
       -1.11852
       -1.00064
       -1.31662
       -1.13591
       -1.40296
       -1.29256
       -1.15384
       -1.31681
       -1.32458
       -1.10245
       -1.13409
       -1.23951
       -1.30159
       -1.25037
       -0.11060
       -1.29310
       -1.12518
       -1.36020
       -1.37879
       -1.15644
       -1.12849
       -0.13207
       -1.16930
       -1.17899
       -1.26879
       -1.36747
       -1.02132
       -1.18207
       -1.25783
       -1.21182
       -1.09153
       -1.39320
       -1.10936
       -1.13711
       -1.10161
       -1.06894
       -1.16335
       -1.12951
       -1.10199
       -1.02256
       -0.26863
       -1.10865
       -1.29353
       -1.32304
       -0.05299
       -1.20678
       -1.23768
       -1.15178
       -1.05293
       -1.07952
       -1.28875
       -0.05293
       -1.20696
       -1.26241
       -1.23282
       -1.22542
       -1.13772
       -1.16480
       -1.16774
       -1.11108
       -1.20280
       -1.31848
       -1.29360
       -1.10785
       -1.14207
       -1.03036
       -1.30215
       -1.27497
       -1.20607
       -1.14261
       -1.10641
       -1.18263
       -1.21341
       -1.36297
       -1.22705
       -1.23908
       -1.13288
       -1.20543
       -1.19756
       -1.22735
       -1.41617
       -1.17125
       -1.17174
       -1.25657
       -1.15221
       -1.25743
       -1.22524
       -1.42526
       -1.29259
       -1.13177
       -1.13371
       -1.41969
       -1.21009
       -1.20594
       -1.20904
       -1.19225
       -1.23905
       -1.18590
       -1.17554
       -1.20383
       -1.05600
       -1.11512
       -1.22649
       -0.87352
       -1.19767
       -1.35312
       -1.29197
       -1.22895
       -1.28107
       -1.12213
       -1.29508
       -1.31604
       -1.13026
       -1.12328
       -0.12686
       -1.25280
       -1.30687
       -1.24594
       -1.12542
       -1.35129
       -1.29307
       -1.24759
       -1.16399
       -1.17832
       -1.24949
       -1.25127
       -1.23915
       -1.29144
       -1.18477
       -1.31367
       -1.12042
       -1.28964
       -1.28762
       -1.12354
       -1.09561
       -1.12669
       -1.19618
       -1.12640
       -1.17319
       -1.12779
       -1.08710
       -1.19073
       -1.20550
       -1.09992
       -1.35320
       -1.29306
       -1.15901
       -1.06107
       -1.00900
       -1.35459
       -1.34725
       -1.06294
       -1.19866
       -1.34602
       -1.45908
       -1.22897
       -1.32571
       -1.20422
       -1.35692
       -1.13547
       -1.11462
       -1.01825
       -1.32820
       -1.16549
       -1.36472
       -1.28152
       -1.17290
       -1.29981
       -1.31623
       -1.11270
       -1.10201
       -1.21709
       -1.32618
       -1.24571
       -0.10780
       -1.29010
       -1.11946
       -1.34331
       -1.38757
       -1.14539
       -1.14885
       -0.11595
       -1.18790
       -1.18424
       -1.29060
       -1.35978
       -1.01524
       -1.18859
       -1.30208
       -1.17038
       -1.12666
       -1.38451
       -1.12587
       -1.12685
       -1.10156
       -1.08051
       -1.14839
       -1.15325
       -1.07526
       -1.04733
       -0.27497
       -1.07202
       -1.29129
       -1.32939
       -0.04982
       -1.24626
       -1.21361
       -1.16525
       -1.05494
       -1.07417
       -1.30363
       -0.05264
       -1.17981
       -1.23479
       -1.22718
       -1.22548
       -1.09685
       -1.16527
       -1.14833
       -1.10884
       -1.23630
       -1.31483
       -1.30996
       -1.11570
       -1.13197
       -1.03691
       -1.30808
       -1.27740
       -1.17853
       -1.17299
       -1.12364
       -1.19400
       -1.24161
       -1.36488
       -1.25948
       -1.23779
       -1.15693
       -1.21450
       -1.19063
       -1.21745
       -1.36672
       -1.19673
       -1.19507
       -1.29319
       -1.15443
       -1.20838
       -1.21288
       -1.40863
       -1.30632
       -1.15654
       -1.13539
       -1.43135
       -1.18755
       -1.22072
       -1.19129
       -1.18501
       -1.20915
       -1.16164
       -1.15673
       -1.18625
       -1.04125
       -1.10107
       -1.20910
       -0.97509
       -1.18121
       -1.36356
       -1.29603
       -1.19816
       -1.28554
       -1.13901
       -1.26829
       -1.32159
       -1.16687
       -1.12132
       -0.09417
       -1.26845
       -1.31914
       -1.26145
       -1.14630
       -1.37220
       -1.28334
       -1.23651
       -1.14550
       -1.18478
       -1.22060
       -1.24192
       -1.21822
       -1.28637
       -1.14964
       -1.30852
       -1.16077
       -1.30892
       -1.28673
       -1.10528
       -1.06817
       -1.12745
       -1.18366
       -1.14799
       -1.17197
       -1.14356
       -1.10027
       -1.22624
       -1.19920
       -1.08877
       -1.34299
       -1.31086
       -1.12788
       -1.05294
       -0.99613
       -1.39061
       -1.29539
       -1.07692
       -1.22507
       -1.41215
       -1.45852
       -1.24725
       -1.36289
       -1.20816
       -1.37992
       -1.11725
       -1.12126
       -1.05995
       -1.33948
       -1.18268
       -1.38142
       -1.27923
       -1.14111
       -1.29388
       -1.31526
       -1.12794
       -1.11943
       -1.17913
       -1.35512
       -1.23582
       -0.12747
       -1.27833
       -1.11629
       -1.35323
       -1.39612
       -1.14254
       -1.15494
       -0.11423
       -1.21189
       -1.18891
       -1.26786
       -1.36031
       -1.01382
       -1.18092
       -1.27386
       -1.19914
       -1.11343
       -1.39020
       -1.13876
       -1.14037
       -1.08648
       -1.06857
       -1.15013
       -1.16547
       -1.06247
       -1.03173
       -0.28681
       -1.08337
       -1.30344
       -1.33629
       -0.06381
       -1.22948
       -1.25547
       -1.18743
       -1.06586
       -1.09363
       -1.32443
       -0.09039
       -1.16315
       -1.20155
       -1.20946
       -1.24929
       -1.09414
       -1.16758
       -1.13861
       -1.09994
       -1.19035
       -1.32772
       -1.31605
       -1.13463
       -1.12971
       -1.06046
       -1.32053
       -1.25930
       -1.17451
       -1.15979
       -1.12570
       -1.19264
       -1.20752
       -1.31483
       -1.25865
       -1.27557
       -1.16971
       -1.18653
       -1.20218
       -1.16855
       -1.39325
       -1.19229
       -1.19615
       -1.28409
       -1.15190
       -1.20970
       -1.21772
       -1.39606
       -1.32049
       -1.15116
       -1.13564
       -1.47165
       -1.14554
       -1.22310
       -1.20341
       -1.22046
       -1.20827
       -1.16692
       -1.17368
       -1.19655
       -1.03475
       -1.10358
       -1.21462
       -1.07747
       -1.15505
       -1.38049
       -1.28534
       -1.17673
       -1.28543
       -1.11542
       -1.28327
       -1.31855
       -1.15466
       -1.08798
       -0.09326
       -1.24239
       -1.28979
       -1.26164
       -1.12295
       -1.36104
       -1.33352
       -1.25328
       -1.16539
       -1.18105
       -1.22230
       -1.21629
       -1.26078
       -1.29110
       -1.14127
       -1.31789
       -1.15154
       -1.29103
       -1.23759
       -1.07831
       -1.05236
       -1.12196
       -1.19887
       -1.14268
       -1.15204
       -1.16240
       -1.10495
       -1.21303
       -1.20360
       -1.06052
       -1.35328
       -1.27720
       -1.13869
       -1.03851
       -1.01225
       -1.39769
       -1.28618
       -1.07919
       -1.23364
       -1.45987
       -1.43247
       -1.26586
       -1.34260
       -1.20968
       -1.37760
       -1.09082
       -1.14319
       -1.02828
       -1.32857
       -1.19626
       -1.35031
       -1.27271
       -1.14076
       -1.32056
       -1.33753
       -1.15692
       -1.09324
       -1.19269
       -1.38205
       -1.25343
       -0.13875
       -1.28789
       -1.11819
       -1.37376
       -1.37674
       -1.15636
       -1.12450
       -0.09448
       -1.19142
       -1.18140
       -1.26155
       -1.35909
       -1.02572
       -1.18228
       -1.28365
       -1.20901
       -1.11101
       -1.38653
       -1.14276
       -1.15915
       -1.11396
       -1.04700
       -1.17069
       -1.15371
       -1.10664
       -1.05779
       -0.26698
       -1.09265
       -1.26514
       -1.32238
       -0.05821
       -1.20703
       -1.24011
       -1.14218
       -1.05926
       -1.09583
       -1.32115
       -0.10571
       -1.19197
       -1.22022
       -1.19067
       -1.26859
       -1.10501
       -1.18999
       -1.15092
       -1.09066
       -1.20598
       -1.34790
       -1.30035
       -1.13482
       -1.14014
       -1.06978
       -1.34820
       -1.26557
       -1.16477
       -1.14008
       -1.09597
       -1.16435
       -1.18493
       -1.32849
       -1.26505
       -1.27318
       -1.18492
       -1.19975
       -1.21356
       -1.16803
       -1.35892
       -1.19253
       -1.20963
       -1.27388
       -1.15344
       -1.19143
       -1.24034
       -1.40648
       -1.31782
       -1.15227
       -1.17573
       -1.44341
       -1.17518
       -1.18953
       -1.19970
       -1.18911
       -1.19751
       -1.19133
       -1.16310
       -1.20350
       -1.02714
       -1.07332
       -1.19969
       -1.18708
       -1.15753
       -1.36227
       -1.27709
       -1.19706
       -1.30175
       -1.12350
       -1.25655
       -1.30166
       -1.13031
       -1.08367
       -0.08004
       -1.24005
       -1.29193
       -1.26762
       -1.11205
       -1.35673
       -1.32425
       -1.21207
       -1.18018
       -1.18110
       -1.24257
       -1.24655
       -1.27304
       -1.28282
       -1.16616
       -1.31949
       -1.11932
       -1.29567
       -1.25352
       -1.08063
       -1.05482
       -1.11250
       -1.20757
       -1.09209
       -1.16898
       -1.13102
       -1.09252
       -1.21444
       -1.23218
       -1.06479
       -1.35986
       -1.26904
       -1.17172
       -1.07613
       -0.99459
       -1.41186
       -1.28403
       -1.03936
       -1.23063
       -1.47379
       -1.43425
       -1.25811
       -1.37726
       -1.23032
       -1.33310
       -1.06063
       -1.11747
       -1.02321
       -1.33321
       -1.17499
       -1.34244
       -1.28095
       -1.12523
       -1.28049
       -1.36604
       -1.15070
       -1.11903
       -1.19442
       -1.37255
       -1.26199
       -0.11152
       -1.28461
       -1.11841
       -1.37813
       -1.38464
       -1.13875
       -1.09104
       -0.12694
       -1.19708
       -1.17501
       -1.25064
       -1.34205
       -1.00784
       -1.17186
       -1.27769
       -1.16158
       -1.10296
       -1.36827
       -1.15311
       -1.15080
       -1.11794
       -1.06519
       -1.17714
       -1.14979
       -1.09127
       -1.04443
       -0.28366
       -1.07656
       -1.27816
       -1.31668
       -0.05574
       -1.18853
       -1.23368
       -1.14680
       -1.04700
       -1.12137
       -1.30724
       -0.07684
       -1.20691
       -1.20939
       -1.17251
       -1.28180
       -1.12057
       -1.18617
       -1.17155
       -1.10329
       -1.21526
       -1.33723
       -1.31613
       -1.11560
       -1.12488
       -1.10120
       -1.30038
       -1.26961
       -1.17082
       -1.13973
       -1.12198
       -1.16181
       -1.18873
       -1.33973
       -1.27230
       -1.26883
       -1.17041
       -1.16949
       -1.21729
       -1.17598
       -1.34286
       -1.19168
       -1.19221
       -1.28010
       -1.15357
       -1.23164
       -1.24994
       -1.40099
       -1.32646
       -1.15495
       -1.18286
       -1.39853
       -1.15567
       -1.19308
       -1.17128
       -1.22101
       -1.21958
       -1.19780
       -1.16743
       -1.16587
       -1.02445
       -1.06729
       -1.19390
       -1.30089
       -1.14681
       -1.36171
       -1.29151
       -1.19758
       -1.30538
       -1.13777
       -1.26711
       -1.28666
       -1.15339
       -1.06612
       -0.09689
       -1.26966
       -1.30614
       -1.26412
       -1.11149
       -1.36874
       -1.28622
       -1.24493
       -1.20408
       -1.13267
       -1.23006
       -1.23054
       -1.25750
       -1.31058
       -1.17838
       -1.30617
       -1.13059
       -1.27905
       -1.26512
       -1.07245
       -1.06838
       -1.08577
       -1.19926
       -1.07333
       -1.18797
       -1.13658
       -1.09666
       -1.22481
       -1.24182
       -1.04847
       -1.35731
       -1.24316
       -1.17599
       -1.08438
       -0.97962
       -1.38584
       -1.28815
       -0.99312
       -1.20660
       -1.46409
       -1.42648
       -1.25074
       -1.34363
       -1.21720
       -1.34605
       -1.08902
       -1.11542
       -1.01167
       -1.33534
       -1.16682
       -1.35574
       -1.29939
       -1.10356
       -1.28768
       -1.37561
       -1.12647
       -1.11761
       -1.19525
       -1.42650
       -1.25009
       -0.11478
       -1.28785
       -1.11816
       -1.39276
       -1.39215
       -1.13809
       -1.06091
       -0.12096
       -1.20330
       -1.11418
       -1.25255
       -1.34820
       -1.00940
       -1.13054
       -1.31386
       -1.17641
       -1.12857
       -1.35929
       -1.15724
       -1.15763
       -1.10831
       -1.09734
       -1.20287
       -1.17411
       -1.07736
       -1.06073
       -0.31067
       -1.07359
       -1.30349
       -1.32809
       -0.03997
       -1.14009
       -1.25701
       -1.15658
       -1.05599
       -1.13225
       -1.30338
       -0.05139
       -1.19895
       -1.23836
       -1.17249
       -1.26246
       -1.11795
       -1.15894
       -1.17506
       -1.09638
       -1.20569
       -1.36134
       -1.33409
       -1.13904
       -1.12441
       -1.10941
       -1.30538
       -1.23962
       -1.16226
       -1.15584
       -1.12699
       -1.15807
       -1.21586
       -1.33757
       -1.30097
       -1.26336
       -1.16051
       -1.17309
       -1.21114
       -1.22176
       -1.38340
       -1.17556
       -1.16944
       -1.28604
       -1.12519
       -1.22058
       -1.21741
       -1.41010
       -1.34888
       -1.11800
       -1.16102
       -1.39915
       -1.15577
       -1.22256
       -1.16381
       -1.20235
       -1.23623
       -1.20837
       -1.15390
       -1.16908
       -1.00908
       -1.08221
       -1.16523
       -1.34109
       -1.15157
       -1.37286
       -1.29394
       -1.17109
       -1.26956
       -1.13594
       -1.28602
       -1.25408
       -1.17794
       -1.06803
       -0.11255
       -1.26760
       -1.27935
       -1.24788
       -1.12300
       -1.37366
       -1.28855
       -1.25200
       -1.23370
       -1.14276
       -1.23780
       -1.22501
       -1.25366
       -1.32284
       -1.16678
       -1.29983
       -1.14532
       -1.27656
       -1.25392
       -1.09070
       -1.07402
       -1.09162
       -1.21998
       -1.08418
       -1.17856
       -1.13915
       -1.12311
       -1.20136
       -1.24382
       -1.04278
       -1.35790
       -1.25511
       -1.17947
       -1.09435
       -0.99814
       -1.39291
       -1.25557
       -1.01950
       -1.20589
       -1.48073
       -1.43229
       -1.20353
       -1.34699
       -1.20038
       -1.35188
       -1.08350
       -1.11647
       -1.01623
       -1.34534
       -1.14558
       -1.33516
       -1.27911
       -1.13128
       -1.29362
       -1.37695
       -1.12872
       -1.07443
       -1.18900
       -1.43527
       -1.24003
       -0.11907
       -1.29418
       -1.12770
       -1.35980
       -1.37817
       -1.11419
       -1.05510
       -0.12674
       -1.16487
       -1.14281
       -1.26450
       -1.35616
       -0.99499
       -1.13549
       -1.31344
       -1.19236
       -1.13874
       -1.35754
       -1.15505
       -1.16016
       -1.14078
       -1.09070
       -1.20410
       -1.18597
       -1.08230
       -1.05190
       -0.32766
       -1.08086
       -1.31286
       -1.36655
       -0.08575
       -1.15955
       -1.27877
       -1.16554
       -1.06343
       -1.13084
       -1.29842
       -0.06981
       -1.21909
       -1.21639
       -1.18371
       -1.23373
       -1.13902
       -1.15899
       -1.16622
       -1.11273
       -1.18828
       -1.33190
       -1.35444
       -1.16067
       -1.12782
       -1.12401
       -1.32320
       -1.22187
       -1.16349
       -1.15085
       -1.11844
       -1.14986
       -1.19703
       -1.30033
       -1.30990
       -1.24331
       -1.17611
       -1.18243
       -1.21605
       -1.20203
       -1.38795
       -1.20022
       -1.17156
       -1.27578
       -1.09983
       -1.21025
       -1.25242
       -1.39838
       -1.32314
       -1.12369
       -1.17388
       -1.36150
       -1.16077
       -1.21689
       -1.17218
       -1.18048
       -1.22884
       -1.21628
       -1.15913
       -1.20676
       -1.02370
       -1.10704
       -1.15495
       -1.38531
       -1.14910
       -1.35648
       -1.28331
       -1.18728
       -1.28549
       -1.13552
       -1.28210
       -1.26291
       -1.20725
       -1.07359
       -0.15330
       -1.24667
       -1.29611
       -1.22072
       -1.15918
       -1.37847
       -1.29331
       -1.25982
       -1.20970
       -1.14156
       -1.23252
       -1.23552
       -1.23952
       -1.30356
       -1.17137
       -1.28912
       -1.18344
       -1.27873
       -1.27949
       -1.12413
       -1.10976
       -1.11126
       -1.24601
       -1.09683
       -1.17769
       -1.12332
       -1.14059
       -1.21037
       -1.23499
       -1.04462
       -1.34916
       -1.27601
       -1.14970
       -1.11068
       -0.99883
       -1.36300
       -1.26796
       -1.05222
       -1.18882
       -1.44035
       -1.41785
       -1.17924
       -1.33614
       -1.21560
       -1.34686
       -1.08967
       -1.11491
       -1.01240
       -1.34741
       -1.14967
       -1.34271
       -1.24301
       -1.13092
       -1.27806
       -1.32242
       -1.13091
       -1.06362
       -1.19548
       -1.38628
       -1.22385
       -0.10936
       -1.31828
       -1.11074
       -1.34517
       -1.34979
       -1.11155
       -1.02859
       -0.11992
       -1.16544
       -1.12977
       -1.26985
       -1.35961
       -1.00321
       -1.17120
       -1.31894
       -1.22276
       -1.14242
       -1.34044
       -1.14890
       -1.17396
       -1.14946
       -1.09186
       -1.21115
       -1.17620
       -1.10094
       -1.05737
       -0.32310
       -1.11070
       -1.34153
       -1.35167
       -0.07172
       -1.18520
       -1.24185
       -1.16974
       -1.08522
       -1.11157
       -1.27509
       -0.09715
       -1.21577
       -1.16285
       -1.17669
       -1.23368
       -1.13720
       -1.16497
       -1.15402
       -1.08105
       -1.15410
       -1.32270
       -1.35379
       -1.17621
       -1.10471
       -1.10760
       -1.32467
       -1.21553
       -1.18189
       -1.12607
       -1.14292
       -1.16590
       -1.19087
       -1.30339
       -1.29423
       -1.26694
       -1.19993
       -1.18839
       -1.19364
       -1.19456
       -1.36375
       -1.19698
       -1.15531
       -1.29661
       -1.09695
       -1.20551
       -1.25689
       -1.36491
       -1.31304
       -1.12028
       -1.16381
       -1.33761
       -1.15735
       -1.20685
       -1.15193
       -1.20287
       -1.22206
       -1.20663
       -1.15878
       -1.19361
       -1.05399
       -1.10674
       -1.18080
       -1.40716
       -1.14809
       -1.34914
       -1.31146
       -1.20215
       -1.29458
       -1.10959
       -1.27631
       -1.28563
       -1.18438
       -1.07682
       -0.16335
       -1.26611
       -1.31621
       -1.24794
       -1.16435
       -1.35232
       -1.28262
       -1.25846
       -1.20955
       -1.18881
       -1.23065
       -1.25588
       -1.23613
       -1.30299
       -1.18940
       -1.29698
       -1.17763
       -1.28976
       -1.28356
       -1.11074
       -1.09956
       -1.09059
       -1.22968
       -1.10555
       -1.15330
       -1.10323
       -1.13019
       -1.21766
       -1.22375
       -1.07762
       -1.38411
       -1.23705
       -1.15194
       -1.09529
       -1.02874
       -1.37618
       -1.26908
       -1.03811
       -1.19194
       -1.43265
       -1.43857
       -1.22446
       -1.33606
       -1.19522
       -1.37962
       -1.11202
       -1.11299
       -0.99646
       -1.32958
       -1.14957
       -1.34928
       -1.24706
       -1.11856
       -1.26227
       -1.30632
       -1.11947
       -1.08616
       -1.17423
       -1.36966
       -1.22906
       -0.14168
       -1.31913
       -1.10421
       -1.33978
       -1.32939
       -1.11989
       -1.02594
       -0.09783
       -1.14370
       -1.17862
       -1.27165
       -1.36620
       -1.00346
       -1.17620
       -1.33900
       -1.20741
       -1.15082
       -1.35183
       -1.14407
       -1.16652
       -1.12793
       -1.06928
       -1.19807
       -1.19592
       -1.11544
       -1.06220
       -0.33307
       -1.07722
       -1.35137
       -1.34549
       -0.03362
       -1.20207
       -1.25167
       -1.13738
       -1.05622
       -1.08630
       -1.31868
       -0.10201
       -1.19743
       -1.18259
       -1.18793
       -1.21966
       -1.12881
       -1.16702
       -1.15401
       -1.06301
       -1.16213
       -1.31913
       -1.34391
       -1.18680
       -1.11297
       -1.12946
       -1.33035
       -1.21254
       -1.18394
       -1.17380
       -1.12102
       -1.16239
       -1.23036
       -1.33184
       -1.28515
       -1.23193
       -1.22134
       -1.17422
       -1.19939
       -1.17163
       -1.35451
       -1.19423
       -1.14880
       -1.28128
       -1.10441
       -1.21530
       -1.26128
       -1.35419
       -1.25984
       -1.11220
       -1.14728
       -1.34553
       -1.18344
       -1.21053
       -1.16265
       -1.23034
       -1.23655
       -1.22204
       -1.16684
       -1.18132
       -1.05447
       -1.06807
       -1.21765
       -1.39712
       -1.14120
       -1.35532
       -1.31446
       -1.19263
       -1.27559
       -1.13066
       -1.29198
       -1.28610
       -1.22433
       -1.08817
       -0.15564
       -1.29348
       -1.30246
       -1.24562
       -1.17772
       -1.35930
       -1.28142
       -1.26413
       -1.19901
       -1.16008
       -1.24992
       -1.25289
       -1.22002
       -1.29099
       -1.15099
       -1.29185
       -1.15998
       -1.29274
       -1.27855
       -1.11752
       -1.11610
       -1.07596
       -1.23635
       -1.10858
       -1.17643
       -1.10751
       -1.10478
       -1.21663
       -1.22691
       -1.05604
       -1.37956
       -1.20083
       -1.19715
       -1.06455
       -1.04990
       -1.39501
       -1.24974
       -1.05103
       -1.17819
       -1.45248
       -1.41781
       -1.23719
       -1.34919
       -1.21057
       -1.37968
       -1.15274
       -1.08911
       -0.99852
       -1.34346
       -1.16700
       -1.35463
       -1.25359
       -1.13350
       -1.25722
       -1.29354
       -1.11796
       -1.08123
       -1.19133
       -1.39655
       -1.19816
       -0.16174
       -1.32274
       -1.13872
       -1.33584
       -1.33071
       -1.13672
       -1.02458
       -0.13249
       -1.14421
       -1.17709
       -1.28402
       -1.34436
       -0.99805
       -1.14533
       -1.34592
       -1.20190
       -1.13341
       -1.34091
       -1.12644
       -1.17756
       -1.12575
       -1.04346
       -1.16526
       -1.14726
       -1.12182
       -1.06449
       -0.31216
       -1.07070
       -1.30818
       -1.31034
       -0.04792
       -1.19319
       -1.23484
       -1.15090
       -1.06264
       -1.13307
       -1.32590
       -0.06804
       -1.17056
       -1.22073
       -1.20662
       -1.22625
       -1.12191
       -1.17829
       -1.16276
       -1.05438
       -1.16476
       -1.32849
       -1.30482
       -1.16391
       -1.10792
       -1.14165
       -1.31706
       -1.23432
       -1.16747
       -1.17945
       -1.12469
       -1.15078
       -1.17800
       -1.31646
       -1.26547
       -1.24916
       -1.23858
       -1.17464
       -1.19192
       -1.17457
       -1.34631
       -1.17899
       -1.16915
       -1.26386
       -1.07480
       -1.19512
       -1.20331
       -1.38208
       -1.30626
       -1.09514
       -1.12189
       -1.33807
       -1.18356
       -1.22764
       -1.18982
       -1.21613
       -1.24011
       -1.19103
       -1.17021
       -1.18678
       -1.06771
       -1.04375
       -1.19019
       -1.37136
       -1.15211
       -1.33987
       -1.28550
       -1.17583
       -1.26253
       -1.14827
       -1.31017
       -1.31336
       -1.19433
       -1.07544
       -0.17387
       -1.29187
       -1.31048
       -1.23108
       -1.16774
       -1.37802
       -1.26643
       -1.25586
       -1.20131
       -1.18807
       -1.25781
       -1.22955
       -1.22648
       -1.29223
       -1.15527
       -1.29756
       -1.12856
       -1.25092
       -1.27352
       -1.12953
       -1.12732
       -1.07888
       -1.23294
       -1.10316
       -1.20887
       -1.11028
       -1.12027
       -1.21122
       -1.19280
       -1.09498
       -1.38339
       -1.21158
       -1.18713
       -1.08753
       -1.05287
       -1.37414
       -1.23868
       -1.07239
       -1.19339
       -1.45391
       -1.43782
       -1.25677
       -1.38303
       -1.23337
       -1.37377
       -1.13640
       -1.07357
       -0.98932
       -1.34722
       -1.16671
       -1.37051
       -1.26453
       -1.11034
       -1.26424
       -1.29193
       -1.11002
       -1.08315
       -1.16967
       -1.39813
       -1.19899
       -0.11363
       -1.29023
       -1.14849
       -1.30953
       -1.34990
       -1.12488
       -1.01496
       -0.15879
       -1.15380
       -1.19756
       -1.27880
       -1.33311
       -0.98858
       -1.13491
       -1.31307
       -1.19128
       -1.12138
       -1.31937
       -1.15184
       -1.17087
       -1.12618
       -1.03776
       -1.17749
       -1.17552
       -1.13130
       -1.07548
       -0.32317
       -1.06265
       -1.31403
       -1.30491
       -0.07080
       -1.17491
       -1.23427
       -1.15050
       -1.07610
       -1.15182
       -1.31373
       -0.08373
       -1.21642
       -1.22207
       -1.20914
       -1.23903
       -1.11182
       -1.16200
       -1.16758
       -1.06455
       -1.18277
       -1.37539
       -1.32649
       -1.17570
       -1.13950
       -1.15437
       -1.28503
       -1.20532
       -1.14667
       -1.15533
       -1.10546
       -1.16061
       -1.20410
       -1.33232
       -1.26957
       -1.24365
       -1.25249
       -1.15277
       -1.18993
       -1.18251
       -1.35665
       -1.16708
       -1.17309
       -1.28113
       -1.07497
       -1.20366
       -1.21270
       -1.38609
       -1.30082
       -1.06997
       -1.13400
       -1.33615
       -1.17405
       -1.24189
       -1.19082
       -1.25572
       -1.23162
       -1.19405
       -1.17970
       -1.16180
       -1.05819
       -1.04207
       -1.17056
       -1.39579
       -1.11907
       -1.36136
       -1.27995
       -1.19210
       -1.27276
       -1.17127
       -1.27518
       -1.32315
       -1.15503
       -1.09187
       -0.16665
       -1.28693
       -1.30338
       -1.25503
       -1.16329
       -1.34636
       -1.27859
       -1.27817
       -1.14917
       -1.20486
       -1.24097
       -1.22741
       -1.20454
       -1.28513
       -1.15416
       -1.30733
       -1.09763
       -1.23668
       -1.28005
       -1.10230
       -1.13406
       -1.07216
       -1.21897
       -1.11929
       -1.18403
       -1.08437
       -1.11365
       -1.21400
       -1.17871
       -1.06672
       -1.36825
       -1.22122
       -1.19789
       -1.10202
       -1.04462
       -1.35735
       -1.24792
       -1.07315
       -1.19874
       -1.47044
       -1.47259
       -1.25657
       -1.40483
       -1.23518
       -1.37163
       -1.15630
       -1.10630
       -0.95996
       -1.36831
       -1.15316
       -1.39175
       -1.24054
       -1.08525
       -1.25826
       -1.28529
       -1.11030
       -1.09745
       -1.17449
       -1.40155
       -1.25444
       -0.12509
       -1.27505
       -1.16111
       -1.32754
       -1.36306
       -1.14990
       -1.03587
       -0.15516
       -1.16080
       -1.16934
       -1.30537
       -1.35495
       -0.98708
       -1.09167
       -1.30476
       -1.22584
       -1.10112
       -1.31527
       -1.14802
       -1.14718
       -1.12076
       -1.05678
       -1.18650
       -1.13580
       -1.11990
       -1.08666
       -0.31017
       -1.05455
       -1.30105
       -1.31694
       -0.05799
       -1.16727
       -1.20670
       -1.17295
       -1.12722
       -1.15387
       -1.31106
       -0.08056
       -1.21067
       -1.22263
       -1.20713
       -1.23576
       -1.13920
       -1.16329
       -1.19078
       -1.05723
       -1.16068
       -1.33960
       -1.34886
       -1.16753
       -1.12852
       -1.15797
       -1.28375
       -1.20997
       -1.15311
       -1.12714
       -1.07540
       -1.14411
       -1.18867
       -1.31207
       -1.28452
       -1.28559
       -1.22835
       -1.16984
       -1.22334
       -1.18243
       -1.36089
       -1.16650
       -1.17194
       -1.27880
       -1.05815
       -1.21287
       -1.24080
       -1.38605
       -1.30394
       -1.10289
       -1.14314
       -1.33890
       -1.14441
       -1.23142
       -1.18218
       -1.25380
       -1.21774
       -1.20848
       -1.17427
       -1.15450
       -1.05959
       -1.01291
       -1.18550
       -1.38557
       -1.16393
       -1.36225
       -1.29197
       -1.18413
       -1.29505
       -1.17341
       -1.29181
       -1.35811
       -1.15567
       -1.07633
       -0.16512
       -1.28045
       -1.31171
       -1.25980
       -1.16653
       -1.32298
       -1.29147
       -1.24081
       -1.15617
       -1.19573
       -1.24772
       -1.23782
       -1.20036
       -1.30992
       -1.13444
       -1.29341
       -1.10877
       -1.25323
       -1.26633
       -1.09993
       -1.15888
       -1.08927
       -1.22163
       -1.12147
       -1.21424
       -1.10883
       -1.12990
       -1.21402
       -1.18713
       -1.06869
       -1.38529
       -1.19559
       -1.20619
       -1.11118
       -1.03686
       -1.37291
       -1.26971
       -1.04225
       -1.18329
       -1.46944
       -1.46506
       -1.25374
       -1.38049
       -1.22854
       -1.35934
       -1.17137
       -1.14748
       -0.96738
       -1.35116
       -1.16062
       -1.37305
       -1.25348
       -1.11139
       -1.24279
       -1.28788
       -1.10047
       -1.12284
       -1.20396
       -1.38454
       -1.27001
       -0.12644
       -1.26252
       -1.16958
       -1.32460
       -1.37781
       -1.10334
       -1.01207
       -0.13308
       -1.16092
       -1.17429
       -1.28832
       -1.34624
       -1.02828
       -1.13857
       -1.32818
       -1.21363
       -1.08953
       -1.31688
       -1.15308
       -1.14055
       -1.15084
       -1.07822
       -1.17879
       -1.15931
       -1.10892
       -1.08936
       -0.30373
       -1.05322
       -1.28087
       -1.34099
       -0.04125
       -1.17036
       -1.18495
       -1.15036
       -1.12977
       -1.16911
       -1.32145
       -0.05735
       -1.20958
       -1.22003
       -1.17951
       -1.22636
       -1.12632
       -1.14455
       -1.17164
       -1.04455
       -1.14766
       -1.33860
       -1.33141
       -1.16644
       -1.15057
       -1.17852
       -1.30919
       -1.21191
       -1.14908
       -1.12507
       -1.13696
       -1.14761
       -1.16118
       -1.35021
       -1.30701
       -1.27088
       -1.21320
       -1.19638
       -1.22139
       -1.18497
       -1.38316
       -1.13153
       -1.16759
       -1.30348
       -1.07019
       -1.21135
       -1.23055
       -1.38623
       -1.35649
       -1.10686
       -1.15386
       -1.38093
       -1.16765
       -1.23245
       -1.17860
       -1.26255
       -1.23567
       -1.21877
       -1.18300
       -1.15030
       -1.06874
       -1.03353
       -1.17998
       -1.35720
       -1.15875
       -1.38149
       -1.29211
       -1.19237
       -1.26638
       -1.16457
       -1.28559
       -1.33747
       -1.15400
       -1.06475
       -0.14778
       -1.29799
       -1.31787
       -1.27290
       -1.19280
       -1.33233
       -1.29583
       -1.25846
       -1.18536
       -1.18907
       -1.22475
       -1.26138
       -1.18977
       -1.28250
       -1.15976
       -1.30674
       -1.12254
       -1.24224
       -1.21548
       -1.09773
       -1.15781
       -1.06688
       -1.21932
       -1.10047
       -1.18797
       -1.09546
       -1.14127
       -1.22478
       -1.19541
       -1.04953
       -1.33836
       -1.21700
       -1.19610
       -1.09948
       -1.03605
       -1.39694
       -1.30954
       -1.01719
       -1.18248
       -1.48288
       -1.46301
       -1.26810
       -1.36272
       -1.21070
       -1.33735
       -1.16939
       -1.15226
       -0.95981
       -1.36720
       -1.14571
       -1.38143
       -1.24695
       -1.13447
       -1.24513
       -1.29401
       -1.10582
       -1.11441
       -1.19397
       -1.38766
       -1.25969
       -0.12641
       -1.25459
       -1.14961
       -1.33320
       -1.37703
       -1.11000
       -1.03357
       -0.13230
       -1.18959
       -1.16424
       -1.30188
       -1.36102
       -1.02207
       -1.12784
       -1.32539
       -1.22454
       -1.09833
       -1.34816
       -1.12429
       -1.16489
       -1.14308
       -1.07960
       -1.21267
       -1.15825
       -1.09045
       -1.09921
       -0.31108
       -1.05229
       -1.27084
       -1.34717
       -0.04499
       -1.17995
       -1.20849
       -1.18168
       -1.11656
       -1.18744
       -1.33023
       -0.09578
       -1.19650
       -1.18915
       -1.17049
       -1.22330
       -1.11211
       -1.15367
       -1.16560
       -1.03572
       -1.15822
       -1.32262
       -1.32605
       -1.16526
       -1.14641
       -1.18141
       -1.33016
       -1.21809
       -1.17750
       -1.10427
       -1.14078
       -1.14386
       -1.18372
       -1.34623
       -1.31609
       -1.28221
       -1.20724
       -1.20212
       -1.24000
       -1.20385
       -1.36450
       -1.13053
       -1.18941
       -1.28230
       -1.10951
       -1.21252
       -1.23844
       -1.39443
       -1.36761
       -1.13841
       -1.14169
       -1.38414
       -1.13374
       -1.20733
       -1.22066
       -1.25046
       -1.22435
       -1.19984
       -1.19123
       -1.17054
       -1.08676
       -1.02039
       -1.20786
       -1.34526
       -1.15919
       -1.37712
       -1.28116
       -1.19416
       -1.27340
       -1.13472
       -1.29232
       -1.32995
       -1.13663
       -1.06343
       -0.15882
       -1.27873
       -1.32332
       -1.25501
       -1.19355
       -1.35022
       -1.30365
       -1.27058
       -1.18516
       -1.18856
       -1.23472
       -1.25186
       -1.20110
       -1.27774
       -1.15741
       -1.32039
       -1.11517
       -1.27682
       -1.23173
       -1.09575
       -1.14990
       -1.06745
       -1.22508
       -1.08066
       -1.18073
       -1.12211
       -1.13047
       -1.23924
       -1.20414
       -1.03838
       -1.36447
       -1.19481
       -1.21455
       -1.10385
       -1.04486
       -1.37444
       -1.27506
       -1.01988
       -1.17588
       -1.46090
       -1.44603
       -1.25580
       -1.38096
       -1.24210
       -1.37064
       -1.17274
       -1.14806
       -0.97282
       -1.31968
       -1.12781
       -1.36088
       -1.25703
       -1.12690
       -1.25237
       -1.30984
       -1.11186
       -1.07436
       -1.20528
       -1.40507
       -1.25050
       -0.13756
       -1.26361
       -1.13408
       -1.32334
       -1.37899
       -1.12754
       -1.00554
       -0.13240
       -1.18427
       -1.17703
       -1.31151
       -1.36338
       -1.06362
       -1.13302
       -1.31658
       -1.20807
       -1.09994
       -1.35952
       -1.14601
       -1.16085
       -1.11039
       -1.07617
       -1.19200
       -1.14356
       -1.10329
       -1.09131
       -0.33526
       -1.02429
       -1.24523
       -1.35971
       -0.05471
       -1.16977
       -1.21470
       -1.17588
       -1.09884
       -1.19766
       -1.34682
       -0.08564
       -1.20586
       -1.21385
       -1.17492
       -1.23309
       -1.10967
       -1.12570
       -1.15363
       -1.03833
       -1.14945
       -1.36245
       -1.33100
       -1.16420
       -1.12499
       -1.17747
       -1.33789
       -1.20980
       -1.17385
       -1.08928
       -1.15445
       -1.15295
       -1.18138
       -1.37007
       -1.31251
       -1.23820
       -1.20547
       -1.21270
       -1.21769
       -1.23127
       -1.33046
       -1.11902
       -1.17974
       -1.25178
       -1.12268
       -1.23002
       -1.24639
       -1.40659
       -1.33345
       -1.12957
       -1.15771
       -1.40780
       -1.16664
       -1.20843
       -1.22602
       -1.21023
       -1.22024
       -1.22693
       -1.17196
       -1.19688
       -1.07997
       -1.02046
       -1.21014
       -1.36074
       -1.17411
       -1.36995
       -1.25896
       -1.17086
       -1.27140
       -1.09709
       -1.27791
       -1.31416
       -1.12998
       -1.06667
       -0.19656
       -1.29195
       -1.32755
       -1.26042
       -1.14612
       -1.33854
       -1.30269
       -1.26533
       -1.16692
       -1.21957
       -1.27580
       -1.26870
       -1.20494
       -1.30612
       -1.17326
       -1.30309
       -1.13243
       -1.28440
       -1.24328
       -1.11415
       -1.18425
       -1.07487
       -1.21346
       -1.06302
       -1.14633
       -1.12106
       -1.13151
       -1.20318
       -1.19465
       -1.04945
       -1.36978
       -1.23448
       -1.20869
       -1.08147
       -1.05452
       -1.34183
       -1.27095
       -0.98534
       -1.17887
       -1.44108
       -1.44558
       -1.26568
       -1.35368
       -1.22363
       -1.38107
       -1.15096
       -1.10639
       -0.94206
       -1.34703
       -1.12138
       -1.36475
       -1.25457
       -1.14579
       -1.25463
       -1.31374
       -1.11344
       -1.10294
       -1.25580
       -1.36848
       -1.24085
       -0.14541
       -1.26602
       -1.14567
       -1.31131
       -1.37541
       -1.11258
       -1.01933
       -0.13962
       -1.19464
       -1.17937
       -1.31250
       -1.33902
       -1.08727
       -1.16992
       -1.33644
       -1.20720
       -1.11087
       -1.35370
       -1.15968
       -1.15932
       -1.12121
       -1.07933
       -1.15299
       -1.14222
       -1.11187
       -1.10473
       -0.34423
       -1.02163
       -1.25455
       -1.33239
       -0.06856
       -1.14737
       -1.21504
       -1.14406
       -1.11010
       -1.18448
       -1.33064
       -0.11818
       -1.20694
       -1.19667
       -1.14004
       -1.21786
       -1.12873
       -1.10722
       -1.17799
       -1.03883
       -1.12731
       -1.37216
       -1.29632
       -1.14405
       -1.13923
       -1.11377
       -1.34059
       -1.16777
       -1.17723
       -1.10379
       -1.15105
       -1.17985
       -1.20373
       -1.36575
       -1.29546
       -1.26728
       -1.22146
       -1.18652
       -1.19863
       -1.23804
       -1.35871
       -1.13995
       -1.19685
       -1.26954
       -1.12491
       -1.19721
       -1.22705
       -1.38478
       -1.34985
       -1.16062
       -1.14924
       -1.38615
       -1.19418
       -1.20807
       -1.22916
       -1.21485
       -1.20926
       -1.22417
       -1.19506
       -1.19530
       -1.10253
       -1.04960
       -1.19584
       -1.38087
       -1.17406
       -1.40178
       -1.28450
       -1.18403
       -1.28774
       -1.10923
       -1.31046
       -1.31606
       -1.11663
       -1.09006
       -0.17013
       -1.29316
       -1.31218
       -1.26231
       -1.14901
       -1.35240
       -1.29041
       -1.23478
       -1.16166
       -1.21234
       -1.25649
       -1.23673
       -1.19937
       -1.26679
       -1.17076
       -1.28180
       -1.12622
       -1.29823
       -1.26062
       -1.15004
       -1.18607
       -1.08014
       -1.18600
       -1.08953
       -1.15969
       -1.15081
       -1.16820
       -1.21847
       -1.18610
       -1.07737
       -1.34345
       -1.18062
       -1.19352
       -1.07314
       -1.07535
       -1.29578
       -1.28261
       -1.00562
       -1.17245
       -1.47366
       -1.44856
       -1.29179
       -1.34743
       -1.24458
       -1.35084
       -1.12842
       -1.13056
       -0.96487
       -1.33066
       -1.15641
       -1.38882
       -1.25999
       -1.13505
       -1.24415
       -1.32078
       -1.10422
       -1.09513
       -1.25374
       -1.36029
       -1.22962
       -0.11425
       -1.28355
       -1.14557
       -1.30677
       -1.35174
       -1.10902
       -1.02775
       -0.13777
       -1.22380
       -1.20603
       -1.31130
       -1.35385
       -1.05564
       -1.15819
       -1.31650
       -1.22007
       -1.09512
       -1.37208
       -1.12626
       -1.16761
       -1.13402
       -1.09221
       -1.14527
       -1.15487
       -1.11498
       -1.07398
       -0.34363
       -1.02304
       -1.26872
       -1.33464
       -0.05837
       -1.18870
       -1.20646
       -1.11495
       -1.13132
       -1.18181
       -1.33621
       -0.10150
       -1.20416
       -1.20306
       -1.14198
       -1.20323
       -1.14049
       -1.10669
       -1.17583
       -1.05691
       -1.12180
       -1.32488
       -1.28986
       -1.14462
       -1.12922
       -1.08056
       -1.34101
       -1.20478
       -1.14589
       -1.09952
       -1.14812
       -1.16829
       -1.20565
       -1.38421
       -1.29164
       -1.26283
       -1.24195
       -1.17875
       -1.20006
       -1.20114
       -1.34675
       -1.16463
       -1.20142
       -1.27741
       -1.12875
       -1.17152
       -1.25500
       -1.36174
       -1.34392
       -1.17016
       -1.10606
       -1.34998
       -1.15932
       -1.19017
       -1.23135
       -1.21995
       -1.22047
       -1.23088
       -1.19514
       -1.23332
       -1.08747
       -1.03299
       -1.18337
       -1.36372
       -1.16060
       -1.43807
       -1.28255
       -1.22240
       -1.25893
       -1.10052
       -1.31421
       -1.30319
       -1.12729
       -1.11811
       -0.16297
       -1.30168
       -1.31649
       -1.23151
       -1.17454
       -1.35816
       -1.28710
       -1.26198
       -1.18412
       -1.22164
       -1.22953
       -1.22654
       -1.19444
       -1.25902
       -1.15519
       -1.29418
       -1.11832
       -1.30095
       -1.27632
       -1.12726
       -1.17963
       -1.05390
       -1.18273
       -1.09864
       -1.14725
       -1.15406
       -1.18802
       -1.24484
       -1.19363
       -1.07977
       -1.35283
       -1.20644
       -1.21274
       -1.09274
       -1.10710
       -1.28648
       -1.26668
       -0.98004
       -1.17306
       -1.45028
       -1.44310
       -1.25849
       -1.33715
       -1.25203
       -1.36209
       -1.11145
       -1.13157
       -0.94712
       -1.36048
       -1.15723
       -1.34511
       -1.30919
       -1.15014
       -1.24116
       -1.32691
       -1.10004
       -1.07587
       -1.25282
       -1.38182
       -1.22481
       -0.08537
       -1.26150
       -1.16593
       -1.32244
       -1.34290
       -1.08873
       -1.03334
       -0.17141
       -1.20551
       -1.19926
       -1.29773
       -1.32892
       -1.05463
       -1.13856
       -1.28823
       -1.22792
       -1.10252
       -1.38028
       -1.10469
       -1.18831
       -1.13301
       -1.08898
       -1.15356
       -1.15823
       -1.11574
       -1.10031
       -0.37381
       -1.05301
       -1.31748
       -1.32587
       -0.07327
       -1.19883
       -1.22850
       -1.10214
       -1.14533
       -1.18331
       -1.32529
       -0.08973
       -1.20162
       -1.21874
       -1.13872
       -1.20350
       -1.11723
       -1.13043
       -1.19057
       -1.05798
       -1.14417
       -1.31844
       -1.32835
       -1.15990
       -1.11839
       -1.07162
       -1.32796
       -1.22802
       -1.12677
       -1.10469
       -1.14221
       -1.20955
       -1.20796
       -1.36074
       -1.27856
       -1.27541
       -1.24971
       -1.16375
       -1.18343
       -1.19649
       -1.34591
       -1.19196
       -1.17685
       -1.31390
       -1.12410
       -1.21565
       -1.27285
       -1.38641
       -1.32725
       -1.16641
       -1.12601
       -1.39548
       -1.16824
       -1.16931
       -1.21208
       -1.23922
       -1.22429
       -1.21922
       -1.21273
       -1.19448
       -1.07506
       -1.01130
       -1.18799
       -1.38384
       -1.17964
       -1.42238
       -1.27423
       -1.21576
       -1.24527
       -1.10863
       -1.30709
       -1.32081
       -1.12431
       -1.12825
       -0.16279
       -1.27903
       -1.27948
       -1.23773
       -1.19949
       -1.31698
       -1.27158
       -1.26091
       -1.18702
       -1.19872
       -1.27132
       -1.21804
       -1.20854
       -1.26710
       -1.17507
       -1.28050
       -1.12683
       -1.27336
       -1.31135
       -1.12522
       -1.13611
       -1.07798
       -1.21414
       -1.12489
       -1.13498
       -1.16273
       -1.16904
       -1.22786
       -1.20605
       -1.08445
       -1.37110
       -1.20747
       -1.17930
       -1.09500
       -1.11445
       -1.30033
       -1.26805
       -1.03083
       -1.19385
       -1.48153
       -1.42105
       -1.25445
       -1.33481
       -1.24754
       -1.36756
       -1.11825
       -1.15009
       -0.99052
       -1.38485
       -1.15512
       -1.35026
       -1.26800
       -1.13183
       -1.20263
       -1.35031
       -1.10259
       -1.11303
       -1.22475
       -1.38300
       -1.22177
       -0.11683
       -1.26723
       -1.14293
       -1.31942
       -1.34698
       -1.11161
       -1.05045
       -0.13011
       -1.22323
       -1.20857
       -1.28407
       -1.34572
       -1.06738
       -1.16160
       -1.26679
       -1.20975
       -1.09761
       -1.36686
       -1.11260
       -1.17230
       -1.11099
       -1.08209
       -1.16475
       -1.17747
       -1.09105
       -1.10228
       -0.37320
       -1.06125
       -1.30638
       -1.32712
       -0.08891
       -1.19033
       -1.24413
       -1.09655
       -1.15111
       -1.20745
       -1.33792
       -0.09669
       -1.20481
       -1.24228
       -1.15664
       -1.19751
       -1.12757
       -1.10974
       -1.20817
       -1.06760
       -1.13665
       -1.32196
       -1.31198
       -1.14771
       -1.11506
       -1.06284
       -1.29292
       -1.28174
       -1.11839
       -1.11790
       -1.13881
       -1.19501
       -1.22080
       -1.34456
       -1.26877
       -1.27963
       -1.22137
       -1.19920
       -1.19609
       -1.19647
       -1.38012
       -1.17436
       -1.17477
       -1.34307
       -1.11438
       -1.21884
       -1.24394
       -1.42549
       -1.28446
       -1.14835
       -1.11132
       -1.41946
       -1.16170
       -1.18483
       -1.20548
       -1.21086
       -1.23356
       -1.22066
       -1.19154
       -1.20527
       -1.09572
       -1.01977
       -1.19900
       -1.36977
       -1.16710
       -1.38188
       -1.25871
       -1.22969
       -1.27401
       -1.13088
       -1.29601
       -1.32355
       -1.13384
       -1.11339
       -0.13807
       -1.27432
       -1.30742
       -1.22330
       -1.21713
       -1.31926
       -1.24546
       -1.27090
       -1.15126
       -1.20103
       -1.24367
       -1.21800
       -1.19118
       -1.26562
       -1.17181
       -1.25575
       -1.10880
       -1.29210
       -1.32927
       -1.12224
       -1.17338
       -1.07777
       -1.19177
       -1.09927
       -1.13237
       -1.14726
       -1.16164
       -1.22927
       -1.23001
       -1.10880
       -1.36201
       -1.24317
       -1.15276
       -1.08729
       -1.14579
       -1.31004
       -1.26993
       -1.03003
       -1.17574
       -1.48176
       -1.36124
       -1.25790
       -1.39552
       -1.23711
       -1.35338
       -1.12971
       -1.11245
       -0.99905
       -1.36280
       -1.15106
       -1.33755
       -1.25606
       -1.14002
       -1.23474
       -1.32725
       -1.08763
       -1.11373
       -1.23999
       -1.37376
       -1.22240
       -0.13651
       -1.27458
       -1.13599
       -1.30112
       -1.36416
       -1.11483
       -1.04804
       -0.12452
       -1.23233
       -1.23007
       -1.32185
       -1.32832
       -1.09098
       -1.15761
       -1.24307
       -1.18144
       -1.12700
       -1.35443
       -1.09873
       -1.17313
       -1.10150
       -1.10321
       -1.19815
       -1.19662
       -1.12252
       -1.09704
       -0.36995
       -1.02927
       -1.28786
       -1.34089
       -0.06261
       -1.20448
       -1.22200
       -1.10257
       -1.13472
       -1.17874
       -1.30485
       -0.12272
       -1.19762
       -1.24579
       -1.18205
       -1.19419
       -1.15865
       -1.12745
       -1.20658
       -1.09321
       -1.14247
       -1.31523
       -1.30833
       -1.14784
       -1.12887
       -1.07283
       -1.28177
       -1.25611
       -1.10557
       -1.11289
       -1.14857
       -1.17403
       -1.23269
       -1.33968
       -1.25802
       -1.29475
       -1.23009
       -1.22273
       -1.17286
       -1.17327
       -1.37323
       -1.17119
       -1.15006
       -1.31287
       -1.08145
       -1.19590
       -1.25862
       -1.41339
       -1.31303
       -1.15630
       -1.09686
       -1.39958
       -1.17369
       -1.16690
       -1.20575
       -1.20068
       -1.23013
       -1.20573
       -1.19490
       -1.15653
       -1.09819
       -1.04415
       -1.20867
       -1.43984
       -1.16025
       -1.37793
       -1.24169
       -1.20348
       -1.25624
       -1.12575
       -1.32756
       -1.34679
       -1.15639
       -1.12363
       -0.15462
       -1.24680
       -1.29318
       -1.22333
       -1.20864
       -1.33922
       -1.26644
       -1.31392
       -1.14802
       -1.17854
       -1.20714
       -1.22751
       -1.19868
       -1.24798
       -1.18300
       -1.28309
       -1.11591
       -1.29220
       -1.30518
       -1.12700
       -1.19496
       -1.07813
       -1.16809
       -1.09222
       -1.13821
       -1.16750
       -1.16244
       -1.22554
       -1.23766
       -1.10135
       -1.33733
       -1.27382
       -1.14403
       -1.06783
       -1.12838
       -1.28852
       -1.24956
       -1.03387
       -1.19829
       -1.47479
       -1.38811
       -1.24488
       -1.41799
       -1.24389
       -1.36251
       -1.12590
       -1.11917
       -1.02758
       -1.38003
       -1.14412
       -1.28019
       -1.23987
       -1.13316
       -1.25236
       -1.27386
       -1.09633
       -1.13614
       -1.22662
       -1.37644
       -1.18144
       -0.18939
       -1.26729
       -1.14182
       -1.30562
       -1.37633
       -1.12823
       -1.06643
       -0.16672
       -1.24912
       -1.24112
       -1.33373
       -1.32342
       -1.07771
       -1.17712
       -1.24989
       -1.17909
       -1.12990
       -1.35700
       -1.09130
       -1.11950
       -1.12729
       -1.10379
       -1.18377
       -1.21395
       -1.10886
       -1.11789
       -0.40419
       -1.02695
       -1.28350
       -1.31396
       -0.04369
       -1.22342
       -1.21126
       -1.08259
       -1.13501
       -1.13288
       -1.27868
       -0.11151
       -1.19887
       -1.19860
       -1.18281
       -1.23015
       -1.15487
       -1.13129
       -1.20694
       -1.07952
       -1.15588
       -1.33302
       -1.27050
       -1.14314
       -1.16536
       -1.10596
       -1.26454
       -1.27571
       -1.10574
       -1.13106
       -1.12046
       -1.18223
       -1.25149
       -1.34289
       -1.25810
       -1.26683
       -1.20453
       -1.21282
       -1.18992
       -1.16618
       -1.36977
       -1.17250
       -1.13206
       -1.31202
       -1.08165
       -1.15268
       -1.28988
       -1.40004
       -1.33246
       -1.14411
       -1.12030
       -1.41796
       -1.20010
       -1.18294
       -1.16883
       -1.17973
       -1.23172
       -1.17827
       -1.19554
       -1.16586
       -1.08953
       -1.02184
       -1.19328
       -1.46589
       -1.16205
       -1.39400
       -1.26202
       -1.18632
       -1.26909
       -1.12806
       -1.29952
       -1.34028
       -1.17222
       -1.12985
       -0.16967
       -1.28201
       -1.31294
       -1.23643
       -1.21353
       -1.36609
       -1.27175
       -1.28655
       -1.16836
       -1.17334
       -1.23330
       -1.20535
       -1.20674
       -1.25547
       -1.18441
       -1.28693
       -1.09486
       -1.28815
       -1.27434
       -1.13780
       -1.20693
       -1.09843
       -1.15461
       -1.07615
       -1.13237
       -1.13941
       -1.17078
       -1.19906
       -1.21799
       -1.09397
       -1.29443
       -1.22757
       -1.14429
       -1.05710
       -1.11171
       -1.32193
       -1.22790
       -1.02676
       -1.19284
       -1.46717
       -1.40080
       -1.21551
       -1.40396
       -1.25603
       -1.36808
       -1.12814
       -1.09912
       -1.03004
       -1.37550
       -1.14438
       -1.29971
       -1.27271
       -1.13003
       -1.23759
       -1.27781
       -1.11858
       -1.13662
       -1.25874
       -1.34044
       -1.24594
       -0.16854
       -1.26361
       -1.12742
       -1.30227
       -1.39155
       -1.12501
       -1.08667
       -0.16154
       -1.22283
       -1.22024
       -1.33537
       -1.30682
       -1.08290
       -1.14749
       -1.25443
       -1.16349
       -1.11459
       -1.35024
       -1.08361
       -1.12202
       -1.12136
       -1.11428
       -1.19727
       -1.19748
       -1.09874
       -1.12425
       -0.45072
       -0.99265
       -1.27621
       -1.31279
       -0.06352
       -1.20111
       -1.20402
       -1.08269
       -1.12333
       -1.12667
       -1.30452
       -0.09326
       -1.20775
       -1.17565
       -1.17181
       -1.24207
       -1.13773
       -1.14910
       -1.19094
       -1.10994
       -1.11426
       -1.36836
       -1.28251
       -1.14123
       -1.17360
       -1.11925
       -1.25028
       -1.28489
       -1.10718
       -1.12750
       -1.10226
       -1.18308
       -1.22712
       -1.32616
       -1.25348
       -1.24241
       -1.19055
       -1.22200
       -1.20952
       -1.21765
       -1.36797
       -1.17505
       -1.16183
       -1.26404
       -1.06520
       -1.18633
       -1.31752
       -1.37933
       -1.33541
       -1.14218
       -1.15763
       -1.41102
       -1.22937
       -1.18858
       -1.16564
       -1.18422
       -1.20142
       -1.17421
       -1.21867
       -1.18338
       -1.09596
       -1.03162
       -1.16653
       -1.45232
       -1.17464
       -1.37724
       -1.27536
       -1.19211
       -1.25823
       -1.11869
       -1.32148
       -1.33428
       -1.15989
       -1.13191
       -0.11819
       -1.26455
       -1.31667
       -1.20255
       -1.21802
       -1.36897
       -1.30268
       -1.27926
       -1.15816
       -1.16797
       -1.24649
       -1.22521
       -1.19174
       -1.25861
       -1.19208
       -1.27134
       -1.12735
       -1.31233
       -1.26965
       -1.11518
       -1.18849
       -1.10758
       -1.18403
       -1.10395
       -1.11900
       -1.11574
       -1.17789
       -1.22643
       -1.21639
       -1.12149
       -1.31634
       -1.25431
       -1.16117
       -1.00587
       -1.09528
       -1.32664
       -1.25693
       -0.99897
       -1.20416
       -1.48146
       -1.36913
       -1.22024
       -1.40263
       -1.22986
       -1.38219
       -1.10829
       -1.07046
       -1.06870
       -1.34625
       -1.16937
       -1.30968
       -1.26463
       -1.12177
       -1.24564
[truncated: 17,520,311 more chars]
