# Supplementary material for: Partial coupling delay induced multiple spatiotemporal orders in a modular neuronal network
Source: PLoS One. 2017 Jun 1;12(6):e0177918. doi: 10.1371/journal.pone.0177918 (PMC5453483; doi:10.1371/journal.pone.0177918)
Supplement: S8 Dataset — (ZIP) [file pone.0177918.s008.zip › S8_Dataset/S8c.m]

% Following is the data for Fig 8(c) in the revised manuscript. 
 Q=[
       -1.08261
       -1.08043
       -1.15686
       -1.03867
       -1.16623
       -1.09262
       -1.07134
       -1.09942
       -1.06474
       -1.10979
       -1.12787
       -1.10420
       -1.11587
       -1.09457
       -1.10551
       -1.09137
       -1.09151
       -1.07089
       -1.06525
       -1.11916
       -1.10640
       -1.09726
       -1.05783
       -1.11316
       -1.07573
       -1.08697
       -1.09237
       -1.09427
       -1.10787
       -1.06237
       -1.12734
       -1.06255
       -1.09556
       -1.02822
       -1.12972
       -1.13525
       -1.06756
       -1.11949
       -1.17090
       -1.06860
       -1.05650
       -1.06521
       -1.03236
       -1.10545
       -1.10041
       -1.04327
       -1.09314
       -1.05406
       -1.12555
       -1.00855
       -1.05672
       -1.07660
       -1.11046
       -1.09908
       -1.10540
       -1.12227
       -1.07963
       -1.06615
       -1.15601
       -1.02871
       -1.09812
       -1.13468
       -1.06167
       -1.11324
       -1.09433
       -1.07812
       -1.01617
       -1.14810
       -1.12959
       -1.14023
       -1.08345
       -1.07179
       -1.12979
       -1.08662
       -1.12502
       -1.08191
       -1.14822
       -1.12944
       -1.05787
       -1.10740
       -1.09293
       -1.10632
       -1.07125
       -1.15225
       -1.15685
       -1.04239
       -1.08429
       -1.11868
       -1.08828
       -1.12577
       -1.10503
       -1.09824
       -1.03853
       -1.06557
       -1.11185
       -1.07028
       -1.12944
       -1.01133
       -1.07671
       -1.09389
       -1.03127
       -1.05576
       -1.07345
       -1.12900
       -1.08223
       -1.05434
       -0.98831
       -1.08325
       -1.08243
       -1.08080
       -1.11233
       -1.12221
       -1.13732
       -1.08866
       -1.11944
       -1.15895
       -1.10753
       -1.18877
       -1.08288
       -1.12842
       -1.01760
       -1.09386
       -1.10182
       -1.08351
       -1.11463
       -1.15750
       -1.10370
       -1.09683
       -1.06532
       -1.11105
       -1.08329
       -1.09744
       -1.04564
       -1.09834
       -1.09669
       -1.06348
       -1.05914
       -1.11159
       -1.11525
       -1.12913
       -1.06977
       -1.12572
       -1.08779
       -1.05865
       -1.16529
       -1.07018
       -1.04861
       -1.11086
       -1.08942
       -1.12199
       -1.09949
       -1.15735
       -1.03156
       -1.10002
       -1.11931
       -1.11464
       -1.19459
       -1.07827
       -1.08262
       -1.11712
       -1.07066
       -1.10666
       -1.13889
       -1.05408
       -1.15094
       -1.12277
       -1.12183
       -1.11713
       -1.06667
       -1.10598
       -1.11463
       -1.11841
       -1.07694
       -1.08826
       -1.11693
       -1.09568
       -1.11552
       -1.06609
       -1.06860
       -1.12158
       -1.09379
       -1.10094
       -1.05133
       -1.10199
       -1.09004
       -1.07058
       -1.09495
       -1.12718
       -1.06613
       -1.07194
       -1.13271
       -1.04345
       -1.09042
       -1.03404
       -1.13935
       -1.12401
       -1.06565
       -1.15151
       -1.15556
       -1.06083
       -1.04539
       -1.10030
       -1.07740
       -1.08040
       -1.12232
       -1.02299
       -1.10139
       -1.05180
       -1.12280
       -1.00739
       -1.07484
       -1.05769
       -1.14663
       -1.07784
       -1.09633
       -1.10295
       -1.07561
       -1.06461
       -1.16335
       -1.02582
       -1.07351
       -1.15723
       -1.08465
       -1.13972
       -1.08887
       -1.07684
       -1.04570
       -1.15171
       -1.11148
       -1.12294
       -1.10722
       -1.05741
       -1.10954
       -1.10915
       -1.11638
       -1.04622
       -1.15175
       -1.14849
       -1.06217
       -1.10793
       -1.09975
       -1.10461
       -1.06268
       -1.13303
       -1.18060
       -1.00756
       -1.08247
       -1.11403
       -1.06545
       -1.11217
       -1.06440
       -1.12364
       -1.03713
       -1.07630
       -1.11928
       -1.09176
       -1.13507
       -1.03375
       -1.06415
       -1.12561
       -1.00326
       -1.04897
       -1.10807
       -1.10351
       -1.12304
       -1.08468
       -1.00814
       -1.06786
       -1.09334
       -1.07023
       -1.09905
       -1.13304
       -1.12380
       -1.07212
       -1.13488
       -1.15432
       -1.10742
       -1.17405
       -1.06571
       -1.13335
       -1.03186
       -1.09513
       -1.11059
       -1.08079
       -1.08304
       -1.12298
       -1.09357
       -1.08906
       -1.09636
       -1.10364
       -1.04367
       -1.10704
       -1.05374
       -1.08895
       -1.07068
       -1.08504
       -1.06341
       -1.09836
       -1.10194
       -1.14409
       -1.07119
       -1.14530
       -1.08151
       -1.07818
       -1.14243
       -1.10111
       -1.00802
       -1.09628
       -1.12416
       -1.08834
       -1.10335
       -1.16651
       -1.02028
       -1.08598
       -1.12549
       -1.10099
       -1.17761
       -1.09636
       -1.08634
       -1.07644
       -1.10295
       -1.13270
       -1.14036
       -1.04104
       -1.14065
       -1.08657
       -1.12112
       -1.13008
       -1.10039
       -1.06505
       -1.09636
       -1.13878
       -1.08970
       -1.11260
       -1.10849
       -1.11674
       -1.11958
       -1.07026
       -1.07264
       -1.15484
       -1.09865
       -1.09287
       -1.07997
       -1.08791
       -1.11810
       -1.07242
       -1.08859
       -1.08499
       -1.07466
       -1.08386
       -1.14235
       -1.05800
       -1.12469
       -1.05906
       -1.12689
       -1.13492
       -1.03612
       -1.14278
       -1.14305
       -1.02268
       -1.07189
       -1.08399
       -1.09088
       -1.07213
       -1.14466
       -1.02198
       -1.10503
       -1.04333
       -1.11916
       -1.02285
       -1.08331
       -1.04252
       -1.10796
       -1.08370
       -1.10906
       -1.08155
       -1.09750
       -1.10015
       -1.16370
       -1.01298
       -1.09716
       -1.09715
       -1.06981
       -1.13129
       -1.09279
       -1.03133
       -1.05826
       -1.17308
       -1.06987
       -1.12269
       -1.06341
       -1.03902
       -1.10788
       -1.12452
       -1.10518
       -1.05079
       -1.12805
       -1.12962
       -1.06795
       -1.10531
       -1.12962
       -1.13612
       -1.07921
       -1.15078
       -1.17939
       -1.05457
       -1.07413
       -1.12854
       -1.08014
       -1.08694
       -1.05977
       -1.11058
       -1.07761
       -1.08944
       -1.10026
       -1.11658
       -1.13426
       -1.05733
       -1.05864
       -1.10727
       -0.99839
       -1.03357
       -1.11080
       -1.11474
       -1.11576
       -1.07507
       -1.01797
       -1.05895
       -1.10425
       -1.07878
       -1.11314
       -1.14613
       -1.12003
       -1.08287
       -1.11675
       -1.14058
       -1.12183
       -1.14369
       -1.06397
       -1.13643
       -1.05139
       -1.10163
       -1.12254
       -1.05820
       -1.08756
       -1.11606
       -1.11758
       -1.09327
       -1.06191
       -1.12634
       -1.05465
       -1.09604
       -1.05497
       -1.10070
       -1.07004
       -1.12455
       -1.09800
       -1.11567
       -1.10355
       -1.16149
       -1.03033
       -1.17109
       -1.08228
       -1.09389
       -1.11688
       -1.07344
       -0.98552
       -1.10670
       -1.10766
       -1.08178
       -1.08469
       -1.13554
       -1.01621
       -1.08989
       -1.10717
       -1.08970
       -1.14071
       -1.08499
       -1.09916
       -1.06442
       -1.11290
       -1.08039
       -1.10836
       -1.03764
       -1.13817
       -1.09149
       -1.13503
       -1.10795
       -1.11581
       -1.07206
       -1.07756
       -1.14123
       -1.08296
       -1.05890
       -1.11806
       -1.11682
       -1.12520
       -1.06251
       -1.08818
       -1.14385
       -1.11308
       -1.08917
       -1.10955
       -1.06852
       -1.10301
       -1.07306
       -1.09995
       -1.08812
       -1.11739
       -1.08826
       -1.13920
       -1.08387
       -1.12841
       -1.05711
       -1.14360
       -1.12782
       -1.02300
       -1.13208
       -1.13917
       -1.05011
       -1.05543
       -1.10054
       -1.09748
       -1.05966
       -1.11226
       -0.99997
       -1.10321
       -1.03732
       -1.09930
       -1.01450
       -1.08754
       -1.02446
       -1.11627
       -1.08545
       -1.09899
       -1.06404
       -1.10890
       -1.12561
       -1.18360
       -1.03243
       -1.12148
       -1.08903
       -1.03722
       -1.15549
       -1.10292
       -1.03065
       -1.09583
       -1.14331
       -1.07652
       -1.12542
       -1.11066
       -1.05427
       -1.10810
       -1.13996
       -1.10966
       -1.06102
       -1.13701
       -1.12369
       -1.07260
       -1.08541
       -1.11221
       -1.15903
       -1.07084
       -1.13981
       -1.15478
       -0.99558
       -1.05502
       -1.15591
       -1.08051
       -1.07809
       -1.07630
       -1.10183
       -1.06902
       -1.08279
       -1.10438
       -1.09327
       -1.11716
       -1.06205
       -1.04385
       -1.15630
       -0.99488
       -1.06390
       -1.13273
       -1.14103
       -1.14364
       -1.07501
       -1.03135
       -1.05567
       -1.10968
       -1.05722
       -1.12012
       -1.11762
       -1.11500
       -1.08862
       -1.13894
       -1.14581
       -1.14032
       -1.13998
       -1.06680
       -1.13200
       -1.08142
       -1.09619
       -1.13679
       -1.01969
       -1.10575
       -1.12507
       -1.08406
       -1.10137
       -1.08337
       -1.09478
       -1.04351
       -1.09124
       -1.08757
       -1.11226
       -1.07664
       -1.13641
       -1.09504
       -1.12792
       -1.10183
       -1.13764
       -1.01296
       -1.15086
       -1.06718
       -1.12902
       -1.11052
       -1.06812
       -1.02591
       -1.10724
       -1.10022
       -1.10452
       -1.09522
       -1.11954
       -1.01048
       -1.09977
       -1.09667
       -1.13393
       -1.12844
       -1.08894
       -1.06883
       -1.06674
       -1.07929
       -1.07320
       -1.08669
       -1.04530
       -1.15253
       -1.10196
       -1.11420
       -1.10031
       -1.09907
       -1.04114
       -1.08826
       -1.13516
       -1.08358
       -1.07684
       -1.09953
       -1.10396
       -1.12843
       -1.05222
       -1.07051
       -1.14880
       -1.08858
       -1.08529
       -1.08971
       -1.05599
       -1.08048
       -1.04487
       -1.08924
       -1.07311
       -1.10196
       -1.07976
       -1.12369
       -1.08538
       -1.10107
       -1.04838
       -1.12559
       -1.11376
       -1.03299
       -1.14383
       -1.15061
       -1.05211
       -1.09228
       -1.09150
       -1.10623
       -1.06807
       -1.08909
       -1.06803
       -1.10611
       -1.01781
       -1.06469
       -1.02478
       -1.06299
       -1.02435
       -1.10308
       -1.09850
       -1.10258
       -1.06701
       -1.10102
       -1.12861
       -1.15796
       -1.01259
       -1.10460
       -1.08408
       -1.07120
       -1.14843
       -1.11311
       -1.03609
       -1.08065
       -1.16639
       -1.09064
       -1.11422
       -1.09937
       -1.05755
       -1.11143
       -1.12160
       -1.12296
       -1.07186
       -1.15203
       -1.08209
       -1.03938
       -1.08018
       -1.07544
       -1.14437
       -1.06512
       -1.10963
       -1.16750
       -1.00238
       -1.03937
       -1.12977
       -1.09349
       -1.06336
       -1.07369
       -1.12909
       -1.07884
       -1.08431
       -1.09847
       -1.08133
       -1.12382
       -1.06397
       -1.04042
       -1.14850
       -1.02938
       -1.07870
       -1.11896
       -1.15443
       -1.12222
       -1.07962
       -1.04596
       -1.07039
       -1.08379
       -1.09474
       -1.09411
       -1.09204
       -1.09759
       -1.09544
       -1.12148
       -1.13462
       -1.10155
       -1.13295
       -1.06707
       -1.11167
       -1.09445
       -1.08695
       -1.08752
       -1.02367
       -1.11947
       -1.13584
       -1.10661
       -1.10322
       -1.08250
       -1.07299
       -1.07209
       -1.06792
       -1.09346
       -1.10567
       -1.11301
       -1.11949
       -1.12954
       -1.11515
       -1.07636
       -1.13174
       -1.01843
       -1.15583
       -1.01499
       -1.12600
       -1.09176
       -1.09991
       -1.02887
       -1.09752
       -1.10923
       -1.09716
       -1.13099
       -1.10204
       -1.00814
       -1.08485
       -1.08690
       -1.13197
       -1.09831
       -1.08534
       -1.08931
       -1.06653
       -1.11332
       -1.05226
       -1.10615
       -1.05481
       -1.10779
       -1.11119
       -1.09132
       -1.08211
       -1.12581
       -1.07652
       -1.07020
       -1.12542
       -1.05489
       -1.07022
       -1.14871
       -1.09044
       -1.10964
       -1.11138
       -1.07075
       -1.13637
       -1.09241
       -1.05681
       -1.08563
       -1.08788
       -1.09397
       -1.06674
       -1.09634
       -1.05623
       -1.12832
       -1.09749
       -1.08347
       -1.07706
       -1.08971
       -1.05600
       -1.09934
       -1.11581
       -1.03815
       -1.13517
       -1.14609
       -1.07372
       -1.11165
       -1.07304
       -1.09339
       -1.08287
       -1.05441
       -1.04873
       -1.10500
       -1.01391
       -1.08848
       -1.01577
       -1.03668
       -1.03192
       -1.08409
       -1.12124
       -1.08130
       -1.06659
       -1.10124
       -1.12085
       -1.14974
       -1.01493
       -1.11064
       -1.06229
       -1.06883
       -1.13844
       -1.12119
       -1.04900
       -1.07843
       -1.18778
       -1.09307
       -1.08389
       -1.10350
       -1.07636
       -1.08785
       -1.11600
       -1.10907
       -1.08715
       -1.12923
       -1.08380
       -1.06094
       -1.08745
       -1.11080
       -1.14090
       -1.03739
       -1.11088
       -1.14155
       -1.00218
       -1.02948
       -1.11119
       -1.11321
       -1.05757
       -1.05993
       -1.10035
       -1.07746
       -1.07487
       -1.09485
       -1.10509
       -1.11741
       -1.07727
       -1.02846
       -1.11495
       -1.03196
       -1.10865
       -1.15151
       -1.14326
       -1.11028
       -1.11682
       -1.02528
       -1.08124
       -1.05746
       -1.09916
       -1.09802
       -1.06022
       -1.12177
       -1.09575
       -1.09918
       -1.11872
       -1.10532
       -1.11846
       -1.03968
       -1.10412
       -1.08319
       -1.10750
       -1.13031
       -1.01548
       -1.11003
       -1.11987
       -1.10657
       -1.08705
       -1.05628
       -1.07618
       -1.07668
       -1.08345
       -1.09805
       -1.08578
       -1.11068
       -1.12229
       -1.13679
       -1.11084
       -1.08470
       -1.10316
       -1.05475
       -1.12613
       -1.02100
       -1.13003
       -1.11530
       -1.08681
       -1.00311
       -1.08367
       -1.09277
       -1.11309
       -1.13598
       -1.08663
       -1.02774
       -1.09882
       -1.08624
       -1.13314
       -1.07848
       -1.06510
       -1.07357
       -1.08182
       -1.11034
       -1.06843
       -1.07059
       -1.02203
       -1.08195
       -1.11923
       -1.09655
       -1.08590
       -1.14141
       -1.08907
       -1.08679
       -1.10269
       -1.06101
       -1.08569
       -1.12986
       -1.11032
       -1.14532
       -1.11505
       -1.06147
       -1.13907
       -1.07206
       -1.05610
       -1.09573
       -1.09996
       -1.10702
       -1.07467
       -1.13277
       -1.04413
       -1.15431
       -1.09988
       -1.09029
       -1.08384
       -1.09533
       -1.06906
       -1.10776
       -1.10597
       -1.03395
       -1.12892
       -1.12931
       -1.07406
       -1.12711
       -1.03395
       -1.08886
       -1.06371
       -1.05655
       -1.04466
       -1.12717
       -1.04078
       -1.08825
       -1.01194
       -1.05795
       -1.04924
       -1.07019
       -1.12377
       -1.05601
       -1.07391
       -1.08604
       -1.11265
       -1.16294
       -0.99157
       -1.11237
       -1.08475
       -1.07491
       -1.13422
       -1.11355
       -1.06598
       -1.09305
       -1.14437
       -1.12894
       -1.09377
       -1.12349
       -1.06116
       -1.05255
       -1.08452
       -1.06361
       -1.10294
       -1.14463
       -1.07396
       -1.07444
       -1.06772
       -1.09981
       -1.11258
       -1.05556
       -1.10876
       -1.14397
       -1.01460
       -1.04701
       -1.11149
       -1.10898
       -1.05455
       -1.08564
       -1.08676
       -1.09762
       -1.04987
       -1.08013
       -1.09573
       -1.12512
       -1.09846
       -1.05839
       -1.08629
       -1.02753
       -1.13793
       -1.13751
       -1.13183
       -1.14159
       -1.08220
       -1.03770
       -1.06989
       -1.06034
       -1.06426
       -1.08732
       -1.09919
       -1.11704
       -1.08597
       -1.08139
       -1.13070
       -1.11498
       -1.12775
       -1.05306
       -1.07806
       -1.08576
       -1.08323
       -1.12236
       -1.01066
       -1.14354
       -1.10921
       -1.10694
       -1.07184
       -1.05742
       -1.03714
       -1.07959
       -1.07853
       -1.07763
       -1.13735
       -1.07567
       -1.12085
       -1.08691
       -1.12716
       -1.07339
       -1.11684
       -1.04565
       -1.11517
       -1.03890
       -1.13912
       -1.11196
       -1.11348
       -1.00384
       -1.12054
       -1.10614
       -1.11608
       -1.14791
       -1.08528
       -1.05144
       -1.12896
       -1.06301
       -1.11564
       -1.08213
       -1.05013
       -1.10300
       -1.04610
       -1.10029
       -1.08101
       -1.07492
       -1.01551
       -1.07397
       -1.12233
       -1.12215
       -1.06136
       -1.10619
       -1.09290
       -1.09142
       -1.08222
       -1.07316
       -1.09512
       -1.13179
       -1.10375
       -1.11740
       -1.13905
       -1.08820
       -1.14880
       -1.07704
       -1.06133
       -1.08000
       -1.06172
       -1.12854
       -1.10536
       -1.13963
       -1.02266
       -1.15156
       -1.09100
       -1.11260
       -1.07278
       -1.08038
       -1.04757
       -1.09224
       -1.09474
       -1.03721
       -1.14985
       -1.12581
       -1.07917
       -1.12082
       -1.02290
       -1.06398
       -1.07901
       -1.04318
       -1.05923
       -1.12236
       -1.02459
       -1.09145
       -1.01871
       -1.06463
       -1.04818
       -1.09035
       -1.11397
       -1.06967
       -1.07482
       -1.07022
       -1.11360
       -1.14190
       -0.97678
       -1.10634
       -1.09297
       -1.04307
       -1.12634
       -1.12016
       -1.06603
       -1.11851
       -1.16290
       -1.13084
       -1.10096
       -1.10672
       -1.05653
       -1.05785
       -1.09087
       -1.05547
       -1.11641
       -1.12712
       -1.10225
       -1.08988
       -1.08166
       -1.09891
       -1.11867
       -1.04957
       -1.10793
       -1.12078
       -1.02500
       -1.04419
       -1.11845
       -1.10718
       -1.05790
       -1.10650
       -1.06260
       -1.09657
       -1.02065
       -1.06820
       -1.11034
       -1.08568
       -1.10302
       -1.05826
       -1.08439
       -1.02159
       -1.09317
       -1.11332
       -1.11978
       -1.11759
       -1.08061
       -1.06242
       -1.07201
       -1.03627
       -1.06992
       -1.09844
       -1.08577
       -1.08889
       -1.09566
       -1.04890
       -1.13480
       -1.12248
       -1.13147
       -1.06710
       -1.07159
       -1.09021
       -1.07647
       -1.13004
       -1.03864
       -1.12678
       -1.09127
       -1.07261
       -1.06433
       -1.05453
       -1.06262
       -1.05908
       -1.10614
       -1.08502
       -1.11919
       -1.05687
       -1.10542
       -1.11856
       -1.13410
       -1.07446
       -1.08604
       -1.03545
       -1.15625
       -1.05984
       -1.09789
       -1.12235
       -1.08895
       -1.02120
       -1.11421
       -1.10518
       -1.11140
       -1.13470
       -1.06832
       -1.03163
       -1.12999
       -1.10102
       -1.09795
       -1.10591
       -1.06148
       -1.11131
       -1.07459
       -1.10761
       -1.11976
       -1.06838
       -1.01272
       -1.06996
       -1.11491
       -1.09211
       -1.06726
       -1.06809
       -1.06862
       -1.10422
       -1.08254
       -1.05542
       -1.09814
       -1.13379
       -1.10833
       -1.09252
       -1.13142
       -1.07840
       -1.10908
       -1.05153
       -1.07557
       -1.09131
       -1.08328
       -1.12778
       -1.08095
       -1.13255
       -1.05088
       -1.14644
       -1.06182
       -1.10331
       -1.07888
       -1.06161
       -1.06574
       -1.09869
       -1.09639
       -1.04830
       -1.08887
       -1.09449
       -1.07216
       -1.10015
       -1.04556
       -1.09253
       -1.06447
       -1.04625
       -1.05410
       -1.10350
       -1.03440
       -1.09819
       -1.02148
       -1.05347
       -1.04727
       -1.04393
       -1.13970
       -1.06773
       -1.08708
       -1.06385
       -1.11253
       -1.14284
       -0.99659
       -1.11444
       -1.08361
       -1.05331
       -1.13454
       -1.12424
       -1.08647
       -1.11444
       -1.14910
       -1.10293
       -1.10364
       -1.06469
       -1.04117
       -1.04907
       -1.10260
       -1.05718
       -1.11262
       -1.13588
       -1.07180
       -1.10263
       -1.07986
       -1.10418
       -1.09700
       -1.08045
       -1.09645
       -1.11486
       -1.03740
       -1.04335
       -1.10028
       -1.07808
       -1.06178
       -1.10781
       -1.08308
       -1.10080
       -1.05093
       -1.08300
       -1.09937
       -1.09199
       -1.10067
       -1.05714
       -1.09403
       -1.03418
       -1.07510
       -1.08707
       -1.13681
       -1.09161
       -1.07996
       -1.05879
       -1.07846
       -1.05461
       -1.05315
       -1.08086
       -1.09864
       -1.06833
       -1.09364
       -1.04517
       -1.09434
       -1.13104
       -1.12972
       -1.04544
       -1.06719
       -1.08542
       -1.06605
       -1.10526
       -1.02457
       -1.11197
       -1.10568
       -1.05593
       -1.06169
       -1.02154
       -1.07154
       -1.10268
       -1.11668
       -1.06507
       -1.12508
       -1.05572
       -1.09221
       -1.12018
       -1.12423
       -1.07281
       -1.13303
       -1.01597
       -1.14415
       -1.06198
       -1.11010
       -1.10991
       -1.10046
       -1.05816
       -1.10079
       -1.09605
       -1.10840
       -1.14456
       -1.06837
       -0.98102
       -1.10749
       -1.12875
       -1.08333
       -1.09242
       -1.07363
       -1.10341
       -1.07210
       -1.08247
       -1.12019
       -1.05583
       -1.00149
       -1.08263
       -1.12090
       -1.06648
       -1.09676
       -1.08838
       -1.05033
       -1.09969
       -1.07555
       -1.05455
       -1.08839
       -1.13300
       -1.10638
       -1.09458
       -1.13482
       -1.12379
       -1.09451
       -1.03062
       -1.09718
       -1.07539
       -1.04008
       -1.13498
       -1.06097
       -1.13079
       -1.05379
       -1.14001
       -1.07513
       -1.09762
       -1.07807
       -1.07571
       -1.08513
       -1.10954
       -1.10350
       -1.05347
       -1.08760
       -1.09842
       -1.08840
       -1.09622
       -1.03046
       -1.11328
       -1.01814
       -1.03957
       -1.04153
       -1.10790
       -1.05300
       -1.08714
       -1.01071
       -1.04343
       -1.08083
       -1.00735
       -1.12047
       -1.09978
       -1.11005
       -1.03798
       -1.14380
       -1.11087
       -0.98597
       -1.10950
       -1.07925
       -1.04821
       -1.13774
       -1.11654
       -1.09091
       -1.11050
       -1.14710
       -1.11193
       -1.13711
       -1.07694
       -1.04052
       -1.04966
       -1.09514
       -1.08972
       -1.10548
       -1.17642
       -1.03340
       -1.07849
       -1.07932
       -1.11690
       -1.11733
       -1.09759
       -1.09542
       -1.13782
       -1.04077
       -1.05970
       -1.05894
       -1.09143
       -1.05022
       -1.07986
       -1.06969
       -1.08210
       -1.02696
       -1.07363
       -1.10008
       -1.10785
       -1.08107
       -1.07265
       -1.10042
       -1.04638
       -1.09285
       -1.08370
       -1.11774
       -1.09995
       -1.10742
       -1.06515
       -1.05877
       -1.06446
       -1.07770
       -1.07030
       -1.06823
       -1.07748
       -1.10230
       -1.03200
       -1.11003
       -1.15664
       -1.11638
       -1.01936
       -1.08321
       -1.08267
       -1.08024
       -1.10833
       -1.02678
       -1.10903
       -1.11080
       -1.04202
       -1.04422
       -1.03053
       -1.05809
       -1.12935
       -1.09166
       -1.09867
       -1.11206
       -1.06468
       -1.06725
       -1.11855
       -1.12098
       -1.08284
       -1.13848
       -1.04068
       -1.16058
       -1.06574
       -1.08180
       -1.12655
       -1.10490
       -1.06055
       -1.10533
       -1.09686
       -1.08655
       -1.12619
       -1.06471
       -0.97353
       -1.07331
       -1.10547
       -1.05712
       -1.08788
       -1.09140
       -1.09530
       -1.06089
       -1.05995
       -1.10031
       -1.04872
       -1.02225
       -1.05137
       -1.11438
       -1.06326
       -1.08294
       -1.06989
       -1.09048
       -1.09088
       -1.08865
       -1.04334
       -1.08814
       -1.14111
       -1.08702
       -1.11532
       -1.12456
       -1.10198
       -1.09350
       -1.03945
       -1.10854
       -1.07855
       -1.02778
       -1.12900
       -1.07484
       -1.11410
       -1.03962
       -1.13603
       -1.07358
       -1.11122
       -1.06684
       -1.07534
       -1.08576
       -1.09926
       -1.08839
       -1.03525
       -1.10113
       -1.11959
       -1.08882
       -1.08067
       -1.00728
       -1.09526
       -1.02991
       -1.03218
       -1.02547
       -1.09000
       -1.04214
       -1.10544
       -1.01331
       -1.04659
       -1.07514
       -1.01297
       -1.13205
       -1.09019
       -1.10094
       -1.05673
       -1.11355
       -1.12941
       -0.97276
       -1.14343
       -1.07266
       -1.05266
       -1.12922
       -1.10523
       -1.09216
       -1.12356
       -1.16482
       -1.13593
       -1.11027
       -1.07887
       -1.05337
       -1.07632
       -1.11146
       -1.09599
       -1.10031
       -1.16931
       -1.04741
       -1.10359
       -1.08824
       -1.13538
       -1.12940
       -1.09779
       -1.11496
       -1.12570
       -1.04133
       -1.07444
       -1.04725
       -1.07146
       -1.02521
       -1.04810
       -1.07206
       -1.08720
       -1.04250
       -1.06367
       -1.09120
       -1.10654
       -1.09353
       -1.09957
       -1.10967
       -1.06248
       -1.06989
       -1.09008
       -1.11875
       -1.09287
       -1.12876
       -1.06276
       -1.07656
       -1.08864
       -1.07887
       -1.07426
       -1.08998
       -1.07221
       -1.08342
       -1.03101
       -1.09808
       -1.14578
       -1.11264
       -1.00547
       -1.04958
       -1.06742
       -1.07238
       -1.14019
       -1.03671
       -1.11636
       -1.10920
       -1.03700
       -1.04704
       -1.00775
       -1.04216
       -1.12578
       -1.09613
       -1.11068
       -1.11456
       -1.05237
       -1.07266
       -1.10687
       -1.10798
       -1.07284
       -1.12670
       -1.07025
       -1.15483
       -1.06209
       -1.04985
       -1.12932
       -1.08817
       -1.02508
       -1.11061
       -1.08850
       -1.07303
       -1.12875
       -1.08380
       -0.97940
       -1.10541
       -1.08583
       -1.04439
       -1.09502
       -1.09480
       -1.10963
       -1.05981
       -1.04836
       -1.11385
       -1.08003
       -0.99225
       -1.05767
       -1.11653
       -1.08414
       -1.10089
       -1.08394
       -1.07913
       -1.04771
       -1.07097
       -1.03088
       -1.10443
       -1.13049
       -1.06387
       -1.10542
       -1.11866
       -1.07448
       -1.06146
       -1.03160
       -1.09279
       -1.06366
       -1.02195
       -1.10441
       -1.07528
       -1.10385
       -1.05638
       -1.12145
       -1.06371
       -1.08351
       -1.09113
       -1.07706
       -1.08411
       -1.09806
       -1.09965
       -1.04825
       -1.12466
       -1.13104
       -1.08201
       -1.07883
       -1.00028
       -1.09388
       -1.00665
       -1.04345
       -1.01610
       -1.09525
       -1.03242
       -1.07793
       -1.07089
       -1.03472
       -1.04225
       -1.01034
       -1.13922
       -1.09557
       -1.12317
       -1.07097
       -1.11852
       -1.10497
       -0.97684
       -1.12553
       -1.07420
       -1.01768
       -1.10036
       -1.10211
       -1.10642
       -1.10724
       -1.14762
       -1.10950
       -1.11260
       -1.07999
       -1.07444
       -1.07158
       -1.06937
       -1.10045
       -1.11254
       -1.15057
       -1.05583
       -1.08791
       -1.05921
       -1.12017
       -1.13088
       -1.12354
       -1.14117
       -1.12025
       -1.03730
       -1.08493
       -1.03763
       -1.08337
       -1.03907
       -1.06137
       -1.07456
       -1.10368
       -1.04080
       -1.04974
       -1.11865
       -1.07760
       -1.09163
       -1.06653
       -1.10009
       -1.04955
       -1.08094
       -1.10812
       -1.13397
       -1.07590
       -1.10569
       -1.07447
       -1.09550
       -1.12335
       -1.09779
       -1.07686
       -1.11886
       -1.10029
       -1.06450
       -1.06741
       -1.08860
       -1.12693
       -1.13185
       -1.02178
       -1.06867
       -1.07716
       -1.06185
       -1.14138
       -1.02428
       -1.12235
       -1.08514
       -1.06508
       -1.04438
       -1.03349
       -1.04428
       -1.16101
       -1.05171
       -1.12077
       -1.09315
       -1.07374
       -1.11078
       -1.03800
       -1.10977
       -1.06185
       -1.09332
       -1.06979
       -1.16742
       -1.04855
       -1.07708
       -1.12151
       -1.10811
       -1.01072
       -1.09848
       -1.06940
       -1.09298
       -1.11631
       -1.07835
       -1.00277
       -1.11175
       -1.08989
       -1.03957
       -1.06397
       -1.09792
       -1.09606
       -1.05522
       -1.04788
       -1.11066
       -1.06527
       -1.03748
       -1.07214
       -1.11049
       -1.11062
       -1.11198
       -1.06048
       -1.08752
       -1.05787
       -1.05086
       -1.03290
       -1.10327
       -1.12746
       -1.09329
       -1.09371
       -1.10883
       -1.09494
       -1.06979
       -1.02585
       -1.08990
       -1.04898
       -1.03588
       -1.08449
       -1.09813
       -1.10297
       -1.03890
       -1.10677
       -1.05650
       -1.08042
       -1.10058
       -1.07861
       -1.07000
       -1.08880
       -1.12872
       -1.03231
       -1.12819
       -1.13457
       -1.08417
       -1.09595
       -0.99609
       -1.09792
       -1.03682
       -0.99914
       -0.98841
       -1.08879
       -1.04426
       -1.10319
       -1.06988
       -1.00073
       -1.08900
       -1.01290
       -1.17353
       -1.08350
       -1.09943
       -1.06734
       -1.09658
       -1.09896
       -0.96223
       -1.11244
       -1.07204
       -1.02144
       -1.12025
       -1.08120
       -1.12325
       -1.07847
       -1.12665
       -1.10139
       -1.10166
       -1.09928
       -1.05758
       -1.07451
       -1.06456
       -1.11476
       -1.11017
       -1.13753
       -1.06442
       -1.07140
       -1.08187
       -1.12685
       -1.12560
       -1.12030
       -1.13085
       -1.11520
       -1.05533
       -1.09792
       -1.05425
       -1.10844
       -1.03428
       -1.06083
       -1.05486
       -1.08745
       -1.04614
       -1.05985
       -1.11665
       -1.05901
       -1.09809
       -1.04328
       -1.08775
       -1.07179
       -1.06687
       -1.09410
       -1.13550
       -1.09464
       -1.09129
       -1.09246
       -1.05600
       -1.13115
       -1.10404
       -1.08011
       -1.09789
       -1.12418
       -1.09127
       -1.07218
       -1.10131
       -1.11907
       -1.06814
       -1.05518
       -1.07745
       -1.07745
       -1.07709
       -1.11430
       -1.02124
       -1.13273
       -1.03784
       -1.04944
       -1.06596
       -1.02146
       -1.01640
       -1.16322
       -1.03669
       -1.10253
       -1.09463
       -1.09874
       -1.13255
       -1.05181
       -1.11317
       -1.08219
       -1.13562
       -1.08214
       -1.12086
       -1.05819
       -1.09014
       -1.09906
       -1.08722
       -1.01472
       -1.10117
       -1.06359
       -1.07121
       -1.10924
       -1.04612
       -1.01721
       -1.12016
       -1.08996
       -1.05218
       -1.10315
       -1.08086
       -1.10206
       -1.07157
       -1.06882
       -1.08340
       -1.05094
       -1.02959
       -1.07198
       -1.13323
       -1.10525
       -1.04845
       -1.04897
       -1.07971
       -1.07400
       -1.08973
       -1.05590
       -1.10371
       -1.10146
       -1.08928
       -1.10808
       -1.11223
       -1.08432
       -1.08674
       -1.05025
       -1.10383
       -1.06917
       -1.06498
       -1.07604
       -1.10728
       -1.10445
       -1.05623
       -1.08772
       -1.07043
       -1.07345
       -1.07960
       -1.10356
       -1.05221
       -1.08864
       -1.13970
       -1.02215
       -1.11136
       -1.12143
       -1.08470
       -1.08168
       -0.99124
       -1.10522
       -1.04017
       -1.00334
       -0.99278
       -1.07209
       -1.04824
       -1.09035
       -1.05611
       -1.01927
       -1.10474
       -1.01997
       -1.15097
       -1.07880
       -1.07819
       -1.05670
       -1.09300
       -1.10084
       -0.97576
       -1.12465
       -1.06693
       -1.02560
       -1.06000
       -1.08268
       -1.12718
       -1.10201
       -1.11463
       -1.05186
       -1.09646
       -1.08220
       -1.05851
       -1.07834
       -1.03866
       -1.11776
       -1.09920
       -1.13904
       -1.03178
       -1.07409
       -1.09435
       -1.12082
       -1.14428
       -1.13477
       -1.15525
       -1.11415
       -1.06796
       -1.09358
       -1.07018
       -1.09434
       -1.05135
       -1.07030
       -1.05865
       -1.07336
       -1.03765
       -1.05439
       -1.10709
       -1.08313
       -1.11430
       -1.03010
       -1.12587
       -1.10276
       -1.08115
       -1.09252
       -1.10395
       -1.10969
       -1.09009
       -1.11676
       -1.03664
       -1.12302
       -1.12064
       -1.08843
       -1.05524
       -1.12943
       -1.05298
       -1.04328
       -1.08476
       -1.09455
       -1.04832
       -1.07360
       -1.09414
       -1.06708
       -1.09225
       -1.10994
       -1.01808
       -1.12050
       -1.04959
       -1.06409
       -1.09042
       -1.06160
       -1.02386
       -1.15543
       -1.02043
       -1.10558
       -1.09372
       -1.09215
       -1.12185
       -1.04140
       -1.08062
       -1.04762
       -1.13321
       -1.08689
       -1.10006
       -1.07023
       -1.08026
       -1.08743
       -1.08527
       -0.98939
       -1.09958
       -1.09802
       -1.06046
       -1.08835
       -1.04160
       -1.03665
       -1.12851
       -1.11603
       -1.07239
       -1.12375
       -1.03512
       -1.07830
       -1.09890
       -1.06776
       -1.09149
       -1.06121
       -1.01829
       -1.07690
       -1.11118
       -1.06136
       -1.07779
       -1.05035
       -1.12506
       -1.09783
       -1.06672
       -1.07957
       -1.09165
       -1.09752
       -1.07505
       -1.10246
       -1.13260
       -1.09127
       -1.07575
       -1.04029
       -1.09339
       -1.05046
       -1.06132
       -1.08407
       -1.07811
       -1.09460
       -1.07145
       -1.11878
       -1.06853
       -1.05025
       -1.09965
       -1.13586
       -1.03881
       -1.08816
       -1.14858
       -1.00145
       -1.10846
       -1.12125
       -1.08927
       -1.07737
       -1.00160
       -1.09014
       -1.06609
       -0.99223
       -0.98196
       -1.07669
       -1.06565
       -1.09225
       -1.05373
       -1.00874
       -1.10426
       -1.02864
       -1.15663
       -1.07743
       -1.11735
       -1.05041
       -1.08635
       -1.11198
       -0.95475
       -1.12163
       -1.06762
       -1.01070
       -1.05671
       -1.09382
       -1.13815
       -1.12011
       -1.10200
       -1.03613
       -1.08901
       -1.09093
       -1.04477
       -1.09692
       -1.02445
       -1.10215
       -1.11097
       -1.14190
       -1.04600
       -1.08981
       -1.06907
       -1.12261
       -1.11338
       -1.10675
       -1.14457
       -1.12584
       -1.07630
       -1.08951
       -1.07443
       -1.08484
       -1.04390
       -1.06341
       -1.05752
       -1.05444
       -1.03749
       -1.08838
       -1.12493
       -1.10323
       -1.13448
       -1.03059
       -1.11818
       -1.11127
       -1.09077
       -1.07034
       -1.07300
       -1.11587
       -1.09787
       -1.10527
       -1.06500
       -1.11591
       -1.11377
       -1.09343
       -1.03911
       -1.12202
       -1.07232
       -1.07246
       -1.09541
       -1.07305
       -1.07541
       -1.05474
       -1.07327
       -1.08246
       -1.05657
       -1.10919
       -1.01373
       -1.12598
       -1.04374
       -1.06826
       -1.11239
       -1.06944
       -1.01580
       -1.17585
       -1.03473
       -1.10130
       -1.10030
       -1.11799
       -1.10770
       -1.03890
       -1.07646
       -1.06817
       -1.14982
       -1.11376
       -1.11957
       -1.07246
       -1.08964
       -1.09131
       -1.06032
       -1.02771
       -1.08170
       -1.11006
       -1.05882
       -1.09360
       -1.03153
       -1.02549
       -1.12792
       -1.08101
       -1.08050
       -1.11219
       -1.02311
       -1.08568
       -1.06974
       -1.08080
       -1.09897
       -1.11415
       -1.01017
       -1.04158
       -1.11244
       -1.08505
       -1.09888
       -1.02017
       -1.11599
       -1.08323
       -1.07755
       -1.08941
       -1.05693
       -1.09471
       -1.11863
       -1.07654
       -1.14121
       -1.10537
       -1.08344
       -1.03131
       -1.10164
       -1.04682
       -1.06235
       -1.07406
       -1.06371
       -1.09375
       -1.05994
       -1.11323
       -1.07648
       -1.04605
       -1.08546
       -1.13864
       -1.05122
       -1.10594
       -1.12590
       -1.01932
       -1.09463
       -1.11361
       -1.09606
       -1.07668
       -1.02707
       -1.07095
       -1.08286
       -1.01940
       -1.00780
       -1.10582
       -1.08663
       -1.08482
       -1.07966
       -1.02401
       -1.09328
       -1.02446
       -1.12618
       -1.08562
       -1.11356
       -1.05141
       -1.04399
       -1.12052
       -0.97073
       -1.11245
       -1.06255
       -1.03816
       -1.07912
       -1.11742
       -1.13891
       -1.10811
       -1.08709
       -1.03345
       -1.09024
       -1.08920
       -1.08029
       -1.10454
       -1.03515
       -1.08268
       -1.10926
       -1.14792
       -1.03707
       -1.06844
       -1.04310
       -1.09429
       -1.13531
       -1.08072
       -1.15191
       -1.10410
       -1.06905
       -1.12115
       -1.06276
       -1.09414
       -1.04440
       -1.03397
       -1.07964
       -1.06680
       -1.02757
       -1.08319
       -1.13824
       -1.10380
       -1.11169
       -1.04060
       -1.10182
       -1.11554
       -1.07874
       -1.05785
       -1.07771
       -1.11596
       -1.08251
       -1.08546
       -1.07671
       -1.09406
       -1.10994
       -1.12781
       -1.04652
       -1.14162
       -1.08555
       -1.07599
       -1.11964
       -1.06078
       -1.05375
       -1.05876
       -1.06375
       -1.10205
       -1.05371
       -1.14995
       -1.02993
       -1.09859
       -1.04660
       -1.07429
       -1.11651
       -1.07900
       -1.01398
       -1.15430
       -1.06225
       -1.12217
       -1.08504
       -1.11636
       -1.12286
       -1.05876
       -1.08919
       -1.07395
       -1.14456
       -1.08009
       -1.15530
       -1.06298
       -1.06810
       -1.10147
       -1.06412
       -1.03421
       -1.08124
       -1.14243
       -1.05062
       -1.08746
       -1.03058
       -1.04565
       -1.10943
       -1.12046
       -1.10724
       -1.10976
       -1.00833
       -1.10752
       -1.08045
       -1.08973
       -1.06589
       -1.08651
       -1.01614
       -1.07394
       -1.09625
       -1.08966
       -1.08513
       -1.02095
       -1.10438
       -1.04419
       -1.07597
       -1.08134
       -1.07513
       -1.09084
       -1.09890
       -1.08483
       -1.12880
       -1.10760
       -1.10662
       -1.05225
       -1.09303
       -1.04994
       -1.03762
       -1.05608
       -1.05737
       -1.09395
       -1.04020
       -1.08420
       -1.04788
       -1.05404
       -1.08642
       -1.12137
       -1.06847
       -1.11052
       -1.11732
       -1.01329
       -1.09034
       -1.11721
       -1.09907
       -1.05788
       -1.02960
       -1.09022
       -1.07710
       -1.02161
       -1.00753
       -1.11321
       -1.09552
       -1.07670
       -1.09391
       -1.02914
       -1.09057
       -1.05223
       -1.10964
       -1.10308
       -1.11776
       -1.06088
       -1.06483
       -1.14401
       -0.97123
       -1.08500
       -1.08179
       -1.06715
       -1.07806
       -1.10919
       -1.12727
       -1.13408
       -1.07248
       -1.02460
       -1.07234
       -1.09119
       -1.06740
       -1.09553
       -1.02367
       -1.08145
       -1.11603
       -1.15269
       -1.01803
       -1.08672
       -1.04697
       -1.07734
       -1.16125
       -1.07384
       -1.15880
       -1.13572
       -1.06657
       -1.09666
       -1.10732
       -1.07135
       -1.04207
       -1.05721
       -1.09933
       -1.04616
       -1.01580
       -1.09121
       -1.12225
       -1.11620
       -1.08958
       -1.06672
       -1.05813
       -1.09353
       -1.09546
       -1.04436
       -1.06267
       -1.13345
       -1.09208
       -1.06845
       -1.08311
       -1.10503
       -1.13011
       -1.11515
       -1.01077
       -1.09405
       -1.10728
       -1.06849
       -1.10641
       -1.10992
       -1.07439
       -1.07193
       -1.04615
       -1.08790
       -1.08100
       -1.12940
       -1.02459
       -1.07874
       -1.04655
       -1.10883
       -1.14268
       -1.10120
       -1.02463
       -1.13331
       -1.06188
       -1.12153
       -1.09528
       -1.13379
       -1.12604
       -1.04983
       -1.08781
       -1.06410
       -1.13713
       -1.08192
       -1.13069
       -1.04898
       -1.04823
       -1.10093
       -1.08998
       -1.03016
       -1.06450
       -1.12815
       -1.04692
       -1.09449
       -1.06289
       -1.07198
       -1.07851
       -1.12330
       -1.10848
       -1.10619
       -1.00623
       -1.09535
       -1.09340
       -1.09561
       -1.06552
       -1.09005
       -0.99797
       -1.06185
       -1.10724
       -1.11439
       -1.08711
       -1.01182
       -1.09693
       -1.03236
       -1.08420
       -1.05934
       -1.04750
       -1.08304
       -1.11296
       -1.07629
       -1.12456
       -1.07584
       -1.11060
       -1.05443
       -1.10996
       -1.04513
       -1.05942
       -1.04172
       -1.05639
       -1.04932
       -1.03309
       -1.06572
       -1.04956
       -1.03438
       -1.11454
       -1.09471
       -1.06489
       -1.10676
       -1.11276
       -0.99669
       -1.07234
       -1.11040
       -1.12133
       -1.03473
       -1.03021
       -1.07958
       -1.06554
       -1.02163
       -0.98672
       -1.08682
       -1.08331
       -1.09357
       -1.08603
       -0.98661
       -1.13895
       -1.05439
       -1.11721
       -1.12093
       -1.10437
       -1.07391
       -1.06143
       -1.12487
       -0.96092
       -1.09135
       -1.08480
       -1.06684
       -1.08483
       -1.13495
       -1.08901
       -1.09955
       -1.07250
       -1.03614
       -1.05542
       -1.08506
       -1.04109
       -1.07695
       -1.02781
       -1.11684
       -1.13243
       -1.14192
       -1.01459
       -1.10358
       -1.06809
       -1.08239
       -1.15445
       -1.05391
       -1.14447
       -1.14780
       -1.05784
       -1.09157
       -1.11225
       -1.04336
       -1.06391
       -1.08352
       -1.07739
       -1.05290
       -1.03186
       -1.08456
       -1.14138
       -1.12426
       -1.09508
       -1.06559
       -1.07796
       -1.06995
       -1.07408
       -1.05362
       -1.02976
       -1.11459
       -1.08760
       -1.08491
       -1.08039
       -1.09263
       -1.15731
       -1.11948
       -1.01137
       -1.10930
       -1.09054
       -1.06397
       -1.09582
       -1.10695
       -1.04885
       -1.07864
       -1.01434
       -1.11892
       -1.08514
       -1.12685
       -1.06859
       -1.09644
       -1.03428
       -1.09849
       -1.16700
       -1.07931
       -0.99799
       -1.12610
       -1.09009
       -1.15197
       -1.09763
       -1.12549
       -1.09852
       -1.08452
       -1.04847
       -1.07857
       -1.14152
       -1.07953
       -1.12347
       -1.07782
       -1.04731
       -1.10228
       -1.05148
       -0.99761
       -1.05913
       -1.14544
       -1.05489
       -1.08111
       -1.09624
       -1.04187
       -1.07736
       -1.08849
       -1.10957
       -1.09753
       -1.00272
       -1.08462
       -1.10355
       -1.07154
       -1.04737
       -1.11098
       -0.99360
       -1.07855
       -1.11138
       -1.08012
       -1.08086
       -1.00226
       -1.08559
       -1.05238
       -1.07849
       -1.05451
       -1.07555
       -1.05064
       -1.10533
       -1.08693
       -1.11050
       -1.05033
       -1.11663
       -1.06165
       -1.13176
       -1.03904
       -1.06840
       -1.04488
       -1.05803
       -1.07021
       -1.02594
       -1.06300
       -1.07177
       -1.03996
       -1.11365
       -1.10951
       -1.05894
       -1.10568
       -1.13330
       -1.00657
       -1.08271
       -1.11624
       -1.12791
       -1.05935
       -1.02758
       -1.07106
       -1.05443
       -1.04814
       -0.99382
       -1.08544
       -1.08115
       -1.11529
       -1.08125
       -1.01004
       -1.11912
       -1.05225
       -1.12316
       -1.12196
       -1.10322
       -1.09034
       -1.03769
       -1.12706
       -0.99316
       -1.08034
       -1.08893
       -1.07289
       -1.08858
       -1.13331
       -1.09059
       -1.08829
       -1.07745
       -1.06369
       -1.05609
       -1.05756
       -1.07218
       -1.05598
       -1.03672
       -1.09289
       -1.12628
       -1.11164
       -1.03144
       -1.11348
       -1.05432
       -1.11822
       -1.14952
       -1.07524
       -1.14123
       -1.13310
       -1.04400
       -1.12431
       -1.10230
       -1.05014
       -1.06305
       -1.08233
       -1.06723
       -1.05934
       -1.02603
       -1.09399
       -1.13864
       -1.13552
       -1.07579
       -1.04488
       -1.09260
       -1.08034
       -1.08293
       -1.07111
       -1.00343
       -1.10035
       -1.06485
       -1.09347
       -1.05032
       -1.09189
       -1.15307
       -1.11741
       -1.03306
       -1.08499
       -1.09041
       -1.04685
       -1.12145
       -1.10132
       -1.04726
       -1.08054
       -1.00018
       -1.14074
       -1.07031
       -1.11907
       -1.07039
       -1.08338
       -1.02134
       -1.12822
       -1.14633
       -1.05174
       -0.99275
       -1.12588
       -1.04604
       -1.17310
       -1.08577
       -1.08205
       -1.12649
       -1.13188
       -1.06111
       -1.07576
       -1.11540
       -1.05217
       -1.10939
       -1.08606
       -1.04130
       -1.09529
       -1.03185
       -0.97932
       -1.05427
       -1.11266
       -1.05249
       -1.09597
       -1.09547
       -1.03675
       -1.06522
       -1.08623
       -1.11254
       -1.10195
       -1.00510
       -1.09806
       -1.12764
       -1.05460
       -1.04278
       -1.11569
       -1.02477
       -1.06661
       -1.10211
       -1.11569
       -1.06980
       -0.98767
       -1.09061
       -1.04498
       -1.08852
       -1.07043
       -1.06800
       -1.09820
       -1.07891
       -1.08172
       -1.10517
       -1.05745
       -1.14404
       -1.07199
       -1.12913
       -1.05693
       -1.07994
       -1.07327
       -1.05990
       -1.09757
       -1.03872
       -1.09656
       -1.05485
       -1.04006
       -1.07446
       -1.07391
       -1.07585
       -1.10025
       -1.10213
       -1.01189
       -1.07398
       -1.13317
       -1.14103
       -1.04654
       -1.03707
       -1.06898
       -1.07022
       -1.03934
       -1.01495
       -1.08819
       -1.10720
       -1.11833
       -1.08077
       -1.01354
       -1.11289
       -1.03359
       -1.10567
       -1.09820
       -1.12275
       -1.09514
       -1.06846
       -1.13080
       -1.02175
       -1.05234
       -1.08816
       -1.07878
       -1.08440
       -1.11579
       -1.06986
       -1.06961
       -1.08140
       -1.08194
       -1.06252
       -1.07653
       -1.08168
       -1.03312
       -1.03989
       -1.07370
       -1.13550
       -1.08092
       -1.02364
       -1.09588
       -1.06798
       -1.10686
       -1.15564
       -1.06912
       -1.10254
       -1.12372
       -1.04522
       -1.11385
       -1.13146
       -1.05506
       -1.06347
       -1.05620
       -1.05989
       -1.08851
       -1.05421
       -1.11200
       -1.13471
       -1.12690
       -1.08416
       -1.06058
       -1.08550
       -1.06454
       -1.07260
       -1.08162
       -1.01622
       -1.10566
       -1.07259
       -1.10730
       -1.07189
       -1.09739
       -1.19084
       -1.10650
       -1.03384
       -1.04546
       -1.06589
       -1.00256
       -1.09429
       -1.09746
       -1.04055
       -1.10530
       -1.03209
       -1.11626
       -1.08883
       -1.09346
       -1.04762
       -1.06807
       -1.02472
       -1.11362
       -1.12902
       -1.05310
       -1.00839
       -1.08838
       -1.07991
       -1.15422
       -1.05823
       -1.04997
       -1.09125
       -1.09343
       -1.03502
       -1.07783
       -1.14195
       -1.06228
       -1.09774
       -1.10447
       -1.03387
       -1.10334
       -1.05431
       -0.99211
       -1.07570
       -1.11511
       -1.06667
       -1.09554
       -1.04523
       -1.04159
       -1.09967
       -1.09916
       -1.11659
       -1.07740
       -1.00084
       -1.10648
       -1.12034
       -1.09100
       -1.03680
       -1.13824
       -1.02130
       -1.09744
       -1.11964
       -1.11179
       -1.08697
       -1.02008
       -1.10346
       -1.04181
       -1.07113
       -1.05350
       -1.09114
       -1.10176
       -1.06899
       -1.08838
       -1.09503
       -1.05562
       -1.18099
       -1.06204
       -1.13617
       -1.05834
       -1.06994
       -1.07396
       -1.05827
       -1.07251
       -1.03178
       -1.11062
       -1.04396
       -1.03516
       -1.10389
       -1.05141
       -1.09747
       -1.11003
       -1.09596
       -1.00212
       -1.07618
       -1.10056
       -1.16414
       -1.06918
       -1.07285
       -1.07868
       -1.07700
       -1.00594
       -1.00612
       -1.07155
       -1.08993
       -1.14052
       -1.05706
       -1.01220
       -1.12800
       -1.03173
       -1.11179
       -1.12244
       -1.11251
       -1.06792
       -1.10663
       -1.12888
       -1.02055
       -1.03664
       -1.07267
       -1.07108
       -1.07407
       -1.06220
       -1.08090
       -1.04714
       -1.09509
       -1.09510
       -1.09231
       -1.09243
       -1.10630
       -1.03911
       -1.05303
       -1.06744
       -1.15160
       -1.05979
       -1.03069
       -1.09314
       -1.07558
       -1.13709
       -1.14311
       -1.07929
       -1.10256
       -1.11521
       -1.00875
       -1.09276
       -1.12117
       -1.07083
       -1.07350
       -1.04491
       -1.04846
       -1.09466
       -1.06819
       -1.07475
       -1.13373
       -1.12375
       -1.08432
       -1.05789
       -1.14352
       -1.04961
       -1.05785
       -1.09247
       -1.00905
       -1.11372
       -1.04982
       -1.06847
       -1.11632
       -1.08875
       -1.16540
       -1.10117
       -1.04819
       -1.07842
       -1.07924
       -1.00942
       -1.11468
       -1.08096
       -1.02812
       -1.11744
       -1.06886
       -1.13373
       -1.07450
       -1.10787
       -1.06399
       -1.06603
       -1.02234
       -1.12343
       -1.10325
       -1.06803
       -1.00743
       -1.11333
       -1.03834
       -1.18450
       -1.04605
       -1.07546
       -1.08650
       -1.07557
       -1.05476
       -1.08160
       -1.12897
       -1.08006
       -1.07610
       -1.08346
       -1.03869
       -1.07789
       -1.05754
       -1.01793
       -1.09981
       -1.12177
       -1.04849
       -1.10331
       -1.04723
       -1.03282
       -1.10168
       -1.11950
       -1.10716
       -1.05098
       -1.01808
       -1.11443
       -1.09932
       -1.09794
       -1.04794
       -1.07575
       -1.03201
       -1.09737
       -1.12970
       -1.07104
       -1.06411
       -1.03934
       -1.10062
       -1.05108
       -1.10503
       -1.05244
       -1.07921
       -1.07970
       -1.09327
       -1.08486
       -1.11257
       -1.04971
       -1.15392
       -1.05314
       -1.14352
       -1.06782
       -1.07869
       -1.08273
       -1.04218
       -1.08058
       -1.03940
       -1.14523
       -1.04741
       -1.04694
       -1.09536
       -1.04382
       -1.10914
       -1.10753
       -1.07345
       -1.01897
       -1.09276
       -1.10596
       -1.14844
       -1.06548
       -1.04790
       -1.07332
       -1.09593
       -1.01919
       -0.99203
       -1.05905
       -1.08636
       -1.15541
       -1.04642
       -0.99848
       -1.14225
       -1.05427
       -1.11342
       -1.11436
       -1.11600
       -1.04886
       -1.10595
       -1.12110
       -1.04395
       -1.02885
       -1.09667
       -1.08062
       -1.07670
       -1.08134
       -1.07074
       -1.06385
       -1.07697
       -1.10830
       -1.10511
       -1.07175
       -1.10505
       -1.05396
       -1.02506
       -1.04270
       -1.12594
       -1.08649
       -1.04946
       -1.09420
       -1.07776
       -1.10004
       -1.13234
       -1.11350
       -1.11760
       -1.08869
       -1.04473
       -1.08121
       -1.09616
       -1.06265
       -1.07960
       -1.04197
       -1.05667
       -1.10464
       -1.06262
       -1.06035
       -1.12383
       -1.13561
       -1.09584
       -1.06080
       -1.12853
       -1.08264
       -1.03260
       -1.09926
       -1.02244
       -1.09172
       -1.04329
       -1.06584
       -1.08312
       -1.11123
       -1.15199
       -1.06422
       -1.06527
       -1.08591
       -1.06035
       -1.01616
       -1.11855
       -1.08279
       -1.05003
       -1.12516
       -1.04718
       -1.13800
       -1.03441
       -1.13117
       -1.06744
       -1.03980
       -1.00869
       -1.09388
       -1.12072
       -1.09928
       -1.03016
       -1.08239
       -1.04322
       -1.15365
       -1.06989
       -1.04325
       -1.09749
       -1.07012
       -1.02900
       -1.04619
       -1.12289
       -1.09828
       -1.08090
       -1.10257
       -1.02049
       -1.06371
       -1.07489
       -0.98574
       -1.07141
       -1.13008
       -1.04992
       -1.09120
       -1.05294
       -1.04748
       -1.11193
       -1.10683
       -1.10190
       -1.06220
       -1.05034
       -1.08138
       -1.10177
       -1.11346
       -1.04944
       -1.04560
       -1.05435
       -1.08547
       -1.12850
       -1.07433
       -1.05587
       -1.02714
       -1.10552
       -1.01868
       -1.12029
       -1.05835
       -1.09138
       -1.04965
       -1.08833
       -1.09023
       -1.09265
       -1.03536
       -1.15964
       -1.03456
       -1.12676
       -1.08506
       -1.06982
       -1.09963
       -1.08641
       -1.09994
       -1.02270
       -1.14455
       -1.02792
       -1.05225
       -1.10747
       -1.02501
       -1.10537
       -1.06891
       -1.06949
       -1.04387
       -1.09377
       -1.11439
       -1.14418
       -1.07984
       -1.05053
       -1.09472
       -1.08232
       -1.05260
       -1.00431
       -1.06833
       -1.08383
       -1.15325
       -1.06227
       -1.02139
       -1.12830
       -1.02841
       -1.14691
       -1.12402
       -1.09449
       -1.07532
       -1.07692
       -1.14312
       -1.03604
       -1.01446
       -1.10666
       -1.07980
       -1.09470
       -1.09313
       -1.08274
       -1.07068
       -1.04834
       -1.10282
       -1.07505
       -1.06937
       -1.11794
       -1.07513
       -1.02330
       -1.03454
       -1.13788
       -1.08239
       -1.04937
       -1.08959
       -1.08408
       -1.10238
       -1.11484
       -1.10422
       -1.10455
       -1.04830
       -1.03963
       -1.07224
       -1.08543
       -1.09022
       -1.08433
       -1.03850
       -1.04784
       -1.12838
       -1.04147
       -1.06293
       -1.13848
       -1.12056
       -1.08916
       -1.06150
       -1.13085
       -1.06483
       -1.04372
       -1.12640
       -1.00140
       -1.07591
       -1.04079
       -1.06487
       -1.05778
       -1.08723
       -1.14036
       -1.06869
       -1.07245
       -1.09474
       -1.04866
       -1.00305
       -1.10664
       -1.11219
       -1.06255
       -1.14234
       -1.06910
       -1.12135
       -1.01953
       -1.14290
       -1.07817
       -1.01048
       -1.02112
       -1.08753
       -1.14776
       -1.09937
       -1.01800
       -1.05402
       -1.06052
       -1.14996
       -1.05777
       -1.06617
       -1.04281
       -1.04280
       -1.05233
       -1.03695
       -1.13106
       -1.10978
       -1.07021
       -1.11421
       -1.00932
       -1.05863
       -1.10449
       -1.02695
       -1.03932
       -1.13442
       -1.05871
       -1.08250
       -1.03938
       -1.03231
       -1.11150
       -1.06659
       -1.09535
       -1.09469
       -1.01687
       -1.08409
       -1.12219
       -1.12498
       -1.05961
       -1.07070
       -1.08717
       -1.07849
       -1.15152
       -1.06442
       -1.06287
       -1.00666
       -1.12374
       -1.03581
       -1.11385
       -1.05757
       -1.08005
       -1.05090
       -1.09297
       -1.09784
       -1.09607
       -1.06288
       -1.14559
       -1.00241
       -1.10913
       -1.07869
       -1.06465
       -1.09701
       -1.09423
       -1.10630
       -1.05842
       -1.14578
       -1.03592
       -1.05045
       -1.11875
       -1.00897
       -1.09808
       -1.06395
       -1.07883
       -1.07951
       -1.11326
       -1.11414
       -1.13158
       -1.07483
       -1.03979
       -1.06601
       -1.07811
       -1.04957
       -0.98114
       -1.06542
       -1.10206
       -1.14225
       -1.08860
       -0.99474
       -1.14764
       -1.07489
       -1.15340
       -1.12448
       -1.09855
       -1.07162
       -1.06602
       -1.11201
       -1.03664
       -1.04584
       -1.09752
       -1.08717
       -1.07625
       -1.05893
       -1.07588
       -1.04946
       -1.06018
       -1.09989
       -1.08539
       -1.08146
       -1.10555
       -1.06568
       -1.01000
       -1.06625
       -1.11889
       -1.09889
       -1.02579
       -1.10465
       -1.06647
       -1.05764
       -1.10287
       -1.11874
       -1.08691
       -1.04730
       -1.05335
       -1.08646
       -1.10754
       -1.09559
       -1.10727
       -1.04047
       -1.04935
       -1.11872
       -1.02258
       -1.10085
       -1.13087
       -1.07335
       -1.07730
       -1.08924
       -1.11142
       -1.03129
       -1.02580
       -1.11848
       -1.01937
       -1.06166
       -1.02706
       -1.07776
       -1.05847
       -1.06334
       -1.18526
       -1.06659
       -1.05436
       -1.07059
       -1.08081
       -1.00660
       -1.07335
       -1.12000
       -1.03329
       -1.13494
       -1.03169
       -1.11037
       -1.04669
       -1.13231
       -1.08977
       -1.01485
       -1.04287
       -1.08320
       -1.10393
       -1.07440
       -1.02080
       -1.07524
       -1.08833
       -1.13916
       -1.05202
       -1.07698
       -1.02782
       -1.04013
       -1.01755
       -1.06050
       -1.17697
       -1.09552
       -1.06314
       -1.09798
       -1.03765
       -1.05370
       -1.10429
       -1.00759
       -1.03537
       -1.11222
       -1.02885
       -1.06716
       -1.02787
       -1.06030
       -1.10255
       -1.08465
       -1.09752
       -1.09503
       -0.99730
       -1.08113
       -1.10788
       -1.08705
       -1.07927
       -1.06069
       -1.08978
       -1.06691
       -1.11683
       -1.07961
       -1.06945
       -1.03736
       -1.09348
       -1.04721
       -1.10710
       -1.05045
       -1.04720
       -1.05108
       -1.05550
       -1.13154
       -1.06763
       -1.08446
       -1.13218
       -1.02131
       -1.10688
       -1.06728
       -1.08886
       -1.10313
       -1.08530
       -1.09816
       -1.05753
       -1.13386
       -1.04990
       -1.05619
       -1.12033
       -1.00923
       -1.10324
       -1.07800
       -1.08936
       -1.10735
       -1.09881
       -1.08367
       -1.13009
       -1.04680
       -1.01486
       -1.05777
       -1.07866
       -1.05515
       -0.97219
       -1.07744
       -1.07415
       -1.12325
       -1.06846
       -1.00771
       -1.13508
       -1.09154
       -1.14458
       -1.11461
       -1.09586
       -1.06270
       -1.09498
       -1.12002
       -1.03842
       -1.04866
       -1.05887
       -1.05639
       -1.05645
       -1.04496
       -1.07441
       -1.06842
       -1.05979
       -1.08189
       -1.07025
       -1.08944
       -1.10896
       -1.04371
       -1.05651
       -1.09147
       -1.10664
       -1.09855
       -1.02387
       -1.07693
       -1.07891
       -1.07339
       -1.11670
       -1.10301
       -1.07681
       -1.05405
       -1.04102
       -1.09645
       -1.12396
       -1.05509
       -1.09864
       -1.01546
       -1.04045
       -1.09215
       -1.04431
       -1.08467
       -1.12816
       -1.08080
       -1.07443
       -1.08005
       -1.13798
       -1.07174
       -1.02001
       -1.12312
       -1.04660
       -1.04879
       -1.06590
       -1.09975
       -1.07574
       -1.10037
       -1.19828
       -1.05700
       -1.06340
       -1.06571
       -1.05956
       -1.02071
       -1.09403
       -1.11759
       -1.02552
       -1.10876
       -1.04739
       -1.09448
       -1.02728
       -1.11757
       -1.07713
       -1.02837
       -1.04688
       -1.09849
       -1.11461
       -1.06480
       -1.02756
       -1.07973
       -1.11339
       -1.13440
       -1.01868
       -1.06200
       -1.01655
       -1.00783
       -1.00221
       -1.07638
       -1.15512
       -1.06278
       -1.07396
       -1.08088
       -1.04750
       -1.06266
       -1.09552
       -1.00635
       -1.05018
       -1.06826
       -1.03177
       -1.07309
       -1.00299
       -1.07985
       -1.12151
       -1.10439
       -1.10490
       -1.08795
       -0.99036
       -1.06292
       -1.09423
       -1.07979
       -1.06012
       -1.08040
       -1.08295
       -1.08837
       -1.11141
       -1.06040
       -1.07621
       -1.07116
       -1.09547
       -1.05863
       -1.08719
       -1.05216
       -1.05548
       -1.06978
       -1.04206
       -1.12289
       -1.05282
       -1.05840
       -1.13467
       -1.04059
       -1.10978
       -1.05858
       -1.10975
       -1.08429
       -1.06700
       -1.10200
       -1.04198
       -1.10428
       -1.04795
       -1.04255
       -1.10698
       -1.02793
       -1.09339
       -1.10601
       -1.11840
       -1.09723
       -1.12970
       -1.08776
       -1.10360
       -0.99665
       -1.05833
       -1.05733
       -1.08589
       -1.06393
       -0.97021
       -1.08155
       -1.05695
       -1.12586
       -1.07223
       -1.01512
       -1.12227
       -1.08126
       -1.11299
       -1.07777
       -1.11014
       -1.07790
       -1.04812
       -1.12927
       -1.05250
       -1.05550
       -1.06184
       -1.03878
       -1.06604
       -1.03452
       -1.06089
       -1.07150
       -1.03286
       -1.07005
       -1.06865
       -1.09674
       -1.09429
       -1.04474
       -1.08596
       -1.08225
       -1.06063
       -1.08584
       -1.03676
       -1.06593
       -1.07846
       -1.07481
       -1.12519
       -1.12270
       -1.07469
       -1.06380
       -1.03407
       -1.08904
       -1.14164
       -1.07192
       -1.07768
       -1.00815
       -1.05391
       -1.09513
       -1.02392
       -1.06358
       -1.13877
       -1.07166
       -1.07359
       -1.07210
       -1.12367
       -1.09042
       -1.03501
       -1.11676
       -1.06816
       -1.02417
       -1.09600
       -1.09363
       -1.06693
       -1.07060
       -1.17358
       -1.05353
       -1.06411
       -1.07355
       -1.05401
       -1.04300
       -1.12232
       -1.11530
       -1.02730
       -1.09744
       -1.06217
       -1.08855
       -1.02028
       -1.12459
       -1.09471
       -1.01553
       -1.04746
       -1.08903
       -1.15254
       -1.06254
       -1.02231
       -1.04202
       -1.08870
       -1.10480
       -1.02805
       -1.03826
       -0.99754
       -1.01651
       -1.04384
       -1.07323
       -1.15720
       -1.06972
       -1.06469
       -1.07093
       -1.04787
       -1.08665
       -1.08100
       -0.99892
       -1.06155
       -1.06469
       -0.99778
       -1.04818
       -1.00295
       -1.07158
       -1.12580
       -1.09265
       -1.10971
       -1.07920
       -0.98222
       -1.04354
       -1.07981
       -1.07392
       -1.07905
       -1.06672
       -1.10428
       -1.07960
       -1.08791
       -1.05067
       -1.09245
       -1.11414
       -1.10572
       -1.08763
       -1.08620
       -1.06153
       -1.07391
       -1.07064
       -1.06643
       -1.12375
       -1.05418
       -1.04684
       -1.10699
       -1.02306
       -1.13198
       -1.05350
       -1.10969
       -1.07121
       -1.07056
       -1.10531
       -1.04749
       -1.06284
       -1.05766
       -1.06287
       -1.11991
       -1.06734
       -1.08825
       -1.10091
       -1.08399
       -1.12209
       -1.12341
       -1.08307
       -1.08739
       -0.98220
       -1.08683
       -1.08123
       -1.08102
       -1.07228
       -0.97067
       -1.09225
       -1.06413
       -1.09890
       -1.08941
       -1.02288
       -1.08638
       -1.09791
       -1.09465
       -1.08727
       -1.09476
       -1.07183
       -1.04345
       -1.09341
       -1.07328
       -1.01202
       -1.06320
       -1.04444
       -1.05337
       -1.03806
       -1.08054
       -1.06956
       -1.03034
       -1.08126
       -1.07629
       -1.09213
       -1.05712
       -1.03782
       -1.06072
       -1.07292
       -1.05790
       -1.10116
       -1.05687
       -1.06754
       -1.09084
       -1.10885
       -1.13092
       -1.10835
       -1.08688
       -1.04098
       -1.05100
       -1.08988
       -1.13034
       -1.06299
       -1.06208
       -1.01643
       -1.02608
       -1.07728
       -1.01911
       -1.07989
       -1.12394
       -1.05790
       -1.07905
       -1.06829
       -1.12014
       -1.09725
       -1.03483
       -1.07399
       -1.07531
       -1.02891
       -1.07513
       -1.13243
       -1.07328
       -1.08265
       -1.16013
       -1.03763
       -1.08648
       -1.08286
       -1.07353
       -1.04873
       -1.11135
       -1.11325
       -1.04208
       -1.07438
       -1.03228
       -1.09392
       -1.00727
       -1.12419
       -1.06138
       -1.00693
       -1.05516
       -1.05813
       -1.13451
       -1.06363
       -1.01596
       -1.04637
       -1.10711
       -1.08684
       -1.03865
       -1.03782
       -1.01933
       -1.02999
       -1.04263
       -1.10146
       -1.12291
       -1.07572
       -1.08347
       -1.05130
       -1.03715
       -1.10028
       -1.07968
       -1.00602
       -1.04467
       -1.06986
       -0.99364
       -1.04824
       -1.03678
       -1.08164
       -1.11552
       -1.10327
       -1.15105
       -1.05889
       -0.96677
       -1.07220
       -1.05522
       -1.06118
       -1.06840
       -1.09029
       -1.10430
       -1.08520
       -1.09384
       -1.03908
       -1.09050
       -1.08297
       -1.07988
       -1.08525
       -1.05179
       -1.05163
       -1.11275
       -1.06597
       -1.06707
       -1.11411
       -1.05107
       -1.05786
       -1.12052
       -0.99860
       -1.12089
       -1.10085
       -1.09830
       -1.09418
       -1.05104
       -1.10341
       -1.05336
       -1.01829
       -1.02984
       -1.03494
       -1.10397
       -1.07112
       -1.07708
       -1.13049
       -1.07009
       -1.13231
       -1.14211
       -1.05825
       -1.10318
       -0.99262
       -1.08971
       -1.10124
       -1.05047
       -1.06262
       -0.97481
       -1.09864
       -1.06984
       -1.10180
       -1.10246
       -1.01586
       -1.06526
       -1.08106
       -1.10485
       -1.07181
       -1.10240
       -1.08905
       -1.01842
       -1.10301
       -1.07243
       -1.02468
       -1.06901
       -1.05740
       -1.03410
       -1.00910
       -1.06446
       -1.06828
       -1.02129
       -1.05583
       -1.06559
       -1.11223
       -1.05110
       -1.03050
       -1.06941
       -1.08919
       -1.07909
       -1.06488
       -1.06736
       -1.06898
       -1.11193
       -1.10102
       -1.12202
       -1.08819
       -1.09846
       -1.03082
       -1.05471
       -1.07379
       -1.12273
       -1.06880
       -1.05054
       -1.03308
       -1.03704
       -1.08230
       -1.00062
       -1.08716
       -1.10730
       -1.02825
       -1.08132
       -1.04520
       -1.09520
       -1.10628
       -1.01974
       -1.07442
       -1.08138
       -1.03795
       -1.07266
       -1.09411
       -1.06121
       -1.07769
       -1.13318
       -1.04789
       -1.08090
       -1.07348
       -1.09691
       -1.02902
       -1.10711
       -1.08452
       -1.05331
       -1.08414
       -1.02480
       -1.08758
       -1.05702
       -1.10733
       -1.06097
       -1.03190
       -1.07275
       -1.06180
       -1.14261
       -1.02694
       -1.03207
       -1.07747
       -1.09656
       -1.08982
       -1.06858
       -1.03284
       -1.06345
       -0.99750
       -1.07844
       -1.05598
       -1.12993
       -1.05883
       -1.10338
       -1.07421
       -1.04506
       -1.13291
       -1.05647
       -1.00545
       -1.05593
       -1.07147
       -0.98352
       -1.05563
       -1.04338
       -1.09551
       -1.12380
       -1.10228
       -1.13151
       -1.06218
       -0.95577
       -1.05029
       -1.04400
       -1.05166
       -1.06389
       -1.06875
       -1.11581
       -1.08993
       -1.11652
       -1.06181
       -1.08421
       -1.09657
       -1.09856
       -1.09348
       -1.07767
       -1.09218
       -1.09336
       -1.06662
       -1.10216
       -1.10844
       -1.05506
       -1.06219
       -1.11511
       -1.00866
       -1.10429
       -1.08135
       -1.12623
       -1.06628
       -1.05537
       -1.11589
       -1.05095
       -1.04096
       -1.05563
       -1.03651
       -1.08499
       -1.06848
       -1.06391
       -1.13923
       -1.06935
       -1.11185
       -1.13525
       -1.06220
       -1.12576
       -0.97840
       -1.07449
       -1.08609
       -1.05172
       -1.07829
       -0.94908
       -1.11184
       -1.05892
       -1.08711
       -1.13798
       -1.03933
       -1.02618
       -1.06570
       -1.10211
       -1.06372
       -1.05825
       -1.07706
       -1.00093
       -1.07418
       -1.07250
       -1.04162
       -1.07976
       -1.03023
       -1.04197
       -0.97357
       -1.07948
       -1.05134
       -1.02555
       -1.05781
       -1.05256
       -1.12690
       -1.06180
       -1.06005
       -1.05061
       -1.09759
       -1.08467
       -1.04353
       -1.08056
       -1.04393
       -1.09638
       -1.14292
       -1.10698
       -1.07672
       -1.12547
       -1.04385
       -1.05844
       -1.07229
       -1.11820
       -1.06132
       -1.02679
       -1.02506
       -1.04448
       -1.10132
       -0.97863
       -1.06890
       -1.08822
       -1.03992
       -1.10071
       -1.03567
       -1.10668
       -1.09094
       -1.04144
       -1.07769
       -1.09957
       -1.02254
       -1.07722
       -1.11158
       -1.06934
       -1.09822
       -1.11979
       -1.02088
       -1.04588
       -1.07701
       -1.12942
       -1.05548
       -1.09221
       -1.08777
       -1.08109
       -1.09216
       -1.00850
       -1.10426
       -1.04108
       -1.08184
       -1.05247
       -1.03701
       -1.09590
       -1.04943
       -1.14744
       -1.06096
       -1.01787
       -1.06444
       -1.09032
       -1.11401
       -1.06474
       -1.01900
       -1.07033
       -0.97431
       -1.09291
       -1.04342
       -1.13412
       -1.04237
       -1.09825
       -1.06170
       -1.05380
       -1.12049
       -1.06881
       -0.99661
       -1.05419
       -1.07088
       -1.03324
       -1.07001
       -1.07581
       -1.10748
       -1.10701
       -1.07547
       -1.12936
       -1.02362
       -0.96126
       -1.05370
       -1.03358
       -1.09032
       -1.05221
       -1.08879
       -1.09050
       -1.10718
       -1.09484
       -1.07680
       -1.06788
       -1.09935
       -1.09286
       -1.09839
       -1.07845
       -1.07577
       -1.08092
       -1.07652
       -1.09253
       -1.09806
       -1.05341
       -1.07809
       -1.11013
       -1.00648
       -1.09357
       -1.08306
       -1.07561
       -1.06450
       -1.07539
       -1.11636
       -1.05471
       -1.05460
       -1.06068
       -1.02673
       -1.09152
       -1.02861
       -1.08623
       -1.14579
       -1.06213
       -1.13371
       -1.14069
       -1.07979
       -1.08838
       -1.00683
       -1.04634
       -1.07706
       -1.04011
       -1.04160
       -0.91460
       -1.11714
       -1.07109
       -1.09886
       -1.14761
       -1.08970
       -1.01805
       -1.06289
       -1.11657
       -1.09706
       -1.04035
       -1.06236
       -1.00294
       -1.07312
       -1.07924
       -1.08818
       -1.07118
       -1.05468
       -1.07114
       -1.00920
       -1.08638
       -1.03970
       -1.01265
       -1.06311
       -1.04785
       -1.12373
       -1.06502
       -1.07790
       -1.08062
       -1.10132
       -1.09010
       -1.04311
       -1.08295
       -1.03327
       -1.08768
       -1.13453
       -1.10074
       -1.11314
       -1.12332
       -1.04622
       -1.03994
       -1.04391
       -1.08318
       -1.03854
       -1.01380
       -1.02120
       -1.00158
       -1.09865
       -1.02226
       -1.07622
       -1.09579
       -1.04920
       -1.11697
       -1.02896
       -1.04910
       -1.10110
       -1.03705
       -1.06182
       -1.08225
       -1.04708
       -1.07708
       -1.11409
       -1.08359
       -1.05832
       -1.09426
       -1.03144
       -1.04491
       -1.07530
       -1.13350
       -1.06150
       -1.08767
       -1.06624
       -1.05526
       -1.06768
       -0.99826
       -1.09765
       -1.06887
       -1.08473
       -1.06826
       -1.05263
       -1.07803
       -1.02774
       -1.12859
       -1.05037
       -1.03681
       -1.04006
       -1.08172
       -1.06941
       -1.07030
       -1.02412
       -1.04508
       -0.96571
       -1.08781
       -1.05129
       -1.09830
       -1.03713
       -1.10567
       -1.06223
       -1.04394
       -1.13284
       -1.05862
       -1.01851
       -1.07009
       -1.05233
       -1.03094
       -1.07368
       -1.08162
       -1.08595
       -1.07291
       -1.07752
       -1.11992
       -1.03700
       -0.96529
       -1.07220
       -1.02578
       -1.07082
       -1.06153
       -1.09840
       -1.09520
       -1.10508
       -1.09924
       -1.08486
       -1.10458
       -1.08503
       -1.09776
       -1.07328
       -1.09147
       -1.09174
       -1.10676
       -1.06955
       -1.08225
       -1.09429
       -1.07055
       -1.09397
       -1.13350
       -1.01363
       -1.14161
       -1.07793
       -1.10116
       -1.05041
       -1.08715
       -1.12513
       -1.00419
       -1.06797
       -1.05792
       -1.02972
       -1.07747
       -1.04186
       -1.12681
       -1.11387
       -1.04487
       -1.09445
       -1.13934
       -1.06107
       -1.08195
       -0.97404
       -1.04835
       -1.07344
       -1.03708
       -1.03551
       -0.91133
       -1.08663
       -1.05582
       -1.10396
       -1.15038
       -1.07979
       -0.98675
       -1.07430
       -1.11916
       -1.09880
       -1.07843
       -1.06062
       -0.99455
       -1.09841
       -1.10332
       -1.06937
       -1.06178
       -1.08668
       -1.06920
       -0.99443
       -1.04159
       -1.07561
       -1.00001
       -1.04193
       -1.04599
       -1.13360
       -1.06817
       -1.09325
       -1.05870
       -1.07239
       -1.07285
       -1.04791
       -1.09009
       -1.03991
       -1.07933
       -1.08856
       -1.10282
       -1.13202
       -1.12330
       -1.02774
       -1.01141
       -1.06649
       -1.09006
       -1.01217
       -1.06285
       -1.01480
       -1.01536
       -1.08983
       -1.04608
       -1.12657
       -1.10821
       -1.05003
       -1.09991
       -1.02959
       -1.01934
       -1.11478
       -1.05587
       -1.03007
       -1.09007
       -1.05147
       -1.07759
       -1.09025
       -1.09215
       -1.05866
       -1.07850
       -1.04710
       -1.03734
       -1.07172
       -1.14167
       -1.07012
       -1.11748
       -1.05122
       -1.06398
       -1.05057
       -1.03066
       -1.06010
       -1.06054
       -1.07116
       -1.08951
       -1.05377
       -1.09819
       -1.06008
       -1.08752
       -1.02522
       -1.06532
       -1.04143
       -1.06931
       -1.05924
       -1.05147
       -1.03550
       -1.02255
       -0.96261
       -1.07111
       -1.04801
       -1.06956
       -1.01756
       -1.07173
       -1.08384
       -1.01787
       -1.13375
       -1.07619
       -1.03808
       -1.02541
       -1.03653
       -1.03094
       -1.04448
       -1.09295
       -1.07952
       -1.09559
       -1.06675
       -1.10443
       -1.04213
       -0.99834
       -1.07762
       -1.00152
       -1.07427
       -1.06454
       -1.10117
       -1.05985
       -1.10431
       -1.09576
       -1.06989
       -1.07322
       -1.06603
       -1.09501
       -1.05019
       -1.09993
       -1.06103
       -1.09609
       -1.10278
       -1.09116
       -1.09473
       -1.09162
       -1.10945
       -1.12823
       -1.00775
       -1.15431
       -1.06839
       -1.06045
       -1.02100
       -1.10536
       -1.12887
       -1.04026
       -1.10529
       -1.06299
       -1.05717
       -1.08494
       -1.06526
       -1.09968
       -1.12173
       -1.07210
       -1.07468
       -1.11432
       -1.05357
       -1.09664
       -0.99901
       -1.06611
       -1.08644
       -1.05248
       -1.01571
       -0.94502
       -1.08250
       -1.03724
       -1.09946
       -1.12270
       -1.04022
       -0.99757
       -1.03661
       -1.14400
       -1.11325
       -1.08621
       -1.06287
       -0.99763
       -1.11632
       -1.08941
       -1.06710
       -1.02102
       -1.08707
       -1.06255
       -0.99390
       -1.04068
       -1.03954
       -1.01582
       -1.02874
       -1.04454
       -1.12658
       -1.07470
       -1.07740
       -1.06165
       -1.07676
       -1.08154
       -1.03049
       -1.09327
       -1.03471
       -1.05023
       -1.09636
       -1.10215
       -1.09020
       -1.13496
       -1.06653
       -1.03585
       -1.06645
       -1.07075
       -1.05579
       -1.04452
       -1.02103
       -1.02824
       -1.09999
       -1.01032
       -1.09528
       -1.13009
       -1.07914
       -1.05768
       -1.04242
       -1.02013
       -1.10417
       -1.06559
       -1.01955
       -1.10331
       -1.04835
       -1.07755
       -1.08039
       -1.08870
       -1.06238
       -1.05137
       -1.05070
       -1.07447
       -1.06961
       -1.11858
       -1.08664
       -1.09633
       -1.05491
       -1.02346
       -1.04206
       -1.04313
       -1.07963
       -1.07947
       -1.09430
       -1.11576
       -1.06733
       -1.07840
       -1.06201
       -1.08243
       -1.03566
       -1.06690
       -1.03558
       -1.06807
       -1.02987
       -1.05366
       -1.03283
       -1.07824
       -0.95236
       -1.06110
       -1.07163
       -1.04513
       -1.00385
       -1.10261
       -1.07736
       -1.02723
       -1.08410
       -1.05550
       -1.04666
       -1.03814
       -1.02953
       -1.01540
       -1.07663
       -1.08520
       -1.07907
       -1.08755
       -1.04506
       -1.11515
       -1.08529
       -1.01303
       -1.05746
       -0.99507
       -1.04863
       -1.07475
       -1.06740
       -1.03977
       -1.13715
       -1.10930
       -1.06457
       -1.09208
       -1.05091
       -1.07370
       -1.06205
       -1.09400
       -1.02511
       -1.09066
       -1.10197
       -1.11970
       -1.07250
       -1.09260
       -1.08482
       -1.13701
       -1.00841
       -1.15382
       -1.09380
       -1.08243
       -1.02383
       -1.13122
       -1.08261
       -1.03090
       -1.09658
       -1.05402
       -1.08868
       -1.07111
       -1.04996
       -1.10378
       -1.12242
       -1.07003
       -1.06759
       -1.09989
       -1.04795
       -1.11371
       -1.01986
       -1.06639
       -1.11463
       -1.04509
       -1.01821
       -0.93528
       -1.07889
       -1.03932
       -1.08735
       -1.11104
       -1.03049
       -1.01619
       -1.05870
       -1.10999
       -1.09031
       -1.14067
       -1.04273
       -1.05980
       -1.11234
       -1.10032
       -1.08029
       -1.03713
       -1.08458
       -1.06377
       -0.97893
       -1.07246
       -1.03847
       -1.03665
       -1.02725
       -1.04796
       -1.12484
       -1.06989
       -1.04342
       -1.08933
       -1.07514
       -1.10181
       -1.03985
       -1.10462
       -1.05602
       -1.05822
       -1.10632
       -1.07211
       -1.08488
       -1.10557
       -1.08038
       -1.02539
       -1.04856
       -1.08725
       -1.02203
       -1.05005
       -1.05906
       -1.03240
       -1.06541
       -1.01936
       -1.06796
       -1.11341
       -1.08733
       -1.08389
       -1.05905
       -1.04778
       -1.12595
       -1.07178
       -1.02770
       -1.07464
       -1.02406
       -1.09710
       -1.06870
       -1.08337
       -1.07990
       -1.06205
       -1.06301
       -1.02069
       -1.07355
       -1.12626
       -1.06966
       -1.11971
       -1.02474
       -0.99951
       -1.02894
       -1.02536
       -1.06423
       -1.10239
       -1.12509
       -1.10852
       -1.07713
       -1.10516
       -1.03955
       -1.06535
       -1.05583
       -1.07531
       -1.06296
       -1.07746
       -0.99406
       -1.04725
       -1.01192
       -1.08469
       -0.96064
       -1.03958
       -1.06648
       -1.03847
       -0.99681
       -1.08090
       -1.05666
       -1.01150
       -1.07583
       -1.04699
       -1.05701
       -1.05198
       -0.99090
       -1.05259
       -1.08927
       -1.06701
       -1.04170
       -1.08585
       -1.06484
       -1.09320
       -1.06957
       -1.05245
       -1.04390
       -1.00117
       -1.05516
       -1.09868
       -1.09168
       -1.07629
       -1.13321
       -1.12890
       -1.09481
       -1.09587
       -1.06485
       -1.09885
       -1.05818
       -1.08762
       -1.02730
       -1.05482
       -1.11282
       -1.10327
       -1.06904
       -1.00801
       -1.06626
       -1.11582
       -1.04901
       -1.14028
       -1.09144
       -1.07927
       -1.03188
       -1.10754
       -1.09203
       -1.03541
       -1.08197
       -1.04724
       -1.08392
       -1.06613
       -1.05904
       -1.07729
       -1.09611
       -1.05182
       -1.03390
       -1.08388
       -1.03146
       -1.12576
       -1.00920
       -1.04928
       -1.08504
       -1.04880
       -1.00414
       -0.92450
       -1.05419
       -1.02746
       -1.10065
       -1.08822
       -1.03371
       -0.99258
       -1.05729
       -1.13442
       -1.08007
       -1.11753
       -1.04227
       -1.05033
       -1.11168
       -1.08215
       -1.07394
       -1.06554
       -1.06722
       -1.06140
       -0.99765
       -1.05144
       -1.02914
       -1.02999
       -1.03125
       -1.03502
       -1.14370
       -1.04287
       -1.02159
       -1.10203
       -1.05554
       -1.09197
       -1.03095
       -1.08954
       -1.05907
       -1.06318
       -1.09694
       -1.07444
       -1.05946
       -1.07660
       -1.12470
       -1.00252
       -1.06572
       -1.10272
       -1.04511
       -1.07190
       -1.05780
       -1.00747
       -1.04238
       -1.03938
       -1.05321
       -1.11847
       -1.08101
       -1.08587
       -1.07136
       -1.04350
       -1.13210
       -1.07103
       -1.02498
       -1.06410
       -1.05317
       -1.08251
       -1.07522
       -1.07143
       -1.06500
       -1.06824
       -1.08980
       -1.00291
       -1.08807
       -1.10972
       -1.03445
       -1.12738
       -1.02740
       -0.99055
       -1.03119
       -1.04199
       -1.04784
       -1.06070
       -1.11670
       -1.13146
       -1.06678
       -1.10495
       -1.04895
       -1.02274
       -1.07381
       -1.08881
       -1.03881
       -1.06229
       -1.01074
       -1.02057
       -1.01981
       -1.07841
       -1.02455
       -1.03685
       -1.08492
       -1.02628
       -1.02154
       -1.11133
       -1.07605
       -1.03260
       -1.08138
       -1.04978
       -1.03187
       -1.01361
       -0.97837
       -1.05849
       -1.08258
       -1.05786
       -1.03922
       -1.09381
       -1.03211
       -1.05831
       -1.07439
       -1.03008
       -1.02572
       -1.04158
       -1.05133
       -1.11443
       -1.04238
       -1.08437
       -1.12076
       -1.09666
       -1.11087
       -1.09081
       -1.04597
       -1.08315
       -1.05689
       -1.04277
       -1.04095
       -1.05298
       -1.08410
       -1.11062
       -1.03102
       -1.02282
       -1.07693
       -1.12239
       -1.04606
       -1.10568
       -1.09432
       -1.07243
       -1.02571
       -1.11222
       -1.08182
       -1.02955
       -1.08638
       -1.02952
       -1.09126
       -1.08207
       -1.07387
       -1.08080
       -1.08229
       -1.04845
       -1.03919
       -1.09292
       -1.05033
       -1.14290
       -1.01664
       -1.06501
       -1.06712
       -1.05583
       -1.04196
       -0.94180
       -1.07048
       -1.02918
       -1.09727
       -1.11406
       -1.03688
       -1.02766
       -1.07976
       -1.11008
       -1.05554
       -1.13172
       -1.05578
       -1.04960
       -1.09302
       -1.08286
       -1.07557
       -1.07114
       -1.07557
       -1.03299
       -1.00446
       -1.05757
       -1.04626
       -1.03638
       -1.04108
       -1.03242
       -1.12398
       -1.05439
       -1.02613
       -1.10076
       -1.02794
       -1.05288
       -1.02289
       -1.10568
       -1.07177
       -1.04713
       -1.10093
       -1.07958
       -1.07146
       -1.08609
       -1.10454
       -1.01247
       -1.07492
       -1.11598
       -1.04762
       -1.08449
       -1.07193
       -1.01560
       -1.06228
       -1.04559
       -1.06621
       -1.10859
       -1.06826
       -1.05129
       -1.06763
       -1.05323
       -1.11253
       -1.09165
       -1.02232
       -1.05207
       -1.05988
       -1.06746
       -1.06849
       -1.07207
       -1.07868
       -1.05314
       -1.09343
       -0.98637
       -1.06042
       -1.10473
       -1.03595
       -1.10062
       -1.05166
       -0.97188
       -1.05210
       -1.03448
       -1.06849
       -1.04828
       -1.11231
       -1.15380
       -1.07295
       -1.10095
       -1.05873
       -1.01763
       -1.02891
       -1.08290
       -1.03468
       -1.06450
       -1.01619
       -1.01086
       -1.04096
       -1.05828
       -1.02811
       -1.01057
       -1.09257
       -1.02547
       -0.99809
       -1.17794
       -1.05269
       -1.04249
       -1.07321
       -1.05101
       -1.03967
       -1.02181
       -0.98149
       -1.03758
       -1.07146
       -1.03303
       -1.04563
       -1.07943
       -1.01695
       -1.05765
       -1.05774
       -1.06527
       -0.99737
       -1.05321
       -1.02942
       -1.12377
       -1.02867
       -1.08026
       -1.09223
       -1.07754
       -1.10609
       -1.09301
       -1.03368
       -1.03765
       -1.05814
       -1.03413
       -1.04458
       -1.06922
       -1.11934
       -1.06031
       -1.04533
       -1.03676
       -1.07119
       -1.14875
       -1.05090
       -1.07668
       -1.12236
       -1.08706
       -1.03752
       -1.11535
       -1.08038
       -0.99875
       -1.09223
       -1.04740
       -1.07517
       -1.09378
       -1.10520
       -1.08849
       -1.07985
       -1.04322
       -1.03796
       -1.08394
       -1.02117
       -1.14473
       -1.05594
       -1.10230
       -1.09640
       -1.06154
       -1.05748
       -0.92552
       -1.04736
       -1.01902
       -1.09317
       -1.11601
       -1.04808
       -0.99547
       -1.09199
       -1.09716
       -1.06205
       -1.13969
       -1.05858
       -1.06775
       -1.09678
       -1.07903
       -1.02243
       -1.05424
       -1.06023
       -1.05144
       -0.98335
       -1.04523
       -1.05204
       -1.00445
       -1.05820
       -1.04737
       -1.12425
       -1.02022
       -1.03682
       -1.09021
       -1.06775
       -1.04402
       -1.04020
       -1.05606
       -1.05066
       -1.07486
       -1.10011
       -1.08186
       -1.07407
       -1.05764
       -1.11105
       -1.03475
       -1.07451
       -1.11221
       -1.06158
       -1.06286
       -1.06054
       -0.98145
       -1.05522
       -1.03910
       -1.08078
       -1.09433
       -1.08729
       -1.06550
       -1.07207
       -1.05080
       -1.11717
       -1.09798
       -1.00291
       -1.05691
       -1.07681
       -1.02275
       -1.07096
       -1.07151
       -1.05489
       -1.04780
       -1.08677
       -0.99443
       -1.03496
       -1.10149
       -1.02961
       -1.07777
       -1.02784
       -0.94073
       -1.03950
       -0.99787
       -1.07427
       -1.01992
       -1.13026
       -1.11541
       -1.06642
       -1.13098
       -1.05629
       -1.00536
       -1.04040
       -1.08624
       -1.03123
       -1.07448
       -1.01830
       -1.00951
       -1.05277
       -1.08630
       -1.04140
       -0.99912
       -1.09649
       -1.01530
       -1.00933
       -1.16795
       -1.09777
       -1.01287
       -1.06952
       -1.01078
       -1.05301
       -1.03425
       -1.00503
       -1.03145
       -1.05995
       -0.98679
       -1.06696
       -1.08430
       -1.00498
       -1.05323
       -1.05623
       -1.06421
       -0.99470
       -1.04381
       -0.99993
       -1.11684
       -1.01839
       -1.07867
       -1.09748
       -1.08995
       -1.11843
       -1.10387
       -1.05135
       -1.04325
       -1.06500
       -1.03138
       -1.05182
       -1.08392
       -1.11198
       -1.10610
       -1.05541
       -1.04217
       -1.07992
       -1.16547
       -1.06313
       -1.07589
       -1.08642
       -1.05446
       -1.07139
       -1.13796
       -1.05896
       -0.99428
       -1.09716
       -1.05746
       -1.05826
       -1.07606
       -1.03864
       -1.11058
       -1.09246
       -1.05242
       -1.03269
       -1.05169
       -1.02718
       -1.10978
       -1.01955
       -1.09038
       -1.11456
       -1.04809
       -1.04869
       -0.93768
       -1.03667
       -1.02950
       -1.09642
       -1.12142
       -1.07385
       -1.00520
       -1.07981
       -1.09099
       -1.06283
       -1.10955
       -1.05589
       -1.08061
       -1.09383
       -1.09419
       -1.03882
       -1.07908
       -1.04999
       -1.07798
       -0.98103
       -1.08634
       -1.05383
       -1.04307
       -1.08516
       -1.05594
       -1.12148
       -1.02038
       -1.00963
       -1.08826
       -1.07073
       -1.04593
       -1.07059
       -1.06029
       -1.06825
       -1.06933
       -1.10357
       -1.07909
       -1.06399
       -1.07155
       -1.10576
       -1.03641
       -1.08683
       -1.09413
       -1.07095
       -1.07714
       -1.06825
       -0.97274
       -1.04401
       -1.05778
       -1.09148
       -1.07410
       -1.03904
       -1.07057
       -1.06472
       -1.05533
       -1.13581
       -1.06642
       -1.01416
       -1.02376
       -1.05095
       -1.01443
       -1.07265
       -1.07922
       -1.02581
       -1.04376
       -1.04718
       -0.98506
       -1.03604
       -1.08615
       -1.00085
       -1.09081
       -1.04326
       -0.93682
       -1.09367
       -1.02944
       -1.10732
       -1.05664
       -1.13236
       -1.06596
       -1.03807
       -1.10514
       -1.07929
       -1.02180
       -1.04123
       -1.08785
       -1.08925
       -1.09381
       -1.01680
       -1.01562
       -1.07243
       -1.06576
       -1.05138
       -0.98652
       -1.08931
       -1.00912
       -1.02113
       -1.15131
       -1.09626
       -1.01001
       -1.08063
       -1.03165
       -1.04541
       -1.04373
       -1.00561
       -0.99896
       -1.04038
       -0.97446
       -1.06340
       -1.07976
       -1.00560
       -1.07745
       -1.04856
       -1.04459
       -0.99906
       -1.06740
       -0.98887
       -1.11002
       -1.03462
       -1.08784
       -1.10741
       -1.08846
       -1.08928
       -1.08223
       -1.05934
       -1.05855
       -1.05799
       -0.98822
       -1.04706
       -1.06163
       -1.12876
       -1.09971
       -1.05997
       -1.03413
       -1.06686
       -1.13373
       -1.05716
       -1.06553
       -1.08489
       -1.06899
       -1.08935
       -1.11644
       -1.05415
       -0.99076
       -1.10757
       -1.00899
       -1.08657
       -1.08364
       -1.06835
       -1.09040
       -1.06689
       -1.04643
       -1.01169
       -1.04063
       -1.02310
       -1.10949
       -1.01457
       -1.10528
       -1.11093
       -1.05753
       -1.05396
       -0.92091
       -1.07649
       -1.03016
       -1.10461
       -1.14527
       -1.06375
       -1.02182
       -1.09504
       -1.06958
       -1.05559
       -1.10940
       -1.06840
       -1.05810
       -1.11098
       -1.09607
       -1.02395
       -1.09429
       -1.02296
       -1.07384
       -0.99135
       -1.09923
       -1.04635
       -1.05000
       -1.09992
       -1.05206
       -1.07887
       -1.02186
       -1.01784
       -1.08205
       -1.09779
       -1.05226
       -1.06119
       -1.07615
       -1.10320
       -1.07033
       -1.06068
       -1.05578
       -1.01409
       -1.08414
       -1.10484
       -1.03710
       -1.10416
       -1.10084
       -1.04657
       -1.08786
       -1.06906
       -0.97593
       -1.05391
       -1.05686
       -1.08872
       -1.08902
       -1.01073
       -1.08025
       -1.06239
       -1.07614
       -1.10836
       -1.03471
       -0.99890
       -1.00228
       -1.06123
       -1.00343
       -1.10638
       -1.08099
       -1.02762
       -1.06612
       -1.04104
       -1.00448
       -1.03418
       -1.06714
       -0.98903
       -1.06049
       -1.02450
       -0.94179
       -1.09234
       -1.00911
       -1.12351
       -1.07834
       -1.11708
       -1.04900
       -1.03875
       -1.11564
       -1.06055
       -1.02816
       -1.04093
       -1.07380
       -1.08579
       -1.08617
       -1.04360
       -1.04550
       -1.09979
       -1.02994
       -1.06743
       -0.99908
       -1.06681
       -1.03684
       -0.99365
       -1.15278
       -1.12729
       -1.00960
       -1.07838
       -1.01742
       -1.04160
       -1.06201
       -1.05368
       -0.98065
       -1.01154
       -0.96597
       -1.05821
       -1.06070
       -1.00817
       -1.06533
       -1.03712
       -1.01460
       -0.99959
       -1.05906
       -0.98008
       -1.10038
       -1.04630
       -1.12394
       -1.08995
       -1.08453
       -1.08027
       -1.07134
       -1.05552
       -1.06558
       -1.04215
       -0.98713
       -1.02907
       -1.06064
       -1.11045
       -1.09711
       -1.03157
       -1.04562
       -1.11208
       -1.13499
       -1.04562
       -1.05430
       -1.08882
       -1.05440
       -1.08416
       -1.09742
       -1.05157
       -1.01314
       -1.07118
       -1.02600
       -1.09895
       -1.06544
       -1.07365
       -1.09243
       -1.07335
       -1.06363
       -1.03477
       -1.04045
       -1.02257
       -1.11198
       -1.01762
       -1.09821
       -1.07708
       -1.04933
       -1.04844
       -0.89238
       -1.06673
       -1.03114
       -1.10652
       -1.15195
       -1.06502
       -0.99356
       -1.06660
       -1.05620
       -1.05237
       -1.09891
       -1.05681
       -1.05059
       -1.07738
       -1.08748
       -1.03343
       -1.10895
       -1.05228
       -1.04514
       -1.03057
       -1.09955
       -1.03744
       -1.04830
       -1.09766
       -1.05430
       -1.09345
       -1.04663
       -1.00083
       -1.06819
       -1.10379
       -1.03264
       -1.02677
       -1.08516
       -1.09020
       -1.10850
       -1.04519
       -1.09530
       -1.01472
       -1.03670
       -1.08485
       -1.04466
       -1.09077
       -1.13582
       -1.00287
       -1.08740
       -1.09368
       -0.96496
       -1.06951
       -1.04090
       -1.06946
       -1.05951
       -0.97065
       -1.10322
       -1.09691
       -1.07306
       -1.13132
       -1.01791
       -0.96957
       -0.99965
       -1.07852
       -0.99662
       -1.09407
       -1.05974
       -1.02724
       -1.06179
       -1.05664
       -1.00472
       -1.04362
       -1.09126
       -0.99345
       -1.09375
       -1.01242
       -0.93383
       -1.05826
       -1.02381
       -1.12885
       -1.08483
       -1.09806
       -1.05991
       -1.04151
       -1.11394
       -1.05185
       -1.04752
       -1.04185
       -1.09881
       -1.09255
       -1.09098
       -1.05464
       -1.05165
       -1.09416
       -1.04099
       -1.05120
       -0.97359
       -1.04869
       -1.04002
       -1.02231
       -1.12369
       -1.11716
       -1.03335
       -1.05949
       -1.03413
       -1.04248
       -1.08761
       -1.04909
       -0.99847
       -0.99853
       -0.98426
       -1.05105
       -1.07758
       -0.99145
       -1.10756
       -1.01406
       -0.99974
       -0.98826
       -1.05722
       -0.98471
       -1.09886
       -1.01724
       -1.10462
       -1.08041
       -1.07855
       -1.06841
       -1.09137
       -1.07846
       -1.04585
       -1.02558
       -0.97182
       -1.05124
       -1.05982
       -1.09151
       -1.08809
       -1.01726
       -1.04732
       -1.07910
       -1.12288
       -1.07478
       -1.08085
       -1.08677
       -1.04852
       -1.07198
       -1.08221
       -1.00840
       -1.00649
       -1.09469
       -1.04673
       -1.09769
       -1.02677
       -1.06324
       -1.07202
       -1.05632
       -1.05628
       -1.00180
       -0.99652
       -1.00147
       -1.09186
       -1.01602
       -1.11676
       -1.06664
       -1.09579
       -1.05305
       -0.89544
       -1.05613
       -1.03809
       -1.05055
       -1.07796
       -1.07685
       -1.02639
       -1.08298
       -1.02005
       -1.06485
       -1.10912
       -1.03324
       -1.03162
       -1.07040
       -1.07951
       -1.01352
       -1.09107
       -1.05723
       -1.09941
       -1.08590
       -1.07622
       -1.04095
       -1.03203
       -1.08503
       -1.08348
       -1.06245
       -1.06335
       -0.98892
       -1.04546
       -1.10158
       -1.02855
       -1.04671
       -1.04597
       -1.06984
       -1.08527
       -1.01089
       -1.12803
       -1.01841
       -1.02882
       -1.09030
       -1.06082
       -1.07383
       -1.13265
       -0.99041
       -1.07938
       -1.09472
       -0.98655
       -1.06885
       -1.05074
       -1.07922
       -1.04935
       -0.98849
       -1.09680
       -1.08011
       -1.09214
       -1.12913
       -1.02944
       -0.99040
       -0.99492
       -1.05092
       -1.00812
       -1.09737
       -1.09551
       -1.01641
       -1.05318
       -1.06204
       -1.02213
       -1.03762
       -1.07301
       -0.98941
       -1.07014
       -1.01008
       -0.94219
       -1.03960
       -1.01349
       -1.11076
       -1.11075
       -1.09987
       -1.06963
       -1.08422
       -1.10444
       -1.07336
       -1.04766
       -1.05956
       -1.11728
       -1.08071
       -1.11504
       -1.06827
       -1.04632
       -1.08641
       -1.04248
       -1.03276
       -0.98656
       -1.04165
       -1.05782
       -1.02858
       -1.12821
       -1.09686
       -1.03102
       -1.05227
       -1.00657
       -1.04408
       -1.05448
       -1.05831
       -1.01202
       -1.00603
       -0.96346
       -1.02823
       -1.09021
       -0.97752
       -1.09374
       -1.00682
       -1.00631
       -1.01061
       -1.04447
       -0.95587
       -1.08329
       -1.05323
       -1.11558
       -1.04818
       -1.07777
       -1.03546
       -1.10023
       -1.10522
       -1.04748
       -1.02140
       -0.97722
       -1.02414
       -1.08020
       -1.08541
       -1.09775
       -1.03824
       -1.02084
       -1.06482
       -1.13632
       -1.09549
       -1.08466
       -1.08793
       -1.02956
       -1.07482
       -1.08873
       -1.01958
       -1.03672
       -1.06120
       -1.05236
       -1.09146
       -1.03558
       -1.07635
       -1.08039
       -1.05444
       -1.06715
       -1.02567
       -1.02852
       -0.98954
       -1.12750
       -1.02251
       -1.11845
       -1.09094
       -1.10458
       -1.10400
       -0.91791
       -1.04843
       -1.04611
       -1.02738
       -1.06922
       -1.06993
       -1.01628
       -1.10723
       -1.00362
       -1.04016
       -1.11593
       -1.04296
       -1.05362
       -1.06724
       -1.05055
       -1.00534
       -1.09493
       -1.06744
       -1.12191
       -1.09325
       -1.07614
       -1.03133
       -1.07880
       -1.06818
       -1.06510
       -1.03803
       -1.06604
       -0.97999
       -1.05153
       -1.09324
       -1.02209
       -1.04232
       -1.03835
       -1.04050
       -1.09760
       -0.99817
       -1.11554
       -1.01408
       -1.05069
       -1.07872
       -1.09472
       -1.08983
       -1.16015
       -0.98227
       -1.07396
       -1.08220
       -0.99054
       -1.05738
       -1.04680
       -1.07190
       -1.06949
       -0.98975
       -1.09724
       -1.07115
       -1.06593
       -1.09509
       -1.03934
       -0.97190
       -0.99711
       -1.05859
       -1.00123
       -1.09644
       -1.10517
       -1.00800
       -1.07905
       -1.07093
       -1.02712
       -0.99342
       -1.10765
       -0.96956
       -1.08161
       -1.02411
       -0.93731
       -1.04880
       -1.01691
       -1.11337
       -1.09303
       -1.08490
       -1.07310
       -1.08345
       -1.12645
       -1.07623
       -1.01624
       -1.04549
       -1.08795
       -1.08295
       -1.08737
       -1.08085
       -1.05487
       -1.10685
       -1.04017
       -1.01905
       -0.96562
       -1.01626
       -1.07094
       -1.04828
       -1.11850
       -1.08632
       -1.06661
       -1.06156
       -1.05749
       -1.08004
       -1.04420
       -1.06437
       -1.01359
       -0.98278
       -0.93253
       -1.02916
       -1.10694
       -0.95705
       -1.09912
       -1.02727
       -0.99832
       -1.02378
       -1.09082
       -0.95009
       -1.06216
       -1.02944
       -1.10849
       -1.03837
       -1.08524
       -1.00910
       -1.07500
       -1.08010
       -1.03532
       -1.03214
       -0.97482
       -1.01892
       -1.06433
       -1.11531
       -1.11453
       -1.05788
       -1.02240
       -1.07493
       -1.11743
       -1.10494
       -1.06715
       -1.09449
       -1.02644
       -1.06186
       -1.09193
       -1.01758
       -1.00815
       -1.05144
       -1.06583
       -1.08864
       -1.01231
       -1.09225
       -1.06939
       -1.06481
       -1.04328
       -1.02821
       -1.05719
       -0.98914
       -1.09958
       -1.01904
       -1.12657
       -1.09375
       -1.09487
       -1.10131
       -0.92447
       -1.03093
       -1.03847
       -1.01182
       -1.08557
       -1.05940
       -1.01412
       -1.07063
       -1.03073
       -1.00953
       -1.09243
       -1.07629
       -1.02910
       -1.06870
       -1.00813
       -1.01715
       -1.10805
       -1.07265
       -1.15176
       -1.10956
       -1.07896
       -1.04474
       -1.03720
       -1.06433
       -1.05707
       -1.03675
       -1.04601
       -0.99916
       -1.06045
       -1.11743
       -1.04105
       -1.03675
       -1.04108
       -1.03290
       -1.10467
       -1.03041
       -1.09183
       -1.00638
       -1.06487
       -1.08137
       -1.06991
       -1.06570
       -1.12939
       -1.00261
       -1.08390
       -1.01729
       -0.98613
       -1.06774
       -1.00979
       -1.05031
       -1.07345
       -1.00110
       -1.09587
       -1.05058
       -1.04422
       -1.11582
       -1.05538
       -0.99282
       -1.01932
       -1.06451
       -0.97903
       -1.07051
       -1.11244
       -1.01246
       -1.06502
       -1.04834
       -1.01669
       -0.97692
       -1.08390
       -0.98466
       -1.06944
       -1.03657
       -0.91457
       -1.05266
       -1.05567
       -1.11550
       -1.08355
       -1.08882
       -1.07385
       -1.12062
       -1.12461
       -1.10660
       -1.01975
       -1.07670
       -1.11425
       -1.08086
       -1.09832
       -1.09360
       -1.07648
       -1.07688
       -1.03255
       -1.01632
       -0.93925
       -1.02752
       -1.07775
       -1.01859
       -1.11153
       -1.07526
       -1.06117
       -1.09509
       -1.08479
       -1.09330
       -1.03063
       -1.06523
       -1.02692
       -1.00892
       -0.93151
       -1.03591
       -1.11777
       -0.93477
       -1.12034
       -1.03592
       -0.97621
       -1.02193
       -1.06251
       -0.97188
       -1.05886
       -1.01930
       -1.10063
       -1.02841
       -1.09681
       -1.02633
       -1.05742
       -1.04268
       -1.02671
       -1.04715
       -0.95669
       -1.03110
       -1.04036
       -1.13262
       -1.08363
       -1.07013
       -1.02741
       -1.06726
       -1.14417
       -1.12858
       -1.03815
       -1.08170
       -1.03814
       -1.04267
       -1.07463
       -1.02988
       -1.01296
       -1.06203
       -1.04466
       -1.10967
       -1.02937
       -1.07527
       -1.06992
       -1.04924
       -1.04805
       -1.04177
       -1.07429
       -0.98572
       -1.08626
       -1.02211
       -1.11745
       -1.06001
       -1.09439
       -1.13200
       -0.94981
       -0.99968
       -1.04053
       -1.02119
       -1.08154
       -1.04212
       -1.02505
       -1.06686
       -1.03108
       -1.01969
       -1.07379
       -1.06694
       -1.06045
       -1.04374
       -1.00499
       -1.02714
       -1.10710
       -1.05803
       -1.14371
       -1.09471
       -1.03773
       -1.03057
       -1.02567
       -1.07168
       -1.06045
       -1.05120
       -1.05230
       -0.98177
       -1.06014
       -1.11649
       -1.02407
       -1.02008
       -1.04775
       -1.04062
       -1.11563
       -1.06000
       -1.09357
       -1.00399
       -1.03744
       -1.08626
       -1.07038
       -1.07364
       -1.10626
       -1.02466
       -1.08214
       -1.04158
       -0.99480
       -1.03793
       -1.00089
       -1.04626
       -1.07070
       -0.98618
       -1.11554
       -1.03785
       -1.02557
       -1.07769
       -1.03688
       -1.00985
       -1.02710
       -1.08695
       -0.97858
       -1.04929
       -1.11819
       -0.99663
       -1.05327
       -1.02855
       -1.01968
       -0.99617
       -1.09373
       -0.97184
       -1.06165
       -1.02558
       -0.92783
       -1.03733
       -1.04942
       -1.09213
       -1.10549
       -1.06011
       -1.07529
       -1.13961
       -1.11564
       -1.12218
       -1.03657
       -1.06512
       -1.06936
       -1.11742
       -1.07457
       -1.09548
       -1.06721
       -1.04435
       -1.02654
       -1.05053
       -0.92611
       -1.04567
       -1.08013
       -0.99242
       -1.10411
       -1.07036
       -1.04695
       -1.09636
       -1.10957
       -1.08943
       -1.03733
       -1.07644
       -1.06948
       -0.99655
       -0.95190
       -1.04931
       -1.10038
       -0.94610
       -1.11953
       -1.01919
       -0.93447
       -0.98655
       -1.02843
       -0.98192
       -1.09005
       -1.03712
       -1.09922
       -1.01626
       -1.05978
       -1.03752
       -1.06229
       -1.03734
       -1.05140
       -1.02976
       -0.96684
       -1.06067
       -1.05859
       -1.11240
       -1.07155
       -1.04098
       -1.03450
       -1.04893
       -1.13556
       -1.11955
       -1.01158
       -1.09930
       -1.02938
       -1.04187
       -1.07853
       -1.00242
       -1.01055
       -1.05238
       -1.07299
       -1.07576
       -1.01438
       -1.07727
       -1.08441
       -1.05447
       -1.05684
       -1.05400
       -1.06694
       -0.99223
       -1.06144
       -1.04328
       -1.12285
       -1.06827
       -1.11075
       -1.13073
       -0.94729
       -0.98218
       -1.06451
       -1.00768
       -1.10186
       -1.07164
       -1.03097
       -1.09179
       -1.03750
       -1.02574
       -1.07787
       -1.06946
       -1.02205
       -1.05874
       -1.01006
       -0.95609
       -1.09671
       -1.07043
       -1.14350
       -1.10909
       -1.04816
       -1.01448
       -1.04113
       -1.09370
       -1.06766
       -1.03639
       -1.04605
       -0.97845
       -1.03698
       -1.09675
       -1.02265
       -1.01134
       -1.04344
       -1.03749
       -1.08494
       -1.01902
       -1.05462
       -0.97822
       -1.04305
       -1.08869
       -1.06371
       -1.07536
       -1.10087
       -1.04041
       -1.04911
       -1.04520
       -0.98836
       -1.01559
       -1.00926
       -1.03997
       -1.07863
       -0.97777
       -1.09516
       -1.03711
       -1.00795
       -1.07059
       -1.01970
       -1.01391
       -0.98497
       -1.08506
       -0.96323
       -1.05524
       -1.11875
       -1.01097
       -1.03846
       -1.01396
       -1.02088
       -1.02522
       -1.12485
       -0.95095
       -1.06493
       -1.01603
       -0.92674
       -1.05059
       -1.06343
       -1.06909
       -1.11398
       -1.04974
       -1.07839
       -1.13369
       -1.11411
       -1.11689
       -1.04687
       -1.04650
       -1.08495
       -1.11674
       -1.06439
       -1.07852
       -1.06838
       -1.02020
       -1.02812
       -1.07108
       -0.91941
       -1.04770
       -1.07707
       -1.00925
       -1.11429
       -1.07650
       -1.05537
       -1.07474
       -1.08653
       -1.07763
       -1.04842
       -1.06889
       -1.07802
       -1.01537
       -0.92667
       -1.02726
       -1.11849
       -0.95927
       -1.11401
       -1.01440
       -0.95459
       -0.99578
       -1.00653
       -1.03638
       -1.11121
       -1.05098
       -1.11856
       -1.01764
       -1.05809
       -1.04719
       -1.04136
       -1.04186
       -1.03469
       -1.01815
       -1.00052
       -1.05529
       -1.05099
       -1.13152
       -1.05740
       -1.02269
       -1.02654
       -1.06039
       -1.12815
       -1.13802
       -1.04104
       -1.07813
       -1.02533
       -1.04796
       -1.06638
       -1.01038
       -1.00171
       -1.08096
       -1.06558
       -1.06447
       -1.01133
       -1.06338
       -1.07337
       -1.03879
       -1.07601
       -1.05560
       -1.08168
       -0.97605
       -1.05187
       -1.03111
       -1.09443
       -1.06773
       -1.08520
       -1.10197
       -0.94647
       -0.98470
       -1.05053
       -1.01631
       -1.10848
       -1.07679
       -0.99456
       -1.10331
       -1.02756
       -1.05488
       -1.04827
       -1.06362
       -1.05254
       -1.09559
       -1.02074
       -0.96533
       -1.08308
       -1.05181
       -1.15883
       -1.06377
       -1.03314
       -1.02159
       -1.04818
       -1.10829
       -1.06370
       -1.05053
       -1.03329
       -0.98561
       -1.03639
       -1.08193
       -1.04688
       -1.05483
       -1.02508
       -1.05649
       -1.05319
       -1.04006
       -1.06597
       -0.94555
       -1.04962
       -1.09127
       -1.04397
       -1.07753
       -1.07420
       -1.04850
       -1.04750
       -1.06235
       -0.99998
       -1.02183
       -1.02032
       -1.04178
       -1.09938
       -0.96346
       -1.08034
       -1.04131
       -1.02155
       -1.07833
       -1.02013
       -1.02656
       -0.95854
       -1.10763
       -0.98750
       -1.04734
       -1.10935
       -0.99638
       -1.02677
       -1.04777
       -1.00272
       -1.03621
       -1.11404
       -0.94751
       -1.07023
       -1.00774
       -0.94099
       -1.05137
       -1.03824
       -1.08944
       -1.09502
       -1.04746
       -1.09016
       -1.10080
       -1.09481
       -1.11827
       -1.02290
       -1.08629
       -1.08257
       -1.11816
       -1.08634
       -1.11154
       -1.03382
       -1.02233
       -1.01555
       -1.09490
       -0.96103
       -1.03558
       -1.05954
       -1.01634
       -1.09822
       -1.05807
       -1.08709
       -1.08304
       -1.08883
       -1.08287
       -1.06538
       -1.05711
       -1.07960
       -0.99916
       -0.91905
       -0.99899
       -1.09341
       -0.97357
       -1.11258
       -1.00117
       -0.95204
       -1.01024
       -1.01780
       -1.04870
       -1.10462
       -1.04759
       -1.09888
       -0.98345
       -1.04928
       -1.09050
       -1.08790
       -1.01175
       -1.04035
       -1.04878
       -1.01929
       -1.05582
       -1.06890
       -1.15038
       -1.05910
       -1.03035
       -1.01991
       -1.03342
       -1.12376
       -1.17690
       -1.06394
       -1.07730
       -1.01770
       -1.07556
       -1.08259
       -1.01586
       -0.96729
       -1.09171
       -1.09082
       -1.08091
       -1.03306
       -1.06388
       -1.05586
       -1.03891
       -1.06083
       -1.05657
       -1.08287
       -0.98924
       -1.04355
       -1.00899
       -1.07599
       -1.08366
       -1.05616
       -1.12697
       -0.94931
       -0.99382
       -1.08211
       -1.03715
       -1.12970
       -1.03636
       -1.00370
       -1.07830
       -1.04104
       -1.04099
       -1.03401
       -1.02826
       -1.05581
       -1.10108
       -1.00916
       -0.96001
       -1.06410
       -1.06850
       -1.11778
       -1.05320
       -1.06262
       -1.01534
       -1.03539
       -1.10763
       -1.06916
       -1.04938
       -1.02736
       -0.99712
       -1.05685
       -1.10734
       -1.02426
       -1.05030
       -1.01679
       -1.06879
       -1.09640
       -1.04135
       -1.07443
       -0.96220
       -1.04043
       -1.09150
       -1.02806
       -1.06567
       -1.04663
       -1.06026
       -1.03802
       -1.04098
       -0.99881
       -1.07977
       -1.01973
       -1.07480
       -1.09517
       -0.95526
       -1.04129
       -1.07131
       -1.00346
       -1.09675
       -1.03955
       -1.04325
       -0.96749
       -1.13407
       -0.99126
       -1.01891
       -1.10847
       -0.98007
       -1.02951
       -1.05723
       -1.00058
       -1.02525
       -1.10629
       -0.91930
       -1.05884
       -0.99391
       -0.95181
       -1.05627
       -1.04899
       -1.10629
       -1.08147
       -1.03592
       -1.08893
       -1.12303
       -1.07327
       -1.11142
       -1.01634
       -1.09432
       -1.09740
       -1.14163
       -1.10617
       -1.10750
       -1.04157
       -1.02762
       -1.02793
       -1.06753
       -0.97496
       -1.02910
       -1.07856
       -1.00595
       -1.07325
       -1.06642
       -1.07119
       -1.06543
       -1.07574
       -1.06953
       -1.07615
       -1.00728
       -1.11424
       -1.00270
       -0.93348
       -1.01359
       -1.08446
       -0.98708
       -1.09005
       -1.01289
       -0.94649
       -1.01591
       -1.01982
       -1.04233
       -1.09427
       -1.05834
       -1.11578
       -0.98693
       -1.08188
       -1.08594
       -1.10497
       -1.01437
       -1.04680
       -1.04693
       -1.01725
       -1.06429
       -1.02937
       -1.13113
       -1.09570
       -1.03942
       -1.04122
       -1.02517
       -1.12692
       -1.19170
       -1.05231
       -1.06639
       -1.02713
       -1.05914
       -1.09275
       -1.03333
       -0.96022
       -1.12042
       -1.05229
       -1.08396
       -1.04741
       -1.04367
       -1.06131
       -1.05416
       -1.05728
       -1.05541
       -1.07477
       -0.98660
       -1.05380
       -0.99499
       -1.09010
       -1.06028
       -1.06928
       -1.14208
       -0.94738
       -1.00061
       -1.10206
       -1.05016
       -1.16086
       -1.03388
       -1.00317
       -1.08025
       -1.04942
       -1.05692
       -1.03341
       -1.03672
       -1.06816
       -1.10371
       -1.00780
       -0.97897
       -1.04747
       -1.06261
       -1.13284
       -1.05082
       -1.05264
       -1.02914
       -1.04685
       -1.07391
       -1.06010
       -1.01521
       -1.01858
       -0.95375
       -1.08357
       -1.07819
       -1.04666
       -1.04320
       -1.00132
       -1.08339
       -1.07799
       -1.06711
       -1.08369
       -0.97226
       -1.03967
       -1.10314
       -1.03680
       -1.07968
       -1.00684
       -1.03942
       -1.06154
       -1.01833
       -1.00243
       -1.09307
       -1.01286
       -1.04857
       -1.08884
       -1.00116
       -1.04969
       -1.08746
       -1.02721
       -1.10554
       -1.03495
       -1.01954
       -0.97478
       -1.12262
       -0.98790
       -1.01641
       -1.09192
       -0.99508
       -1.03591
       -1.03287
       -1.02389
       -1.02273
       -1.06433
       -0.93579
       -1.06811
       -1.00794
       -0.95874
       -1.09771
       -1.04451
       -1.09460
       -1.07139
       -1.04610
       -1.07918
       -1.11315
       -1.05178
       -1.12715
       -1.03883
       -1.09108
       -1.11506
       -1.15612
       -1.10428
       -1.14321
       -1.04887
       -1.00784
       -1.02366
       -1.04813
       -0.97325
       -1.03590
       -1.04638
       -1.04373
       -1.08568
       -1.06794
       -1.09474
       -1.04883
       -1.04175
       -1.04655
       -1.06826
       -1.01626
       -1.12257
       -1.00327
       -0.90727
       -0.99584
       -1.09193
       -0.98892
       -1.05643
       -0.97438
       -0.94827
       -1.04359
       -1.00873
       -1.05952
       -1.08619
       -1.03936
       -1.11290
       -1.01876
       -1.07889
       -1.12014
       -1.10797
       -1.03360
       -1.04473
       -1.06874
       -1.04230
       -1.08781
       -1.02305
       -1.09098
       -1.08118
       -1.01710
       -1.04707
       -1.01822
       -1.13747
       -1.18835
       -1.02215
       -1.04721
       -1.01663
       -1.08169
       -1.11570
       -1.05527
       -0.95442
       -1.10682
       -1.00729
       -1.08671
       -1.01905
       -1.03129
       -1.07574
       -1.06402
       -1.06234
       -1.05053
       -1.08592
       -0.94616
       -1.06424
       -0.99525
       -1.11964
       -1.08039
       -1.06672
       -1.16623
       -0.95075
       -1.00929
       -1.11787
       -1.06614
       -1.14281
       -1.04989
       -0.99526
       -1.07693
       -1.05327
       -1.06453
       -1.02761
       -1.06695
       -1.05214
       -1.09126
       -0.97902
       -1.01740
       -1.04486
       -1.06040
       -1.10611
       -1.04854
       -1.07590
       -1.02113
       -1.03673
       -1.06993
       -1.04380
       -1.02947
       -1.00254
       -0.93413
       -1.06272
       -1.05676
       -1.05713
       -1.05847
       -0.97856
       -1.08890
       -1.05966
       -1.04602
       -1.08292
       -0.98195
       -1.01854
       -1.08623
       -1.02091
       -1.07211
       -1.02141
       -1.04132
       -1.07974
       -1.03199
       -1.03522
       -1.06739
       -1.01799
       -1.05461
       -1.04190
       -1.01173
       -1.05962
       -1.08310
       -0.99338
       -1.06223
       -1.04381
       -1.00336
       -0.96864
       -1.10819
       -1.00902
       -1.02814
       -1.08679
       -0.99104
       -1.03611
       -1.06881
       -1.02741
       -1.02770
       -1.06516
       -0.95327
       -1.05626
       -1.00203
       -0.98542
       -1.10143
       -1.04108
       -1.09215
       -1.06933
       -1.03474
       -1.06469
       -1.08049
       -1.01934
       -1.13154
       -1.07332
       -1.06508
       -1.10311
       -1.18827
       -1.10980
       -1.14234
       -1.05542
       -1.04674
       -1.03304
       -1.05941
       -0.97714
       -1.05258
       -1.02730
       -1.03526
       -1.05571
       -1.06660
       -1.09691
       -1.05172
       -1.04825
       -1.02464
       -1.06758
       -0.99970
       -1.15888
       -1.00037
       -0.91534
       -0.98432
       -1.07037
       -0.97967
       -1.04048
       -0.94665
       -0.95956
       -1.01304
       -1.01643
       -1.07781
       -1.08685
       -1.01932
       -1.09928
       -0.97914
       -1.04209
       -1.13474
       -1.10721
       -1.04772
       -1.04674
       -1.06270
       -1.04667
       -1.07842
       -1.01882
       -1.12207
       -1.10224
       -1.02932
       -1.05068
       -1.01067
       -1.13402
       -1.12223
       -1.00001
       -1.06831
       -1.03934
       -1.05961
       -1.09257
       -1.05078
       -0.95281
       -1.13519
       -0.99305
       -1.06909
       -1.02647
       -1.02462
       -1.05060
       -1.05834
       -1.03634
       -1.05459
       -1.10580
       -0.93988
       -1.02606
       -0.98305
       -1.09873
       -1.10221
       -1.05321
       -1.14324
       -0.93364
       -0.99164
       -1.11722
       -1.03287
       -1.11918
       -1.08083
       -0.97632
       -1.08151
       -1.04635
       -1.06173
       -1.02600
       -1.05226
       -1.04503
       -1.08347
       -0.98754
       -1.07548
       -1.01930
       -1.06386
       -1.11808
       -1.02615
       -1.04945
       -1.03294
       -1.03116
       -1.03635
       -1.04441
       -1.02639
       -1.02500
       -0.95959
       -1.07338
       -1.04605
       -1.07196
       -1.07006
       -0.97001
       -1.07984
       -1.04794
       -1.08364
       -1.09087
       -0.98782
       -1.02258
       -1.06428
       -0.97118
       -1.05389
       -1.05148
       -1.05214
       -1.09534
       -1.01886
       -1.00290
       -1.06589
       -0.99614
       -1.01857
       -0.98960
       -1.03056
       -1.05974
       -1.06818
       -1.01646
       -1.08654
       -1.04044
       -1.00550
       -0.99121
       -1.10899
       -1.01553
       -1.05309
       -1.05106
       -0.96970
       -1.03962
       -1.07006
       -1.03045
       -1.02882
       -1.06337
       -0.95223
       -1.04900
       -0.99959
       -0.99305
       -1.10246
       -1.07502
       -1.07206
       -1.06289
       -1.00454
       -1.05697
       -1.10155
       -1.03725
       -1.12720
       -1.07748
       -1.09240
       -1.11084
       -1.17323
       -1.10201
       -1.15592
       -1.07986
       -1.03993
       -1.04030
       -1.05269
       -0.99113
       -1.03539
       -1.01300
       -1.04322
       -1.05064
       -1.07772
       -1.08669
       -1.07517
       -1.06703
       -1.05034
       -1.04684
       -1.03325
       -1.13397
       -1.00815
       -0.91284
       -1.00515
       -1.07765
       -1.00904
       -1.05744
       -0.92271
       -0.96943
       -0.99428
       -1.00843
       -1.10205
       -1.07607
       -1.02657
       -1.07889
       -0.98290
       -1.05231
       -1.12282
       -1.05905
       -1.06559
       -1.05991
       -1.07801
       -1.05915
       -1.06644
       -1.03677
       -1.12092
       -1.10587
       -1.04567
       -1.06400
       -1.01592
       -1.13129
       -1.13569
       -0.98474
       -1.07385
       -1.03237
       -1.06342
       -1.10337
       -1.05525
       -0.95988
       -1.12389
       -1.00879
       -1.06401
       -1.03385
       -1.02089
       -1.03094
       -1.03698
       -1.02530
       -1.03848
       -1.07378
       -0.95795
       -1.06090
       -0.98608
       -1.09037
       -1.07954
       -1.07193
       -1.13868
       -0.95318
       -1.01674
       -1.11551
       -1.00078
       -1.11723
       -1.08652
       -0.95429
       -1.06296
       -1.01775
       -1.06777
       -1.05373
       -1.04573
       -1.07908
       -1.06634
       -0.99698
       -1.06783
       -1.00546
       -1.03677
       -1.12954
       -1.01582
       -1.04464
       -1.02622
       -0.99696
       -1.03815
       -1.02325
       -1.00191
       -1.02748
       -0.95479
       -1.08370
       -1.03941
       -1.03694
       -1.01499
       -0.95390
       -1.06825
       -1.05311
       -1.09747
       -1.11107
       -0.96528
       -1.04831
       -1.04621
       -0.95479
       -1.03926
       -1.04767
       -1.07754
       -1.07989
       -1.00637
       -1.02835
       -1.07674
       -0.97522
       -1.01049
       -0.99337
       -1.05015
       -1.06536
       -1.10078
       -1.03222
       -1.09540
       -1.06668
       -0.97881
       -0.97839
       -1.08431
       -1.02779
       -1.04179
       -1.05534
       -0.96145
       -1.06554
       -1.09402
       -1.06004
       -1.04823
       -1.06427
       -0.95066
       -1.06045
       -0.98743
       -0.99109
       -1.09115
       -1.10003
       -1.03980
       -1.06678
       -1.00420
       -1.06340
       -1.09729
       -1.05469
       -1.09030
       -1.08058
       -1.11685
       -1.09089
       -1.14518
       -1.12118
       -1.14266
       -1.10505
       -1.02923
       -1.02622
       -1.05891
       -0.99421
       -1.02879
       -1.03685
       -1.01859
       -1.03402
       -1.03629
       -1.08747
       -1.03284
       -1.05048
       -1.06943
       -1.04743
       -1.02067
       -1.10598
       -0.99970
       -0.90546
       -1.01147
       -1.08848
       -1.03781
       -1.06463
       -0.93670
       -0.97257
       -1.02142
       -0.99812
       -1.11664
       -1.07165
       -1.01364
       -1.08106
       -0.98604
       -1.06735
       -1.13269
       -1.07347
       -1.05146
       -1.03688
       -1.10442
       -1.05351
       -1.05130
       -1.04114
       -1.12597
       -1.09462
       -1.05446
       -1.02605
       -1.02086
       -1.13673
       -1.12058
       -1.00262
       -1.07553
       -1.02827
       -1.05911
       -1.12173
       -1.05413
       -0.98136
       -1.14096
       -0.98509
       -1.09976
       -1.02197
       -1.05713
       -1.03324
       -1.02974
       -1.00331
       -1.04389
       -1.07416
       -0.98236
       -1.06277
       -0.97543
       -1.06990
       -1.06501
       -1.09712
       -1.10123
       -0.96691
       -1.03554
       -1.10408
       -1.00458
       -1.08209
       -1.09619
       -0.93424
       -1.04966
       -1.02555
       -1.06332
       -1.05909
       -1.01815
       -1.05066
       -1.04925
       -1.01618
       -1.10743
       -1.03183
       -1.03608
       -1.12079
       -1.02348
       -1.04668
       -1.01459
       -1.00530
       -1.04571
       -1.02537
       -1.01972
       -1.01503
       -0.96024
       -1.09175
       -1.03962
       -1.05726
       -1.02947
       -0.94932
       -1.02951
       -1.05287
       -1.09952
       -1.12900
       -0.95407
       -1.08537
       -1.03909
       -0.94904
       -1.03284
       -1.05792
       -1.06717
       -1.08500
       -1.03275
       -1.01344
       -1.05659
       -0.98803
       -1.05216
       -1.01933
       -1.08076
       -1.07780
       -1.12309
       -1.03502
       -1.11423
       -1.04932
       -0.97167
       -0.96707
       -1.05488
       -1.02494
       -1.04843
       -1.03641
       -0.98839
       -1.06163
       -1.09547
       -1.06626
       -1.03442
       -1.06105
       -0.94713
       -1.03469
       -0.99866
       -1.02095
       -1.07661
       -1.07419
       -1.01897
       -1.07216
       -1.01319
       -1.07700
       -1.08999
       -1.02744
       -1.07641
       -1.10070
       -1.13419
       -1.08612
       -1.13838
       -1.12820
       -1.12810
       -1.12613
       -1.02403
       -1.05755
       -1.07105
       -1.00844
       -1.03243
       -1.02066
       -1.02056
       -1.05016
       -1.02009
       -1.09584
       -1.03264
       -1.05268
       -1.07035
       -1.03750
       -1.05228
       -1.12216
       -1.03169
       -0.90278
       -1.02433
       -1.11190
       -1.03378
       -1.04179
       -0.96199
       -0.99959
       -1.00826
       -0.97603
       -1.12844
       -1.07093
       -1.04542
       -1.09418
       -0.99764
       -1.06998
       -1.12686
       -1.04010
       -1.04018
       -1.01867
       -1.07431
       -1.05111
       -1.05653
       -1.02952
       -1.13117
       -1.09931
       -1.03582
       -1.01942
       -1.05597
       -1.15429
       -1.11825
       -0.98384
       -1.08646
       -1.03192
       -1.06040
       -1.08635
       -1.05219
       -0.98405
       -1.09545
       -0.99698
       -1.08476
       -1.07496
       -1.06170
       -1.04321
       -1.02101
       -1.01389
       -1.05630
       -1.09956
       -0.99149
       -1.06648
       -0.98426
       -1.10497
       -1.04853
       -1.10465
       -1.11043
       -0.98884
       -1.00995
       -1.09481
       -1.01270
       -1.06321
       -1.11909
       -0.91118
       -1.05000
       -1.03170
       -1.04985
       -1.04987
       -1.03420
       -1.03688
       -1.06281
       -0.99723
       -1.12452
       -1.05136
       -1.02123
       -1.09662
       -1.03980
       -1.05178
       -1.01400
       -0.99149
       -1.06697
       -1.02717
       -0.99750
       -1.02288
       -1.00715
       -1.07398
       -1.04962
       -1.05872
       -1.04627
       -0.95263
       -1.04913
       -1.04743
       -1.08330
       -1.12269
       -0.97411
       -1.06141
       -1.06117
       -0.94729
       -1.01816
       -1.03381
       -1.06666
       -1.09824
       -1.02335
       -1.02539
       -1.04560
       -0.99026
       -1.03084
       -1.03049
       -1.07408
       -1.09161
       -1.11862
       -1.03143
       -1.08357
       -1.08037
       -0.96757
       -0.96731
       -1.04440
       -1.01705
       -1.03460
       -1.05275
       -1.01030
       -1.06703
       -1.09437
       -1.06099
       -1.04065
       -1.02964
       -0.98453
       -1.05769
       -1.01307
       -1.04142
       -1.07328
       -1.07053
       -1.01932
       -1.04657
       -1.02183
       -1.06788
       -1.08361
       -1.04795
       -1.05111
       -1.09660
       -1.09777
       -1.06159
       -1.11790
       -1.09856
       -1.10984
       -1.11659
       -1.01884
       -1.04431
       -1.06947
       -1.00843
       -1.02965
       -1.03953
       -1.03130
       -1.02715
       -1.02604
       -1.06542
       -1.03012
       -1.06124
       -1.07223
       -1.02409
       -1.06399
       -1.08313
       -1.03345
       -0.91622
       -0.99079
       -1.12823
       -1.00538
       -1.04354
       -0.99676
       -1.00444
       -1.01381
       -0.96023
       -1.09831
       -1.07246
       -1.04619
       -1.06353
       -0.97350
       -1.07678
       -1.10965
       -1.05159
       -1.03051
       -1.05758
       -1.06272
       -1.03199
       -1.04949
       -1.00858
       -1.12014
       -1.09271
       -1.04186
       -0.99900
       -1.06174
       -1.14440
       -1.11281
       -1.00446
       -1.06451
       -1.04199
       -1.07113
       -1.09044
       -1.05253
       -1.02311
       -1.11302
       -1.02735
       -1.08706
       -1.08256
       -1.05045
       -0.99985
       -1.03078
       -0.97474
       -1.03781
       -1.11029
       -0.98386
       -1.04353
       -0.96466
       -1.05609
       -1.07515
       -1.08538
       -1.09803
       -0.99780
       -1.02882
       -1.11143
       -1.00397
       -1.04006
       -1.11451
       -0.92249
       -1.06413
       -1.04219
       -1.02367
       -1.04388
       -1.06734
       -1.05252
       -1.06506
       -0.99831
       -1.13683
       -1.06796
       -1.00681
       -1.05841
       -1.06798
       -1.04863
       -0.99103
       -0.97911
       -1.06744
       -1.07261
       -1.02037
       -1.03946
       -0.98752
       -1.09906
       -1.05156
       -1.05740
       -1.02666
       -0.98177
       -1.03349
       -1.06531
       -1.07628
       -1.13683
       -0.99289
       -1.07296
       -1.07284
       -0.96328
       -1.02097
       -1.03451
       -1.08174
       -1.08756
       -1.01442
       -1.03944
       -1.05012
       -0.98454
       -1.01910
       -1.04652
       -1.08086
       -1.11616
       -1.13679
       -1.03820
       -1.08566
       -1.06357
       -0.98338
       -0.98807
       -1.02839
       -1.00882
       -1.02790
       -1.06243
       -0.99011
       -1.06363
       -1.09414
       -1.06469
       -1.04651
       -1.03447
       -0.97446
       -1.04455
       -1.01277
       -1.02842
       -1.06694
       -1.08224
       -1.04033
       -1.07150
       -1.02477
       -1.03587
       -1.12063
       -1.04962
       -1.03928
       -1.07955
       -1.09379
       -1.05920
       -1.09748
       -1.10974
       -1.07453
       -1.10306
       -1.03294
       -1.04870
       -1.08843
       -1.03134
       -1.03896
       -1.04635
       -1.03366
       -1.03100
       -1.02209
       -1.06929
       -1.02818
       -1.02473
       -1.04381
       -1.02130
       -1.06046
       -1.08202
       -1.05603
       -0.91350
       -1.03168
       -1.10237
       -1.03948
       -1.04461
       -1.00922
       -1.02731
       -1.01930
       -0.98681
       -1.06357
       -1.05726
       -1.04133
       -1.09842
       -0.96974
       -1.05334
       -1.09928
       -1.03252
       -1.01109
       -1.07718
       -1.07302
       -1.02480
       -1.03385
       -1.00586
       -1.11164
       -1.08315
       -1.04383
       -0.97667
       -1.06817
       -1.11177
       -1.09875
       -1.01078
       -1.06786
       -1.05691
       -1.06538
       -1.08367
       -1.02593
       -0.99734
       -1.09286
       -1.02659
       -1.08862
       -1.07279
       -1.05612
       -1.03280
       -1.03813
       -0.96696
       -1.07408
       -1.10638
       -1.01595
       -1.04873
       -0.97133
       -1.03961
       -1.07349
       -1.11329
       -1.08691
       -0.99772
       -1.05418
       -1.09675
       -0.99248
       -1.06251
       -1.10762
       -0.92276
       -1.03590
       -1.03754
       -1.05472
       -1.05417
       -1.06620
       -1.03960
       -1.08696
       -1.01095
       -1.13798
       -1.07600
       -1.05633
       -1.06433
       -1.08644
       -1.04420
       -1.00750
       -0.94445
       -1.10597
       -1.09756
       -1.01438
       -1.02639
       -1.02304
       -1.08813
       -1.04795
       -1.06739
       -1.03487
       -0.97252
       -1.02574
       -1.06212
       -1.08172
       -1.14511
       -1.01610
       -1.05315
       -1.05137
       -0.96586
       -1.03965
       -1.02993
       -1.13174
       -1.08170
       -1.05789
       -1.05265
       -1.03620
       -0.98384
       -1.04294
       -1.04508
       -1.06461
       -1.10280
       -1.12642
       -1.02951
       -1.06052
       -1.08346
       -0.98954
       -1.02908
       -1.01813
       -1.02153
       -0.99952
       -1.06965
       -0.99263
       -1.05554
       -1.09966
       -1.03012
       -1.03319
       -1.05011
       -0.95746
       -1.01960
       -0.98997
       -1.01691
       -1.02416
       -1.10902
       -1.00291
       -1.04423
       -1.03082
       -1.03982
       -1.08824
       -1.05041
       -1.04963
       -1.07441
       -1.10595
       -1.05593
       -1.08604
       -1.06405
       -1.06175
       -1.07387
       -1.02459
       -1.07051
       -1.08294
       -1.03549
       -1.03047
       -1.04167
       -1.02449
       -0.99655
       -1.03771
       -1.09178
       -1.04060
       -1.04659
       -1.06531
       -1.01172
       -1.04937
       -1.06907
       -1.04844
       -0.92157
       -1.03906
       -1.09174
       -1.05054
       -1.04156
       -1.01580
       -1.04438
       -0.99766
       -1.01766
       -1.06751
       -1.08088
       -1.06685
       -1.08803
       -0.98025
       -1.07258
       -1.09963
       -1.02171
       -1.01561
       -1.06189
       -1.03774
       -1.03601
       -1.03633
       -1.01416
       -1.08743
       -1.05224
       -1.04723
       -0.97223
       -1.04345
       -1.10330
       -1.09628
       -1.04427
       -1.09637
       -1.08831
       -1.08690
       -1.11713
       -1.05191
       -1.01267
       -1.08481
       -1.03844
       -1.07665
       -1.06572
       -1.05364
       -1.03861
       -1.06769
       -0.93308
       -1.06668
       -1.08496
       -1.05374
       -1.03425
       -0.94485
       -1.04087
       -1.06026
       -1.11399
       -1.09872
       -1.02276
       -1.04571
       -1.08141
       -1.04847
       -1.04914
       -1.11109
       -0.92495
       -1.04699
       -1.04952
       -1.06466
       -1.06223
       -1.07370
       -1.00006
       -1.07266
       -1.00277
       -1.13017
       -1.07464
       -1.08258
       -1.04522
       -1.07705
       -1.02471
       -1.00098
       -0.94756
       -1.12209
       -1.07107
       -1.01862
       -1.03289
       -1.01682
       -1.09279
       -1.00620
       -1.07286
       -1.03744
       -0.98845
       -1.03835
       -1.09983
       -1.06704
       -1.08567
       -1.01988
       -1.05285
       -1.06292
       -0.97938
       -1.06834
       -1.05988
       -1.11388
       -1.08141
       -1.05574
       -1.04915
       -0.98782
       -0.98964
       -1.05210
       -1.04578
       -1.07778
       -1.10714
       -1.13422
       -1.02762
       -1.06482
       -1.07010
       -0.97750
       -1.02174
       -1.02241
       -1.03812
       -0.97158
       -1.08598
       -0.97401
       -1.05724
       -1.07927
       -1.03643
       -1.03002
       -1.06148
       -0.96074
       -1.02283
       -1.04139
       -1.02759
       -1.04583
       -1.10450
       -0.97758
       -1.04965
       -1.03446
       -1.00270
       -1.08026
       -1.03760
       -1.06413
       -1.06620
       -1.08660
       -1.07862
       -1.07911
       -1.07622
       -1.04210
       -1.05272
       -1.02858
       -1.08311
       -1.11001
       -1.04638
       -1.02335
       -1.04415
       -1.06600
       -1.03191
       -1.00282
       -1.09379
       -1.04021
       -1.04781
       -1.04109
       -1.01160
       -1.05573
       -1.08525
       -1.04954
       -0.92379
       -1.04437
       -1.08886
       -1.04233
       -1.02535
       -1.01749
       -1.02575
       -0.98905
       -1.01113
       -1.04554
       -1.09886
       -1.08085
       -1.08588
       -0.96427
       -1.04354
       -1.05996
       -1.01447
       -1.04092
       -1.06171
       -1.02102
       -1.01014
       -1.08180
       -1.01601
       -1.10905
       -1.06889
       -1.03068
       -0.96666
       -1.04770
       -1.05742
       -1.09261
       -1.06841
       -1.08113
       -1.07285
       -1.06998
       -1.12151
       -1.04366
       -1.02706
       -1.05436
       -1.04207
       -1.09657
       -1.07902
       -1.04590
       -1.04392
       -1.05466
       -0.92048
       -1.05765
       -1.06926
       -1.01946
       -1.03399
       -0.94875
       -1.04716
       -1.07367
       -1.13975
       -1.10558
       -1.03146
       -1.03430
       -1.05805
       -1.02421
       -1.04850
       -1.11988
       -0.91108
       -1.02287
       -1.04074
       -1.07356
       -1.08871
       -1.07910
       -1.02695
       -1.05149
       -1.01489
       -1.08669
       -1.07244
       -1.05605
       -1.03368
       -1.07030
       -1.05300
       -1.00044
       -0.94634
       -1.13814
       -1.08134
       -1.03595
       -1.03559
       -1.01092
       -1.09171
       -0.99635
       -1.08965
       -1.00441
       -1.02505
       -1.03312
       -1.08057
       -1.06676
       -1.08284
       -1.03810
       -1.04629
       -1.05449
       -0.99426
       -1.09348
       -1.05074
       -1.11346
       -1.06280
       -1.07267
       -1.01775
       -0.99986
       -0.99109
       -1.04418
       -1.04156
       -1.09119
       -1.09905
       -1.13240
       -1.03780
       -1.05145
       -1.03902
       -0.96414
       -1.00533
       -1.03844
       -1.00902
       -0.99387
       -1.06661
       -0.98929
       -1.05367
       -1.08997
       -1.06637
       -1.03601
       -1.08243
       -0.99216
       -1.00775
       -1.05958
       -1.02972
       -1.06443
       -1.09545
       -0.96680
       -1.06779
       -1.03573
       -0.96321
       -1.09249
       -1.05762
       -1.07371
       -1.08581
       -1.08487
       -1.07762
       -1.05937
       -1.06038
       -1.04478
       -1.07191
       -1.01215
       -1.09345
       -1.11978
       -1.02342
       -1.01638
       -1.06858
       -1.06509
       -1.06267
       -1.01751
       -1.07413
       -1.03373
       -1.01729
       -1.02942
       -1.00589
       -1.07552
       -1.07451
       -1.06841
       -0.92857
       -1.04852
       -1.08677
       -1.02139
       -1.02671
       -1.01150
       -1.00924
       -0.99396
       -1.02641
       -1.03624
       -1.10671
       -1.07162
       -1.09493
       -0.98267
       -1.05455
       -1.04473
       -1.03076
       -1.00765
       -1.05447
       -1.01666
       -0.99101
       -1.08687
       -1.04869
       -1.07714
       -1.08116
       -0.99753
       -0.98332
       -1.03955
       -1.05570
       -1.06459
       -1.07817
       -1.05629
       -1.04492
       -1.08158
       -1.11825
       -1.02236
       -1.02716
       -1.06857
       -1.04258
       -1.08036
       -1.10857
       -1.05841
       -1.02501
       -1.06709
       -0.91385
       -1.05559
       -1.04969
       -1.03580
       -1.01867
       -0.95463
       -1.06246
       -1.06432
       -1.11742
       -1.10480
       -1.02028
       -1.04583
       -1.03497
       -1.02181
       -1.05894
       -1.11370
       -0.93945
       -1.03000
       -1.04538
       -1.05929
       -1.07783
       -1.07259
       -1.04063
       -1.06489
       -1.01067
       -1.05704
       -1.04418
       -1.05622
       -1.00710
       -1.07154
       -1.08266
       -1.00690
       -0.96537
       -1.13075
       -1.04982
       -1.04174
       -1.03772
       -1.01708
       -1.07333
       -0.97959
       -1.06070
       -0.99678
       -1.00746
       -1.03719
       -1.06435
       -1.05540
       -1.09482
       -1.00976
       -1.04428
       -1.00129
       -0.99303
       -1.09403
       -1.03946
       -1.11726
       -1.02487
       -1.07227
       -1.03613
       -1.01236
       -0.99858
       -1.07279
       -1.03602
       -1.10926
       -1.09750
       -1.12431
       -1.02628
       -1.06709
       -1.02223
       -0.98174
       -1.01851
       -1.03010
       -1.01417
       -1.01621
       -1.05351
       -1.00848
       -1.06522
       -1.06635
       -1.05380
       -1.05907
       -1.06389
       -0.99408
       -0.99091
       -1.06091
       -1.02586
       -1.04291
       -1.09772
       -0.97108
       -1.06273
       -1.03370
       -0.96752
       -1.10359
       -1.00742
       -1.03787
       -1.09842
       -1.12198
       -1.05153
       -1.07095
       -1.08173
       -1.03031
       -1.06970
       -1.01537
       -1.07650
       -1.11745
       -1.03948
       -1.01922
       -1.07990
       -1.03784
       -1.03769
       -1.00901
       -1.05212
       -1.01612
       -1.01963
       -1.01102
       -1.00361
       -1.04839
       -1.09221
       -1.05901
       -0.95845
       -1.04195
       -1.08636
       -1.00197
       -1.02790
       -1.00794
       -1.00510
       -0.96357
       -1.01946
       -1.06112
       -1.07961
       -1.06097
       -1.05522
       -1.00983
       -1.06049
       -1.05414
       -1.03037
       -1.00714
       -1.07477
       -1.03871
       -0.96847
       -1.07029
       -1.04399
       -1.04910
       -1.06284
       -0.98920
       -1.00557
       -1.05649
       -1.06431
       -1.06308
       -1.08050
       -1.07578
       -1.04046
       -1.07476
       -1.06494
       -1.04806
       -1.05082
       -1.05757
       -1.03975
       -1.05301
       -1.12825
       -1.07048
       -1.02084
       -1.06616
       -0.94546
       -1.04328
       -1.06161
       -1.04035
       -1.02372
       -0.99286
       -1.05066
       -1.06436
       -1.10425
       -1.07535
       -0.99574
       -1.04381
       -1.04077
       -1.03601
       -1.05239
       -1.10641
       -0.94470
       -1.01638
       -1.05705
       -1.05364
       -1.09420
       -1.05885
       -1.04020
       -1.05712
       -0.99037
       -1.07995
       -1.03565
       -1.04434
       -1.00401
       -1.08021
       -1.08462
       -1.00788
       -0.98475
       -1.10094
       -1.03938
       -1.02112
       -1.06322
       -1.04793
       -1.09193
       -1.02419
       -1.04328
       -0.97186
       -1.01039
       -1.04531
       -1.05152
       -1.05526
       -1.06928
       -1.01589
       -1.01932
       -0.97589
       -0.97276
       -1.06709
       -1.02953
       -1.10787
       -1.04112
       -1.06062
       -1.03191
       -0.97487
       -1.00714
       -1.08823
       -1.02829
       -1.09415
       -1.08431
       -1.13312
       -1.05033
       -1.06905
       -1.02339
       -0.96166
       -1.01008
       -1.05937
       -1.02556
       -1.00936
       -1.05258
       -1.02448
       -1.05856
       -1.04463
       -1.06168
       -1.03637
       -1.07367
       -0.97871
       -0.99365
       -1.02854
       -1.04948
       -1.04854
       -1.10699
       -0.95392
       -1.06162
       -1.03189
       -0.96249
       -1.15093
       -1.01981
       -1.04089
       -1.08260
       -1.13048
       -1.05071
       -1.07185
       -1.09672
       -1.02245
       -1.08323
       -1.00837
       -1.08121
       -1.11748
       -1.05278
       -1.04150
       -1.06304
       -1.04443
       -1.06739
       -1.03497
       -1.04095
       -1.03876
       -1.04854
       -1.04247
       -0.99605
       -1.02530
       -1.11116
       -1.02242
       -0.95361
       -1.03831
       -1.06727
       -1.02456
       -1.03781
       -1.04169
       -0.99975
       -0.97113
       -0.99906
       -1.09193
       -1.07611
       -1.06911
       -1.04549
       -1.00607
       -1.07032
       -1.05492
       -1.02038
       -1.02313
       -1.05637
       -1.04660
       -0.99694
       -1.11269
       -1.03874
       -1.05962
       -1.09234
       -0.97457
       -0.99610
       -1.05205
       -1.06335
       -1.06131
       -1.06139
       -1.06909
       -1.04684
       -1.11392
       -1.06426
       -1.04597
       -1.04896
       -1.07252
       -1.03845
       -1.05183
       -1.12467
       -1.08086
       -0.98162
       -1.05103
       -0.91570
       -1.06309
       -1.03075
       -1.02000
       -1.04535
       -1.00334
       -1.06532
       -1.05756
       -1.08709
       -1.03997
       -0.97188
       -1.07302
       -1.02742
       -1.07644
       -1.04131
       -1.08677
       -0.98356
       -1.01360
       -1.06960
       -1.09857
       -1.07470
       -1.06958
       -1.05341
       -1.05261
       -1.00898
       -1.07378
       -1.04805
       -1.05756
       -1.00072
       -1.08127
       -1.07399
       -1.00038
       -0.96484
       -1.10706
       -1.03687
       -0.98955
       -1.08553
       -1.07775
       -1.07909
       -1.03634
       -1.03964
       -0.94103
       -1.01433
       -1.02822
       -1.06195
       -1.08209
       -1.09372
       -1.02883
       -1.01798
       -0.97682
       -0.96411
       -1.02296
       -1.04484
       -1.08466
       -1.06153
       -1.01038
       -1.01644
       -0.98245
       -0.99991
       -1.06514
       -1.03675
       -1.06789
       -1.11046
       -1.14260
       -1.03338
       -1.07686
       -1.04999
       -0.97801
       -1.00712
       -1.07416
       -0.99493
       -1.02931
       -1.06308
       -1.01368
       -1.05453
       -1.02539
       -1.09221
       -1.01519
       -1.03011
       -1.00405
       -1.00741
       -1.02122
       -1.04973
       -1.02212
       -1.12063
       -0.96508
       -1.06421
       -1.03329
       -0.94871
       -1.12593
       -1.03984
       -1.08191
       -1.08992
       -1.12351
       -1.06961
       -1.05322
       -1.09694
       -1.04432
       -1.10029
       -1.00385
       -1.07727
       -1.11640
       -1.07283
       -1.00949
       -1.05501
       -1.04982
       -1.04831
       -1.01057
       -1.05004
       -1.01523
       -1.02298
       -0.99891
       -0.96548
       -1.01672
       -1.10890
       -0.98942
       -0.93664
       -1.04608
       -1.04251
       -1.03862
       -1.01834
       -1.02273
       -0.99547
       -0.97811
       -1.02477
       -1.06900
       -1.08367
       -1.05259
       -1.05240
       -1.01553
       -1.06318
       -1.06747
       -1.02282
       -0.99499
       -0.99529
       -1.02870
       -0.98289
       -1.08536
       -1.03674
       -1.04455
       -1.09848
       -0.98389
       -1.00063
       -1.02797
       -1.06628
       -1.01185
       -1.07452
       -1.06173
       -1.03061
       -1.12465
       -1.07266
       -1.04851
       -1.04587
       -1.04237
       -1.03244
       -1.08065
       -1.09446
       -1.08136
       -1.02437
       -1.04896
       -0.93456
       -1.08784
       -1.06935
       -1.00952
       -1.03578
       -0.96728
       -1.05932
       -1.06653
       -1.05601
       -1.03608
       -0.96548
       -1.10651
       -1.03707
       -1.10217
       -1.01492
       -1.05110
       -1.00906
       -1.02082
       -1.08724
       -1.10324
       -1.07651
       -1.09432
       -1.04549
       -1.02415
       -1.00899
       -1.07113
       -1.03827
       -1.08434
       -0.99405
       -1.05985
       -1.05114
       -0.99721
       -0.97639
       -1.10143
       -0.99913
       -0.98454
       -1.07812
       -1.09653
       -1.09620
       -1.02593
       -1.02796
       -0.93562
       -0.98434
       -1.01571
       -1.03300
       -1.09667
       -1.09268
       -1.03095
       -1.00891
       -0.99243
       -0.98445
       -1.03860
       -1.07132
       -1.09929
       -1.07359
       -1.00141
       -0.98906
       -0.97671
       -1.02629
       -1.05452
       -1.01265
       -1.09832
       -1.12612
       -1.13405
       -1.06469
       -1.05573
       -1.04046
       -0.97844
       -1.02082
       -1.07483
       -1.02560
       -1.04730
       -1.07482
       -0.99931
       -1.04641
       -1.02075
       -1.06599
       -1.03597
       -1.01671
       -1.00013
       -0.98201
       -1.00773
       -1.07561
       -1.01654
       -1.13195
       -0.95367
       -1.03962
       -1.04604
       -0.96232
       -1.12859
       -1.03245
       -1.09997
       -1.08282
       -1.07919
       -1.03543
       -1.02978
       -1.09000
       -1.02630
       -1.11936
       -1.04270
       -1.05616
       -1.12842
       -1.08670
       -1.01198
       -1.04185
       -1.05476
       -1.03417
       -1.01137
       -1.07778
       -1.02570
       -1.03693
       -0.98125
       -0.97294
       -1.02976
       -1.09290
       -0.98748
       -0.93945
       -1.07001
       -1.02218
       -1.05798
       -1.01269
       -1.04082
       -1.00666
       -0.97632
       -1.01917
       -1.02360
       -1.05747
       -1.05128
       -1.09627
       -1.00788
       -1.07855
       -1.04082
       -1.02970
       -0.99267
       -1.01897
       -1.02919
       -1.00070
       -1.07897
       -1.02910
       -1.06427
       -1.09371
       -1.01246
       -1.03012
       -1.03307
       -1.05449
       -1.01891
       -1.06074
       -1.05676
       -1.01997
       -1.11706
       -1.07412
       -1.05335
       -1.04259
       -1.06667
       -1.01556
       -1.04658
       -1.07262
       -1.06553
       -1.01265
       -1.01822
       -0.95076
       -1.08912
       -1.05819
       -1.03555
       -1.04611
       -1.00949
       -1.06396
       -1.02503
       -1.08325
       -1.03057
       -0.93891
       -1.10328
       -1.02361
       -1.06846
       -1.00471
       -1.06290
       -1.01010
       -0.98010
       -1.06295
       -1.10404
       -1.06182
       -1.10726
       -1.02144
       -1.03210
       -1.03857
       -1.07450
       -1.04198
       -1.08716
       -0.99925
       -1.04691
       -1.05164
       -1.03104
       -0.99541
       -1.10711
       -1.01385
       -0.99668
       -1.07152
       -1.09457
       -1.10378
       -1.02331
       -1.02532
       -0.93134
       -0.97058
       -0.99267
       -1.07124
       -1.08385
       -1.09006
       -1.03300
       -1.01264
       -1.03274
       -0.97017
       -1.04290
       -1.07989
       -1.08277
       -1.09874
       -1.00063
       -1.01858
       -0.96836
       -1.00075
       -1.06149
       -1.03446
       -1.09618
       -1.10437
       -1.14734
       -1.06753
       -1.06677
       -1.03260
       -0.98722
       -1.03510
       -1.08833
       -1.05029
       -1.03561
       -1.06705
       -1.00865
       -1.04744
       -0.98889
       -1.08850
       -1.02169
       -1.03296
       -1.00595
       -1.00652
       -1.04408
       -1.08352
       -1.01979
       -1.15554
       -0.92276
       -1.04075
       -1.03956
       -0.97215
       -1.08672
       -1.00948
       -1.05929
       -1.06360
       -1.03684
       -1.02747
       -1.04899
       -1.08155
       -1.01117
       -1.06334
       -1.06407
       -1.08053
       -1.08692
       -1.09474
       -0.99625
       -1.05102
       -1.05651
       -1.03123
       -1.02049
       -1.04375
       -0.99642
       -1.06238
       -1.00102
       -0.97923
       -1.02996
       -1.11673
       -1.00723
       -0.94835
       -1.04800
       -1.02805
       -1.09359
       -1.01336
       -1.07944
       -1.01429
       -0.97006
       -1.02304
       -1.03244
       -1.06096
       -1.06133
       -1.09641
       -0.99425
       -1.06041
       -1.03016
       -1.02859
       -0.98805
       -1.04038
       -1.03448
       -0.98622
       -1.01616
       -1.00199
       -1.04608
       -1.10576
       -1.01364
       -1.01688
       -1.04470
       -1.07016
       -1.02306
       -1.04911
       -1.08477
       -1.02705
       -1.08924
       -1.06985
       -1.03072
       -1.03308
       -1.04051
       -0.97888
       -1.05508
       -1.08323
       -1.05190
       -1.02846
       -1.03097
       -0.92482
       -1.14827
       -1.03977
       -0.98637
       -1.03723
       -1.03877
       -1.06816
       -0.98994
       -1.08078
       -1.01306
       -0.98038
       -1.07601
       -1.02244
       -1.04566
       -0.99758
       -1.04738
       -1.01748
       -0.98611
       -1.01772
       -1.09958
       -1.06544
       -1.09071
       -1.01891
       -1.05567
       -1.04757
       -1.06729
       -1.04729
       -1.09328
       -1.01452
       -1.03975
       -1.02700
       -1.04799
       -1.01638
       -1.14624
       -1.00961
       -0.97916
       -1.02754
       -1.09833
       -1.08211
       -1.04658
       -1.02048
       -0.91008
       -0.99719
       -0.99739
       -1.06335
       -1.05204
       -1.09401
       -1.04079
       -1.04540
       -1.06663
       -1.00058
       -1.01269
       -1.08480
       -1.05042
       -1.10539
       -1.01119
       -1.04230
       -0.95746
       -0.99589
       -1.06843
       -1.04780
       -1.11289
       -1.08934
       -1.14518
       -1.07452
       -1.06237
       -1.04315
       -0.97602
       -1.01852
       -1.08414
       -1.03809
       -1.04265
       -1.09258
       -0.99606
       -1.03861
       -0.94434
       -1.08605
       -1.03752
       -1.00902
       -0.98709
       -1.00265
       -1.04605
       -1.07366
       -1.02308
       -1.14134
       -0.90689
       -1.03116
       -1.04881
       -0.98148
       -1.08363
       -1.01040
       -1.06716
       -1.06103
       -1.05084
       -1.04932
       -1.05456
       -1.06229
       -1.03789
       -1.06608
       -1.05224
       -1.08591
       -1.07890
       -1.09920
       -0.99827
       -1.08672
       -1.07181
       -1.04957
       -1.02148
       -1.03974
       -1.00488
       -1.07241
       -0.98584
       -1.02561
       -1.04697
       -1.10338
       -1.00196
       -0.95179
       -1.04627
       -1.01664
       -1.08660
       -1.03169
       -1.08824
       -1.01436
       -0.96570
       -1.01582
       -1.03705
       -1.05194
       -1.05751
       -1.10957
       -0.99937
       -1.04747
       -1.02113
       -1.04562
       -0.96679
       -1.05125
       -1.07418
       -1.02883
       -1.01240
       -0.99283
       -1.05974
       -1.08304
       -1.02170
       -1.01537
       -1.08350
       -1.07897
       -1.02472
       -1.04548
       -1.08258
       -1.04052
       -1.08013
       -1.06479
       -1.03095
       -1.02515
       -1.04598
       -0.99010
       -1.07929
       -1.07946
       -1.06724
       -1.04821
       -1.01353
       -0.94261
       -1.10629
       -1.01751
       -0.99450
       -1.04741
       -1.01031
       -1.08058
       -0.99233
       -1.10080
       -0.98518
       -0.95504
       -1.08584
       -1.03879
       -1.06554
       -0.98847
       -1.05969
       -1.02210
       -0.98919
       -1.03222
       -1.06070
       -1.04371
       -1.08760
       -0.98068
       -1.00433
       -1.05037
       -1.03047
       -1.07223
       -1.06863
       -1.03530
       -1.04203
       -1.02692
       -1.00597
       -0.99663
       -1.13517
       -1.03320
       -0.96181
       -1.02825
       -1.09874
       -1.09125
       -1.05255
       -1.01019
       -0.90669
       -0.99541
       -1.00791
       -1.04960
       -1.01212
       -1.10402
       -1.04396
       -1.04178
       -1.07449
       -0.97770
       -0.99208
       -1.08688
       -1.03601
       -1.06914
       -1.02734
       -1.01819
       -0.96910
       -0.99073
       -1.07540
       -1.05065
       -1.07504
       -1.05408
       -1.11156
       -1.07555
       -1.07428
       -1.05787
       -0.98193
       -0.98869
       -1.07208
       -1.06295
       -1.04564
       -1.09177
       -1.01709
       -1.00599
       -0.93917
       -1.06451
       -1.02410
       -0.99911
       -0.99658
       -0.99545
       -1.03085
       -1.02891
       -1.03418
       -1.13148
       -0.90988
       -1.01288
       -1.08146
       -0.99644
       -1.07285
       -1.01592
       -1.06146
       -1.05709
       -1.07189
       -1.08643
       -1.03281
       -1.07266
       -1.05082
       -1.06658
       -1.06187
       -1.07628
       -1.09367
       -1.08397
       -0.99925
       -1.06637
       -1.05827
       -1.04159
       -1.01112
       -1.05901
       -1.02512
       -1.09186
       -0.99749
       -1.04497
       -1.07297
       -1.09571
       -1.03442
       -0.98346
       -1.05915
       -1.05274
       -1.09557
       -1.05389
       -1.10025
       -0.97955
       -0.97496
       -1.00814
       -1.02640
       -1.04579
       -1.07962
       -1.12442
       -0.99509
       -1.04727
       -1.01594
       -1.04595
       -0.96322
       -1.02766
       -1.07096
       -1.01142
       -1.00225
       -0.97300
       -1.04378
       -1.04347
       -1.00890
       -1.02082
       -1.08341
       -1.08338
       -1.00353
       -1.05407
       -1.07792
       -1.05714
       -1.07507
       -1.04694
       -1.01436
       -1.00462
       -1.05437
       -1.00460
       -1.04358
       -1.08142
       -1.06328
       -1.06976
       -1.03345
       -0.90979
       -1.08316
       -1.02698
       -1.00052
       -1.06307
       -1.01217
       -1.05765
       -0.98579
       -1.11947
       -0.96216
       -0.91849
       -1.07502
       -1.01038
       -1.04137
       -0.97475
       -1.06620
       -1.03558
       -0.99555
       -1.03203
       -1.04823
       -1.03427
       -1.07765
       -1.00688
       -0.99776
       -1.04605
       -1.02390
       -1.05993
       -1.06932
       -1.04127
       -1.05309
       -1.03936
       -1.02545
       -1.00229
       -1.10999
       -1.02000
       -0.97026
       -1.04405
       -1.06648
       -1.07831
       -1.04520
       -1.01810
       -0.93280
       -0.97277
       -1.00393
       -1.03709
       -0.99247
       -1.08855
       -1.02894
       -1.06268
       -1.08550
       -0.98817
       -1.02017
       -1.07729
       -1.04098
       -1.04276
       -1.02069
       -1.01131
       -0.98620
       -0.97852
       -1.07316
       -1.08891
       -1.07484
       -1.03365
       -1.12247
       -1.06605
       -1.07018
       -1.04924
       -1.00352
       -0.97025
       -1.09611
       -1.10159
       -1.06404
       -1.08403
       -1.02094
       -1.01095
       -0.95943
       -1.05859
       -1.04446
       -0.98537
       -0.97491
       -1.00913
       -1.02742
       -1.02229
       -1.05864
       -1.12216
       -0.89261
       -1.02729
       -1.08835
       -0.97897
       -1.08228
       -1.01533
       -1.05039
       -1.04396
       -1.09176
       -1.04856
       -1.01092
       -1.05310
       -1.04806
       -1.06633
       -1.04661
       -1.07478
       -1.09428
       -1.08457
       -1.00980
       -1.02779
       -1.03558
       -1.06885
       -1.00092
       -1.05480
       -1.01528
       -1.10535
       -0.97425
       -1.04717
       -1.07182
       -1.12578
       -1.04107
       -1.00776
       -1.07444
       -1.03004
       -1.08823
       -1.05071
       -1.07181
       -0.97564
       -0.98998
       -0.97551
       -1.03074
       -1.01615
       -1.08215
       -1.11294
       -1.00946
       -1.06650
       -1.02185
       -1.03356
       -0.95961
       -1.00532
       -1.07592
       -1.01332
       -0.98915
       -0.95959
       -1.01308
       -1.06475
       -1.02283
       -0.98867
       -1.07373
       -1.09476
       -0.99804
       -1.06415
       -1.07896
       -1.05671
       -1.07004
       -1.05485
       -1.01388
       -1.00872
       -1.05908
       -1.01282
       -1.00679
       -1.07981
       -1.05516
       -1.05497
       -1.03376
       -0.92390
       -1.03287
       -1.03120
       -1.01035
       -1.08518
       -1.00282
       -1.08581
       -0.98452
       -1.11521
       -0.97999
       -0.90881
       -1.06039
       -1.01947
       -1.06674
       -0.98865
       -1.08750
       -1.04169
       -0.98242
       -1.04333
       -1.03576
       -1.01524
       -1.07307
       -1.00680
       -1.00555
       -1.04495
       -1.01514
       -1.05035
       -1.05545
       -1.03529
       -1.03621
       -1.01006
       -1.00894
       -1.01673
       -1.17777
       -1.04976
       -0.95006
       -1.07282
       -1.06635
       -1.04952
       -1.05654
       -1.02725
       -0.95738
       -0.95069
       -0.97840
       -1.03326
       -0.97730
       -1.10391
       -1.01628
       -1.05640
       -1.11215
       -0.99583
       -1.01751
       -1.06866
       -1.01839
       -1.02502
       -1.04437
       -0.99803
       -0.97960
       -0.97906
       -1.03760
       -1.06730
       -1.09100
       -1.05008
       -1.10616
       -1.05450
       -1.06416
       -1.08900
       -1.01790
       -0.98321
       -1.08344
       -1.10942
       -1.06151
       -1.08860
       -1.01404
       -1.00817
       -0.97520
       -1.06115
       -1.04018
       -1.01501
       -1.01851
       -0.98486
       -1.03727
       -1.02941
       -1.06351
       -1.09572
       -0.89203
       -1.06636
       -1.11084
       -1.01230
       -1.09708
       -1.01129
       -1.05872
       -1.03236
       -1.11068
       -1.04857
       -1.02146
       -1.04048
       -1.04620
       -1.05110
       -1.04874
       -1.06446
       -1.09406
       -1.06473
       -1.01713
       -1.04204
       -1.00865
       -1.06784
       -1.03095
       -1.08124
       -1.03900
       -1.07636
       -0.95688
       -1.01447
       -1.06147
       -1.08806
       -1.01419
       -1.01730
       -1.06681
       -1.04515
       -1.08402
       -1.06881
       -1.06162
       -0.94035
       -0.99328
       -1.00551
       -1.05426
       -0.99032
       -1.07484
       -1.09901
       -1.01249
       -1.05395
       -1.01714
       -1.05555
       -0.98172
       -0.97481
       -1.09794
       -1.01259
       -0.98474
       -0.97475
       -1.02733
       -1.05044
       -1.04927
       -1.01417
       -1.08817
       -1.07615
       -1.05357
       -1.04800
       -1.09825
       -1.04354
       -1.06441
       -1.06670
       -1.01675
       -1.02359
       -1.04296
       -0.99990
       -1.02882
       -1.09377
       -1.07176
       -1.06871
       -1.03044
       -0.92005
       -1.00801
       -1.01830
       -1.00140
       -1.04671
       -1.00788
       -1.08177
       -0.97265
       -1.12176
       -0.98979
       -0.89588
       -1.02796
       -1.02104
       -1.07391
       -0.98822
       -1.08595
       -1.05851
       -0.97711
       -1.07198
       -1.06221
       -1.03265
       -1.09036
       -1.00355
       -0.99613
       -1.03977
       -1.01912
       -1.06637
       -1.06752
       -1.03185
       -1.01557
       -0.99537
       -1.02260
       -1.03255
       -1.17241
       -1.08643
       -0.92644
       -1.06902
       -1.03622
       -1.06174
       -1.04809
       -1.00942
       -0.93506
       -0.97392
       -0.94509
       -1.03454
       -0.96611
       -1.09313
       -0.99432
       -1.04804
       -1.08151
       -0.97592
       -1.02336
       -1.06627
       -1.06508
       -1.02721
       -1.02669
       -0.97529
       -1.01412
       -0.97234
       -1.05012
       -1.06287
       -1.09235
       -1.04455
       -1.11649
       -1.05010
       -1.05254
       -1.10977
       -1.02875
       -0.98701
       -1.08333
       -1.10617
       -1.07162
       -1.10950
       -1.03732
       -1.02703
       -0.96337
       -1.05063
       -1.05717
       -1.03568
       -1.03433
       -1.00436
       -1.03998
       -1.03620
       -1.02980
       -1.11693
       -0.89386
       -1.04123
       -1.12571
       -1.03181
       -1.07206
       -1.00115
       -1.04965
       -1.03255
       -1.09049
       -1.02798
       -1.00262
       -1.02401
       -1.04702
       -1.04792
       -1.02539
       -1.07561
       -1.08128
       -1.06179
       -1.00425
       -1.04144
       -0.99662
       -1.07244
       -1.02983
       -1.04557
       -1.04216
       -1.06314
       -0.95025
       -1.02136
       -1.06101
       -1.14181
       -1.03430
       -1.01710
       -1.06927
       -1.03418
       -1.06156
       -1.05469
       -1.01815
       -0.95040
       -0.97997
       -1.01129
       -1.07545
       -1.00626
       -1.05677
       -1.11083
       -1.03831
       -1.05628
       -1.02735
       -1.05413
       -0.97115
       -1.00107
       -1.11860
       -1.01967
       -0.98943
       -0.98162
       -1.01650
       -1.07161
       -1.04040
       -1.02022
       -1.11741
       -1.06367
       -1.03632
       -1.06744
       -1.13076
       -1.02985
       -1.05714
       -1.07096
       -1.00871
       -1.05439
       -1.06486
       -0.99969
       -1.02049
       -1.09469
       -1.04423
       -1.05720
       -1.04224
       -0.91414
       -0.99690
       -0.99551
       -1.04231
       -1.08360
       -1.01636
       -1.08666
       -0.95279
       -1.09735
       -0.98942
       -0.88332
       -0.99304
       -0.98554
       -1.07362
       -0.99985
       -1.07087
       -1.06928
       -0.99833
       -1.05454
       -1.06110
       -1.02087
       -1.07489
       -1.01366
       -0.99292
       -1.05242
       -1.01753
       -1.05163
       -1.04744
       -1.03292
       -1.02854
       -1.01890
       -1.07602
       -1.02411
       -1.12897
       -1.09768
       -0.94635
       -1.05818
       -1.05148
       -1.04368
       -1.06908
       -0.97334
       -0.94966
       -0.99572
       -0.95169
       -1.02796
       -0.96035
       -1.11910
       -1.02344
       -1.08135
       -1.08108
       -0.96832
       -1.05430
       -1.06148
       -1.05837
       -1.03276
       -1.03714
       -0.98398
       -1.01233
       -0.99346
       -1.04085
       -1.03499
       -1.07813
       -1.03574
       -1.09881
       -1.03794
       -1.06690
       -1.08399
       -1.01974
       -1.00235
       -1.09401
       -1.06723
       -1.06954
       -1.09520
       -1.05142
       -1.01822
       -0.96678
       -1.07471
       -1.03901
       -1.04075
       -1.02685
       -1.01697
       -1.05191
       -1.05980
       -1.02436
       -1.09592
       -0.87105
       -1.03706
       -1.10888
       -1.04469
       -1.05906
       -0.96285
       -1.07250
       -1.03531
       -1.05852
       -1.01404
       -0.99356
       -1.02827
       -1.06799
       -1.06618
       -1.04800
       -1.07612
       -1.06944
       -1.03364
       -1.02219
       -1.02636
       -0.98564
       -1.10312
       -1.05076
       -1.03276
       -1.00652
       -1.07275
       -0.93472
       -1.06629
       -1.05523
       -1.11415
       -1.05146
       -1.03434
       -1.07537
       -1.03119
       -1.05550
       -1.04953
       -1.01480
       -0.97053
       -0.98713
       -1.01056
       -1.06789
       -1.00994
       -1.05022
       -1.12839
       -1.02149
       -1.03407
       -1.03183
       -1.06063
       -0.99010
       -0.98482
       -1.08339
       -1.02361
       -1.00196
       -0.95871
       -0.97712
       -1.04980
       -1.08078
       -1.03167
       -1.11735
       -1.03974
       -1.06714
       -1.08281
       -1.12363
       -1.02880
       -1.04083
       -1.05386
       -0.97944
       -1.02085
       -1.07383
       -0.99760
       -0.99588
       -1.08304
       -1.04265
       -1.02720
       -1.02517
       -0.93048
       -0.97802
       -1.00073
       -1.05725
       -1.07077
       -1.01939
       -1.04869
       -0.97215
       -1.07956
       -0.99423
       -0.88275
       -0.95854
       -0.98005
       -1.05202
       -0.99304
       -1.08245
       -1.06815
       -0.97043
       -1.05998
       -1.03771
       -0.99831
       -1.06957
       -0.96248
       -1.03027
       -1.02019
       -1.01550
       -1.02689
       -1.04300
       -1.03811
       -1.01096
       -1.02465
       -1.06809
       -1.03020
       -1.11884
       -1.09351
       -0.95974
       -1.05831
       -1.02674
       -1.05304
       -1.03784
       -0.96750
       -0.96464
       -0.98981
       -0.95262
       -1.02407
       -0.97265
       -1.09878
       -1.00252
       -1.07489
       -1.08812
       -0.98740
       -1.05114
       -1.06314
       -1.04858
       -1.03574
       -1.02154
       -0.97268
       -1.00025
       -0.98499
       -1.04380
       -1.04886
       -1.07772
       -1.05300
       -1.08881
       -1.02025
       -1.06556
       -1.07382
       -1.03564
       -0.99070
       -1.09463
       -1.05416
       -1.03441
       -1.11202
       -1.04716
       -1.04085
       -0.97939
       -1.08925
       -1.10078
       -1.06246
       -1.04989
       -1.03145
       -1.04078
       -1.05310
       -1.04624
       -1.10839
       -0.87387
       -1.03479
       -1.14560
       -1.05150
       -1.07117
       -0.98367
       -1.07998
       -1.03091
       -1.01605
       -0.99583
       -1.00108
       -1.04900
       -1.04936
       -1.05864
       -1.00891
       -1.07251
       -1.06222
       -1.03774
       -0.99681
       -1.06674
       -0.95156
       -1.08835
       -1.07228
       -1.03901
       -1.02137
       -1.06231
       -0.93025
       -1.09537
       -1.06534
       -1.10987
       -1.02677
       -1.02891
       -1.11290
       -1.05029
       -1.04429
       -1.04768
       -1.03617
       -0.98847
       -1.01423
       -1.00752
       -1.02959
       -1.05145
       -1.03190
       -1.11133
       -1.02601
       -1.06205
       -1.02064
       -1.03433
       -1.00663
       -0.96573
       -1.06352
       -1.03872
       -1.00911
       -0.93425
       -0.95772
       -1.05722
       -1.06680
       -1.02345
       -1.12291
       -1.00198
       -1.06321
       -1.08938
       -1.11682
       -1.04037
       -1.03627
       -1.06780
       -0.96096
       -1.01759
       -1.07373
       -0.99206
       -0.99220
       -1.08448
       -1.03348
       -1.02744
       -1.03435
       -0.93277
       -0.95190
       -0.97201
       -1.08755
       -1.03259
       -1.04369
       -1.05515
       -0.93452
       -1.05623
       -1.01303
       -0.85269
       -0.95804
       -0.98296
       -1.01524
       -1.00783
       -1.06078
       -1.08616
       -0.96354
       -1.05212
       -1.05725
       -0.98005
       -1.05334
       -0.96067
       -1.04933
       -1.04192
       -0.99785
       -1.03114
       -1.02450
       -1.05429
       -0.98490
       -1.03496
       -1.07617
       -0.99593
       -1.11020
       -1.06215
       -0.93317
       -1.04330
       -1.03425
       -1.04241
       -1.03712
       -0.95610
       -0.97252
       -0.99648
       -0.92285
       -1.02736
       -0.97653
       -1.07871
       -1.01895
       -1.09690
       -1.09263
       -1.00681
       -1.04084
       -1.05239
       -1.06225
       -1.04036
       -1.00661
       -0.99379
       -0.99066
       -0.98772
       -1.03371
       -1.04367
       -1.03193
       -1.03244
       -1.10847
       -1.02645
       -1.06991
       -1.09973
       -1.05073
       -0.97414
       -1.07187
       -1.05824
       -1.05708
       -1.08045
       -1.05023
       -1.04864
       -0.95094
       -1.07820
       -1.06299
       -1.03536
       -1.06699
       -1.03969
       -0.99559
       -1.02219
       -1.05710
       -1.08161
       -0.84187
       -1.02798
       -1.11780
       -1.03876
       -1.08126
       -0.96227
       -1.09784
       -1.00551
       -1.02541
       -0.99748
       -0.99882
       -1.04232
       -1.04385
       -1.06791
       -1.02947
       -1.09564
       -1.08569
       -1.04745
       -0.98284
       -1.08544
       -0.99621
       -1.05922
       -1.06051
       -1.02716
       -1.00800
       -1.08088
       -0.93702
       -1.07424
       -1.06292
       -1.09855
       -1.01542
       -1.01180
       -1.11323
       -1.04755
       -1.02811
       -1.05191
       -1.03888
       -0.98706
       -1.00919
       -1.01253
       -1.02685
       -1.04577
       -1.03256
       -1.09452
       -1.01868
       -1.03037
       -1.01172
       -1.02544
       -0.98557
       -0.95765
       -1.05132
       -1.05370
       -0.99243
       -0.93129
       -0.92965
       -1.05346
       -1.08600
       -1.00127
       -1.12333
       -0.99241
       -1.07721
       -1.06146
       -1.09176
       -1.03798
       -1.04806
       -1.07447
       -0.95892
       -1.00929
       -1.05494
       -0.99525
       -0.98621
       -1.08157
       -1.00993
       -1.01665
       -1.00647
       -0.93712
       -0.95817
       -0.98604
       -1.08541
       -1.05761
       -1.03260
       -1.05600
       -0.92961
       -1.07323
       -1.02331
       -0.87452
       -0.92736
       -0.98451
       -1.06637
       -0.99973
       -1.04719
       -1.07082
       -0.93981
       -1.05661
       -1.02806
       -1.01186
       -1.05359
       -0.99092
       -1.06294
       -1.08153
       -0.97228
       -1.02258
       -1.02654
       -1.06239
       -0.97157
       -1.04178
       -1.05239
       -0.96844
       -1.10945
       -1.05940
       -0.93915
       -1.03217
       -1.04525
       -1.01763
       -1.08976
       -0.94569
       -0.99177
       -1.01432
       -0.89603
       -1.01880
       -1.00205
       -1.08514
       -1.04330
       -1.08590
       -1.12963
       -0.99816
       -1.03796
       -1.05221
       -1.06956
       -1.03471
       -1.01208
       -0.98781
       -0.97221
       -0.99842
       -1.04534
       -1.03501
       -0.99455
       -1.03072
       -1.08431
       -1.07624
       -1.06321
       -1.12419
       -1.06715
       -0.97301
       -1.07728
       -1.03205
       -1.06718
       -1.06664
       -1.08565
       -1.03871
       -0.94320
       -1.08311
       -1.04482
       -1.03494
       -1.05014
       -1.03940
       -1.02490
       -1.00273
       -1.04937
       -1.08789
       -0.84439
       -1.04347
       -1.10157
       -1.02356
       -1.07181
       -0.98404
       -1.07444
       -1.00230
       -1.01674
       -1.02175
       -1.01437
       -1.02004
       -1.02409
       -1.05993
       -1.00885
       -1.08211
       -1.06682
       -1.04877
       -0.99597
       -1.08696
       -0.98989
       -1.04242
       -1.08178
       -1.00269
       -0.99802
       -1.08088
       -0.97078
       -1.06640
       -1.02147
       -1.09186
       -1.03864
       -1.00808
       -1.08499
       -1.03238
       -1.02422
       -1.06249
       -1.05641
       -1.01174
       -0.99816
       -1.01953
       -1.04798
       -1.06156
       -1.03045
       -1.07473
       -0.99616
       -1.03005
       -1.00634
       -1.03886
       -1.00650
       -0.95063
       -1.04510
       -1.02244
       -0.97477
       -0.91597
       -0.93462
       -1.03088
       -1.07016
       -0.98464
       -1.08886
       -0.98969
       -1.08242
       -1.07189
       -1.11138
       -1.01475
       -1.04608
       -1.05857
       -0.93996
       -1.01219
       -1.04109
       -0.99312
       -0.96695
       -1.07052
       -1.02082
       -1.00868
       -0.99254
       -0.92472
       -0.96498
       -1.00482
       -1.09659
       -1.05142
       -1.01197
       -1.04048
       -0.94636
       -1.03905
       -1.02133
       -0.88014
       -0.95620
       -0.99463
       -1.05462
       -1.00204
       -1.02954
       -1.10073
       -0.92051
       -1.04981
       -1.06089
       -1.04766
       -1.04125
       -1.02818
       -1.04034
       -1.07135
       -0.96043
       -1.02029
       -1.03466
       -1.07132
       -0.99632
       -1.01870
       -1.02835
       -0.97719
       -1.08064
       -1.04184
       -0.98064
       -1.05585
       -1.01610
       -1.02000
       -1.06286
       -0.96288
       -0.99373
       -1.02434
       -0.86851
       -0.99941
       -0.98441
       -1.09023
       -1.08402
       -1.05241
       -1.11724
       -0.98962
       -1.05320
       -1.03327
       -1.06125
       -1.02286
       -1.01414
       -1.02527
       -0.95775
       -1.02143
       -1.03702
       -1.07404
       -0.99412
       -1.04473
       -1.09856
       -1.07471
       -1.03622
       -1.10301
       -1.04412
       -0.94723
       -1.06695
       -1.00200
       -1.05120
       -1.08377
       -1.10050
       -0.99882
       -0.94699
       -1.04398
       -1.05189
       -1.02783
       -1.07684
       -1.04033
       -1.01068
       -1.00431
       -1.04582
       -1.08663
       -0.82227
       -1.05942
       -1.06824
       -1.02042
       -1.07123
       -0.99770
       -1.08580
       -1.01214
       -1.00638
       -1.02210
       -1.01714
       -0.97198
       -1.01306
       -1.02511
       -0.98382
       -1.08286
       -1.05471
       -1.04447
       -0.99787
       -1.07290
       -0.99282
       -1.06848
       -1.08596
       -0.99803
       -0.97233
       -1.05629
       -0.96806
       -1.06008
       -1.03583
       -1.05643
       -1.03940
       -1.00032
       -1.11837
       -1.04844
       -1.03498
       -1.06793
       -1.04805
       -1.01229
       -1.03024
       -1.02778
       -1.04150
       -1.04047
       -1.01449
       -1.08889
       -0.94620
       -1.03875
       -1.00971
       -1.04560
       -1.01726
       -0.95155
       -1.05153
       -1.01754
       -0.96923
       -0.92856
       -0.93969
       -1.04023
       -1.07691
       -0.99589
       -1.07553
       -1.00422
       -1.05674
       -1.07127
       -1.10740
       -1.03814
       -1.08654
       -1.06546
       -0.91516
       -1.01395
       -1.02725
       -0.99492
       -0.94287
       -1.06914
       -1.04327
       -1.00043
       -1.00649
       -0.94167
       -0.97123
       -1.01893
       -1.09633
       -1.05954
       -0.99158
       -1.06584
       -0.95623
       -1.05134
       -1.00183
       -0.90714
       -0.95995
       -0.99423
       -1.05928
       -1.03379
       -1.00020
       -1.06730
       -0.93003
       -1.06213
       -1.04650
       -1.05132
       -1.04448
       -1.02591
       -1.05295
       -1.09095
       -0.94867
       -1.01742
       -1.01801
       -1.07925
       -1.01650
       -1.00409
       -1.04036
       -1.00794
       -1.06767
       -1.03749
       -0.95377
       -1.04511
       -1.02707
       -0.99156
       -1.06504
       -0.95317
       -1.01326
       -1.05085
       -0.87094
       -1.02068
       -0.97274
       -1.12615
       -1.08650
       -1.07608
       -1.08519
       -0.98472
       -1.03811
       -1.03744
       -1.08962
       -1.05642
       -0.99410
       -1.02349
       -0.99525
       -1.00620
       -1.03776
       -1.02886
       -0.97828
       -1.02553
       -1.11214
       -1.06894
       -1.05060
       -1.08224
       -1.00926
       -0.94396
       -1.08725
       -0.98213
       -1.05733
       -1.04674
       -1.12383
       -0.97739
       -0.94606
       -1.02952
       -1.04825
       -1.01169
       -1.06160
       -1.05673
       -0.99063
       -1.01247
       -1.05569
       -1.05637
       -0.83184
       -1.05238
       -1.07294
       -1.01121
       -1.03803
       -1.01115
       -1.10544
       -0.98884
       -1.03879
       -0.99600
       -1.02835
       -1.01456
       -1.01309
       -0.99503
       -0.99147
       -1.09362
       -1.04354
       -1.03113
       -0.99828
       -1.06586
       -0.98034
       -1.05161
       -1.07437
       -1.00696
       -0.96343
       -1.06609
       -0.95525
       -1.07468
       -1.02103
       -1.05364
       -1.03821
       -0.98124
       -1.08591
       -1.06335
       -1.04405
       -1.03733
       -1.02479
       -0.99888
       -1.05519
       -1.03633
       -1.04658
       -1.00058
       -1.01562
       -1.09235
       -0.95527
       -1.05263
       -1.03871
       -1.05898
       -1.01214
       -0.97158
       -1.01383
       -1.00065
       -0.97789
       -0.94926
       -0.92516
       -1.05504
       -1.06630
       -0.99335
       -1.07782
       -1.01338
       -1.03851
       -1.07211
       -1.08584
       -1.04776
       -1.04939
       -1.04502
       -0.89818
       -1.04844
       -1.01642
       -0.99692
       -0.95427
       -1.06646
       -1.07644
       -0.97985
       -0.98319
       -0.94152
       -0.97558
       -0.98834
       -1.05801
       -1.07882
       -1.01289
       -1.06606
       -0.95650
       -1.06862
       -1.01287
       -0.89736
       -0.93232
       -0.97973
       -1.02135
       -1.02548
       -1.00301
       -1.06645
       -0.91809
       -1.07133
       -0.98910
       -1.05046
       -1.03958
       -1.02119
       -1.05460
       -1.06271
       -0.96318
       -1.00954
       -1.00194
       -1.06718
       -1.02528
       -1.00045
       -1.02021
       -1.00458
       -1.05078
       -1.00586
       -0.95149
       -1.02203
       -1.05373
       -1.00282
       -1.02023
       -0.96848
       -1.01076
       -1.02389
       -0.88136
       -1.01717
       -0.99693
       -1.14037
       -1.07648
       -1.05431
       -1.06615
       -1.02174
       -1.01593
       -1.03604
       -1.04462
       -1.01345
       -1.02709
       -1.00146
       -0.96420
       -1.00016
       -1.04108
       -1.03014
       -0.96536
       -1.03161
       -1.09985
       -1.04714
       -1.07124
       -1.07402
       -1.00435
       -0.92111
       -1.07859
       -0.97939
       -1.03926
       -1.05868
       -1.08861
       -0.96272
       -0.96043
       -1.07527
       -1.07443
       -1.02700
       -1.07257
       -1.05234
       -0.98342
       -1.01419
       -1.05529
       -1.03431
       -0.84459
       -1.03455
       -1.08137
       -1.04094
       -1.01011
       -1.01199
       -1.09791
       -0.98371
       -1.02677
       -0.97703
       -1.04589
       -1.00014
       -1.02380
       -0.98965
       -0.98535
       -1.09549
       -1.04758
       -1.03825
       -0.98530
       -1.04265
       -0.97713
       -1.04145
       -1.05435
       -1.00296
       -0.96631
       -1.05684
       -0.97423
       -1.06898
       -1.01669
       -1.04296
       -1.05499
       -1.02106
       -1.06643
       -1.03966
       -1.05903
       -1.03706
       -1.02982
       -0.98550
       -1.04689
       -1.00248
       -1.04786
       -0.97611
       -1.01735
       -1.06056
       -0.98485
       -1.05270
       -1.04083
       -1.03863
       -0.98331
       -0.94778
       -0.99848
       -0.99799
       -0.98132
       -0.91645
       -0.91603
       -1.04033
       -1.07215
       -1.00456
       -1.04819
       -1.02443
       -1.02325
       -1.06827
       -1.09055
       -1.05739
       -1.04050
       -1.03044
       -0.89921
       -1.04344
       -1.02623
       -1.01032
       -0.96860
       -1.10185
       -1.06440
       -0.96537
       -1.00503
       -0.94906
       -0.97855
       -0.98986
       -1.04676
       -1.07128
       -1.02822
       -1.10280
       -0.96154
       -1.07816
       -1.00019
       -0.88541
       -0.93899
       -0.96176
       -1.08139
       -1.02149
       -0.99943
       -1.07576
       -0.91511
       -1.04267
       -0.98383
       -1.05069
       -1.06193
       -1.03360
       -1.03661
       -1.06487
       -0.94364
       -1.01560
       -1.03022
       -1.04273
       -1.01586
       -1.04045
       -1.00907
       -1.03088
       -0.99334
       -1.01641
       -0.95030
       -1.02777
       -1.06870
       -0.99764
       -1.01311
       -1.01205
       -1.01156
       -1.05337
       -0.87020
       -0.99769
       -1.02549
       -1.11682
       -1.10402
       -1.04406
       -1.04480
       -1.01530
       -1.02402
       -1.04953
       -1.03747
       -1.01956
       -1.04993
       -1.00907
       -0.99943
       -1.01552
       -1.04243
       -1.02992
       -0.97225
       -1.02373
       -1.11857
       -1.04641
       -1.08575
       -1.08436
       -0.99960
       -0.92069
       -1.05725
       -0.97640
       -1.04339
       -1.07275
       -1.04328
       -0.95474
       -0.96748
       -1.06794
       -1.04479
       -1.02474
       -1.07335
       -1.04465
       -1.02958
       -1.01451
       -1.07472
       -1.03105
       -0.87221
       -1.04824
       -1.07507
       -1.03447
       -1.01577
       -1.01335
       -1.07069
       -0.97175
       -1.04972
       -0.95825
       -1.05591
       -1.02089
       -1.02610
       -1.00475
       -0.98198
       -1.10198
       -1.06664
       -1.01887
       -0.98012
       -1.07008
       -1.01818
       -1.03065
       -1.01329
       -1.01544
       -0.96986
       -1.09266
       -0.98680
       -1.08219
       -1.01946
       -1.00963
       -1.03002
       -1.03032
       -1.06550
       -1.00317
       -1.04752
       -1.02643
       -1.01961
       -0.97037
       -1.05042
       -1.02689
       -1.03674
       -0.99362
       -0.99329
       -1.07714
       -0.98892
       -1.04657
       -1.00789
       -1.05505
       -0.96792
       -0.97174
       -1.01350
       -0.99318
       -1.00292
       -0.89646
       -0.90189
       -1.04273
       -1.07372
       -1.00885
       -1.04673
       -1.02410
       -1.03844
       -1.06042
       -1.04013
       -1.06355
       -1.02979
       -1.03153
       -0.90448
       -1.03152
       -0.99144
       -1.02183
       -0.95427
       -1.09904
       -1.03098
       -0.98919
       -1.00546
       -0.95019
       -0.96750
       -0.98244
       -1.04714
       -1.00477
       -1.02644
       -1.10882
       -0.94235
       -1.05953
       -1.01076
       -0.88841
       -0.92768
       -0.95483
       -1.06358
       -1.05102
       -0.96315
       -1.08269
       -0.92474
       -1.05727
       -0.97430
       -1.00871
       -1.05428
       -1.00109
       -1.05302
       -1.04787
       -0.94574
       -1.00923
       -1.03152
       -1.02174
       -1.02057
       -0.99391
       -1.00871
       -1.05134
       -1.00606
       -1.00804
       -0.93886
       -1.05974
       -1.08062
       -0.99268
       -0.96984
       -1.03616
       -1.02134
       -1.06611
       -0.86595
       -0.98043
       -1.01536
       -1.11725
       -1.07635
       -1.01611
       -1.03220
       -1.01015
       -1.03637
       -1.02413
       -1.05115
       -1.02148
       -1.03601
       -1.03076
       -0.97757
       -0.99444
       -1.04312
       -0.99896
       -0.98111
       -1.05360
       -1.11262
       -1.04351
       -1.10195
       -1.09654
       -0.99113
       -0.91061
       -1.02200
       -0.98942
       -1.03771
       -1.08709
       -1.02176
       -0.96892
       -0.96278
       -1.02670
       -1.04303
       -1.05411
       -1.03088
       -1.05064
       -1.05376
       -1.00527
       -1.07674
       -1.00528
       -0.89114
       -1.05603
       -1.07133
       -1.04238
       -1.00190
       -1.02632
       -1.07328
       -0.96684
       -1.00901
       -0.96812
       -1.07081
       -0.99721
       -1.02137
       -1.00478
       -1.01641
       -1.10116
       -1.07675
       -0.98705
       -0.99934
       -1.05829
       -1.04809
       -1.04690
       -1.00909
       -1.03811
       -0.97809
       -1.06679
       -0.98514
       -1.07943
       -1.02566
       -0.98045
       -1.01952
       -1.03942
       -1.07121
       -0.99782
       -1.08013
       -1.03450
       -1.06106
       -0.99279
       -1.04576
       -1.01229
       -1.02309
       -1.00008
       -1.00145
       -1.07408
       -0.98606
       -1.06076
       -1.02758
       -1.05931
       -0.95751
       -0.99416
       -1.00218
       -0.96382
       -1.01111
       -0.90901
       -0.90754
       -1.02826
       -1.09077
       -1.05096
       -1.02072
       -1.00894
       -1.02185
       -1.08009
       -1.05143
       -1.05206
       -1.02347
       -1.00843
       -0.88812
       -1.01965
       -0.99733
       -1.04351
       -0.96112
       -1.09979
       -1.00970
       -0.97585
       -0.99446
       -0.93861
       -0.96958
       -0.98515
       -1.03066
       -1.03404
       -0.98869
       -1.10785
       -0.94435
       -1.06915
       -1.01663
       -0.90721
       -0.91153
       -0.95558
       -1.08355
       -1.06591
       -0.95441
       -1.04525
       -0.95037
       -1.06160
       -0.97242
       -1.00631
       -1.05263
       -1.01192
       -1.07853
       -1.05821
       -0.92938
       -0.99133
       -1.01483
       -1.01863
       -1.00843
       -1.00347
       -1.02146
       -1.05366
       -1.01552
       -1.02909
       -0.95431
       -1.06774
       -1.09632
       -1.00926
       -0.98398
       -1.01571
       -1.00805
       -1.06635
       -0.85835
       -1.00643
       -1.03090
       -1.07599
       -1.08424
       -1.01562
       -1.02887
       -1.01074
       -1.05907
       -0.97297
       -1.04955
       -1.01744
       -1.02713
       -1.02105
       -0.96654
       -0.97573
       -1.04233
       -1.01958
       -0.97948
       -1.06106
       -1.11052
       -1.05438
       -1.09028
       -1.08628
       -0.99835
       -0.91595
       -1.02495
       -1.02676
       -1.04629
       -1.10025
       -1.04674
       -0.98606
       -0.97070
       -1.02706
       -1.03173
       -1.05741
       -1.03028
       -1.08382
       -1.06055
       -0.99803
       -1.03615
       -1.01504
       -0.88292
       -1.08985
       -1.11560
       -1.02448
       -0.99604
       -1.02405
       -1.06811
       -0.98964
       -1.04014
       -0.96130
       -1.06952
       -0.98914
       -1.03076
       -0.99722
       -1.00623
       -1.08723
       -1.09978
       -0.98550
       -1.00737
       -1.06383
       -1.03644
       -1.01596
       -1.06130
       -1.08221
       -0.98140
       -1.06366
       -1.01669
       -1.08716
       -1.03684
       -0.97420
       -0.97967
       -1.03978
       -1.07642
       -1.01162
       -1.05633
       -1.02521
       -1.05558
       -0.98904
       -1.02013
       -1.03091
       -1.01118
       -1.01526
       -1.01476
       -1.05497
       -0.97935
       -1.06211
       -0.99975
       -1.05930
       -0.94417
       -1.00733
       -0.99565
       -0.99967
       -1.02444
       -0.91624
       -0.88814
       -1.02383
       -1.07780
       -1.02154
       -1.00645
       -1.02876
       -1.03421
       -1.08172
       -1.02233
       -1.06985
       -1.02595
       -0.99794
       -0.90219
       -1.03644
       -0.97480
       -1.05712
       -0.95575
       -1.12057
       -1.01037
       -0.98125
       -0.99296
       -0.96620
       -0.97305
       -0.99493
       -1.01436
       -1.02290
       -1.00554
       -1.08124
       -0.92321
       -1.04120
       -1.05756
       -0.91744
       -0.90174
       -0.95368
       -1.05714
       -1.07116
       -0.94065
       -1.02947
       -0.97480
       -1.05520
       -0.95031
       -0.97893
       -1.05248
       -1.05287
       -1.01774
       -1.04490
       -0.94133
       -0.96952
       -1.01757
       -1.02196
       -0.99130
       -1.01682
       -1.04176
       -1.06539
       -1.02501
       -1.03009
       -0.97993
       -1.07641
       -1.06611
       -1.00212
       -0.97432
       -0.98915
       -1.02619
       -1.06582
       -0.82838
       -1.00924
       -1.05620
       -1.06030
       -1.07914
       -1.01958
       -0.99517
       -0.99453
       -1.04313
       -0.97398
       -1.03406
       -1.02597
       -1.00413
       -1.04109
       -0.96773
       -0.95419
       -1.00693
       -1.02089
       -0.97829
       -1.06892
       -1.10210
       -1.05750
       -1.08325
       -1.08846
       -1.00269
       -0.94839
       -1.04937
       -1.02273
       -1.03977
       -1.08933
       -1.02155
       -0.98266
       -1.00305
       -0.97755
       -0.99712
       -1.04486
       -1.05173
       -1.08249
       -1.02902
       -1.02464
       -1.01085
       -1.00342
       -0.88634
       -1.08960
       -1.14401
       -1.03820
       -1.01427
       -1.02325
       -1.07421
       -0.99923
       -1.07087
       -0.95870
       -1.03265
       -1.01616
       -1.04195
       -0.99495
       -1.04753
       -1.08277
       -1.08822
       -0.99263
       -1.00748
       -1.07853
       -1.06190
       -1.02328
       -1.05476
       -1.07614
       -0.98549
       -1.03021
       -1.00802
       -1.06636
       -1.03255
       -0.96849
       -0.97544
       -1.01822
       -1.06482
       -1.01781
       -1.01241
       -1.01743
       -1.06928
       -0.99027
       -1.02999
       -1.01645
       -1.02261
       -1.03584
       -0.98404
       -1.07120
       -0.97367
       -1.03499
       -1.00645
       -1.05433
       -0.97308
       -1.00163
       -1.00061
       -1.02335
       -1.03841
       -0.89610
       -0.88787
       -1.00561
       -1.09184
       -1.00928
       -1.01689
       -1.03190
       -1.01844
       -1.06966
       -1.01553
       -1.08379
       -1.03695
       -0.99116
       -0.93700
       -1.05206
       -0.95942
       -1.09122
       -0.91772
       -1.10400
       -0.97761
       -0.97277
       -0.98838
       -0.99370
       -0.99260
       -0.99005
       -1.04075
       -1.04933
       -1.01490
       -1.08070
       -0.96179
       -1.04929
       -1.04147
       -0.91973
       -0.89283
       -0.94005
       -1.05154
       -1.06578
       -0.93563
       -1.01075
       -1.01201
       -1.06493
       -0.93600
       -0.99056
       -1.03952
       -1.04795
       -1.01084
       -1.03569
       -0.95435
       -0.93220
       -1.00977
       -1.04030
       -0.94789
       -0.99232
       -1.02286
       -1.07110
       -1.00333
       -1.02515
       -1.02441
       -1.07657
       -1.06786
       -0.99521
       -0.97236
       -0.98660
       -1.02908
       -1.03669
       -0.80748
       -1.01338
       -1.05578
       -1.08578
       -1.09331
       -1.05489
       -0.98008
       -0.95415
       -1.04909
       -0.96117
       -1.02460
       -1.02926
       -1.01990
       -1.02368
       -0.95209
       -0.95353
       -1.03871
       -1.01989
       -0.95857
       -1.06011
       -1.08806
       -1.05413
       -1.08584
       -1.07627
       -0.97857
       -0.94612
       -1.03708
       -0.98637
       -1.07815
       -1.06605
       -1.03692
       -0.98719
       -1.03466
       -0.97630
       -1.01663
       -1.04161
       -1.04684
       -1.04368
       -1.02472
       -1.01252
       -1.01792
       -1.02805
       -0.90340
       -1.10112
       -1.14593
       -0.98702
       -0.98632
       -1.01319
       -1.07872
       -1.02041
       -1.06976
       -0.97504
       -1.01754
       -1.03131
       -1.07260
       -1.00426
       -1.03295
       -1.08227
       -1.07818
       -1.00411
       -1.00799
       -1.11557
       -1.06385
       -1.05667
       -1.04081
       -1.05265
       -0.98569
       -1.06277
       -0.98226
       -1.07524
       -1.06060
       -0.94596
       -0.97832
       -1.00007
       -1.05011
       -1.01807
       -1.05629
       -1.00652
       -1.05416
       -1.02174
       -1.00903
       -1.00405
       -1.02626
       -1.03804
       -0.99277
       -1.04254
       -0.98494
       -1.03141
       -0.99921
       -1.04667
       -0.99086
       -0.95418
       -1.00452
       -1.00101
       -1.00592
       -0.92580
       -0.88423
       -0.97756
       -1.08692
       -1.02711
       -1.01866
       -1.01289
       -1.04335
       -1.05311
       -1.02163
       -1.08690
       -1.05659
       -0.96450
       -0.95844
       -1.02183
       -0.97337
       -1.03012
       -0.92009
       -1.09111
       -0.97250
       -0.95665
       -0.99940
       -0.98975
       -1.00405
       -1.00609
       -1.04643
       -1.06584
       -1.01737
       -1.05339
       -0.97402
       -1.05490
       -1.01782
       -0.90784
       -0.92931
       -0.97282
       -1.03081
       -1.03721
       -0.92270
       -0.98350
       -1.01234
       -1.04912
       -0.96374
       -1.02883
       -1.03493
       -1.05775
       -1.01908
       -1.06689
       -0.95478
       -0.92288
       -1.03209
       -1.05310
       -0.98470
       -0.97754
       -0.99777
       -1.08471
       -1.02496
       -0.98622
       -1.00728
       -1.04462
       -1.07401
       -1.01742
       -0.96504
       -0.99928
       -1.04789
       -1.04707
       -0.77060
       -1.02253
       -1.02208
       -1.09285
       -1.08451
       -1.07531
       -0.97429
       -0.96031
       -1.07018
       -0.95282
       -1.02363
       -1.00690
       -1.00210
       -1.03992
       -0.95329
       -0.93065
       -1.02697
       -1.03568
       -0.95442
       -1.06866
       -1.05515
       -1.00657
       -1.10227
       -1.09569
       -0.93451
       -0.98312
       -1.01520
       -0.99117
       -1.09373
       -1.03390
       -1.04265
       -0.99001
       -1.02852
       -0.97258
       -1.01790
       -1.04267
       -1.02162
       -1.04334
       -1.05234
       -0.99868
       -1.02808
       -1.01691
       -0.91977
       -1.10020
       -1.12001
       -0.99758
       -1.00874
       -1.03388
       -1.08696
       -1.02377
       -1.07571
       -0.95237
       -1.02920
       -1.03504
       -1.08257
       -1.01714
       -1.03777
       -1.06050
       -1.06223
       -1.01204
       -1.00419
       -1.11149
       -1.04309
       -1.03706
       -1.03127
       -1.07344
       -0.99620
       -1.07262
       -0.96857
       -1.08679
       -1.05916
       -0.96223
       -0.99577
       -0.99242
       -1.04544
       -1.01830
       -1.04716
       -1.00770
       -1.05877
       -1.02438
       -0.98427
       -0.99229
       -1.03402
       -1.03082
       -0.97391
       -1.01853
       -0.95213
       -1.03119
       -0.97701
       -1.06157
       -1.00385
       -0.97059
       -0.99249
       -1.00491
       -1.00042
       -0.92674
       -0.89058
       -0.98807
       -1.09258
       -1.04181
       -1.06011
       -1.00912
       -1.08641
       -1.03676
       -0.98536
       -1.07237
       -1.02250
       -0.96583
       -0.95371
       -0.99712
       -0.95536
       -1.03312
       -0.94617
       -1.08972
       -1.00148
       -0.95035
       -1.00075
       -0.98405
       -0.98798
       -0.99567
       -1.05004
       -1.05100
       -1.04394
       -1.07314
       -0.98743
       -1.05371
       -1.00432
       -0.92155
       -0.91341
       -0.95991
       -1.00857
       -1.03498
       -0.91395
       -0.99212
       -1.02050
       -1.05601
       -0.95092
       -1.04081
       -1.03056
       -1.08978
       -0.99017
       -1.05172
       -0.96769
       -0.91075
       -1.03046
       -1.08951
       -0.97475
       -0.99322
       -0.96503
       -1.07669
       -1.01794
       -1.01537
       -0.99095
       -1.03667
       -1.10300
       -1.03416
       -0.97200
       -0.98317
       -1.03049
       -1.01963
       -0.76683
       -1.01494
       -1.03279
       -1.08042
       -1.07405
       -1.06260
       -0.97091
       -0.94258
       -1.07067
       -0.95662
       -1.04300
       -1.00711
       -1.02103
       -1.05123
       -0.98259
       -0.93240
       -1.01254
       -1.04233
       -0.96140
       -1.05124
       -1.05639
       -0.99290
       -1.08282
       -1.10304
       -0.93807
       -0.97935
       -1.00411
       -0.96626
       -1.06699
       -1.06409
       -1.05453
       -0.98608
       -1.05148
       -1.01388
       -1.05058
       -1.04368
       -1.03647
       -1.03865
       -1.04105
       -1.00875
       -1.04302
       -1.02057
       -0.94060
       -1.07773
       -1.11829
       -1.02204
       -1.01592
       -1.02745
       -1.08285
       -1.03264
       -1.06404
       -0.96907
       -1.00686
       -1.03446
       -1.06695
       -1.03254
       -1.02042
       -1.05334
       -1.05008
       -1.01908
       -1.00260
       -1.08622
       -1.01183
       -1.02537
       -1.02017
       -1.07754
       -0.97287
       -1.08286
       -0.97952
       -1.07805
       -1.01464
       -0.97182
       -1.00099
       -0.97146
       -1.03756
       -1.02717
       -1.04199
       -1.01600
       -1.06160
       -1.01648
       -0.94596
       -0.99348
       -1.05162
       -1.04373
       -0.98845
       -1.03420
       -0.93921
       -1.00938
       -0.96157
       -1.06554
       -0.99469
       -0.93931
       -0.98567
       -1.04736
       -0.99267
       -0.95080
       -0.85360
       -1.00410
       -1.10024
       -1.04388
       -1.05365
       -1.01250
       -1.08348
       -1.00154
       -0.99449
       -1.08251
       -0.99345
       -0.97237
       -0.96356
       -0.99878
       -0.98796
       -1.03585
       -0.95224
       -1.07822
       -1.00228
       -0.95141
       -1.00740
       -1.01450
       -0.98170
       -0.99191
       -1.02132
       -1.03097
       -1.05144
       -1.04071
       -0.95409
       -1.06054
       -0.98796
       -0.92960
       -0.91547
       -0.97766
       -1.01292
       -1.02809
       -0.90744
       -0.94600
       -1.03364
       -1.04224
       -0.91044
       -1.02569
       -1.04252
       -1.10489
       -0.98382
       -1.06059
       -0.96901
       -0.95274
       -1.04196
       -1.08351
       -0.97278
       -1.02221
       -0.98077
       -1.04521
       -0.98999
       -1.02125
       -1.00679
       -1.02399
       -1.11923
       -1.01185
       -0.98464
       -0.98058
       -1.04663
       -1.07798
       -0.75442
       -1.03569
       -1.04775
       -1.03295
       -1.09474
       -1.05528
       -0.95223
       -0.92329
       -1.06821
       -0.96018
       -1.02630
       -1.00499
       -1.00869
       -1.08222
       -0.98598
       -0.95039
       -1.00277
       -1.04923
       -0.96997
       -1.01054
       -1.06946
       -1.02354
       -1.04305
       -1.10022
       -0.93513
       -1.03056
       -1.03414
       -0.97993
       -1.04548
       -1.06186
       -1.06574
       -0.99389
       -1.05365
       -1.01834
       -1.06261
       -1.06705
       -1.01851
       -1.05544
       -1.03345
       -1.02242
       -1.05507
       -1.00279
       -0.96710
       -1.08543
       -1.08525
       -1.02807
       -0.98778
       -1.03347
       -1.07359
       -1.05584
       -1.06817
       -0.98814
       -1.03589
       -1.05494
       -1.07354
       -1.02552
       -1.03136
       -1.03060
       -1.06400
       -1.04780
       -0.99586
       -1.08620
       -0.98728
       -1.00990
       -1.03241
       -1.07922
       -0.97136
       -1.07291
       -0.98903
       -1.07231
       -1.00944
       -0.96506
       -0.99655
       -0.96219
       -1.02636
       -1.00640
       -1.04516
       -0.99436
       -1.05531
       -1.00911
       -0.90300
       -1.00158
       -1.04875
       -1.03850
       -1.02491
       -1.00554
       -0.94593
       -1.00296
       -0.94988
       -1.05036
       -0.99733
       -0.94070
       -0.97765
       -1.03656
       -0.98015
       -0.97908
       -0.87471
       -0.97206
       -1.08581
       -1.04766
       -1.08955
       -1.02619
       -1.07147
       -0.98863
       -0.98910
       -1.08638
       -0.97120
       -0.95750
       -0.97600
       -0.98864
       -0.97976
       -1.01421
       -0.92253
       -1.08394
       -1.01697
       -0.96128
       -1.01050
       -1.00014
       -0.93367
       -0.96624
       -1.00698
       -1.01491
       -1.05541
       -1.05780
       -0.94280
       -1.06626
       -0.97580
       -0.90834
       -0.90000
       -0.97857
       -1.04320
       -0.98834
       -0.90199
       -0.96367
       -1.02473
       -1.03196
       -0.93277
       -1.03314
       -1.02902
       -1.07033
       -0.98006
       -1.02935
       -0.96455
       -0.96550
       -1.03204
       -1.08809
       -0.99127
       -1.00005
       -0.99660
       -0.98807
       -0.99046
       -1.03133
       -1.01759
       -1.04560
       -1.07977
       -1.01199
       -1.00264
       -0.97658
       -1.04560
       -1.08988
       -0.73942
       -1.01421
       -1.04204
       -1.02920
       -1.10063
       -1.09577
       -0.95584
       -0.94678
       -1.05377
       -0.95756
       -1.02306
       -1.02306
       -0.99679
       -1.07120
       -1.02587
       -0.97606
       -1.00440
       -1.07359
       -0.98498
       -1.01296
       -1.06233
       -1.01472
       -1.02909
       -1.08552
       -0.93734
       -1.03017
       -1.04770
       -0.98385
       -1.04430
       -1.05019
       -1.08236
       -0.97902
       -1.08536
       -1.00491
       -1.06600
       -1.05684
       -1.04202
       -1.02958
       -1.04237
       -1.01878
       -1.06099
       -0.99792
       -0.99065
       -1.04672
       -1.09384
       -1.03613
       -1.00746
       -1.02758
       -1.06706
       -1.07091
       -1.11041
       -0.98615
       -1.03791
       -1.04510
       -1.04262
       -1.03856
       -1.06213
       -1.05860
       -1.05741
       -1.03056
       -0.99801
       -1.07273
       -0.98719
       -1.01660
       -1.03703
       -1.06375
       -0.98690
       -1.07372
       -0.94345
       -1.08422
       -1.03130
       -0.95584
       -1.00846
       -0.91823
       -1.00597
       -0.99757
       -1.04616
       -0.97443
       -1.00871
       -0.96402
       -0.93518
       -0.97584
       -1.04102
       -1.05131
       -0.98745
       -1.01921
       -0.94415
       -0.97657
       -0.99470
       -1.07931
       -0.98896
       -0.96043
       -1.01386
       -1.03956
       -0.96467
       -0.99577
       -0.85272
       -0.97902
       -1.07655
       -1.07105
       -1.07015
       -1.01867
       -1.04388
       -0.98778
       -0.97542
       -1.10862
       -0.99011
       -0.97285
       -0.93841
       -0.98302
       -0.96817
       -0.99226
       -0.93324
       -1.06816
       -1.02628
       -0.98101
       -1.03289
       -0.99153
       -0.94853
       -0.97840
       -0.99905
       -1.00451
       -1.06419
       -1.06293
       -0.95018
       -1.05327
       -1.00296
       -0.93874
       -0.87822
       -0.96851
       -1.00396
       -0.98888
       -0.89582
       -0.97715
       -1.06419
       -1.02420
       -0.91739
       -1.03259
       -1.02016
       -1.05225
       -0.99161
       -1.04776
       -0.92986
       -0.97701
       -1.03680
       -1.06742
       -1.03867
       -1.01152
       -0.98326
       -0.98931
       -0.99100
       -1.02046
       -1.01985
       -1.02836
       -1.08662
       -1.00374
       -1.01692
       -0.98830
       -1.04645
       -1.09479
       -0.74394
       -1.02016
       -1.03626
       -1.05749
       -1.09168
       -1.10645
       -0.95884
       -0.93375
       -1.05406
       -0.97027
       -1.03034
       -1.00430
       -0.99416
       -1.07923
       -1.02138
       -0.99641
       -1.02563
       -1.04803
       -1.02053
       -1.03177
       -1.05238
       -1.03501
       -1.02940
       -1.08038
       -0.92829
       -1.02040
       -1.04068
       -1.00734
       -1.05857
       -1.04256
       -1.07775
       -0.98479
       -1.07284
       -1.00604
       -1.05410
       -1.07440
       -1.03880
       -1.01730
       -1.04368
       -0.99693
       -1.06347
       -1.04696
       -0.95102
       -1.03797
       -1.09572
       -1.03706
       -1.00890
       -1.04306
       -1.06412
       -1.06343
       -1.08368
       -1.00268
       -1.03996
       -1.07023
       -1.03428
       -1.01973
       -1.03742
       -1.04541
       -1.03341
       -1.01917
       -0.98598
       -1.03723
       -1.01320
       -0.99245
       -1.03366
       -1.04319
       -0.99540
       -1.05198
       -0.91378
       -1.06623
       -1.00846
       -0.94986
       -1.01052
       -0.92799
       -1.01567
       -1.01767
       -1.04358
       -0.96046
       -0.99056
       -0.94627
       -0.90976
       -0.90406
       -1.00850
       -1.04368
       -0.95992
       -1.04360
       -0.91179
       -1.01658
       -0.97431
       -1.02550
       -1.00757
       -0.95472
       -1.00121
       -1.04631
       -0.94677
       -0.98287
       -0.81686
       -0.99527
       -1.10165
       -1.07058
       -1.06999
       -1.04009
       -1.06224
       -0.96384
       -0.96442
       -1.09711
       -0.98167
       -0.97681
       -0.95601
       -1.02363
       -0.95764
       -0.98710
       -0.92621
       -1.05403
       -1.01257
       -0.97532
       -1.01902
       -0.99368
       -0.93146
       -0.98674
       -0.99636
       -0.98332
       -1.06087
       -1.03657
       -0.97176
       -1.05058
       -0.95951
       -0.93762
       -0.87604
       -0.97986
       -1.01410
       -1.00514
       -0.91352
       -0.96501
       -1.04313
       -1.00301
       -0.89027
       -1.03495
       -1.06087
       -1.01411
       -0.97835
       -1.04199
       -0.92907
       -0.96286
       -1.03512
       -1.04114
       -1.04381
       -1.00205
       -0.98645
       -0.99116
       -0.95954
       -0.99980
       -1.01186
       -1.02923
       -1.08962
       -1.00744
       -1.01629
       -0.98139
       -1.03920
       -1.07638
       -0.72042
       -1.01111
       -1.03277
       -1.04944
       -1.09985
       -1.09785
       -0.95925
       -0.93366
       -1.04189
       -0.96065
       -1.03725
       -1.02847
       -0.97642
       -1.07637
       -1.03365
       -1.01305
       -1.02094
       -1.06428
       -1.02582
       -1.02306
       -1.02539
       -1.01797
       -1.02279
       -1.09905
       -0.91973
       -1.03850
       -1.01528
       -1.01412
       -1.05179
       -1.05294
       -1.08806
       -0.99866
       -1.09139
       -0.99546
       -1.02068
       -1.08909
       -1.04477
       -0.99969
       -1.05299
       -0.98376
       -1.06892
       -1.03765
       -0.93947
       -1.05994
       -1.04942
       -1.06783
       -0.99493
       -1.04170
       -1.07147
       -1.07874
       -1.09208
       -0.99827
       -1.04535
       -1.04278
       -1.02119
       -1.00765
       -1.05967
       -1.03445
       -1.02337
       -1.01361
       -1.00159
       -1.02790
       -1.02212
       -0.97126
       -1.03112
       -1.03239
       -1.02043
       -1.03828
       -0.90703
       -1.06014
       -1.02356
       -0.97297
       -1.00875
       -0.93409
       -1.02570
       -0.98383
       -1.04898
       -0.94089
       -0.97729
       -0.94569
       -0.93050
       -0.91619
       -1.03930
       -1.05844
       -0.92872
       -1.01532
       -0.87324
       -0.98324
       -0.98329
       -1.01326
       -0.99862
       -0.94213
       -1.02105
       -1.03794
       -0.96128
       -0.97065
       -0.80664
       -0.98903
       -1.09242
       -1.09199
       -1.04707
       -1.02664
       -1.03483
       -0.93603
       -0.98740
       -1.08617
       -0.95694
       -0.96793
       -0.92492
       -1.03014
       -0.97660
       -1.01308
       -0.95656
       -1.05520
       -0.98700
       -0.97303
       -1.04094
       -0.98623
       -0.94046
       -0.99411
       -1.00514
       -1.00671
       -1.06158
       -1.04292
       -0.98436
       -1.05841
       -0.97651
       -0.94674
       -0.85660
       -0.96861
       -1.02661
       -0.97529
       -0.90444
       -0.97151
       -1.04024
       -1.00214
       -0.87372
       -1.05832
       -1.05060
       -1.02581
       -0.98417
       -1.06749
       -0.92542
       -0.93236
       -1.04271
       -1.05278
       -1.10437
       -0.98834
       -0.98523
       -0.98319
       -0.94466
       -1.00239
       -1.00925
       -1.03621
       -1.10553
       -1.01643
       -1.01001
       -0.98701
       -1.04976
       -1.09824
       -0.68299
       -1.02331
       -1.05620
       -1.00923
       -1.10532
       -1.08326
       -0.96195
       -0.93157
       -1.01525
       -0.95047
       -1.02442
       -0.97636
       -0.95538
       -1.03843
       -1.00989
       -0.99989
       -1.02723
       -1.08267
       -1.05895
       -1.04848
       -1.04435
       -1.01767
       -1.00054
       -1.09017
       -0.93719
       -1.02953
       -0.99056
       -1.01345
       -1.05793
       -1.04150
       -1.11398
       -1.00148
       -1.08840
       -0.98996
       -1.01258
       -1.08437
       -1.06578
       -1.00298
       -1.03463
       -0.96893
       -1.11264
       -1.03663
       -0.95995
       -1.05961
       -1.02828
       -1.04404
       -0.98945
       -1.03038
       -1.07348
       -1.07891
       -1.09284
       -0.98382
       -1.00810
       -1.05986
       -1.00810
       -0.98731
       -1.05386
       -0.97715
       -1.03015
       -1.02719
       -1.03267
       -1.06103
       -1.04406
       -1.01205
       -1.03438
       -1.03244
       -1.02312
       -1.01981
       -0.95914
       -1.01251
       -1.04981
       -0.99228
       -1.00122
       -0.91204
       -1.00174
       -0.97767
       -1.03043
       -0.94564
       -1.01406
       -0.92696
       -0.92855
       -0.92212
       -1.02663
       -1.03884
       -0.91665
       -1.02639
       -0.84938
       -0.97454
       -0.98676
       -0.99932
       -0.99841
       -0.95960
       -1.00091
       -1.04774
       -0.98743
       -0.98500
       -0.78940
       -0.99574
       -1.09815
       -1.04055
       -1.04091
       -0.99684
       -1.00037
       -0.93871
       -0.97080
       -1.09417
       -0.96038
       -0.97240
       -0.92503
       -1.01538
       -0.95120
       -1.02028
       -0.96052
       -1.05054
       -0.96925
       -0.98473
       -1.05302
       -1.00817
       -0.96608
       -0.98760
       -0.99894
       -1.01027
       -1.03840
       -0.99809
       -0.98113
       -1.06925
       -1.00858
       -0.96564
       -0.84966
       -0.99811
       -1.05172
       -0.95788
       -0.90901
       -0.96260
       -1.05561
       -1.03583
       -0.89714
       -1.02447
       -1.03975
       -1.00546
       -0.97367
       -1.07056
       -0.93369
       -0.93237
       -1.03487
       -1.05213
       -1.12094
       -0.96941
       -0.94611
       -1.00125
       -0.94630
       -1.02474
       -1.03652
       -1.03035
       -1.09208
       -1.02617
       -1.03182
       -0.93832
       -1.05224
       -1.11210
       -0.67029
       -1.03897
       -1.05793
       -0.98777
       -1.12902
       -1.08197
       -0.92365
       -0.95025
       -1.01432
       -0.97684
       -1.02380
       -0.98574
       -0.90869
       -1.02782
       -1.02669
       -0.98173
       -1.02156
       -1.07883
       -1.05058
       -1.07188
       -1.04091
       -0.99887
       -0.99663
       -1.06996
       -0.95396
       -1.03027
       -1.00863
       -0.99741
       -1.04782
       -1.05779
       -1.12592
       -1.05548
       -1.09235
       -0.97685
       -1.00494
       -1.08946
       -1.06286
       -0.98383
       -1.02655
       -0.95928
       -1.11971
       -1.04600
       -0.93761
       -1.07177
       -1.01797
       -1.09342
       -0.98963
       -1.05510
       -1.07831
       -1.07652
       -1.06747
       -0.98017
       -1.01753
       -1.06348
       -1.01069
       -0.99791
       -1.06966
       -0.99969
       -1.04760
       -1.00720
       -1.01995
       -1.07608
       -1.03758
       -1.00263
       -1.02723
       -0.99744
       -1.00701
       -1.01780
       -0.98431
       -1.01059
       -1.02914
       -0.98591
       -0.96579
       -0.93729
       -1.00347
       -0.97257
       -1.03065
       -0.89561
       -1.02125
       -0.94290
       -0.89834
       -0.92579
       -1.05588
       -1.05448
       -0.92673
       -1.02415
       -0.86075
       -1.02204
       -0.96734
       -0.97398
       -0.96944
       -0.97163
       -0.96089
       -1.03088
       -0.98597
       -0.97409
       -0.81509
       -1.01442
       -1.10797
       -1.05603
       -1.03823
       -0.98499
       -0.99700
       -0.94561
       -0.95038
       -1.08126
       -0.98229
       -0.97862
       -0.91056
       -0.99075
       -0.95963
       -1.04223
       -0.95688
       -1.04020
       -1.00383
       -0.95233
       -1.07754
       -1.06486
       -0.96592
       -1.00242
       -0.98976
       -0.98844
       -1.04498
       -1.02394
       -0.95502
       -1.05476
       -1.00001
       -0.93422
       -0.85000
       -0.97212
       -1.04741
       -1.00371
       -0.91672
       -0.95182
       -1.06618
       -1.00908
       -0.87124
       -0.97811
       -1.02695
       -0.98831
       -0.98218
       -1.07313
       -0.93362
       -0.93132
       -1.02690
       -1.07017
       -1.11654
       -0.98550
       -0.98964
       -1.00192
       -0.93479
       -1.03511
       -1.02299
       -1.02097
       -1.09201
       -0.99767
       -1.08304
       -0.88788
       -1.04491
       -1.10730
       -0.60110
       -1.00235
       -1.03776
       -0.97733
       -1.10746
       -1.07288
       -0.92481
       -0.93436
       -1.03119
       -0.98128
       -0.99543
       -0.98798
       -0.92278
       -1.04850
       -1.03857
       -0.99431
       -1.04812
       -1.07193
       -1.02910
       -1.05812
       -1.06069
       -1.00266
       -0.97772
       -1.05294
       -0.92994
       -0.99879
       -1.04359
       -0.98238
       -1.05266
       -1.04363
       -1.11877
       -1.08064
       -1.05367
       -0.98219
       -1.02180
       -1.07957
       -1.07439
       -1.00113
       -1.03599
       -0.96663
       -1.12511
       -1.06276
       -0.92512
       -1.06881
       -1.04678
       -1.05362
       -1.00644
       -1.09978
       -1.05993
       -1.08306
       -1.06594
       -0.99839
       -1.02663
       -1.08469
       -1.00400
       -1.00898
       -1.08100
       -1.02086
       -1.05596
       -1.02235
       -1.01536
       -1.04993
       -1.05488
       -1.01513
       -1.01683
       -0.97287
       -0.98580
       -1.02087
       -0.99731
       -0.97334
       -1.02315
       -1.00515
       -1.00544
       -0.93002
       -0.97618
       -1.00624
       -1.03207
       -0.87608
       -1.02992
       -0.91509
       -0.89845
       -0.89785
       -1.06628
       -1.09956
       -0.93105
       -0.97942
       -0.85361
       -1.03001
       -0.97182
       -0.99771
       -0.98389
       -0.96367
       -0.95879
       -1.05358
       -0.95630
       -0.96624
       -0.79321
       -1.00391
       -1.10534
       -1.03476
       -1.01960
       -0.99956
       -0.99145
       -0.95682
       -0.97188
       -1.07987
       -1.00106
       -0.97776
       -0.90849
       -0.96790
       -0.94241
       -1.04975
       -0.95886
       -1.03198
       -1.01833
       -0.93580
       -1.09068
       -1.05989
       -0.95271
       -1.00216
       -1.00202
       -0.99004
       -1.06554
       -0.99094
       -0.96223
       -1.04220
       -0.99675
       -0.94976
       -0.83829
       -0.96447
       -1.07924
       -1.02550
       -0.89708
       -0.96876
       -1.08427
       -1.02882
       -0.88377
       -0.98181
       -1.01724
       -0.97298
       -0.95855
       -1.06691
       -0.97413
       -0.95180
       -1.03942
       -1.07506
       -1.08716
       -1.00745
       -0.99462
       -1.00766
       -0.95718
       -1.03521
       -1.01825
       -1.03208
       -1.10157
       -0.98957
       -1.05025
       -0.89075
       -1.06578
       -1.09169
       -0.53552
       -0.98407
       -1.02318
       -0.97434
       -1.12536
       -1.06996
       -0.91363
       -0.92749
       -1.03111
       -0.98123
       -1.00184
       -0.97543
       -0.96425
       -1.05568
       -1.01261
       -0.98444
       -1.03920
       -1.07468
       -1.02587
       -1.03428
       -1.03703
       -1.00859
       -0.97197
       -1.06522
       -0.93185
       -1.01777
       -1.07406
       -0.98311
       -1.04485
       -1.02432
       -1.11057
       -1.05789
       -1.04257
       -0.95694
       -1.02847
       -1.09645
       -1.07826
       -1.02890
       -1.00765
       -0.99707
       -1.10049
       -1.06561
       -0.91832
       -1.07007
       -1.04668
       -1.03712
       -1.01407
       -1.05900
       -1.06320
       -1.07478
       -1.05507
       -0.99031
       -0.99521
       -1.06329
       -1.01091
       -1.00567
       -1.06863
       -1.02191
       -1.05562
       -1.00788
       -1.01742
       -1.01464
       -1.04913
       -1.02059
       -1.01290
       -0.95466
       -1.00783
       -1.00668
       -1.01826
       -0.95492
       -1.02068
       -0.99946
       -1.02467
       -0.93009
       -0.96915
       -1.01972
       -0.97784
       -0.87330
       -1.02220
       -0.93261
       -0.87351
       -0.91291
       -1.05546
       -1.09556
       -0.93942
       -0.97124
       -0.85511
       -1.00765
       -0.98633
       -0.95601
       -0.96626
       -0.97621
       -0.98182
       -1.04899
       -0.95873
       -0.97609
       -0.78389
       -0.99615
       -1.09594
       -1.02898
       -0.98929
       -1.01424
       -0.97104
       -0.96134
       -0.96387
       -1.08992
       -0.99929
       -0.96450
       -0.95987
       -0.95252
       -0.94747
       -1.06274
       -0.97552
       -1.04888
       -1.02807
       -0.92288
       -1.07856
       -1.06232
       -0.97119
       -1.01920
       -1.00094
       -1.01164
       -1.06535
       -0.98180
       -0.96062
       -1.04571
       -0.98650
       -0.93672
       -0.81217
       -0.96618
       -1.05674
       -1.02088
       -0.90744
       -0.95382
       -1.06424
       -1.01262
       -0.89151
       -0.96067
       -1.03147
       -0.98362
       -0.97495
       -1.05744
       -0.97944
       -0.96375
       -1.02224
       -1.05221
       -1.05446
       -1.01446
       -0.98779
       -1.00938
       -0.93709
       -1.03102
       -1.04031
       -1.01708
       -1.13253
       -1.02630
       -1.05600
       -0.88909
       -1.03508
       -1.09906
       -0.46817
       -0.99192
       -1.00553
       -0.96414
       -1.13312
       -1.05991
       -0.92536
       -0.89433
       -1.05315
       -1.01618
       -0.98653
       -0.99096
       -0.97765
       -1.03900
       -1.03131
       -0.98289
       -1.01915
       -1.08569
       -1.01344
       -1.04581
       -1.06987
       -0.99757
       -0.97395
       -1.06914
       -0.97007
       -1.03535
       -1.06369
       -0.95922
       -1.03214
       -1.01886
       -1.08459
       -1.03340
       -1.01753
       -0.93277
       -1.01917
       -1.06063
       -1.08421
       -1.00746
       -0.98677
       -0.98743
       -1.05017
       -1.06241
       -0.92323
       -1.02521
       -1.04142
       -1.03428
       -1.00379
       -1.06963
       -1.05355
       -1.05626
       -1.05588
       -0.99689
       -1.01967
       -1.05084
       -1.02882
       -1.01298
       -1.05852
       -1.07105
       -1.04446
       -0.99314
       -1.03442
       -1.02240
       -1.05464
       -1.00047
       -0.98748
       -0.95985
       -1.01554
       -1.03297
       -1.01318
       -0.92340
       -1.02386
       -1.00965
       -1.02069
       -0.89712
       -0.95793
       -1.00905
       -0.97516
       -0.86762
       -1.05108
       -0.95961
       -0.84797
       -0.94799
       -1.03972
       -1.08076
       -0.92722
       -0.96568
       -0.84081
       -1.00049
       -0.98111
       -0.95338
       -0.96784
       -0.96939
       -0.97843
       -1.04600
       -0.94469
       -1.00480
       -0.76167
       -1.01053
       -1.08387
       -1.02009
       -1.00445
       -1.01720
       -0.96667
       -0.99891
       -0.97782
       -1.05982
       -0.99000
       -0.94555
       -0.94851
       -0.97403
       -0.95864
       -1.05079
       -0.97537
       -1.05554
       -1.03507
       -0.91363
       -1.07794
       -1.06147
       -0.94473
       -0.96973
       -1.01757
       -1.01136
       -1.08427
       -0.96743
       -0.93943
       -1.07572
       -0.98033
       -0.93259
       -0.79718
       -0.97167
       -1.07607
       -1.00862
       -0.93181
       -0.98586
       -1.03487
       -1.01492
       -0.88154
       -0.96417
       -1.05279
       -0.97111
       -1.01347
       -1.04456
       -1.00507
       -0.93922
       -1.01973
       -1.04175
       -1.06905
       -1.02144
       -0.98270
       -1.01370
       -0.91933
       -1.01246
       -1.05316
       -1.02959
       -1.12518
       -1.05078
       -1.02723
       -0.90730
       -1.03307
       -1.07482
       -0.35994
       -0.97753
       -0.99046
       -0.94250
       -1.14439
       -1.03354
       -0.94726
       -0.89387
       -1.05945
       -1.04256
       -0.97166
       -1.02599
       -0.99225
       -1.03139
       -1.04045
       -0.97457
       -1.01714
       -1.05411
       -1.00170
       -1.06679
       -1.00982
       -0.98861
       -0.96235
       -1.07778
       -0.97329
       -1.04457
       -1.01645
       -0.95573
       -1.01563
       -1.02715
       -1.10285
       -1.03018
       -1.01813
       -0.93025
       -1.01703
       -1.06656
       -1.10130
       -1.00073
       -0.99429
       -0.99500
       -1.01726
       -1.08299
       -0.94626
       -0.99113
       -1.01406
       -1.03837
       -1.03565
       -1.09064
       -1.02088
       -1.03305
       -1.06832
       -0.99649
       -1.02834
       -1.04491
       -1.04180
       -1.03336
       -1.05740
       -1.08197
       -1.05034
       -0.98480
       -1.00533
       -0.99587
       -1.04271
       -1.01216
       -0.97003
       -0.96856
       -0.99010
       -1.03413
       -1.04726
       -0.91890
       -1.01880
       -1.00729
       -0.97823
       -0.92224
       -0.96358
       -1.01253
       -0.98501
       -0.88153
       -1.02777
       -0.95193
       -0.84928
       -0.93583
       -1.01020
       -1.06227
       -0.91767
       -0.97364
       -0.84826
       -0.96728
       -0.99990
       -0.95280
       -0.97656
       -0.99496
       -1.00983
       -1.07832
       -0.94095
       -1.00309
       -0.74867
       -1.02096
       -1.08755
       -1.00315
       -1.00372
       -1.03354
       -0.99696
       -1.00594
       -0.97823
       -1.06752
       -0.99412
       -0.98249
       -0.94621
       -1.00149
       -0.97601
       -1.03158
       -0.99082
       -1.04124
       -1.00172
       -0.89346
       -1.05596
       -1.05016
       -0.97028
       -0.95791
       -1.00077
       -0.98914
       -1.05584
       -0.97293
       -0.95728
       -1.05242
       -0.98860
       -0.93937
       -0.78852
       -0.99211
       -1.07040
       -1.00846
       -0.95590
       -0.98464
       -1.05414
       -0.97303
       -0.87805
       -0.94860
       -1.02796
       -0.95338
       -0.99957
       -1.02776
       -0.99362
       -0.93222
       -1.04576
       -1.04858
       -1.02560
       -0.98180
       -0.98306
       -0.96737
       -0.90051
       -1.01939
       -1.04552
       -1.01564
       -1.12480
       -1.01915
       -0.99197
       -0.87042
       -1.01140
       -1.05982
       -0.28282
       -0.95993
       -1.00566
       -0.93897
       -1.15113
       -1.02625
       -0.96016
       -0.88011
       -1.05904
       -1.05156
       -1.01162
       -1.03147
       -0.98475
       -1.02934
       -1.03166
       -0.94922
       -1.02449
       -1.06639
       -0.97832
       -1.08220
       -1.01555
       -1.02946
       -0.95691
       -1.05885
       -0.99731
       -1.04382
       -0.99602
       -0.96675
       -0.99934
       -1.06597
       -1.08195
       -1.03901
       -1.03327
       -0.95378
       -1.00329
       -1.08673
       -1.08523
       -1.00380
       -0.98767
       -0.99616
       -1.01666
       -1.09174
       -0.96919
       -0.96160
       -1.01348
       -1.02228
       -1.03694
       -1.09628
       -1.01951
       -1.03460
       -1.05143
       -1.00986
       -1.04326
       -1.04787
       -1.02508
       -1.04858
       -1.06097
       -1.07660
       -1.11026
       -0.99267
       -0.99495
       -0.98206
       -1.05654
       -1.02296
       -0.96426
       -0.97907
       -0.99390
       -1.05871
       -1.04515
       -0.91710
       -1.01852
       -1.03965
       -0.96471
       -0.91531
       -0.96126
       -0.99411
       -0.96815
       -0.91306
       -1.02777
       -0.95000
       -0.86296
       -0.92824
       -1.02696
       -1.05295
       -0.93323
       -0.96802
       -0.84996
       -0.92906
       -0.95367
       -0.96576
       -0.98399
       -0.99032
       -0.98549
       -1.06798
       -0.96136
       -0.98371
       -0.72662
       -1.02614
       -1.05235
       -1.02261
       -0.97168
       -1.04119
       -0.99650
       -1.03788
       -0.97013
       -1.04770
       -1.02606
       -0.97645
       -0.96261
       -1.01671
       -0.95757
       -1.05976
       -0.96537
       -1.05567
       -1.00875
       -0.89587
       -1.05837
       -1.07797
       -1.00242
       -0.94999
       -0.99975
       -0.96903
       -1.06241
       -1.01030
       -0.96647
       -1.03067
       -0.99262
       -0.91928
       -0.73269
       -0.98439
       -1.03389
       -1.02688
       -0.95079
       -0.95956
       -1.04872
       -0.97333
       -0.87257
       -0.95821
       -1.02969
       -0.97951
       -1.00298
       -1.02579
       -1.01820
       -0.92574
       -1.02165
       -1.04382
       -1.00557
       -1.00613
       -0.96810
       -0.96030
       -0.91633
       -1.02014
       -1.04643
       -1.01718
       -1.12609
       -1.03229
       -0.98331
       -0.84692
       -1.01710
       -1.06127
       -0.16065
       -0.94166
       -0.98656
       -0.92550
       -1.12852
       -1.03600
       -0.95715
       -0.88977
       -1.06966
       -1.06652
       -1.01054
       -1.01281
       -0.96440
       -1.04200
       -1.03267
       -0.95673
       -1.06666
       -1.06101
       -0.97663
       -1.07787
       -1.00845
       -1.04296
       -0.96578
       -1.06500
       -0.98725
       -1.03067
       -1.00151
       -0.97068
       -1.00438
       -1.07797
       -1.06675
       -1.03387
       -1.00415
       -0.94735
       -1.00182
       -1.10125
       -1.07909
       -1.01753
       -0.99222
       -0.99698
       -0.97462
       -1.09212
       -0.97021
       -0.96865
       -1.01797
       -1.02314
       -1.01332
       -1.03290
       -1.03506
       -1.03135
       -1.07557
       -1.01270
       -1.01253
       -1.04495
       -1.03485
       -1.02993
       -1.04957
       -1.06327
       -1.07148
       -1.02600
       -1.00776
       -0.96498
       -1.05353
       -1.04825
       -1.00072
       -0.94819
       -0.99570
       -1.05929
       -1.02940
       -0.91065
       -0.99597
       -1.02673
       -0.95732
       -0.90134
       -0.96872
       -0.98637
       -0.97254
       -0.91351
       -1.02848
       -0.94233
       -0.85671
       -0.90556
       -1.02016
       -1.02977
       -0.92240
       -0.97675
       -0.84329
       -0.92533
       -0.94892
       -0.97606
       -0.97202
       -0.99114
       -0.98402
       -1.11953
       -0.97901
       -1.02033
       -0.69978
       -1.01378
       -1.02816
       -1.02190
       -0.96541
       -1.05959
       -1.00692
       -1.01846
       -1.00271
       -1.02380
       -1.02912
       -0.99229
       -1.00283
       -1.02951
       -0.93727
       -1.06961
       -0.97246
       -1.03180
       -1.04399
       -0.90904
       -1.07255
       -1.07713
       -0.97741
       -0.95371
       -1.01002
       -0.97610
       -1.11057
       -1.00231
       -1.00052
       -1.00966
       -1.02354
       -0.92684
       -0.70672
       -1.00647
       -1.06399
       -1.06344
       -0.95944
       -0.94517
       -1.02801
       -0.97415
       -0.86773
       -0.96124
       -1.03505
       -0.96712
       -0.96589
       -1.02445
       -1.02593
       -0.92518
       -0.98950
       -1.04786
       -1.01146
       -0.99417
       -0.97591
       -0.93964
       -0.89366
       -0.99256
       -1.05720
       -1.02961
       -1.09707
       -1.02765
       -0.98786
       -0.81716
       -0.98788
       -1.02480
       -0.05314
       -0.95006
       -0.99432
       -0.89238
       -1.11685
       -1.04633
       -0.95147
       -0.87896
       -1.05991
       -1.08193
       -1.00176
       -1.01017
       -0.98417
       -1.05272
       -1.01606
       -0.95869
       -1.05545
       -1.04455
       -0.99390
       -1.06190
       -1.00611
       -1.05350
       -0.95663
       -1.07402
       -1.02571
       -0.99567
       -1.03178
       -0.99679
       -1.02086
       -1.08700
       -1.04847
       -0.99581
       -0.97678
       -0.91928
       -1.01542
       -1.10338
       -1.06865
       -1.02824
       -0.99028
       -1.01432
       -0.98962
       -1.10454
       -0.97391
       -0.96796
       -1.00220
       -1.03471
       -1.01376
       -1.01974
       -0.98594
       -1.03093
       -1.05012
       -0.97847
       -0.98681
       -1.00571
       -1.05364
       -1.01667
       -1.03136
       -1.07226
       -1.06648
       -1.02821
       -0.99974
       -0.96852
       -1.07228
       -1.04821
       -1.03315
       -0.92561
       -0.99031
       -1.08398
       -1.04902
       -0.91093
       -1.00643
       -1.04402
       -0.96994
       -0.87042
       -0.94796
       -0.99165
       -0.96286
       -0.89817
       -1.05350
       -0.93749
       -0.85059
       -0.87325
       -1.00786
       -1.02560
       -0.91818
       -0.98815
       -0.84756
       -0.93266
       -0.94252
       -0.97515
       -0.99353
       -1.00344
       -0.98830
       -1.11710
       -1.02020
       -1.05469
       -0.66156
       -1.00711
       -1.01913
       -1.01257
       -0.96872
       -1.06865
       -1.00943
       -0.97708
       -1.01953
       -1.02706
       -0.99556
       -1.00345
       -0.99657
       -1.02929
       -0.92875
       -1.09056
       -0.95958
       -1.04311
       -1.07545
       -0.90728
       -1.04485
       -1.07396
       -0.97832
       -0.96642
       -1.00226
       -0.94118
       -1.09200
       -1.02097
       -1.00795
       -1.00670
       -1.02448
       -0.92005
       -0.67969
       -1.02856
       -1.06870
       -1.05768
       -0.94792
       -0.97689
       -1.03630
       -0.96841
       -0.86843
       -0.95606
       -1.03523
       -0.98470
       -0.95904
       -1.01847
       -1.06196
       -0.92912
       -0.99581
       -1.03375
       -0.99449
       -0.98692
       -0.96699
       -0.91953
       -0.90044
       -0.98982
       -1.02735
       -1.02620
       -1.08324
       -1.00208
       -1.00745
       -0.77581
       -0.96993
       -1.03441
       -0.04145
       -0.95828
       -0.97868
       -0.88742
       -1.10998
       -1.02332
       -0.96210
       -0.91522
       -1.01395
       -1.08987
       -0.98193
       -1.03122
       -1.00998
       -1.05640
       -1.02350
       -0.92309
       -1.05732
       -1.02775
       -1.00497
       -1.07476
       -0.99840
       -1.06973
       -0.95410
       -1.02597
       -1.03056
       -0.98794
       -1.05451
       -1.00929
       -1.00737
       -1.10284
       -1.08353
       -1.02591
       -0.98167
       -0.88357
       -1.01916
       -1.06881
       -1.05196
       -1.02050
       -0.98291
       -0.98629
       -0.99543
       -1.09067
       -0.99790
       -0.95858
       -0.98857
       -1.03714
       -1.01527
       -0.98963
       -1.00753
       -1.04206
       -1.01579
       -0.97920
       -1.02053
       -0.97881
       -1.06725
       -0.98445
       -1.05534
       -1.07407
       -1.07669
       -1.01506
       -1.00460
       -0.95498
       -1.04223
       -1.05143
       -1.03862
       -0.90337
       -1.00459
       -1.05765
       -1.04440
       -0.89497
       -0.98080
       -1.06310
       -0.96249
       -0.85206
       -0.93551
       -0.98561
       -0.94610
       -0.89682
       -1.07105
       -0.93700
       -0.87090
       -0.89032
       -0.99675
       -1.01604
       -0.92094
       -0.96585
       -0.83411
       -0.93493
       -0.95494
       -0.98805
       -0.98874
       -0.97039
       -0.99987
       -1.07442
       -1.00554
       -1.04636
       -0.65051
       -1.01624
       -1.01333
       -1.01876
       -0.97853
       -1.04535
       -1.03921
       -0.96746
       -0.98628
       -1.01580
       -1.01250
       -1.00626
       -0.98544
       -1.03295
       -0.93927
       -1.07153
       -0.94717
       -1.05217
       -1.07781
       -0.92385
       -1.05691
       -1.06847
       -1.01128
       -0.92025
       -1.00286
       -0.93453
       -1.07717
       -1.03103
       -1.02662
       -0.99514
       -1.02039
       -0.93271
       -0.64235
       -1.01151
       -1.07181
       -1.09498
       -0.97294
       -0.96595
       -1.03043
       -0.94894
       -0.88959
       -0.93926
       -1.00858
       -0.97336
       -0.97935
       -1.02629
       -1.04502
       -0.91970
       -0.98642
       -1.05665
       -1.00463
       -0.97621
       -0.94872
       -0.91298
       -0.89344
       -0.96937
       -1.01228
       -1.04274
       -1.06991
       -0.99950
       -1.02353
       -0.77124
       -0.97084
       -1.04249
       -0.04938
       -0.97805
       -0.97968
       -0.88449
       -1.10317
       -1.02946
       -0.98414
       -0.91187
       -0.98514
       -1.10054
       -1.00814
       -1.05326
       -1.04497
       -1.05147
       -1.00102
       -0.89850
       -1.06861
       -1.06332
       -0.99334
       -1.05811
       -0.99395
       -1.07972
       -0.96040
       -0.99274
       -1.01255
       -0.99471
       -1.06122
       -1.02835
       -1.01362
       -1.05507
       -1.08961
       -1.00499
       -0.97220
       -0.87166
       -1.00167
       -1.06708
       -1.02142
       -0.99319
       -0.97525
       -0.99152
       -0.98603
       -1.07058
       -0.99850
       -0.94913
       -1.00112
       -1.04787
       -1.01267
       -0.96039
       -1.00309
       -1.02475
       -0.98579
       -0.97889
       -1.03207
       -0.97054
       -1.07721
       -0.99584
       -1.04630
       -1.08475
       -1.07791
       -1.02753
       -1.01998
       -0.95742
       -1.02529
       -1.04610
       -1.03099
       -0.88820
       -1.02949
       -1.07686
       -1.03870
       -0.88555
       -0.95954
       -1.02575
       -0.98190
       -0.86549
       -0.92634
       -0.96397
       -0.92124
       -0.91064
       -1.05386
       -0.93641
       -0.85751
       -0.89162
       -0.98896
       -1.00937
       -0.90526
       -0.96110
       -0.82114
       -0.90412
       -0.96196
       -1.00155
       -1.03725
       -0.97516
       -1.00144
       -1.08631
       -1.01556
       -1.06322
       -0.60635
       -1.01169
       -1.01602
       -1.01349
       -0.96113
       -1.04161
       -1.01049
       -0.98195
       -0.96891
       -1.01112
       -0.99060
       -1.00687
       -1.00912
       -1.06148
       -0.92612
       -1.07158
       -0.95088
       -1.05985
       -1.05649
       -0.89015
       -1.06786
       -1.06442
       -1.00149
       -0.89602
       -0.99481
       -0.94920
       -1.07495
       -1.02589
       -0.99723
       -0.99553
       -1.02303
       -0.93604
       -0.57915
       -1.03229
       -1.02473
       -1.07911
       -1.01338
       -0.96210
       -1.04468
       -0.97542
       -0.88968
       -0.96625
       -1.01757
       -1.00041
       -0.96362
       -1.03987
       -1.09383
       -0.91419
       -1.01344
       -1.04825
       -1.00294
       -0.96924
       -0.95934
       -0.91297
       -0.90595
       -0.94769
       -1.03715
       -1.05169
       -1.02496
       -1.01222
       -1.02735
       -0.74895
       -0.95375
       -1.00896
       -0.02333
       -0.97267
       -0.98201
       -0.87662
       -1.10563
       -1.02866
       -0.99194
       -0.91561
       -1.01533
       -1.10406
       -1.03070
       -1.06177
       -1.03622
       -1.02485
       -0.97402
       -0.89851
       -1.05602
       -1.02287
       -0.99598
       -1.04021
       -0.99310
       -1.05376
       -0.94859
       -0.99637
       -1.02779
       -1.01653
       -1.03407
       -1.03292
       -1.01634
       -1.02654
       -1.08256
       -1.04124
       -0.95800
       -0.84647
       -0.98820
       -1.07048
       -1.02823
       -1.00043
       -0.96723
       -1.00957
       -0.98432
       -1.06885
       -1.00571
       -0.96246
       -1.00230
       -1.02753
       -1.02640
       -0.93884
       -1.01410
       -1.01990
       -0.97863
       -0.97556
       -1.01519
       -0.96099
       -1.05925
       -1.00132
       -1.01869
       -1.05327
       -1.04099
       -1.01546
       -1.03014
       -0.98856
       -1.00673
       -1.01946
       -1.01467
       -0.87909
       -1.04757
       -1.08212
       -1.05834
       -0.87381
       -0.98589
       -0.98679
       -0.97389
       -0.87700
       -0.91059
       -1.01444
       -0.92695
       -0.88775
       -1.06050
       -0.95364
       -0.86520
       -0.89742
       -0.97733
       -1.02858
       -0.90718
       -0.96242
       -0.81453
       -0.90992
       -0.94364
       -0.99304
       -1.03801
       -1.00182
       -0.99374
       -1.07725
       -1.01211
       -1.05062
       -0.57244
       -0.99795
       -1.01384
       -1.02392
       -0.94790
       -1.03603
       -1.02007
       -0.95727
       -0.98257
       -1.01498
       -0.95811
       -0.98177
       -1.02008
       -1.08780
       -0.93832
       -1.05367
       -0.94118
       -1.05356
       -1.08097
       -0.93158
       -1.05597
       -1.05715
       -0.98899
       -0.89267
       -0.99237
       -0.95193
       -1.05333
       -1.01052
       -0.96759
       -1.00612
       -1.02070
       -0.91262
       -0.50845
       -1.00856
       -1.03872
       -1.08858
       -1.00270
       -0.95721
       -1.05461
       -1.01489
       -0.90942
       -0.93812
       -1.02332
       -0.99492
       -0.96651
       -1.05933
       -1.08577
       -0.93358
       -1.04267
       -1.03329
       -0.99824
       -0.96378
       -0.92398
       -0.91843
       -0.93577
       -0.95243
       -1.03574
       -1.03921
       -1.00819
       -1.02299
       -1.01889
       -0.75104
       -0.95730
       -1.00297
       -0.05013
       -0.97365
       -0.98568
       -0.85584
       -1.08578
       -1.00809
       -0.99863
       -0.92919
       -1.00993
       -1.09357
       -1.01074
       -1.08950
       -1.01616
       -1.03668
       -1.01807
       -0.89024
       -1.04118
       -0.97690
       -0.97252
       -1.03148
       -0.98420
       -1.07037
       -0.91007
       -0.97332
       -1.02144
       -1.02329
       -1.02454
       -1.02053
       -0.98700
       -1.01837
       -1.08771
       -1.05395
       -0.97013
       -0.86183
       -0.98449
       -1.03595
       -1.03768
       -1.00800
       -1.00534
       -1.02062
       -0.96314
       -1.06871
       -0.99203
       -1.00107
       -0.98397
       -1.03033
       -1.02218
       -0.95973
       -0.99286
       -1.01350
       -1.00928
       -0.95700
       -1.01157
       -0.95834
       -1.02844
       -0.99290
       -1.03530
       -1.03242
       -1.02813
       -0.99049
       -1.01973
       -1.00008
       -1.00132
       -1.04183
       -1.02532
       -0.87733
       -1.03292
       -1.07121
       -1.02093
       -0.90848
       -0.99764
       -0.99858
       -0.93997
       -0.88024
       -0.88813
       -0.98538
       -0.92400
       -0.90982
       -1.07416
       -0.98456
       -0.87486
       -0.91379
       -0.98666
       -1.05316
       -0.91077
       -0.94311
       -0.78831
       -0.90289
       -0.91627
       -0.99870
       -1.06044
       -1.00602
       -1.00300
       -1.09978
       -0.99227
       -1.03634
       -0.46257
       -0.99372
       -1.02786
       -1.02135
       -0.92275
       -1.04287
       -1.04223
       -0.96719
       -0.99758
       -0.99662
       -0.96426
       -0.98635
       -1.05369
       -1.07169
       -0.96029
       -1.05963
       -0.93593
       -1.02591
       -1.07687
       -0.92007
       -1.06939
       -1.06697
       -0.95841
       -0.88076
       -1.00095
       -0.90758
       -1.05298
       -1.00317
       -0.95045
       -1.01975
       -1.04101
       -0.92734
       -0.43632
       -1.01810
       -1.04429
       -1.08401
       -1.00892
       -0.98273
       -1.05774
       -1.01709
       -0.90151
       -0.93536
       -1.03393
       -1.00265
       -0.97868
       -1.04680
       -1.07210
       -0.91996
       -1.04372
       -1.00636
       -0.96560
       -0.96011
       -0.91046
       -0.91677
       -0.92420
       -0.94400
       -1.01352
       -1.01988
       -1.01428
       -1.05876
       -1.01929
       -0.74377
       -0.96687
       -1.00710
       -0.02140
       -0.95787
       -0.95871
       -0.86946
       -1.08350
       -1.01840
       -0.99003
       -0.96524
       -0.97036
       -1.09361
       -1.02503
       -1.10485
       -1.04985
       -1.00301
       -1.02423
       -0.88132
       -1.03074
       -0.93680
       -0.98705
       -1.02152
       -0.97055
       -1.03676
       -0.91166
       -0.97876
       -0.98723
       -1.01549
       -1.01158
       -1.00949
       -0.98209
       -1.00795
       -1.07782
       -1.05841
       -0.97306
       -0.83046
       -0.95969
       -0.99336
       -1.05856
       -0.99248
       -0.99231
       -1.01656
       -0.92262
       -1.04278
       -0.98979
       -1.01572
       -0.98705
       -1.04852
       -1.02819
       -0.95822
       -0.99351
       -1.02277
       -0.99760
       -0.96501
       -0.99317
       -0.92127
       -1.02515
       -1.00496
       -1.02845
       -1.04867
       -1.00985
       -0.96729
       -1.05084
       -1.03359
       -0.97604
       -1.03729
       -1.03510
       -0.90277
       -1.03596
       -1.07815
       -1.05320
       -0.92060
       -0.97269
       -0.96616
       -0.96981
       -0.87930
       -0.86199
       -0.98525
       -0.89328
       -0.93113
       -1.08893
       -0.98681
       -0.87274
       -0.90792
       -0.98380
       -1.02553
       -0.91152
       -0.95279
       -0.78128
       -0.92304
       -0.91699
       -1.00578
       -1.07961
       -0.99668
       -1.00504
       -1.09861
       -1.00529
       -1.03110
       -0.35957
       -0.97951
       -1.02618
       -1.00906
       -0.93059
       -1.04062
       -1.03224
       -0.96723
       -0.97558
       -0.99439
       -0.97295
       -1.00189
       -1.02865
       -1.06582
       -0.97947
       -1.06665
       -0.96500
       -1.01371
       -1.04858
       -0.87157
       -1.07279
       -1.07471
       -0.95744
       -0.82762
       -0.96780
       -0.92548
       -1.05327
       -0.99752
       -0.94078
       -1.02279
       -1.05998
       -0.91731
       -0.33101
       -0.99723
       -1.02143
       -1.09375
       -0.98924
       -0.99106
       -1.04829
       -1.05311
       -0.90129
       -0.91024
       -1.00717
       -1.01303
       -0.96493
       -1.06009
       -1.08147
       -0.88935
       -1.06589
       -1.00121
       -0.98182
       -0.94148
       -0.89948
       -0.94428
       -0.91925
       -0.93851
       -1.02081
       -0.99637
       -1.03851
       -1.02189
       -1.01346
       -0.74857
       -0.98827
       -0.97889
       -0.03638
       -0.94376
       -0.94776
       -0.85206
       -1.07080
       -1.02181
       -1.02815
       -0.96552
       -0.96697
       -1.10687
       -1.03689
       -1.08912
       -1.05559
       -1.00128
       -1.03071
       -0.88060
       -1.01506
       -0.94911
       -0.97564
       -1.03381
       -0.99935
       -1.03743
       -0.88740
       -0.94361
       -0.97700
       -1.02962
       -1.01806
       -0.98470
       -1.00824
       -0.95332
       -1.07452
       -1.04726
       -1.01513
       -0.80852
       -0.96123
       -0.95937
       -1.06794
       -0.99917
       -0.96780
       -1.03841
       -0.94048
       -1.03282
       -0.97667
       -0.99774
       -0.97389
       -1.03653
       -1.00657
       -0.94574
       -0.98931
       -1.03185
       -1.03176
       -0.97267
       -1.00744
       -0.92295
       -1.02157
       -0.97038
       -1.02342
       -1.04860
       -1.00177
       -0.95698
       -1.05932
       -1.03074
       -0.98783
       -1.04528
       -1.07211
       -0.90434
       -1.03318
       -1.09506
       -1.06483
       -0.91410
       -0.97541
       -0.98348
       -0.95936
       -0.85018
       -0.84215
       -0.99714
       -0.90877
       -0.92402
       -1.07619
       -0.98385
       -0.89379
       -0.86538
       -0.98530
       -1.03547
       -0.91111
       -0.94941
       -0.78017
       -0.91199
       -0.88919
       -1.00293
       -1.09779
       -1.01856
       -0.99908
       -1.12279
       -0.99925
       -1.01086
       -0.27010
       -0.95750
       -1.01590
       -1.03929
       -0.89405
       -1.00788
       -1.02331
       -0.93333
       -0.91946
       -0.98849
       -0.95658
       -1.01691
       -1.02375
       -1.04465
       -0.96084
       -1.05723
       -0.93659
       -1.03185
       -1.03632
       -0.86126
       -1.05057
       -1.03100
       -0.92301
       -0.78905
       -0.99220
       -0.91909
       -1.05105
       -1.03226
       -0.94177
       -1.04103
       -1.05002
       -0.91411
       -0.22763
       -0.99751
       -0.97691
       -1.09121
       -0.95595
       -1.00329
       -1.04315
       -1.04072
       -0.93154
       -0.93939
       -1.00322
       -1.00371
       -0.98154
       -1.04314
       -1.07418
       -0.88419
       -1.03440
       -0.98735
       -0.97970
       -0.93651
       -0.93122
       -0.93931
       -0.89214
       -0.93061
       -1.03071
       -0.96624
       -1.04250
       -1.02892
       -1.02049
       -0.70732
       -0.97317
       -0.94866
       -0.02498
       -0.95877
       -0.94261
       -0.82818
       -1.06225
       -0.95879
       -1.05259
       -0.95198
       -0.98160
       -1.06425
       -1.02635
       -1.10416
       -1.03221
       -1.01286
       -1.05497
       -0.89530
       -1.00687
       -0.93536
       -0.96676
       -1.05121
       -0.99802
       -1.02594
       -0.87169
       -0.91584
       -1.01972
       -1.01510
       -1.02654
       -0.95989
       -1.05394
       -0.95132
       -1.07365
       -1.04609
       -1.02705
       -0.79406
       -1.00397
       -0.94818
       -1.04879
       -1.02307
       -0.97555
       -1.04377
       -0.92993
       -1.03467
       -0.97729
       -0.98800
       -0.95774
       -1.02150
       -1.02175
       -0.95009
       -1.01146
       -1.01515
       -1.03443
       -0.97844
       -1.00316
       -0.94205
       -1.02450
       -0.95368
       -1.02447
       -1.00780
       -1.01582
       -0.94238
       -1.05096
       -1.03680
       -0.98931
       -1.03761
       -1.09739
       -0.90707
       -1.03969
       -1.05887
       -1.07301
       -0.93248
       -0.98901
       -0.97434
       -0.97459
       -0.85018
       -0.83049
       -0.99337
       -0.89044
       -0.96267
       -1.05973
       -0.96872
       -0.91231
       -0.82841
       -0.95341
       -1.01575
       -0.89555
       -0.95509
       -0.76949
       -0.90163
       -0.86882
       -0.99996
       -1.10802
       -1.01302
       -1.01035
       -1.09888
       -1.01842
       -1.04346
       -0.16003
       -0.96832
       -1.01697
       -1.04732
       -0.91581
       -1.00994
       -1.02574
       -0.93195
       -0.94098
       -0.94347
       -0.97378
       -1.01741
       -1.02589
       -1.06463
       -0.95132
       -1.04790
       -0.93133
       -1.01959
       -1.04861
       -0.87044
       -1.04553
       -1.01472
       -0.94078
       -0.78589
       -1.00753
       -0.93894
       -1.03029
       -1.02348
       -0.95122
       -0.99384
       -1.01145
       -0.90715
       -0.13097
       -0.98698
       -0.97787
       -1.07971
       -0.95508
       -0.99808
       -1.02979
       -1.03966
       -0.93960
       -0.92484
       -0.98544
       -1.00760
       -0.94183
       -1.05998
       -1.09496
       -0.89005
       -1.02586
       -0.99359
       -0.97485
       -0.91215
       -0.92912
       -0.92758
       -0.90261
       -0.90785
       -1.04037
       -0.93877
       -1.04133
       -0.99960
       -1.04147
       -0.68119
       -0.98043
       -0.94119
       -0.05830
       -0.97415
       -0.92880
       -0.80901
       -1.03774
       -0.94712
       -1.05596
       -0.95931
       -0.97043
       -1.06512
       -1.03567
       -1.08201
       -1.03591
       -1.00842
       -1.05441
       -0.88834
       -1.01782
       -0.93282
       -0.97059
       -1.05672
       -0.97172
       -1.01719
       -0.86721
       -0.92036
       -0.97958
       -1.00087
       -1.00888
       -0.96137
       -1.06029
       -0.95592
       -1.05790
       -1.03991
       -1.02651
       -0.81034
       -1.06070
       -0.94144
       -1.04193
       -0.99741
       -0.98760
       -1.04454
       -0.92716
       -1.02320
       -0.97531
       -0.98134
       -0.95463
       -1.05617
       -1.00899
       -0.94225
       -1.01087
       -1.03505
       -1.01310
       -0.99852
       -0.99449
       -0.91625
       -1.00523
       -0.95230
       -1.02735
       -0.99086
       -1.03492
       -0.92186
       -1.03253
       -1.04728
       -1.01701
       -1.02611
       -1.06603
       -0.91944
       -0.99367
       -1.04782
       -1.09312
       -0.93686
       -1.00181
       -0.97346
       -0.97666
       -0.84330
       -0.81976
       -0.99917
       -0.88568
       -0.99239
       -1.02935
       -0.96719
       -0.89909
       -0.81160
       -0.92352
       -1.02018
       -0.90340
       -0.99967
       -0.75825
       -0.86207
       -0.84375
       -1.00324
       -1.07611
       -1.00174
       -1.01932
       -1.06506
       -1.03310
       -1.05711
       -0.06943
       -0.93870
       -1.04593
       -1.03645
       -0.91546
       -0.99612
       -1.00479
       -0.95163
       -0.96329
       -0.94400
       -0.97470
       -1.01348
       -1.03800
       -1.05265
       -0.97166
       -1.03262
       -0.94193
       -1.00988
       -1.04951
       -0.87970
       -1.07002
       -1.00212
       -0.93356
       -0.77144
       -1.00608
       -0.93728
       -1.04017
       -1.02909
       -0.93783
       -1.01466
       -1.00220
       -0.91785
       -0.06742
       -0.97742
       -0.97940
       -1.07451
       -0.98654
       -1.01781
       -1.03365
       -1.02727
       -0.92573
       -0.95038
       -0.98710
       -0.99812
       -0.93135
       -1.04925
       -1.10858
       -0.87511
       -1.04530
       -1.00108
       -0.95669
       -0.91218
       -0.96012
       -0.90876
       -0.87919
       -0.91276
       -1.03273
       -0.93005
       -1.05016
       -0.99564
       -1.05385
       -0.66168
       -0.98642
       -0.94829
       -0.04181
       -0.95347
       -0.91438
       -0.80671
       -1.03402
       -0.96855
       -1.02930
       -0.97166
       -0.96104
       -1.04349
       -1.02582
       -1.10132
       -1.04561
       -1.01114
       -1.03845
       -0.86552
       -1.02051
       -0.93784
       -0.94966
       -1.04391
       -0.95259
       -1.00504
       -0.86512
       -0.91716
       -0.98637
       -0.97559
       -1.02228
       -0.97434
       -1.04403
       -0.95231
       -1.04032
       -1.03963
       -1.02235
       -0.79792
       -1.03772
       -0.92420
       -1.03902
       -1.02256
       -0.99113
       -1.04312
       -0.92347
       -1.03577
       -0.97379
       -0.97496
       -0.94719
       -1.05177
       -1.00369
       -0.93676
       -1.02489
       -1.02223
       -1.01636
       -0.96875
       -0.98612
       -0.89871
       -1.02086
       -0.92306
       -1.02250
       -0.96565
       -1.02833
       -0.89973
       -1.01636
       -1.02426
       -1.03715
       -1.05690
       -1.06173
       -0.90915
       -0.98899
       -1.04783
       -1.09616
       -0.89379
       -0.99166
       -0.96570
       -0.98644
       -0.82034
       -0.81569
       -0.96789
       -0.86512
       -0.95111
       -1.01858
       -0.96452
       -0.92526
       -0.82001
       -0.90520
       -1.01873
       -0.88734
       -1.02994
       -0.77542
       -0.83413
       -0.83960
       -1.00728
       -1.07005
       -0.99228
       -1.01982
       -1.05705
       -1.02142
       -1.02440
       -0.06691
       -0.92095
       -1.06030
       -1.04759
       -0.93154
       -1.00695
       -1.00147
       -0.93644
       -0.98279
       -0.93388
       -0.97414
       -1.02866
       -1.01693
       -1.05639
       -0.98638
       -1.03692
       -0.92824
       -0.98328
       -1.05787
       -0.87909
       -1.06897
       -0.97406
       -0.92789
       -0.75073
       -0.99980
       -0.95517
       -1.04703
       -1.02174
       -0.93820
       -1.03188
       -1.00837
       -0.94455
       -0.04924
       -0.99180
       -0.99426
       -1.03172
       -0.95560
       -1.04700
       -1.02260
       -1.02434
       -0.92913
       -0.95471
       -0.98058
       -1.00213
       -0.92829
       -1.04337
       -1.10408
       -0.87919
       -1.02898
       -0.97967
       -0.92250
       -0.93851
       -0.94888
       -0.91421
       -0.87735
       -0.92299
       -1.00311
       -0.94601
       -1.06118
       -1.01599
       -1.04037
       -0.63075
       -0.98925
       -0.94275
       -0.02851
       -0.94064
       -0.91803
       -0.76600
       -1.02202
       -0.96421
       -1.03645
       -0.98314
       -0.97458
       -1.01576
       -1.00619
       -1.10299
       -1.04202
       -1.00904
       -1.00722
       -0.86511
       -1.01964
       -0.93025
       -0.94534
       -1.04057
       -0.97405
       -0.99260
       -0.85752
       -0.92674
       -0.97631
       -0.98976
       -1.01319
       -0.95563
       -1.04763
       -0.94184
       -1.02040
       -1.01987
       -1.00516
       -0.78308
       -1.01659
       -0.96004
       -1.03506
       -1.01880
       -0.98700
       -1.05409
       -0.91961
       -1.04542
       -0.98696
       -0.98720
       -0.95100
       -1.04695
       -1.01191
       -0.91113
       -1.00208
       -1.02001
       -1.01820
       -0.97669
       -0.97970
       -0.88014
       -0.99783
       -0.92023
       -1.00430
       -0.97069
       -1.06115
       -0.92358
       -1.03031
       -1.00663
       -1.04533
       -1.03198
       -1.06113
       -0.87902
       -1.00196
       -1.05158
       -1.11397
       -0.90363
       -1.01347
       -0.95272
       -0.98514
       -0.83483
       -0.80525
       -0.96918
       -0.86577
       -0.92945
       -1.05643
       -0.97799
       -0.93510
       -0.81480
       -0.93462
       -1.00833
       -0.88787
       -1.03646
       -0.75805
       -0.80547
       -0.82719
       -1.04004
       -1.06570
       -1.01250
       -0.98871
       -1.03153
       -1.02604
       -1.02439
       -0.05176
       -0.93389
       -1.04331
       -1.05309
       -0.90808
       -1.02687
       -1.03026
       -0.90902
       -0.94784
       -0.90770
       -1.00840
       -1.01283
       -0.98418
       -1.07758
       -0.99760
       -1.03801
       -0.95869
       -0.97624
       -1.02993
       -0.87743
       -1.10272
       -0.98017
       -0.93907
       -0.70489
       -0.97100
       -0.94177
       -1.04268
       -1.02784
       -0.93548
       -1.03253
       -1.03655
       -0.96994
       -0.05153
       -1.00369
       -0.98756
       -1.01998
       -0.94412
       -1.06679
       -1.00864
       -1.00508
       -0.92475
       -0.95082
       -0.97602
       -0.98585
       -0.93056
       -1.06509
       -1.09469
       -0.87481
       -1.05223
       -0.97923
       -0.91730
       -0.92176
       -0.95837
       -0.94979
       -0.86939
       -0.90705
       -0.99883
       -0.92429
       -1.07844
       -0.99747
       -1.02223
       -0.60319
       -1.00537
       -0.92942
       -0.02864
       -0.95858
       -0.93536
       -0.79087
       -1.03307
       -0.95869
       -1.00348
       -0.95146
       -0.98819
       -1.00669
       -1.01081
       -1.11592
       -1.02389
       -1.01156
       -1.01368
       -0.87639
       -1.01177
       -0.93232
       -0.93691
       -1.05183
       -0.97465
       -0.97410
       -0.89647
       -0.91889
       -0.96413
       -0.98029
       -0.99352
       -0.95809
       -1.04265
       -0.93189
       -0.99153
       -0.98785
       -0.97974
       -0.75518
       -1.01317
       -0.92138
       -1.04297
       -0.99912
       -0.95427
       -1.04991
       -0.91924
       -1.01490
       -1.00592
       -0.97996
       -0.96464
       -1.06446
       -0.98084
       -0.93282
       -0.99172
       -1.02694
       -0.99285
       -0.98159
       -0.95049
       -0.85572
       -1.01178
       -0.91167
       -1.00770
       -0.94629
       -1.07283
       -0.93479
       -1.03973
       -0.98567
       -1.04521
       -1.00851
       -1.07133
       -0.85894
       -1.01009
       -1.04207
       -1.11257
       -0.87500
       -1.01783
       -0.98986
       -0.97678
       -0.82058
       -0.83445
       -0.97929
       -0.85828
       -0.94340
       -1.05964
       -0.96463
       -0.96083
       -0.80633
       -0.93422
       -1.00847
       -0.86546
       -1.03505
       -0.76350
       -0.77581
       -0.83267
       -1.00412
       -1.05221
       -1.02494
       -0.97373
       -1.04145
       -1.01577
       -1.03218
       -0.06843
       -0.91142
       -1.02532
       -1.01577
       -0.93574
       -0.99343
       -1.05586
       -0.89120
       -0.95925
       -0.92171
       -1.03163
       -1.01080
       -0.98482
       -1.06576
       -1.01652
       -1.03679
       -0.94896
       -0.97443
       -1.00284
       -0.88952
       -1.08321
       -0.97831
       -0.93032
       -0.69875
       -0.99466
       -0.89308
       -1.04871
       -0.99946
       -0.94912
       -0.99458
       -1.04936
       -0.95544
       -0.05249
       -1.02349
       -0.99608
       -0.99667
       -0.93499
       -1.04874
       -1.00085
       -0.98491
       -0.92977
       -0.95797
       -0.97527
       -0.97319
       -0.91790
       -1.08876
       -1.09003
       -0.88125
       -1.04974
       -0.97075
       -0.92947
       -0.90430
       -0.94816
       -0.98245
       -0.88563
       -0.87037
       -0.98529
       -0.91506
       -1.05649
       -0.99041
       -1.00252
       -0.57745
       -1.01896
       -0.91173
       -0.02552
       -0.96343
       -0.93993
       -0.78165
       -1.05606
       -0.95698
       -0.97078
       -0.95249
       -1.02581
       -1.00189
       -1.00664
       -1.10103
       -1.01682
       -1.00995
       -1.04053
       -0.87498
       -1.03009
       -0.91559
       -0.95215
       -1.04452
       -0.97582
       -1.00808
       -0.89979
       -0.92178
       -0.98531
       -0.97209
       -0.98693
       -0.94971
       -1.03360
       -0.90832
       -0.97888
       -1.00267
       -0.96163
       -0.72546
       -0.99876
       -0.92088
       -1.03235
       -1.02047
       -0.97228
       -1.00986
       -0.92401
       -1.03912
       -0.98210
       -0.98239
       -0.95487
       -1.04132
       -0.97753
       -0.93986
       -0.99888
       -1.03577
       -0.98454
       -0.96665
       -0.94749
       -0.86101
       -1.02384
       -0.93710
       -1.00123
       -0.96791
       -1.06196
       -0.90663
       -1.02568
       -0.95069
       -1.03747
       -0.97770
       -1.03717
       -0.84619
       -1.01291
       -1.02583
       -1.07192
       -0.87125
       -1.02729
       -0.96814
       -0.99362
       -0.81623
       -0.81265
       -1.00910
       -0.83559
       -0.94054
       -1.09835
       -0.98018
       -0.96060
       -0.83277
       -0.95342
       -1.01169
       -0.88867
       -1.02281
       -0.76323
       -0.74760
       -0.84563
       -0.99296
       -1.04900
       -1.02799
       -0.96139
       -1.00627
       -0.99939
       -1.03951
       -0.04103
       -0.89456
       -1.04525
       -0.98379
       -0.94977
       -0.99391
       -1.04026
       -0.90001
       -0.95495
       -0.91990
       -1.05092
       -1.00633
       -0.99400
       -1.05159
       -0.98261
       -1.01132
       -0.90337
       -0.93930
       -0.96776
       -0.86813
       -1.06084
       -0.98310
       -0.91574
       -0.68187
       -0.99288
       -0.91091
       -1.05496
       -1.01152
       -0.92017
       -1.00593
       -1.05605
       -0.94893
       -0.04065
       -1.01594
       -1.00676
       -1.03321
       -0.91907
       -1.01732
       -1.02123
       -0.97953
       -0.92046
       -0.96481
       -0.95952
       -0.96368
       -0.91153
       -1.06288
       -1.07965
       -0.87589
       -1.06131
       -0.96806
       -0.92065
       -0.90452
       -0.94986
       -0.97936
       -0.88016
       -0.83223
       -0.99618
       -0.89848
       -1.05020
       -0.95221
       -1.00733
       -0.51285
       -1.04991
       -0.90986
       -0.04096
       -0.94995
       -0.91643
       -0.77356
       -1.03576
       -0.97208
       -0.95336
       -0.96840
       -1.05216
       -0.99501
       -1.04690
       -1.09769
       -1.04351
       -1.01961
       -1.03367
       -0.86413
       -1.00938
       -0.90953
       -0.95924
       -1.02808
       -0.96852
       -0.99531
       -0.89269
       -0.90983
       -0.98398
       -0.94551
       -0.99383
       -0.94293
       -0.98663
       -0.89729
       -0.97268
       -0.99668
       -0.96381
       -0.71230
       -0.99768
       -0.93350
       -1.05111
       -1.02649
       -0.95351
       -0.98679
       -0.91468
       -1.05272
       -0.94687
       -0.99496
       -0.95586
       -1.03444
       -0.97645
       -0.94445
       -0.99436
       -1.03248
       -0.96041
       -0.95095
       -0.93637
       -0.88203
       -1.02133
       -0.94068
       -1.00600
       -0.95654
       -1.04275
       -0.90789
       -1.05328
       -0.94070
       -0.98212
       -0.98810
       -1.02895
       -0.84723
       -0.99074
       -0.99740
       -1.08256
       -0.87971
       -1.01613
       -0.96387
       -0.97050
       -0.79133
       -0.78880
       -1.00027
       -0.84835
       -0.96008
       -1.06562
       -0.98082
       -1.01088
       -0.81210
       -0.98052
       -1.00282
       -0.90343
       -1.03734
       -0.76847
       -0.71058
       -0.84431
       -0.96949
       -1.03605
       -1.03487
       -0.98541
       -1.01360
       -0.99176
       -1.06345
       -0.03770
       -0.88524
       -1.02740
       -0.98095
       -0.96886
       -0.99533
       -1.03375
       -0.92131
       -0.97852
       -0.88998
       -1.03084
       -0.99797
       -0.97893
       -1.01143
       -0.99147
       -1.04327
       -0.88864
       -0.93268
       -0.96105
       -0.85681
       -1.04289
       -0.98780
       -0.89842
       -0.64075
       -0.99929
       -0.89649
       -1.04937
       -1.00276
       -0.94435
       -0.98241
       -1.04278
       -0.97242
       -0.05224
       -1.01601
       -1.01928
       -1.02120
       -0.94146
       -1.03064
       -1.03007
       -0.98845
       -0.93049
       -0.97307
       -0.94250
       -0.92781
       -0.87684
       -1.04349
       -1.06362
       -0.88412
       -1.02263
       -0.98112
       -0.93663
       -0.86066
       -0.93321
       -0.99698
       -0.87531
       -0.83960
       -0.99055
       -0.88219
       -1.03146
       -0.94252
       -0.96783
       -0.42728
       -1.01558
       -0.90845
       -0.06169
       -0.95081
       -0.87789
       -0.74388
       -1.03208
       -0.93050
       -0.92276
       -0.95573
       -1.05673
       -0.99307
       -1.05088
       -1.12317
       -1.02623
       -1.04319
       -1.00898
       -0.86012
       -0.98323
       -0.89775
       -0.99427
       -1.04993
       -0.99008
       -0.98299
       -0.85915
       -0.90522
       -0.97491
       -0.95746
       -0.99536
       -0.93617
       -1.00649
       -0.89957
       -0.96305
       -0.99520
       -0.95930
       -0.67484
       -0.99411
       -0.94098
       -1.04268
       -1.03824
       -0.93800
       -0.96416
       -0.89132
       -1.03164
       -0.94575
       -1.01112
       -0.93960
       -1.02230
       -0.97495
       -0.94127
       -1.03859
       -1.03397
       -0.95727
       -0.95505
       -0.91388
       -0.88085
       -1.00059
       -0.94856
       -1.00118
       -0.97198
       -1.04935
       -0.91247
       -1.04745
       -0.93034
       -0.96376
       -0.96755
       -1.02615
       -0.83874
       -0.98593
       -1.01367
       -1.08552
       -0.86232
       -1.03199
       -0.93535
       -0.95611
       -0.78832
       -0.79178
       -0.99107
       -0.79865
       -0.93295
       -1.07807
       -0.99415
       -0.99204
       -0.81416
       -0.96240
       -1.01104
       -0.90407
       -1.04672
       -0.72992
       -0.69562
       -0.81084
       -0.97433
       -1.05319
       -1.00324
       -0.97797
       -0.99002
       -1.00299
       -1.06014
       -0.04804
       -0.83873
       -1.03662
       -0.95083
       -0.97920
       -1.02283
       -1.03559
       -0.92711
       -1.00180
       -0.89370
       -1.04030
       -1.00104
       -1.00203
       -1.03583
       -0.99516
       -1.05491
       -0.85312
       -0.90794
       -1.00154
       -0.86625
       -1.02779
       -0.97867
       -0.88876
       -0.56774
       -0.95832
       -0.88985
       -1.02194
       -1.00413
       -0.93756
       -0.97207
       -1.00083
       -0.96912
       -0.06925
       -0.98902
       -1.01636
       -1.01627
       -0.94332
       -1.00144
       -0.98548
       -0.99578
       -0.90732
       -0.96037
       -0.93246
       -0.90407
       -0.85344
       -1.01726
       -1.03588
       -0.89764
       -1.02510
       -0.98916
       -0.94488
       -0.83289
       -0.92705
       -1.00856
       -0.85879
       -0.80656
       -0.98545
       -0.91378
       -1.03769
       -0.91625
       -0.96435
       -0.34094
       -1.02523
       -0.89567
       -0.07476
       -0.93162
       -0.84376
       -0.72276
       -1.00785
       -0.93116
       -0.91351
       -0.95491
       -1.02921
       -0.96399
       -1.04039
       -1.11035
       -1.02144
       -1.04462
       -1.00360
       -0.84844
       -0.96725
       -0.86152
       -1.00514
       -1.07494
       -0.97327
       -1.02028
       -0.86752
       -0.90008
       -0.98161
       -0.97315
       -0.96875
       -0.94349
       -0.99319
       -0.91151
       -0.96570
       -1.00436
       -0.96473
       -0.63677
       -0.99539
       -0.91774
       -1.04936
       -1.04194
       -0.94073
       -0.95775
       -0.89960
       -1.04789
       -0.92641
       -1.00724
       -0.90765
       -1.01957
       -0.98294
       -0.93181
       -1.03172
       -1.04889
       -0.95008
       -0.91991
       -0.90285
       -0.88418
       -1.00381
       -0.95631
       -0.95145
       -0.97722
       -1.05325
       -0.91738
       -1.02526
       -0.92557
       -0.96747
       -0.98080
       -1.01824
       -0.79211
       -0.98991
       -1.02963
       -1.07654
       -0.84862
       -1.02802
       -0.93090
       -0.92410
       -0.77592
       -0.77437
       -1.02182
       -0.79504
       -0.93097
       -1.03971
       -0.99279
       -1.00579
       -0.78648
       -0.95939
       -1.00658
       -0.86860
       -1.00800
       -0.70918
       -0.65265
       -0.79171
       -0.96211
       -1.01323
       -1.00005
       -0.94802
       -0.98367
       -0.99861
       -1.05274
       -0.03478
       -0.83261
       -1.01825
       -0.93537
       -0.97773
       -1.00006
       -1.04784
       -0.94826
       -0.98514
       -0.87235
       -1.04249
       -1.00045
       -1.00133
       -1.01588
       -0.97993
       -1.03307
       -0.83523
       -0.91955
       -0.99114
       -0.85261
       -1.06064
       -0.96099
       -0.87415
       -0.51136
       -0.95882
       -0.89211
       -1.01326
       -1.01645
       -0.96461
       -0.95829
       -0.98572
       -0.95687
       -0.04727
       -0.97946
       -1.04045
       -1.05368
       -0.95050
       -0.99975
       -0.97840
       -0.97037
       -0.91596
       -0.96322
       -0.92841
       -0.89272
       -0.85170
       -1.02708
       -1.04103
       -0.85047
       -1.01121
       -0.99536
       -0.91181
       -0.83226
       -0.95147
       -1.01301
       -0.88484
       -0.80523
       -0.99405
       -0.92932
       -1.06535
       -0.89077
       -0.98366
       -0.23070
       -1.02085
       -0.90420
       -0.07058
       -0.91829
       -0.83501
       -0.71542
       -1.01795
       -0.95011
       -0.89770
       -0.96920
       -0.99921
       -0.93045
       -1.05144
       -1.12214
       -1.00139
       -1.04987
       -1.01020
       -0.83745
       -0.95649
       -0.87635
       -1.01482
       -1.05598
       -0.98163
       -1.02445
       -0.86556
       -0.89084
       -0.98498
       -0.94899
       -0.93925
       -0.95413
       -1.01546
       -0.87296
       -0.96291
       -1.01063
       -0.96481
       -0.61958
       -1.02239
       -0.92088
       -1.01039
       -1.02177
       -0.95075
       -0.95280
       -0.88993
       -1.04342
       -0.91566
       -1.00346
       -0.91588
       -1.01482
       -0.96258
       -0.94668
       -1.00009
       -1.03888
       -0.93495
       -0.88619
       -0.89037
       -0.87788
       -1.03128
       -0.94497
       -0.93947
       -0.94075
       -1.05303
       -0.90777
       -1.03703
       -0.92250
       -0.94770
       -0.97942
       -1.03414
       -0.79494
       -1.00770
       -1.01632
       -1.07279
       -0.82289
       -1.03827
       -0.88976
       -0.92924
       -0.76292
       -0.73848
       -1.01392
       -0.77868
       -0.95905
       -0.98520
       -0.98624
       -1.00502
       -0.76196
       -0.96936
       -0.98102
       -0.83574
       -1.02335
       -0.69283
       -0.61652
       -0.78093
       -0.94722
       -1.02713
       -1.01075
       -0.95917
       -0.96272
       -0.99536
       -1.02363
       -0.06817
       -0.82291
       -0.99208
       -0.93945
       -0.92875
       -1.01406
       -1.05820
       -0.92822
       -0.95250
       -0.87713
       -1.02489
       -1.01151
       -0.99482
       -1.03242
       -0.97801
       -1.05855
       -0.83160
       -0.93250
       -0.98311
       -0.85910
       -1.02278
       -0.93456
       -0.83534
       -0.43111
       -0.98553
       -0.88304
       -1.00157
       -1.02071
       -0.94751
       -0.93948
       -0.99028
       -0.98180
       -0.01861
       -0.98544
       -1.03763
       -1.03214
       -0.95971
       -0.99549
       -0.92972
       -0.99131
       -0.92953
       -0.92182
       -0.90494
       -0.89901
       -0.85906
       -1.03156
       -1.05197
       -0.82695
       -0.99095
       -0.97205
       -0.92900
       -0.81241
       -0.93421
       -1.03211
       -0.87976
       -0.77681
       -0.98604
       -0.91294
       -1.05244
       -0.86247
       -0.98707
       -0.14224
       -1.04334
       -0.89607
       -0.04275
       -0.94011
       -0.80172
       -0.67318
       -0.98068
       -0.95399
       -0.87924
       -0.95303
       -0.97132
       -0.92643
       -1.04823
       -1.10154
       -0.97943
       -1.02732
       -1.02354
       -0.82498
       -0.92097
       -0.84074
       -1.01254
       -1.02888
       -1.00670
       -1.03651
       -0.87106
       -0.89941
       -0.98020
       -0.93978
       -0.94020
       -0.95603
       -1.01353
       -0.85874
       -0.94909
       -1.01115
       -0.96648
       -0.59409
       -1.04388
       -0.92833
       -1.02519
       -0.98844
       -0.93172
       -0.93466
       -0.89324
       -1.02992
       -0.95352
       -0.97423
       -0.88073
       -0.99852
       -0.93609
       -0.94386
       -1.00586
       -1.05131
       -0.94556
       -0.86720
       -0.85766
       -0.89850
       -1.05016
       -0.95683
       -0.93599
       -0.92949
       -1.06398
       -0.87565
       -1.00756
       -0.88234
       -0.92101
       -0.97904
       -1.02880
       -0.79821
       -0.97619
       -1.00819
       -1.06434
       -0.85393
       -1.01871
       -0.90047
       -0.95171
       -0.73239
       -0.72940
       -1.00455
       -0.76340
       -0.95891
       -0.95299
       -0.98219
       -0.98101
       -0.75296
       -0.96800
       -0.99036
       -0.83156
       -1.03251
       -0.64877
       -0.53431
       -0.76168
       -0.93768
       -1.00243
       -0.99240
       -0.95724
       -0.96495
       -1.00815
       -1.03365
       -0.07876
       -0.83248
       -1.03448
       -0.94611
       -0.90726
       -1.00461
       -1.05450
       -0.92842
       -0.95041
       -0.86364
       -1.01875
       -0.97387
       -0.99863
       -1.03880
       -0.94808
       -1.03559
       -0.81027
       -0.91125
       -0.98399
       -0.85414
       -1.02786
       -0.96836
       -0.83427
       -0.34519
       -0.97223
       -0.86813
       -1.00857
       -1.02822
       -0.95036
       -0.96961
       -1.01740
       -0.98429
       -0.04574
       -1.00105
       -1.01514
       -1.05772
       -0.97023
       -0.99183
       -0.91956
       -0.96708
       -0.91209
       -0.93684
       -0.85181
       -0.89509
       -0.83974
       -1.03226
       -1.03927
       -0.80444
       -0.96979
       -0.94749
       -0.95314
       -0.83148
       -0.93385
       -1.02519
       -0.88242
       -0.73677
       -0.98629
       -0.90346
       -1.03941
       -0.85727
       -0.96219
       -0.08285
       -1.02573
       -0.87016
       -0.04796
       -0.93812
       -0.77965
       -0.64056
       -0.96197
       -0.96542
       -0.87647
       -0.94708
       -1.00498
       -0.92005
       -1.01654
       -1.09142
       -0.97571
       -1.01663
       -0.98273
       -0.83052
       -0.90515
       -0.86319
       -1.03802
       -0.99735
       -1.02679
       -1.04203
       -0.85674
       -0.86445
       -0.96821
       -0.92601
       -0.95509
       -0.95278
       -1.00874
       -0.87509
       -0.93669
       -0.97534
       -0.97276
       -0.52888
       -1.04687
       -0.91935
       -1.01291
       -0.99028
       -0.95139
       -0.94816
       -0.88235
       -1.04562
       -0.95475
       -0.95220
       -0.86687
       -0.99378
       -0.88684
       -0.90802
       -1.04059
       -1.06092
       -0.92520
       -0.83901
       -0.86738
       -0.89991
       -1.04260
       -0.98263
       -0.91796
       -0.92518
       -1.07112
       -0.82440
       -1.01319
       -0.90294
       -0.90178
       -0.97380
       -1.00532
       -0.77506
       -0.99153
       -0.98819
       -1.09040
       -0.88027
       -1.00051
       -0.85880
       -0.95144
       -0.68206
       -0.70387
       -1.03828
       -0.73725
       -0.95803
       -0.92126
       -0.99318
       -0.95719
       -0.76671
       -0.98946
       -0.99224
       -0.85608
       -1.02598
       -0.64361
       -0.47846
       -0.72634
       -0.90134
       -1.01994
       -0.98577
       -0.94811
       -0.94021
       -1.01126
       -1.03454
       -0.09732
       -0.81641
       -0.99695
       -0.93489
       -0.88663
       -0.95834
       -1.03625
       -0.92267
       -0.93960
       -0.82781
       -1.01474
       -0.97525
       -0.99376
       -1.03706
       -0.94548
       -1.01399
       -0.81251
       -0.90140
       -0.96378
       -0.83301
       -1.02374
       -0.92266
       -0.83015
       -0.23615
       -0.95860
       -0.88319
       -1.01952
       -1.01590
       -0.98461
       -0.96574
       -1.02407
       -0.96792
       -0.05316
       -1.01622
       -1.01987
       -1.03775
       -0.97412
       -0.98897
       -0.88373
       -0.95382
       -0.89119
       -0.95084
       -0.82139
       -0.90415
       -0.81916
       -1.05843
       -1.00543
       -0.81083
       -0.96160
       -0.95518
       -0.94569
       -0.84798
       -0.91376
       -1.00619
       -0.87034
       -0.70809
       -0.98972
       -0.88950
       -1.04035
       -0.82528
       -0.93442
       -0.05284
       -1.01092
       -0.84959
       -0.04342
       -0.88337
       -0.77075
       -0.62156
       -0.96969
       -0.94141
       -0.87796
       -0.94264
       -1.01929
       -0.91556
       -1.02216
       -1.08496
       -0.98856
       -0.99730
       -0.98430
       -0.83354
       -0.95318
       -0.85528
       -1.01369
       -0.99875
       -1.05399
       -1.03024
       -0.83567
       -0.85567
       -0.97314
       -0.90723
       -0.91730
       -0.95289
       -1.04357
       -0.88956
       -0.94901
       -0.98852
       -0.95692
       -0.45778
       -1.05490
       -0.94560
       -0.99962
       -0.97371
       -0.95068
       -0.90234
       -0.85929
       -1.03446
       -0.93491
       -0.97855
       -0.83747
       -1.02206
       -0.89097
       -0.91572
       -1.01648
       -1.04672
       -0.94136
       -0.87634
       -0.84205
       -0.89786
       -0.99030
       -0.96334
       -0.87222
       -0.92245
       -1.06204
       -0.80905
       -0.97298
       -0.91712
       -0.88785
       -0.93066
       -0.96408
       -0.73100
       -0.95902
       -1.00336
       -1.09488
       -0.88380
       -0.96625
       -0.87041
       -0.93420
       -0.64263
       -0.68433
       -1.03225
       -0.72654
       -0.97228
       -0.92336
       -0.98009
       -0.96196
       -0.74576
       -0.98568
       -0.99484
       -0.84494
       -1.03250
       -0.59718
       -0.36544
       -0.71923
       -0.88505
       -1.03768
       -0.98323
       -0.94409
       -0.96013
       -0.98321
       -0.99258
       -0.07405
       -0.77139
       -0.98173
       -0.93908
       -0.87196
       -0.96404
       -1.00115
       -0.92274
       -0.95277
       -0.82454
       -1.02311
       -0.97287
       -0.99699
       -1.03664
       -0.95626
       -1.02133
       -0.81064
       -0.89359
       -0.93494
       -0.81079
       -1.01183
       -0.92791
       -0.84207
       -0.13789
       -0.94971
       -0.88925
       -1.05024
       -1.00815
       -0.98175
       -0.98103
       -1.02281
       -0.96965
       -0.06049
       -1.01296
       -0.98655
       -1.02286
       -0.97526
       -0.94781
       -0.82311
       -0.98742
       -0.89733
       -0.95026
       -0.79553
       -0.88054
       -0.80330
       -1.04742
       -0.97574
       -0.82449
       -0.95770
       -0.95175
       -0.94797
       -0.83608
       -0.91813
       -0.98467
       -0.89648
       -0.66795
       -0.94149
       -0.91441
       -1.05027
       -0.80917
       -0.93217
       -0.06354
       -1.01929
       -0.84823
       -0.05756
       -0.85119
       -0.76304
       -0.54293
       -0.96921
       -0.94463
       -0.85046
       -0.94324
       -1.01586
       -0.89264
       -1.03231
       -1.08419
       -0.98058
       -1.00993
       -0.96576
       -0.85362
       -0.92117
       -0.86982
       -1.02497
       -0.99071
       -1.06400
       -1.03787
       -0.80871
       -0.84795
       -0.98198
       -0.93354
       -0.92440
       -0.93627
       -1.03680
       -0.86561
       -0.95070
       -0.99580
       -0.94512
       -0.40734
       -1.05358
       -0.94393
       -0.98169
       -0.95619
       -0.97366
       -0.87758
       -0.86197
       -1.05824
       -0.91518
       -0.98217
       -0.84231
       -1.01092
       -0.91354
       -0.91155
       -0.99486
       -1.03775
       -0.93131
       -0.89923
       -0.86090
       -0.87949
       -0.95057
       -0.98392
       -0.85258
       -0.92725
       -1.05478
       -0.77928
       -0.97665
       -0.91625
       -0.88521
       -0.94110
       -0.98403
       -0.72120
       -0.96482
       -1.02624
       -1.10972
       -0.91540
       -0.94494
       -0.84984
       -0.90785
       -0.61069
       -0.64208
       -1.02734
       -0.69643
       -0.93394
       -0.91798
       -0.98335
       -0.95007
       -0.73253
       -0.97396
       -0.99648
       -0.83902
       -1.03202
       -0.55431
       -0.28139
       -0.68646
       -0.89335
       -1.06369
       -0.97169
       -0.91437
       -0.99181
       -0.96653
       -1.01934
       -0.03469
       -0.75423
       -1.00641
       -0.93072
       -0.86089
       -0.95460
       -0.98419
       -0.91306
       -0.94641
       -0.82126
       -1.04360
       -0.98995
       -1.01518
       -1.06387
       -0.94529
       -1.02786
       -0.75958
       -0.91403
       -0.96772
       -0.79323
       -1.02502
       -0.90634
       -0.85252
       -0.10605
       -0.90725
       -0.88667
       -1.02443
       -1.01222
       -0.96645
       -0.97243
       -1.03641
       -1.00526
       -0.04832
       -1.00507
       -0.95841
       -1.00395
       -0.97543
       -0.95175
       -0.76679
       -0.96762
       -0.88534
       -0.92916
       -0.76877
       -0.89569
       -0.76673
       -1.01310
       -0.96113
       -0.80805
       -0.94324
       -0.89978
       -0.93288
       -0.81201
       -0.92043
       -0.96798
       -0.91111
       -0.60717
       -0.91319
       -0.91804
       -1.04386
       -0.77463
       -0.92339
       -0.04794
       -1.01185
       -0.82435
       -0.03832
       -0.87121
       -0.76401
       -0.44686
       -0.94797
       -0.93763
       -0.85245
       -0.94905
       -1.01487
       -0.91763
       -1.04034
       -1.07359
       -0.98005
       -1.03928
       -0.93105
       -0.84431
       -0.92798
       -0.86569
       -1.02817
       -0.98233
       -1.07138
       -1.01977
       -0.79901
       -0.84048
       -0.98414
       -0.91475
       -0.93466
       -0.96078
       -1.03846
       -0.86245
       -0.94470
       -0.98621
       -0.92806
       -0.31162
       -1.03561
       -0.95450
       -0.98214
       -0.93892
       -0.94188
       -0.88172
       -0.86635
       -1.05919
       -0.92876
       -0.95805
       -0.81607
       -1.01662
       -0.88247
       -0.92317
       -1.01927
       -1.05479
       -0.92638
       -0.87273
       -0.84306
       -0.85145
       -0.98039
       -0.98153
       -0.84597
       -0.93280
       -1.02322
       -0.76720
       -0.97265
       -0.90467
       -0.84068
       -0.92253
       -0.99092
       -0.70241
       -0.94027
       -1.03351
       -1.06683
       -0.91732
       -0.95699
       -0.85751
       -0.89133
       -0.55105
       -0.59190
       -1.01718
       -0.66009
       -0.96440
       -0.91092
       -0.97438
       -0.94061
       -0.73246
       -0.96657
       -0.97156
       -0.83947
       -1.04870
       -0.47691
       -0.17890
       -0.64782
       -0.86540
       -1.02952
       -1.00250
       -0.89869
       -0.98236
       -0.95895
       -1.00391
       -0.09218
       -0.67811
       -1.00398
       -0.93456
       -0.84264
       -0.95459
       -0.97126
       -0.93176
       -0.93847
       -0.77452
       -1.02928
       -1.01276
       -1.02226
       -1.07589
       -0.92281
       -0.98954
       -0.75239
       -0.89387
       -0.94519
       -0.77463
       -1.01600
       -0.93341
       -0.81657
       -0.10811
       -0.89547
       -0.88744
       -1.02209
       -1.01535
       -0.97874
       -0.94836
       -1.04589
       -1.01463
       -0.06800
       -0.99190
       -0.95816
       -1.01266
       -0.95608
       -0.96600
       -0.72989
       -0.94700
       -0.91076
       -0.94200
       -0.74258
       -0.86552
       -0.76120
       -1.03175
       -0.99461
       -0.78055
       -0.93545
       -0.92313
       -0.91118
       -0.79667
       -0.90254
       -0.95127
       -0.87199
       -0.56166
       -0.90884
       -0.92091
       -1.03687
       -0.72898
       -0.91343
       -0.02585
       -1.02472
       -0.80857
       -0.05893
       -0.87802
       -0.73995
       -0.36123
       -0.97073
       -0.92713
       -0.84879
       -0.93832
       -1.04395
       -0.93845
       -1.03408
       -1.02374
       -0.95575
       -1.03769
       -0.93988
       -0.85345
       -0.92377
       -0.87424
       -1.02783
       -0.96377
       -1.07626
       -1.02116
       -0.76262
       -0.82019
       -0.96384
       -0.90772
       -0.93803
       -0.92817
       -1.04124
       -0.84987
       -0.89140
       -0.99122
       -0.93052
       -0.21560
       -1.03844
       -0.95950
       -0.96505
       -0.93738
       -0.92756
       -0.86539
       -0.88172
       -1.05546
       -0.91585
       -0.97060
       -0.80465
       -0.99057
       -0.88147
       -0.92028
       -0.98327
       -1.04655
       -0.90269
       -0.90257
       -0.80386
       -0.85333
       -0.96805
       -0.97161
       -0.84451
       -0.87467
       -1.01748
       -0.74813
       -0.96867
       -0.87844
       -0.82076
       -0.93212
       -0.97688
       -0.67374
       -0.92422
       -1.00468
       -1.03842
       -0.92133
       -0.92364
       -0.82761
       -0.87458
       -0.46626
       -0.56089
       -0.99411
       -0.59191
       -0.95590
       -0.89283
       -0.92694
       -0.94584
       -0.72055
       -0.96497
       -0.94518
       -0.81920
       -1.06986
       -0.40686
       -0.11010
       -0.60050
       -0.84669
       -1.04542
       -0.99105
       -0.91254
       -0.98673
       -0.94110
       -0.98676
       -0.09511
       -0.62967
       -1.02742
       -0.92930
       -0.82621
       -0.93728
       -0.98798
       -0.93135
       -0.96848
       -0.75662
       -1.02161
       -1.04105
       -1.00988
       -1.01880
       -0.93078
       -0.98075
       -0.73746
       -0.91001
       -0.91649
       -0.76078
       -1.00068
       -0.92388
       -0.80998
       -0.07258
       -0.88296
       -0.88384
       -0.97301
       -0.99336
       -0.96984
       -0.91200
       -1.05388
       -1.02001
       -0.05881
       -0.98975
       -0.96038
       -0.99306
       -0.96261
       -0.97932
       -0.72574
       -0.92567
       -0.94248
       -0.95907
       -0.73786
       -0.86645
       -0.75411
       -1.02730
       -1.01596
       -0.75169
       -0.94514
       -0.92585
       -0.89094
       -0.80901
       -0.86964
       -0.94034
       -0.86096
       -0.50352
       -0.89067
       -0.89492
       -1.02911
       -0.70711
       -0.93188
       -0.06161
       -1.05004
       -0.81362
       -0.08845
       -0.88875
       -0.69231
       -0.24140
       -0.96648
       -0.93607
       -0.84828
       -0.91441
       -1.03675
       -0.91647
       -1.01844
       -1.03759
       -0.96777
       -0.99538
       -0.90298
       -0.85826
       -0.90894
       -0.86297
       -1.02086
       -0.97373
       -1.06450
       -0.99394
       -0.73116
       -0.86440
       -0.94135
       -0.89207
       -0.93457
       -0.93075
       -1.03556
       -0.82226
       -0.88078
       -0.97833
       -0.94265
       -0.16255
       -1.04690
       -0.94145
       -0.96107
       -0.92178
       -0.94639
       -0.85600
       -0.88240
       -1.07001
       -0.91818
       -0.95230
       -0.81197
       -0.97555
       -0.87619
       -0.89637
       -0.97481
       -1.03390
       -0.89778
       -0.88813
       -0.78180
       -0.85090
       -0.99874
       -0.97739
       -0.87327
       -0.86112
       -1.02426
       -0.73470
       -0.96421
       -0.84121
       -0.78478
       -0.93650
       -0.96336
       -0.64444
       -0.90237
       -1.00359
       -1.04946
       -0.92217
       -0.88581
       -0.79159
       -0.85984
       -0.40292
       -0.51690
       -0.96786
       -0.51633
       -0.94908
       -0.89559
       -0.93382
       -0.94144
       -0.69425
       -0.91151
       -0.93391
       -0.81125
       -1.04562
       -0.33341
       -0.07889
       -0.53277
       -0.82362
       -1.00964
       -0.96741
       -0.90066
       -0.96723
       -0.93572
       -0.98727
       -0.07226
       -0.54880
       -1.02413
       -0.89921
       -0.80635
       -0.93472
       -1.00119
       -0.93152
       -0.98305
       -0.72729
       -1.02397
       -1.02432
       -1.01856
       -1.00062
       -0.93688
       -0.96448
       -0.73766
       -0.91506
       -0.91715
       -0.74547
       -0.97812
       -0.93084
       -0.82474
       -0.13735
       -0.84326
       -0.90441
       -0.95615
       -0.98152
       -0.96356
       -0.89627
       -1.00210
       -0.98479
       -0.04034
       -0.96757
       -0.94227
       -0.96660
       -0.96833
       -0.96769
       -0.69432
       -0.92355
       -0.92987
       -0.94887
       -0.70963
       -0.84607
       -0.69866
       -1.03521
       -1.01807
       -0.71786
       -0.90061
       -0.90515
       -0.89047
       -0.80808
       -0.84557
       -0.94421
       -0.84271
       -0.44909
       -0.88606
       -0.88182
       -1.00712
       -0.70003
       -0.92848
       -0.04758
       -1.06204
       -0.78058
       -0.04196
       -0.88684
       -0.63212
       -0.14704
       -0.97376
       -0.94763
       -0.85431
       -0.88125
       -1.04252
       -0.92552
       -1.05246
       -1.02394
       -0.98671
       -1.01091
       -0.93028
       -0.86514
       -0.87288
       -0.86403
       -1.01922
       -0.95303
       -1.03872
       -1.00709
       -0.72165
       -0.84686
       -0.95157
       -0.89144
       -0.86651
       -0.92257
       -1.05800
       -0.81779
       -0.87391
       -0.97447
       -0.93050
       -0.10453
       -1.06196
       -0.95862
       -0.93042
       -0.92366
       -0.93896
       -0.83935
       -0.87111
       -1.02038
       -0.91608
       -0.91907
       -0.79775
       -0.97930
       -0.84689
       -0.87659
       -0.95187
       -1.00736
       -0.91233
       -0.86998
       -0.76832
       -0.83034
       -1.00549
       -1.02089
       -0.88310
       -0.86344
       -0.99585
       -0.68407
       -0.93888
       -0.82868
       -0.76391
       -0.90986
       -0.94375
       -0.60547
       -0.89630
       -0.99761
       -1.05080
       -0.87438
       -0.85244
       -0.76435
       -0.84050
       -0.28570
       -0.44644
       -0.94880
       -0.45662
       -0.93651
       -0.89546
       -0.96476
       -0.89692
       -0.67398
       -0.89668
       -0.92027
       -0.77092
       -1.02393
       -0.25120
       -0.04734
       -0.47090
       -0.83213
       -1.01883
       -0.94643
       -0.89749
       -0.94571
       -0.94303
       -0.96102
       -0.09744
       -0.49483
       -0.97115
       -0.88824
       -0.81344
       -0.94145
       -0.99889
       -0.89852
       -0.98040
       -0.68693
       -0.99427
       -1.03948
       -1.05501
       -0.98046
       -0.92883
       -0.96960
       -0.71744
       -0.89827
       -0.89241
       -0.73056
       -0.99459
       -0.90653
       -0.80164
       -0.09472
       -0.83027
       -0.91258
       -0.94929
       -0.97886
       -0.97652
       -0.91723
       -1.01998
       -0.98480
       -0.08491
       -0.96528
       -0.91898
       -0.95023
       -0.93896
       -0.94814
       -0.66279
       -0.91567
       -0.91196
       -0.91340
       -0.68565
       -0.84716
       -0.63770
       -1.04289
       -1.00642
       -0.70377
       -0.87323
       -0.90972
       -0.88896
       -0.78394
       -0.82698
       -0.96253
       -0.81603
       -0.33832
       -0.88629
       -0.87805
       -0.98531
       -0.69875
       -0.91549
       -0.01265
       -1.04295
       -0.77029
       -0.05425
       -0.89694
       -0.56915
       -0.07354
       -0.97121
       -0.92570
       -0.82318
       -0.83435
       -1.05888
       -0.94820
       -1.07049
       -0.98758
       -0.96403
       -1.00534
       -0.91851
       -0.88979
       -0.86754
       -0.83487
       -0.99775
       -0.97303
       -1.01019
       -0.98669
       -0.66388
       -0.79784
       -0.95414
       -0.88628
       -0.85968
       -0.89479
       -1.03674
       -0.78215
       -0.86469
       -0.98046
       -0.92385
       -0.05992
       -1.05702
       -0.95229
       -0.98057
       -0.92016
       -0.94444
       -0.79523
       -0.85258
       -0.98882
       -0.90733
       -0.90899
       -0.78147
       -0.99996
       -0.84884
       -0.84843
       -0.94847
       -0.99237
       -0.87770
       -0.85781
       -0.75972
       -0.85665
       -0.96279
       -1.02139
       -0.85332
       -0.83158
       -0.99909
       -0.63981
       -0.93028
       -0.82858
       -0.75464
       -0.87513
       -0.94121
       -0.54175
       -0.88073
       -0.97038
       -1.03777
       -0.86862
       -0.82222
       -0.74499
       -0.84453
       -0.16598
       -0.34924
       -0.98055
       -0.37041
       -0.92707
       -0.88464
       -0.96110
       -0.89564
       -0.64575
       -0.89180
       -0.88878
       -0.77574
       -0.98967
       -0.19341
       -0.09672
       -0.40100
       -0.81431
       -1.00408
       -0.94275
       -0.89576
       -0.91519
       -0.92966
       -0.96321
       -0.09375
       -0.43429
       -0.95974
       -0.87579
       -0.81718
       -0.92567
       -0.98078
       -0.87873
       -1.01869
       -0.65563
       -0.99394
       -1.01278
       -1.01924
       -1.00167
       -0.90139
       -0.95178
       -0.70656
       -0.87549
       -0.88414
       -0.71007
       -0.98965
       -0.91146
       -0.77558
       -0.06920
       -0.82055
       -0.91028
       -0.95399
       -0.97738
       -0.95036
       -0.88949
       -0.99212
       -0.94464
       -0.07863
       -0.91372
       -0.88706
       -0.92732
       -0.89678
       -0.93807
       -0.61437
       -0.91002
       -0.88189
       -0.92431
       -0.64204
       -0.82189
       -0.58085
       -1.06393
       -0.98222
       -0.68063
       -0.87998
       -0.87783
       -0.85004
       -0.76453
       -0.81490
       -0.96014
       -0.82712
       -0.25304
       -0.85267
       -0.86203
       -0.97762
       -0.64375
       -0.91462
       -0.07536
       -1.06539
       -0.74432
       -0.02188
       -0.86867
       -0.50794
       -0.02228
       -0.96210
       -0.95258
       -0.79885
       -0.80410
       -1.03860
       -0.92844
       -1.05472
       -1.00987
       -0.95686
       -0.96061
       -0.90516
       -0.89565
       -0.85941
       -0.80821
       -0.98736
       -0.97156
       -1.00252
       -0.98589
       -0.64262
       -0.79243
       -0.89825
       -0.83535
       -0.85608
       -0.86578
       -1.04615
       -0.77701
       -0.83934
       -0.96046
       -0.94717
       -0.06905
       -1.03630
       -0.95461
       -1.00460
       -0.92680
       -0.94558
       -0.75551
       -0.79988
       -0.97858
       -0.90941
       -0.90769
       -0.74722
       -0.98411
       -0.83849
       -0.83197
       -0.95005
       -0.99639
       -0.88649
       -0.84631
       -0.74002
       -0.82121
       -0.94484
       -1.01198
       -0.87221
       -0.81716
       -0.99834
       -0.60596
       -0.90849
       -0.82988
       -0.74982
       -0.87152
       -0.92354
       -0.46208
       -0.87247
       -0.97049
       -1.03249
       -0.88495
       -0.79692
       -0.73628
       -0.82960
       -0.08192
       -0.23817
       -1.00029
       -0.28557
       -0.94747
       -0.88150
       -0.96041
       -0.90849
       -0.57682
       -0.87154
       -0.88874
       -0.75972
       -0.95993
       -0.14381
       -0.07689
       -0.30521
       -0.81192
       -0.97260
       -0.91217
       -0.86911
       -0.91765
       -0.91986
       -0.94354
       -0.09632
       -0.35186
       -0.97502
       -0.87972
       -0.81854
       -0.90942
       -0.99514
       -0.88609
       -0.96982
       -0.58869
       -0.98940
       -0.98712
       -1.00741
       -1.03758
       -0.89196
       -0.96252
       -0.70365
       -0.88016
       -0.91012
       -0.71235
       -0.95884
       -0.94858
       -0.76689
       -0.10380
       -0.78119
       -0.89174
       -0.96874
       -0.95756
       -0.93754
       -0.85277
       -0.98444
       -0.90709
       -0.03886
       -0.90311
       -0.88372
       -0.91983
       -0.86235
       -0.90973
       -0.54523
       -0.91096
       -0.86404
       -0.92470
       -0.60253
       -0.80718
       -0.53387
       -1.08190
       -0.97619
       -0.62498
       -0.88331
       -0.90210
       -0.84372
       -0.72972
       -0.81888
       -0.96695
       -0.85140
       -0.14434
       -0.83565
       -0.86160
       -0.95507
       -0.59743
       -0.88474
       -0.06269
       -1.04850
       -0.72320
       -0.05594
       -0.86427
       -0.37972
       -0.03891
       -0.94821
       -0.95437
       -0.77372
       -0.81509
       -1.05351
       -0.94010
       -1.04691
       -0.99556
       -0.95765
       -0.95630
       -0.86965
       -0.89838
       -0.83718
       -0.81232
       -0.96251
       -0.93035
       -1.03870
       -0.97702
       -0.58743
       -0.75513
       -0.88264
       -0.80529
       -0.85977
       -0.90091
       -1.04881
       -0.77265
       -0.79484
       -0.96519
       -0.94383
       -0.07072
       -1.02560
       -0.91808
       -1.01273
       -0.92620
       -0.90670
       -0.72840
       -0.77284
       -0.96428
       -0.88748
       -0.88960
       -0.71469
       -0.95154
       -0.82653
       -0.78785
       -0.93745
       -0.99039
       -0.90546
       -0.81101
       -0.73165
       -0.81471
       -0.94322
       -1.01213
       -0.85451
       -0.81036
       -0.99647
       -0.57429
       -0.89884
       -0.81814
       -0.71999
       -0.83082
       -0.91210
       -0.35529
       -0.88089
       -0.94343
       -1.02494
       -0.86075
       -0.74323
       -0.69501
       -0.80738
       -0.06136
       -0.15751
       -1.02154
       -0.20050
       -0.92254
       -0.83723
       -0.99601
       -0.92437
       -0.50080
       -0.85740
       -0.88543
       -0.73041
       -0.94085
       -0.09092
       -0.07309
       -0.19496
       -0.77625
       -0.91957
       -0.92207
       -0.84612
       -0.91451
       -0.91362
       -0.92883
       -0.08013
       -0.24189
       -0.96682
       -0.82650
       -0.77972
       -0.91236
       -0.98730
       -0.87457
       -0.96198
       -0.53003
       -0.99214
       -1.00244
       -0.99294
       -1.01757
       -0.90101
       -0.94123
       -0.67605
       -0.86668
       -0.92273
       -0.71117
       -0.95435
       -0.94068
       -0.77570
       -0.08506
       -0.77565
       -0.89910
       -0.97757
       -0.95152
       -0.93888
       -0.84964
       -0.95958
       -0.87356
       -0.05005
       -0.88698
       -0.87263
       -0.90353
       -0.86062
       -0.90798
       -0.46297
       -0.88381
       -0.87553
       -0.89778
       -0.53837
       -0.77285
       -0.45997
       -1.04843
       -0.97321
       -0.57651
       -0.88055
       -0.87924
       -0.82051
       -0.70268
       -0.80080
       -0.94803
       -0.83757
       -0.10639
       -0.81530
       -0.82362
       -0.92731
       -0.54623
       -0.84944
       -0.06473
       -1.03900
       -0.68865
       -0.05635
       -0.86924
       -0.28522
       -0.04219
       -0.94378
       -0.90475
       -0.73716
       -0.81233
       -1.02100
       -0.92619
       -1.00347
       -0.97726
       -1.00177
       -0.93425
       -0.86447
       -0.88542
       -0.80524
       -0.80116
       -0.97761
       -0.92441
       -1.00739
       -0.94818
       -0.52616
       -0.71866
       -0.87264
       -0.78310
       -0.85101
       -0.91800
       -1.02449
       -0.75989
       -0.79538
       -0.93305
       -0.95506
       -0.05646
       -1.01102
       -0.89433
       -0.98415
       -0.91817
       -0.91785
       -0.70529
       -0.74433
       -0.93367
       -0.88559
       -0.88712
       -0.67694
       -0.94863
       -0.82698
       -0.76303
       -0.90399
       -0.97391
       -0.89137
       -0.82893
       -0.72301
       -0.82474
       -0.93787
       -1.01192
       -0.81488
       -0.77334
       -0.97446
       -0.51482
       -0.88287
       -0.80748
       -0.70006
       -0.80080
       -0.90374
       -0.27723
       -0.86181
       -0.91991
       -1.02210
       -0.84053
       -0.69764
       -0.68207
       -0.80766
       -0.06639
       -0.09396
       -1.00548
       -0.07707
       -0.90929
       -0.81834
       -0.98448
       -0.93697
       -0.42477
       -0.82446
       -0.88823
       -0.72713
       -0.94314
       -0.09444
       -0.07511
       -0.09167
       -0.75778
       -0.89422
       -0.87836
       -0.84883
       -0.95328
       -0.85024
       -0.92417
       -0.06044
       -0.11244
       -0.96938
       -0.84241
       -0.76517
       -0.91010
       -0.99820
       -0.88733
       -0.92060
       -0.45278
       -1.02494
       -0.97145
       -0.96899
       -0.99559
       -0.86403
       -0.94805
       -0.62867
       -0.85534
       -0.89557
       -0.67538
       -0.94687
       -0.93865
       -0.73562
       -0.05590
       -0.73519
       -0.87484
       -0.96433
       -0.91612
       -0.88226
       -0.84443
       -0.95688
       -0.81549
       -0.07094
       -0.90182
       -0.87668
       -0.93166
       -0.86519
       -0.88579
       -0.39016
       -0.86865
       -0.86787
       -0.84505
       -0.45803
       -0.75293
       -0.38954
       -1.03268
       -0.97632
       -0.51948
       -0.85008
       -0.85671
       -0.78421
       -0.68144
       -0.77601
       -0.96320
       -0.84006
       -0.07384
       -0.84065
       -0.82255
       -0.88866
       -0.47512
       -0.85666
       -0.03096
       -1.03069
       -0.64735
       -0.04736
       -0.86807
       -0.17039
       -0.02566
       -0.95595
       -0.93112
       -0.70925
       -0.80296
       -0.99879
       -0.92998
       -0.97521
       -0.95157
       -0.99870
       -0.92075
       -0.84277
       -0.88745
       -0.75638
       -0.79135
       -1.00753
       -0.92217
       -0.98097
       -0.91567
       -0.43226
       -0.68681
       -0.86684
       -0.77480
       -0.82973
       -0.91281
       -1.02011
       -0.68356
       -0.78083
       -0.94920
       -0.93252
       -0.07510
       -1.00537
       -0.85886
       -1.00362
       -0.92706
       -0.90531
       -0.65405
       -0.69994
       -0.92557
       -0.86152
       -0.85146
       -0.61746
       -0.94844
       -0.80420
       -0.73227
       -0.89671
       -1.01572
       -0.87793
       -0.81097
       -0.66833
       -0.83412
       -0.92207
       -1.01785
       -0.79316
       -0.74323
       -0.93587
       -0.44829
       -0.86076
       -0.79876
       -0.66296
       -0.76356
       -0.87525
       -0.18693
       -0.88311
       -0.92401
       -0.98857
       -0.82409
       -0.64894
       -0.63416
       -0.78622
       -0.05293
       -0.05881
       -1.01781
       -0.03931
       -0.91710
       -0.76875
       -0.96750
       -0.90883
       -0.36821
       -0.74897
       -0.83529
       -0.67647
       -0.95806
       -0.09603
       -0.08944
       -0.08724
       -0.73131
       -0.85889
       -0.85698
       -0.84771
       -0.97011
       -0.83813
       -0.92479
       -0.05017
       -0.06268
       -0.95940
       -0.77288
       -0.76215
       -0.86878
       -0.96670
       -0.89259
       -0.88546
       -0.36864
       -0.99020
       -0.93986
       -0.98454
       -0.98677
       -0.85216
       -0.93296
       -0.58732
       -0.83893
       -0.88703
       -0.62011
       -0.96217
       -0.89767
       -0.74257
       -0.06053
       -0.65810
       -0.87425
       -0.92933
       -0.91768
       -0.85984
       -0.85017
       -0.94341
       -0.81592
       -0.03443
       -0.92633
       -0.86636
       -0.91410
       -0.84091
       -0.88897
       -0.28455
       -0.86263
       -0.84974
       -0.79907
       -0.34078
       -0.72441
       -0.26241
       -1.04145
       -0.97548
       -0.45381
       -0.83965
       -0.84800
       -0.76700
       -0.66730
       -0.76255
       -0.96286
       -0.82826
       -0.06104
       -0.82691
       -0.80330
       -0.85417
       -0.38290
       -0.85942
       -0.08776
       -1.02883
       -0.61306
       -0.07880
       -0.86000
       -0.08589
       -0.03895
       -0.93780
       -0.90482
       -0.67427
       -0.79866
       -1.00145
       -0.91816
       -0.97606
       -0.93472
       -1.01353
       -0.90305
       -0.79286
       -0.88974
       -0.71035
       -0.75997
       -1.01211
       -0.87805
       -0.96159
       -0.87576
       -0.34813
       -0.67057
       -0.83436
       -0.75597
       -0.83076
       -0.89894
       -0.99783
       -0.65189
       -0.75815
       -0.92703
       -0.91541
       -0.04162
       -1.00221
       -0.78593
       -1.01164
       -0.89517
       -0.88786
       -0.58917
       -0.61582
       -0.92906
       -0.86385
       -0.84489
       -0.55367
       -0.95059
       -0.75156
       -0.68641
       -0.88826
       -1.04533
       -0.85854
       -0.78541
       -0.63358
       -0.82160
       -0.94698
       -1.01142
       -0.76798
       -0.70710
       -0.91968
       -0.35626
       -0.83363
       -0.74587
       -0.58649
       -0.72434
       -0.85133
       -0.10099
       -0.88563
       -0.91303
       -0.95305
       -0.83199
       -0.56916
       -0.55816
       -0.75866
       -0.08177
       -0.06705
       -0.99730
       -0.03025
       -0.90622
       -0.72171
       -0.96553
       -0.89715
       -0.27906
       -0.71671
       -0.83145
       -0.64358
       -0.96641
       -0.07376
       -0.11304
       -0.04948
       -0.66429
       -0.81353
       -0.86151
       -0.83276
       -0.94852
       -0.78097
       -0.87818
       -0.06519
       -0.02955
       -0.95627
       -0.75460
       -0.73632
       -0.84194
       -0.93085
       -0.89646
       -0.88176
       -0.26737
       -0.97400
       -0.94110
       -1.00118
       -0.99926
       -0.84929
       -0.91976
       -0.50869
       -0.82870
       -0.87695
       -0.58547
       -0.96054
       -0.88843
       -0.71270
       -0.07074
       -0.59498
       -0.86418
       -0.90498
       -0.89022
       -0.84029
       -0.83582
       -0.91841
       -0.77837
       -0.04869
       -0.94573
       -0.84616
       -0.91754
       -0.79265
       -0.88398
       -0.18687
       -0.85196
       -0.83171
       -0.77827
       -0.25757
       -0.67128
       -0.19143
       -1.04554
       -1.00284
       -0.36444
       -0.82198
       -0.85780
       -0.76023
       -0.64214
       -0.74177
       -0.98392
       -0.81682
       -0.03622
       -0.80104
       -0.80945
       -0.80132
       -0.28867
       -0.83064
       -0.06207
       -1.02360
       -0.56245
       -0.05688
       -0.87557
       -0.10163
       -0.03022
       -0.95754
       -0.91816
       -0.60487
       -0.79167
       -1.02011
       -0.89431
       -0.99032
       -0.89902
       -1.00506
       -0.88528
       -0.79090
       -0.87436
       -0.68405
       -0.72656
       -0.99708
       -0.85131
       -0.99360
       -0.86831
       -0.20900
       -0.65588
       -0.84608
       -0.73085
       -0.81265
       -0.91564
       -0.98054
       -0.57163
       -0.73153
       -0.87556
       -0.88464
       -0.07271
       -1.00269
       -0.75352
       -0.99376
       -0.87324
       -0.86354
       -0.53227
       -0.55953
       -0.92569
       -0.84942
       -0.83138
       -0.45964
       -0.92249
       -0.72429
       -0.63081
       -0.86817
       -1.05136
       -0.85219
       -0.77244
       -0.60444
       -0.81180
       -0.93304
       -1.00927
       -0.76726
       -0.68887
       -0.89057
       -0.23118
       -0.81659
       -0.69660
       -0.50330
       -0.62860
       -0.80272
       -0.04277
       -0.87119
       -0.87616
       -0.95305
       -0.83431
       -0.53253
       -0.49173
       -0.72419
       -0.05977
       -0.04279
       -0.97010
       -0.05609
       -0.88836
       -0.69246
       -0.98483
       -0.88563
       -0.15081
       -0.67172
       -0.75194
       -0.60592
       -0.97565
       -0.09547
       -0.08260
       -0.04114
       -0.60583
       -0.75506
       -0.86747
       -0.82102
       -0.92387
       -0.75551
       -0.83950
       -0.05603
       -0.00407
       -0.95468
       -0.73270
       -0.71334
       -0.78871
       -0.91276
       -0.88462
       -0.86244
       -0.11076
       -0.95179
       -0.91013
       -1.00269
       -0.98273
       -0.82482
       -0.89316
       -0.44913
       -0.82508
       -0.87491
       -0.55597
       -0.98895
       -0.90996
       -0.65867
       -0.06218
       -0.52294
       -0.84400
       -0.89839
       -0.90370
       -0.83427
       -0.84188
       -0.92681
       -0.77261
       -0.07145
       -0.92691
       -0.81752
       -0.88747
       -0.80203
       -0.88238
       -0.10706
       -0.86967
       -0.84607
       -0.72045
       -0.16848
       -0.59313
       -0.07340
       -1.00880
       -1.02508
       -0.27606
       -0.75548
       -0.80785
       -0.74570
       -0.60041
       -0.72751
       -0.94502
       -0.81382
       -0.05420
       -0.75152
       -0.80238
       -0.77891
       -0.20838
       -0.82039
       -0.06181
       -1.02471
       -0.52045
       -0.07562
       -0.88383
       -0.02764
       -0.03676
       -0.96510
       -0.88056
       -0.52928
       -0.75598
       -1.00277
       -0.88933
       -0.98631
       -0.88439
       -0.97847
       -0.84782
       -0.80364
       -0.87193
       -0.63117
       -0.70058
       -0.96145
       -0.82502
       -1.02699
       -0.83348
       -0.11675
       -0.61793
       -0.84492
       -0.73638
       -0.78203
       -0.88000
       -0.93782
       -0.51778
       -0.72204
       -0.83700
       -0.89807
       -0.09194
       -0.95925
       -0.68614
       -0.97603
       -0.85628
       -0.84291
       -0.46760
       -0.45526
       -0.91166
       -0.83825
       -0.82117
       -0.36807
       -0.90130
       -0.72798
       -0.56892
       -0.84943
       -1.02343
       -0.84763
       -0.76061
       -0.56077
       -0.81081
       -0.92608
       -1.03601
       -0.73704
       -0.66505
       -0.88039
       -0.14692
       -0.79472
       -0.63298
       -0.38499
       -0.56094
       -0.79327
       -0.04871
       -0.88580
       -0.84064
       -0.96527
       -0.83427
       -0.47533
       -0.40487
       -0.71844
       -0.06919
       -0.06825
       -0.95993
       -0.00879
       -0.85869
       -0.64057
       -0.99470
       -0.85785
       -0.08545
       -0.61247
       -0.70475
       -0.55519
       -0.98715
       -0.06930
       -0.07280
       -0.07843
       -0.52387
       -0.71836
       -0.82804
       -0.77253
       -0.91281
       -0.71751
       -0.81207
       -0.04553
       -0.04174
       -0.91989
       -0.67502
       -0.69627
       -0.77073
       -0.89405
       -0.85696
       -0.85690
       -0.02502
       -0.92112
       -0.88290
       -0.99853
       -0.95797
       -0.80396
       -0.89546
       -0.37496
       -0.80634
       -0.84818
       -0.50137
       -1.00222
       -0.89608
       -0.61108
       -0.10209
       -0.46438
       -0.80986
       -0.93617
       -0.90951
       -0.81590
       -0.82469
       -0.92471
       -0.70540
       -0.06660
       -0.93033
       -0.81075
       -0.88412
       -0.74800
       -0.87231
       -0.04897
       -0.83118
       -0.84405
       -0.69839
       -0.06165
       -0.51047
       -0.07598
       -0.98249
       -0.99568
       -0.17673
       -0.73400
       -0.78077
       -0.74645
       -0.52997
       -0.66711
       -0.96084
       -0.77811
       -0.05344
       -0.73974
       -0.79241
       -0.75205
       -0.09718
       -0.81768
       -0.04134
       -1.00235
       -0.41448
       -0.04754
       -0.85629
       -0.04777
       -0.06441
       -0.94531
       -0.88158
       -0.45336
       -0.71111
       -0.98901
       -0.85073
       -0.96679
       -0.86865
       -0.95706
       -0.83847
       -0.78706
       -0.86013
       -0.56330
       -0.67154
       -0.95871
       -0.79038
       -0.99884
       -0.82535
       -0.08618
       -0.57882
       -0.84867
       -0.70952
       -0.74732
       -0.85946
       -0.95404
       -0.42781
       -0.67575
       -0.80623
       -0.91137
       -0.06468
       -0.96082
       -0.62453
       -0.93208
       -0.81997
       -0.82011
       -0.32672
       -0.33149
       -0.89006
       -0.82797
       -0.83603
       -0.26246
       -0.87494
       -0.70172
       -0.51051
       -0.81389
       -1.02719
       -0.81242
       -0.74244
       -0.50093
       -0.78242
       -0.89956
       -1.04942
       -0.69828
       -0.62911
       -0.84367
       -0.03895
       -0.75406
       -0.55607
       -0.27496
       -0.48592
       -0.75509
       -0.05905
       -0.85319
       -0.82760
       -0.97813
       -0.82897
       -0.38895
       -0.29031
       -0.72412
       -0.03788
       -0.03331
       -0.94301
       -0.05441
       -0.84888
       -0.56136
       -1.00261
       -0.81239
       -0.05575
       -0.51936
       -0.61943
       -0.52979
       -0.93834
       -0.06174
       -0.05735
       -0.04629
       -0.44027
       -0.67650
       -0.79720
       -0.71753
       -0.92336
       -0.64837
       -0.80770
       -0.07747
       -0.04948
       -0.91906
       -0.62213
       -0.64086
       -0.74092
       -0.89923
       -0.85320
       -0.84192
       -0.03966
       -0.90296
       -0.86595
       -0.99905
       -0.95292
       -0.76725
       -0.85973
       -0.26977
       -0.79382
       -0.84968
       -0.42482
       -0.99087
       -0.87966
       -0.55832
       -0.07810
       -0.38285
       -0.76097
       -0.93555
       -0.89159
       -0.80119
       -0.80317
       -0.92311
       -0.62579
       -0.07368
       -0.94629
       -0.76073
       -0.88965
       -0.69353
       -0.85834
       -0.04592
       -0.75859
       -0.85934
       -0.63876
       -0.08417
       -0.41839
       -0.07275
       -0.96955
       -0.99604
       -0.07438
       -0.71678
       -0.76097
       -0.68661
       -0.45747
       -0.62006
       -0.97018
       -0.78064
       -0.04474
       -0.70455
       -0.77574
       -0.71792
       -0.05502
       -0.78701
       -0.03770
       -0.98820
       -0.32644
       -0.06926
       -0.84687
       -0.01049
       -0.02018
       -0.88863
       -0.83916
       -0.35999
       -0.67332
       -1.00320
       -0.81988
       -0.95264
       -0.84313
       -0.95147
       -0.79880
       -0.73937
       -0.86537
       -0.49311
       -0.64490
       -0.95678
       -0.77392
       -1.01292
       -0.80360
       -0.10282
       -0.49762
       -0.79928
       -0.67525
       -0.71728
       -0.83487
       -0.94544
       -0.31720
       -0.62684
       -0.80549
       -0.92563
       -0.08057
       -0.96168
       -0.52239
       -0.88217
       -0.77692
       -0.79011
       -0.20363
       -0.23842
       -0.84391
       -0.79696
       -0.79387
       -0.15768
       -0.84668
       -0.65516
       -0.40925
       -0.81546
       -1.00757
       -0.80876
       -0.70208
       -0.41125
       -0.75358
       -0.86751
       -1.04590
       -0.67560
       -0.56595
       -0.80235
       -0.03872
       -0.74872
       -0.47691
       -0.15376
       -0.36584
       -0.71951
       -0.03543
       -0.82530
       -0.79278
       -0.99112
       -0.80146
       -0.27237
       -0.21094
       -0.67742
       -0.03682
       -0.05923
       -0.92047
       -0.02872
       -0.84245
       -0.48304
       -0.97127
       -0.77787
       -0.04380
       -0.44237
       -0.55532
       -0.46868
       -0.93390
       -0.09891
       -0.04112
       -0.00567
       -0.32483
       -0.58257
       -0.76693
       -0.69757
       -0.88880
       -0.60183
       -0.79981
       -0.06618
       -0.03767
       -0.86836
       -0.52897
       -0.57724
       -0.70156
       -0.85475
       -0.81914
       -0.79417
       -0.06245
       -0.87117
       -0.86063
       -0.95406
       -0.93222
       -0.73022
       -0.83953
       -0.13694
       -0.74860
       -0.81547
       -0.32622
       -0.96814
       -0.88983
       -0.48720
       -0.08703
       -0.24675
       -0.70557
       -0.89482
       -0.88973
       -0.81171
       -0.77737
       -0.89887
       -0.56769
       -0.06778
       -0.94465
       -0.70472
       -0.85587
       -0.62892
       -0.82544
       -0.03193
       -0.71324
       -0.84657
       -0.57445
       -0.06024
       -0.28017
       -0.05543
       -0.95057
       -0.99745
       -0.04095
       -0.66016
       -0.70978
       -0.62217
       -0.35689
       -0.54182
       -0.96876
       -0.73602
       -0.01733
       -0.67067
       -0.73305
       -0.67275
       -0.05765
       -0.77260
       -0.05755
       -0.98979
       -0.23788
       -0.07776
       -0.83452
       -0.00730
       -0.03036
       -0.88640
       -0.85622
       -0.27050
       -0.61749
       -1.00551
       -0.80417
       -0.92840
       -0.82082
       -0.95849
       -0.73934
       -0.69932
       -0.81613
       -0.39722
       -0.60139
       -0.95184
       -0.72176
       -1.01097
       -0.76544
       -0.02385
       -0.42105
       -0.77922
       -0.63578
       -0.67914
       -0.80771
       -0.93909
       -0.20072
       -0.54847
       -0.77871
       -0.92266
       -0.05987
       -0.95506
       -0.41054
       -0.84121
       -0.73820
       -0.75566
       -0.10534
       -0.10293
       -0.82666
       -0.78493
       -0.74705
       -0.07150
       -0.80962
       -0.57665
       -0.30356
       -0.78081
       -0.99908
       -0.77248
       -0.64748
       -0.30299
       -0.74226
       -0.85267
       -1.03207
       -0.62690
       -0.50712
       -0.77054
       -0.07918
       -0.69737
       -0.33567
       -0.03211
       -0.22972
       -0.67423
       -0.03048
       -0.78825
       -0.75186
       -0.97648
       -0.74182
       -0.16810
       -0.12562
       -0.63227
       -0.03535
       -0.03155
       -0.91641
       -0.04211
       -0.79616
       -0.36959
       -0.99672
       -0.70379
       -0.02524
       -0.34830
       -0.46651
       -0.35320
       -0.92079
       -0.06906
       -0.06260
       -0.04100
       -0.18282
       -0.48579
       -0.68814
       -0.62516
       -0.86006
       -0.52911
       -0.77752
       -0.05594
       -0.02621
       -0.84762
       -0.41487
       -0.50468
       -0.62979
       -0.85240
       -0.80468
       -0.77758
       -0.03673
       -0.88433
       -0.83333
       -0.94719
       -0.90633
       -0.67208
       -0.79685
       -0.06426
       -0.67998
       -0.78655
       -0.20515
       -0.94182
       -0.84740
       -0.41432
       -0.08142
       -0.16234
       -0.65507
       -0.88034
       -0.87041
       -0.74802
       -0.73917
       -0.92707
       -0.46606
       -0.07457
       -0.92185
       -0.66736
       -0.82883
       -0.56232
       -0.79742
       -0.04716
       -0.63755
       -0.80489
       -0.48121
       -0.04360
       -0.14594
       -0.02859
       -0.92042
       -0.99473
       -0.04483
       -0.57992
       -0.63773
       -0.58200
       -0.24554
       -0.47903
       -0.95770
       -0.68895
       -0.04062
       -0.59877
       -0.68550
       -0.65351
       -0.03130
       -0.74610
       -0.01673
       -0.99831
       -0.12134
       -0.05476
       -0.78823
       -0.03193
       -0.05475
       -0.87539
       -0.81022
       -0.14658
       -0.52071
       -0.98637
       -0.79080
       -0.90198
       -0.80514
       -0.96420
       -0.70566
       -0.65145
       -0.81531
       -0.29607
       -0.54467
       -0.96546
       -0.64900
       -0.98472
       -0.72199
       -0.06969
       -0.32911
       -0.78213
       -0.55810
       -0.64410
       -0.78117
       -0.91051
       -0.10579
       -0.43992
       -0.76311
       -0.88088
       -0.05826
       -0.94995
       -0.26581
       -0.76998
       -0.68328
       -0.72946
       -0.02307
       -0.04299
       -0.76980
       -0.74647
       -0.73340
       -0.02572
       -0.79299
       -0.50332
       -0.17410
       -0.74198
       -0.99612
       -0.74767
       -0.61530
       -0.17541
       -0.70909
       -0.82594
       -1.06080
       -0.57596
       -0.39870
       -0.75169
       -0.05002
       -0.64930
       -0.22094
       -0.03472
       -0.10299
       -0.62182
       -0.04081
       -0.78162
       -0.73010
       -0.97364
       -0.72587
       -0.06544
       -0.08755
       -0.58979
       -0.09340
       -0.06393
       -0.92290
       -0.06065
       -0.75354
       -0.28265
       -0.97760
       -0.61945
       -0.03524
       -0.23811
       -0.35767
       -0.25945
       -0.89949
       -0.08686
       -0.06586
       -0.06258
       -0.08028
       -0.37998
       -0.64817
       -0.56991
       -0.83994
       -0.41022
       -0.70814
       -0.04030
       -0.01555
       -0.80460
       -0.28345
       -0.43773
       -0.56386
       -0.83742
       -0.78929
       -0.75334
       -0.00947
       -0.84984
       -0.79155
       -0.93769
       -0.92094
       -0.60877
       -0.81577
       -0.04277
       -0.59544
       -0.73494
       -0.12315
       -0.91816
       -0.83011
       -0.29685
       -0.09770
       -0.10341
       -0.58612
       -0.84248
       -0.84907
       -0.72767
       -0.69451
       -0.91527
       -0.36835
       -0.05659
       -0.91249
       -0.61720
       -0.77286
       -0.48447
       -0.78175
       -0.02123
       -0.54516
       -0.75996
       -0.37154
       -0.00184
       -0.02899
       -0.05700
       -0.91711
       -0.96999
       -0.02341
       -0.49763
       -0.60474
       -0.51459
       -0.11918
       -0.35162
       -0.92643
       -0.64200
       -0.02170
       -0.55453
       -0.66183
       -0.59100
       -0.03553
       -0.67569
       -0.06986
       -0.98760
       -0.05355
       -0.05939
       -0.79169
       -0.04358
       -0.02885
       -0.84152
       -0.78690
       -0.06183
       -0.43397
       -0.97039
       -0.77501
       -0.90883
       -0.75401
       -0.95684
       -0.65478
       -0.59577
       -0.83222
       -0.19777
       -0.49717
       -0.98330
       -0.59914
       -0.97472
       -0.68298
       -0.07741
       -0.23946
       -0.77236
       -0.50344
       -0.59598
       -0.75029
       -0.91817
       -0.05265
       -0.32570
       -0.69142
       -0.84164
       -0.05215
       -0.90566
       -0.18202
       -0.74694
       -0.61632
       -0.65194
       -0.02816
       -0.04785
       -0.74484
       -0.71023
       -0.67342
       -0.05023
       -0.80832
       -0.40152
       -0.08944
       -0.68715
       -0.95857
       -0.69049
       -0.55221
       -0.08786
       -0.66320
       -0.78997
       -1.03931
       -0.51780
       -0.28494
       -0.68673
       -0.03734
       -0.57546
       -0.09831
       -0.03237
       -0.03167
       -0.55155
       -0.04431
       -0.77727
       -0.66329
       -0.95123
       -0.70714
       -0.01223
       -0.03620
       -0.51988
       -0.06021
       -0.06431
       -0.94541
       -0.03868
       -0.72587
       -0.17372
       -0.96265
       -0.57034
       -0.04268
       -0.14382
       -0.26389
       -0.15378
       -0.88061
       -0.07884
       -0.07480
       -0.04439
       -0.06358
       -0.22098
       -0.57811
       -0.50009
       -0.80631
       -0.27105
       -0.65323
       -0.05561
       -0.00677
       -0.77278
       -0.14767
       -0.31902
       -0.48821
       -0.78693
       -0.76753
       -0.72737
       -0.02394
       -0.81961
       -0.76742
       -0.87864
       -0.89052
       -0.51006
       -0.81730
       -0.08373
       -0.50708
       -0.72681
       -0.10539
       -0.93483
       -0.81229
       -0.16218
       -0.08705
       -0.03714
       -0.47967
       -0.83311
       -0.81325
       -0.67252
       -0.64644
       -0.88948
       -0.22566
       -0.04884
       -0.93021
       -0.52954
       -0.73866
       -0.36994
       -0.76873
       -0.02028
       -0.45433
       -0.70104
       -0.26938
       -0.04839
       -0.04979
       -0.03232
       -0.90557
       -0.96247
       -0.01038
       -0.37563
       -0.51643
       -0.40821
       -0.02236
       -0.23046
       -0.94101
       -0.55433
       -0.05928
       -0.48405
       -0.61263
       -0.50128
       -0.05483
       -0.64040
       -0.05396
       -0.95781
       -0.04186
       -0.05013
       -0.78807
       -0.05250
       -0.05669
       -0.83649
       -0.78445
       -0.03003
       -0.31674
       -0.93688
       -0.74314
       -0.89287
       -0.71131
       -0.92123
       -0.62629
       -0.50141
       -0.84668
       -0.09087
       -0.41711
       -1.01351
       -0.52954
       -0.97961
       -0.62373
       -0.02591
       -0.13264
       -0.71835
       -0.40736
       -0.51626
       -0.70922
       -0.92352
       -0.03396
       -0.23719
       -0.64904
       -0.81275
       -0.05953
       -0.88481
       -0.07947
       -0.70057
       -0.50596
       -0.59063
       -0.01326
       -0.06707
       -0.71612
       -0.64326
       -0.63594
       -0.03681
       -0.79693
       -0.25119
       -0.01684
       -0.64094
       -0.94641
       -0.64615
       -0.47317
       -0.01843
       -0.59367
       -0.77262
       -1.03168
       -0.40971
       -0.15795
       -0.62490
       -0.02357
       -0.51706
       -0.03114
       -0.02864
       -0.01098
       -0.43201
       -0.02916
       -0.74140
       -0.59841
       -0.91489
       -0.66435
       -0.01549
       -0.04044
       -0.43516
       -0.02561
       -0.06159
       -0.91679
       -0.02710
       -0.66430
       -0.08335
       -0.93780
       -0.50657
       -0.02347
       -0.04810
       -0.14169
       -0.07248
       -0.83516
       -0.07158
       -0.05902
       -0.02098
       -0.03970
       -0.05631
       -0.49189
       -0.43623
       -0.73117
       -0.15040
       -0.58163
       -0.04852
       -0.02423
       -0.76988
       -0.09922
       -0.17543
       -0.39201
       -0.77656
       -0.74618
       -0.68885
        0.00256
       -0.81000
       -0.71390
       -0.87147
       -0.84781
       -0.38869
       -0.78139
       -0.04623
       -0.39878
       -0.66144
       -0.07814
       -0.88837
       -0.78680
       -0.09607
       -0.06151
       -0.02721
       -0.38330
       -0.81110
       -0.79633
       -0.62002
       -0.53906
       -0.84232
       -0.11072
       -0.04520
       -0.91510
       -0.42486
       -0.68094
       -0.24691
       -0.71685
       -0.01867
       -0.31741
       -0.65878
       -0.12438
       -0.04971
       -0.02705
       -0.02412
       -0.88360
       -0.93841
        0.01751
       -0.28558
       -0.42211
       -0.29388
       -0.04138
       -0.11369
       -0.91686
       -0.46513
       -0.04768
       -0.40095
       -0.53913
       -0.39711
       -0.01399
       -0.57398
       -0.04398
       -0.92636
       -0.01801
       -0.07863
       -0.76849
       -0.04123
       -0.03629
       -0.85247
       -0.75361
       -0.01303
       -0.18325
       -0.91228
       -0.72399
       -0.85189
       -0.65787
       -0.88540
       -0.56088
       -0.41768
       -0.81664
       -0.04059
       -0.31410
       -1.01594
       -0.41573
       -0.94808
       -0.56748
       -0.02514
       -0.03167
       -0.65139
       -0.30645
       -0.47156
       -0.67836
       -0.89796
       -0.06580
       -0.09806
       -0.58252
       -0.77065
       -0.06328
       -0.84690
       -0.04604
       -0.65949
       -0.41241
       -0.50850
       -0.01856
       -0.02843
       -0.65965
       -0.57354
       -0.58573
        0.01055
       -0.75808
       -0.15178
       -0.00456
       -0.56094
       -0.89893
       -0.59959
       -0.34038
       -0.01967
       -0.56518
       -0.72644
       -1.03225
       -0.29453
       -0.06558
       -0.54000
       -0.02166
       -0.43680
       -0.01368
       -0.01299
       -0.01751
       -0.32937
       -0.07142
       -0.72132
       -0.52118
       -0.88415
       -0.62780
       -0.02405
       -0.02636
       -0.35190
       -0.03006
       -0.05297
       -0.89867
       -0.05625
       -0.58039
       -0.03084
       -0.89811
       -0.38189
       -0.02908
       -0.01296
       -0.06782
       -0.10341
       -0.79802
       -0.06649
       -0.02160
       -0.04822
       -0.07157
       -0.01942
       -0.40636
       -0.34479
       -0.69005
       -0.07139
       -0.49194
       -0.05748
        0.00582
       -0.70026
       -0.04339
       -0.06542
       -0.24640
       -0.74710
       -0.71535
       -0.59758
       -0.05191
       -0.76208
       -0.64480
       -0.82075
       -0.83015
       -0.24751
       -0.73873
       -0.03313
       -0.29272
       -0.60231
       -0.08086
       -0.87116
       -0.74193
       -0.08921
       -0.06687
       -0.05440
       -0.22536
       -0.79502
       -0.77238
       -0.54565
       -0.46614
       -0.80950
       -0.00831
       -0.07255
       -0.90508
       -0.25544
       -0.61957
       -0.12781
       -0.67168
       -0.05151
       -0.15943
       -0.56811
       -0.01812
       -0.01281
       -0.00792
       -0.05903
       -0.85735
       -0.92182
       -0.03700
       -0.18845
       -0.28559
       -0.16931
       -0.05021
       -0.00672
       -0.87885
       -0.35755
       -0.04838
       -0.28243
       -0.47216
       -0.25616
       -0.04864
       -0.45635
       -0.06535
       -0.85034
       -0.02766
       -0.06265
       -0.73763
       -0.03368
       -0.04179
       -0.81917
       -0.69933
       -0.01109
       -0.05474
       -0.88890
       -0.69421
       -0.80740
       -0.59303
       -0.88885
       -0.52522
       -0.27596
       -0.79885
       -0.03430
       -0.18399
       -0.99980
       -0.29353
       -0.89157
       -0.48066
       -0.09940
       -0.02474
       -0.57352
       -0.19201
       -0.35418
       -0.60952
       -0.86995
       -0.01598
       -0.05064
       -0.52289
       -0.72892
       -0.07581
       -0.81850
       -0.00120
       -0.58801
       -0.24328
       -0.41875
       -0.00856
       -0.02555
       -0.56508
       -0.49341
       -0.49772
       -0.02572
       -0.71438
       -0.07287
       -0.04626
       -0.47581
       -0.85251
       -0.54686
       -0.23739
       -0.04926
       -0.49458
       -0.69326
       -1.04620
       -0.18046
       -0.04795
       -0.46340
       -0.04341
       -0.28522
       -0.01572
       -0.03622
       -0.01986
       -0.19327
       -0.07050
       -0.70756
       -0.42472
       -0.87561
       -0.57308
       -0.01885
       -0.03277
       -0.23157
       -0.03584
       -0.03708
       -0.90465
       -0.03033
       -0.51865
       -0.03268
       -0.85398
       -0.25678
       -0.05618
       -0.02054
       -0.07969
       -0.03111
       -0.72244
       -0.04269
       -0.03540
       -0.01079
       -0.02952
       -0.01295
       -0.28410
       -0.20597
       -0.61116
       -0.02735
       -0.38055
       -0.04776
       -0.02588
       -0.62968
       -0.06064
       -0.01803
       -0.08127
       -0.72763
       -0.65207
       -0.50749
       -0.01479
       -0.71202
       -0.53343
       -0.81985
       -0.78523
       -0.13900
       -0.66844
       -0.00757
       -0.16998
       -0.54785
       -0.05611
       -0.86528
       -0.69148
       -0.04259
       -0.08170
       -0.03795
       -0.09432
       -0.74555
       -0.70116
       -0.45037
       -0.34524
       -0.80291
        0.00447
       -0.07347
       -0.91405
       -0.13123
       -0.52868
       -0.04977
       -0.63355
       -0.03560
       -0.04717
       -0.51963
        0.03336
       -0.03049
       -0.00088
       -0.03225
       -0.83441
       -0.90972
       -0.04651
       -0.05140
       -0.17346
       -0.06983
       -0.02467
       -0.02226
       -0.83467
       -0.24418
       -0.08523
       -0.15924
       -0.37787
       -0.13326
       -0.01406
       -0.32505
       -0.03624
       -0.81705
       -0.03310
       -0.03525
       -0.68137
       -0.02451
       -0.05355
       -0.76906
       -0.64791
       -0.04831
       -0.02816
       -0.87721
       -0.64095
       -0.77956
       -0.52352
       -0.83919
       -0.44744
       -0.13135
       -0.75944
       -0.04369
       -0.11638
       -0.96925
       -0.21559
       -0.87641
       -0.36963
       -0.05864
       -0.03076
       -0.47980
       -0.04863
       -0.22642
       -0.53288
       -0.83272
       -0.03277
       -0.04524
       -0.42067
       -0.68012
       -0.05064
       -0.78204
       -0.01146
       -0.51629
       -0.11614
       -0.28838
       -0.01778
       -0.03354
       -0.47954
       -0.35188
       -0.39719
       -0.02091
       -0.64771
       -0.02315
       -0.02549
       -0.36153
       -0.83340
       -0.45874
       -0.11335
       -0.03919
       -0.39495
       -0.62901
       -1.02709
       -0.10086
       -0.02146
       -0.35122
       -0.03652
       -0.13587
       -0.02722
       -0.03033
       -0.01137
       -0.09247
       -0.03218
       -0.64774
       -0.30038
       -0.84038
       -0.51404
       -0.00434
       -0.02418
       -0.06416
       -0.04666
       -0.03664
       -0.86273
       -0.01258
       -0.42990
       -0.00096
       -0.84402
       -0.11283
       -0.02321
       -0.04574
       -0.03111
       -0.05785
       -0.66294
       -0.04545
       -0.06155
       -0.05695
       -0.01379
       -0.01498
       -0.16753
       -0.12336
       -0.55451
       -0.01857
       -0.25438
       -0.06857
       -0.02121
       -0.53819
       -0.07289
        0.01216
       -0.02688
       -0.66642
       -0.57790
       -0.38925
        0.00352
       -0.64319
       -0.43189
       -0.79882
       -0.73738
       -0.03225
       -0.58513
       -0.02418
       -0.10033
       -0.46124
       -0.02177
       -0.87006
       -0.63160
       -0.02676
       -0.04960
       -0.03219
       -0.01472
       -0.70003
       -0.65400
       -0.35800
       -0.19665
       -0.79717
       -0.03963
       -0.08766
       -0.89520
       -0.07380
       -0.41531
        0.00167
       -0.52609
       -0.02482
       -0.05156
       -0.46620
        0.00666
       -0.03114
       -0.04001
       -0.04159
       -0.75804
       -0.87047
        0.00430
       -0.01589
       -0.03961
        0.02632
       -0.01689
       -0.00478
       -0.79686
       -0.13532
       -0.01555
       -0.05694
       -0.26516
       -0.06313
       -0.02425
       -0.18654
       -0.05000
       -0.75851
       -0.02153
       -0.03825
       -0.63098
       -0.06356
       -0.04733
       -0.71127
       -0.57314
       -0.01721
       -0.01265
       -0.84526
       -0.56470
       -0.69664
       -0.40507
       -0.80910
       -0.35782
       -0.04080
       -0.71709
       -0.06496
       -0.08098
       -0.95955
       -0.08875
       -0.82877
       -0.26734
       -0.05088
       -0.01859
       -0.38752
        0.00729
       -0.09812
       -0.45089
       -0.83865
       -0.07966
       -0.01242
       -0.30045
       -0.58245
       -0.03474
       -0.78471
        0.01148
       -0.42194
       -0.02722
       -0.14839
       -0.02426
       -0.03036
       -0.37605
       -0.25343
       -0.25981
       -0.01955
       -0.57143
       -0.00377
       -0.03350
       -0.27573
       -0.76253
       -0.37160
       -0.07192
       -0.01182
       -0.29993
       -0.55278
       -0.97074
       -0.07793
       -0.02399
       -0.23277
       -0.04534
       -0.05883
       -0.02856
       -0.03277
       -0.02551
       -0.03197
       -0.03629
       -0.58237
       -0.15078
       -0.80354
       -0.42045
       -0.02438
       -0.02323
       -0.02017
       -0.05440
       -0.05664
       -0.82568
       -0.04173
       -0.28184
       -0.02288
       -0.80708
       -0.04697
       -0.03041
       -0.06814
       -0.02030
       -0.06859
       -0.57819
       -0.06189
       -0.02405
       -0.03663
       -0.00884
       -0.01238
       -0.07412
       -0.04432
       -0.46487
       -0.04418
       -0.11709
       -0.09140
       -0.01233
       -0.42687
       -0.02769
       -0.03057
        0.00031
       -0.62454
       -0.51948
       -0.25775
       -0.01655
       -0.53266
       -0.32489
       -0.76168
       -0.68050
       -0.03027
       -0.49854
       -0.05515
       -0.00863
       -0.33978
       -0.05914
       -0.83876
       -0.54710
       -0.04841
       -0.02452
       -0.01099
       -0.02558
       -0.63991
       -0.58156
       -0.23551
       -0.07401
       -0.75723
       -0.02931
       -0.05645
       -0.89944
       -0.02024
       -0.30353
       -0.01766
       -0.44245
       -0.02140
       -0.00190
       -0.37117
       -0.03895
        0.01236
       -0.05192
       -0.03234
       -0.72412
       -0.83590
       -0.02100
       -0.02654
        0.00212
       -0.03333
        0.00353
       -0.03902
       -0.75744
       -0.01842
       -0.03308
       -0.03122
       -0.14506
       -0.06226
       -0.00265
       -0.08364
       -0.03934
       -0.69267
       -0.03900
       -0.03842
       -0.53701
       -0.01936
       -0.04006
       -0.65148
       -0.44718
       -0.02491
        0.00328
       -0.80646
       -0.51370
       -0.61492
       -0.29117
       -0.77597
       -0.22624
       -0.02814
       -0.67400
       -0.04915
       -0.02205
       -0.97596
       -0.04539
       -0.79918
       -0.17098
       -0.04772
       -0.05082
       -0.25820
       -0.03595
       -0.04717
       -0.32856
       -0.80218
       -0.00701
       -0.04472
       -0.19124
       -0.52109
       -0.04418
       -0.70321
        0.00470
       -0.29128
       -0.02138
       -0.07688
       -0.02139
       -0.04252
       -0.22477
       -0.14481
       -0.11390
       -0.01010
       -0.44959
        0.00924
       -0.00534
       -0.13631
       -0.69572
       -0.23318
       -0.02290
       -0.02190
       -0.16782
       -0.46716
       -0.94871
       -0.01533
       -0.02878
       -0.12638
       -0.00924
       -0.02739
       -0.05282
       -0.02325
        0.01375
       -0.03375
       -0.05015
       -0.51738
       -0.07010
       -0.78102
       -0.30083
       -0.00341
       -0.00283
       -0.02135
       -0.01411
       -0.03364
       -0.76938
       -0.02783
       -0.11344
       -0.01396
       -0.81008
       -0.03988
       -0.03143
       -0.01484
        0.00388
       -0.04656
       -0.46323
       -0.07050
       -0.02994
       -0.04622
       -0.03206
       -0.04213
       -0.03057
       -0.03008
       -0.33987
       -0.04896
       -0.00273
       -0.05960
       -0.00636
       -0.32554
        0.01312
       -0.03520
       -0.03384
       -0.55867
       -0.42769
       -0.14289
       -0.05083
       -0.42455
       -0.20928
       -0.70292
       -0.62106
       -0.05567
       -0.39281
       -0.05033
       -0.03108
       -0.20639
       -0.01337
       -0.80892
       -0.44420
       -0.05575
       -0.06408
        0.01041
       -0.03770
       -0.55846
       -0.51018
       -0.10900
       -0.01712
       -0.72986
       -0.03332
       -0.05433
       -0.89152
       -0.01720
       -0.19209
       -0.01778
       -0.30140
       -0.02747
       -0.00236
       -0.24781
        0.01756
       -0.04958
       -0.00978
       -0.04331
       -0.68253
       -0.81825
       -0.00610
       -0.00388
       -0.01183
       -0.02600
       -0.00844
       -0.00214
       -0.71542
       -0.03142
       -0.04719
       -0.02853
       -0.07108
       -0.01587
       -0.06213
       -0.04789
       -0.04628
       -0.63450
       -0.05016
       -0.07666
       -0.42271
       -0.00069
       -0.02564
       -0.60046
       -0.32216
       -0.02695
       -0.00250
       -0.75349
       -0.37776
       -0.52802
       -0.16407
       -0.74670
       -0.10804
       -0.04176
       -0.62760
       -0.02422
       -0.02765
       -0.95244
       -0.02178
       -0.75290
       -0.04282
        0.00711
       -0.02611
       -0.16520
       -0.02754
        0.00063
       -0.20580
       -0.71743
       -0.05280
       -0.02287
       -0.08369
       -0.41081
       -0.04112
       -0.64379
       -0.00897
       -0.14873
       -0.02684
       -0.02261
       -0.02041
       -0.07709
       -0.05545
       -0.06196
       -0.04409
       -0.05074
       -0.32085
       -0.01487
       -0.03648
       -0.06158
       -0.62168
       -0.11296
       -0.03277
       -0.01873
       -0.04814
       -0.36883
       -0.91084
       -0.00672
       -0.02547
       -0.02061
       -0.03895
       -0.01563
       -0.01371
        0.00963
        0.00206
        0.00446
       -0.01243
       -0.42189
        0.00238
       -0.72899
       -0.22772
       -0.02681
       -0.03578
       -0.01162
       -0.03248
       -0.01002
       -0.76301
       -0.03523
       -0.02210
       -0.02740
       -0.77164
       -0.00789
        0.01619
        0.00305
        0.00077
       -0.03587
       -0.34550
       -0.04791
       -0.00887
       -0.05326
       -0.02281
       -0.00448
       -0.03069
       -0.00645
       -0.21300
       -0.00505
       -0.01613
       -0.04334
       -0.03436
       -0.19804
       -0.01213
       -0.02542
       -0.02498
       -0.48206
       -0.28852
       -0.07127
       -0.00933
       -0.29184
       -0.08946
       -0.62144
       -0.56288
        0.01173
       -0.24799
       -0.04865
        0.01031
       -0.08279
       -0.03220
       -0.80547
       -0.33938
       -0.07297
       -0.02514
       -0.03404
       -0.04655
       -0.48086
       -0.42256
       -0.05062
       -0.01419
       -0.70972
       -0.00974
       -0.06988
       -0.84586
        0.00269
       -0.06075
       -0.00664
       -0.15509
       -0.02760
       -0.01712
       -0.13555
       -0.01212
       -0.03876
       -0.01509
       -0.03770
       -0.62495
       -0.80512
       -0.04684
        0.00790
       -0.03122
       -0.00436
       -0.06460
       -0.04151
       -0.63321
       -0.03145
       -0.00229
       -0.00835
       -0.03210
       -0.00030
       -0.02025
        0.02044
       -0.03045
       -0.54678
       -0.03375
       -0.09031
       -0.32478
       -0.04466
       -0.01996
       -0.53854
       -0.19444
       -0.04796
       -0.02326
       -0.68858
       -0.26591
       -0.43111
       -0.04583
       -0.69418
       -0.05151
       -0.02925
       -0.58804
       -0.03986
       -0.02012
       -0.91813
        0.01281
       -0.67108
        0.00307
       -0.03323
       -0.02832
       -0.06765
       -0.03091
       -0.03044
       -0.09926
       -0.65443
       -0.00582
       -0.02450
       -0.04533
       -0.27516
       -0.04471
       -0.55150
       -0.02689
       -0.06123
       -0.01585
       -0.01928
       -0.06052
       -0.03471
       -0.03751
        0.00215
       -0.01110
        0.00469
       -0.16789
       -0.03400
       -0.01442
       -0.03470
       -0.52777
       -0.00731
       -0.01281
       -0.03408
       -0.02564
       -0.22395
       -0.86984
       -0.04287
       -0.04056
       -0.02133
       -0.00386
       -0.00077
        0.00428
       -0.01459
        0.01701
       -0.00975
       -0.02901
       -0.30900
        0.00179
       -0.66797
       -0.11946
        0.02748
       -0.03387
       -0.01451
       -0.05166
       -0.05647
       -0.73562
       -0.02488
       -0.03367
       -0.02325
       -0.70165
       -0.02308
       -0.03523
       -0.01877
       -0.01111
       -0.02825
       -0.20952
        0.00303
       -0.04066
       -0.00870
       -0.00546
       -0.01607
       -0.05327
       -0.03184
       -0.09933
       -0.01845
       -0.03827
       -0.09125
       -0.00208
       -0.09932
       -0.01507
        0.01648
       -0.01618
       -0.37336
       -0.15484
       -0.02421
       -0.05343
       -0.16979
        0.01593
       -0.51284
       -0.44637
       -0.00840
       -0.11571
       -0.01594
       -0.00111
       -0.03407
       -0.01633
       -0.74349
       -0.23495
       -0.04519
       -0.06641
       -0.02525
       -0.02191
       -0.38020
       -0.28184
       -0.02471
       -0.01216
       -0.67716
       -0.02943
       -0.04477
       -0.78645
       -0.03675
       -0.02346
       -0.00671
       -0.03572
       -0.01230
        0.01163
       -0.05006
        0.00120
        0.01727
       -0.00913
       -0.02191
       -0.56005
       -0.76628
       -0.03137
       -0.03037
       -0.02319
       -0.01059
       -0.01701
       -0.00670
       -0.56627
       -0.00782
       -0.03835
       -0.00967
       -0.02240
        0.00045
       -0.01977
       -0.02027
       -0.02153
       -0.46052
       -0.01954
       -0.06027
       -0.20801
       -0.02273
       -0.01678
       -0.45966
       -0.08948
       -0.02972
       -0.03544
       -0.62904
       -0.15106
       -0.29004
       -0.02941
       -0.61073
       -0.01237
       -0.04967
       -0.47240
       -0.04020
       -0.03260
       -0.89754
       -0.03770
       -0.59157
       -0.01545
       -0.03291
       -0.02895
       -0.02493
       -0.00415
        0.00943
       -0.03738
       -0.58514
       -0.00770
       -0.02499
       -0.01047
       -0.14816
       -0.04360
       -0.49060
       -0.02131
       -0.01884
       -0.02617
       -0.02038
       -0.03944
        0.00032
        0.00758
       -0.02237
        0.01702
       -0.04699
       -0.07380
       -0.02384
       -0.02601
        0.01350
       -0.41444
       -0.00575
       -0.01639
       -0.05854
       -0.00813
       -0.09475
       -0.84493
       -0.02836
       -0.03244
       -0.02683
       -0.03164
        0.00377
       -0.03824
       -0.00015
       -0.00397
       -0.03986
       -0.04101
       -0.17563
       -0.00598
       -0.60666
       -0.01993
       -0.03744
       -0.04617
        0.03275
       -0.02638
       -0.02194
       -0.67947
       -0.05884
       -0.02677
       -0.00851
       -0.65528
       -0.00337
       -0.03643
       -0.00578
       -0.01991
       -0.00838
       -0.07363
       -0.01823
       -0.04842
       -0.03762
       -0.01920
       -0.02614
       -0.04183
       -0.01007
       -0.03087
        0.00106
       -0.01820
       -0.07503
       -0.00285
       -0.01419
       -0.02156
        0.02490
        0.00512
       -0.22821
       -0.04415
       -0.01646
       -0.00139
       -0.04576
       -0.01284
       -0.43110
       -0.32198
       -0.00075
       -0.03347
       -0.02116
       -0.01949
       -0.03778
       -0.00608
       -0.70506
       -0.12925
       -0.01873
       -0.04769
       -0.02501
       -0.08076
       -0.24275
       -0.14649
       -0.02731
       -0.01192
       -0.64928
       -0.03513
       -0.05265
       -0.71781
       -0.01927
       -0.02050
        0.04814
       -0.00661
       -0.03046
       -0.00873
        0.00893
       -0.04043
       -0.03453
       -0.04268
       -0.02349
       -0.47408
       -0.73494
       -0.01722
       -0.04776
       -0.04454
       -0.03881
       -0.01285
       -0.03352
       -0.49431
       -0.01904
       -0.05713
       -0.02396
       -0.00598
        0.03484
       -0.04802
       -0.02425
       -0.04169
       -0.34452
       -0.02270
       -0.03639
       -0.08546
       -0.05943
       -0.03189
       -0.33417
       -0.02094
       -0.00451
       -0.02372
       -0.53672
       -0.05253
       -0.17130
       -0.03507
       -0.54525
       -0.02014
       -0.03145
       -0.36558
       -0.00763
       -0.01921
       -0.89146
       -0.02063
       -0.49122
       -0.03885
       -0.02216
       -0.05205
       -0.01704
       -0.00453
       -0.01710
       -0.01525
       -0.53812
       -0.05764
       -0.01087
       -0.00018
       -0.06031
       -0.01586
       -0.37396
        0.01704
       -0.02774
       -0.04349
        0.01817
       -0.00965
       -0.02673
       -0.00956
       -0.04869
        0.00073
       -0.00602
       -0.03539
       -0.02990
       -0.00935
       -0.01682
       -0.26330
       -0.02717
        0.00792
       -0.02051
       -0.02015
       -0.03366
       -0.81014
        0.00043
        0.00596
       -0.01382
       -0.04435
        0.02650
       -0.04547
       -0.01752
       -0.01261
       -0.01762
       -0.00508
       -0.05193
       -0.01628
       -0.52722
       -0.02388
       -0.01887
       -0.05933
       -0.02014
       -0.04045
       -0.02516
       -0.61854
       -0.05786
       -0.00622
       -0.01144
       -0.60304
       -0.01262
       -0.01807
       -0.02920
       -0.01151
       -0.03337
       -0.03508
       -0.04273
       -0.02569
       -0.03710
       -0.04136
        0.00370
       -0.03525
       -0.01479
       -0.01923
       -0.03067
       -0.01558
       -0.07243
       -0.03500
       -0.02260
        0.01312
       -0.04625
       -0.01307
       -0.11016
       -0.01576
        0.02801
       -0.02276
        0.00747
       -0.00879
       -0.29928
       -0.18657
       -0.01551
       -0.02198
       -0.00567
        0.01017
       -0.00588
       -0.05233
       -0.66018
       -0.05739
       -0.03727
       -0.00290
       -0.01844
       -0.06801
       -0.10607
       -0.04888
       -0.03174
       -0.02232
       -0.57300
       -0.01862
       -0.03101
       -0.65667
       -0.02600
        0.02261
       -0.03711
       -0.01616
       -0.03599
        0.00764
       -0.02854
       -0.01826
       -0.03891
       -0.03367
       -0.02777
       -0.36160
       -0.69474
       -0.05831
       -0.01579
       -0.02894
       -0.03548
       -0.03057
       -0.01260
       -0.39569
       -0.02949
       -0.05271
       -0.05516
       -0.05297
       -0.02778
       -0.05545
       -0.02657
       -0.04345
       -0.20256
       -0.01948
       -0.05666
       -0.04762
       -0.02150
       -0.04499
       -0.17706
       -0.03196
       -0.02648
       -0.01280
       -0.44262
       -0.00901
       -0.03629
       -0.04490
       -0.46508
       -0.02336
       -0.03579
       -0.25546
       -0.00974
       -0.02610
       -0.86594
       -0.00627
       -0.36169
       -0.00095
        0.01471
       -0.04470
       -0.00057
       -0.02851
       -0.02264
       -0.02271
       -0.42477
       -0.04097
       -0.04920
       -0.02219
       -0.01579
       -0.01222
       -0.23457
       -0.04316
       -0.01266
       -0.00455
       -0.02004
       -0.03806
        0.00967
       -0.01429
       -0.02406
       -0.01256
        0.00450
       -0.00935
       -0.03123
       -0.02551
       -0.04860
       -0.13479
       -0.03969
       -0.00451
       -0.03377
       -0.01333
        0.00307
       -0.75827
       -0.03489
       -0.03324
       -0.01451
       -0.02950
       -0.00697
       -0.05679
       -0.02221
       -0.04697
        0.00312
       -0.03769
        0.01324
       -0.04328
       -0.42953
       -0.02638
       -0.02129
       -0.01553
       -0.00826
       -0.03054
       -0.03993
       -0.53147
       -0.03126
       -0.01906
       -0.00455
       -0.56171
       -0.01569
       -0.05083
       -0.04743
       -0.04265
       -0.04816
       -0.04112
       -0.04813
       -0.03187
       -0.02053
       -0.03767
       -0.02375
       -0.02342
       -0.02014
       -0.01082
       -0.04488
        0.01681
       -0.07991
       -0.01858
        0.01001
       -0.02441
       -0.05616
        0.00196
        0.00886
        0.00257
        0.01473
       -0.01114
       -0.02037
       -0.00136
       -0.16564
       -0.07033
       -0.00794
       -0.01761
       -0.02629
       -0.01205
        0.01702
       -0.03260
       -0.58607
        0.02066
       -0.03700
       -0.02769
       -0.02942
       -0.01216
       -0.01379
       -0.00295
       -0.05274
        0.00174
       -0.48337
        0.00098
       -0.04578
       -0.56092
       -0.01741
       -0.01114
        0.00360
       -0.01301
       -0.03692
       -0.01565
       -0.06155
       -0.02336
       -0.05895
       -0.02958
       -0.01282
       -0.22672
       -0.65826
       -0.04485
       -0.02090
       -0.03427
       -0.01593
       -0.04680
       -0.02562
       -0.25718
       -0.05550
       -0.07529
       -0.01982
       -0.03322
       -0.03452
       -0.00527
       -0.02409
       -0.06004
       -0.05926
        0.00200
       -0.08397
       -0.02084
        0.01860
       -0.03185
       -0.06537
       -0.01378
       -0.03419
       -0.00815
       -0.28114
        0.01554
        0.00072
       -0.03359
       -0.36398
        0.00273
       -0.00708
       -0.13712
       -0.01695
       -0.04417
       -0.81720
       -0.03820
       -0.23340
       -0.00793
       -0.01274
       -0.02268
       -0.03812
       -0.04151
       -0.02089
        0.00192
       -0.29419
       -0.01216
       -0.03072
       -0.00519
       -0.03958
       -0.03184
       -0.10406
       -0.02451
        0.01321
       -0.01054
       -0.01118
       -0.02010
        0.00883
       -0.00752
       -0.01536
        0.01389
       -0.03525
       -0.00789
       -0.01651
       -0.02209
       -0.00784
       -0.06259
       -0.02049
       -0.03826
       -0.03018
       -0.01417
        0.00132
       -0.73245
       -0.03689
       -0.03052
        0.01110
       -0.02508
       -0.02045
       -0.01265
       -0.02179
       -0.04059
       -0.03173
       -0.04656
       -0.03213
       -0.02128
       -0.28301
       -0.01217
       -0.01511
       -0.02979
       -0.05683
       -0.03091
       -0.05463
       -0.42929
       -0.04029
       -0.03352
       -0.01898
       -0.47301
       -0.02602
       -0.04194
       -0.00901
       -0.00371
       -0.01386
       -0.00770
       -0.04828
       -0.01095
       -0.01348
       -0.01383
       -0.02584
       -0.01800
       -0.05126
       -0.05278
        0.00658
       -0.01092
       -0.05306
       -0.04818
       -0.02403
       -0.01672
       -0.01474
       -0.01522
        0.01352
       -0.02812
       -0.04690
       -0.01761
        0.01155
       -0.03889
       -0.07553
       -0.01779
        0.00290
        0.00059
       -0.02409
       -0.01461
       -0.01507
       -0.01944
       -0.48830
        0.00331
       -0.02278
       -0.06009
       -0.00405
       -0.01836
       -0.01339
       -0.03570
       -0.03981
       -0.00743
       -0.37680
        0.00199
       -0.05949
       -0.46318
        0.00094
        0.01290
       -0.05551
       -0.01163
       -0.04300
       -0.00824
       -0.04321
       -0.04110
       -0.02468
       -0.03618
       -0.03571
       -0.09895
       -0.59486
       -0.01481
        0.00156
       -0.01789
       -0.04276
       -0.04839
       -0.02695
       -0.13238
       -0.00025
       -0.07274
       -0.02004
        0.00477
       -0.03314
       -0.03795
        0.01057
       -0.01556
        0.01328
       -0.05871
       -0.08765
       -0.00348
       -0.04496
       -0.04715
       -0.00426
       -0.00658
       -0.03302
       -0.01886
       -0.11783
       -0.02208
       -0.00162
       -0.02318
       -0.24484
       -0.02506
       -0.04197
       -0.06124
       -0.01760
       -0.03301
       -0.83023
        0.00294
       -0.09555
       -0.05165
       -0.03814
       -0.02198
        0.01112
       -0.04672
       -0.00191
       -0.02137
       -0.13806
       -0.01713
       -0.02927
       -0.01225
       -0.01167
       -0.04336
       -0.04139
       -0.02498
        0.00095
        0.03506
       -0.00664
       -0.01158
       -0.01496
       -0.03748
       -0.02764
       -0.01574
       -0.04724
       -0.02848
       -0.04042
       -0.03109
       -0.00299
       -0.01045
        0.01819
       -0.05640
       -0.00777
       -0.00843
       -0.01005
       -0.68601
       -0.01755
       -0.00576
       -0.03384
       -0.04533
       -0.00674
       -0.06839
       -0.03096
       -0.02711
       -0.04590
       -0.02173
       -0.00960
       -0.02868
       -0.15062
       -0.01870
       -0.02333
       -0.02035
        0.00341
       -0.05366
       -0.04051
       -0.29244
       -0.03127
        0.01644
       -0.00976
       -0.34986
       -0.02226
       -0.03375
       -0.02692
       -0.02883
       -0.01608
       -0.02555
       -0.04579
       -0.05288
       -0.03505
        0.00315
       -0.02090
       -0.02886
       -0.00208
       -0.03118
        0.01614
       -0.05245
       -0.02973
       -0.04390
       -0.03503
        0.00201
       -0.03785
        0.00006
       -0.01249
        0.00210
       -0.02663
       -0.03116
       -0.02013
       -0.02080
       -0.05713
        0.01006
       -0.01503
       -0.02606
       -0.04246
       -0.01780
       -0.01829
       -0.04568
       -0.37272
        0.00525
       -0.02761
       -0.04010
       -0.03742
       -0.05673
        0.02064
       -0.04176
       -0.04113
       -0.04850
       -0.25035
       -0.01398
       -0.07352
       -0.34384
       -0.04150
       -0.00686
       -0.01943
       -0.02302
       -0.01823
       -0.00311
       -0.00579
       -0.03824
       -0.02753
       -0.01369
       -0.02022
       -0.01292
       -0.53218
       -0.02917
        0.00695
        0.00485
        0.01822
       -0.04364
       -0.02658
       -0.01800
       -0.01978
       -0.02263
        0.01020
       -0.01403
       -0.01116
       -0.01600
       -0.03043
       -0.04329
       -0.05232
       -0.04177
       -0.05325
        0.00878
       -0.06917
       -0.05905
       -0.01613
       -0.00696
       -0.04343
       -0.02892
       -0.01402
       -0.01722
       -0.01375
        0.00991
       -0.09834
       -0.01253
       -0.03721
       -0.01802
       -0.04113
       -0.01344
       -0.81143
       -0.01835
       -0.00837
        0.02538
       -0.00618
       -0.00937
       -0.03122
       -0.04949
       -0.01338
       -0.01040
       -0.04424
       -0.01562
       -0.01732
       -0.03911
       -0.00318
       -0.00972
        0.00101
        0.03455
       -0.03312
       -0.05201
        0.00278
       -0.00016
       -0.00294
       -0.01916
       -0.04331
       -0.03472
       -0.01490
       -0.02374
       -0.00132
       -0.02949
       -0.01835
       -0.01852
        0.00651
       -0.00601
        0.01150
       -0.02605
        0.00831
       -0.59942
       -0.00827
       -0.00713
       -0.03530
       -0.05587
       -0.03450
       -0.01593
       -0.01035
       -0.04803
       -0.02790
       -0.03646
        0.00387
       -0.00830
       -0.06909
       -0.00564
       -0.01269
       -0.03188
       -0.04572
       -0.05154
       -0.01880
       -0.16363
       -0.04064
       -0.02011
       -0.02065
       -0.19080
        0.02083
       -0.03245
       -0.03398
       -0.02579
       -0.03036
       -0.01936
       -0.03884
       -0.07104
       -0.03640
       -0.03512
       -0.01739
        0.00795
       -0.05846
       -0.03616
       -0.02411
       -0.01230
       -0.07812
       -0.02822
       -0.00478
       -0.00156
       -0.04981
       -0.02719
       -0.00329
       -0.03047
       -0.03593
       -0.05788
       -0.03123
       -0.01496
       -0.00299
        0.00320
       -0.00479
       -0.02221
       -0.03016
       -0.03100
       -0.02664
       -0.01381
       -0.24819
       -0.00288
       -0.02037
       -0.04480
       -0.00451
       -0.04710
       -0.00592
        0.01656
       -0.00806
       -0.03329
       -0.10134
       -0.03333
       -0.05228
       -0.19860
       -0.05538
       -0.01556
       -0.03848
       -0.00973
       -0.02032
        0.00049
       -0.01885
       -0.00181
       -0.02277
       -0.01551
       -0.00625
       -0.03814
       -0.43773
       -0.03398
       -0.01215
       -0.03436
       -0.04867
       -0.04911
       -0.03637
       -0.02116
       -0.01912
       -0.05013
       -0.00858
       -0.03454
       -0.00005
       -0.02573
       -0.01970
       -0.05436
       -0.03421
       -0.02393
       -0.07145
       -0.05934
       -0.04758
       -0.04979
       -0.02475
       -0.00331
       -0.01971
       -0.02843
       -0.01042
       -0.03354
       -0.05481
       -0.03866
       -0.04109
       -0.04778
       -0.03914
        0.01064
        0.00266
       -0.00463
       -0.76077
        0.00341
       -0.01365
       -0.04097
       -0.03127
       -0.02766
       -0.01481
       -0.05154
        0.00774
       -0.01412
       -0.02133
       -0.03181
       -0.01763
       -0.03019
       -0.03356
       -0.03457
       -0.02157
       -0.02070
       -0.02275
       -0.01514
        0.01191
       -0.03440
       -0.00773
       -0.00953
       -0.04796
       -0.01619
       -0.06369
       -0.01401
       -0.02778
       -0.03660
        0.01000
        0.00173
       -0.01361
       -0.00438
       -0.03092
        0.01552
       -0.02478
       -0.50644
       -0.03899
       -0.02783
       -0.04491
       -0.01098
       -0.02764
        0.00583
       -0.03855
       -0.03337
       -0.02226
       -0.02461
       -0.03105
       -0.01205
        0.00269
       -0.02801
       -0.04140
        0.02076
       -0.04319
       -0.02974
       -0.03186
       -0.03756
       -0.03447
       -0.01533
       -0.02829
       -0.04424
        0.00283
       -0.04383
        0.00235
       -0.02385
       -0.02015
       -0.00836
       -0.05851
       -0.02611
       -0.00822
       -0.01537
       -0.02544
       -0.00343
        0.00279
       -0.02022
       -0.02505
       -0.02755
       -0.08252
       -0.01561
       -0.00233
       -0.02007
       -0.03418
       -0.02260
       -0.02018
       -0.05609
       -0.02230
       -0.06257
       -0.01750
       -0.01761
       -0.03207
       -0.04210
        0.01489
       -0.04062
       -0.01663
       -0.04364
        0.00383
       -0.00690
       -0.11506
        0.00129
       -0.02798
       -0.05797
       -0.02477
       -0.04823
       -0.05929
       -0.01714
       -0.01310
       -0.03717
       -0.04514
       -0.03681
       -0.08417
       -0.09974
       -0.03977
       -0.01569
        0.00309
       -0.03975
       -0.05063
       -0.00720
        0.01545
       -0.01489
       -0.06606
       -0.00611
       -0.01675
       -0.01527
       -0.30312
       -0.02911
       -0.03654
       -0.03525
        0.01119
       -0.03056
       -0.03902
        0.00282
       -0.01892
       -0.03742
       -0.02419
       -0.01775
       -0.00822
        0.00086
       -0.04337
       -0.09658
       -0.01960
       -0.02864
       -0.06816
       -0.02342
       -0.04343
       -0.04499
       -0.01348
       -0.04024
       -0.03256
       -0.04891
        0.00545
       -0.00029
        0.00510
       -0.04809
       -0.01035
       -0.01356
       -0.03365
       -0.01138
       -0.02354
       -0.02803
       -0.69305
        0.01531
        0.00940
       -0.00506
       -0.00078
       -0.03905
       -0.05934
       -0.01829
       -0.02772
       -0.04811
       -0.01190
       -0.03142
       -0.02810
       -0.02646
       -0.02012
       -0.01967
       -0.02534
       -0.03791
       -0.02046
       -0.01947
       -0.04420
       -0.03597
       -0.01173
        0.01240
       -0.02815
       -0.00741
       -0.03964
       -0.00739
       -0.04075
       -0.02474
       -0.00451
       -0.00898
        0.01471
       -0.03507
       -0.00666
       -0.05779
       -0.01283
       -0.40688
       -0.02068
       -0.04473
       -0.03113
       -0.04704
       -0.05623
       -0.02716
       -0.01076
       -0.03415
       -0.01922
       -0.03712
       -0.01948
       -0.01883
        0.01181
       -0.03371
        0.00860
       -0.02889
       -0.02134
       -0.04629
       -0.04470
       -0.00587
       -0.06451
        0.00308
       -0.00890
       -0.02141
       -0.02285
       -0.02814
       -0.01987
       -0.04368
       -0.04371
       -0.02282
       -0.05189
       -0.07074
       -0.05527
       -0.03849
       -0.02446
       -0.02107
       -0.02098
       -0.04658
        0.00666
       -0.02955
       -0.08122
       -0.01601
       -0.02940
       -0.03698
       -0.00171
       -0.00315
       -0.01068
       -0.03391
       -0.02063
       -0.02685
       -0.00991
       -0.00749
       -0.03370
       -0.05775
       -0.02364
       -0.01343
       -0.03492
       -0.01581
       -0.02691
       -0.05429
       -0.02001
       -0.00761
       -0.01914
       -0.07347
       -0.05136
       -0.03056
       -0.03957
       -0.01185
       -0.01218
       -0.03685
       -0.01698
       -0.04501
       -0.02541
       -0.00481
       -0.01719
       -0.01010
       -0.02376
       -0.00674
       -0.03255
       -0.05077
       -0.06952
       -0.04487
       -0.03436
       -0.01292
       -0.02242
       -0.02256
       -0.16764
       -0.06428
       -0.04337
       -0.02170
       -0.04268
       -0.02903
       -0.03276
       -0.00446
       -0.02627
       -0.02588
       -0.04088
       -0.00328
       -0.01788
        0.00190
       -0.00573
       -0.06662
       -0.03282
       -0.04263
       -0.04519
       -0.02281
       -0.04138
       -0.01949
       -0.00753
       -0.00735
       -0.01422
       -0.01489
        0.01014
       -0.00342
       -0.01357
       -0.01819
       -0.01446
       -0.04229
       -0.05040
       -0.03752
       -0.02265
       -0.02022
       -0.63233
       -0.07357
       -0.00928
        0.01215
       -0.05307
       -0.05329
       -0.02147
       -0.01767
       -0.04141
       -0.02401
       -0.01506
       -0.05234
        0.00518
       -0.02324
       -0.04715
       -0.04652
       -0.01811
       -0.00864
       -0.02222
       -0.07231
       -0.02287
       -0.04083
       -0.05452
       -0.03713
       -0.03684
       -0.01143
       -0.04702
       -0.03632
       -0.04338
       -0.03718
       -0.00602
       -0.01783
       -0.03650
       -0.01997
        0.01478
       -0.01947
       -0.03244
       -0.27937
       -0.03571
       -0.00367
       -0.02008
       -0.03232
       -0.01879
       -0.02577
       -0.01182
       -0.01719
       -0.04148
       -0.03928
       -0.02907
       -0.04321
       -0.01453
       -0.03015
       -0.03594
       -0.05135
       -0.02197
       -0.02235
       -0.06378
        0.00218
       -0.02661
       -0.04080
       -0.03266
       -0.02458
       -0.00122
        0.01305
       -0.01874
       -0.02538
       -0.00711
       -0.01962
       -0.02843
       -0.03008
       -0.02492
       -0.03847
       -0.03701
       -0.02343
        0.00157
        0.00623
       -0.03580
       -0.01398
       -0.06300
       -0.02453
       -0.04551
       -0.06384
       -0.00478
       -0.01556
       -0.02564
       -0.03439
       -0.03760
       -0.01996
        0.00183
        0.00544
       -0.02071
       -0.03096
       -0.00900
       -0.03925
       -0.01544
       -0.03509
       -0.01271
       -0.05870
       -0.01238
       -0.01305
       -0.03307
       -0.04824
       -0.02275
       -0.04268
       -0.01647
       -0.01111
       -0.01444
       -0.01157
       -0.02623
       -0.03704
       -0.06181
       -0.03301
       -0.02571
       -0.04012
       -0.01139
       -0.03044
       -0.05168
       -0.00955
       -0.02574
       -0.03004
       -0.05126
       -0.03288
       -0.05421
        0.00816
       -0.08869
       -0.03814
       -0.02782
       -0.06304
       -0.02466
       -0.02103
       -0.04071
       -0.01768
       -0.02789
       -0.02983
       -0.03339
       -0.00934
       -0.02593
       -0.03883
       -0.05474
       -0.04377
       -0.04014
       -0.04839
       -0.08482
       -0.01087
       -0.01409
       -0.03081
       -0.01242
       -0.00296
       -0.03823
       -0.02181
        0.00559
       -0.02488
        0.00097
       -0.02207
       -0.01592
       -0.02306
       -0.04067
       -0.04392
       -0.02875
       -0.05305
       -0.53892
       -0.03287
       -0.00276
       -0.03405
       -0.02667
       -0.04965
       -0.03842
       -0.02413
       -0.02844
       -0.04258
       -0.03300
       -0.02469
       -0.02301
       -0.04978
       -0.01311
       -0.07987
       -0.02196
       -0.02318
       -0.03195
       -0.05867
       -0.05059
       -0.02247
       -0.03675
        0.01467
       -0.01211
       -0.05718
       -0.03099
       -0.01454
       -0.01783
       -0.04079
       -0.02980
       -0.02861
       -0.00491
       -0.05253
        0.00660
       -0.02142
       -0.01816
       -0.13456
       -0.03325
       -0.02928
        0.00259
       -0.04290
       -0.02188
       -0.01009
       -0.02102
       -0.03633
       -0.01328
       -0.04159
       -0.00303
       -0.02549
       -0.02617
       -0.03559
       -0.03664
       -0.03184
       -0.02792
       -0.04814
       -0.04122
       -0.01877
       -0.03672
       -0.02008
       -0.04035
       -0.00742
       -0.04592
       -0.04193
       -0.01931
       -0.01933
       -0.02833
       -0.02888
       -0.02489
       -0.03832
       -0.06107
       -0.02095
       -0.04643
       -0.02673
       -0.00499
       -0.04789
        0.00155
       -0.04048
       -0.07411
       -0.03489
       -0.01217
       -0.00833
       -0.03117
       -0.01112
        0.00219
       -0.01995
       -0.01777
       -0.05037
       -0.04420
       -0.04317
       -0.02582
       -0.02028
       -0.03006
        0.01600
       -0.01005
       -0.01188
       -0.02829
       -0.03464
       -0.01928
       -0.02596
       -0.03669
       -0.01259
       -0.04086
       -0.06060
       -0.01321
       -0.02188
       -0.03018
       -0.01249
       -0.01268
       -0.03907
       -0.07921
        0.01324
       -0.02625
       -0.01520
       -0.03334
       -0.03248
       -0.04882
       -0.05380
       -0.03460
       -0.02354
       -0.02997
       -0.02888
       -0.04957
       -0.03810
       -0.02914
       -0.00899
       -0.02190
       -0.02312
       -0.01078
       -0.04972
       -0.02627
       -0.03518
       -0.00214
       -0.01291
       -0.04302
       -0.01823
       -0.01077
       -0.02947
       -0.02868
       -0.03444
       -0.03792
       -0.06099
       -0.07332
       -0.03146
       -0.06145
       -0.04467
       -0.02641
       -0.01416
       -0.00604
       -0.01604
       -0.00487
       -0.00988
       -0.05092
       -0.03262
       -0.01712
       -0.00508
       -0.03562
       -0.04008
       -0.01842
       -0.03163
       -0.42485
       -0.03790
       -0.01716
       -0.01519
       -0.05269
       -0.03974
        0.01083
       -0.02730
       -0.03463
       -0.00835
       -0.04771
       -0.00069
       -0.01325
       -0.02731
        0.00393
       -0.06712
       -0.04054
       -0.02732
       -0.04228
       -0.01576
       -0.01998
       -0.04706
       -0.05799
       -0.04724
       -0.03280
       -0.03689
        0.00061
       -0.01931
       -0.06006
       -0.01699
       -0.04247
       -0.00814
       -0.01747
       -0.03757
       -0.01649
       -0.03669
       -0.01445
       -0.01794
       -0.00857
       -0.02438
        0.01472
       -0.02554
       -0.01141
       -0.01920
       -0.02650
       -0.06911
       -0.03824
       -0.04333
       -0.02129
        0.02188
       -0.00535
       -0.03119
       -0.02389
       -0.01341
       -0.06051
       -0.08467
       -0.06169
       -0.01502
       -0.07000
       -0.03777
       -0.01571
       -0.03146
       -0.03195
       -0.04365
       -0.04049
       -0.06051
       -0.03340
       -0.01458
       -0.02385
       -0.01095
       -0.04421
       -0.03094
       -0.00210
       -0.01106
       -0.02359
       -0.03976
       -0.05489
       -0.02363
       -0.05159
       -0.03883
        0.00833
       -0.02338
        0.00383
       -0.02028
        0.00908
       -0.02919
       -0.03637
       -0.01498
       -0.00651
       -0.03542
       -0.00277
        0.01838
        0.01276
       -0.04207
       -0.01898
       -0.02844
       -0.02022
       -0.05769
       -0.01777
       -0.02050
       -0.03548
       -0.07339
       -0.08452
       -0.01742
       -0.01121
       -0.02441
       -0.02776
       -0.03739
       -0.00704
       -0.03583
       -0.05447
       -0.02858
       -0.03367
       -0.02818
       -0.02788
       -0.02774
       -0.02423
       -0.04440
       -0.06807
       -0.04962
       -0.03966
       -0.03936
       -0.03621
       -0.03594
       -0.01948
       -0.04531
       -0.02960
        0.00426
       -0.02051
       -0.05054
       -0.04592
       -0.02043
       -0.02502
       -0.04102
       -0.01002
       -0.03087
        0.00371
       -0.02523
        0.00136
       -0.06096
       -0.01747
       -0.03790
       -0.10564
       -0.02693
       -0.03127
       -0.00818
       -0.00527
       -0.03578
       -0.00872
       -0.05034
       -0.00377
        0.00451
       -0.03866
        0.00309
        0.00099
       -0.03735
        0.02473
       -0.03961
        0.01659
       -0.03656
       -0.31270
       -0.02591
       -0.03722
       -0.03849
       -0.03676
       -0.02384
       -0.04962
       -0.04500
       -0.00117
       -0.00457
       -0.03692
       -0.05133
       -0.04448
       -0.04986
       -0.03601
       -0.05603
        0.00275
       -0.00286
       -0.01479
       -0.05107
       -0.05727
       -0.02963
       -0.02662
       -0.05067
       -0.03370
       -0.03411
       -0.03460
       -0.01251
       -0.04202
       -0.05369
       -0.02257
       -0.03610
       -0.04645
       -0.02109
       -0.02769
       -0.02636
       -0.05109
       -0.02936
       -0.04060
       -0.04272
       -0.03103
       -0.06733
       -0.02518
       -0.01215
       -0.04774
       -0.02487
       -0.03299
       -0.02649
       -0.02003
       -0.02012
       -0.02717
       -0.01998
        0.00246
       -0.02212
       -0.03550
       -0.04594
       -0.02234
       -0.00684
       -0.01832
       -0.02550
       -0.00550
       -0.01313
       -0.04164
       -0.05441
       -0.06295
       -0.03939
       -0.03404
        0.00384
       -0.06497
       -0.05134
       -0.07292
       -0.06668
       -0.04294
       -0.01100
       -0.04279
       -0.01146
        0.02478
       -0.01191
       -0.05921
       -0.05249
        0.03175
       -0.03921
       -0.04914
       -0.01281
       -0.03603
       -0.03464
       -0.05886
       -0.02364
       -0.03959
        0.00020
        0.00173
       -0.04350
       -0.04209
       -0.00950
       -0.06021
       -0.05238
       -0.02872
       -0.03564
       -0.00695
       -0.02704
       -0.02528
       -0.04777
       -0.05522
       -0.02719
       -0.00688
        0.01133
       -0.04482
       -0.03043
       -0.01244
       -0.01575
       -0.05896
       -0.02413
       -0.02897
       -0.05162
       -0.05358
       -0.02613
       -0.05306
        0.00902
       -0.03323
       -0.02064
       -0.05556
       -0.01536
       -0.05794
        0.00752
       -0.02928
       -0.05233
       -0.04033
       -0.01967
       -0.03604
       -0.04635
       -0.00620
       -0.00925
       -0.02994
       -0.05117
       -0.02921
       -0.01819
       -0.05661
       -0.01633
        0.00450
       -0.07740
       -0.02509
       -0.05317
       -0.08738
       -0.02371
       -0.04785
       -0.03648
       -0.00201
       -0.03374
       -0.02535
       -0.03255
       -0.02331
       -0.00882
        0.01360
       -0.01436
       -0.01749
       -0.01783
        0.00482
       -0.03907
       -0.05484
       -0.00380
       -0.17213
       -0.02562
       -0.00657
       -0.02555
       -0.05688
       -0.03199
       -0.02742
       -0.05600
       -0.01385
       -0.02077
        0.00503
       -0.02548
       -0.05531
       -0.04465
       -0.03260
       -0.05710
        0.00426
       -0.04570
       -0.00444
       -0.03926
       -0.04677
        0.00661
       -0.00146
        0.00242
       -0.01766
       -0.03571
       -0.03829
       -0.03369
       -0.05001
       -0.04082
       -0.06121
       -0.00383
       -0.00672
       -0.01906
        0.00092
       -0.01292
       -0.07304
       -0.01091
       -0.07149
       -0.00488
       -0.01219
       -0.05560
       -0.01200
       -0.03428
       -0.05824
       -0.02821
       -0.04123
       -0.04046
        0.01084
       -0.04195
       -0.02626
       -0.02471
       -0.04822
       -0.04993
       -0.04800
       -0.02563
       -0.03138
       -0.00697
       -0.03198
       -0.01148
       -0.03414
       -0.01016
       -0.03667
       -0.05999
       -0.01732
       -0.03150
       -0.00436
       -0.01556
       -0.05738
       -0.03160
       -0.05829
       -0.06466
       -0.06068
       -0.02579
       -0.02313
       -0.03725
       -0.04201
       -0.04388
       -0.08934
       -0.06886
        0.00624
       -0.01773
       -0.00848
       -0.01950
        0.00356
       -0.02975
       -0.01176
       -0.01979
       -0.03495
       -0.03002
       -0.00137
       -0.02507
       -0.00358
       -0.04899
       -0.03853
        0.00162
       -0.07627
       -0.05822
       -0.01265
       -0.02979
       -0.03011
       -0.03122
       -0.05191
       -0.05562
       -0.01200
        0.02486
       -0.01365
       -0.05111
       -0.03232
       -0.02209
       -0.04384
       -0.02292
       -0.06244
       -0.01541
       -0.03103
       -0.01461
       -0.02317
       -0.01624
       -0.01822
       -0.00389
       -0.05665
       -0.03538
       -0.05938
        0.00180
       -0.04504
       -0.04316
       -0.02861
       -0.03602
       -0.03150
       -0.04573
       -0.05801
       -0.04042
       -0.06079
       -0.09314
       -0.02075
       -0.03492
       -0.04000
       -0.04595
       -0.00719
       -0.07867
       -0.02996
       -0.04227
       -0.07616
       -0.02435
       -0.06138
       -0.03494
       -0.01485
       -0.00217
       -0.05161
       -0.04741
       -0.00995
       -0.03695
       -0.01167
       -0.05853
       -0.03353
       -0.01531
       -0.01250
       -0.02747
       -0.05233
       -0.00986
       -0.06604
       -0.02314
       -0.05620
       -0.02628
       -0.02546
       -0.02251
       -0.04110
       -0.05184
       -0.00578
       -0.00411
       -0.01730
       -0.03008
       -0.06572
       -0.01712
       -0.06494
       -0.05116
       -0.06164
       -0.04691
       -0.04457
       -0.02679
       -0.03529
       -0.05074
       -0.07014
       -0.03178
       -0.01007
       -0.01599
       -0.05542
       -0.03119
       -0.03594
       -0.05601
        0.00024
       -0.00359
        0.00126
       -0.03410
       -0.03071
       -0.04295
       -0.04204
       -0.00425
       -0.04224
       -0.01086
       -0.02771
       -0.04421
       -0.03889
       -0.02500
       -0.04619
       -0.03207
       -0.01485
       -0.00340
       -0.02023
       -0.05027
        0.01676
       -0.01348
       -0.03143
       -0.03933
       -0.02073
       -0.08640
       -0.03191
       -0.02677
       -0.04788
       -0.04472
       -0.01420
       -0.02669
       -0.00851
       -0.08664
       -0.03131
        0.00772
       -0.05029
       -0.04961
       -0.07539
       -0.02861
       -0.06285
       -0.03258
       -0.02787
       -0.03239
       -0.02478
       -0.05176
       -0.02342
        0.00130
       -0.08399
       -0.05392
       -0.01080
       -0.02954
       -0.08202
       -0.04108
       -0.04074
       -0.01192
       -0.02839
       -0.02421
       -0.02525
       -0.02997
       -0.02385
       -0.04207
       -0.06337
       -0.05826
       -0.03298
       -0.02908
       -0.01063
       -0.03065
        0.02298
       -0.04978
       -0.03747
       -0.08411
       -0.02385
       -0.04826
       -0.01367
       -0.01775
       -0.03384
       -0.01514
       -0.02056
       -0.03278
       -0.08241
       -0.03541
       -0.00662
       -0.04497
       -0.04426
       -0.01124
       -0.05462
       -0.03032
       -0.05738
       -0.00299
       -0.03359
       -0.02628
       -0.04185
       -0.02437
       -0.01555
       -0.02112
       -0.02417
       -0.04197
       -0.04807
       -0.02094
       -0.04241
       -0.00884
       -0.04677
       -0.06044
       -0.02769
       -0.04830
       -0.02149
       -0.04839
       -0.01175
       -0.07385
       -0.05411
       -0.06185
       -0.08401
       -0.03001
       -0.07663
       -0.05598
       -0.00951
       -0.03134
       -0.01461
       -0.05560
       -0.01915
       -0.01322
       -0.01822
       -0.02209
       -0.01083
       -0.02168
       -0.01190
       -0.00059
       -0.08913
       -0.01777
       -0.03007
       -0.02509
       -0.01406
       -0.03877
       -0.02077
       -0.02208
       -0.03950
       -0.01759
       -0.05438
       -0.03041
       -0.02202
       -0.06677
       -0.03016
       -0.03268
       -0.07578
       -0.04507
       -0.03777
       -0.00617
       -0.07137
        0.00497
       -0.02061
       -0.02341
       -0.07286
       -0.01986
       -0.04225
       -0.02287
       -0.01623
       -0.03814
       -0.04556
       -0.02441
       -0.03624
       -0.03656
       -0.02854
       -0.04349
       -0.00565
       -0.01757
       -0.00561
        0.00370
       -0.05688
       -0.04973
       -0.04452
       -0.03773
       -0.03176
       -0.03715
       -0.02187
       -0.00786
       -0.02523
       -0.05583
       -0.00139
       -0.05037
       -0.01372
        0.00178
       -0.04125
       -0.00099
       -0.03952
       -0.04100
       -0.03947
       -0.00016
       -0.04391
       -0.02818
        0.00135
       -0.00323
       -0.04511
       -0.08829
       -0.02981
       -0.06436
       -0.02898
       -0.00704
       -0.03167
       -0.03689
       -0.04201
       -0.03626
       -0.03808
       -0.04873
       -0.04451
       -0.03425
       -0.05799
        0.00276
       -0.07391
       -0.07743
       -0.01337
       -0.03248
       -0.04310
       -0.00900
       -0.02698
        0.03519
       -0.03672
       -0.08822
       -0.01823
       -0.01364
       -0.03112
        0.00783
       -0.03436
       -0.02408
       -0.03148
       -0.01378
       -0.01854
       -0.05142
       -0.04163
       -0.01574
       -0.02092
       -0.06134
       -0.05737
       -0.03856
       -0.01823
       -0.02373
       -0.03997
       -0.02419
       -0.00513
       -0.04970
       -0.07588
       -0.01920
       -0.01686
       -0.04401
       -0.06226
       -0.05938
       -0.03081
       -0.04433
       -0.04055
        0.00396
       -0.01720
       -0.05937
       -0.03548
       -0.00478
       -0.02819
       -0.02824
       -0.05230
       -0.06742
       -0.05532
       -0.07106
       -0.03392
       -0.00382
       -0.00571
       -0.04172
       -0.04281
       -0.01934
       -0.04252
       -0.01652
       -0.02392
       -0.05235
       -0.01153
       -0.02552
       -0.11006
       -0.02253
       -0.06767
       -0.07118
       -0.01250
       -0.05580
       -0.04743
       -0.04275
       -0.03622
       -0.02499
       -0.00977
       -0.02579
       -0.01996
       -0.03931
       -0.03097
       -0.01348
       -0.03652
       -0.01330
       -0.00921
       -0.03910
       -0.00148
       -0.04426
       -0.02800
       -0.01922
       -0.05322
       -0.04492
       -0.05531
        0.00132
        0.00010
       -0.04582
       -0.03657
       -0.01167
       -0.03136
       -0.02140
       -0.00977
       -0.04017
       -0.04276
       -0.05417
       -0.04319
       -0.01996
       -0.04106
       -0.03782
       -0.01559
       -0.03000
       -0.02396
       -0.03031
       -0.03279
       -0.04132
        0.01969
       -0.02300
       -0.04574
       -0.04738
       -0.08438
       -0.01858
       -0.02434
        0.00821
       -0.02460
       -0.01582
       -0.02461
       -0.07764
       -0.05515
       -0.05432
       -0.04352
       -0.03695
       -0.00269
       -0.02735
       -0.01289
       -0.03033
       -0.03300
       -0.03935
       -0.08002
       -0.02624
       -0.01855
       -0.01480
       -0.05010
       -0.02110
       -0.02719
       -0.04089
       -0.04408
       -0.02534
       -0.03532
       -0.05319
       -0.03932
       -0.06181
       -0.03210
        0.00073
       -0.04079
       -0.04531
       -0.07401
       -0.04422
       -0.03614
       -0.04158
       -0.02050
       -0.01484
       -0.06738
       -0.01122
       -0.05948
       -0.04065
        0.01231
       -0.01264
       -0.04041
       -0.04516
       -0.02104
       -0.03360
       -0.02361
       -0.08505
       -0.03394
       -0.03231
       -0.01975
       -0.02996
       -0.05137
       -0.05201
       -0.02855
        0.03435
       -0.01237
       -0.04090
       -0.03675
        0.02380
       -0.04227
       -0.07999
       -0.03648
       -0.04729
        0.02227
       -0.06826
       -0.02952
       -0.03822
       -0.02293
       -0.05470
       -0.08557
       -0.04011
       -0.06152
       -0.05548
       -0.06207
       -0.05180
       -0.03576
       -0.01347
       -0.06172
       -0.02090
       -0.03774
       -0.04214
       -0.04674
       -0.00904
        0.02388
       -0.06327
       -0.03893
       -0.03331
       -0.05976
       -0.03876
       -0.05996
       -0.04140
       -0.03061
       -0.04770
       -0.01019
       -0.00461
       -0.05311
       -0.01977
       -0.00031
       -0.06278
        0.01428
       -0.01679
       -0.09734
       -0.02941
       -0.01670
       -0.05544
       -0.05201
       -0.03117
       -0.04086
       -0.04391
       -0.00235
       -0.03545
       -0.03345
        0.00825
       -0.01703
       -0.06670
       -0.05708
       -0.00541
       -0.06555
       -0.02586
       -0.03196
       -0.00632
       -0.02657
       -0.05573
       -0.03530
       -0.02756
       -0.01725
       -0.01472
       -0.02893
       -0.03458
       -0.01174
       -0.04428
       -0.04186
       -0.01353
       -0.04493
       -0.04988
        0.01546
       -0.06372
       -0.03310
       -0.05884
       -0.02835
       -0.05672
       -0.06755
       -0.05780
       -0.04538
        0.00508
       -0.01159
       -0.03499
       -0.01746
       -0.04221
       -0.02847
       -0.01167
       -0.00383
       -0.02657
       -0.08086
       -0.02622
       -0.04408
       -0.02607
       -0.02475
       -0.04038
       -0.03001
       -0.03732
       -0.03808
       -0.05535
       -0.04384
       -0.04470
       -0.05833
       -0.05468
       -0.02682
       -0.04145
       -0.05006
       -0.03200
       -0.03277
       -0.04950
       -0.03003
       -0.06728
       -0.02420
       -0.02495
       -0.04755
       -0.03626
       -0.03245
       -0.00013
       -0.03142
       -0.03149
       -0.04850
       -0.05898
       -0.05308
       -0.00618
       -0.03067
       -0.03826
       -0.03645
       -0.05337
       -0.01381
       -0.01804
       -0.02016
        0.01188
       -0.00241
       -0.01884
       -0.06389
       -0.03256
       -0.03859
       -0.00571
       -0.03097
       -0.02636
       -0.01776
       -0.02882
       -0.00496
       -0.05880
       -0.04404
       -0.03490
       -0.02549
       -0.00574
       -0.02912
       -0.04242
       -0.03526
       -0.02869
       -0.05726
       -0.04456
       -0.01020
       -0.01960
       -0.05985
       -0.06714
       -0.07702
       -0.01265
       -0.07646
       -0.02257
       -0.03107
       -0.02061
       -0.01820
       -0.06451
       -0.07511
       -0.04675
       -0.03944
       -0.01989
       -0.03429
       -0.04599
       -0.02345
       -0.02902
       -0.02162
       -0.02203
       -0.02515
       -0.02296
       -0.04035
       -0.00875
       -0.02482
       -0.04182
       -0.04777
       -0.05312
       -0.03238
       -0.03472
       -0.05276
       -0.05127
       -0.00044
       -0.04560
       -0.02548
       -0.02717
       -0.01947
       -0.02194
       -0.01812
       -0.05408
       -0.01923
       -0.06285
       -0.07897
       -0.03940
       -0.02467
       -0.04296
       -0.04308
       -0.01562
       -0.05591
       -0.02903
       -0.04493
        0.01559
       -0.05996
       -0.03160
       -0.01987
       -0.05199
       -0.04586
       -0.00449
       -0.06714
       -0.02846
       -0.01507
       -0.01068
       -0.02251
       -0.02101
       -0.01848
       -0.02471
       -0.01082
       -0.01872
       -0.04366
       -0.04277
       -0.07051
       -0.04621
       -0.04530
       -0.05926
        0.00011
       -0.03601
       -0.05450
       -0.07478
       -0.02092
       -0.05149
       -0.03642
       -0.07998
       -0.05592
       -0.07183
       -0.04160
       -0.02060
       -0.03374
       -0.00567
       -0.03487
       -0.06520
       -0.03757
       -0.02579
       -0.03192
       -0.01060
       -0.05395
       -0.03867
       -0.02068
       -0.02562
       -0.04471
       -0.02251
       -0.02025
       -0.07168
       -0.03564
       -0.03092
       -0.04154
        0.01455
       -0.02183
       -0.04878
        0.01505
       -0.04506
       -0.03964
       -0.06008
       -0.03686
       -0.02759
       -0.03039
       -0.06845
       -0.05917
       -0.00533
       -0.04857
       -0.04422
       -0.01385
       -0.05138
       -0.06043
       -0.04690
       -0.01922
       -0.03175
       -0.04702
       -0.04610
       -0.07090
       -0.02958
       -0.02944
       -0.05670
       -0.06103
       -0.03064
       -0.05382
       -0.04059
       -0.05713
       -0.03705
       -0.02427
       -0.02999
       -0.02270
       -0.05127
       -0.01018
       -0.04074
       -0.03777
        0.00998
       -0.03155
       -0.06092
       -0.01106
       -0.04705
       -0.00460
        0.00600
       -0.06282
       -0.01497
       -0.06179
       -0.02238
       -0.03185
       -0.03902
       -0.02853
[truncated: 17,520,311 more chars]
