# Supplementary material for: Partial coupling delay induced multiple spatiotemporal orders in a modular neuronal network
Source: PLoS One. 2017 Jun 1;12(6):e0177918. doi: 10.1371/journal.pone.0177918 (PMC5453483; doi:10.1371/journal.pone.0177918)
Supplement: S8 Dataset — (ZIP) [file pone.0177918.s008.zip › S8_Dataset/S8d.m]

% Following is the data for Fig 8(d) in the revised manuscript. 
 Q=[
       -1.26382
       -1.32861
       -1.32410
       -1.23012
       -1.32967
       -1.17835
       -1.24663
       -1.27972
       -1.20717
       -1.23180
       -1.30221
       -1.21447
       -1.18202
       -1.25948
       -1.07009
       -1.25987
       -1.28006
       -1.13886
       -1.11537
       -1.31275
       -1.24299
       -1.30517
       -1.17088
       -1.19119
       -1.11964
       -1.11280
       -1.02562
       -1.27915
       -1.15876
       -1.25602
       -1.29269
       -1.14914
       -1.13547
       -1.10743
       -1.29573
       -1.20179
       -1.19489
       -1.22850
       -1.32451
       -1.06511
       -1.28445
       -1.22695
       -1.21614
       -1.22707
       -1.23413
       -1.04016
       -1.08591
       -1.30686
       -1.27170
       -1.19735
       -1.11329
       -1.13144
       -1.24964
       -1.13609
       -1.19268
       -1.18519
       -1.23856
       -1.18710
       -1.19218
       -1.24743
       -1.07056
       -1.11522
       -1.23726
       -1.27713
       -1.25108
       -1.17693
       -1.08154
       -1.24108
       -1.14579
       -1.33490
       -1.21825
       -1.04636
       -1.27809
       -1.27434
       -1.30059
       -1.16491
       -1.27644
       -1.32209
       -0.99337
       -1.23596
       -1.15379
       -1.11588
       -1.06023
       -1.07148
       -1.11557
       -1.08003
       -1.16241
       -1.14919
       -1.21515
       -1.24155
       -1.24878
       -1.25247
       -1.21643
       -1.21900
       -1.26972
       -1.10434
       -1.25706
       -1.09446
       -1.20642
       -1.17438
       -1.21568
       -1.22616
       -1.20643
       -1.19749
       -1.24542
       -1.24126
       -1.08768
       -1.14793
       -1.12213
       -1.04437
       -1.25088
       -1.17164
       -1.20362
       -1.24781
       -1.24879
       -1.28032
       -1.16940
       -1.23165
       -1.24317
       -1.27884
       -1.15423
       -1.13757
       -1.21097
       -1.17972
       -1.20523
       -1.32177
       -1.19812
       -1.14055
       -1.24227
       -1.26213
       -1.25200
       -1.19195
       -1.17782
       -1.20683
       -1.11756
       -1.20399
       -1.11626
       -1.27245
       -1.22419
       -1.22809
       -1.16480
       -1.22360
       -1.34964
       -1.15410
       -1.23813
       -1.28500
       -1.20637
       -1.20026
       -1.18884
       -1.31755
       -1.21503
       -1.24114
       -1.31904
       -1.28206
       -1.33942
       -1.24632
       -1.36640
       -1.12951
       -1.24175
       -1.12937
       -1.25646
       -1.35706
       -1.29913
       -1.24886
       -1.31154
       -1.21008
       -1.30280
       -1.29712
       -1.21150
       -1.23050
       -1.28641
       -1.22748
       -1.14391
       -1.25366
       -1.08092
       -1.26188
       -1.30241
       -1.13707
       -1.11994
       -1.31457
       -1.23003
       -1.31517
       -1.16793
       -1.17999
       -1.13402
       -1.09721
       -1.02917
       -1.31178
       -1.11742
       -1.26927
       -1.29661
       -1.12986
       -1.13186
       -1.11838
       -1.30101
       -1.19074
       -1.19360
       -1.25821
       -1.30662
       -1.05720
       -1.27644
       -1.25993
       -1.27170
       -1.20154
       -1.26009
       -1.02025
       -1.09400
       -1.30205
       -1.26853
       -1.20298
       -1.13162
       -1.11180
       -1.28920
       -1.11543
       -1.18539
       -1.16630
       -1.22566
       -1.18764
       -1.19910
       -1.24982
       -1.04613
       -1.13783
       -1.26274
       -1.30547
       -1.25265
       -1.17406
       -1.11226
       -1.24292
       -1.12785
       -1.31103
       -1.24366
       -1.03108
       -1.25562
       -1.29773
       -1.29066
       -1.13212
       -1.27511
       -1.33905
       -0.99686
       -1.23723
       -1.16074
       -1.11420
       -1.05179
       -1.05420
       -1.14094
       -1.04742
       -1.16332
       -1.14502
       -1.19223
       -1.23043
       -1.20876
       -1.28083
       -1.22177
       -1.22903
       -1.28082
       -1.12656
       -1.25960
       -1.11976
       -1.19751
       -1.20716
       -1.19281
       -1.22503
       -1.24199
       -1.17178
       -1.28735
       -1.27254
       -1.11308
       -1.13260
       -1.13275
       -1.03396
       -1.24113
       -1.18298
       -1.18977
       -1.22856
       -1.26281
       -1.27250
       -1.17021
       -1.21573
       -1.22115
       -1.28530
       -1.17716
       -1.14021
       -1.21777
       -1.17740
       -1.17212
       -1.28338
       -1.18717
       -1.13201
       -1.27506
       -1.25093
       -1.21456
       -1.20337
       -1.19006
       -1.19705
       -1.09212
       -1.22845
       -1.12465
       -1.25798
       -1.20995
       -1.24099
       -1.16783
       -1.24240
       -1.34051
       -1.17685
       -1.21328
       -1.31358
       -1.16844
       -1.18449
       -1.22553
       -1.28293
       -1.21979
       -1.24823
       -1.29540
       -1.26957
       -1.33505
       -1.23168
       -1.34332
       -1.14844
       -1.24814
       -1.08946
       -1.29437
       -1.37867
       -1.30067
       -1.23491
       -1.30246
       -1.17331
       -1.29777
       -1.30735
       -1.24675
       -1.19192
       -1.26909
       -1.24553
       -1.16003
       -1.27835
       -1.07288
       -1.28026
       -1.30153
       -1.14343
       -1.12536
       -1.34665
       -1.23659
       -1.31120
       -1.20001
       -1.16671
       -1.16135
       -1.09980
       -1.02425
       -1.26316
       -1.12882
       -1.28183
       -1.30468
       -1.14616
       -1.16807
       -1.14665
       -1.28446
       -1.20250
       -1.16508
       -1.24586
       -1.29440
       -1.01847
       -1.30773
       -1.23674
       -1.28469
       -1.19553
       -1.28327
       -1.01968
       -1.09766
       -1.29229
       -1.26505
       -1.22385
       -1.13998
       -1.09772
       -1.24867
       -1.12254
       -1.19989
       -1.14663
       -1.24235
       -1.22538
       -1.19961
       -1.24157
       -1.06923
       -1.07828
       -1.24636
       -1.29359
       -1.26278
       -1.12762
       -1.12441
       -1.26380
       -1.08663
       -1.30941
       -1.19833
       -1.01210
       -1.25558
       -1.31051
       -1.28003
       -1.14190
       -1.24721
       -1.31565
       -1.00226
       -1.23442
       -1.19024
       -1.14515
       -1.06876
       -1.07205
       -1.14206
       -1.09802
       -1.15697
       -1.15984
       -1.20958
       -1.20852
       -1.21004
       -1.26589
       -1.26696
       -1.24023
       -1.26344
       -1.15177
       -1.25558
       -1.14454
       -1.19644
       -1.18750
       -1.19650
       -1.21589
       -1.24074
       -1.18563
       -1.27581
       -1.25879
       -1.12557
       -1.12464
       -1.14330
       -1.04282
       -1.25981
       -1.19637
       -1.18693
       -1.23988
       -1.24229
       -1.25724
       -1.18594
       -1.18559
       -1.21888
       -1.28860
       -1.20180
       -1.14804
       -1.22734
       -1.15559
       -1.17776
       -1.27938
       -1.21234
       -1.13647
       -1.23667
       -1.27320
       -1.23273
       -1.19328
       -1.19276
       -1.20884
       -1.09151
       -1.26722
       -1.16232
       -1.27632
       -1.21297
       -1.25664
       -1.12891
       -1.26626
       -1.34093
       -1.19431
       -1.18830
       -1.27822
       -1.15352
       -1.19517
       -1.20814
       -1.28159
       -1.20070
       -1.21516
       -1.28660
       -1.27725
       -1.30910
       -1.22044
       -1.30503
       -1.13712
       -1.26265
       -1.07863
       -1.30125
       -1.31804
       -1.26796
       -1.23250
       -1.30252
       -1.18068
       -1.30856
       -1.28154
       -1.25732
       -1.20600
       -1.25314
       -1.24432
       -1.15530
       -1.22120
       -1.08213
       -1.27576
       -1.30262
       -1.13691
       -1.14186
       -1.32785
       -1.25127
       -1.31144
       -1.22779
       -1.14857
       -1.14467
       -1.10151
       -1.03679
       -1.26917
       -1.17386
       -1.28455
       -1.29935
       -1.17267
       -1.17235
       -1.14569
       -1.29997
       -1.19518
       -1.15632
       -1.23366
       -1.29152
       -1.04523
       -1.28847
       -1.25057
       -1.28734
       -1.18591
       -1.24901
       -0.99787
       -1.09677
       -1.28684
       -1.24578
       -1.21704
       -1.14330
       -1.08120
       -1.26023
       -1.12471
       -1.19049
       -1.13140
       -1.24661
       -1.24801
       -1.21959
       -1.26723
       -1.09381
       -1.07062
       -1.21493
       -1.31625
       -1.27700
       -1.13018
       -1.16058
       -1.23192
       -1.09470
       -1.31127
       -1.25104
       -1.02686
       -1.25670
       -1.32214
       -1.28705
       -1.15596
       -1.25556
       -1.31044
       -1.00663
       -1.21437
       -1.17087
       -1.16753
       -1.06132
       -1.06334
       -1.11926
       -1.03996
       -1.13960
       -1.18684
       -1.20959
       -1.20447
       -1.23177
       -1.25823
       -1.25478
       -1.23037
       -1.27115
       -1.12745
       -1.23623
       -1.14729
       -1.18561
       -1.23673
       -1.20015
       -1.25329
       -1.25987
       -1.21331
       -1.30202
       -1.25712
       -1.14034
       -1.12208
       -1.14869
       -1.02192
       -1.26894
       -1.16710
       -1.18283
       -1.24393
       -1.26465
       -1.26229
       -1.20390
       -1.18319
       -1.22018
       -1.28324
       -1.23173
       -1.14390
       -1.23821
       -1.11927
       -1.19591
       -1.29064
       -1.17756
       -1.14472
       -1.26137
       -1.23791
       -1.22431
       -1.19036
       -1.22587
       -1.22003
       -1.09821
       -1.27382
       -1.16011
       -1.28716
       -1.21309
       -1.23091
       -1.11731
       -1.24272
       -1.32576
       -1.23023
       -1.18491
       -1.27325
       -1.20283
       -1.19568
       -1.20148
       -1.30997
       -1.21327
       -1.20044
       -1.27870
       -1.28874
       -1.29625
       -1.26618
       -1.29647
       -1.14129
       -1.23068
       -1.08140
       -1.26410
       -1.31761
       -1.25155
       -1.24163
       -1.31909
       -1.19293
       -1.28342
       -1.27496
       -1.23552
       -1.17824
       -1.26903
       -1.23575
       -1.15868
       -1.24542
       -1.06451
       -1.25934
       -1.30241
       -1.12833
       -1.12407
       -1.33006
       -1.22470
       -1.31122
       -1.20391
       -1.13869
       -1.12170
       -1.07465
       -1.02841
       -1.25513
       -1.15850
       -1.27432
       -1.28310
       -1.17313
       -1.14585
       -1.13770
       -1.27772
       -1.18123
       -1.17172
       -1.24461
       -1.30467
       -1.04677
       -1.32717
       -1.23702
       -1.29229
       -1.19782
       -1.22846
       -1.06630
       -1.10021
       -1.26800
       -1.21430
       -1.23057
       -1.11815
       -1.08366
       -1.24927
       -1.13800
       -1.19495
       -1.13701
       -1.23243
       -1.24655
       -1.19318
       -1.24821
       -1.07799
       -1.06587
       -1.25536
       -1.30437
       -1.28816
       -1.13894
       -1.14269
       -1.25608
       -1.10956
       -1.29898
       -1.23701
       -1.03002
       -1.26094
       -1.29897
       -1.30184
       -1.16889
       -1.26889
       -1.26940
       -0.97365
       -1.21139
       -1.13346
       -1.15238
       -1.05642
       -1.03409
       -1.13234
       -1.05022
       -1.12688
       -1.15921
       -1.22283
       -1.19455
       -1.23070
       -1.28786
       -1.26350
       -1.23098
       -1.26775
       -1.11529
       -1.24270
       -1.14682
       -1.18724
       -1.22496
       -1.23999
       -1.26712
       -1.24068
       -1.22609
       -1.27558
       -1.26120
       -1.15466
       -1.13845
       -1.12247
       -1.05996
       -1.24434
       -1.14282
       -1.16703
       -1.24915
       -1.24550
       -1.25154
       -1.16422
       -1.17733
       -1.21968
       -1.26330
       -1.24091
       -1.13610
       -1.18599
       -1.12910
       -1.20816
       -1.30127
       -1.20266
       -1.14711
       -1.25925
       -1.21733
       -1.25673
       -1.16902
       -1.22882
       -1.21169
       -1.13412
       -1.25193
       -1.19559
       -1.27099
       -1.18930
       -1.22540
       -1.12879
       -1.24718
       -1.27733
       -1.22387
       -1.16790
       -1.30627
       -1.20544
       -1.18550
       -1.21117
       -1.30154
       -1.24897
       -1.18517
       -1.27498
       -1.27341
       -1.28692
       -1.26058
       -1.27010
       -1.13792
       -1.25495
       -1.08192
       -1.30168
       -1.30240
       -1.27772
       -1.25079
       -1.27348
       -1.20289
       -1.26160
       -1.25869
       -1.26146
       -1.22012
       -1.25373
       -1.22488
       -1.13178
       -1.24013
       -1.11376
       -1.24513
       -1.28083
       -1.19023
       -1.12490
       -1.31523
       -1.22984
       -1.28584
       -1.19864
       -1.17346
       -1.13568
       -1.09889
       -1.03711
       -1.24115
       -1.18571
       -1.29171
       -1.24388
       -1.16383
       -1.13560
       -1.14551
       -1.25115
       -1.18421
       -1.17937
       -1.23402
       -1.30044
       -1.06868
       -1.33945
       -1.21706
       -1.27512
       -1.21380
       -1.19824
       -1.04759
       -1.10008
       -1.26952
       -1.24498
       -1.22171
       -1.09249
       -1.09377
       -1.23338
       -1.16081
       -1.17359
       -1.13868
       -1.22935
       -1.23478
       -1.18535
       -1.25527
       -1.08450
       -1.04366
       -1.25098
       -1.29226
       -1.29497
       -1.15435
       -1.13871
       -1.27635
       -1.11218
       -1.26976
       -1.24017
       -1.04822
       -1.23807
       -1.29194
       -1.28671
       -1.18492
       -1.24315
       -1.27741
       -0.99334
       -1.22047
       -1.17062
       -1.14891
       -1.02966
       -1.03424
       -1.10765
       -1.05332
       -1.12046
       -1.14043
       -1.24186
       -1.19401
       -1.21789
       -1.25731
       -1.25894
       -1.22018
       -1.26671
       -1.13938
       -1.23574
       -1.15818
       -1.18011
       -1.18880
       -1.23859
       -1.29369
       -1.27139
       -1.21270
       -1.26317
       -1.29686
       -1.13223
       -1.15016
       -1.09627
       -1.06571
       -1.25217
       -1.11296
       -1.19352
       -1.24712
       -1.22456
       -1.23751
       -1.16984
       -1.16457
       -1.19208
       -1.25850
       -1.22524
       -1.15786
       -1.23122
       -1.12558
       -1.19671
       -1.28287
       -1.20243
       -1.13148
       -1.23210
       -1.22505
       -1.25923
       -1.18795
       -1.23058
       -1.19108
       -1.13065
       -1.25249
       -1.20072
       -1.26560
       -1.20177
       -1.19707
       -1.16923
       -1.21677
       -1.29734
       -1.22529
       -1.19347
       -1.28791
       -1.17860
       -1.17136
       -1.19517
       -1.31837
       -1.25037
       -1.17272
       -1.29430
       -1.28967
       -1.28871
       -1.25907
       -1.25789
       -1.11812
       -1.23882
       -1.09780
       -1.29609
       -1.32565
       -1.24318
       -1.21592
       -1.25365
       -1.21071
       -1.27150
       -1.26786
       -1.27327
       -1.23327
       -1.27463
       -1.20230
       -1.14128
       -1.25766
       -1.09616
       -1.26667
       -1.31737
       -1.19155
       -1.11564
       -1.31766
       -1.21011
       -1.29271
       -1.20787
       -1.18478
       -1.14829
       -1.10849
       -1.07522
       -1.23402
       -1.21044
       -1.29016
       -1.25711
       -1.17016
       -1.14314
       -1.15742
       -1.26315
       -1.17518
       -1.17676
       -1.22701
       -1.28476
       -1.06950
       -1.34607
       -1.17863
       -1.26972
       -1.19360
       -1.20837
       -1.04394
       -1.12346
       -1.30116
       -1.24630
       -1.21920
       -1.11595
       -1.11240
       -1.22397
       -1.16244
       -1.15008
       -1.14780
       -1.21214
       -1.22389
       -1.19905
       -1.23434
       -1.08736
       -1.06607
       -1.25608
       -1.28805
       -1.28501
       -1.17174
       -1.15201
       -1.22961
       -1.14873
       -1.28557
       -1.25931
       -1.03315
       -1.20650
       -1.26043
       -1.24237
       -1.19936
       -1.25928
       -1.27166
       -1.00628
       -1.20204
       -1.15954
       -1.12061
       -1.04838
       -1.03110
       -1.11082
       -1.06907
       -1.14202
       -1.14153
       -1.23435
       -1.19562
       -1.24667
       -1.24651
       -1.27714
       -1.19571
       -1.25352
       -1.13023
       -1.24383
       -1.17649
       -1.21510
       -1.16041
       -1.23105
       -1.31479
       -1.25248
       -1.20012
       -1.29545
       -1.25438
       -1.14499
       -1.13852
       -1.10045
       -1.03182
       -1.24383
       -1.15522
       -1.18880
       -1.23579
       -1.20988
       -1.25237
       -1.18098
       -1.17529
       -1.20892
       -1.23483
       -1.22601
       -1.13396
       -1.22114
       -1.12564
       -1.23021
       -1.27397
       -1.20285
       -1.11732
       -1.23648
       -1.18877
       -1.26032
       -1.18351
       -1.20674
       -1.24381
       -1.09545
       -1.24966
       -1.14921
       -1.28210
       -1.19271
       -1.21388
       -1.15989
       -1.20813
       -1.32260
       -1.23201
       -1.18942
       -1.31335
       -1.18209
       -1.20881
       -1.21017
       -1.31899
       -1.25964
       -1.17482
       -1.31275
       -1.31887
       -1.26716
       -1.23965
       -1.27047
       -1.10412
       -1.27081
       -1.06231
       -1.28531
       -1.33877
       -1.25300
       -1.21423
       -1.25436
       -1.21300
       -1.29915
       -1.24659
       -1.23387
       -1.23469
       -1.27899
       -1.18407
       -1.15563
       -1.26596
       -1.09796
       -1.25839
       -1.28408
       -1.21362
       -1.14377
       -1.32745
       -1.21739
       -1.30279
       -1.19058
       -1.14514
       -1.16896
       -1.14005
       -1.08555
       -1.21822
       -1.20564
       -1.27827
       -1.28263
       -1.15775
       -1.12952
       -1.13351
       -1.24939
       -1.16490
       -1.18206
       -1.24771
       -1.28439
       -1.07535
       -1.33124
       -1.17347
       -1.24463
       -1.21086
       -1.20069
       -1.05912
       -1.11935
       -1.28203
       -1.25050
       -1.22763
       -1.12301
       -1.11124
       -1.24966
       -1.15188
       -1.16746
       -1.14997
       -1.19720
       -1.22348
       -1.17795
       -1.22686
       -1.08264
       -1.07509
       -1.22299
       -1.28102
       -1.29078
       -1.17114
       -1.17574
       -1.24916
       -1.15064
       -1.29522
       -1.23938
       -1.02890
       -1.21903
       -1.27154
       -1.24291
       -1.21044
       -1.24083
       -1.30475
       -1.02245
       -1.21992
       -1.15924
       -1.12699
       -1.04275
       -1.02907
       -1.08820
       -1.08217
       -1.14090
       -1.14954
       -1.23003
       -1.20284
       -1.26528
       -1.22536
       -1.27028
       -1.16970
       -1.24402
       -1.14448
       -1.20276
       -1.17712
       -1.21436
       -1.16066
       -1.22407
       -1.26013
       -1.22658
       -1.18816
       -1.26697
       -1.25281
       -1.16916
       -1.14140
       -1.07796
       -1.03727
       -1.25876
       -1.14241
       -1.16136
       -1.24590
       -1.18200
       -1.25739
       -1.18936
       -1.17983
       -1.22371
       -1.23416
       -1.22935
       -1.12913
       -1.22820
       -1.15816
       -1.21080
       -1.25930
       -1.16902
       -1.11178
       -1.23624
       -1.22271
       -1.23925
       -1.21283
       -1.21462
       -1.22182
       -1.07822
       -1.23387
       -1.18271
       -1.28641
       -1.19570
       -1.18353
       -1.15001
       -1.25167
       -1.34331
       -1.18791
       -1.19942
       -1.28280
       -1.20149
       -1.19984
       -1.20856
       -1.31176
       -1.24331
       -1.16044
       -1.28381
       -1.31384
       -1.31129
       -1.22196
       -1.29982
       -1.11753
       -1.27736
       -1.09177
       -1.29414
       -1.37582
       -1.24947
       -1.21633
       -1.25829
       -1.20380
       -1.26658
       -1.25966
       -1.19691
       -1.20859
       -1.29086
       -1.18721
       -1.13831
       -1.26636
       -1.09992
       -1.26180
       -1.26005
       -1.20291
       -1.13346
       -1.28597
       -1.19284
       -1.31894
       -1.20187
       -1.16844
       -1.16706
       -1.11482
       -1.08205
       -1.25433
       -1.19946
       -1.24870
       -1.27171
       -1.16343
       -1.11158
       -1.15229
       -1.25890
       -1.16800
       -1.19503
       -1.18498
       -1.25565
       -1.06919
       -1.30585
       -1.20248
       -1.27702
       -1.19494
       -1.20984
       -1.05439
       -1.10092
       -1.29307
       -1.25755
       -1.22982
       -1.11194
       -1.11027
       -1.20416
       -1.17717
       -1.16741
       -1.16309
       -1.19296
       -1.22144
       -1.17910
       -1.25471
       -1.09150
       -1.06627
       -1.23699
       -1.29047
       -1.29391
       -1.19152
       -1.16875
       -1.23489
       -1.12242
       -1.29808
       -1.19717
       -1.01399
       -1.21441
       -1.28519
       -1.25173
       -1.20339
       -1.25031
       -1.27185
       -1.03703
       -1.21877
       -1.16513
       -1.10574
       -1.07420
       -1.01640
       -1.08170
       -1.09649
       -1.14141
       -1.13229
       -1.19941
       -1.20917
       -1.26146
       -1.25146
       -1.27078
       -1.20606
       -1.26227
       -1.13258
       -1.21177
       -1.17111
       -1.21246
       -1.17164
       -1.23705
       -1.24166
       -1.20126
       -1.20568
       -1.24165
       -1.25186
       -1.16208
       -1.14758
       -1.09894
       -1.02047
       -1.24217
       -1.15596
       -1.14323
       -1.24278
       -1.18567
       -1.21716
       -1.19791
       -1.17868
       -1.19983
       -1.23485
       -1.22287
       -1.12013
       -1.20205
       -1.14378
       -1.19490
       -1.27783
       -1.15482
       -1.11047
       -1.20491
       -1.23329
       -1.28592
       -1.22197
       -1.19405
       -1.22657
       -1.07885
       -1.22241
       -1.18418
       -1.27366
       -1.19582
       -1.23342
       -1.13181
       -1.23790
       -1.33951
       -1.20145
       -1.18599
       -1.29407
       -1.23617
       -1.18441
       -1.19826
       -1.30707
       -1.25188
       -1.16441
       -1.23146
       -1.28676
       -1.33610
       -1.21043
       -1.28587
       -1.13068
       -1.26669
       -1.09002
       -1.26875
       -1.36498
       -1.23855
       -1.20899
       -1.27673
       -1.20885
       -1.24412
       -1.29262
       -1.22203
       -1.19109
       -1.28281
       -1.18197
       -1.13906
       -1.25392
       -1.09849
       -1.25806
       -1.26625
       -1.20395
       -1.17860
       -1.27663
       -1.17556
       -1.33797
       -1.18478
       -1.12484
       -1.17349
       -1.09448
       -1.08286
       -1.25752
       -1.19186
       -1.26639
       -1.26597
       -1.16149
       -1.12739
       -1.17061
       -1.27144
       -1.17564
       -1.20002
       -1.18748
       -1.26546
       -1.08579
       -1.30251
       -1.18900
       -1.29558
       -1.14948
       -1.20655
       -1.04196
       -1.10582
       -1.31029
       -1.24516
       -1.21793
       -1.10255
       -1.14361
       -1.17532
       -1.15677
       -1.20051
       -1.18571
       -1.16943
       -1.25178
       -1.14693
       -1.24501
       -1.08668
       -1.06224
       -1.23259
       -1.29268
       -1.28463
       -1.19372
       -1.16312
       -1.23333
       -1.13133
       -1.33168
       -1.21453
       -1.01323
       -1.21940
       -1.27639
       -1.28922
       -1.19466
       -1.28943
       -1.23718
       -1.01577
       -1.21875
       -1.17816
       -1.12638
       -1.09144
       -1.01322
       -1.10353
       -1.10065
       -1.15873
       -1.09230
       -1.21392
       -1.19929
       -1.22985
       -1.23827
       -1.24808
       -1.18193
       -1.25259
       -1.13238
       -1.22859
       -1.14911
       -1.22759
       -1.17847
       -1.24668
       -1.26311
       -1.20169
       -1.18638
       -1.25337
       -1.27902
       -1.16666
       -1.12772
       -1.11009
       -1.04475
       -1.23492
       -1.12562
       -1.15586
       -1.25100
       -1.17791
       -1.23746
       -1.22299
       -1.16557
       -1.17529
       -1.25517
       -1.21947
       -1.13586
       -1.20632
       -1.14760
       -1.19213
       -1.28293
       -1.14404
       -1.09386
       -1.22078
       -1.21962
       -1.30687
       -1.19539
       -1.22977
       -1.21255
       -1.08918
       -1.20013
       -1.18242
       -1.27024
       -1.20687
       -1.23643
       -1.15957
       -1.25407
       -1.33889
       -1.17295
       -1.20302
       -1.29629
       -1.23131
       -1.18872
       -1.19917
       -1.28579
       -1.23134
       -1.16387
       -1.23487
       -1.25233
       -1.30509
       -1.18717
       -1.28303
       -1.14807
       -1.25724
       -1.07948
       -1.25006
       -1.33814
       -1.23445
       -1.23503
       -1.24683
       -1.20129
       -1.24750
       -1.27554
       -1.20426
       -1.23562
       -1.27233
       -1.19743
       -1.12932
       -1.25361
       -1.10622
       -1.23740
       -1.28891
       -1.19179
       -1.15411
       -1.28123
       -1.18997
       -1.34282
       -1.18919
       -1.11544
       -1.16695
       -1.10885
       -1.06836
       -1.24295
       -1.18695
       -1.26548
       -1.28041
       -1.14934
       -1.12820
       -1.16934
       -1.26055
       -1.16048
       -1.18099
       -1.20440
       -1.28990
       -1.08665
       -1.28779
       -1.16897
       -1.27269
       -1.16759
       -1.20243
       -1.02634
       -1.08924
       -1.29451
       -1.26411
       -1.22203
       -1.10662
       -1.13542
       -1.19223
       -1.16792
       -1.18903
       -1.17428
       -1.19248
       -1.21732
       -1.16622
       -1.23488
       -1.12083
       -1.05639
       -1.23786
       -1.28271
       -1.27302
       -1.19219
       -1.17539
       -1.25177
       -1.15507
       -1.29872
       -1.21897
       -1.02516
       -1.24932
       -1.29284
       -1.29281
       -1.18914
       -1.27766
       -1.26086
       -1.04211
       -1.22804
       -1.19605
       -1.13822
       -1.09181
       -1.03040
       -1.09091
       -1.10160
       -1.17185
       -1.08372
       -1.19275
       -1.17719
       -1.19984
       -1.24326
       -1.25354
       -1.20062
       -1.24444
       -1.12355
       -1.22604
       -1.16084
       -1.25218
       -1.18756
       -1.25883
       -1.23920
       -1.21105
       -1.18777
       -1.24742
       -1.29482
       -1.16242
       -1.14617
       -1.13462
       -1.04657
       -1.24258
       -1.14932
       -1.15296
       -1.23081
       -1.18252
       -1.22702
       -1.21036
       -1.16261
       -1.16634
       -1.22253
       -1.20383
       -1.12802
       -1.23861
       -1.15825
       -1.20001
       -1.28113
       -1.14273
       -1.09864
       -1.20146
       -1.20680
       -1.29578
       -1.20159
       -1.23935
       -1.21617
       -1.07869
       -1.21079
       -1.17075
       -1.25774
       -1.19702
       -1.22262
       -1.18839
       -1.24623
       -1.33122
       -1.14307
       -1.20435
       -1.27746
       -1.18966
       -1.19396
       -1.19129
       -1.27612
       -1.23463
       -1.18590
       -1.24951
       -1.28934
       -1.28402
       -1.17937
       -1.29181
       -1.14947
       -1.27136
       -1.07893
       -1.24425
       -1.35151
       -1.26969
       -1.20389
       -1.25897
       -1.20305
       -1.27264
       -1.29370
       -1.22096
       -1.22093
       -1.23027
       -1.17952
       -1.11867
       -1.26988
       -1.09593
       -1.21577
       -1.27731
       -1.18480
       -1.12559
       -1.25273
       -1.18499
       -1.32042
       -1.17459
       -1.11281
       -1.14182
       -1.10907
       -1.05966
       -1.26066
       -1.17155
       -1.25639
       -1.25123
       -1.17426
       -1.13000
       -1.16629
       -1.26057
       -1.17226
       -1.19498
       -1.22876
       -1.30041
       -1.08002
       -1.28894
       -1.16793
       -1.27042
       -1.14720
       -1.21703
       -1.01848
       -1.09543
       -1.28421
       -1.23436
       -1.27963
       -1.09533
       -1.10107
       -1.19712
       -1.17397
       -1.19338
       -1.19509
       -1.20794
       -1.22197
       -1.14180
       -1.24456
       -1.10380
       -1.05775
       -1.20289
       -1.25342
       -1.27121
       -1.20413
       -1.15779
       -1.23357
       -1.12768
       -1.30089
       -1.22112
       -1.04567
       -1.24220
       -1.24830
       -1.29415
       -1.20150
       -1.25737
       -1.27410
       -1.02882
       -1.19812
       -1.17900
       -1.13956
       -1.11773
       -1.05626
       -1.08468
       -1.09765
       -1.18002
       -1.07642
       -1.20590
       -1.19559
       -1.21817
       -1.24674
       -1.26889
       -1.19758
       -1.23197
       -1.15022
       -1.19601
       -1.15648
       -1.21251
       -1.17711
       -1.24023
       -1.25215
       -1.23050
       -1.20373
       -1.23169
       -1.26489
       -1.17244
       -1.16477
       -1.16877
       -1.06638
       -1.24599
       -1.17885
       -1.18333
       -1.21423
       -1.22309
       -1.22002
       -1.19019
       -1.18289
       -1.18938
       -1.24871
       -1.21523
       -1.11816
       -1.23743
       -1.14534
       -1.20615
       -1.25749
       -1.17481
       -1.09744
       -1.23379
       -1.21365
       -1.32661
       -1.15756
       -1.24637
       -1.19525
       -1.10180
       -1.25169
       -1.10271
       -1.26143
       -1.18633
       -1.18861
       -1.18428
       -1.25768
       -1.31638
       -1.17495
       -1.19506
       -1.29870
       -1.17759
       -1.18173
       -1.17334
       -1.30185
       -1.22284
       -1.18115
       -1.27766
       -1.29382
       -1.29058
       -1.17981
       -1.26030
       -1.15114
       -1.25513
       -1.07469
       -1.24979
       -1.34584
       -1.25194
       -1.25480
       -1.27504
       -1.19682
       -1.29887
       -1.30171
       -1.19739
       -1.22899
       -1.24805
       -1.16138
       -1.12327
       -1.26611
       -1.09361
       -1.24936
       -1.26599
       -1.17471
       -1.14630
       -1.26921
       -1.18291
       -1.31666
       -1.16155
       -1.12981
       -1.12286
       -1.13191
       -1.06000
       -1.24111
       -1.15592
       -1.25115
       -1.25181
       -1.18205
       -1.13264
       -1.15165
       -1.25159
       -1.20151
       -1.17781
       -1.23146
       -1.30098
       -1.08266
       -1.30820
       -1.16970
       -1.27433
       -1.18308
       -1.17354
       -0.99230
       -1.09002
       -1.29784
       -1.26169
       -1.26750
       -1.06256
       -1.14832
       -1.20573
       -1.20668
       -1.18101
       -1.16842
       -1.20324
       -1.19961
       -1.13693
       -1.23231
       -1.09112
       -1.05599
       -1.21242
       -1.27720
       -1.25204
       -1.21742
       -1.12910
       -1.21345
       -1.12004
       -1.28857
       -1.24081
       -1.02923
       -1.24407
       -1.24887
       -1.30562
       -1.19843
       -1.24515
       -1.28463
       -1.01392
       -1.22449
       -1.18492
       -1.13475
       -1.11485
       -1.04794
       -1.07905
       -1.11620
       -1.19046
       -1.09569
       -1.23119
       -1.19248
       -1.22036
       -1.22775
       -1.25013
       -1.20295
       -1.24580
       -1.14763
       -1.18043
       -1.16193
       -1.18868
       -1.16478
       -1.26056
       -1.23772
       -1.21551
       -1.20514
       -1.25342
       -1.24894
       -1.18783
       -1.12345
       -1.17475
       -1.07448
       -1.24976
       -1.15666
       -1.20679
       -1.24552
       -1.22509
       -1.23500
       -1.18233
       -1.11913
       -1.22531
       -1.25865
       -1.21484
       -1.13378
       -1.20790
       -1.14299
       -1.21574
       -1.21397
       -1.15903
       -1.11997
       -1.22162
       -1.18901
       -1.32054
       -1.14696
       -1.22451
       -1.19989
       -1.12811
       -1.27072
       -1.12160
       -1.26596
       -1.20767
       -1.23321
       -1.19399
       -1.20964
       -1.32818
       -1.18840
       -1.17165
       -1.27534
       -1.18529
       -1.18477
       -1.17039
       -1.27958
       -1.21632
       -1.14890
       -1.28875
       -1.29967
       -1.29116
       -1.19689
       -1.30460
       -1.13244
       -1.26110
       -1.09202
       -1.27538
       -1.31872
       -1.23898
       -1.24179
       -1.27383
       -1.21934
       -1.28833
       -1.23438
       -1.18809
       -1.21978
       -1.26752
       -1.20358
       -1.14782
       -1.26488
       -1.06856
       -1.24476
       -1.28201
       -1.17837
       -1.13461
       -1.28940
       -1.21106
       -1.33020
       -1.18439
       -1.16070
       -1.11535
       -1.14050
       -1.06321
       -1.26045
       -1.13710
       -1.26781
       -1.24732
       -1.15949
       -1.15778
       -1.13473
       -1.25304
       -1.21031
       -1.16882
       -1.21332
       -1.28497
       -1.08410
       -1.29239
       -1.17029
       -1.28069
       -1.18666
       -1.18532
       -0.99791
       -1.07429
       -1.30024
       -1.24603
       -1.24668
       -1.08488
       -1.16142
       -1.21685
       -1.18171
       -1.17709
       -1.14630
       -1.19146
       -1.19785
       -1.14019
       -1.25109
       -1.10312
       -1.05101
       -1.21975
       -1.21667
       -1.25830
       -1.21786
       -1.15412
       -1.20384
       -1.07103
       -1.28396
       -1.22138
       -1.03011
       -1.24581
       -1.22741
       -1.30386
       -1.18670
       -1.24821
       -1.25174
       -1.01718
       -1.23626
       -1.17806
       -1.15456
       -1.13000
       -1.07366
       -1.07758
       -1.12802
       -1.18303
       -1.11288
       -1.21338
       -1.21075
       -1.23101
       -1.23499
       -1.23646
       -1.19331
       -1.24074
       -1.13769
       -1.20890
       -1.17671
       -1.17782
       -1.20371
       -1.28653
       -1.25339
       -1.21459
       -1.17297
       -1.26765
       -1.24844
       -1.20769
       -1.10408
       -1.16415
       -1.09223
       -1.25813
       -1.11436
       -1.20961
       -1.20630
       -1.19308
       -1.21940
       -1.15836
       -1.10234
       -1.23896
       -1.27400
       -1.20322
       -1.14831
       -1.20393
       -1.14064
       -1.20208
       -1.23598
       -1.17481
       -1.14413
       -1.26428
       -1.20332
       -1.30748
       -1.13599
       -1.22731
       -1.20130
       -1.12215
       -1.25515
       -1.11440
       -1.23373
       -1.17171
       -1.22834
       -1.19484
       -1.19125
       -1.33923
       -1.17776
       -1.16121
       -1.27470
       -1.16227
       -1.18410
       -1.20799
       -1.27243
       -1.19666
       -1.14747
       -1.30262
       -1.30487
       -1.31722
       -1.21884
       -1.32143
       -1.08645
       -1.23682
       -1.11991
       -1.27278
       -1.33165
       -1.25131
       -1.22784
       -1.27834
       -1.19600
       -1.24184
       -1.27223
       -1.19319
       -1.26530
       -1.28967
       -1.17976
       -1.17092
       -1.25182
       -1.06471
       -1.23057
       -1.27503
       -1.19915
       -1.14170
       -1.27740
       -1.19993
       -1.31618
       -1.16575
       -1.15487
       -1.12375
       -1.11067
       -1.05447
       -1.27330
       -1.16923
       -1.26473
       -1.22675
       -1.17969
       -1.18892
       -1.12261
       -1.25419
       -1.21646
       -1.15097
       -1.21020
       -1.28439
       -1.08894
       -1.28906
       -1.18512
       -1.26338
       -1.21201
       -1.17969
       -0.98836
       -1.07919
       -1.31489
       -1.24820
       -1.24106
       -1.07636
       -1.15812
       -1.22743
       -1.18651
       -1.17660
       -1.18589
       -1.18626
       -1.19338
       -1.15239
       -1.23062
       -1.10088
       -1.05157
       -1.20725
       -1.22213
       -1.27213
       -1.22618
       -1.17200
       -1.19421
       -1.05568
       -1.27809
       -1.23066
       -1.01633
       -1.26166
       -1.22068
       -1.28402
       -1.19870
       -1.25185
       -1.27226
       -1.03384
       -1.20860
       -1.17928
       -1.12394
       -1.10258
       -1.06567
       -1.08890
       -1.13458
       -1.17757
       -1.11786
       -1.20327
       -1.20106
       -1.22365
       -1.23545
       -1.22015
       -1.19311
       -1.27586
       -1.15529
       -1.22948
       -1.19481
       -1.18199
       -1.19362
       -1.28584
       -1.26091
       -1.19345
       -1.14324
       -1.27107
       -1.25683
       -1.19132
       -1.13423
       -1.15631
       -1.08669
       -1.26121
       -1.10060
       -1.19980
       -1.22990
       -1.22412
       -1.23256
       -1.13865
       -1.13298
       -1.21353
       -1.24920
       -1.21912
       -1.11110
       -1.20346
       -1.13720
       -1.20662
       -1.23460
       -1.17774
       -1.16411
       -1.26473
       -1.19853
       -1.32480
       -1.15610
       -1.22210
       -1.20953
       -1.14928
       -1.23856
       -1.11571
       -1.23420
       -1.19474
       -1.24337
       -1.21834
       -1.21422
       -1.33754
       -1.18762
       -1.16647
       -1.25061
       -1.20576
       -1.16608
       -1.21834
       -1.27459
       -1.20509
       -1.14019
       -1.28232
       -1.30121
       -1.27791
       -1.22507
       -1.30408
       -1.07673
       -1.24914
       -1.09047
       -1.28429
       -1.34001
       -1.30329
       -1.21938
       -1.24167
       -1.19703
       -1.27021
       -1.29258
       -1.16542
       -1.25079
       -1.27011
       -1.19270
       -1.17762
       -1.21764
       -1.06169
       -1.27619
       -1.24872
       -1.20627
       -1.15539
       -1.28592
       -1.19151
       -1.32438
       -1.16371
       -1.15445
       -1.11363
       -1.09741
       -1.05438
       -1.25673
       -1.16289
       -1.27202
       -1.22839
       -1.16493
       -1.18864
       -1.13704
       -1.27210
       -1.19141
       -1.17293
       -1.19741
       -1.27531
       -1.09559
       -1.28911
       -1.21196
       -1.24442
       -1.22532
       -1.21319
       -1.01491
       -1.10909
       -1.32938
       -1.24014
       -1.26557
       -1.09342
       -1.14473
       -1.22244
       -1.15521
       -1.18484
       -1.17940
       -1.18770
       -1.15345
       -1.16180
       -1.25245
       -1.09230
       -1.04612
       -1.23878
       -1.25143
       -1.29482
       -1.22352
       -1.15874
       -1.18284
       -1.05358
       -1.28135
       -1.22745
       -1.05123
       -1.26439
       -1.23868
       -1.26496
       -1.19592
       -1.25786
       -1.26452
       -1.01395
       -1.18328
       -1.14985
       -1.14624
       -1.07681
       -1.07470
       -1.06749
       -1.12514
       -1.20805
       -1.10595
       -1.21339
       -1.20128
       -1.19445
       -1.25915
       -1.23709
       -1.18346
       -1.26506
       -1.16834
       -1.22812
       -1.16966
       -1.19490
       -1.17531
       -1.28189
       -1.24566
       -1.18399
       -1.15017
       -1.26824
       -1.24117
       -1.16847
       -1.14603
       -1.13377
       -1.08377
       -1.29383
       -1.10970
       -1.21699
       -1.24271
       -1.22440
       -1.25600
       -1.12807
       -1.11263
       -1.21634
       -1.23972
       -1.23577
       -1.10857
       -1.24449
       -1.15409
       -1.17739
       -1.24118
       -1.18238
       -1.16555
       -1.26751
       -1.20041
       -1.29837
       -1.18678
       -1.24268
       -1.19461
       -1.14719
       -1.25310
       -1.13817
       -1.25023
       -1.20009
       -1.23549
       -1.17891
       -1.25086
       -1.32506
       -1.16618
       -1.17766
       -1.25913
       -1.20951
       -1.16765
       -1.24878
       -1.26948
       -1.20123
       -1.14270
       -1.29934
       -1.28122
       -1.32099
       -1.24966
       -1.29949
       -1.06487
       -1.27278
       -1.10153
       -1.28872
       -1.30531
       -1.26587
       -1.22656
       -1.27931
       -1.18012
       -1.27317
       -1.27419
       -1.17187
       -1.23609
       -1.23088
       -1.19103
       -1.16592
       -1.24095
       -1.05706
       -1.25130
       -1.26086
       -1.19167
       -1.15665
       -1.30787
       -1.21402
       -1.31366
       -1.16821
       -1.12844
       -1.09572
       -1.09185
       -1.05502
       -1.23579
       -1.13328
       -1.24174
       -1.24065
       -1.16586
       -1.16835
       -1.15447
       -1.27311
       -1.18217
       -1.16732
       -1.19548
       -1.27926
       -1.09895
       -1.27081
       -1.21124
       -1.26693
       -1.21506
       -1.21488
       -1.01549
       -1.11692
       -1.32904
       -1.23274
       -1.27364
       -1.09877
       -1.14101
       -1.24982
       -1.13859
       -1.20174
       -1.18209
       -1.19696
       -1.18063
       -1.18572
       -1.25279
       -1.06496
       -1.06460
       -1.26558
       -1.25137
       -1.28190
       -1.20942
       -1.18419
       -1.17263
       -1.04525
       -1.26414
       -1.22807
       -1.03892
       -1.25125
       -1.23019
       -1.26718
       -1.20164
       -1.26184
       -1.24790
       -1.03263
       -1.19095
       -1.13360
       -1.17168
       -1.06914
       -1.08344
       -1.09842
       -1.12113
       -1.17958
       -1.14981
       -1.18958
       -1.19812
       -1.22149
       -1.27591
       -1.21738
       -1.17332
       -1.27009
       -1.15196
       -1.23884
       -1.14696
       -1.22167
       -1.13118
       -1.25375
       -1.26178
       -1.17411
       -1.13649
       -1.28323
       -1.25225
       -1.15016
       -1.15122
       -1.14470
       -1.10467
       -1.27469
       -1.07498
       -1.16658
       -1.26244
       -1.21392
       -1.23928
       -1.17961
       -1.13575
       -1.22835
       -1.22394
       -1.21744
       -1.13656
       -1.22069
       -1.14728
       -1.15851
       -1.24342
       -1.21570
       -1.18979
       -1.28383
       -1.21414
       -1.27669
       -1.18580
       -1.23947
       -1.20660
       -1.16379
       -1.25406
       -1.12991
       -1.24933
       -1.18898
       -1.22681
       -1.17968
       -1.22368
       -1.31051
       -1.14770
       -1.17689
       -1.28700
       -1.20154
       -1.15269
       -1.22970
       -1.26902
       -1.21022
       -1.17804
       -1.31837
       -1.25182
       -1.31924
       -1.24520
       -1.29472
       -1.06627
       -1.25810
       -1.11432
       -1.29114
       -1.31186
       -1.26908
       -1.20896
       -1.26494
       -1.19368
       -1.29666
       -1.27681
       -1.16715
       -1.22768
       -1.22529
       -1.19936
       -1.14268
       -1.21526
       -1.04938
       -1.26474
       -1.25396
       -1.18611
       -1.12434
       -1.30728
       -1.21425
       -1.33140
       -1.16380
       -1.15222
       -1.08248
       -1.09145
       -1.01107
       -1.23202
       -1.11578
       -1.24754
       -1.22279
       -1.19434
       -1.14030
       -1.14970
       -1.26693
       -1.17701
       -1.15277
       -1.17950
       -1.27246
       -1.12215
       -1.25179
       -1.20877
       -1.25556
       -1.20062
       -1.21359
       -0.99545
       -1.09020
       -1.30899
       -1.25121
       -1.25939
       -1.05630
       -1.18968
       -1.24727
       -1.14641
       -1.21784
       -1.16798
       -1.20900
       -1.17970
       -1.16628
       -1.24199
       -1.07102
       -1.06790
       -1.25860
       -1.25940
       -1.30650
       -1.17088
       -1.14815
       -1.17809
       -1.05798
       -1.25143
       -1.22096
       -1.01256
       -1.23086
       -1.23840
       -1.30465
       -1.21680
       -1.24971
       -1.24966
       -1.05133
       -1.21474
       -1.14012
       -1.16459
       -1.04900
       -1.07165
       -1.11136
       -1.11153
       -1.17366
       -1.15313
       -1.16367
       -1.21980
       -1.24694
       -1.24838
       -1.22806
       -1.19223
       -1.25971
       -1.17081
       -1.24433
       -1.15301
       -1.21700
       -1.15369
       -1.22910
       -1.23702
       -1.18800
       -1.10622
       -1.26019
       -1.24702
       -1.16758
       -1.14665
       -1.13228
       -1.13331
       -1.27592
       -1.07836
       -1.18324
       -1.24133
       -1.20905
       -1.22787
       -1.17557
       -1.11064
       -1.23167
       -1.19598
       -1.24735
       -1.13963
       -1.21736
       -1.19046
       -1.17872
       -1.23265
       -1.20063
       -1.21153
       -1.25309
       -1.18722
       -1.27143
       -1.21268
       -1.26811
       -1.20911
       -1.15401
       -1.22426
       -1.16563
       -1.21049
       -1.20289
       -1.23085
       -1.17584
       -1.21680
       -1.34240
       -1.14967
       -1.17773
       -1.24583
       -1.16679
       -1.15059
       -1.24472
       -1.28036
       -1.19743
       -1.21057
       -1.27703
       -1.25694
       -1.28097
       -1.24215
       -1.28569
       -1.06582
       -1.24744
       -1.12420
       -1.26337
       -1.29757
       -1.28947
       -1.20884
       -1.28298
       -1.19781
       -1.25834
       -1.26977
       -1.16175
       -1.21556
       -1.25148
       -1.19223
       -1.13878
       -1.24889
       -1.01674
       -1.25414
       -1.26674
       -1.17201
       -1.09970
       -1.31035
       -1.21969
       -1.35033
       -1.15971
       -1.16085
       -1.08768
       -1.09382
       -1.03137
       -1.22834
       -1.11482
       -1.27154
       -1.23289
       -1.19117
       -1.15558
       -1.14343
       -1.26478
       -1.19765
       -1.16634
       -1.19385
       -1.27904
       -1.12887
       -1.28366
       -1.20400
       -1.24795
       -1.18928
       -1.23855
       -1.00352
       -1.08898
       -1.30364
       -1.27103
       -1.25194
       -1.08257
       -1.16766
       -1.24153
       -1.15312
       -1.21587
       -1.16727
       -1.22349
       -1.15860
       -1.16837
       -1.27655
       -1.05997
       -1.07288
       -1.25983
       -1.26211
       -1.29994
       -1.17425
       -1.13764
       -1.18667
       -1.08695
       -1.25751
       -1.19404
       -1.04324
       -1.21151
       -1.24945
       -1.27683
       -1.20863
       -1.21890
       -1.27018
       -1.06386
       -1.20071
       -1.17698
       -1.15998
       -1.07004
       -1.07055
       -1.09803
       -1.09776
       -1.20648
       -1.14192
       -1.17487
       -1.21588
       -1.24120
       -1.23824
       -1.23596
       -1.18634
       -1.26795
       -1.16704
       -1.25223
       -1.13437
       -1.19364
       -1.16954
       -1.24206
       -1.24731
       -1.20744
       -1.08450
       -1.24623
       -1.22476
       -1.17557
       -1.11496
       -1.13197
       -1.13118
       -1.27032
       -1.10263
       -1.15848
       -1.24100
       -1.19239
       -1.25385
       -1.16853
       -1.11103
       -1.23014
       -1.18994
       -1.26439
       -1.12442
       -1.20947
       -1.18757
       -1.16663
       -1.22342
       -1.22813
       -1.18806
       -1.22340
       -1.18593
       -1.27366
       -1.16468
       -1.28488
       -1.19725
       -1.10990
       -1.25496
       -1.21201
       -1.23003
       -1.19854
       -1.20512
       -1.14812
       -1.20332
       -1.34539
       -1.14580
       -1.17083
       -1.23098
       -1.15209
       -1.14836
       -1.20847
       -1.27833
       -1.21379
       -1.20483
       -1.27068
       -1.24891
       -1.28209
       -1.24230
       -1.29146
       -1.07101
       -1.26196
       -1.14792
       -1.24831
       -1.29901
       -1.28949
       -1.24376
       -1.26871
       -1.18737
       -1.29677
       -1.25963
       -1.15192
       -1.22131
       -1.24405
       -1.20114
       -1.15508
       -1.24078
       -1.06308
       -1.22660
       -1.26112
       -1.16779
       -1.10936
       -1.33435
       -1.22766
       -1.34085
       -1.17991
       -1.17117
       -1.11802
       -1.09637
       -1.05903
       -1.24468
       -1.14961
       -1.25209
       -1.23516
       -1.14993
       -1.12059
       -1.16089
       -1.25866
       -1.16545
       -1.17248
       -1.18737
       -1.29612
       -1.14194
       -1.27101
       -1.21203
       -1.24755
       -1.20634
       -1.22387
       -1.02486
       -1.09265
       -1.32780
       -1.26923
       -1.24980
       -1.08707
       -1.16077
       -1.21996
       -1.13603
       -1.18929
       -1.18723
       -1.22451
       -1.19400
       -1.17164
       -1.29746
       -1.03130
       -1.07299
       -1.26118
       -1.25676
       -1.27936
       -1.15499
       -1.12008
       -1.19245
       -1.10569
       -1.26805
       -1.21759
       -1.05382
       -1.19264
       -1.25359
       -1.25885
       -1.21754
       -1.19080
       -1.26157
       -1.04924
       -1.21665
       -1.16437
       -1.16638
       -1.06412
       -1.03383
       -1.08942
       -1.09902
       -1.19356
       -1.17019
       -1.18323
       -1.21458
       -1.21295
       -1.23262
       -1.26563
       -1.21589
       -1.28393
       -1.16301
       -1.24052
       -1.14483
       -1.21039
       -1.16265
       -1.22685
       -1.23698
       -1.21717
       -1.10307
       -1.25386
       -1.23634
       -1.18810
       -1.13727
       -1.13852
       -1.17121
       -1.25757
       -1.10455
       -1.12008
       -1.21608
       -1.14959
       -1.22290
       -1.16314
       -1.10553
       -1.25101
       -1.22937
       -1.23316
       -1.14291
       -1.18433
       -1.16081
       -1.15294
       -1.23152
       -1.20891
       -1.16899
       -1.22804
       -1.20606
       -1.23780
       -1.20010
       -1.26052
       -1.17128
       -1.07876
       -1.21875
       -1.16965
       -1.20724
       -1.20015
       -1.23409
       -1.16092
       -1.19328
       -1.35826
       -1.14032
       -1.17972
       -1.26018
       -1.17121
       -1.17319
       -1.21113
       -1.29303
       -1.21304
       -1.15045
       -1.27560
       -1.28832
       -1.29728
       -1.24344
       -1.26703
       -1.06941
       -1.26871
       -1.13982
       -1.29026
       -1.29904
       -1.31017
       -1.23727
       -1.30125
       -1.20570
       -1.28912
       -1.28031
       -1.19012
       -1.23484
       -1.24359
       -1.18224
       -1.13771
       -1.26440
       -1.06680
       -1.21992
       -1.26840
       -1.15903
       -1.10900
       -1.36443
       -1.21448
       -1.34446
       -1.18194
       -1.15995
       -1.11937
       -1.09455
       -1.03503
       -1.23773
       -1.16408
       -1.24251
       -1.23236
       -1.18164
       -1.09979
       -1.18207
       -1.26903
       -1.16120
       -1.16330
       -1.19255
       -1.26227
       -1.16484
       -1.29627
       -1.24510
       -1.25945
       -1.21218
       -1.18818
       -1.01616
       -1.07636
       -1.30426
       -1.28774
       -1.22533
       -1.08681
       -1.17613
       -1.21930
       -1.14302
       -1.21363
       -1.17687
       -1.19426
       -1.23244
       -1.16967
       -1.28366
       -1.01476
       -1.05879
       -1.24880
       -1.24615
       -1.22655
       -1.16909
       -1.10021
       -1.20720
       -1.11946
       -1.29927
       -1.23470
       -1.07997
       -1.20523
       -1.26732
       -1.25695
       -1.23270
       -1.17496
       -1.27001
       -1.04871
       -1.22391
       -1.19502
       -1.15394
       -1.07438
       -1.03339
       -1.08129
       -1.06295
       -1.17180
       -1.15843
       -1.20089
       -1.22378
       -1.20427
       -1.22345
       -1.26737
       -1.22664
       -1.24261
       -1.16236
       -1.23540
       -1.14629
       -1.20566
       -1.22160
       -1.21548
       -1.22407
       -1.22688
       -1.10076
       -1.26309
       -1.21575
       -1.14811
       -1.18152
       -1.13068
       -1.14850
       -1.25296
       -1.12090
       -1.15738
       -1.23270
       -1.16385
       -1.24398
       -1.14620
       -1.09514
       -1.25764
       -1.26651
       -1.24899
       -1.12838
       -1.20202
       -1.17658
       -1.15355
       -1.23212
       -1.21717
       -1.14290
       -1.24564
       -1.20515
       -1.26896
       -1.15629
       -1.28935
       -1.16345
       -1.10597
       -1.21779
       -1.15160
       -1.23399
       -1.20275
       -1.22093
       -1.17974
       -1.17427
       -1.32947
       -1.14797
       -1.15461
       -1.26383
       -1.20004
       -1.19849
       -1.21778
       -1.27298
       -1.22067
       -1.15529
       -1.26602
       -1.28840
       -1.31684
       -1.23253
       -1.24544
       -1.08960
       -1.27479
       -1.11910
       -1.29481
       -1.31517
       -1.24397
       -1.24607
       -1.29529
       -1.21510
       -1.24535
       -1.25569
       -1.20815
       -1.23139
       -1.25620
       -1.21695
       -1.13839
       -1.24957
       -1.04484
       -1.24757
       -1.26357
       -1.17736
       -1.10444
       -1.32680
       -1.20487
       -1.34807
       -1.19100
       -1.16869
       -1.12903
       -1.07891
       -1.04337
       -1.24665
       -1.19834
       -1.24877
       -1.24655
       -1.17297
       -1.09457
       -1.19186
       -1.26503
       -1.14080
       -1.18156
       -1.21065
       -1.27172
       -1.14913
       -1.28924
       -1.21201
       -1.25469
       -1.22960
       -1.20524
       -1.00274
       -1.06433
       -1.30029
       -1.29709
       -1.21720
       -1.07371
       -1.18974
       -1.24230
       -1.14509
       -1.20392
       -1.18103
       -1.17512
       -1.22717
       -1.16209
       -1.29835
       -1.00611
       -1.08363
       -1.25582
       -1.25060
       -1.25413
       -1.16008
       -1.11991
       -1.18814
       -1.13296
       -1.30693
       -1.21220
       -1.08040
       -1.22443
       -1.23662
       -1.23521
       -1.20424
       -1.20869
       -1.28790
       -1.05193
       -1.22459
       -1.15723
       -1.14348
       -1.10891
       -1.04761
       -1.05471
       -1.10090
       -1.16108
       -1.13221
       -1.19163
       -1.22756
       -1.20510
       -1.23492
       -1.27302
       -1.21643
       -1.23194
       -1.15284
       -1.24627
       -1.15852
       -1.20724
       -1.20320
       -1.25309
       -1.20230
       -1.23086
       -1.11829
       -1.24094
       -1.21405
       -1.14690
       -1.14579
       -1.15343
       -1.13717
       -1.21743
       -1.13891
       -1.16611
       -1.21481
       -1.17551
       -1.24601
       -1.14854
       -1.11894
       -1.25925
       -1.23795
       -1.24994
       -1.08868
       -1.22551
       -1.17714
       -1.12877
       -1.22012
       -1.18549
       -1.16101
       -1.27589
       -1.22769
       -1.23896
       -1.16375
       -1.25484
       -1.19236
       -1.07492
       -1.23211
       -1.14722
       -1.20973
       -1.16587
       -1.21626
       -1.19727
       -1.18293
       -1.34840
       -1.13153
       -1.14252
       -1.28067
       -1.16603
       -1.16830
       -1.22543
       -1.27761
       -1.20757
       -1.16289
       -1.28145
       -1.29662
       -1.30004
       -1.22854
       -1.26542
       -1.12390
       -1.23925
       -1.12225
       -1.30902
       -1.31696
       -1.22094
       -1.26512
       -1.27888
       -1.21350
       -1.25382
       -1.25041
       -1.19216
       -1.23682
       -1.22391
       -1.23028
       -1.14585
       -1.26188
       -1.01458
       -1.24169
       -1.26922
       -1.15727
       -1.09203
       -1.33074
       -1.18677
       -1.32744
       -1.20705
       -1.15920
       -1.14600
       -1.12419
       -1.06317
       -1.22927
       -1.19538
       -1.23074
       -1.25114
       -1.18510
       -1.07882
       -1.18501
       -1.22575
       -1.13981
       -1.20458
       -1.21058
       -1.28160
       -1.14568
       -1.30211
       -1.21299
       -1.27735
       -1.21247
       -1.23891
       -1.01576
       -1.07424
       -1.29809
       -1.28893
       -1.23727
       -1.09862
       -1.17417
       -1.21320
       -1.17902
       -1.21337
       -1.15975
       -1.20354
       -1.19476
       -1.18426
       -1.27848
       -0.99073
       -1.09490
       -1.25184
       -1.26913
       -1.26865
       -1.17375
       -1.12814
       -1.16020
       -1.12740
       -1.27115
       -1.21095
       -1.09523
       -1.24634
       -1.23792
       -1.23417
       -1.21665
       -1.20737
       -1.28271
       -1.04977
       -1.22905
       -1.16046
       -1.12667
       -1.09986
       -1.03459
       -1.01325
       -1.09575
       -1.15328
       -1.12130
       -1.21984
       -1.23017
       -1.20496
       -1.22739
       -1.29233
       -1.19314
       -1.23959
       -1.16870
       -1.22974
       -1.15209
       -1.20726
       -1.20426
       -1.23279
       -1.22046
       -1.25527
       -1.09999
       -1.22801
       -1.21571
       -1.14739
       -1.12082
       -1.12923
       -1.12733
       -1.22824
       -1.14535
       -1.17524
       -1.20583
       -1.16583
       -1.23228
       -1.17833
       -1.13144
       -1.27132
       -1.25866
       -1.23100
       -1.07617
       -1.23586
       -1.18589
       -1.10361
       -1.23646
       -1.17949
       -1.18790
       -1.27000
       -1.21235
       -1.21580
       -1.18306
       -1.25193
       -1.18148
       -1.10054
       -1.17859
       -1.12120
       -1.23776
       -1.15922
       -1.22477
       -1.20543
       -1.17429
       -1.35540
       -1.12323
       -1.13982
       -1.30637
       -1.21112
       -1.13706
       -1.22833
       -1.28746
       -1.19957
       -1.14994
       -1.26323
       -1.29262
       -1.25947
       -1.22299
       -1.30163
       -1.08974
       -1.24527
       -1.14314
       -1.31640
       -1.32714
       -1.25489
       -1.29081
       -1.27140
       -1.23638
       -1.24610
       -1.26061
       -1.17061
       -1.25521
       -1.24770
       -1.22067
       -1.14545
       -1.24806
       -1.01492
       -1.24573
       -1.27578
       -1.16215
       -1.12242
       -1.31427
       -1.15735
       -1.31039
       -1.19832
       -1.15404
       -1.14259
       -1.13115
       -1.07076
       -1.26723
       -1.19555
       -1.24329
       -1.24826
       -1.19571
       -1.06607
       -1.17667
       -1.22620
       -1.15143
       -1.23514
       -1.22909
       -1.28104
       -1.13351
       -1.29296
       -1.20060
       -1.24515
       -1.20649
       -1.22979
       -0.99334
       -1.07206
       -1.31688
       -1.27410
       -1.26361
       -1.07174
       -1.19304
       -1.26191
       -1.18414
       -1.21307
       -1.16535
       -1.19824
       -1.18450
       -1.15244
       -1.27239
       -1.02100
       -1.08682
       -1.25735
       -1.24756
       -1.23420
       -1.16712
       -1.10818
       -1.17617
       -1.12449
       -1.28337
       -1.22422
       -1.08481
       -1.23359
       -1.22706
       -1.27166
       -1.19734
       -1.22645
       -1.25548
       -1.06665
       -1.20893
       -1.11691
       -1.11553
       -1.11527
       -1.01694
       -1.01039
       -1.10999
       -1.17005
       -1.14448
       -1.22263
       -1.25070
       -1.20956
       -1.23159
       -1.27615
       -1.17490
       -1.27970
       -1.16124
       -1.18233
       -1.14082
       -1.23423
       -1.18344
       -1.20024
       -1.20561
       -1.24164
       -1.12211
       -1.21813
       -1.20508
       -1.16107
       -1.12336
       -1.10602
       -1.17357
       -1.22988
       -1.12606
       -1.15043
       -1.24135
       -1.17390
       -1.19953
       -1.18470
       -1.10123
       -1.25818
       -1.21604
       -1.21996
       -1.10563
       -1.22368
       -1.19461
       -1.11358
       -1.25848
       -1.17596
       -1.14323
       -1.24086
       -1.21537
       -1.24476
       -1.20994
       -1.24168
       -1.17777
       -1.11275
       -1.17076
       -1.12188
       -1.20234
       -1.18638
       -1.27051
       -1.18788
       -1.16976
       -1.33353
       -1.15540
       -1.13735
       -1.29779
       -1.18674
       -1.13691
       -1.20487
       -1.25609
       -1.18564
       -1.14085
       -1.29205
       -1.28103
       -1.28534
       -1.22719
       -1.29831
       -1.07193
       -1.24455
       -1.12935
       -1.27513
       -1.34537
       -1.24645
       -1.28209
       -1.25980
       -1.19975
       -1.26437
       -1.26792
       -1.20330
       -1.22266
       -1.26049
       -1.21217
       -1.13912
       -1.21463
       -1.01466
       -1.20681
       -1.30770
       -1.13490
       -1.14431
       -1.30140
       -1.18298
       -1.31146
       -1.18654
       -1.17880
       -1.14796
       -1.12142
       -1.06378
       -1.26101
       -1.18315
       -1.25837
       -1.25351
       -1.19601
       -1.07000
       -1.18151
       -1.24501
       -1.16306
       -1.25361
       -1.21222
       -1.24979
       -1.13247
       -1.26272
       -1.17572
       -1.23939
       -1.20564
       -1.23150
       -0.98491
       -1.08400
       -1.28606
       -1.25373
       -1.23816
       -1.08644
       -1.18012
       -1.27180
       -1.17404
       -1.20232
       -1.16354
       -1.18900
       -1.21495
       -1.16119
       -1.26873
       -1.02374
       -1.04856
       -1.22397
       -1.22825
       -1.22571
       -1.16559
       -1.12874
       -1.17694
       -1.10647
       -1.26726
       -1.23069
       -1.08980
       -1.21070
       -1.27772
       -1.29432
       -1.18572
       -1.22540
       -1.25580
       -1.04109
       -1.22141
       -1.13546
       -1.12978
       -1.10018
       -1.00553
       -1.01475
       -1.09699
       -1.18069
       -1.16038
       -1.17908
       -1.23637
       -1.18578
       -1.22340
       -1.24644
       -1.19942
       -1.25912
       -1.15905
       -1.19438
       -1.13897
       -1.22032
       -1.21005
       -1.24699
       -1.20482
       -1.24319
       -1.15118
       -1.21092
       -1.24879
       -1.18315
       -1.14225
       -1.14469
       -1.18824
       -1.22294
       -1.13552
       -1.14709
       -1.21733
       -1.19052
       -1.22421
       -1.18075
       -1.09436
       -1.22874
       -1.23492
       -1.20540
       -1.08617
       -1.20833
       -1.17833
       -1.13143
       -1.25805
       -1.19212
       -1.15495
       -1.23216
       -1.22096
       -1.25152
       -1.23020
       -1.23767
       -1.14651
       -1.09866
       -1.16654
       -1.09193
       -1.19292
       -1.20131
       -1.24458
       -1.15444
       -1.18329
       -1.31612
       -1.16499
       -1.14847
       -1.28339
       -1.18499
       -1.15439
       -1.16152
       -1.26345
       -1.19415
       -1.11793
       -1.30598
       -1.29939
       -1.30586
       -1.23599
       -1.28939
       -1.06882
       -1.22795
       -1.11653
       -1.27287
       -1.32032
       -1.26952
       -1.26694
       -1.28308
       -1.19585
       -1.24411
       -1.27331
       -1.23442
       -1.22605
       -1.27062
       -1.19116
       -1.14225
       -1.22741
       -1.03286
       -1.19757
       -1.29211
       -1.12329
       -1.11764
       -1.30640
       -1.20487
       -1.31678
       -1.17803
       -1.19820
       -1.12812
       -1.10255
       -1.06863
       -1.24199
       -1.15362
       -1.25393
       -1.23801
       -1.18247
       -1.09226
       -1.17075
       -1.27472
       -1.19178
       -1.23287
       -1.24256
       -1.25889
       -1.10670
       -1.21643
       -1.22224
       -1.24259
       -1.21217
       -1.23628
       -0.98324
       -1.08755
       -1.27169
       -1.25765
       -1.24212
       -1.09411
       -1.16704
       -1.25326
       -1.14197
       -1.16564
       -1.17839
       -1.20516
       -1.16595
       -1.17051
       -1.27830
       -1.03060
       -1.05185
       -1.20868
       -1.24208
       -1.22145
       -1.15301
       -1.13260
       -1.15061
       -1.09480
       -1.26754
       -1.23587
       -1.07631
       -1.21398
       -1.30060
       -1.27834
       -1.14115
       -1.21166
       -1.26996
       -1.03133
       -1.21950
       -1.13823
       -1.13874
       -1.12073
       -1.00173
       -1.02301
       -1.09046
       -1.17330
       -1.17656
       -1.19813
       -1.21204
       -1.18299
       -1.23867
       -1.25121
       -1.17799
       -1.23784
       -1.17032
       -1.18862
       -1.13939
       -1.21075
       -1.19404
       -1.26292
       -1.22468
       -1.23341
       -1.17136
       -1.19223
       -1.27597
       -1.17535
       -1.13427
       -1.11405
       -1.16462
       -1.22215
       -1.13577
       -1.15686
       -1.21316
       -1.21286
       -1.25292
       -1.17756
       -1.09727
       -1.21824
       -1.24883
       -1.20185
       -1.08003
       -1.21695
       -1.19450
       -1.12081
       -1.25443
       -1.18183
       -1.19302
       -1.23178
       -1.21323
       -1.21484
       -1.19943
       -1.20883
       -1.16115
       -1.07569
       -1.15355
       -1.10445
       -1.24102
       -1.19568
       -1.24558
       -1.16390
       -1.17491
       -1.30914
       -1.16388
       -1.17318
       -1.26736
       -1.17728
       -1.16631
       -1.16204
       -1.23208
       -1.17054
       -1.12174
       -1.29001
       -1.30076
       -1.29074
       -1.24052
       -1.28038
       -1.06441
       -1.21234
       -1.10284
       -1.27082
       -1.34029
       -1.25468
       -1.28361
       -1.27134
       -1.17316
       -1.23695
       -1.28639
       -1.26964
       -1.23696
       -1.29508
       -1.19086
       -1.15238
       -1.24758
       -1.03391
       -1.22713
       -1.28898
       -1.12794
       -1.10682
       -1.28005
       -1.18704
       -1.33984
       -1.17385
       -1.19524
       -1.11450
       -1.10585
       -1.07321
       -1.24823
       -1.11377
       -1.26212
       -1.25911
       -1.19678
       -1.13355
       -1.16502
       -1.26622
       -1.15541
       -1.25126
       -1.23260
       -1.25711
       -1.09129
       -1.21441
       -1.24607
       -1.26894
       -1.20600
       -1.23979
       -0.98396
       -1.09763
       -1.28348
       -1.23144
       -1.25923
       -1.10182
       -1.13122
       -1.26603
       -1.12441
       -1.17767
       -1.16260
       -1.19737
       -1.16458
       -1.13501
       -1.29288
       -0.98726
       -1.05398
       -1.21868
       -1.23070
       -1.23145
       -1.17443
       -1.13093
       -1.15187
       -1.10710
       -1.27700
       -1.22872
       -1.04030
       -1.20923
       -1.26379
       -1.26598
       -1.14315
       -1.22751
       -1.28872
       -1.03407
       -1.23053
       -1.17292
       -1.14481
       -1.10696
       -1.01209
       -0.99858
       -1.10787
       -1.17484
       -1.16330
       -1.18881
       -1.19686
       -1.19610
       -1.20946
       -1.23355
       -1.17557
       -1.25761
       -1.15615
       -1.17853
       -1.14620
       -1.20663
       -1.19037
       -1.26432
       -1.22544
       -1.18876
       -1.17498
       -1.20521
       -1.24740
       -1.21322
       -1.14198
       -1.12646
       -1.15176
       -1.20862
       -1.15814
       -1.16725
       -1.23422
       -1.21456
       -1.23858
       -1.17535
       -1.11302
       -1.19756
       -1.21520
       -1.20996
       -1.06795
       -1.21764
       -1.15826
       -1.11554
       -1.25878
       -1.15098
       -1.17359
       -1.23476
       -1.20448
       -1.22543
       -1.21592
       -1.19421
       -1.17399
       -1.07625
       -1.18306
       -1.11983
       -1.23574
       -1.22194
       -1.21073
       -1.17119
       -1.19486
       -1.29301
       -1.15189
       -1.18544
       -1.26679
       -1.18523
       -1.14884
       -1.17122
       -1.23718
       -1.17425
       -1.15836
       -1.29707
       -1.28750
       -1.30061
       -1.28043
       -1.26114
       -1.05291
       -1.24616
       -1.07889
       -1.26044
       -1.32557
       -1.27902
       -1.27650
       -1.27630
       -1.18102
       -1.22865
       -1.27923
       -1.22655
       -1.20993
       -1.28299
       -1.15663
       -1.14206
       -1.28433
       -1.02959
       -1.22812
       -1.27711
       -1.12789
       -1.11837
       -1.29805
       -1.16450
       -1.32528
       -1.22221
       -1.18168
       -1.13701
       -1.08559
       -1.07237
       -1.25341
       -1.07215
       -1.23212
       -1.22790
       -1.18075
       -1.13578
       -1.15370
       -1.29394
       -1.14285
       -1.25442
       -1.24882
       -1.23446
       -1.10824
       -1.23687
       -1.24099
       -1.28606
       -1.17473
       -1.22542
       -0.98849
       -1.10341
       -1.29056
       -1.23753
       -1.26891
       -1.09387
       -1.11195
       -1.24317
       -1.13594
       -1.16374
       -1.17054
       -1.21402
       -1.14291
       -1.14576
       -1.28317
       -0.99936
       -1.06040
       -1.23421
       -1.21489
       -1.20688
       -1.15746
       -1.13013
       -1.14561
       -1.08262
       -1.26571
       -1.24727
       -1.03481
       -1.20377
       -1.26921
       -1.28126
       -1.16754
       -1.18998
       -1.29416
       -1.03673
       -1.24877
       -1.16388
       -1.13635
       -1.08762
       -1.02275
       -0.98633
       -1.11094
       -1.15996
       -1.15442
       -1.19583
       -1.18780
       -1.21471
       -1.22438
       -1.24124
       -1.15995
       -1.26488
       -1.14008
       -1.15376
       -1.14855
       -1.18482
       -1.16551
       -1.26878
       -1.21064
       -1.19244
       -1.17724
       -1.21878
       -1.24326
       -1.17152
       -1.13134
       -1.12130
       -1.12527
       -1.22331
       -1.15053
       -1.15719
       -1.25462
       -1.19084
       -1.23357
       -1.14668
       -1.12347
       -1.21117
       -1.21098
       -1.20574
       -1.11994
       -1.20197
       -1.15901
       -1.14354
       -1.27204
       -1.15756
       -1.18128
       -1.19858
       -1.21982
       -1.26033
       -1.20256
       -1.20158
       -1.20386
       -1.07226
       -1.22971
       -1.08806
       -1.26885
       -1.17211
       -1.21992
       -1.15405
       -1.21296
       -1.32190
       -1.16033
       -1.21581
       -1.24353
       -1.18359
       -1.16124
       -1.17528
       -1.23383
       -1.18432
       -1.16401
       -1.30661
       -1.29494
       -1.29677
       -1.25452
       -1.26826
       -1.04647
       -1.22312
       -1.06849
       -1.25523
       -1.32122
       -1.25426
       -1.28297
       -1.28069
       -1.20498
       -1.25547
       -1.27072
       -1.23638
       -1.23180
       -1.28600
       -1.18688
       -1.18298
       -1.25733
       -1.03041
       -1.26368
       -1.27121
       -1.13511
       -1.12303
       -1.29333
       -1.17933
       -1.30887
       -1.19782
       -1.20877
       -1.10827
       -1.09029
       -1.08583
       -1.24902
       -1.09993
       -1.26144
       -1.23212
       -1.16344
       -1.13149
       -1.14176
       -1.29662
       -1.14307
       -1.22733
       -1.23902
       -1.24408
       -1.13132
       -1.22896
       -1.21969
       -1.26515
       -1.17930
       -1.23906
       -0.96276
       -1.11601
       -1.27954
       -1.22526
       -1.29996
       -1.11691
       -1.07549
       -1.22597
       -1.13423
       -1.15763
       -1.12651
       -1.19971
       -1.13103
       -1.11738
       -1.27704
       -1.01606
       -1.07187
       -1.20641
       -1.22867
       -1.17980
       -1.17404
       -1.11327
       -1.15425
       -1.08604
       -1.25420
       -1.25881
       -1.04597
       -1.23537
       -1.24689
       -1.28642
       -1.17339
       -1.17176
       -1.30167
       -1.01288
       -1.22853
       -1.20546
       -1.12168
       -1.07665
       -1.05005
       -0.99673
       -1.11403
       -1.16084
       -1.14938
       -1.18858
       -1.16739
       -1.20566
       -1.23313
       -1.26147
       -1.14257
       -1.24490
       -1.12175
       -1.17261
       -1.16709
       -1.17940
       -1.17837
       -1.24976
       -1.23507
       -1.19810
       -1.19162
       -1.20424
       -1.24703
       -1.18892
       -1.14077
       -1.14147
       -1.11174
       -1.19809
       -1.11369
       -1.16104
       -1.28129
       -1.21678
       -1.21809
       -1.15155
       -1.15007
       -1.22061
       -1.19814
       -1.22383
       -1.10302
       -1.17818
       -1.15135
       -1.14863
       -1.28963
       -1.14698
       -1.18590
       -1.23941
       -1.20309
       -1.24466
       -1.19588
       -1.22911
       -1.19634
       -1.05898
       -1.23113
       -1.06785
       -1.27533
       -1.16178
       -1.22511
       -1.13924
       -1.20432
       -1.30911
       -1.16906
       -1.19989
       -1.25986
       -1.17377
       -1.15974
       -1.17695
       -1.29076
       -1.20070
       -1.19552
       -1.31379
       -1.27733
       -1.26940
       -1.25117
       -1.23211
       -1.05768
       -1.23048
       -1.05985
       -1.29826
       -1.31122
       -1.27593
       -1.25220
       -1.29682
       -1.18239
       -1.26952
       -1.25492
       -1.23404
       -1.22701
       -1.28711
       -1.18803
       -1.16316
       -1.24209
       -1.04091
       -1.24864
       -1.26176
       -1.13504
       -1.13845
       -1.28898
       -1.17940
       -1.30111
       -1.19724
       -1.15499
       -1.10720
       -1.11024
       -1.08799
       -1.25110
       -1.11697
       -1.26454
       -1.22379
       -1.17247
       -1.09014
       -1.16606
       -1.29782
       -1.13670
       -1.24701
       -1.24364
       -1.26463
       -1.09446
       -1.26561
       -1.18883
       -1.25430
       -1.16967
       -1.19859
       -0.92887
       -1.12100
       -1.29348
       -1.24069
       -1.30099
       -1.16548
       -1.07104
       -1.22430
       -1.14891
       -1.19282
       -1.11156
       -1.18423
       -1.13886
       -1.11764
       -1.27945
       -1.06275
       -1.06398
       -1.23408
       -1.25954
       -1.22927
       -1.18072
       -1.10277
       -1.14401
       -1.09275
       -1.25266
       -1.25126
       -1.04989
       -1.24989
       -1.27772
       -1.28557
       -1.17852
       -1.17561
       -1.29733
       -1.00249
       -1.21803
       -1.19395
       -1.11582
       -1.11322
       -1.05019
       -0.99674
       -1.09469
       -1.13421
       -1.11474
       -1.16656
       -1.15978
       -1.20289
       -1.19023
       -1.25797
       -1.19329
       -1.25434
       -1.13109
       -1.18633
       -1.18145
       -1.17631
       -1.12158
       -1.26021
       -1.22869
       -1.18396
       -1.16991
       -1.23196
       -1.24514
       -1.18999
       -1.15424
       -1.09965
       -1.08522
       -1.21334
       -1.11376
       -1.15914
       -1.27690
       -1.21848
       -1.21444
       -1.13100
       -1.12158
       -1.19561
       -1.19265
       -1.21593
       -1.13096
       -1.18379
       -1.16825
       -1.16353
       -1.26418
       -1.12773
       -1.16624
       -1.22788
       -1.22288
       -1.22048
       -1.18735
       -1.18385
       -1.19932
       -1.06504
       -1.20073
       -1.06396
       -1.26183
       -1.17226
       -1.18970
       -1.13704
       -1.21067
       -1.31204
       -1.15801
       -1.21026
       -1.25026
       -1.19657
       -1.17613
       -1.16070
       -1.28134
       -1.20385
       -1.19722
       -1.28638
       -1.24487
       -1.27532
       -1.24112
       -1.25519
       -1.06623
       -1.25079
       -1.05387
       -1.27347
       -1.32425
       -1.28221
       -1.25741
       -1.29177
       -1.18765
       -1.27363
       -1.29493
       -1.21575
       -1.23294
       -1.25880
       -1.20146
       -1.17750
       -1.26754
       -1.03480
       -1.23561
       -1.26059
       -1.15291
       -1.15255
       -1.31363
       -1.18834
       -1.35288
       -1.19027
       -1.18128
       -1.09373
       -1.12150
       -1.09810
       -1.19909
       -1.13263
       -1.26011
       -1.22983
       -1.15983
       -1.10510
       -1.20625
       -1.26099
       -1.12092
       -1.20381
       -1.24096
       -1.24463
       -1.08974
       -1.23119
       -1.19198
       -1.25032
       -1.16926
       -1.19510
       -0.92662
       -1.09020
       -1.27703
       -1.24680
       -1.29633
       -1.14978
       -1.04358
       -1.23695
       -1.15117
       -1.19324
       -1.15333
       -1.18409
       -1.13518
       -1.14418
       -1.29941
       -1.04500
       -1.05548
       -1.26410
       -1.25370
       -1.21767
       -1.13496
       -1.14044
       -1.13522
       -1.07234
       -1.25368
       -1.25818
       -1.05307
       -1.25970
       -1.25095
       -1.25285
       -1.16032
       -1.18382
       -1.29887
       -1.00911
       -1.20970
       -1.14641
       -1.11846
       -1.13204
       -1.05242
       -0.97625
       -1.06704
       -1.16025
       -1.12390
       -1.14347
       -1.21497
       -1.19777
       -1.21133
       -1.24934
       -1.21567
       -1.30466
       -1.14423
       -1.18918
       -1.16182
       -1.18058
       -1.09647
       -1.27280
       -1.24644
       -1.15499
       -1.17632
       -1.23408
       -1.24484
       -1.16483
       -1.16134
       -1.10021
       -1.06917
       -1.23119
       -1.10758
       -1.15535
       -1.27870
       -1.22323
       -1.24537
       -1.11835
       -1.12929
       -1.18039
       -1.23041
       -1.17830
       -1.12094
       -1.17156
       -1.18866
       -1.16266
       -1.28214
       -1.16372
       -1.12485
       -1.20314
       -1.24815
       -1.22592
       -1.17531
       -1.17809
       -1.17792
       -1.07705
       -1.17847
       -1.06578
       -1.24059
       -1.16968
       -1.16410
       -1.12064
       -1.17523
       -1.33459
       -1.13194
       -1.20817
       -1.27003
       -1.21321
       -1.13001
       -1.14880
       -1.27679
       -1.17366
       -1.20525
       -1.27998
       -1.27364
       -1.26650
       -1.22614
       -1.26425
       -1.10277
       -1.25379
       -1.03133
       -1.27844
       -1.32624
       -1.28085
       -1.22161
       -1.28963
       -1.18476
       -1.25482
       -1.25944
       -1.19598
       -1.22887
       -1.23754
       -1.20908
       -1.14486
       -1.25307
       -1.06855
       -1.24359
       -1.26296
       -1.17319
       -1.16591
       -1.30588
       -1.18264
       -1.35851
       -1.17997
       -1.13886
       -1.06604
       -1.13886
       -1.10324
       -1.24312
       -1.17074
       -1.26449
       -1.25877
       -1.16927
       -1.12915
       -1.17666
       -1.26985
       -1.15097
       -1.18510
       -1.21573
       -1.23988
       -1.10563
       -1.26289
       -1.21058
       -1.26356
       -1.18760
       -1.17810
       -0.96155
       -1.08653
       -1.26094
       -1.24209
       -1.26326
       -1.10637
       -1.05960
       -1.19782
       -1.17596
       -1.20659
       -1.16194
       -1.18777
       -1.14311
       -1.16188
       -1.27810
       -1.04297
       -1.01566
       -1.25773
       -1.24459
       -1.22248
       -1.13722
       -1.10357
       -1.15561
       -1.06081
       -1.25462
       -1.24859
       -1.05991
       -1.23787
       -1.25370
       -1.25952
       -1.16984
       -1.16811
       -1.29670
       -1.00425
       -1.18225
       -1.15508
       -1.11866
       -1.09018
       -1.06664
       -1.01256
       -1.09397
       -1.16057
       -1.10599
       -1.19312
       -1.19481
       -1.20622
       -1.22648
       -1.26024
       -1.17488
       -1.26535
       -1.16577
       -1.21920
       -1.11879
       -1.19587
       -1.10321
       -1.25929
       -1.25236
       -1.15059
       -1.18761
       -1.22863
       -1.24350
       -1.15535
       -1.15616
       -1.10401
       -1.04169
       -1.23316
       -1.14565
       -1.15243
       -1.24992
       -1.23528
       -1.22157
       -1.12481
       -1.08721
       -1.17533
       -1.24044
       -1.20208
       -1.13857
       -1.19657
       -1.21240
       -1.17450
       -1.25696
       -1.16571
       -1.12129
       -1.21813
       -1.24313
       -1.22275
       -1.17597
       -1.15352
       -1.18110
       -1.07477
       -1.23753
       -1.06051
       -1.23018
       -1.19486
       -1.14510
       -1.11241
       -1.20889
       -1.32382
       -1.14425
       -1.15659
       -1.24730
       -1.21638
       -1.14595
       -1.14634
       -1.25791
       -1.20874
       -1.19313
       -1.28092
       -1.26628
       -1.24889
       -1.23930
       -1.30899
       -1.11732
       -1.23158
       -1.02752
       -1.25433
       -1.33509
       -1.24589
       -1.20616
       -1.32193
       -1.19862
       -1.24957
       -1.28136
       -1.18335
       -1.20690
       -1.25544
       -1.20118
       -1.10960
       -1.24646
       -1.07004
       -1.27013
       -1.24177
       -1.17152
       -1.13902
       -1.31379
       -1.18509
       -1.35112
       -1.20576
       -1.16271
       -1.07163
       -1.16359
       -1.05894
       -1.23218
       -1.15976
       -1.25392
       -1.28651
       -1.15687
       -1.11259
       -1.18069
       -1.27010
       -1.14942
       -1.18188
       -1.20342
       -1.23770
       -1.12297
       -1.28257
       -1.20950
       -1.28952
       -1.17999
       -1.18603
       -0.95215
       -1.08355
       -1.26826
       -1.23008
       -1.25111
       -1.09621
       -1.08180
       -1.22459
       -1.14110
       -1.18084
       -1.21600
       -1.16779
       -1.20829
       -1.15781
       -1.28610
       -1.05557
       -1.03197
       -1.25042
       -1.24538
       -1.21152
       -1.17252
       -1.10403
       -1.17846
       -1.06052
       -1.26002
       -1.24554
       -1.05578
       -1.20227
       -1.28124
       -1.25919
       -1.18984
       -1.18125
       -1.30426
       -1.02572
       -1.19497
       -1.16484
       -1.08967
       -1.08498
       -1.03991
       -1.02619
       -1.08417
       -1.14310
       -1.12436
       -1.15858
       -1.20131
       -1.24419
       -1.22998
       -1.22446
       -1.18520
       -1.23626
       -1.14767
       -1.22378
       -1.14670
       -1.21150
       -1.13508
       -1.28011
       -1.25370
       -1.16523
       -1.15683
       -1.20370
       -1.26269
       -1.14525
       -1.15042
       -1.12255
       -1.05248
       -1.24360
       -1.09051
       -1.15573
       -1.25680
       -1.21236
       -1.24481
       -1.09600
       -1.06432
       -1.16507
       -1.21861
       -1.18729
       -1.15942
       -1.22664
       -1.20045
       -1.18140
       -1.28290
       -1.14364
       -1.10555
       -1.23991
       -1.24730
       -1.25281
       -1.18619
       -1.12472
       -1.17486
       -1.05348
       -1.23750
       -1.07402
       -1.20980
       -1.18810
       -1.14477
       -1.11155
       -1.18702
       -1.30150
       -1.12978
       -1.15025
       -1.24130
       -1.22119
       -1.16131
       -1.11269
       -1.29653
       -1.21988
       -1.17262
       -1.24517
       -1.26645
       -1.27556
       -1.21701
       -1.28465
       -1.15498
       -1.21963
       -1.03630
       -1.26600
       -1.35531
       -1.27575
       -1.24934
       -1.31194
       -1.21709
       -1.28021
       -1.28273
       -1.20154
       -1.23297
       -1.25378
       -1.19355
       -1.11526
       -1.21022
       -1.08289
       -1.24863
       -1.24243
       -1.08489
       -1.12026
       -1.29116
       -1.22664
       -1.33341
       -1.20157
       -1.15955
       -1.08213
       -1.13830
       -1.06900
       -1.23684
       -1.14337
       -1.24774
       -1.27227
       -1.15450
       -1.12098
       -1.15459
       -1.24285
       -1.13172
       -1.15156
       -1.19075
       -1.22541
       -1.13531
       -1.26574
       -1.19175
       -1.25379
       -1.18468
       -1.17552
       -0.94203
       -1.05888
       -1.25911
       -1.24543
       -1.22957
       -1.09963
       -1.06013
       -1.22289
       -1.16575
       -1.17074
       -1.18835
       -1.17036
       -1.19303
       -1.15698
       -1.26422
       -1.04929
       -1.06006
       -1.23025
       -1.24301
       -1.23595
       -1.15171
       -1.09620
       -1.17070
       -1.06587
       -1.24732
       -1.26356
       -1.02934
       -1.18387
       -1.28903
       -1.24067
       -1.17816
       -1.17458
       -1.28521
       -1.02981
       -1.20170
       -1.15467
       -1.09332
       -1.05944
       -1.01117
       -1.07116
       -1.06255
       -1.16272
       -1.14054
       -1.18550
       -1.22305
       -1.23638
       -1.20390
       -1.20500
       -1.20443
       -1.22433
       -1.15173
       -1.21372
       -1.14855
       -1.21999
       -1.13197
       -1.28211
       -1.24848
       -1.16608
       -1.14702
       -1.23580
       -1.24509
       -1.15360
       -1.13823
       -1.10748
       -1.05879
       -1.26691
       -1.07538
       -1.16926
       -1.23911
       -1.17524
       -1.25067
       -1.10226
       -1.05844
       -1.17176
       -1.23583
       -1.17339
       -1.11453
       -1.21493
       -1.22040
       -1.16789
       -1.27772
       -1.15558
       -1.06467
       -1.25556
       -1.25634
       -1.22548
       -1.17122
       -1.15171
       -1.14864
       -1.06139
       -1.22600
       -1.14168
       -1.21087
       -1.20622
       -1.13761
       -1.14254
       -1.21977
       -1.32369
       -1.15340
       -1.15795
       -1.24729
       -1.19017
       -1.12224
       -1.10866
       -1.29428
       -1.20979
       -1.16370
       -1.25108
       -1.27615
       -1.24401
       -1.18456
       -1.28622
       -1.12752
       -1.20527
       -1.07961
       -1.26377
       -1.36379
       -1.22484
       -1.25646
       -1.29663
       -1.18194
       -1.29151
       -1.27583
       -1.18297
       -1.21507
       -1.25347
       -1.14742
       -1.13090
       -1.21394
       -1.05581
       -1.25497
       -1.20722
       -1.10419
       -1.13103
       -1.29992
       -1.21669
       -1.29871
       -1.20384
       -1.15294
       -1.07769
       -1.14179
       -1.05928
       -1.23034
       -1.14704
       -1.23139
       -1.27328
       -1.17340
       -1.13457
       -1.16006
       -1.23139
       -1.12966
       -1.16236
       -1.20445
       -1.24997
       -1.15206
       -1.27177
       -1.20915
       -1.23629
       -1.19166
       -1.21849
       -0.95988
       -1.07536
       -1.26567
       -1.24171
       -1.25872
       -1.10363
       -1.09827
       -1.24586
       -1.14028
       -1.14754
       -1.20117
       -1.18661
       -1.18890
       -1.13756
       -1.26492
       -1.05124
       -1.06520
       -1.23850
       -1.21418
       -1.24257
       -1.15968
       -1.11443
       -1.17688
       -1.07699
       -1.24772
       -1.24081
       -1.04106
       -1.19486
       -1.28162
       -1.21685
       -1.13832
       -1.17039
       -1.30078
       -1.04379
       -1.18624
       -1.15780
       -1.09925
       -1.07172
       -1.01875
       -1.05350
       -1.07461
       -1.17069
       -1.15357
       -1.18716
       -1.23197
       -1.24513
       -1.21455
       -1.23026
       -1.20601
       -1.24141
       -1.14104
       -1.19780
       -1.11290
       -1.21124
       -1.14350
       -1.25940
       -1.26577
       -1.16678
       -1.13649
       -1.23929
       -1.22910
       -1.14783
       -1.13955
       -1.12164
       -1.04390
       -1.26390
       -1.06252
       -1.14050
       -1.23485
       -1.17915
       -1.22120
       -1.12976
       -1.04277
       -1.19555
       -1.22607
       -1.19791
       -1.10134
       -1.20908
       -1.23852
       -1.17245
       -1.27024
       -1.16571
       -1.06235
       -1.20545
       -1.24505
       -1.22270
       -1.17362
       -1.16220
       -1.14243
       -1.08279
       -1.20352
       -1.14118
       -1.18847
       -1.21135
       -1.14312
       -1.12126
       -1.28541
       -1.29778
       -1.16330
       -1.15121
       -1.25007
       -1.19772
       -1.13516
       -1.12068
       -1.26678
       -1.19697
       -1.13999
       -1.26318
       -1.26114
       -1.23570
       -1.18989
       -1.26575
       -1.16019
       -1.18238
       -1.09220
       -1.24364
       -1.36488
       -1.21824
       -1.24991
       -1.26742
       -1.16333
       -1.28148
       -1.27782
       -1.17310
       -1.17028
       -1.25541
       -1.14299
       -1.13453
       -1.23483
       -1.09165
       -1.20277
       -1.23009
       -1.12115
       -1.12484
       -1.32671
       -1.21644
       -1.27473
       -1.23132
       -1.16841
       -1.09112
       -1.14437
       -1.05822
       -1.20031
       -1.15162
       -1.25357
       -1.25197
       -1.18472
       -1.16469
       -1.16853
       -1.23270
       -1.12550
       -1.16432
       -1.19788
       -1.22138
       -1.15410
       -1.30823
       -1.24533
       -1.26856
       -1.19627
       -1.23185
       -0.94389
       -1.05258
       -1.25833
       -1.23792
       -1.25961
       -1.11491
       -1.06633
       -1.25506
       -1.12817
       -1.15756
       -1.20722
       -1.18995
       -1.20450
       -1.14159
       -1.26042
       -0.99840
       -1.04799
       -1.22165
       -1.23702
       -1.21914
       -1.14788
       -1.11999
       -1.14356
       -1.09447
       -1.26504
       -1.24111
       -1.00718
       -1.20968
       -1.26741
       -1.26469
       -1.13232
       -1.19214
       -1.24764
       -1.02438
       -1.21676
       -1.15653
       -1.10225
       -1.07467
       -0.98911
       -1.06139
       -1.09813
       -1.16793
       -1.14949
       -1.19987
       -1.20554
       -1.22733
       -1.18104
       -1.22454
       -1.19497
       -1.25671
       -1.12647
       -1.21600
       -1.12854
       -1.21283
       -1.14119
       -1.26465
       -1.26652
       -1.15091
       -1.14332
       -1.25248
       -1.18601
       -1.15267
       -1.14069
       -1.09822
       -1.03892
       -1.25276
       -1.07535
       -1.11680
       -1.23264
       -1.17476
       -1.19958
       -1.10697
       -1.01568
       -1.18272
       -1.18875
       -1.20450
       -1.07307
       -1.22612
       -1.19539
       -1.16402
       -1.29857
       -1.16274
       -1.05317
       -1.22075
       -1.24582
       -1.22116
       -1.18369
       -1.16774
       -1.14528
       -1.09415
       -1.23252
       -1.15069
       -1.18388
       -1.21318
       -1.13735
       -1.13665
       -1.26838
       -1.34595
       -1.13229
       -1.14896
       -1.21070
       -1.20990
       -1.14994
       -1.15151
       -1.26030
       -1.18516
       -1.09706
       -1.28748
       -1.26783
       -1.23171
       -1.18917
       -1.26525
       -1.15375
       -1.18876
       -1.08286
       -1.21896
       -1.35100
       -1.21449
       -1.24720
       -1.27610
       -1.17673
       -1.29048
       -1.28790
       -1.19429
       -1.18159
       -1.26220
       -1.14462
       -1.14152
       -1.25016
       -1.08594
       -1.25312
       -1.24415
       -1.12802
       -1.13330
       -1.33908
       -1.22368
       -1.28234
       -1.19148
       -1.13484
       -1.12594
       -1.16633
       -1.03747
       -1.20304
       -1.15499
       -1.26413
       -1.23392
       -1.16550
       -1.09509
       -1.19098
       -1.24856
       -1.13605
       -1.16198
       -1.16776
       -1.23225
       -1.11964
       -1.25990
       -1.22691
       -1.28355
       -1.18069
       -1.21831
       -0.95680
       -1.04219
       -1.27225
       -1.24202
       -1.26372
       -1.13961
       -1.07835
       -1.23842
       -1.12305
       -1.15988
       -1.17437
       -1.18746
       -1.21208
       -1.13885
       -1.27548
       -1.01385
       -1.07335
       -1.21232
       -1.26258
       -1.21990
       -1.19092
       -1.12104
       -1.18570
       -1.12085
       -1.27162
       -1.23817
       -1.00693
       -1.18345
       -1.26405
       -1.26630
       -1.13693
       -1.22245
       -1.25787
       -1.04291
       -1.20892
       -1.15941
       -1.10041
       -1.06479
       -0.99998
       -1.05785
       -1.09995
       -1.17877
       -1.13206
       -1.20609
       -1.21896
       -1.23219
       -1.17936
       -1.21455
       -1.21069
       -1.26490
       -1.10616
       -1.16435
       -1.13354
       -1.20217
       -1.14525
       -1.28229
       -1.22958
       -1.16700
       -1.11081
       -1.22097
       -1.18562
       -1.15634
       -1.14895
       -1.07050
       -1.03519
       -1.21080
       -1.06878
       -1.12045
       -1.21802
       -1.14858
       -1.21533
       -1.12441
       -1.01714
       -1.23806
       -1.22637
       -1.23700
       -1.11091
       -1.22542
       -1.14529
       -1.13467
       -1.26707
       -1.18549
       -1.07311
       -1.22220
       -1.24400
       -1.28176
       -1.20219
       -1.16849
       -1.15435
       -1.11250
       -1.20797
       -1.15567
       -1.17769
       -1.20346
       -1.13564
       -1.15066
       -1.24773
       -1.33628
       -1.13222
       -1.16200
       -1.24009
       -1.19983
       -1.15965
       -1.15432
       -1.22751
       -1.16673
       -1.09240
       -1.28195
       -1.26322
       -1.23994
       -1.21766
       -1.25839
       -1.12923
       -1.19967
       -1.10682
       -1.21575
       -1.34066
       -1.23667
       -1.25536
       -1.28743
       -1.17511
       -1.25709
       -1.26398
       -1.20247
       -1.20044
       -1.25355
       -1.10503
       -1.13639
       -1.22685
       -1.10359
       -1.24383
       -1.24895
       -1.12051
       -1.11960
       -1.30133
       -1.21246
       -1.27720
       -1.19002
       -1.15135
       -1.14253
       -1.14362
       -1.03258
       -1.20547
       -1.16350
       -1.21357
       -1.26404
       -1.17285
       -1.12602
       -1.16959
       -1.22293
       -1.13022
       -1.14362
       -1.16142
       -1.23037
       -1.11995
       -1.25477
       -1.23845
       -1.27490
       -1.19017
       -1.22105
       -0.94142
       -1.08298
       -1.27265
       -1.25023
       -1.28534
       -1.12696
       -1.09609
       -1.25130
       -1.10256
       -1.15387
       -1.17394
       -1.19988
       -1.18427
       -1.15628
       -1.27453
       -0.99847
       -1.08912
       -1.18746
       -1.25324
       -1.23201
       -1.20155
       -1.11295
       -1.18986
       -1.13350
       -1.26390
       -1.19513
       -1.00746
       -1.19695
       -1.25773
       -1.29094
       -1.14543
       -1.20912
       -1.27730
       -1.07934
       -1.20904
       -1.11579
       -1.07766
       -1.01473
       -1.01025
       -1.05858
       -1.10049
       -1.19381
       -1.14037
       -1.17804
       -1.22725
       -1.23008
       -1.18989
       -1.22752
       -1.20527
       -1.25946
       -1.12227
       -1.13997
       -1.14289
       -1.19854
       -1.16560
       -1.25226
       -1.19797
       -1.15323
       -1.09145
       -1.23115
       -1.18181
       -1.19030
       -1.15002
       -1.07399
       -1.05767
       -1.20816
       -1.09203
       -1.12049
       -1.20168
       -1.14219
       -1.18560
       -1.10673
       -1.02775
       -1.23042
       -1.20478
       -1.24901
       -1.13227
       -1.20784
       -1.13121
       -1.13760
       -1.27764
       -1.16453
       -1.08219
       -1.22221
       -1.22719
       -1.27000
       -1.19202
       -1.19728
       -1.18567
       -1.13847
       -1.17217
       -1.16666
       -1.19724
       -1.17940
       -1.16782
       -1.12367
       -1.24821
       -1.36261
       -1.13422
       -1.15989
       -1.22786
       -1.19574
       -1.17691
       -1.20318
       -1.21583
       -1.14093
       -1.09158
       -1.27507
       -1.24485
       -1.24735
       -1.20585
       -1.24868
       -1.09691
       -1.20399
       -1.09738
       -1.21359
       -1.32976
       -1.24802
       -1.28867
       -1.26921
       -1.17102
       -1.24957
       -1.25414
       -1.19756
       -1.20676
       -1.23694
       -1.11131
       -1.11749
       -1.22790
       -1.08697
       -1.23870
       -1.21997
       -1.13247
       -1.16494
       -1.30300
       -1.19783
       -1.27128
       -1.19327
       -1.13718
       -1.13510
       -1.12399
       -1.03019
       -1.23236
       -1.12543
       -1.23823
       -1.27273
       -1.15333
       -1.12993
       -1.17167
       -1.23282
       -1.14814
       -1.17148
       -1.16677
       -1.23172
       -1.12300
       -1.25799
       -1.22658
       -1.23790
       -1.18025
       -1.21262
       -0.91397
       -1.07443
       -1.27328
       -1.25007
       -1.28752
       -1.12604
       -1.06720
       -1.21902
       -1.09066
       -1.15200
       -1.16325
       -1.18548
       -1.17573
       -1.12223
       -1.26344
       -1.00749
       -1.10414
       -1.22288
       -1.22137
       -1.26950
       -1.19924
       -1.10415
       -1.18531
       -1.12958
       -1.26456
       -1.21325
       -1.03135
       -1.18246
       -1.24451
       -1.29018
       -1.12700
       -1.17283
       -1.28572
       -1.06871
       -1.24609
       -1.10138
       -1.11819
       -1.01415
       -0.96146
       -1.03990
       -1.10702
       -1.17683
       -1.17630
       -1.13361
       -1.22343
       -1.25167
       -1.18365
       -1.24372
       -1.18555
       -1.23881
       -1.09341
       -1.10661
       -1.16516
       -1.23251
       -1.16034
       -1.27666
       -1.18551
       -1.12771
       -1.09231
       -1.24710
       -1.18260
       -1.17569
       -1.12763
       -1.07551
       -1.05385
       -1.22681
       -1.09381
       -1.13196
       -1.22995
       -1.15341
       -1.22282
       -1.09700
       -1.02433
       -1.19243
       -1.22244
       -1.24916
       -1.13768
       -1.18797
       -1.14554
       -1.14154
       -1.27408
       -1.15603
       -1.10351
       -1.22366
       -1.25209
       -1.27148
       -1.19545
       -1.20577
       -1.18910
       -1.13027
       -1.18651
       -1.14430
       -1.17392
       -1.16231
       -1.17038
       -1.15541
       -1.21766
       -1.34270
       -1.15992
       -1.14131
       -1.24820
       -1.19701
       -1.19978
       -1.19244
       -1.24260
       -1.13389
       -1.11739
       -1.26771
       -1.26526
       -1.23249
       -1.24886
       -1.22901
       -1.08242
       -1.19441
       -1.09453
       -1.22485
       -1.32922
       -1.21658
       -1.26211
       -1.26100
       -1.16485
       -1.23945
       -1.27521
       -1.21985
       -1.18502
       -1.22233
       -1.10180
       -1.14141
       -1.22887
       -1.06904
       -1.22835
       -1.20976
       -1.13296
       -1.12961
       -1.29046
       -1.22620
       -1.30328
       -1.19049
       -1.13240
       -1.12123
       -1.10897
       -0.98699
       -1.22371
       -1.14923
       -1.26051
       -1.26667
       -1.11518
       -1.11902
       -1.15145
       -1.21770
       -1.14000
       -1.13860
       -1.12674
       -1.21172
       -1.10300
       -1.25608
       -1.24210
       -1.23030
       -1.22603
       -1.21612
       -0.91877
       -1.06497
       -1.27935
       -1.19229
       -1.20970
       -1.13598
       -1.10132
       -1.23636
       -1.05572
       -1.16596
       -1.17366
       -1.16119
       -1.15632
       -1.11628
       -1.25444
       -0.98744
       -1.08713
       -1.22706
       -1.27822
       -1.31475
       -1.17361
       -1.10842
       -1.16623
       -1.11564
       -1.29182
       -1.18314
       -1.04827
       -1.17539
       -1.22437
       -1.28224
       -1.12596
       -1.19636
       -1.24425
       -1.05005
       -1.21735
       -1.06862
       -1.15088
       -1.01718
       -0.94858
       -1.04540
       -1.12164
       -1.15798
       -1.17217
       -1.12649
       -1.21362
       -1.24746
       -1.21066
       -1.24082
       -1.19544
       -1.25099
       -1.08530
       -1.13525
       -1.15716
       -1.21107
       -1.17864
       -1.27292
       -1.20333
       -1.15537
       -1.09168
       -1.21610
       -1.20078
       -1.17783
       -1.16379
       -1.06623
       -1.04577
       -1.23232
       -1.11220
       -1.12678
       -1.21161
       -1.15359
       -1.19822
       -1.09709
       -1.03688
       -1.17434
       -1.21053
       -1.22608
       -1.16188
       -1.19011
       -1.15690
       -1.18472
       -1.26352
       -1.17814
       -1.10425
       -1.24160
       -1.26655
       -1.25387
       -1.21645
       -1.21468
       -1.18018
       -1.12017
       -1.18840
       -1.12176
       -1.19364
       -1.15806
       -1.18697
       -1.16025
       -1.22363
       -1.31850
       -1.15558
       -1.13572
       -1.21965
       -1.19878
       -1.16207
       -1.19693
       -1.25837
       -1.14743
       -1.09984
       -1.24558
       -1.27758
       -1.22303
       -1.22993
       -1.22857
       -1.09082
       -1.21959
       -1.08061
       -1.19947
       -1.31535
       -1.25752
       -1.27081
       -1.23230
       -1.16477
       -1.21073
       -1.28203
       -1.24342
       -1.18809
       -1.22275
       -1.11453
       -1.11371
       -1.25067
       -1.06283
       -1.23898
       -1.23635
       -1.10591
       -1.11609
       -1.30552
       -1.24224
       -1.30478
       -1.19269
       -1.11512
       -1.12360
       -1.11615
       -0.99691
       -1.25433
       -1.11475
       -1.26301
       -1.25667
       -1.12748
       -1.13334
       -1.16154
       -1.21941
       -1.15124
       -1.16577
       -1.16724
       -1.20474
       -1.13906
       -1.26269
       -1.23912
       -1.25808
       -1.22906
       -1.26584
       -0.94330
       -1.05836
       -1.28431
       -1.17548
       -1.20700
       -1.12715
       -1.09006
       -1.25864
       -1.04190
       -1.14093
       -1.17978
       -1.17402
       -1.18041
       -1.11452
       -1.22618
       -0.97895
       -1.09240
       -1.23624
       -1.29385
       -1.30252
       -1.17382
       -1.09987
       -1.21243
       -1.09823
       -1.26633
       -1.16330
       -1.05126
       -1.17227
       -1.23636
       -1.27013
       -1.12234
       -1.19132
       -1.24276
       -1.02203
       -1.22878
       -1.05966
       -1.13699
       -1.01205
       -0.96467
       -1.03495
       -1.15345
       -1.17394
       -1.19924
       -1.12430
       -1.20759
       -1.23035
       -1.21262
       -1.22643
       -1.19044
       -1.24334
       -1.10782
       -1.14262
       -1.15718
       -1.20071
       -1.15029
       -1.23822
       -1.21590
       -1.13901
       -1.09739
       -1.22555
       -1.19735
       -1.17625
       -1.17162
       -1.05965
       -1.07211
       -1.24112
       -1.11681
       -1.08336
       -1.24846
       -1.13762
       -1.21189
       -1.11329
       -1.03553
       -1.18679
       -1.21437
       -1.22710
       -1.14134
       -1.17618
       -1.16117
       -1.18062
       -1.28521
       -1.17910
       -1.07287
       -1.22439
       -1.23065
       -1.25331
       -1.18426
       -1.22148
       -1.18658
       -1.13933
       -1.18757
       -1.10657
       -1.17522
       -1.13556
       -1.19715
       -1.17823
       -1.21490
       -1.30876
       -1.19002
       -1.14681
       -1.27588
       -1.23434
       -1.15179
       -1.19781
       -1.25838
       -1.12809
       -1.07507
       -1.25178
       -1.29206
       -1.20969
       -1.23511
       -1.25614
       -1.08403
       -1.23080
       -1.12686
       -1.20295
       -1.29825
       -1.22896
       -1.26015
       -1.23032
       -1.17204
       -1.19172
       -1.25445
       -1.21281
       -1.17677
       -1.23696
       -1.11803
       -1.11018
       -1.23219
       -1.09319
       -1.25560
       -1.25672
       -1.10930
       -1.12757
       -1.28488
       -1.24503
       -1.28486
       -1.19967
       -1.11515
       -1.10983
       -1.12035
       -0.99386
       -1.21996
       -1.10620
       -1.27308
       -1.25231
       -1.10559
       -1.14994
       -1.15126
       -1.23288
       -1.12661
       -1.16713
       -1.19769
       -1.21016
       -1.11102
       -1.25844
       -1.24339
       -1.25969
       -1.21374
       -1.25484
       -0.95144
       -1.04222
       -1.27260
       -1.16824
       -1.22874
       -1.11533
       -1.08793
       -1.21706
       -1.07176
       -1.11234
       -1.15538
       -1.20866
       -1.15403
       -1.11771
       -1.18899
       -0.99004
       -1.10650
       -1.23889
       -1.31550
       -1.30437
       -1.17650
       -1.11493
       -1.16396
       -1.09395
       -1.25638
       -1.16817
       -1.03163
       -1.19646
       -1.24831
       -1.29301
       -1.14376
       -1.18530
       -1.25169
       -1.01519
       -1.23302
       -1.09531
       -1.11215
       -1.00396
       -0.97518
       -1.03792
       -1.12477
       -1.14890
       -1.16666
       -1.15110
       -1.21699
       -1.16388
       -1.20570
       -1.23693
       -1.15224
       -1.22162
       -1.11261
       -1.15886
       -1.15498
       -1.17964
       -1.12884
       -1.26137
       -1.23215
       -1.16419
       -1.12281
       -1.23163
       -1.17897
       -1.14979
       -1.17660
       -1.06680
       -1.05870
       -1.21691
       -1.10556
       -1.07141
       -1.22114
       -1.15869
       -1.19943
       -1.12621
       -1.01638
       -1.19160
       -1.25225
       -1.22715
       -1.13039
       -1.18108
       -1.16226
       -1.21539
       -1.27973
       -1.20701
       -1.07811
       -1.25515
       -1.25648
       -1.24894
       -1.19441
       -1.22871
       -1.20544
       -1.10785
       -1.18107
       -1.10435
       -1.15515
       -1.15159
       -1.19992
       -1.14458
       -1.20909
       -1.30047
       -1.17940
       -1.18149
       -1.29694
       -1.24194
       -1.13864
       -1.19348
       -1.27006
       -1.16103
       -1.08288
       -1.26147
       -1.29785
       -1.19689
       -1.25452
       -1.26467
       -1.06283
       -1.22420
       -1.09652
       -1.23273
       -1.30142
       -1.22103
       -1.25069
       -1.22663
       -1.18280
       -1.21850
       -1.23962
       -1.17450
       -1.17010
       -1.25223
       -1.10572
       -1.12408
       -1.20863
       -1.11116
       -1.22194
       -1.26540
       -1.11648
       -1.12112
       -1.31356
       -1.26194
       -1.25791
       -1.18700
       -1.12949
       -1.09032
       -1.10425
       -1.00508
       -1.22580
       -1.11831
       -1.24667
       -1.27230
       -1.12532
       -1.13205
       -1.15215
       -1.21774
       -1.13271
       -1.17975
       -1.21258
       -1.21072
       -1.09835
       -1.26127
       -1.23035
       -1.22430
       -1.20970
       -1.27964
       -0.97862
       -1.01300
       -1.27362
       -1.18669
       -1.22595
       -1.09740
       -1.09896
       -1.21423
       -1.07335
       -1.12715
       -1.13701
       -1.19634
       -1.18654
       -1.09398
       -1.19672
       -0.99981
       -1.10550
       -1.22126
       -1.29719
       -1.27586
       -1.13484
       -1.10158
       -1.15294
       -1.10068
       -1.25944
       -1.18753
       -1.03795
       -1.17945
       -1.24828
       -1.28693
       -1.12720
       -1.16950
       -1.26110
       -1.02360
       -1.24045
       -1.12616
       -1.11352
       -1.00127
       -0.94583
       -1.04337
       -1.12332
       -1.15836
       -1.14382
       -1.17575
       -1.21354
       -1.19587
       -1.21410
       -1.20489
       -1.14725
       -1.22033
       -1.11017
       -1.14595
       -1.17432
       -1.16920
       -1.11167
       -1.22215
       -1.21071
       -1.18102
       -1.13015
       -1.25244
       -1.18541
       -1.13023
       -1.18005
       -1.05300
       -1.04733
       -1.19872
       -1.10897
       -1.09604
       -1.23183
       -1.14828
       -1.19329
       -1.11462
       -1.03500
       -1.17555
       -1.23769
       -1.20174
       -1.15148
       -1.15239
       -1.16248
       -1.22864
       -1.26876
       -1.21794
       -1.09608
       -1.23776
       -1.20881
       -1.28443
       -1.16891
       -1.22491
       -1.19116
       -1.07502
       -1.17684
       -1.13967
       -1.15205
       -1.17183
       -1.19812
       -1.11899
       -1.20316
       -1.29929
       -1.16117
       -1.18021
       -1.31201
       -1.23138
       -1.14673
       -1.20110
       -1.30897
       -1.15008
       -1.11094
       -1.27503
       -1.27535
       -1.22050
       -1.24915
       -1.24602
       -1.02346
       -1.18597
       -1.06171
       -1.24210
       -1.33722
       -1.24324
       -1.24863
       -1.22196
       -1.14383
       -1.23316
       -1.24960
       -1.17363
       -1.19806
       -1.23207
       -1.12272
       -1.15371
       -1.23000
       -1.09220
       -1.21221
       -1.23230
       -1.12450
       -1.10398
       -1.30248
       -1.24517
       -1.23899
       -1.20537
       -1.12159
       -1.08997
       -1.10931
       -0.97732
       -1.22244
       -1.11003
       -1.27575
       -1.23420
       -1.11138
       -1.13380
       -1.16718
       -1.22575
       -1.14188
       -1.18978
       -1.20125
       -1.22077
       -1.07430
       -1.28138
       -1.23408
       -1.23622
       -1.22323
       -1.27002
       -0.97658
       -0.99765
       -1.29558
       -1.17831
       -1.24849
       -1.12739
       -1.10381
       -1.24108
       -1.08101
       -1.13567
       -1.14222
       -1.19820
       -1.14617
       -1.11141
       -1.21160
       -0.92919
       -1.09534
       -1.23398
       -1.29073
       -1.28332
       -1.14892
       -1.08642
       -1.17063
       -1.12264
       -1.26628
       -1.17486
       -1.03243
       -1.17929
       -1.22492
       -1.26481
       -1.12783
       -1.16335
       -1.25770
       -1.02112
       -1.20587
       -1.08450
       -1.07448
       -0.97508
       -0.94682
       -1.04633
       -1.11457
       -1.16017
       -1.13903
       -1.18942
       -1.17899
       -1.20134
       -1.20541
       -1.18565
       -1.16005
       -1.21664
       -1.11814
       -1.14168
       -1.15294
       -1.17212
       -1.09728
       -1.21939
       -1.19428
       -1.18267
       -1.08652
       -1.24575
       -1.17574
       -1.13931
       -1.17885
       -1.07012
       -1.03294
       -1.18870
       -1.11034
       -1.12838
       -1.26220
       -1.13218
       -1.19938
       -1.10566
       -1.03710
       -1.19065
       -1.24726
       -1.17924
       -1.15876
       -1.14508
       -1.16552
       -1.21733
       -1.26713
       -1.20810
       -1.10695
       -1.21714
       -1.22778
       -1.27742
       -1.15969
       -1.20333
       -1.18921
       -1.05125
       -1.18076
       -1.15803
       -1.15580
       -1.17391
       -1.19215
       -1.13905
       -1.21502
       -1.30875
       -1.16852
       -1.15691
       -1.27839
       -1.21520
       -1.15849
       -1.18956
       -1.30507
       -1.17172
       -1.08907
       -1.24998
       -1.29219
       -1.23930
       -1.24050
       -1.24315
       -1.04936
       -1.20067
       -1.04057
       -1.29334
       -1.35525
       -1.25612
       -1.26812
       -1.22947
       -1.14458
       -1.24375
       -1.23143
       -1.18271
       -1.18117
       -1.22239
       -1.16060
       -1.14630
       -1.22246
       -1.11173
       -1.20220
       -1.21650
       -1.11693
       -1.11786
       -1.29536
       -1.25905
       -1.27990
       -1.18233
       -1.11914
       -1.09710
       -1.09858
       -0.98394
       -1.21352
       -1.14047
       -1.26341
       -1.22464
       -1.11086
       -1.12062
       -1.15596
       -1.21151
       -1.16062
       -1.18814
       -1.21328
       -1.20610
       -1.06579
       -1.26419
       -1.20461
       -1.23688
       -1.19435
       -1.23559
       -0.97606
       -1.00269
       -1.27511
       -1.19343
       -1.25413
       -1.13173
       -1.06668
       -1.25083
       -1.07208
       -1.16694
       -1.11331
       -1.19129
       -1.17932
       -1.14943
       -1.22886
       -0.93689
       -1.08220
       -1.21359
       -1.30180
       -1.23094
       -1.13623
       -1.09600
       -1.17703
       -1.13640
       -1.26050
       -1.19262
       -1.02041
       -1.18932
       -1.22868
       -1.25184
       -1.15388
       -1.21085
       -1.24003
       -1.04065
       -1.17461
       -1.10768
       -1.08644
       -0.94211
       -0.95002
       -1.04997
       -1.09380
       -1.16303
       -1.11339
       -1.19351
       -1.18084
       -1.21976
       -1.21667
       -1.19818
       -1.17397
       -1.22151
       -1.13903
       -1.13215
       -1.13892
       -1.17985
       -1.11534
       -1.23139
       -1.19936
       -1.19333
       -1.06322
       -1.26444
       -1.20784
       -1.13339
       -1.16804
       -1.05713
       -1.02199
       -1.22820
       -1.09220
       -1.13943
       -1.24695
       -1.13599
       -1.20529
       -1.09776
       -1.05430
       -1.19145
       -1.21656
       -1.20213
       -1.13795
       -1.14626
       -1.17740
       -1.18163
       -1.24776
       -1.20629
       -1.08259
       -1.25773
       -1.22537
       -1.27429
       -1.18304
       -1.23472
       -1.15174
       -1.05418
       -1.16914
       -1.17844
       -1.20706
       -1.16222
       -1.17235
       -1.14683
       -1.19949
       -1.29186
       -1.19866
       -1.16546
       -1.27810
       -1.21911
       -1.17467
       -1.17562
       -1.29602
       -1.15480
       -1.08801
       -1.22393
       -1.26368
       -1.25397
       -1.23758
       -1.23217
       -1.05022
       -1.21758
       -1.05324
       -1.29031
       -1.34154
       -1.24862
       -1.24564
       -1.19885
       -1.13830
       -1.28588
       -1.28331
       -1.15468
       -1.18933
       -1.25511
       -1.17667
       -1.14522
       -1.24196
       -1.13139
       -1.20919
       -1.22817
       -1.11006
       -1.09208
       -1.29195
       -1.29270
       -1.30431
       -1.18218
       -1.11321
       -1.12451
       -1.11600
       -0.98842
       -1.18048
       -1.15084
       -1.28666
       -1.24393
       -1.13578
       -1.12224
       -1.13801
       -1.21439
       -1.14364
       -1.18664
       -1.21080
       -1.22359
       -1.05925
       -1.24056
       -1.18862
       -1.25335
       -1.16528
       -1.26032
       -0.97918
       -1.01405
       -1.30594
       -1.21689
       -1.27410
       -1.09086
       -1.07801
       -1.22348
       -1.08705
       -1.15179
       -1.10203
       -1.15457
       -1.18036
       -1.15335
       -1.21932
       -0.93008
       -1.06332
       -1.23111
       -1.25582
       -1.22220
       -1.16890
       -1.09068
       -1.16232
       -1.13502
       -1.26516
       -1.19229
       -1.01476
       -1.20194
       -1.25207
       -1.27997
       -1.12997
       -1.20311
       -1.23577
       -1.05409
       -1.22119
       -1.10928
       -1.09557
       -0.95868
       -0.93850
       -1.05118
       -1.07729
       -1.15126
       -1.08718
       -1.19967
       -1.17422
       -1.19629
       -1.21172
       -1.25952
       -1.17422
       -1.25603
       -1.13407
       -1.12983
       -1.10076
       -1.21176
       -1.09941
       -1.25163
       -1.22241
       -1.20691
       -1.07791
       -1.28453
       -1.21186
       -1.10748
       -1.16692
       -1.04284
       -1.02548
       -1.23540
       -1.09219
       -1.12783
       -1.23778
       -1.11486
       -1.19390
       -1.08523
       -1.06628
       -1.19677
       -1.22794
       -1.21903
       -1.12379
       -1.13765
       -1.17578
       -1.20400
       -1.22875
       -1.19680
       -1.07688
       -1.25914
       -1.23988
       -1.29425
       -1.20127
       -1.22522
       -1.16120
       -1.05990
       -1.18392
       -1.14628
       -1.21922
       -1.15717
       -1.19184
       -1.13567
       -1.17586
       -1.30484
       -1.17860
       -1.14774
       -1.26146
       -1.20317
       -1.18279
       -1.12531
       -1.32369
       -1.16027
       -1.10992
       -1.24612
       -1.25596
       -1.26323
       -1.21433
       -1.24857
       -1.04809
       -1.22126
       -1.05548
       -1.27176
       -1.32802
       -1.25772
       -1.26342
       -1.21138
       -1.17299
       -1.27244
       -1.29577
       -1.16297
       -1.19613
       -1.24882
       -1.16971
       -1.15196
       -1.20015
       -1.11344
       -1.24930
       -1.23843
       -1.13196
       -1.08678
       -1.29599
       -1.29928
       -1.28855
       -1.17176
       -1.12508
       -1.10668
       -1.12663
       -1.00527
       -1.18243
       -1.17798
       -1.24264
       -1.24614
       -1.15025
       -1.10326
       -1.14484
       -1.23117
       -1.13940
       -1.18391
       -1.19995
       -1.22015
       -1.07132
       -1.23025
       -1.20663
       -1.22813
       -1.18109
       -1.27170
       -0.97747
       -1.02256
       -1.31795
       -1.22701
       -1.30154
       -1.09015
       -1.07898
       -1.22696
       -1.09611
       -1.16761
       -1.10445
       -1.16615
       -1.19091
       -1.15422
       -1.22107
       -0.94791
       -1.04681
       -1.22341
       -1.27215
       -1.22303
       -1.15817
       -1.10589
       -1.17388
       -1.10058
       -1.25493
       -1.15939
       -1.00661
       -1.15691
       -1.27708
       -1.24804
       -1.15358
       -1.19359
       -1.22448
       -1.06997
       -1.20022
       -1.13579
       -1.10482
       -0.96891
       -0.93395
       -1.06348
       -1.08598
       -1.16575
       -1.04941
       -1.17277
       -1.20096
       -1.17508
       -1.21222
       -1.26495
       -1.16783
       -1.22511
       -1.12792
       -1.18185
       -1.11199
       -1.22575
       -1.12668
       -1.25929
       -1.21688
       -1.17798
       -1.08888
       -1.26591
       -1.20784
       -1.11016
       -1.14988
       -1.06061
       -1.03248
       -1.20837
       -1.11655
       -1.12562
       -1.19565
       -1.14231
       -1.20556
       -1.10212
       -1.07343
       -1.23746
       -1.22251
       -1.20607
       -1.11420
       -1.15128
       -1.16587
       -1.19281
       -1.21221
       -1.21097
       -1.10048
       -1.24995
       -1.25589
       -1.30245
       -1.19569
       -1.25703
       -1.16875
       -1.03969
       -1.17930
       -1.12496
       -1.21249
       -1.16594
       -1.15724
       -1.17357
       -1.19133
       -1.30695
       -1.20010
       -1.13247
       -1.22724
       -1.17918
       -1.17160
       -1.13963
       -1.32004
       -1.16149
       -1.08765
       -1.23037
       -1.26539
       -1.25902
       -1.18224
       -1.21039
       -1.05314
       -1.24656
       -1.04457
       -1.28083
       -1.31884
       -1.23490
       -1.25835
       -1.24757
       -1.16907
       -1.30103
       -1.29145
       -1.18566
       -1.19249
       -1.26774
       -1.19064
       -1.17279
       -1.19885
       -1.07398
       -1.23146
       -1.21391
       -1.13636
       -1.08293
       -1.30608
       -1.28901
       -1.25737
       -1.15359
       -1.11500
       -1.12848
       -1.15000
       -1.02697
       -1.18533
       -1.16151
       -1.19996
       -1.24770
       -1.12054
       -1.09370
       -1.16001
       -1.23930
       -1.14358
       -1.17608
       -1.20981
       -1.17833
       -1.08287
       -1.23585
       -1.23726
       -1.24984
       -1.17869
       -1.29077
       -0.98088
       -1.03281
       -1.32454
       -1.23881
       -1.27667
       -1.10757
       -1.07232
       -1.22382
       -1.09986
       -1.17257
       -1.10065
       -1.19729
       -1.17177
       -1.14092
       -1.19496
       -0.98545
       -1.04445
       -1.22073
       -1.24400
       -1.22358
       -1.18190
       -1.09762
       -1.16256
       -1.09663
       -1.23866
       -1.17887
       -0.99075
       -1.14423
       -1.25044
       -1.22943
       -1.16251
       -1.20725
       -1.20747
       -1.07669
       -1.18184
       -1.11310
       -1.10357
       -0.97879
       -0.90921
       -1.04735
       -1.06960
       -1.15680
       -1.06691
       -1.17221
       -1.21788
       -1.19269
       -1.24072
       -1.23152
       -1.17410
       -1.23101
       -1.08070
       -1.18889
       -1.12368
       -1.21721
       -1.09339
       -1.21347
       -1.22628
       -1.16030
       -1.08488
       -1.24804
       -1.22901
       -1.12554
       -1.14488
       -1.05872
       -1.03354
       -1.24646
       -1.11904
       -1.13097
       -1.20198
       -1.16540
       -1.19331
       -1.09684
       -1.10000
       -1.23416
       -1.21880
       -1.20354
       -1.11312
       -1.14053
       -1.15177
       -1.15993
       -1.18645
       -1.21236
       -1.13409
       -1.22022
       -1.24022
       -1.32824
       -1.19799
       -1.24943
       -1.17454
       -1.07959
       -1.18876
       -1.13610
       -1.21244
       -1.18308
       -1.13905
       -1.16087
       -1.16240
       -1.30552
       -1.19764
       -1.13709
       -1.23842
       -1.15926
       -1.16899
       -1.12614
       -1.34688
       -1.15879
       -1.10310
       -1.22383
       -1.24379
       -1.24416
       -1.17108
       -1.19103
       -1.06699
       -1.20825
       -1.05231
       -1.29116
       -1.32034
       -1.21594
       -1.24373
       -1.20445
       -1.13295
       -1.30660
       -1.28544
       -1.19974
       -1.19230
       -1.25476
       -1.18850
       -1.16079
       -1.19870
       -1.10498
       -1.25219
       -1.22871
       -1.13811
       -1.07820
       -1.30037
       -1.21839
       -1.24082
       -1.17759
       -1.13920
       -1.10462
       -1.12668
       -1.02269
       -1.19157
       -1.18892
       -1.19507
       -1.22880
       -1.12929
       -1.08970
       -1.13286
       -1.23056
       -1.11656
       -1.17961
       -1.22733
       -1.17991
       -1.04601
       -1.22772
       -1.21312
       -1.26977
       -1.16627
       -1.26146
       -0.96408
       -1.01632
       -1.31440
       -1.19978
       -1.25046
       -1.13868
       -1.05536
       -1.22910
       -1.09216
       -1.16720
       -1.10150
       -1.17940
       -1.16453
       -1.13260
       -1.21151
       -1.04405
       -1.01908
       -1.22394
       -1.25830
       -1.20304
       -1.15298
       -1.11042
       -1.15664
       -1.06366
       -1.24183
       -1.17731
       -1.01318
       -1.17945
       -1.26084
       -1.22365
       -1.17510
       -1.21547
       -1.20749
       -1.06916
       -1.17179
       -1.14999
       -1.11085
       -0.98399
       -0.90734
       -1.02530
       -1.02052
       -1.13865
       -1.09910
       -1.18054
       -1.23026
       -1.18097
       -1.19917
       -1.22909
       -1.15273
       -1.19476
       -1.02999
       -1.20299
       -1.12468
       -1.19973
       -1.12031
       -1.24248
       -1.22255
       -1.16433
       -1.11069
       -1.24806
       -1.23189
       -1.15261
       -1.10946
       -1.03881
       -1.03801
       -1.24291
       -1.12103
       -1.13155
       -1.20375
       -1.16515
       -1.18709
       -1.09538
       -1.10346
       -1.22979
       -1.25250
       -1.18410
       -1.10742
       -1.11216
       -1.14513
       -1.18337
       -1.21432
       -1.20535
       -1.13578
       -1.24893
       -1.24611
       -1.30526
       -1.18756
       -1.25854
       -1.19717
       -1.07271
       -1.19458
       -1.12848
       -1.22275
       -1.16321
       -1.12821
       -1.16751
       -1.16108
       -1.31761
       -1.18405
       -1.16153
       -1.25922
       -1.18898
       -1.14678
       -1.16362
       -1.30975
       -1.16732
       -1.10423
       -1.25013
       -1.25412
       -1.27137
       -1.19274
       -1.17893
       -1.07738
       -1.18931
       -1.04434
       -1.30765
       -1.30979
       -1.22806
       -1.22458
       -1.21488
       -1.14736
       -1.28675
       -1.23386
       -1.21521
       -1.20289
       -1.26674
       -1.19506
       -1.14750
       -1.21954
       -1.10415
       -1.25196
       -1.24440
       -1.14976
       -1.08690
       -1.29664
       -1.23464
       -1.23483
       -1.18284
       -1.13101
       -1.10823
       -1.13735
       -1.02743
       -1.20434
       -1.17476
       -1.22092
       -1.22544
       -1.13726
       -1.08782
       -1.11472
       -1.20821
       -1.10657
       -1.16263
       -1.19097
       -1.20432
       -1.08240
       -1.23575
       -1.20442
       -1.24225
       -1.18735
       -1.25454
       -0.98470
       -1.04273
       -1.30577
       -1.16832
       -1.24897
       -1.14259
       -1.03684
       -1.21021
       -1.06359
       -1.17144
       -1.13155
       -1.17151
       -1.19921
       -1.11461
       -1.22522
       -1.03901
       -1.00504
       -1.19590
       -1.26939
       -1.19760
       -1.14858
       -1.10363
       -1.12263
       -1.06663
       -1.22238
       -1.15443
       -1.01611
       -1.17669
       -1.26936
       -1.22150
       -1.13691
       -1.15584
       -1.19959
       -1.05881
       -1.18033
       -1.16132
       -1.13042
       -0.96114
       -0.92742
       -1.00662
       -1.00743
       -1.12622
       -1.09568
       -1.20283
       -1.21048
       -1.17130
       -1.22462
       -1.23970
       -1.13561
       -1.19263
       -1.03700
       -1.21578
       -1.13069
       -1.23188
       -1.13628
       -1.25140
       -1.24864
       -1.13851
       -1.09756
       -1.22260
       -1.23998
       -1.13986
       -1.11546
       -1.03317
       -1.06437
       -1.26301
       -1.14912
       -1.15026
       -1.20752
       -1.16418
       -1.20023
       -1.08468
       -1.09647
       -1.21444
       -1.27103
       -1.15473
       -1.11256
       -1.11649
       -1.15295
       -1.17938
       -1.23620
       -1.16714
       -1.13627
       -1.26980
       -1.22364
       -1.27284
       -1.20512
       -1.23988
       -1.21812
       -1.06156
       -1.17781
       -1.13386
       -1.21999
       -1.15689
       -1.15611
       -1.14032
       -1.14753
       -1.27412
       -1.18327
       -1.11743
       -1.24031
       -1.20786
       -1.14812
       -1.14984
       -1.27790
       -1.15783
       -1.10045
       -1.25610
       -1.26568
       -1.29098
       -1.20097
       -1.20775
       -1.08054
       -1.22027
       -1.03464
       -1.31294
       -1.30781
       -1.21561
       -1.23029
       -1.22239
       -1.16421
       -1.29390
       -1.25413
       -1.19617
       -1.17677
       -1.28704
       -1.18364
       -1.13231
       -1.22386
       -1.10948
       -1.23755
       -1.24951
       -1.10962
       -1.09390
       -1.30137
       -1.21984
       -1.26306
       -1.18339
       -1.12718
       -1.10413
       -1.15551
       -1.02675
       -1.22832
       -1.18964
       -1.20163
       -1.26291
       -1.12491
       -1.12537
       -1.11950
       -1.20365
       -1.08630
       -1.17050
       -1.19137
       -1.22951
       -1.08537
       -1.22787
       -1.18437
       -1.22756
       -1.21226
       -1.21593
       -0.99897
       -1.06247
       -1.28984
       -1.17771
       -1.21446
       -1.15030
       -1.02196
       -1.19955
       -1.07248
       -1.16481
       -1.13672
       -1.14297
       -1.16745
       -1.09682
       -1.24549
       -1.08096
       -1.03083
       -1.19908
       -1.25907
       -1.20996
       -1.15123
       -1.09180
       -1.13503
       -1.07537
       -1.23025
       -1.17690
       -1.00445
       -1.18421
       -1.27377
       -1.22560
       -1.15822
       -1.17435
       -1.20500
       -1.02109
       -1.18251
       -1.16066
       -1.14797
       -0.94955
       -0.96196
       -0.99823
       -1.00524
       -1.12341
       -1.10635
       -1.18719
       -1.21356
       -1.20191
       -1.20547
       -1.21793
       -1.15465
       -1.24084
       -1.06592
       -1.23840
       -1.14311
       -1.24997
       -1.13729
       -1.26923
       -1.22552
       -1.13629
       -1.08714
       -1.19470
       -1.23093
       -1.14644
       -1.09756
       -1.06251
       -1.05945
       -1.25701
       -1.15051
       -1.13367
       -1.20539
       -1.16030
       -1.17428
       -1.09836
       -1.12242
       -1.19859
       -1.23656
       -1.13952
       -1.11882
       -1.12999
       -1.16712
       -1.17270
       -1.20848
       -1.15498
       -1.15393
       -1.28107
       -1.21990
       -1.26628
       -1.20906
       -1.22297
       -1.23316
       -1.05698
       -1.20913
       -1.14512
       -1.22888
       -1.16197
       -1.14050
       -1.14319
       -1.16777
       -1.26573
       -1.19054
       -1.11896
       -1.24367
       -1.20640
       -1.13860
       -1.18175
       -1.29572
       -1.19046
       -1.10191
       -1.26606
       -1.28755
       -1.27374
       -1.17747
       -1.24007
       -1.10682
       -1.20526
       -1.01375
       -1.31758
       -1.31045
       -1.25116
       -1.24573
       -1.23632
       -1.16649
       -1.28489
       -1.22243
       -1.18281
       -1.15907
       -1.24884
       -1.17693
       -1.13896
       -1.21147
       -1.11515
       -1.24137
       -1.22606
       -1.10457
       -1.13001
       -1.31719
       -1.21884
       -1.24720
       -1.19353
       -1.13125
       -1.10578
       -1.11936
       -1.02563
       -1.22786
       -1.14202
       -1.22180
       -1.24371
       -1.17902
       -1.12819
       -1.13207
       -1.19767
       -1.10018
       -1.18436
       -1.21697
       -1.23321
       -1.08996
       -1.24100
       -1.22224
       -1.21308
       -1.21642
       -1.22782
       -1.02192
       -1.03694
       -1.27934
       -1.18976
       -1.19990
       -1.17093
       -1.00521
       -1.20366
       -1.07904
       -1.14977
       -1.12708
       -1.16146
       -1.15443
       -1.11063
       -1.22264
       -1.10136
       -1.05002
       -1.18704
       -1.23442
       -1.22796
       -1.15653
       -1.09175
       -1.12374
       -1.09784
       -1.23545
       -1.15572
       -1.01344
       -1.23157
       -1.25154
       -1.23849
       -1.15839
       -1.19261
       -1.21677
       -1.04138
       -1.17856
       -1.14236
       -1.14135
       -0.96944
       -0.94013
       -1.01920
       -1.00738
       -1.11282
       -1.08177
       -1.18444
       -1.22507
       -1.19133
       -1.21719
       -1.20878
       -1.15955
       -1.21676
       -1.07853
       -1.22082
       -1.15569
       -1.23950
       -1.13161
       -1.23534
       -1.25471
       -1.13722
       -1.08925
       -1.18937
       -1.21900
       -1.13187
       -1.11604
       -1.08475
       -1.06345
       -1.25009
       -1.14000
       -1.13796
       -1.17550
       -1.19730
       -1.20017
       -1.11328
       -1.13639
       -1.19630
       -1.23060
       -1.14620
       -1.09319
       -1.14119
       -1.15703
       -1.16731
       -1.23311
       -1.13207
       -1.14655
       -1.23801
       -1.19739
       -1.24682
       -1.17674
       -1.20432
       -1.21660
       -1.05240
       -1.19138
       -1.14202
       -1.22160
       -1.15949
       -1.16133
       -1.15356
       -1.14592
       -1.28087
       -1.15814
       -1.11836
       -1.25155
       -1.20637
       -1.12622
       -1.18949
       -1.25500
       -1.18778
       -1.11993
       -1.22729
       -1.29844
       -1.23735
       -1.18275
       -1.27319
       -1.10806
       -1.21175
       -0.99981
       -1.28039
       -1.31429
       -1.24752
       -1.21447
       -1.21082
       -1.17288
       -1.26589
       -1.24037
       -1.17284
       -1.20152
       -1.23742
       -1.15492
       -1.13201
       -1.19217
       -1.10440
       -1.23358
       -1.23193
       -1.08569
       -1.13419
       -1.30325
       -1.21437
       -1.27389
       -1.16962
       -1.14050
       -1.11660
       -1.12401
       -1.02693
       -1.26369
       -1.15976
       -1.25530
       -1.24528
       -1.18154
       -1.11567
       -1.08941
       -1.21100
       -1.06293
       -1.16518
       -1.22429
       -1.21886
       -1.06774
       -1.22217
       -1.17224
       -1.24292
       -1.19343
       -1.21599
       -1.03030
       -1.05598
       -1.29666
       -1.18263
       -1.18194
       -1.16343
       -1.02426
       -1.22019
       -1.08952
       -1.12363
       -1.12089
       -1.19457
       -1.17213
       -1.11223
       -1.22497
       -1.11629
       -1.06642
       -1.17705
       -1.19917
       -1.25410
       -1.15339
       -1.06855
       -1.11478
       -1.09851
       -1.28252
       -1.18325
       -1.03117
       -1.20135
       -1.27596
       -1.24057
       -1.15540
       -1.17108
       -1.25063
       -1.02635
       -1.19777
       -1.13451
       -1.15527
       -0.98831
       -0.95148
       -1.03077
       -1.02727
       -1.11975
       -1.08298
       -1.19735
       -1.21178
       -1.18278
       -1.22837
       -1.21546
       -1.15517
       -1.20640
       -1.09482
       -1.21993
       -1.17827
       -1.25417
       -1.13707
       -1.23966
       -1.23173
       -1.15744
       -1.11125
       -1.17799
       -1.20840
       -1.12519
       -1.12633
       -1.06288
       -1.05913
       -1.24641
       -1.14031
       -1.14145
       -1.18526
       -1.17903
       -1.18610
       -1.11186
       -1.11555
       -1.19034
       -1.24088
       -1.17254
       -1.11894
       -1.14535
       -1.12472
       -1.20502
       -1.23389
       -1.12397
       -1.12728
       -1.23413
       -1.19913
       -1.22967
       -1.18919
       -1.17062
       -1.19897
       -1.06750
       -1.19407
       -1.15943
       -1.23918
       -1.16932
       -1.16696
       -1.15403
       -1.15284
       -1.28137
       -1.16304
       -1.11836
       -1.21266
       -1.17649
       -1.12543
       -1.18126
       -1.25862
       -1.20686
       -1.11813
       -1.27190
       -1.26585
       -1.27249
       -1.18657
       -1.27481
       -1.12767
       -1.21687
       -1.02879
       -1.24626
       -1.29943
       -1.24062
       -1.25339
       -1.21221
       -1.14740
       -1.25614
       -1.22458
       -1.15366
       -1.21900
       -1.24930
       -1.14729
       -1.11624
       -1.19310
       -1.09614
       -1.22327
       -1.23253
       -1.06604
       -1.13882
       -1.26922
       -1.20122
       -1.27943
       -1.17256
       -1.15344
       -1.11040
       -1.11691
       -1.00117
       -1.22545
       -1.13930
       -1.24996
       -1.24661
       -1.16734
       -1.12085
       -1.12731
       -1.21934
       -1.05973
       -1.20453
       -1.21682
       -1.24754
       -1.07374
       -1.23380
       -1.16001
       -1.23937
       -1.21968
       -1.20623
       -1.02879
       -1.08130
       -1.27958
       -1.17377
       -1.21109
       -1.15379
       -1.03073
       -1.19085
       -1.08439
       -1.15711
       -1.13195
       -1.19013
       -1.15820
       -1.13298
       -1.23771
       -1.11963
       -1.07407
       -1.23194
       -1.21174
       -1.26586
       -1.14915
       -1.08707
       -1.08477
       -1.13702
       -1.30015
       -1.17737
       -1.01936
       -1.23241
       -1.26108
       -1.23606
       -1.16397
       -1.18031
       -1.23694
       -1.01947
       -1.19381
       -1.14026
       -1.16364
       -1.01206
       -0.93321
       -1.00959
       -1.03302
       -1.14148
       -1.07975
       -1.24437
       -1.20595
       -1.22834
       -1.23775
       -1.20265
       -1.15598
       -1.23237
       -1.09286
       -1.19657
       -1.16132
       -1.23837
       -1.12649
       -1.21639
       -1.24999
       -1.16464
       -1.15150
       -1.17367
       -1.22099
       -1.09678
       -1.13353
       -1.06550
       -1.05033
       -1.24966
       -1.10295
       -1.12590
       -1.20377
       -1.15799
       -1.16195
       -1.08789
       -1.09877
       -1.14849
       -1.26448
       -1.13692
       -1.09176
       -1.15228
       -1.13063
       -1.16999
       -1.23363
       -1.13826
       -1.12073
       -1.24682
       -1.19848
       -1.22319
       -1.14430
       -1.16258
       -1.16818
       -1.05975
       -1.21457
       -1.15107
       -1.23471
       -1.16091
       -1.16067
       -1.14298
       -1.11972
       -1.30034
       -1.18605
       -1.13280
       -1.23875
       -1.20041
       -1.11801
       -1.16674
       -1.24947
       -1.19308
       -1.12789
       -1.27289
       -1.25439
       -1.27677
       -1.18597
       -1.27102
       -1.13921
       -1.19343
       -1.06052
       -1.25557
       -1.32546
       -1.26355
       -1.24078
       -1.22668
       -1.16613
       -1.25794
       -1.21906
       -1.16102
       -1.19955
       -1.21333
       -1.15964
       -1.11935
       -1.20493
       -1.07165
       -1.19273
       -1.23435
       -1.06553
       -1.11184
       -1.26396
       -1.20036
       -1.31007
       -1.20065
       -1.18159
       -1.13136
       -1.15039
       -1.02689
       -1.23714
       -1.13087
       -1.25859
       -1.23416
       -1.15739
       -1.11710
       -1.13445
       -1.24864
       -1.03055
       -1.19444
       -1.19275
       -1.27607
       -1.05979
       -1.20851
       -1.16661
       -1.22466
       -1.21668
       -1.22000
       -1.05267
       -1.07147
       -1.26501
       -1.23361
       -1.19944
       -1.15518
       -1.03799
       -1.20437
       -1.09655
       -1.16604
       -1.13961
       -1.19457
       -1.11922
       -1.11722
       -1.22694
       -1.11358
       -1.07261
       -1.25418
       -1.19733
       -1.24878
       -1.13032
       -1.08135
       -1.09637
       -1.15126
       -1.26317
       -1.18258
       -1.02694
       -1.21525
       -1.26419
       -1.19377
       -1.16713
       -1.18349
       -1.25221
       -1.03267
       -1.23118
       -1.12532
       -1.10408
       -1.01711
       -0.93245
       -1.02103
       -1.04896
       -1.17138
       -1.11156
       -1.22012
       -1.20649
       -1.22093
       -1.22874
       -1.15717
       -1.16308
       -1.23835
       -1.09275
       -1.20625
       -1.16325
       -1.24337
       -1.12372
       -1.22514
       -1.23121
       -1.15154
       -1.13735
       -1.18329
       -1.23457
       -1.07145
       -1.14981
       -1.04688
       -1.05182
       -1.22698
       -1.10991
       -1.12176
       -1.21440
       -1.16076
       -1.16843
       -1.14034
       -1.10558
       -1.17614
       -1.25408
       -1.11795
       -1.09888
       -1.15553
       -1.09467
       -1.16226
       -1.21956
       -1.15473
       -1.11139
       -1.22546
       -1.22348
       -1.22056
       -1.16086
       -1.14833
       -1.14812
       -1.06436
       -1.22339
       -1.17593
       -1.23780
       -1.15415
       -1.16168
       -1.18343
       -1.16046
       -1.26307
       -1.18598
       -1.13288
       -1.23972
       -1.17549
       -1.12096
       -1.17192
       -1.27006
       -1.19027
       -1.13008
       -1.27208
       -1.25301
       -1.26128
       -1.17164
       -1.26362
       -1.11460
       -1.18816
       -1.05328
       -1.23701
       -1.33982
       -1.27243
       -1.23823
       -1.21202
       -1.13521
       -1.21924
       -1.21751
       -1.18748
       -1.19822
       -1.20263
       -1.13391
       -1.16467
       -1.20703
       -1.09362
       -1.21339
       -1.21635
       -1.06393
       -1.11582
       -1.22161
       -1.19866
       -1.32400
       -1.18263
       -1.16088
       -1.11265
       -1.15349
       -1.01929
       -1.24526
       -1.10102
       -1.25735
       -1.25578
       -1.16954
       -1.10839
       -1.13955
       -1.23001
       -1.02532
       -1.18492
       -1.17868
       -1.22711
       -1.06032
       -1.21912
       -1.17628
       -1.23932
       -1.23959
       -1.22714
       -1.05996
       -1.05877
       -1.24415
       -1.20264
       -1.20286
       -1.16240
       -1.02880
       -1.18135
       -1.08732
       -1.17260
       -1.16524
       -1.19760
       -1.15094
       -1.09609
       -1.23901
       -1.07180
       -1.07052
       -1.22030
       -1.19170
       -1.23789
       -1.16099
       -1.08223
       -1.10226
       -1.16575
       -1.27081
       -1.19974
       -1.03085
       -1.20154
       -1.26122
       -1.19098
       -1.18193
       -1.14968
       -1.28454
       -1.02822
       -1.20684
       -1.12552
       -1.10212
       -1.03683
       -0.92558
       -1.01274
       -1.06491
       -1.19502
       -1.10188
       -1.21711
       -1.18840
       -1.23431
       -1.19416
       -1.17985
       -1.16439
       -1.22656
       -1.08848
       -1.21568
       -1.15362
       -1.23843
       -1.13355
       -1.21405
       -1.19839
       -1.13944
       -1.11716
       -1.20361
       -1.20032
       -1.09920
       -1.12898
       -1.06414
       -1.04858
       -1.23920
       -1.14010
       -1.12715
       -1.23314
       -1.19111
       -1.15517
       -1.15431
       -1.10385
       -1.19688
       -1.24159
       -1.11565
       -1.11839
       -1.15603
       -1.05941
       -1.17519
       -1.24099
       -1.16464
       -1.13031
       -1.22473
       -1.22043
       -1.20414
       -1.14782
       -1.15730
       -1.16995
       -1.04775
       -1.22942
       -1.18204
       -1.20711
       -1.14810
       -1.18483
       -1.17681
       -1.19127
       -1.28413
       -1.16471
       -1.12719
       -1.20855
       -1.16578
       -1.11819
       -1.18977
       -1.25979
       -1.20558
       -1.13445
       -1.27128
       -1.25259
       -1.23614
       -1.17643
       -1.25149
       -1.09473
       -1.19665
       -1.06818
       -1.23398
       -1.34191
       -1.25736
       -1.24736
       -1.23536
       -1.14787
       -1.21071
       -1.23979
       -1.15139
       -1.19100
       -1.20508
       -1.11800
       -1.16611
       -1.24062
       -1.06287
       -1.22679
       -1.18520
       -1.08487
       -1.10748
       -1.22986
       -1.17280
       -1.32111
       -1.15672
       -1.13156
       -1.12369
       -1.14931
       -0.99844
       -1.23770
       -1.11703
       -1.25347
       -1.23786
       -1.19653
       -1.12063
       -1.11975
       -1.24016
       -1.02662
       -1.18380
       -1.16211
       -1.24013
       -1.04597
       -1.22923
       -1.19368
       -1.22904
       -1.21222
       -1.22544
       -1.04789
       -1.06958
       -1.22706
       -1.19946
       -1.21664
       -1.15500
       -1.06309
       -1.19395
       -1.09218
       -1.15558
       -1.15203
       -1.18886
       -1.16513
       -1.11035
       -1.23234
       -1.04294
       -1.04194
       -1.21940
       -1.17119
       -1.23766
       -1.18944
       -1.08973
       -1.12699
       -1.15694
       -1.23540
       -1.20259
       -1.03412
       -1.20342
       -1.24213
       -1.18200
       -1.14973
       -1.14648
       -1.25515
       -1.03345
       -1.18915
       -1.11468
       -1.11461
       -1.00948
       -0.92187
       -0.95917
       -1.06379
       -1.19123
       -1.09100
       -1.21859
       -1.15310
       -1.22834
       -1.21496
       -1.19872
       -1.17150
       -1.25430
       -1.08293
       -1.22892
       -1.15100
       -1.22769
       -1.12074
       -1.23328
       -1.18511
       -1.16030
       -1.12989
       -1.19722
       -1.20689
       -1.12423
       -1.11579
       -1.08469
       -1.06084
       -1.21509
       -1.12585
       -1.14969
       -1.21059
       -1.18626
       -1.14244
       -1.15064
       -1.09689
       -1.17425
       -1.24263
       -1.12887
       -1.11393
       -1.15338
       -1.07140
       -1.18556
       -1.18884
       -1.12842
       -1.14163
       -1.26266
       -1.19327
       -1.22062
       -1.17240
       -1.14746
       -1.16750
       -1.05132
       -1.20792
       -1.17627
       -1.22192
       -1.15233
       -1.19208
       -1.14513
       -1.16330
       -1.27708
       -1.14358
       -1.11127
       -1.21632
       -1.15109
       -1.11894
       -1.15918
       -1.27919
       -1.19074
       -1.16286
       -1.26009
       -1.25347
       -1.21797
       -1.18063
       -1.24473
       -1.08905
       -1.16787
       -1.06043
       -1.26354
       -1.30810
       -1.24299
       -1.20633
       -1.26120
       -1.15409
       -1.22689
       -1.23947
       -1.15328
       -1.21140
       -1.23162
       -1.09934
       -1.14651
       -1.23005
       -1.03537
       -1.20704
       -1.18329
       -1.10942
       -1.12458
       -1.24608
       -1.17560
       -1.31225
       -1.17705
       -1.12764
       -1.11642
       -1.09535
       -1.02421
       -1.25549
       -1.10644
       -1.24616
       -1.21093
       -1.21151
       -1.13153
       -1.11632
       -1.23518
       -1.06606
       -1.17197
       -1.17794
       -1.23874
       -1.05207
       -1.26878
       -1.18126
       -1.22974
       -1.19733
       -1.19459
       -1.02312
       -1.06667
       -1.24151
       -1.21296
       -1.21075
       -1.14617
       -1.06989
       -1.18346
       -1.10378
       -1.14949
       -1.16733
       -1.17433
       -1.16296
       -1.10262
       -1.21035
       -1.06600
       -1.03299
       -1.20601
       -1.17695
       -1.24475
       -1.18769
       -1.09046
       -1.14753
       -1.12616
       -1.22753
       -1.17864
       -1.05992
       -1.23016
       -1.26172
       -1.23505
       -1.13213
       -1.12625
       -1.25300
       -1.04278
       -1.17667
       -1.11553
       -1.08947
       -1.01638
       -0.89487
       -0.93119
       -1.04388
       -1.16062
       -1.08189
       -1.20679
       -1.17583
       -1.21220
       -1.20867
       -1.16281
       -1.17784
       -1.26389
       -1.07482
       -1.20777
       -1.13710
       -1.23558
       -1.14462
       -1.23480
       -1.19207
       -1.13956
       -1.11927
       -1.22903
       -1.21797
       -1.11690
       -1.11539
       -1.10002
       -1.05481
       -1.19538
       -1.13250
       -1.12435
       -1.22003
       -1.16495
       -1.15036
       -1.11407
       -1.11782
       -1.18067
       -1.25013
       -1.11771
       -1.11268
       -1.15055
       -1.07204
       -1.23185
       -1.20888
       -1.13480
       -1.12448
       -1.26739
       -1.19568
       -1.22430
       -1.18763
       -1.14481
       -1.18107
       -1.04479
       -1.21066
       -1.17374
       -1.23139
       -1.17484
       -1.17031
       -1.15119
       -1.19360
       -1.30585
       -1.13480
       -1.13651
       -1.24866
       -1.18787
       -1.11308
       -1.13656
       -1.29661
       -1.15197
       -1.15085
       -1.25491
       -1.23499
       -1.24569
       -1.19206
       -1.27696
       -1.08242
       -1.18170
       -1.03949
       -1.29252
       -1.30669
       -1.25159
       -1.20033
       -1.24904
       -1.16313
       -1.23096
       -1.22840
       -1.17164
       -1.18999
       -1.23878
       -1.13315
       -1.18689
       -1.22144
       -1.04596
       -1.23747
       -1.17501
       -1.09901
       -1.11922
       -1.24875
       -1.17754
       -1.28517
       -1.16907
       -1.13495
       -1.15535
       -1.09591
       -1.02300
       -1.24474
       -1.12237
       -1.24229
       -1.21446
       -1.20326
       -1.13960
       -1.07819
       -1.21712
       -1.04011
       -1.19307
       -1.14871
       -1.21222
       -1.07398
       -1.27001
       -1.19669
       -1.22315
       -1.17980
       -1.16147
       -0.99994
       -1.09578
       -1.23342
       -1.25043
       -1.20031
       -1.12564
       -1.10886
       -1.18539
       -1.11530
       -1.19451
       -1.14504
       -1.18597
       -1.17500
       -1.09894
       -1.23165
       -1.06035
       -1.04458
       -1.21969
       -1.18075
       -1.24334
       -1.17391
       -1.08255
       -1.12538
       -1.13201
       -1.22886
       -1.14700
       -1.08228
       -1.25080
       -1.24700
       -1.24459
       -1.12975
       -1.10259
       -1.25222
       -1.02691
       -1.18914
       -1.14311
       -1.11486
       -1.02964
       -0.88813
       -0.92860
       -1.03710
       -1.11579
       -1.09869
       -1.18267
       -1.19911
       -1.15951
       -1.19235
       -1.17846
       -1.16696
       -1.23345
       -1.08294
       -1.17838
       -1.16361
       -1.24284
       -1.12508
       -1.24153
       -1.22294
       -1.15890
       -1.11521
       -1.24119
       -1.18493
       -1.13708
       -1.12631
       -1.08756
       -1.05133
       -1.18070
       -1.16166
       -1.10258
       -1.17526
       -1.18910
       -1.16814
       -1.10619
       -1.11365
       -1.15346
       -1.26155
       -1.13684
       -1.11519
       -1.15095
       -1.06398
       -1.20229
       -1.23214
       -1.17776
       -1.13103
       -1.25597
       -1.21689
       -1.20712
       -1.18600
       -1.17130
       -1.19660
       -1.04146
       -1.20390
       -1.17047
       -1.24533
       -1.14016
       -1.16035
       -1.15550
       -1.17156
       -1.27683
       -1.14666
       -1.11293
       -1.21998
       -1.14428
       -1.08512
       -1.13105
       -1.28967
       -1.12142
       -1.12908
       -1.26182
       -1.21319
       -1.25851
       -1.17280
       -1.24901
       -1.07725
       -1.19181
       -1.06569
       -1.26318
       -1.31580
       -1.23456
       -1.21108
       -1.25375
       -1.15519
       -1.24579
       -1.23155
       -1.14336
       -1.12921
       -1.21921
       -1.12009
       -1.15498
       -1.21791
       -1.03138
       -1.24016
       -1.19203
       -1.10388
       -1.09558
       -1.25452
       -1.13118
       -1.29665
       -1.16189
       -1.11870
       -1.16375
       -1.10561
       -1.02658
       -1.23531
       -1.09275
       -1.23537
       -1.24694
       -1.16973
       -1.13801
       -1.12578
       -1.21528
       -1.06544
       -1.21649
       -1.19229
       -1.20089
       -1.06418
       -1.22453
       -1.18916
       -1.23301
       -1.14977
       -1.16347
       -0.99523
       -1.12840
       -1.24945
       -1.26745
       -1.17554
       -1.09031
       -1.12969
       -1.19707
       -1.13158
       -1.19462
       -1.14604
       -1.21034
       -1.16462
       -1.07144
       -1.22952
       -1.05823
       -1.03387
       -1.24452
       -1.17953
       -1.21980
       -1.15008
       -1.07959
       -1.13800
       -1.12600
       -1.19477
       -1.14675
       -1.07528
       -1.25774
       -1.26409
       -1.22984
       -1.11944
       -1.10775
       -1.21787
       -1.01579
       -1.16044
       -1.15700
       -1.11390
       -1.03228
       -0.87293
       -0.94081
       -1.05961
       -1.13524
       -1.12491
       -1.19893
       -1.21042
       -1.15587
       -1.16718
       -1.17791
       -1.19156
       -1.22163
       -1.05819
       -1.20943
       -1.17828
       -1.23174
       -1.15557
       -1.21775
       -1.21275
       -1.15862
       -1.12816
       -1.23716
       -1.21951
       -1.15319
       -1.13802
       -1.07217
       -1.04382
       -1.18229
       -1.13181
       -1.12428
       -1.16687
       -1.17939
       -1.14385
       -1.09298
       -1.13528
       -1.15079
       -1.26993
       -1.13024
       -1.09056
       -1.16303
       -1.08458
       -1.20295
       -1.22326
       -1.19363
       -1.12304
       -1.20984
       -1.18235
       -1.18795
       -1.17784
       -1.15453
       -1.21317
       -1.08168
       -1.18020
       -1.18072
       -1.25118
       -1.14440
       -1.14653
       -1.15923
       -1.15715
       -1.27980
       -1.17581
       -1.12589
       -1.23537
       -1.13247
       -1.09792
       -1.14731
       -1.27030
       -1.12489
       -1.13081
       -1.28365
       -1.19874
       -1.27416
       -1.16949
       -1.26483
       -1.08803
       -1.19149
       -1.05948
       -1.21817
       -1.28934
       -1.23515
       -1.25650
       -1.24182
       -1.17215
       -1.21914
       -1.23810
       -1.14513
       -1.16098
       -1.22119
       -1.14071
       -1.14710
       -1.20904
       -1.05110
       -1.23178
       -1.22460
       -1.13337
       -1.10301
       -1.24474
       -1.14587
       -1.27910
       -1.15794
       -1.10993
       -1.15421
       -1.10799
       -1.03237
       -1.22765
       -1.11953
       -1.21841
       -1.21092
       -1.14689
       -1.12025
       -1.11406
       -1.18499
       -1.08509
       -1.21300
       -1.18018
       -1.22806
       -1.07374
       -1.26868
       -1.19278
       -1.19087
       -1.18062
       -1.16341
       -0.97043
       -1.12367
       -1.23851
       -1.22371
       -1.17050
       -1.10382
       -1.12369
       -1.15842
       -1.10585
       -1.19064
       -1.13132
       -1.22053
       -1.13953
       -1.08175
       -1.25767
       -1.06198
       -1.03650
       -1.24164
       -1.18975
       -1.20822
       -1.15140
       -1.11341
       -1.15577
       -1.13116
       -1.21934
       -1.16316
       -1.06910
       -1.24440
       -1.26905
       -1.22601
       -1.11890
       -1.11241
       -1.20728
       -0.99464
       -1.20288
       -1.14361
       -1.11145
       -1.03470
       -0.86909
       -0.97870
       -1.04561
       -1.14077
       -1.13174
       -1.18232
       -1.23389
       -1.16015
       -1.20258
       -1.17375
       -1.15992
       -1.22967
       -1.07995
       -1.20382
       -1.15418
       -1.24344
       -1.15498
       -1.23075
       -1.20611
       -1.16646
       -1.14060
       -1.24700
       -1.24151
       -1.13740
       -1.12980
       -1.08152
       -1.04530
       -1.15561
       -1.15262
       -1.10882
       -1.18850
       -1.18114
       -1.17312
       -1.13062
       -1.13828
       -1.15636
       -1.28955
       -1.10520
       -1.09310
       -1.15451
       -1.09896
       -1.15923
       -1.19988
       -1.14940
       -1.10333
       -1.17123
       -1.17828
       -1.21323
       -1.16892
       -1.14249
       -1.15306
       -1.10251
       -1.20484
       -1.13720
       -1.25163
       -1.13030
       -1.15692
       -1.15958
       -1.15580
       -1.29039
       -1.14032
       -1.09780
       -1.25925
       -1.15995
       -1.10820
       -1.14915
       -1.29504
       -1.14953
       -1.13822
       -1.25547
       -1.21235
       -1.30335
       -1.17240
       -1.29729
       -1.09426
       -1.18653
       -1.06305
       -1.23599
       -1.29842
       -1.24749
       -1.25180
       -1.22744
       -1.15399
       -1.21305
       -1.23608
       -1.14451
       -1.18575
       -1.22717
       -1.12642
       -1.08379
       -1.18283
       -1.03380
       -1.24224
       -1.22284
       -1.11737
       -1.11650
       -1.26414
       -1.15534
       -1.26703
       -1.18765
       -1.11958
       -1.12533
       -1.10515
       -1.01113
       -1.21591
       -1.09448
       -1.18405
       -1.22331
       -1.15796
       -1.10659
       -1.13081
       -1.20359
       -1.06029
       -1.26931
       -1.16351
       -1.17525
       -1.06409
       -1.28944
       -1.19581
       -1.16167
       -1.17908
       -1.15124
       -1.01407
       -1.09586
       -1.24187
       -1.19868
       -1.16941
       -1.08942
       -1.12498
       -1.17329
       -1.06085
       -1.18275
       -1.13614
       -1.20130
       -1.13757
       -1.10716
       -1.25907
       -1.05523
       -1.04170
       -1.24264
       -1.20845
       -1.20421
       -1.12777
       -1.12835
       -1.17301
       -1.17018
       -1.21954
       -1.14785
       -1.02578
       -1.24075
       -1.24478
       -1.24946
       -1.11583
       -1.09955
       -1.24011
       -1.00141
       -1.19377
       -1.11145
       -1.11521
       -1.04318
       -0.89464
       -1.01220
       -1.07730
       -1.11152
       -1.13559
       -1.15200
       -1.23691
       -1.17553
       -1.22636
       -1.16811
       -1.15431
       -1.23627
       -1.09247
       -1.21832
       -1.13812
       -1.23904
       -1.15944
       -1.22621
       -1.21851
       -1.15288
       -1.12098
       -1.23814
       -1.22242
       -1.14335
       -1.15576
       -1.06892
       -1.03733
       -1.12083
       -1.14803
       -1.12586
       -1.16696
       -1.15906
       -1.16921
       -1.13051
       -1.12429
       -1.16120
       -1.26998
       -1.09978
       -1.08493
       -1.16245
       -1.11102
       -1.15781
       -1.20506
       -1.15811
       -1.10150
       -1.19409
       -1.20480
       -1.22115
       -1.15043
       -1.17414
       -1.15794
       -1.08940
       -1.20791
       -1.13019
       -1.25002
       -1.13626
       -1.19307
       -1.17337
       -1.17591
       -1.28971
       -1.13822
       -1.11087
       -1.26408
       -1.14811
       -1.15708
       -1.16719
       -1.27871
       -1.14534
       -1.13848
       -1.25355
       -1.20603
       -1.28504
       -1.19225
       -1.29386
       -1.09237
       -1.18411
       -1.05481
       -1.24322
       -1.29161
       -1.24250
       -1.26182
       -1.23500
       -1.14239
       -1.20976
       -1.25199
       -1.12758
       -1.19560
       -1.26596
       -1.17092
       -1.08315
       -1.17957
       -1.04732
       -1.21671
       -1.22834
       -1.11551
       -1.15586
       -1.27256
       -1.16100
       -1.26510
       -1.18419
       -1.13375
       -1.11705
       -1.10123
       -1.01213
       -1.20750
       -1.10215
       -1.20429
       -1.24843
       -1.15358
       -1.12210
       -1.14973
       -1.18856
       -1.08237
       -1.21786
       -1.14443
       -1.18999
       -1.07399
       -1.24818
       -1.20664
       -1.17387
       -1.19979
       -1.12973
       -0.98901
       -1.10609
       -1.26090
       -1.21975
       -1.16634
       -1.10319
       -1.12269
       -1.18155
       -1.07720
       -1.14199
       -1.11479
       -1.19744
       -1.10030
       -1.05579
       -1.25437
       -1.01896
       -1.06655
       -1.21325
       -1.22904
       -1.21001
       -1.13112
       -1.08369
       -1.14730
       -1.15842
       -1.24659
       -1.13564
       -1.02725
       -1.23490
       -1.25471
       -1.25102
       -1.10730
       -1.10673
       -1.23676
       -1.01393
       -1.17937
       -1.07256
       -1.12487
       -1.04659
       -0.88812
       -1.02161
       -1.05342
       -1.09405
       -1.13641
       -1.14149
       -1.19639
       -1.19285
       -1.19716
       -1.18606
       -1.14964
       -1.24172
       -1.09393
       -1.17742
       -1.10330
       -1.20440
       -1.15773
       -1.23797
       -1.23160
       -1.15817
       -1.08956
       -1.22265
       -1.24388
       -1.14410
       -1.15291
       -1.09020
       -1.00435
       -1.13063
       -1.12424
       -1.11173
       -1.16197
       -1.16930
       -1.16236
       -1.11390
       -1.07665
       -1.17263
       -1.25820
       -1.11435
       -1.06862
       -1.19236
       -1.12704
       -1.14901
       -1.21317
       -1.15174
       -1.09778
       -1.21984
       -1.24147
       -1.19915
       -1.16248
       -1.18720
       -1.16014
       -1.09799
       -1.19645
       -1.14695
       -1.22948
       -1.14019
       -1.16913
       -1.15718
       -1.16700
       -1.27721
       -1.15960
       -1.13389
       -1.27821
       -1.16438
       -1.17184
       -1.19221
       -1.27080
       -1.17903
       -1.16686
       -1.26656
       -1.24747
       -1.28768
       -1.21251
       -1.29460
       -1.05554
       -1.19575
       -1.04704
       -1.23224
       -1.28776
       -1.26317
       -1.27202
       -1.23038
       -1.14356
       -1.21015
       -1.24771
       -1.12943
       -1.17015
       -1.25470
       -1.14824
       -1.07572
       -1.16622
       -1.03105
       -1.17756
       -1.21175
       -1.12054
       -1.15375
       -1.27468
       -1.14277
       -1.27553
       -1.17845
       -1.14940
       -1.11301
       -1.08395
       -0.99588
       -1.18845
       -1.11179
       -1.22298
       -1.20921
       -1.15478
       -1.11670
       -1.16852
       -1.21212
       -1.05078
       -1.19208
       -1.15863
       -1.19898
       -1.08911
       -1.24725
       -1.18105
       -1.17483
       -1.21696
       -1.11556
       -0.95353
       -1.09578
       -1.23122
       -1.19300
       -1.15825
       -1.11073
       -1.12967
       -1.19138
       -1.07807
       -1.13091
       -1.10683
       -1.18604
       -1.13145
       -1.05148
       -1.24306
       -1.01233
       -1.05443
       -1.21333
       -1.22985
       -1.22291
       -1.14694
       -1.10417
       -1.15081
       -1.13265
       -1.23137
       -1.15077
       -1.04370
       -1.19810
       -1.24056
       -1.23937
       -1.11760
       -1.14239
       -1.21298
       -1.01244
       -1.16801
       -1.05609
       -1.10856
       -1.03150
       -0.90536
       -1.03403
       -1.06425
       -1.12641
       -1.12565
       -1.15048
       -1.17051
       -1.18414
       -1.19030
       -1.20567
       -1.13802
       -1.23666
       -1.13108
       -1.17834
       -1.08457
       -1.21710
       -1.14566
       -1.23159
       -1.21898
       -1.17848
       -1.07279
       -1.24574
       -1.27498
       -1.16054
       -1.14352
       -1.09279
       -1.00880
       -1.16376
       -1.11706
       -1.13241
       -1.15339
       -1.14653
       -1.17737
       -1.11005
       -1.07036
       -1.19611
       -1.24878
       -1.10542
       -1.08534
       -1.19343
       -1.10770
       -1.15963
       -1.21232
       -1.13998
       -1.08461
       -1.23985
       -1.19802
       -1.18091
       -1.14364
       -1.18246
       -1.16139
       -1.08202
       -1.19459
       -1.14854
       -1.22860
       -1.15259
       -1.12971
       -1.13269
       -1.19394
       -1.26771
       -1.15474
       -1.12346
       -1.28395
       -1.14241
       -1.16767
       -1.18691
       -1.30089
       -1.18105
       -1.18230
       -1.27890
       -1.22145
       -1.27407
       -1.20394
       -1.25574
       -1.05173
       -1.20992
       -1.01421
       -1.23783
       -1.26130
       -1.26119
       -1.25487
       -1.24617
       -1.16398
       -1.22158
       -1.23107
       -1.13134
       -1.14993
       -1.25508
       -1.14848
       -1.06579
       -1.16139
       -1.00025
       -1.20458
       -1.22448
       -1.08708
       -1.14269
       -1.28345
       -1.14249
       -1.28490
       -1.17835
       -1.14710
       -1.10899
       -1.09340
       -0.99583
       -1.19660
       -1.11737
       -1.23140
       -1.17443
       -1.15187
       -1.10743
       -1.14995
       -1.21135
       -1.07060
       -1.14289
       -1.16575
       -1.21039
       -1.11044
       -1.23587
       -1.20984
       -1.18009
       -1.20999
       -1.14464
       -0.94629
       -1.08280
       -1.24515
       -1.21994
       -1.17919
       -1.13253
       -1.12889
       -1.18019
       -1.09087
       -1.12051
       -1.08981
       -1.18063
       -1.13283
       -1.06189
       -1.23759
       -1.00330
       -1.04498
       -1.19876
       -1.21991
       -1.20557
       -1.11942
       -1.08809
       -1.16290
       -1.20034
       -1.26235
       -1.13384
       -1.07252
       -1.19827
       -1.21247
       -1.24884
       -1.12865
       -1.16926
       -1.19529
       -0.98965
       -1.16671
       -1.04489
       -1.12385
       -1.01909
       -0.89891
       -1.06307
       -1.07209
       -1.12459
       -1.11665
       -1.13095
       -1.15658
       -1.20735
       -1.17841
       -1.19700
       -1.14114
       -1.20036
       -1.10722
       -1.19582
       -1.10368
       -1.20197
       -1.13294
       -1.22502
       -1.25659
       -1.18845
       -1.08903
       -1.22889
       -1.27163
       -1.15476
       -1.14732
       -1.08427
       -1.00490
       -1.18458
       -1.11824
       -1.12616
       -1.18876
       -1.19215
       -1.15146
       -1.11959
       -1.07827
       -1.19712
       -1.22291
       -1.11499
       -1.12532
       -1.21114
       -1.14191
       -1.17493
       -1.20795
       -1.14865
       -1.07337
       -1.25600
       -1.19947
       -1.19785
       -1.13300
       -1.17959
       -1.14718
       -1.08442
       -1.18405
       -1.14963
       -1.20712
       -1.16066
       -1.14717
       -1.10668
       -1.18939
       -1.30099
       -1.18154
       -1.14839
       -1.24705
       -1.12975
       -1.12993
       -1.17384
       -1.25829
       -1.15002
       -1.18023
       -1.26609
       -1.23866
       -1.26753
       -1.21852
       -1.24246
       -1.01666
       -1.20860
       -1.04536
       -1.26105
       -1.24498
       -1.25077
       -1.23854
       -1.24756
       -1.15055
       -1.21985
       -1.25300
       -1.15860
       -1.12408
       -1.27365
       -1.14604
       -1.06503
       -1.18547
       -1.01367
       -1.19177
       -1.24767
       -1.11462
       -1.15734
       -1.26084
       -1.20265
       -1.26583
       -1.19683
       -1.13241
       -1.10458
       -1.10639
       -0.99872
       -1.21363
       -1.10157
       -1.21600
       -1.20378
       -1.16430
       -1.12372
       -1.16248
       -1.20719
       -1.06961
       -1.12377
       -1.15531
       -1.20026
       -1.07031
       -1.24160
       -1.20316
       -1.17360
       -1.21463
       -1.16071
       -0.93612
       -1.05294
       -1.24846
       -1.22473
       -1.18122
       -1.13049
       -1.13940
       -1.17836
       -1.11989
       -1.14912
       -1.10964
       -1.19847
       -1.13094
       -1.05443
       -1.22919
       -1.00673
       -1.06112
       -1.21181
       -1.21451
       -1.18686
       -1.10977
       -1.10407
       -1.17424
       -1.19334
       -1.29420
       -1.11680
       -1.06885
       -1.16861
       -1.22994
       -1.23707
       -1.11218
       -1.14309
       -1.22597
       -0.95961
       -1.17032
       -1.03837
       -1.11259
       -0.99743
       -0.89011
       -1.03638
       -1.05223
       -1.13121
       -1.11443
       -1.18335
       -1.16409
       -1.18574
       -1.15913
       -1.23112
       -1.13654
       -1.21762
       -1.10237
       -1.19675
       -1.10026
       -1.21443
       -1.12880
       -1.21376
       -1.26963
       -1.19263
       -1.09448
       -1.22697
       -1.25927
       -1.16254
       -1.16756
       -1.10622
       -1.02227
       -1.17329
       -1.10640
       -1.14169
       -1.20900
       -1.20159
       -1.17364
       -1.12100
       -1.08551
       -1.15954
       -1.24709
       -1.12455
       -1.09794
       -1.22000
       -1.15771
       -1.14892
       -1.19812
       -1.13843
       -1.07418
       -1.23114
       -1.18082
       -1.18168
       -1.11928
       -1.17965
       -1.14638
       -1.06094
       -1.19573
       -1.13768
       -1.20545
       -1.14707
       -1.14733
       -1.09716
       -1.19081
       -1.29428
       -1.14328
       -1.14989
       -1.23281
       -1.12964
       -1.13633
       -1.17191
       -1.31466
       -1.16993
       -1.16928
       -1.26521
       -1.22624
       -1.24435
       -1.19917
       -1.19849
       -1.02936
       -1.19120
       -1.05118
       -1.27898
       -1.27285
       -1.23369
       -1.25028
       -1.27148
       -1.15355
       -1.23378
       -1.24786
       -1.14805
       -1.15802
       -1.28756
       -1.15179
       -1.07385
       -1.19603
       -1.00231
       -1.21521
       -1.23134
       -1.12039
       -1.18571
       -1.24813
       -1.18117
       -1.28592
       -1.22692
       -1.11773
       -1.09794
       -1.11068
       -0.99072
       -1.24325
       -1.12486
       -1.21630
       -1.19733
       -1.16286
       -1.09533
       -1.14715
       -1.21883
       -1.06694
       -1.12018
       -1.13764
       -1.24130
       -1.10703
       -1.24921
       -1.20585
       -1.15938
       -1.18862
       -1.16414
       -0.92745
       -1.02179
       -1.21434
       -1.22176
       -1.19398
       -1.11536
       -1.14375
       -1.20299
       -1.10141
       -1.14772
       -1.09860
       -1.18194
       -1.14230
       -1.05327
       -1.24007
       -1.00479
       -1.04669
       -1.19119
       -1.21447
       -1.20448
       -1.13907
       -1.15853
       -1.15982
       -1.14933
       -1.29398
       -1.14630
       -1.05801
       -1.18818
       -1.21297
       -1.25674
       -1.07928
       -1.15882
       -1.24732
       -0.97006
       -1.16523
       -1.03701
       -1.13786
       -1.02621
       -0.92146
       -1.03801
       -1.04603
       -1.16228
       -1.10977
       -1.17556
       -1.17319
       -1.19636
       -1.17506
       -1.22176
       -1.16021
       -1.20993
       -1.07454
       -1.18209
       -1.09346
       -1.19720
       -1.11687
       -1.23059
       -1.23637
       -1.17725
       -1.11092
       -1.23636
       -1.21387
       -1.15788
       -1.15119
       -1.11731
       -1.01222
       -1.17845
       -1.13024
       -1.12035
       -1.20953
       -1.18664
       -1.18480
       -1.13151
       -1.10879
       -1.15578
       -1.22526
       -1.10804
       -1.09310
       -1.19742
       -1.16488
       -1.13712
       -1.16215
       -1.16168
       -1.07759
       -1.19900
       -1.17146
       -1.17796
       -1.12740
       -1.19937
       -1.16663
       -1.08466
       -1.19592
       -1.12745
       -1.17842
       -1.16676
       -1.13373
       -1.09055
       -1.21941
       -1.31107
       -1.13164
       -1.11241
       -1.24347
       -1.11946
       -1.17901
       -1.16479
       -1.27929
       -1.18393
       -1.17761
       -1.26844
       -1.22390
       -1.24134
       -1.19281
       -1.20369
       -1.05194
       -1.19823
       -1.05068
       -1.26515
       -1.28053
       -1.23097
       -1.26647
       -1.24835
       -1.13222
       -1.23836
       -1.25180
       -1.16919
       -1.14281
       -1.24406
       -1.15421
       -1.08995
       -1.17426
       -0.96229
       -1.19331
       -1.26773
       -1.13062
       -1.18389
       -1.22610
       -1.21097
       -1.29722
       -1.21469
       -1.11769
       -1.08265
       -1.09350
       -0.96128
       -1.20352
       -1.13445
       -1.21507
       -1.17504
       -1.14895
       -1.09441
       -1.11518
       -1.19940
       -1.08724
       -1.10864
       -1.15023
       -1.24911
       -1.09382
       -1.24899
       -1.16522
       -1.18747
       -1.17222
       -1.17235
       -0.93113
       -0.99130
       -1.21719
       -1.19841
       -1.18608
       -1.12778
       -1.13597
       -1.17278
       -1.10656
       -1.12376
       -1.07769
       -1.17739
       -1.09111
       -1.09311
       -1.20443
       -1.00203
       -1.02235
       -1.18877
       -1.21938
       -1.18801
       -1.14740
       -1.14715
       -1.16224
       -1.13974
       -1.27958
       -1.16351
       -1.05806
       -1.16498
       -1.22660
       -1.22012
       -1.08018
       -1.17169
       -1.23623
       -0.97533
       -1.16294
       -1.05357
       -1.11681
       -1.00459
       -0.91768
       -1.04712
       -1.06699
       -1.15557
       -1.11204
       -1.16570
       -1.17816
       -1.17946
       -1.16755
       -1.20438
       -1.15109
       -1.21580
       -1.08992
       -1.18341
       -1.11294
       -1.18914
       -1.10031
       -1.22882
       -1.22416
       -1.18967
       -1.09821
       -1.23444
       -1.20186
       -1.12036
       -1.16701
       -1.10881
       -1.03340
       -1.19140
       -1.14277
       -1.18072
       -1.22622
       -1.20440
       -1.19549
       -1.11818
       -1.10014
       -1.17936
       -1.23884
       -1.12121
       -1.09048
       -1.23163
       -1.16487
       -1.15082
       -1.19104
       -1.16736
       -1.07316
       -1.16019
       -1.15802
       -1.19061
       -1.15114
       -1.17720
       -1.15876
       -1.04497
       -1.19243
       -1.12176
       -1.18630
       -1.13960
       -1.17666
       -1.06065
       -1.20033
       -1.32438
       -1.13997
       -1.12951
       -1.23274
       -1.12205
       -1.20168
       -1.17412
       -1.27385
       -1.15368
       -1.16247
       -1.30223
       -1.24390
       -1.23274
       -1.19073
       -1.23212
       -1.07026
       -1.22358
       -1.04762
       -1.22460
       -1.32233
       -1.21565
       -1.24646
       -1.25282
       -1.16251
       -1.22683
       -1.22289
       -1.18377
       -1.12612
       -1.22381
       -1.16753
       -1.09951
       -1.15457
       -0.94199
       -1.20309
       -1.24394
       -1.11975
       -1.18772
       -1.19373
       -1.20186
       -1.29758
       -1.20483
       -1.12994
       -1.08006
       -1.10786
       -0.94245
       -1.20100
       -1.13445
       -1.21009
       -1.17762
       -1.14946
       -1.08618
       -1.11555
       -1.20991
       -1.09036
       -1.09042
       -1.12548
       -1.27200
       -1.05533
       -1.27035
       -1.17382
       -1.15277
       -1.15116
       -1.19263
       -0.90480
       -0.99568
       -1.22718
       -1.16277
       -1.20192
       -1.10672
       -1.14810
       -1.17017
       -1.09804
       -1.14531
       -1.06264
       -1.16199
       -1.09516
       -1.11137
       -1.22892
       -0.98305
       -1.02758
       -1.17195
       -1.23390
       -1.16586
       -1.15969
       -1.15275
       -1.12375
       -1.13186
       -1.24171
       -1.13728
       -1.04268
       -1.17629
       -1.21759
       -1.22085
       -1.07507
       -1.17451
       -1.23990
       -0.95001
       -1.16762
       -1.06037
       -1.09671
       -1.02008
       -0.94199
       -1.05406
       -1.08650
       -1.14258
       -1.10118
       -1.17958
       -1.18384
       -1.16558
       -1.19281
       -1.19313
       -1.15467
       -1.20675
       -1.08483
       -1.13825
       -1.09299
       -1.21109
       -1.10883
       -1.23278
       -1.25006
       -1.19931
       -1.08264
       -1.20981
       -1.20815
       -1.14450
       -1.13393
       -1.10826
       -1.04006
       -1.16091
       -1.13004
       -1.13723
       -1.19110
       -1.21378
       -1.19857
       -1.07138
       -1.06738
       -1.18789
       -1.21182
       -1.09690
       -1.08372
       -1.19887
       -1.14601
       -1.16213
       -1.17290
       -1.18363
       -1.04876
       -1.17826
       -1.16599
       -1.19100
       -1.14455
       -1.17150
       -1.16841
       -1.06603
       -1.21581
       -1.14603
       -1.19884
       -1.12830
       -1.19284
       -1.11274
       -1.16929
       -1.30150
       -1.12864
       -1.11607
       -1.25293
       -1.13475
       -1.17171
       -1.16971
       -1.26242
       -1.14185
       -1.13861
       -1.29376
       -1.23800
       -1.22026
       -1.19440
       -1.23599
       -1.06770
       -1.21128
       -1.05274
       -1.22671
       -1.30462
       -1.22150
       -1.22923
       -1.24400
       -1.12837
       -1.21902
       -1.21661
       -1.15793
       -1.12238
       -1.21399
       -1.17865
       -1.08442
       -1.15986
       -0.91199
       -1.19917
       -1.25832
       -1.09519
       -1.18574
       -1.19402
       -1.21224
       -1.26399
       -1.17852
       -1.12650
       -1.09262
       -1.11350
       -0.93882
       -1.19384
       -1.11544
       -1.21341
       -1.17707
       -1.14614
       -1.06305
       -1.10463
       -1.18149
       -1.09501
       -1.10613
       -1.14653
       -1.25865
       -1.08065
       -1.25100
       -1.17484
       -1.15819
       -1.17206
       -1.20007
       -0.93208
       -0.96965
       -1.23260
       -1.21960
       -1.19152
       -1.09414
       -1.12678
       -1.14993
       -1.10207
       -1.11659
       -1.09834
       -1.16374
       -1.13063
       -1.12339
       -1.26642
       -0.95592
       -1.02039
       -1.17783
       -1.23829
       -1.15971
       -1.16623
       -1.12672
       -1.09683
       -1.13157
       -1.23943
       -1.14740
       -1.03098
       -1.18832
       -1.19536
       -1.27388
       -1.07084
       -1.18755
       -1.25338
       -0.92828
       -1.15980
       -1.08827
       -1.10366
       -1.04339
       -0.93685
       -1.09388
       -1.07652
       -1.13799
       -1.10149
       -1.18544
       -1.17848
       -1.17334
       -1.18564
       -1.17459
       -1.16615
       -1.22028
       -1.07619
       -1.10592
       -1.09291
       -1.18640
       -1.15951
       -1.22433
       -1.27030
       -1.20865
       -1.08336
       -1.21701
       -1.18305
       -1.15385
       -1.12064
       -1.14002
       -1.02889
       -1.15738
       -1.13463
       -1.11659
       -1.18838
       -1.18757
       -1.19283
       -1.10217
       -1.04732
       -1.17709
       -1.22098
       -1.11311
       -1.09962
       -1.18144
       -1.12714
       -1.15326
       -1.20125
       -1.15776
       -1.04756
       -1.17489
       -1.19389
       -1.20827
       -1.12282
       -1.15163
       -1.15945
       -1.04500
       -1.19967
       -1.12524
       -1.20021
       -1.14484
       -1.18980
       -1.10679
       -1.15327
       -1.31815
       -1.10552
       -1.10720
       -1.25123
       -1.17184
       -1.15857
       -1.12650
       -1.25777
       -1.16595
       -1.13094
       -1.25945
       -1.22061
       -1.22148
       -1.20390
       -1.25345
       -1.09137
       -1.19520
       -1.05935
       -1.25280
       -1.31508
       -1.22347
       -1.21177
       -1.22149
       -1.13038
       -1.21641
       -1.23404
       -1.17894
       -1.11896
       -1.21126
       -1.14241
       -1.06996
       -1.15178
       -0.91476
       -1.17758
       -1.23584
       -1.07892
       -1.14906
       -1.20090
       -1.21244
       -1.27556
       -1.19858
       -1.10226
       -1.09199
       -1.09706
       -0.91840
       -1.19870
       -1.10231
       -1.21077
       -1.16311
       -1.13530
       -1.07622
       -1.09857
       -1.17215
       -1.08211
       -1.11950
       -1.16897
       -1.26428
       -1.07427
       -1.22664
       -1.15956
       -1.18397
       -1.13939
       -1.19373
       -0.94177
       -1.00362
       -1.24498
       -1.20483
       -1.19353
       -1.07787
       -1.15288
       -1.13753
       -1.09434
       -1.15254
       -1.13520
       -1.15328
       -1.16714
       -1.09810
       -1.24728
       -0.94226
       -1.01959
       -1.18841
       -1.24383
       -1.19279
       -1.14248
       -1.10277
       -1.10949
       -1.10408
       -1.22198
       -1.19094
       -1.05460
       -1.15842
       -1.20338
       -1.23768
       -1.09437
       -1.18088
       -1.25623
       -0.90711
       -1.14212
       -1.07013
       -1.10918
       -1.08386
       -0.90835
       -1.08519
       -1.06750
       -1.15229
       -1.08342
       -1.17622
       -1.16843
       -1.17685
       -1.22335
       -1.16409
       -1.18842
       -1.21114
       -1.11509
       -1.11307
       -1.10800
       -1.20264
       -1.15459
       -1.19739
       -1.24288
       -1.17747
       -1.05899
       -1.20609
       -1.15695
       -1.13550
       -1.13830
       -1.14941
       -0.98777
       -1.16663
       -1.09507
       -1.12342
       -1.18004
       -1.21006
       -1.18924
       -1.08708
       -1.04946
       -1.17187
       -1.21976
       -1.10110
       -1.11445
       -1.14792
       -1.12198
       -1.15359
       -1.21504
       -1.16882
       -1.05901
       -1.16958
       -1.19269
       -1.20998
       -1.07765
       -1.14241
       -1.12433
       -1.02019
       -1.20026
       -1.11266
       -1.19510
       -1.14701
       -1.17172
       -1.11141
       -1.18181
       -1.31440
       -1.10393
       -1.08370
       -1.22624
       -1.16569
       -1.14958
       -1.14409
       -1.22466
       -1.16501
       -1.12008
       -1.29369
       -1.23765
       -1.23680
       -1.20659
       -1.24140
       -1.08921
       -1.22558
       -1.06743
       -1.24533
       -1.28856
       -1.21006
       -1.23057
       -1.17638
       -1.14152
       -1.22284
       -1.24183
       -1.18639
       -1.12376
       -1.22094
       -1.13752
       -1.06923
       -1.17400
       -0.91775
       -1.19195
       -1.24029
       -1.09250
       -1.13634
       -1.22344
       -1.18184
       -1.27359
       -1.19355
       -1.12728
       -1.13380
       -1.10436
       -0.89163
       -1.20188
       -1.08950
       -1.21301
       -1.14575
       -1.13467
       -1.10045
       -1.09231
       -1.19227
       -1.10058
       -1.13057
       -1.18319
       -1.25785
       -1.08305
       -1.20754
       -1.18753
       -1.19719
       -1.15681
       -1.17155
       -0.97247
       -1.01071
       -1.24399
       -1.20875
       -1.22428
       -1.05090
       -1.11512
       -1.15624
       -1.10628
       -1.13833
       -1.13666
       -1.15887
       -1.15997
       -1.10983
       -1.26258
       -0.92911
       -1.01849
       -1.17294
       -1.24790
       -1.21520
       -1.12941
       -1.11667
       -1.14262
       -1.09352
       -1.22052
       -1.15704
       -1.04459
       -1.17306
       -1.17838
       -1.23814
       -1.08803
       -1.19390
       -1.27545
       -0.91710
       -1.16746
       -1.05990
       -1.14563
       -1.08635
       -0.93265
       -1.05670
       -1.06325
       -1.13514
       -1.08916
       -1.20463
       -1.20497
       -1.15771
       -1.21406
       -1.20662
       -1.16862
       -1.21317
       -1.06842
       -1.10417
       -1.08914
       -1.21725
       -1.14676
       -1.21653
       -1.22102
       -1.13976
       -1.05949
       -1.22704
       -1.14467
       -1.14107
       -1.10105
       -1.16767
       -0.96495
       -1.16885
       -1.08164
       -1.11906
       -1.16468
       -1.18916
       -1.20258
       -1.06745
       -1.05851
       -1.18154
       -1.19006
       -1.12531
       -1.10615
       -1.15520
       -1.11164
       -1.12142
       -1.22544
       -1.18746
       -1.03670
       -1.20820
       -1.16601
       -1.22028
       -1.12753
       -1.14546
       -1.09741
       -1.02877
       -1.21082
       -1.10208
       -1.18181
       -1.14710
       -1.16303
       -1.09954
       -1.16401
       -1.29717
       -1.11613
       -1.07966
       -1.23907
       -1.15064
       -1.16305
       -1.13012
       -1.22917
       -1.16230
       -1.09925
       -1.25585
       -1.25037
       -1.24690
       -1.17327
       -1.21672
       -1.07345
       -1.24351
       -1.07527
       -1.25215
       -1.25077
       -1.21695
       -1.23558
       -1.19971
       -1.15705
       -1.25305
       -1.25536
       -1.17713
       -1.14648
       -1.18576
       -1.12153
       -1.08300
       -1.19856
       -0.90181
       -1.20964
       -1.22701
       -1.09043
       -1.14009
       -1.23587
       -1.16379
       -1.27338
       -1.17136
       -1.13596
       -1.09597
       -1.08476
       -0.87254
       -1.23645
       -1.08026
       -1.21517
       -1.16699
       -1.13331
       -1.13433
       -1.07423
       -1.17168
       -1.09954
       -1.13884
       -1.15107
       -1.21562
       -1.10193
       -1.23348
       -1.18696
       -1.19762
       -1.17763
       -1.18433
       -0.96465
       -0.98633
       -1.22842
       -1.16934
       -1.21003
       -1.05719
       -1.11239
       -1.15031
       -1.11483
       -1.08261
       -1.13390
       -1.15657
       -1.15161
       -1.10973
       -1.22857
       -0.94225
       -1.01199
       -1.16028
       -1.23225
       -1.22231
       -1.12860
       -1.09716
       -1.13734
       -1.07929
       -1.19215
       -1.15491
       -1.02241
       -1.20164
       -1.19769
       -1.19284
       -1.10817
       -1.18327
       -1.23770
       -0.93523
       -1.16381
       -1.08604
       -1.15959
       -1.07633
       -0.91511
       -1.03980
       -1.10090
       -1.11339
       -1.08857
       -1.15680
       -1.15992
       -1.19440
       -1.18720
       -1.17130
       -1.16155
       -1.21773
       -1.07043
       -1.09895
       -1.09703
       -1.20404
       -1.12445
       -1.23766
       -1.21485
       -1.13741
       -1.04120
       -1.21676
       -1.15103
       -1.12200
       -1.11480
       -1.12767
       -0.94918
       -1.18582
       -1.12908
       -1.14479
       -1.18295
       -1.19833
       -1.19348
       -1.06228
       -1.06059
       -1.18034
       -1.17314
       -1.14724
       -1.08765
       -1.16578
       -1.14206
       -1.09660
       -1.22128
       -1.17765
       -1.03311
       -1.19490
       -1.15017
       -1.23387
       -1.11428
       -1.15817
       -1.09725
       -1.02255
       -1.21128
       -1.10748
       -1.19152
       -1.13359
       -1.13972
       -1.09987
       -1.15552
       -1.27598
       -1.11449
       -1.08810
       -1.23145
       -1.17030
       -1.15531
       -1.12797
       -1.22453
       -1.17848
       -1.14038
       -1.23813
       -1.22294
       -1.26139
       -1.17529
       -1.22555
       -1.05929
       -1.22604
       -1.04095
       -1.25250
       -1.23663
       -1.22191
       -1.20426
       -1.23684
       -1.15747
       -1.25038
       -1.23227
       -1.14512
       -1.12151
       -1.17846
       -1.12053
       -1.09012
       -1.16328
       -0.89067
       -1.19485
       -1.23293
       -1.10239
       -1.11174
       -1.24681
       -1.15065
       -1.26838
       -1.17721
       -1.14391
       -1.08890
       -1.07179
       -0.87054
       -1.22518
       -1.09253
       -1.22825
       -1.18663
       -1.16960
       -1.12050
       -1.06357
       -1.19917
       -1.10641
       -1.14387
       -1.15573
       -1.20642
       -1.09365
       -1.24768
       -1.22306
       -1.20260
       -1.18767
       -1.17097
       -0.95557
       -0.99774
       -1.21313
       -1.23432
       -1.20165
       -1.05666
       -1.11983
       -1.15391
       -1.08544
       -1.08361
       -1.13205
       -1.18156
       -1.16216
       -1.09014
       -1.23105
       -0.92141
       -1.01937
       -1.19377
       -1.20637
       -1.20975
       -1.17067
       -1.08776
       -1.16183
       -1.02404
       -1.21051
       -1.15493
       -1.02906
       -1.21431
       -1.19654
       -1.19274
       -1.15365
       -1.17853
       -1.26450
       -0.93132
       -1.14476
       -1.11409
       -1.13507
       -1.10388
       -0.90605
       -1.01958
       -1.09228
       -1.12305
       -1.10322
       -1.15247
       -1.16963
       -1.21488
       -1.19520
       -1.20944
       -1.17677
       -1.21875
       -1.07047
       -1.11392
       -1.09020
       -1.22313
       -1.12432
       -1.24897
       -1.22742
       -1.13570
       -1.04763
       -1.19493
       -1.15597
       -1.12676
       -1.12920
       -1.07977
       -0.93991
       -1.19077
       -1.12050
       -1.11298
       -1.18086
       -1.19606
       -1.18295
       -1.11113
       -1.06120
       -1.19899
       -1.17629
       -1.17848
       -1.10175
       -1.16074
       -1.13251
       -1.10688
       -1.21926
       -1.14955
       -1.02271
       -1.21867
       -1.13727
       -1.23820
       -1.13854
       -1.16078
       -1.11768
       -1.02004
       -1.21736
       -1.12807
       -1.17341
       -1.13007
       -1.16920
       -1.14438
       -1.14691
       -1.23798
       -1.12912
       -1.09577
       -1.26949
       -1.17899
       -1.16701
       -1.13261
       -1.19761
       -1.15053
       -1.14553
       -1.24101
       -1.18696
       -1.24614
       -1.16578
       -1.21674
       -1.04411
       -1.22380
       -1.06598
       -1.24010
       -1.26607
       -1.19828
       -1.22538
       -1.23836
       -1.15054
       -1.21313
       -1.25060
       -1.13155
       -1.14793
       -1.20083
       -1.11728
       -1.11440
       -1.14895
       -0.87418
       -1.19888
       -1.23275
       -1.10563
       -1.11327
       -1.24374
       -1.16958
       -1.26042
       -1.12599
       -1.14732
       -1.08040
       -1.07458
       -0.87295
       -1.20948
       -1.05873
       -1.23733
       -1.17321
       -1.16542
       -1.08639
       -1.09207
       -1.19952
       -1.10590
       -1.13361
       -1.15017
       -1.20977
       -1.02683
       -1.24174
       -1.22437
       -1.18187
       -1.16822
       -1.18301
       -0.96213
       -0.99034
       -1.21169
       -1.21113
       -1.22935
       -1.02247
       -1.12496
       -1.16943
       -1.10046
       -1.07948
       -1.08837
       -1.17353
       -1.12610
       -1.10641
       -1.21392
       -0.92165
       -1.01440
       -1.19442
       -1.18725
       -1.21364
       -1.12053
       -1.09000
       -1.17754
       -1.04033
       -1.20579
       -1.14468
       -1.06174
       -1.22245
       -1.19497
       -1.15595
       -1.17268
       -1.18319
       -1.26964
       -0.93526
       -1.13003
       -1.10087
       -1.13467
       -1.07579
       -0.87778
       -1.00698
       -1.08572
       -1.13530
       -1.07791
       -1.16893
       -1.17383
       -1.19590
       -1.21487
       -1.18241
       -1.15275
       -1.21841
       -1.03914
       -1.12833
       -1.12118
       -1.21521
       -1.12183
       -1.26029
       -1.23990
       -1.13078
       -1.04326
       -1.16252
       -1.17551
       -1.12204
       -1.14324
       -1.05816
       -0.95326
       -1.18299
       -1.07881
       -1.11068
       -1.21050
       -1.15142
       -1.18757
       -1.13314
       -1.05170
       -1.19777
       -1.15553
       -1.19128
       -1.10923
       -1.15790
       -1.13871
       -1.09553
       -1.22930
       -1.15298
       -1.02010
       -1.17433
       -1.15482
       -1.24732
       -1.11490
       -1.15607
       -1.12028
       -1.05497
       -1.21537
       -1.13861
       -1.14532
       -1.15085
       -1.15634
       -1.17236
       -1.16619
       -1.24413
       -1.15175
       -1.10716
       -1.23868
       -1.17196
       -1.16218
       -1.14085
       -1.17936
       -1.14120
       -1.15104
       -1.24990
       -1.18849
       -1.27847
       -1.17634
       -1.26093
       -1.06733
       -1.21398
       -1.05052
       -1.22694
       -1.27521
       -1.21034
       -1.22341
       -1.23359
       -1.16433
       -1.23581
       -1.25356
       -1.12522
       -1.16816
       -1.19260
       -1.08966
       -1.12179
       -1.17144
       -0.87759
       -1.18591
       -1.24787
       -1.14674
       -1.08977
       -1.22623
       -1.15371
       -1.28113
       -1.14132
       -1.13341
       -1.07610
       -1.05304
       -0.85343
       -1.19722
       -1.06822
       -1.25466
       -1.18342
       -1.16549
       -1.06678
       -1.08030
       -1.18768
       -1.09212
       -1.13821
       -1.15542
       -1.19578
       -1.05797
       -1.20130
       -1.21934
       -1.18721
       -1.17926
       -1.18796
       -0.98421
       -0.97848
       -1.21838
       -1.22904
       -1.23774
       -1.01786
       -1.08594
       -1.19700
       -1.10481
       -1.08352
       -1.08799
       -1.17194
       -1.13836
       -1.13062
       -1.22637
       -0.90304
       -0.99755
       -1.17641
       -1.18917
       -1.19923
       -1.13321
       -1.10472
       -1.17359
       -1.05265
       -1.23118
       -1.16251
       -1.07027
       -1.23366
       -1.21507
       -1.18229
       -1.14445
       -1.16444
       -1.26210
       -0.93617
       -1.16126
       -1.11524
       -1.09312
       -1.08376
       -0.87381
       -1.00380
       -1.08586
       -1.15694
       -1.02885
       -1.16800
       -1.17119
       -1.18511
       -1.19929
       -1.17219
       -1.13450
       -1.21656
       -1.06064
       -1.12969
       -1.12747
       -1.21307
       -1.13289
       -1.24287
       -1.22840
       -1.14208
       -1.05444
       -1.17254
       -1.21549
       -1.13176
       -1.15493
       -1.08369
       -0.96995
       -1.18989
       -1.08140
       -1.09994
       -1.20948
       -1.15431
       -1.21949
       -1.13674
       -1.04556
       -1.15471
       -1.17263
       -1.17254
       -1.14247
       -1.20314
       -1.11821
       -1.09319
       -1.22196
       -1.14762
       -1.04490
       -1.20931
       -1.15224
       -1.23923
       -1.10890
       -1.16627
       -1.11542
       -1.04454
       -1.20045
       -1.16088
       -1.15155
       -1.15775
       -1.16174
       -1.15472
       -1.13536
       -1.30451
       -1.19321
       -1.11219
       -1.23604
       -1.19963
       -1.16914
       -1.15308
       -1.18711
       -1.10428
       -1.14813
       -1.25627
       -1.20911
       -1.24912
       -1.16851
       -1.24933
       -1.06238
       -1.18448
       -1.06876
       -1.21778
       -1.29111
       -1.22470
       -1.20574
       -1.22563
       -1.16394
       -1.20537
       -1.25148
       -1.11659
       -1.17603
       -1.18962
       -1.13065
       -1.13368
       -1.18302
       -0.85580
       -1.18488
       -1.23063
       -1.11197
       -1.07939
       -1.24734
       -1.16843
       -1.27952
       -1.11509
       -1.15063
       -1.08061
       -1.04513
       -0.86339
       -1.21562
       -1.04782
       -1.25993
       -1.17950
       -1.18615
       -1.06988
       -1.08852
       -1.18783
       -1.11959
       -1.14281
       -1.16694
       -1.18370
       -1.04766
       -1.22379
       -1.19024
       -1.16818
       -1.15187
       -1.22701
       -0.99636
       -0.97384
       -1.22064
       -1.19864
       -1.23570
       -1.00852
       -1.06970
       -1.21642
       -1.09817
       -1.06670
       -1.06216
       -1.17205
       -1.17970
       -1.06743
       -1.21283
       -0.91231
       -0.97656
       -1.18076
       -1.19686
       -1.18215
       -1.14737
       -1.12663
       -1.18029
       -1.06396
       -1.23119
       -1.18753
       -1.07934
       -1.19824
       -1.20716
       -1.17914
       -1.11416
       -1.18063
       -1.25550
       -0.91582
       -1.16428
       -1.13781
       -1.07790
       -1.07897
       -0.87399
       -0.97015
       -1.06947
       -1.13783
       -1.03443
       -1.15318
       -1.18130
       -1.16196
       -1.21614
       -1.17567
       -1.11591
       -1.18075
       -1.06179
       -1.13078
       -1.13375
       -1.20404
       -1.13563
       -1.23344
       -1.23052
       -1.14841
       -1.09153
       -1.20190
       -1.20697
       -1.12537
       -1.14252
       -1.05787
       -0.96638
       -1.21924
       -1.03428
       -1.06605
       -1.19298
       -1.17758
       -1.21299
       -1.10219
       -1.07333
       -1.13230
       -1.16517
       -1.17006
       -1.13968
       -1.22846
       -1.13124
       -1.11438
       -1.21758
       -1.15366
       -1.05516
       -1.23759
       -1.15379
       -1.19710
       -1.13876
       -1.17749
       -1.11712
       -1.08605
       -1.19745
       -1.14810
       -1.16489
       -1.15571
       -1.17548
       -1.17692
       -1.14639
       -1.29163
       -1.18010
       -1.11719
       -1.20334
       -1.18264
       -1.14685
       -1.14789
       -1.19303
       -1.10677
       -1.12355
       -1.24378
       -1.21777
       -1.20516
       -1.16341
       -1.25916
       -1.06320
       -1.19548
       -1.05319
       -1.23425
       -1.30659
       -1.19041
       -1.22524
       -1.22079
       -1.13567
       -1.21591
       -1.24502
       -1.15115
       -1.16386
       -1.19833
       -1.15458
       -1.14483
       -1.16385
       -0.85225
       -1.16977
       -1.24346
       -1.09792
       -1.09456
       -1.24738
       -1.15276
       -1.26425
       -1.11323
       -1.16259
       -1.09314
       -1.04034
       -0.89414
       -1.22883
       -1.03624
       -1.28561
       -1.14376
       -1.16733
       -1.03919
       -1.08134
       -1.18482
       -1.14294
       -1.16256
       -1.16149
       -1.21752
       -1.07481
       -1.23384
       -1.19012
       -1.21329
       -1.16301
       -1.20277
       -0.99997
       -0.97066
       -1.21046
       -1.19348
       -1.22402
       -1.00876
       -1.05106
       -1.24382
       -1.10795
       -1.05885
       -1.07834
       -1.15958
       -1.16960
       -1.06145
       -1.20565
       -0.92247
       -0.94035
       -1.17397
       -1.21774
       -1.14198
       -1.12269
       -1.10712
       -1.18040
       -1.04330
       -1.22562
       -1.22623
       -1.07997
       -1.19977
       -1.20054
       -1.18399
       -1.11187
       -1.17892
       -1.22171
       -0.90747
       -1.16860
       -1.13336
       -1.10474
       -1.09397
       -0.90639
       -0.95426
       -1.02969
       -1.14231
       -1.02456
       -1.14581
       -1.18451
       -1.18081
       -1.19258
       -1.16070
       -1.12077
       -1.21774
       -1.06081
       -1.11271
       -1.12324
       -1.19007
       -1.13169
       -1.23449
       -1.21782
       -1.12519
       -1.08966
       -1.19024
       -1.16729
       -1.16402
       -1.11875
       -1.07417
       -0.97043
       -1.24054
       -1.03717
       -1.08851
       -1.18738
       -1.17109
       -1.16973
       -1.09775
       -1.06110
       -1.14448
       -1.19422
       -1.18110
       -1.14918
       -1.22576
       -1.07809
       -1.08655
       -1.20507
       -1.15762
       -1.07659
       -1.22945
       -1.17358
       -1.18340
       -1.15265
       -1.20689
       -1.12968
       -1.07004
       -1.19889
       -1.13780
       -1.17997
       -1.15467
       -1.21092
       -1.17337
       -1.18144
       -1.27428
       -1.15124
       -1.11705
       -1.24126
       -1.15162
       -1.15619
       -1.17570
       -1.18048
       -1.11588
       -1.10489
       -1.23023
       -1.21879
       -1.25747
       -1.15558
       -1.23885
       -1.09399
       -1.17355
       -1.04040
       -1.23741
       -1.29975
       -1.20189
       -1.19620
       -1.23286
       -1.13346
       -1.20929
       -1.23584
       -1.16837
       -1.11317
       -1.20345
       -1.12910
       -1.10800
       -1.19906
       -0.84443
       -1.14687
       -1.23544
       -1.11506
       -1.09985
       -1.22495
       -1.17959
       -1.24743
       -1.12403
       -1.16288
       -1.11305
       -1.01511
       -0.91258
       -1.19348
       -1.05381
       -1.21202
       -1.15617
       -1.15365
       -1.03737
       -1.06739
       -1.19787
       -1.13128
       -1.16963
       -1.17791
       -1.22376
       -1.09081
       -1.23508
       -1.16242
       -1.22075
       -1.16940
       -1.17524
       -0.98876
       -1.01395
       -1.24876
       -1.17321
       -1.19157
       -1.00038
       -1.02509
       -1.22793
       -1.09199
       -1.09394
       -1.11934
       -1.15632
       -1.17578
       -1.07004
       -1.23965
       -0.92096
       -0.93196
       -1.19820
       -1.22885
       -1.18946
       -1.11124
       -1.08342
       -1.18942
       -1.06611
       -1.18711
       -1.19534
       -1.04861
       -1.20477
       -1.22419
       -1.18224
       -1.12495
       -1.19306
       -1.23318
       -0.88563
       -1.17775
       -1.09657
       -1.11205
       -1.08598
       -0.92906
       -0.94696
       -1.03872
       -1.16132
       -1.01925
       -1.14738
       -1.16167
       -1.16206
       -1.20627
       -1.16494
       -1.10191
       -1.20409
       -1.07681
       -1.11282
       -1.13083
       -1.15858
       -1.08434
       -1.25010
       -1.23841
       -1.08524
       -1.12723
       -1.17094
       -1.17567
       -1.17608
       -1.08738
       -1.07914
       -0.97211
       -1.21974
       -1.03603
       -1.08975
       -1.18620
       -1.14461
       -1.17022
       -1.12515
       -1.04817
       -1.15829
       -1.18324
       -1.18828
       -1.14618
       -1.19690
       -1.09209
       -1.11229
       -1.22637
       -1.16520
       -1.07919
       -1.23052
       -1.15009
       -1.19814
       -1.15383
       -1.21163
       -1.14379
       -1.07481
       -1.17801
       -1.12193
       -1.18871
       -1.14894
       -1.20241
       -1.14787
       -1.15834
       -1.26545
       -1.17025
       -1.12745
       -1.24945
       -1.13821
       -1.16805
       -1.17020
       -1.20883
       -1.13815
       -1.09854
       -1.22896
       -1.21899
       -1.24504
       -1.15976
       -1.24224
       -1.09368
       -1.15116
       -1.02818
       -1.24330
       -1.28561
       -1.18337
       -1.17562
       -1.19687
       -1.13523
       -1.18832
       -1.25031
       -1.17704
       -1.13424
       -1.19139
       -1.13312
       -1.10189
       -1.19523
       -0.84599
       -1.16464
       -1.23902
       -1.12738
       -1.14332
       -1.22177
       -1.22100
       -1.23398
       -1.09046
       -1.14467
       -1.07757
       -1.01826
       -0.90576
       -1.16927
       -1.03786
       -1.21661
       -1.19008
       -1.15310
       -1.06919
       -1.06495
       -1.19854
       -1.11958
       -1.14858
       -1.16429
       -1.22597
       -1.07486
       -1.25951
       -1.18376
       -1.22651
       -1.16833
       -1.16208
       -1.00403
       -1.00115
       -1.23137
       -1.15421
       -1.19070
       -0.99682
       -1.03619
       -1.22422
       -1.09901
       -1.08356
       -1.12983
       -1.15377
       -1.20407
       -1.04130
       -1.22142
       -0.93222
       -0.92065
       -1.19471
       -1.26159
       -1.17971
       -1.13170
       -1.05393
       -1.17768
       -1.05913
       -1.22360
       -1.17216
       -1.04086
       -1.23201
       -1.23716
       -1.19442
       -1.10709
       -1.16938
       -1.20489
       -0.90099
       -1.16813
       -1.10625
       -1.09965
       -1.07664
       -0.92233
       -0.94198
       -1.02308
       -1.15861
       -1.02707
       -1.16849
       -1.16417
       -1.18259
       -1.21329
       -1.19635
       -1.11028
       -1.19000
       -1.08290
       -1.12396
       -1.11186
       -1.16406
       -1.07418
       -1.22747
       -1.24294
       -1.09856
       -1.11810
       -1.16435
       -1.15217
       -1.14486
       -1.11960
       -1.08979
       -0.96668
       -1.23268
       -1.08019
       -1.12222
       -1.18515
       -1.16120
       -1.16534
       -1.11176
       -1.05960
       -1.17551
       -1.18878
       -1.19791
       -1.12198
       -1.19553
       -1.11863
       -1.12086
       -1.21632
       -1.16040
       -1.08750
       -1.21481
       -1.17068
       -1.17604
       -1.15153
       -1.19076
       -1.15918
       -1.05753
       -1.17303
       -1.11069
       -1.19431
       -1.14553
       -1.17423
       -1.11499
       -1.14636
       -1.25574
       -1.17131
       -1.10209
       -1.25659
       -1.15136
       -1.15800
       -1.12272
       -1.22296
       -1.14528
       -1.07919
       -1.22483
       -1.22745
       -1.23837
       -1.17057
       -1.24309
       -1.08288
       -1.11817
       -1.02890
       -1.25918
       -1.29651
       -1.20289
       -1.19723
       -1.19042
       -1.11500
       -1.17858
       -1.25234
       -1.16223
       -1.10443
       -1.18805
       -1.17546
       -1.09437
       -1.21487
       -0.80461
       -1.18471
       -1.24499
       -1.12678
       -1.13533
       -1.22625
       -1.21213
       -1.20443
       -1.10529
       -1.15226
       -1.04961
       -1.02632
       -0.91371
       -1.17535
       -1.07436
       -1.22102
       -1.19595
       -1.14319
       -1.07088
       -1.06956
       -1.20469
       -1.14576
       -1.14139
       -1.16090
       -1.19674
       -1.05487
       -1.25980
       -1.15037
       -1.18414
       -1.17510
       -1.14808
       -1.01215
       -1.00753
       -1.24918
       -1.16431
       -1.18526
       -0.99585
       -0.99243
       -1.22671
       -1.08526
       -1.04675
       -1.11253
       -1.16781
       -1.21197
       -1.03740
       -1.23026
       -0.93216
       -0.96423
       -1.20475
       -1.24660
       -1.18030
       -1.16240
       -1.07560
       -1.14416
       -1.03253
       -1.22936
       -1.18496
       -1.02855
       -1.24336
       -1.20934
       -1.20957
       -1.10506
       -1.18246
       -1.26804
       -0.90973
       -1.18781
       -1.12001
       -1.05296
       -1.09872
       -0.92004
       -0.92181
       -1.00749
       -1.15403
       -1.03365
       -1.15141
       -1.16331
       -1.16844
       -1.24002
       -1.19522
       -1.13408
       -1.18317
       -1.08913
       -1.13501
       -1.07142
       -1.18012
       -1.10903
       -1.18752
       -1.23707
       -1.10379
       -1.16576
       -1.19966
       -1.17138
       -1.12197
       -1.11728
       -1.09996
       -0.97333
       -1.22382
       -1.08464
       -1.13244
       -1.20703
       -1.14331
       -1.18291
       -1.10302
       -1.07455
       -1.18770
       -1.17195
       -1.20956
       -1.12848
       -1.16241
       -1.12381
       -1.09260
       -1.22043
       -1.15087
       -1.10949
       -1.21780
       -1.18890
       -1.20916
       -1.17062
       -1.19536
       -1.14968
       -1.06829
       -1.15309
       -1.12600
       -1.22114
       -1.13805
       -1.17496
       -1.09242
       -1.13160
       -1.27140
       -1.17083
       -1.10197
       -1.24267
       -1.16053
       -1.15209
       -1.12021
       -1.21733
       -1.14137
       -1.07382
       -1.21840
       -1.20470
       -1.24173
       -1.14988
       -1.23538
       -1.07351
       -1.08595
       -1.03727
       -1.25060
       -1.28658
       -1.23886
       -1.17035
       -1.20511
       -1.11198
       -1.17369
       -1.23435
       -1.16170
       -1.11226
       -1.18482
       -1.15955
       -1.08283
       -1.23266
       -0.81888
       -1.15260
       -1.22811
       -1.12800
       -1.17089
       -1.23988
       -1.19586
       -1.20243
       -1.10344
       -1.15348
       -1.02999
       -1.01263
       -0.92449
       -1.16818
       -1.06701
       -1.20003
       -1.16457
       -1.15054
       -1.08625
       -1.08253
       -1.20534
       -1.12371
       -1.09321
       -1.13522
       -1.18641
       -1.03864
       -1.25698
       -1.16969
       -1.17299
       -1.18020
       -1.14041
       -0.99093
       -0.99639
       -1.24506
       -1.19900
       -1.14716
       -0.99580
       -1.01463
       -1.20740
       -1.07557
       -1.07772
       -1.11945
       -1.15367
       -1.17074
       -1.03636
       -1.19753
       -0.92612
       -0.97776
       -1.19105
       -1.24510
       -1.20108
       -1.13755
       -1.09555
       -1.08800
       -1.03435
       -1.23748
       -1.19018
       -1.05008
       -1.19813
       -1.21018
       -1.22696
       -1.10185
       -1.17705
       -1.27249
       -0.91904
       -1.16288
       -1.11237
       -1.05022
       -1.10486
       -0.96417
       -0.92277
       -1.03585
       -1.13836
       -1.03343
       -1.14942
       -1.18230
       -1.15728
       -1.22155
       -1.23131
       -1.16085
       -1.18846
       -1.11207
       -1.15060
       -1.07620
       -1.17342
       -1.10127
       -1.17957
       -1.22017
       -1.11315
       -1.15567
       -1.21189
       -1.17648
       -1.12056
       -1.10538
       -1.11500
       -0.95741
       -1.24658
       -1.07051
       -1.13338
       -1.19345
       -1.16874
       -1.15572
       -1.11126
       -1.07093
       -1.19129
       -1.17005
       -1.21548
       -1.08817
       -1.17326
       -1.13064
       -1.11507
       -1.21249
       -1.14504
       -1.12301
       -1.25862
       -1.18283
       -1.20949
       -1.15770
       -1.16203
       -1.16174
       -1.09913
       -1.18511
       -1.11905
       -1.19731
       -1.14034
       -1.16180
       -1.09636
       -1.14054
       -1.27576
       -1.15372
       -1.11865
       -1.24148
       -1.11278
       -1.16457
       -1.14466
       -1.20991
       -1.15419
       -1.03435
       -1.20339
       -1.19872
       -1.24265
       -1.13336
       -1.18832
       -1.02749
       -1.13464
       -1.01177
       -1.23967
       -1.29847
       -1.19456
       -1.19070
       -1.20811
       -1.08920
       -1.22648
       -1.26384
       -1.15104
       -1.13669
       -1.22618
       -1.15974
       -1.06938
       -1.23557
       -0.79005
       -1.16523
       -1.22008
       -1.14989
       -1.14846
       -1.23019
       -1.16596
       -1.21331
       -1.09340
       -1.17424
       -1.05302
       -1.03016
       -0.88596
       -1.16652
       -1.05746
       -1.18261
       -1.18050
       -1.13620
       -1.09504
       -1.10439
       -1.22539
       -1.10985
       -1.11518
       -1.15052
       -1.18345
       -1.02890
       -1.26001
       -1.17493
       -1.18310
       -1.16583
       -1.17282
       -1.02327
       -0.97920
       -1.23099
       -1.15878
       -1.15526
       -0.99551
       -1.03225
       -1.24124
       -1.06881
       -1.06684
       -1.11775
       -1.14655
       -1.15116
       -1.05074
       -1.22032
       -0.88949
       -0.98982
       -1.19440
       -1.21896
       -1.24678
       -1.14950
       -1.08350
       -1.09570
       -1.03579
       -1.22245
       -1.18622
       -1.03273
       -1.20441
       -1.20214
       -1.23645
       -1.11496
       -1.17527
       -1.26942
       -0.95154
       -1.16917
       -1.10607
       -1.07956
       -1.09645
       -0.98451
       -0.92348
       -1.02527
       -1.13866
       -1.04820
       -1.15706
       -1.16064
       -1.15658
       -1.22551
       -1.21559
       -1.17641
       -1.21179
       -1.08334
       -1.18359
       -1.09677
       -1.16458
       -1.12261
       -1.18689
       -1.21537
       -1.10916
       -1.13802
       -1.20128
       -1.20066
       -1.13460
       -1.09818
       -1.10852
       -0.96208
       -1.22264
       -1.07202
       -1.11953
       -1.21020
       -1.16387
       -1.14525
       -1.11147
       -1.04900
       -1.19079
       -1.22285
       -1.15804
       -1.08034
       -1.17686
       -1.13039
       -1.11713
       -1.22776
       -1.14350
       -1.11380
       -1.22497
       -1.19682
       -1.21033
       -1.18156
       -1.15527
       -1.14019
       -1.07345
       -1.17136
       -1.09453
       -1.18386
       -1.12793
       -1.12738
       -1.12517
       -1.11726
       -1.27178
       -1.13299
       -1.12655
       -1.21876
       -1.08961
       -1.14690
       -1.12192
       -1.20868
       -1.15609
       -1.05336
       -1.22081
       -1.22314
       -1.23953
       -1.12527
       -1.17715
       -1.01180
       -1.11716
       -0.94151
       -1.20683
       -1.28818
       -1.17073
       -1.21858
       -1.18077
       -1.13533
       -1.20231
       -1.20691
       -1.16946
       -1.13167
       -1.21016
       -1.16392
       -1.05420
       -1.20988
       -0.74573
       -1.18563
       -1.24687
       -1.14648
       -1.14793
       -1.25220
       -1.18637
       -1.19858
       -1.08750
       -1.16095
       -1.04686
       -1.03574
       -0.90070
       -1.21159
       -1.04976
       -1.18472
       -1.17498
       -1.12477
       -1.08092
       -1.09889
       -1.20572
       -1.10830
       -1.10148
       -1.15890
       -1.18619
       -1.00872
       -1.25073
       -1.14872
       -1.20499
       -1.16388
       -1.12882
       -1.02152
       -0.98347
       -1.24203
       -1.17370
       -1.17765
       -1.01984
       -1.02306
       -1.20962
       -1.04943
       -1.04566
       -1.11975
       -1.19000
       -1.11344
       -1.04000
       -1.21501
       -0.88537
       -0.97604
       -1.19090
       -1.19176
       -1.24109
       -1.13855
       -1.08871
       -1.10309
       -1.00501
       -1.20134
       -1.17286
       -1.03391
       -1.20609
       -1.20756
       -1.22959
       -1.10836
       -1.16602
       -1.24460
       -0.95650
       -1.15953
       -1.10337
       -1.07177
       -1.10585
       -0.98682
       -0.92196
       -1.02873
       -1.12651
       -1.04011
       -1.16302
       -1.18576
       -1.14053
       -1.21877
       -1.22099
       -1.18579
       -1.20452
       -1.09835
       -1.18143
       -1.08877
       -1.13934
       -1.10527
       -1.18453
       -1.23519
       -1.10581
       -1.15046
       -1.17391
       -1.20307
       -1.12622
       -1.10941
       -1.11728
       -0.97514
       -1.23474
       -1.06181
       -1.08533
       -1.22269
       -1.16911
       -1.13068
       -1.12002
       -1.03677
       -1.19334
       -1.20766
       -1.14077
       -1.10360
       -1.13157
       -1.16038
       -1.10324
       -1.22321
       -1.15203
       -1.12830
       -1.23227
       -1.18861
       -1.21482
       -1.15070
       -1.14478
       -1.12804
       -1.09526
       -1.16142
       -1.08608
       -1.17846
       -1.14466
       -1.12203
       -1.13307
       -1.10033
       -1.26906
       -1.12415
       -1.15058
       -1.20809
       -1.09378
       -1.14304
       -1.13984
       -1.23723
       -1.15318
       -1.06729
       -1.23480
       -1.18890
       -1.24600
       -1.11279
       -1.17235
       -1.01430
       -1.14955
       -0.95771
       -1.24345
       -1.30283
       -1.14696
       -1.18845
       -1.15299
       -1.10258
       -1.21371
       -1.20162
       -1.15724
       -1.12120
       -1.22974
       -1.15214
       -1.07347
       -1.19088
       -0.72343
       -1.17949
       -1.23540
       -1.16593
       -1.12460
       -1.23416
       -1.15814
       -1.18295
       -1.11546
       -1.15003
       -1.02494
       -1.02788
       -0.86732
       -1.21394
       -1.07197
       -1.21675
       -1.20771
       -1.12842
       -1.05546
       -1.09807
       -1.22532
       -1.09802
       -1.11659
       -1.16538
       -1.19958
       -1.03339
       -1.24813
       -1.15847
       -1.21305
       -1.17203
       -1.15250
       -1.02975
       -0.97095
       -1.22751
       -1.18802
       -1.14926
       -1.01530
       -1.03333
       -1.20180
       -1.05089
       -1.03853
       -1.14199
       -1.17650
       -1.12895
       -1.04883
       -1.24064
       -0.87826
       -0.94609
       -1.19721
       -1.20634
       -1.29323
       -1.12521
       -1.08925
       -1.09933
       -0.99193
       -1.20751
       -1.16707
       -1.04112
       -1.22098
       -1.21752
       -1.21874
       -1.11489
       -1.17595
       -1.26490
       -0.95285
       -1.17202
       -1.12769
       -1.03214
       -1.11246
       -0.98227
       -0.92271
       -1.03008
       -1.10106
       -1.03202
       -1.14858
       -1.13041
       -1.12343
       -1.17828
       -1.18991
       -1.16393
       -1.21034
       -1.11587
       -1.20778
       -1.11524
       -1.16279
       -1.10606
       -1.16715
       -1.22441
       -1.12886
       -1.13557
       -1.15219
       -1.19779
       -1.13117
       -1.09802
       -1.14190
       -0.97818
       -1.22479
       -1.05689
       -1.07885
       -1.21501
       -1.18926
       -1.13878
       -1.10095
       -1.02354
       -1.23439
       -1.20354
       -1.15927
       -1.10351
       -1.11500
       -1.13246
       -1.09912
       -1.20991
       -1.15459
       -1.12699
       -1.23097
       -1.17153
       -1.17593
       -1.16795
       -1.13499
       -1.10910
       -1.08850
       -1.10557
       -1.09441
       -1.19322
       -1.17466
       -1.15842
       -1.15364
       -1.14680
       -1.27278
       -1.12663
       -1.14878
       -1.19316
       -1.15579
       -1.09800
       -1.16622
       -1.25403
       -1.14496
       -1.05150
       -1.21158
       -1.18871
       -1.22719
       -1.12675
       -1.21863
       -0.99811
       -1.15239
       -0.96751
       -1.22763
       -1.27965
       -1.14603
       -1.20293
       -1.14668
       -1.09901
       -1.21685
       -1.19381
       -1.15601
       -1.14174
       -1.20503
       -1.16006
       -1.10179
       -1.20247
       -0.69124
       -1.18703
       -1.24003
       -1.11148
       -1.11967
       -1.20363
       -1.12625
       -1.20159
       -1.09993
       -1.15815
       -1.03264
       -1.03370
       -0.86317
       -1.19478
       -1.04800
       -1.22294
       -1.20588
       -1.12610
       -1.03916
       -1.11197
       -1.23191
       -1.11783
       -1.14525
       -1.15640
       -1.19480
       -1.03761
       -1.22216
       -1.11574
       -1.20301
       -1.18262
       -1.18698
       -1.04740
       -0.97216
       -1.25683
       -1.21274
       -1.13766
       -1.02515
       -1.02824
       -1.21334
       -1.08673
       -1.07306
       -1.10587
       -1.16498
       -1.11110
       -1.04076
       -1.23976
       -0.88262
       -0.94690
       -1.18774
       -1.20612
       -1.29270
       -1.10791
       -1.05099
       -1.12215
       -0.99627
       -1.23180
       -1.19192
       -1.03546
       -1.20529
       -1.22555
       -1.23896
       -1.06559
       -1.17649
       -1.27437
       -0.98226
       -1.18555
       -1.12845
       -1.01223
       -1.13752
       -0.98956
       -0.88279
       -1.05283
       -1.10308
       -1.06071
       -1.14795
       -1.14480
       -1.08293
       -1.17016
       -1.20505
       -1.14069
       -1.20335
       -1.11033
       -1.18902
       -1.13747
       -1.16059
       -1.08815
       -1.17033
       -1.20413
       -1.14718
       -1.13264
       -1.17660
       -1.17874
       -1.11922
       -1.11476
       -1.15231
       -1.03256
       -1.22420
       -1.04463
       -1.07300
       -1.21830
       -1.18270
       -1.12228
       -1.09378
       -1.01684
       -1.23432
       -1.21027
       -1.13115
       -1.11535
       -1.10968
       -1.18005
       -1.10105
       -1.23490
       -1.15979
       -1.12280
       -1.20395
       -1.16826
       -1.18912
       -1.16896
       -1.14119
       -1.12267
       -1.10333
       -1.13689
       -1.11293
       -1.17130
       -1.15659
       -1.17327
       -1.14418
       -1.13708
       -1.26504
       -1.09378
       -1.12859
       -1.19673
       -1.17906
       -1.10102
       -1.14303
       -1.24086
       -1.10952
       -1.08476
       -1.21864
       -1.18955
       -1.23098
       -1.08356
       -1.22565
       -1.01817
       -1.12647
       -0.97512
       -1.25793
       -1.29702
       -1.16681
       -1.20104
       -1.17821
       -1.15206
       -1.19690
       -1.17508
       -1.12635
       -1.15251
       -1.16627
       -1.14007
       -1.09924
       -1.18672
       -0.69795
       -1.20522
       -1.24833
       -1.12801
       -1.11871
       -1.19730
       -1.12930
       -1.22081
       -1.08200
       -1.14482
       -1.05867
       -1.04072
       -0.84429
       -1.16897
       -1.05999
       -1.24322
       -1.19603
       -1.11794
       -1.07594
       -1.07986
       -1.25010
       -1.16998
       -1.14311
       -1.17143
       -1.18807
       -1.01691
       -1.23077
       -1.14816
       -1.17278
       -1.16617
       -1.17407
       -1.01342
       -0.98164
       -1.22362
       -1.20389
       -1.19159
       -1.03757
       -1.02138
       -1.21900
       -1.06035
       -1.05319
       -1.06003
       -1.15301
       -1.09834
       -1.05242
       -1.23926
       -0.87933
       -0.94670
       -1.17978
       -1.22440
       -1.27391
       -1.12845
       -1.09930
       -1.12505
       -0.98763
       -1.23925
       -1.17253
       -1.02642
       -1.20412
       -1.19324
       -1.28520
       -1.02044
       -1.16666
       -1.26508
       -0.95873
       -1.14528
       -1.10764
       -1.00395
       -1.11678
       -0.98923
       -0.88128
       -1.03895
       -1.12208
       -1.06502
       -1.11974
       -1.14931
       -1.10976
       -1.19450
       -1.21275
       -1.15158
       -1.22932
       -1.10226
       -1.16087
       -1.12111
       -1.18153
       -1.09389
       -1.15682
       -1.18854
       -1.12090
       -1.09758
       -1.21331
       -1.16388
       -1.12367
       -1.10033
       -1.14362
       -1.05946
       -1.18214
       -1.05182
       -1.09246
       -1.20668
       -1.19284
       -1.14570
       -1.10517
       -1.02776
       -1.23432
       -1.22406
       -1.11864
       -1.11212
       -1.14367
       -1.13489
       -1.11911
       -1.27564
       -1.14120
       -1.12791
       -1.20412
       -1.18805
       -1.20030
       -1.18808
       -1.13723
       -1.13517
       -1.11347
       -1.16143
       -1.12104
       -1.18803
       -1.14896
       -1.14513
       -1.15961
       -1.15048
       -1.25489
       -1.07373
       -1.10541
       -1.20403
       -1.18556
       -1.06828
       -1.13749
       -1.25676
       -1.15379
       -1.08082
       -1.19499
       -1.22830
       -1.23462
       -1.07843
       -1.23276
       -0.99308
       -1.13690
       -0.95110
       -1.26351
       -1.34006
       -1.17773
       -1.15695
       -1.18225
       -1.15926
       -1.20522
       -1.20799
       -1.14477
       -1.14198
       -1.17359
       -1.16238
       -1.06877
       -1.17801
       -0.65461
       -1.19130
       -1.24340
       -1.10632
       -1.10173
       -1.21798
       -1.13012
       -1.23940
       -1.10870
       -1.14410
       -1.08017
       -1.04070
       -0.83635
       -1.14931
       -1.04528
       -1.24515
       -1.19393
       -1.11221
       -1.09030
       -1.06813
       -1.25357
       -1.15576
       -1.12746
       -1.16904
       -1.20295
       -1.01947
       -1.25125
       -1.11743
       -1.18223
       -1.15309
       -1.16899
       -1.02931
       -0.97874
       -1.21641
       -1.23364
       -1.21146
       -1.02136
       -1.04280
       -1.23241
       -1.08118
       -1.07561
       -1.06761
       -1.14580
       -1.08836
       -1.03122
       -1.23056
       -0.91618
       -0.96805
       -1.19300
       -1.22705
       -1.23487
       -1.15199
       -1.10376
       -1.13259
       -1.01316
       -1.23470
       -1.16451
       -1.03785
       -1.21276
       -1.18773
       -1.23891
       -1.03487
       -1.18668
       -1.24638
       -0.95676
       -1.12831
       -1.09375
       -1.00281
       -1.13534
       -0.99387
       -0.86731
       -1.03510
       -1.12201
       -1.06448
       -1.12982
       -1.13816
       -1.15978
       -1.20162
       -1.18129
       -1.13863
       -1.21466
       -1.10486
       -1.15530
       -1.09656
       -1.15633
       -1.10127
       -1.15727
       -1.20456
       -1.12518
       -1.11712
       -1.23959
       -1.16751
       -1.11576
       -1.08219
       -1.13382
       -1.03879
       -1.17386
       -1.02847
       -1.10034
       -1.22321
       -1.19378
       -1.17552
       -1.07753
       -1.06081
       -1.20543
       -1.22165
       -1.11352
       -1.11225
       -1.14546
       -1.11798
       -1.12558
       -1.22454
       -1.14529
       -1.11843
       -1.19461
       -1.17715
       -1.16858
       -1.16293
       -1.14673
       -1.13085
       -1.09915
       -1.16161
       -1.11942
       -1.17196
       -1.14904
       -1.11037
       -1.15129
       -1.15514
       -1.25384
       -1.06170
       -1.12843
       -1.19234
       -1.19899
       -1.05737
       -1.13565
       -1.24392
       -1.17160
       -1.08490
       -1.19592
       -1.23826
       -1.18180
       -1.09202
       -1.22237
       -1.01557
       -1.12029
       -0.97193
       -1.24793
       -1.32519
       -1.18871
       -1.15667
       -1.19348
       -1.13481
       -1.22140
       -1.16808
       -1.12782
       -1.15322
       -1.20383
       -1.15511
       -1.07374
       -1.18804
       -0.61708
       -1.18309
       -1.23222
       -1.10117
       -1.07452
       -1.23417
       -1.11548
       -1.24590
       -1.10183
       -1.15451
       -1.07977
       -1.02820
       -0.88073
       -1.14070
       -1.05420
       -1.25211
       -1.20665
       -1.13224
       -1.09884
       -1.06089
       -1.23253
       -1.15149
       -1.14569
       -1.18478
       -1.20132
       -1.04198
       -1.24732
       -1.11402
       -1.18051
       -1.15786
       -1.15779
       -1.01563
       -0.96301
       -1.22024
       -1.20459
       -1.20120
       -1.03727
       -1.03014
       -1.20670
       -1.06519
       -1.08953
       -1.04963
       -1.16330
       -1.10486
       -1.05074
       -1.21956
       -0.91970
       -0.98063
       -1.17447
       -1.20161
       -1.19844
       -1.15697
       -1.09561
       -1.13475
       -0.99460
       -1.22769
       -1.18471
       -1.02318
       -1.24195
       -1.22748
       -1.24115
       -1.04316
       -1.15213
       -1.25355
       -0.97082
       -1.13898
       -1.07775
       -0.99409
       -1.14315
       -0.99087
       -0.87524
       -1.00597
       -1.14413
       -1.09874
       -1.11630
       -1.15705
       -1.17231
       -1.18296
       -1.19974
       -1.13561
       -1.19218
       -1.11506
       -1.14081
       -1.10830
       -1.19069
       -1.09084
       -1.16502
       -1.20973
       -1.16471
       -1.13382
       -1.22132
       -1.14545
       -1.10390
       -1.07925
       -1.10692
       -1.01564
       -1.15283
       -1.00743
       -1.09144
       -1.18481
       -1.19723
       -1.15144
       -1.05858
       -1.05127
       -1.15439
       -1.21400
       -1.12099
       -1.06647
       -1.14195
       -1.11585
       -1.11364
       -1.23436
       -1.13554
       -1.09906
       -1.19771
       -1.18321
       -1.19722
       -1.14891
       -1.16540
       -1.13711
       -1.08711
       -1.20939
       -1.10678
       -1.15803
       -1.16336
       -1.12130
       -1.15461
       -1.13332
       -1.23134
       -1.07466
       -1.13452
       -1.22269
       -1.18383
       -1.03361
       -1.13911
       -1.25052
       -1.16335
       -1.05546
       -1.19255
       -1.22187
       -1.19083
       -1.10145
       -1.25086
       -1.04630
       -1.10666
       -1.01149
       -1.23078
       -1.30525
       -1.17698
       -1.15880
       -1.18603
       -1.12978
       -1.21425
       -1.17515
       -1.13248
       -1.14349
       -1.19982
       -1.15056
       -1.06165
       -1.21471
       -0.55941
       -1.19795
       -1.22043
       -1.09320
       -1.09419
       -1.23502
       -1.11846
       -1.28335
       -1.11802
       -1.12328
       -1.07228
       -1.01111
       -0.86553
       -1.17035
       -1.06861
       -1.23297
       -1.19920
       -1.14011
       -1.10427
       -1.05878
       -1.22707
       -1.14515
       -1.11572
       -1.13167
       -1.21662
       -1.04181
       -1.26306
       -1.10563
       -1.15906
       -1.18770
       -1.15256
       -1.01278
       -0.96168
       -1.22696
       -1.22262
       -1.18562
       -1.06510
       -1.06504
       -1.17648
       -1.06773
       -1.08425
       -1.05706
       -1.18569
       -1.09586
       -1.09125
       -1.20739
       -0.94415
       -0.95662
       -1.17363
       -1.19240
       -1.21474
       -1.16152
       -1.09006
       -1.13921
       -0.97940
       -1.20712
       -1.19236
       -1.03625
       -1.22991
       -1.24642
       -1.20856
       -1.07086
       -1.15074
       -1.22839
       -0.96115
       -1.12528
       -1.06547
       -0.97411
       -1.15411
       -0.97073
       -0.89351
       -1.01319
       -1.14824
       -1.12199
       -1.10425
       -1.19198
       -1.18341
       -1.17609
       -1.20574
       -1.12591
       -1.19159
       -1.08226
       -1.12862
       -1.12882
       -1.12802
       -1.08324
       -1.15730
       -1.21938
       -1.16095
       -1.14092
       -1.16983
       -1.14743
       -1.08880
       -1.08927
       -1.12502
       -1.01326
       -1.15988
       -1.01052
       -1.09101
       -1.19290
       -1.21164
       -1.14556
       -1.06939
       -1.05979
       -1.12604
       -1.23199
       -1.14494
       -1.03354
       -1.11633
       -1.12003
       -1.14513
       -1.25324
       -1.10351
       -1.07563
       -1.21150
       -1.18063
       -1.20426
       -1.14278
       -1.17592
       -1.15532
       -1.08428
       -1.21197
       -1.11212
       -1.15220
       -1.13021
       -1.09589
       -1.13993
       -1.14613
       -1.22128
       -1.08925
       -1.10593
       -1.22198
       -1.21100
       -1.03812
       -1.13407
       -1.24318
       -1.11730
       -1.08838
       -1.20527
       -1.22235
       -1.20888
       -1.12853
       -1.22110
       -1.03915
       -1.12389
       -1.00141
       -1.20366
       -1.28571
       -1.17082
       -1.17326
       -1.20272
       -1.09896
       -1.23338
       -1.18247
       -1.14253
       -1.16711
       -1.23051
       -1.18105
       -1.06150
       -1.20594
       -0.50000
       -1.20652
       -1.22535
       -1.07744
       -1.09513
       -1.24882
       -1.15536
       -1.27965
       -1.11786
       -1.13206
       -1.07874
       -1.05079
       -0.85840
       -1.19977
       -1.08702
       -1.21034
       -1.20957
       -1.12594
       -1.06846
       -1.04538
       -1.20137
       -1.12892
       -1.14318
       -1.12388
       -1.19626
       -1.01932
       -1.22903
       -1.11848
       -1.18083
       -1.16084
       -1.16231
       -1.02139
       -0.96834
       -1.24612
       -1.21315
       -1.18574
       -1.08921
       -1.06323
       -1.19955
       -1.02613
       -1.08646
       -1.04448
       -1.15936
       -1.08175
       -1.07581
       -1.19246
       -0.93262
       -0.95051
       -1.20129
       -1.20141
       -1.16995
       -1.11979
       -1.09047
       -1.09267
       -0.96407
       -1.21625
       -1.17944
       -1.02285
       -1.22708
       -1.20612
       -1.17598
       -1.03957
       -1.12986
       -1.21664
       -1.00142
       -1.11021
       -1.08392
       -0.97323
       -1.16053
       -0.96812
       -0.90380
       -1.00668
       -1.14576
       -1.12631
       -1.14824
       -1.19129
       -1.17009
       -1.17578
       -1.19300
       -1.10064
       -1.19958
       -1.09377
       -1.10577
       -1.14237
       -1.13858
       -1.12612
       -1.15647
       -1.19973
       -1.17889
       -1.13781
       -1.15235
       -1.16287
       -1.07509
       -1.12949
       -1.10393
       -1.02265
       -1.17984
       -1.04003
       -1.07913
       -1.21357
       -1.19145
       -1.15033
       -1.06548
       -1.06101
       -1.13248
       -1.23543
       -1.16375
       -1.00643
       -1.12009
       -1.10382
       -1.14223
       -1.25337
       -1.10474
       -1.07766
       -1.19352
       -1.19169
       -1.21659
       -1.14593
       -1.15532
       -1.16633
       -1.08648
       -1.19958
       -1.17167
       -1.16341
       -1.12077
       -1.08588
       -1.15327
       -1.15633
       -1.22524
       -1.10438
       -1.11022
       -1.24472
       -1.19789
       -1.04531
       -1.13418
       -1.27264
       -1.10711
       -1.08409
       -1.20730
       -1.20067
       -1.19568
       -1.16650
       -1.21994
       -1.03749
       -1.14968
       -0.99623
       -1.22665
       -1.27837
       -1.19057
       -1.17069
       -1.20849
       -1.06625
       -1.18272
       -1.20133
       -1.14920
       -1.15642
       -1.19881
       -1.16554
       -1.08496
       -1.18109
       -0.41935
       -1.20777
       -1.19064
       -1.09909
       -1.06426
       -1.25102
       -1.15572
       -1.30197
       -1.10955
       -1.11286
       -1.11276
       -1.04419
       -0.86977
       -1.21103
       -1.06721
       -1.23973
       -1.17708
       -1.14160
       -1.07532
       -1.05692
       -1.20418
       -1.15402
       -1.17244
       -1.12042
       -1.19558
       -0.99965
       -1.23612
       -1.16189
       -1.18927
       -1.13831
       -1.16601
       -1.00283
       -0.92885
       -1.23194
       -1.17343
       -1.20455
       -1.08067
       -1.03737
       -1.19409
       -1.02883
       -1.08631
       -1.05826
       -1.16326
       -1.11307
       -1.07854
       -1.19395
       -0.95623
       -0.94476
       -1.17455
       -1.19702
       -1.15486
       -1.14803
       -1.07605
       -1.09099
       -0.98475
       -1.21712
       -1.17734
       -1.02491
       -1.22653
       -1.21882
       -1.17483
       -1.02680
       -1.13857
       -1.22261
       -0.99862
       -1.09662
       -1.06667
       -0.96290
       -1.13708
       -0.98171
       -0.89886
       -1.02491
       -1.15413
       -1.13677
       -1.14507
       -1.16751
       -1.14624
       -1.19029
       -1.19180
       -1.11140
       -1.24015
       -1.08681
       -1.10712
       -1.13555
       -1.13472
       -1.13757
       -1.16946
       -1.20866
       -1.15937
       -1.12275
       -1.16293
       -1.16779
       -1.08328
       -1.14130
       -1.08920
       -1.01855
       -1.15285
       -1.03767
       -1.08005
       -1.22582
       -1.18441
       -1.16526
       -1.07245
       -1.06179
       -1.09668
       -1.23113
       -1.15749
       -1.01752
       -1.12850
       -1.10584
       -1.11487
       -1.18482
       -1.12255
       -1.07469
       -1.21849
       -1.18994
       -1.18152
       -1.14300
       -1.16403
       -1.14267
       -1.07406
       -1.18172
       -1.12912
       -1.19817
       -1.13652
       -1.07328
       -1.14804
       -1.17933
       -1.27038
       -1.07556
       -1.11221
       -1.23946
       -1.17439
       -1.04705
       -1.11140
       -1.25086
       -1.10379
       -1.07314
       -1.21827
       -1.19381
       -1.20608
       -1.16384
       -1.21922
       -1.03003
       -1.14893
       -0.97570
       -1.21977
       -1.25774
       -1.18095
       -1.18270
       -1.20430
       -1.07262
       -1.18577
       -1.21277
       -1.13535
       -1.15373
       -1.19617
       -1.21392
       -1.10232
       -1.21733
       -0.32159
       -1.19141
       -1.17143
       -1.09878
       -1.06192
       -1.26387
       -1.16711
       -1.26747
       -1.14349
       -1.09115
       -1.11537
       -1.05945
       -0.90596
       -1.21850
       -1.04771
       -1.24577
       -1.18413
       -1.11710
       -1.10976
       -1.07862
       -1.21791
       -1.14822
       -1.13970
       -1.12917
       -1.20572
       -1.00826
       -1.28314
       -1.15318
       -1.22037
       -1.11917
       -1.19552
       -1.01416
       -0.92842
       -1.25105
       -1.20673
       -1.23799
       -1.08647
       -1.02438
       -1.17411
       -1.03194
       -1.08683
       -1.06416
       -1.17130
       -1.10199
       -1.04058
       -1.19512
       -0.96457
       -0.94532
       -1.14386
       -1.20174
       -1.16706
       -1.13532
       -1.08539
       -1.07527
       -0.96572
       -1.18943
       -1.18547
       -1.03750
       -1.19643
       -1.21163
       -1.18721
       -1.01152
       -1.11101
       -1.18944
       -0.98294
       -1.11146
       -1.07758
       -0.93297
       -1.12497
       -0.99651
       -0.89068
       -1.02071
       -1.14151
       -1.14775
       -1.13446
       -1.16288
       -1.16671
       -1.20048
       -1.17378
       -1.11537
       -1.22053
       -1.06984
       -1.12742
       -1.11838
       -1.13579
       -1.14452
       -1.16137
       -1.21867
       -1.19234
       -1.08736
       -1.19643
       -1.19390
       -1.10251
       -1.14973
       -1.07195
       -0.98202
       -1.13139
       -1.01424
       -1.09596
       -1.22446
       -1.17353
       -1.17477
       -1.07238
       -1.07973
       -1.12144
       -1.23970
       -1.15462
       -1.02057
       -1.11622
       -1.11810
       -1.11511
       -1.17783
       -1.07489
       -1.07477
       -1.19070
       -1.15164
       -1.15783
       -1.10383
       -1.18012
       -1.12741
       -1.05540
       -1.19012
       -1.12361
       -1.19578
       -1.12918
       -1.08326
       -1.16575
       -1.17440
       -1.29912
       -1.05901
       -1.10666
       -1.25989
       -1.18950
       -1.05516
       -1.12417
       -1.26560
       -1.12107
       -1.04699
       -1.19863
       -1.20139
       -1.19982
       -1.14567
       -1.24288
       -1.02570
       -1.14827
       -0.94689
       -1.20863
       -1.25965
       -1.18008
       -1.19467
       -1.21259
       -1.08987
       -1.18701
       -1.20993
       -1.15710
       -1.16396
       -1.20037
       -1.20442
       -1.14134
       -1.24436
       -0.20840
       -1.18417
       -1.16911
       -1.09015
       -1.06983
       -1.26516
       -1.16838
       -1.22013
       -1.15687
       -1.09782
       -1.08199
       -1.06920
       -0.89902
       -1.21189
       -1.04184
       -1.26232
       -1.16978
       -1.13005
       -1.13857
       -1.08201
       -1.18871
       -1.14112
       -1.13855
       -1.14564
       -1.19628
       -0.97502
       -1.25620
       -1.17185
       -1.21837
       -1.11996
       -1.18991
       -1.01096
       -0.93238
       -1.26614
       -1.20986
       -1.22365
       -1.07089
       -1.05839
       -1.18565
       -1.02841
       -1.09257
       -1.06082
       -1.17386
       -1.12272
       -1.03540
       -1.19148
       -1.00170
       -0.95027
       -1.15599
       -1.18829
       -1.15407
       -1.12919
       -1.07662
       -1.06196
       -0.97772
       -1.19212
       -1.15261
       -1.03416
       -1.18475
       -1.18541
       -1.21219
       -0.98929
       -1.09803
       -1.20735
       -0.99773
       -1.12335
       -1.06424
       -0.93223
       -1.11744
       -0.97832
       -0.89865
       -1.06499
       -1.09398
       -1.15141
       -1.11505
       -1.18270
       -1.18940
       -1.20198
       -1.18209
       -1.08156
       -1.21869
       -1.05365
       -1.13898
       -1.13122
       -1.13152
       -1.15756
       -1.16198
       -1.17061
       -1.18646
       -1.08353
       -1.21692
       -1.20187
       -1.09043
       -1.16492
       -1.10844
       -1.01248
       -1.14546
       -0.98507
       -1.10105
       -1.18645
       -1.15700
       -1.16495
       -1.06732
       -1.05156
       -1.13354
       -1.22072
       -1.17244
       -1.01437
       -1.10717
       -1.12001
       -1.11590
       -1.15424
       -1.10143
       -1.08625
       -1.15764
       -1.15544
       -1.19736
       -1.08108
       -1.18906
       -1.09454
       -1.07967
       -1.18998
       -1.13342
       -1.17879
       -1.13577
       -1.07457
       -1.13361
       -1.17388
       -1.29334
       -1.04450
       -1.12101
       -1.22711
       -1.17877
       -1.04588
       -1.09970
       -1.27986
       -1.11613
       -1.03826
       -1.19221
       -1.19572
       -1.18836
       -1.14606
       -1.25489
       -1.02627
       -1.17475
       -0.97005
       -1.20142
       -1.25456
       -1.18757
       -1.17045
       -1.20038
       -1.09914
       -1.20615
       -1.22229
       -1.14979
       -1.12814
       -1.20987
       -1.15633
       -1.11980
       -1.22325
       -0.14459
       -1.19408
       -1.16973
       -1.09742
       -1.08306
       -1.23497
       -1.19611
       -1.21610
       -1.11863
       -1.08944
       -1.10182
       -1.06952
       -0.88666
       -1.21073
       -1.05642
       -1.23698
       -1.15890
       -1.13942
       -1.13582
       -1.10321
       -1.20288
       -1.13315
       -1.17057
       -1.10096
       -1.19685
       -0.97108
       -1.23794
       -1.17860
       -1.22782
       -1.11197
       -1.18071
       -1.02701
       -0.93201
       -1.23881
       -1.21139
       -1.25492
       -1.09325
       -1.04692
       -1.18145
       -1.01123
       -1.11736
       -1.04661
       -1.14969
       -1.11120
       -1.05744
       -1.20157
       -0.98775
       -0.94167
       -1.14961
       -1.21400
       -1.16993
       -1.11968
       -1.05948
       -1.06386
       -0.97568
       -1.17642
       -1.13848
       -1.05080
       -1.17413
       -1.18780
       -1.22829
       -1.01054
       -1.10464
       -1.21991
       -1.02151
       -1.14520
       -1.06937
       -0.93377
       -1.11000
       -0.98838
       -0.91903
       -1.06422
       -1.06756
       -1.15866
       -1.14412
       -1.20099
       -1.21681
       -1.19494
       -1.15962
       -1.06383
       -1.22632
       -1.08939
       -1.12589
       -1.11320
       -1.13013
       -1.16276
       -1.17152
       -1.14401
       -1.16008
       -1.09450
       -1.21813
       -1.21497
       -1.09953
       -1.11638
       -1.11523
       -0.99238
       -1.14222
       -0.98298
       -1.08442
       -1.18535
       -1.12813
       -1.13624
       -1.06225
       -1.05762
       -1.12774
       -1.19881
       -1.16400
       -1.00860
       -1.12596
       -1.13014
       -1.11288
       -1.13574
       -1.09957
       -1.06906
       -1.13371
       -1.15690
       -1.20697
       -1.07915
       -1.19334
       -1.10927
       -1.06994
       -1.19886
       -1.13365
       -1.19085
       -1.15173
       -1.08301
       -1.11852
       -1.16506
       -1.27681
       -1.03955
       -1.14438
       -1.24535
       -1.16848
       -1.04471
       -1.08282
       -1.23467
       -1.13955
       -1.06355
       -1.19129
       -1.17548
       -1.17166
       -1.16128
       -1.23090
       -1.02677
       -1.15992
       -0.97693
       -1.19913
       -1.25368
       -1.17526
       -1.16814
       -1.19272
       -1.07459
       -1.21505
       -1.23269
       -1.19703
       -1.13616
       -1.20777
       -1.16756
       -1.12586
       -1.23206
       -0.07479
       -1.18914
       -1.17862
       -1.09221
       -1.06723
       -1.23021
       -1.16076
       -1.23656
       -1.10135
       -1.08799
       -1.08104
       -1.06845
       -0.90829
       -1.23496
       -1.04559
       -1.23488
       -1.16678
       -1.14633
       -1.11055
       -1.07010
       -1.21325
       -1.12749
       -1.15569
       -1.08632
       -1.18841
       -0.98919
       -1.23524
       -1.16878
       -1.18828
       -1.11699
       -1.17987
       -1.03223
       -0.91393
       -1.25598
       -1.16355
       -1.22903
       -1.12843
       -1.04341
       -1.19804
       -1.04149
       -1.11541
       -1.07801
       -1.16487
       -1.13992
       -1.04203
       -1.21507
       -1.03845
       -0.93757
       -1.18017
       -1.20515
       -1.17088
       -1.11464
       -1.07328
       -1.07189
       -0.99400
       -1.16206
       -1.16539
       -1.05986
       -1.13230
       -1.20515
       -1.22935
       -1.01318
       -1.09154
       -1.18835
       -1.01633
       -1.13876
       -1.07682
       -0.93121
       -1.11247
       -0.99225
       -0.92730
       -1.07169
       -1.10280
       -1.15937
       -1.16537
       -1.20352
       -1.19633
       -1.16765
       -1.13661
       -1.07393
       -1.20976
       -1.04771
       -1.12888
       -1.09495
       -1.13269
       -1.13187
       -1.16150
       -1.15730
       -1.17160
       -1.11994
       -1.18566
       -1.21217
       -1.10405
       -1.09062
       -1.10825
       -1.02871
       -1.13455
       -0.96799
       -1.07307
       -1.18969
       -1.13847
       -1.14591
       -1.05749
       -1.07598
       -1.13081
       -1.19854
       -1.16457
       -1.02630
       -1.13112
       -1.10848
       -1.12707
       -1.12838
       -1.11338
       -1.06493
       -1.13551
       -1.15476
       -1.18678
       -1.07593
       -1.16968
       -1.11620
       -1.04195
       -1.16521
       -1.09612
       -1.17679
       -1.16064
       -1.11917
       -1.10335
       -1.13673
       -1.25571
       -1.04154
       -1.15757
       -1.24630
       -1.18503
       -1.04095
       -1.11453
       -1.19781
       -1.13123
       -1.08377
       -1.18379
       -1.23157
       -1.18943
       -1.13575
       -1.23655
       -1.04539
       -1.17000
       -0.98788
       -1.19409
       -1.27891
       -1.18562
       -1.17277
       -1.19428
       -1.09099
       -1.19634
       -1.21850
       -1.18919
       -1.16412
       -1.19752
       -1.15732
       -1.11817
       -1.21052
       -0.06927
       -1.17660
       -1.18134
       -1.10330
       -1.05708
       -1.22481
       -1.16907
       -1.21316
       -1.11843
       -1.09528
       -1.05190
       -1.04186
       -0.91973
       -1.25280
       -1.06100
       -1.21565
       -1.15920
       -1.13966
       -1.13277
       -1.11796
       -1.20028
       -1.11966
       -1.14035
       -1.09552
       -1.18715
       -0.99456
       -1.21360
       -1.15058
       -1.15615
       -1.13144
       -1.17470
       -1.01048
       -0.90290
       -1.22521
       -1.18361
       -1.23407
       -1.10873
       -1.03913
       -1.20750
       -1.08265
       -1.13330
       -1.05067
       -1.17520
       -1.13319
       -1.04654
       -1.23275
       -1.03528
       -0.95817
       -1.20867
       -1.19125
       -1.16819
       -1.11138
       -1.03980
       -1.08503
       -1.02848
       -1.17679
       -1.16273
       -1.04757
       -1.12261
       -1.21712
       -1.21824
       -1.04396
       -1.10106
       -1.18966
       -1.04018
       -1.13959
       -1.08513
       -0.91632
       -1.09283
       -0.97632
       -0.93557
       -1.08813
       -1.09870
       -1.14581
       -1.14175
       -1.22580
       -1.16846
       -1.18290
       -1.18759
       -1.07502
       -1.19434
       -1.00154
       -1.10518
       -1.08757
       -1.12688
       -1.14685
       -1.12635
       -1.14081
       -1.15982
       -1.12838
       -1.17599
       -1.19364
       -1.07503
       -1.08687
       -1.11376
       -1.04216
       -1.15375
       -0.99592
       -1.07157
       -1.15584
       -1.15019
       -1.15448
       -1.09946
       -1.08627
       -1.11399
       -1.19966
       -1.14443
       -1.06890
       -1.11696
       -1.11166
       -1.12177
       -1.16455
       -1.09327
       -1.05896
       -1.17405
       -1.13724
       -1.18283
       -1.07985
       -1.13634
       -1.10840
       -1.05907
       -1.14659
       -1.08537
       -1.15201
       -1.14850
       -1.13084
       -1.10304
       -1.16047
       -1.26666
       -1.05132
       -1.13662
       -1.23146
       -1.14344
       -1.08442
       -1.12776
       -1.21878
       -1.09820
       -1.09150
       -1.17153
       -1.19610
       -1.19365
       -1.16078
       -1.24790
       -1.07667
       -1.17996
       -1.00924
       -1.21041
       -1.30269
       -1.19593
       -1.15587
       -1.17658
       -1.09348
       -1.17312
       -1.22255
       -1.20564
       -1.16571
       -1.20667
       -1.18046
       -1.09536
       -1.19220
       -0.00125
       -1.17587
       -1.19976
       -1.10035
       -1.03611
       -1.23278
       -1.18952
       -1.22982
       -1.13387
       -1.07989
       -1.06416
       -1.04744
       -0.95504
       -1.22575
       -1.08434
       -1.22374
       -1.15764
       -1.11281
       -1.12564
       -1.10462
       -1.21429
       -1.12937
       -1.10960
       -1.09566
       -1.19723
       -0.95287
       -1.21647
       -1.14324
       -1.14242
       -1.14694
       -1.19355
       -1.02919
       -0.90721
       -1.23458
       -1.19269
       -1.22476
       -1.10842
       -1.06604
       -1.20860
       -1.08386
       -1.11967
       -1.05248
       -1.18912
       -1.14089
       -1.05989
       -1.21563
       -1.02616
       -0.94537
       -1.20442
       -1.16731
       -1.13806
       -1.10970
       -1.03183
       -1.08961
       -1.01907
       -1.17482
       -1.14048
       -1.02853
       -1.13640
       -1.25181
       -1.21787
       -1.06251
       -1.11577
       -1.19936
       -1.02995
       -1.12389
       -1.06269
       -0.93733
       -1.09111
       -0.99044
       -0.92951
       -1.12524
       -1.06067
       -1.14396
       -1.15546
       -1.23384
       -1.19937
       -1.14966
       -1.19230
       -1.07595
       -1.18598
       -0.96255
       -1.12271
       -1.07882
       -1.11701
       -1.11026
       -1.13889
       -1.15489
       -1.12285
       -1.12171
       -1.16456
       -1.18005
       -1.07306
       -1.08092
       -1.10397
       -1.04757
       -1.15938
       -0.97431
       -1.04877
       -1.11815
       -1.17268
       -1.13856
       -1.08656
       -1.08063
       -1.08068
       -1.17489
       -1.13958
       -1.08430
       -1.12571
       -1.12961
       -1.12722
       -1.17192
       -1.09652
       -1.06908
       -1.16358
       -1.14942
       -1.16418
       -1.04909
       -1.13476
       -1.12265
       -1.05264
       -1.16759
       -1.07000
       -1.13398
       -1.17996
       -1.16308
       -1.08401
       -1.15581
       -1.27465
       -1.08759
       -1.13639
       -1.23808
       -1.17699
       -1.09866
       -1.10283
       -1.19071
       -1.13403
       -1.09395
       -1.15885
       -1.19726
       -1.16855
       -1.17869
       -1.25889
       -1.07650
       -1.17580
       -1.00658
       -1.21003
       -1.26937
       -1.19957
       -1.17151
       -1.18466
       -1.12253
       -1.18349
       -1.22736
       -1.21715
       -1.15348
       -1.20639
       -1.17815
       -1.10770
       -1.18635
       -0.02830
       -1.16606
       -1.19859
       -1.08801
       -1.04991
       -1.22959
       -1.17428
       -1.23208
       -1.11055
       -1.08203
       -1.07764
       -1.06429
       -0.93518
       -1.21496
       -1.10208
       -1.23127
       -1.19038
       -1.10378
       -1.09488
       -1.05595
       -1.21636
       -1.13610
       -1.11317
       -1.05488
       -1.16298
       -0.97513
       -1.21909
       -1.13879
       -1.13827
       -1.14954
       -1.20857
       -1.02177
       -0.89323
       -1.21218
       -1.17187
       -1.23138
       -1.08254
       -1.07345
       -1.19718
       -1.11846
       -1.11618
       -1.03130
       -1.16379
       -1.15023
       -1.04631
       -1.22710
       -1.03915
       -0.91592
       -1.22211
       -1.16918
       -1.16164
       -1.09371
       -1.02674
       -1.12223
       -1.01709
       -1.17598
       -1.15052
       -1.00528
       -1.16645
       -1.20733
       -1.21096
       -1.09223
       -1.13977
       -1.17452
       -1.03790
       -1.11178
       -1.05880
       -0.92670
       -1.07849
       -0.99787
       -0.96973
       -1.12089
       -1.06172
       -1.15573
       -1.16428
       -1.21049
       -1.19753
       -1.15227
       -1.19604
       -1.08491
       -1.17304
       -0.97732
       -1.11201
       -1.09266
       -1.15154
       -1.11083
       -1.12296
       -1.12535
       -1.11469
       -1.13747
       -1.17347
       -1.15450
       -1.10214
       -1.03135
       -1.10070
       -1.03691
       -1.20291
       -0.96564
       -1.05418
       -1.09266
       -1.18019
       -1.14708
       -1.06371
       -1.10160
       -1.10992
       -1.16919
       -1.12461
       -1.06588
       -1.11716
       -1.11552
       -1.10406
       -1.16671
       -1.09498
       -1.07838
       -1.19995
       -1.15913
       -1.18234
       -1.06111
       -1.13299
       -1.08871
       -1.04862
       -1.16927
       -1.06571
       -1.13174
       -1.18455
       -1.15482
       -1.10413
       -1.16453
       -1.30884
       -1.09427
       -1.13035
       -1.25306
       -1.18530
       -1.09136
       -1.10924
       -1.21815
       -1.12416
       -1.06796
       -1.15697
       -1.21003
       -1.19665
       -1.16354
       -1.24085
       -1.07128
       -1.19543
       -0.96789
       -1.21303
       -1.28112
       -1.20041
       -1.17113
       -1.19755
       -1.11470
       -1.16239
       -1.22152
       -1.22709
       -1.17474
       -1.19840
       -1.20120
       -1.10046
       -1.16572
       -0.05907
       -1.14958
       -1.18887
       -1.12016
       -1.01825
       -1.19669
       -1.16218
       -1.19994
       -1.05670
       -1.08047
       -1.06496
       -1.07880
       -0.93332
       -1.19062
       -1.07929
       -1.22060
       -1.15814
       -1.12522
       -1.08165
       -1.05498
       -1.19227
       -1.09048
       -1.08240
       -1.03831
       -1.19307
       -0.97236
       -1.21871
       -1.17507
       -1.14621
       -1.16695
       -1.19153
       -1.02290
       -0.89285
       -1.21491
       -1.13163
       -1.22574
       -1.04571
       -1.08470
       -1.19164
       -1.10256
       -1.14386
       -1.06719
       -1.16420
       -1.13885
       -1.06380
       -1.20720
       -1.03593
       -0.91253
       -1.18406
       -1.16077
       -1.16309
       -1.09370
       -1.06561
       -1.11686
       -0.99285
       -1.17430
       -1.16164
       -0.97569
       -1.17288
       -1.21464
       -1.21838
       -1.07076
       -1.12315
       -1.15226
       -1.03205
       -1.13116
       -1.06177
       -0.91098
       -1.07035
       -0.93910
       -0.99855
       -1.10288
       -1.08056
       -1.11060
       -1.14941
       -1.22164
       -1.16734
       -1.16696
       -1.21653
       -1.10795
       -1.17011
       -0.96609
       -1.10544
       -1.11049
       -1.15046
       -1.09967
       -1.11934
       -1.10810
       -1.15987
       -1.12313
       -1.18318
       -1.13348
       -1.14773
       -1.03784
       -1.09998
       -1.03587
       -1.20780
       -0.96598
       -1.09988
       -1.09304
       -1.15840
       -1.17143
       -1.07505
       -1.10538
       -1.10632
       -1.17617
       -1.12640
       -1.05733
       -1.10707
       -1.10084
       -1.12084
       -1.18005
       -1.12062
       -1.06192
       -1.19914
       -1.16523
       -1.17853
       -1.08887
       -1.13778
       -1.07663
       -1.05099
       -1.13029
       -1.08310
       -1.12563
       -1.17179
       -1.15710
       -1.11064
       -1.15556
       -1.32393
       -1.10084
       -1.13392
       -1.21242
       -1.18916
       -1.11049
       -1.12530
       -1.21322
       -1.14134
       -1.07676
       -1.16461
       -1.20406
       -1.18248
       -1.19704
       -1.22157
       -1.05405
       -1.20648
       -0.93854
       -1.18347
       -1.26023
       -1.18545
       -1.17951
       -1.19661
       -1.10952
       -1.15414
       -1.21790
       -1.22918
       -1.16451
       -1.20926
       -1.17555
       -1.12000
       -1.20157
       -0.04348
       -1.16891
       -1.19228
       -1.12704
       -1.04857
       -1.20450
       -1.16303
       -1.20786
       -1.08652
       -1.03923
       -1.08667
       -1.07843
       -0.93834
       -1.21136
       -1.06871
       -1.21184
       -1.15686
       -1.11331
       -1.09406
       -1.07375
       -1.18867
       -1.07557
       -1.10880
       -1.06268
       -1.20874
       -0.99627
       -1.19950
       -1.16352
       -1.16090
       -1.11643
       -1.14888
       -1.02057
       -0.88991
       -1.20595
       -1.14265
       -1.21179
       -1.04478
       -1.07783
       -1.17866
       -1.09869
       -1.14408
       -1.05557
       -1.15091
       -1.14181
       -1.02322
       -1.22407
       -1.06097
       -0.92061
       -1.17559
       -1.17363
       -1.16108
       -1.07495
       -1.06523
       -1.10532
       -1.00901
       -1.15857
       -1.17089
       -0.94898
       -1.17328
       -1.18373
       -1.23931
       -1.07551
       -1.13155
       -1.15612
       -1.06011
       -1.14755
       -1.05603
       -0.90199
       -1.04646
       -0.93085
       -1.00824
       -1.10895
       -1.07192
       -1.11112
       -1.15702
       -1.19495
       -1.16902
       -1.16325
       -1.20981
       -1.10506
       -1.18648
       -0.96605
       -1.11224
       -1.11512
       -1.12454
       -1.09172
       -1.12836
       -1.12602
       -1.11642
       -1.11082
       -1.16543
       -1.14147
       -1.14977
       -1.05009
       -1.08511
       -1.03028
       -1.19982
       -0.99939
       -1.15525
       -1.09758
       -1.15165
       -1.14324
       -1.08964
       -1.10515
       -1.11066
       -1.16847
       -1.12465
       -1.05223
       -1.11083
       -1.13731
       -1.10786
       -1.17848
       -1.12073
       -1.08326
       -1.17515
       -1.18547
       -1.17133
       -1.06708
       -1.11980
       -1.08100
       -1.05559
       -1.11958
       -1.10410
       -1.11448
       -1.15053
       -1.16445
       -1.14247
       -1.14427
       -1.28040
       -1.11599
       -1.08492
       -1.20320
       -1.20478
       -1.11220
       -1.13869
       -1.21701
       -1.14230
       -1.07725
       -1.17223
       -1.20826
       -1.18667
       -1.21381
       -1.19227
       -1.05088
       -1.18231
       -0.93305
       -1.16226
       -1.26795
       -1.19767
       -1.22520
       -1.19652
       -1.07650
       -1.14395
       -1.22151
       -1.19012
       -1.15215
       -1.21600
       -1.14229
       -1.13285
       -1.21275
       -0.03268
       -1.14421
       -1.22329
       -1.11466
       -1.05383
       -1.19470
       -1.14050
       -1.23471
       -1.11309
       -1.04762
       -1.08956
       -1.07372
       -0.95363
       -1.19728
       -1.08910
       -1.19871
       -1.17175
       -1.10449
       -1.09402
       -1.08983
       -1.21517
       -1.06566
       -1.10579
       -1.07309
       -1.20491
       -0.99794
       -1.21386
       -1.16797
       -1.14959
       -1.14053
       -1.14216
       -1.03593
       -0.88353
       -1.20016
       -1.15159
       -1.20645
       -1.07630
       -1.09577
       -1.18498
       -1.08391
       -1.12224
       -1.08536
       -1.15908
       -1.13074
       -1.01450
       -1.21085
       -1.07911
       -0.90777
       -1.19646
       -1.18551
       -1.14638
       -1.08387
       -1.09830
       -1.08859
       -0.99004
       -1.17465
       -1.16149
       -0.94130
       -1.18385
       -1.18337
       -1.24782
       -1.09196
       -1.13727
       -1.17344
       -1.06379
       -1.12533
       -1.05057
       -0.91219
       -1.04420
       -0.95596
       -0.98827
       -1.11918
       -1.06475
       -1.08942
       -1.14466
       -1.21269
       -1.17579
       -1.16700
       -1.18942
       -1.08686
       -1.19104
       -0.97390
       -1.09318
       -1.10154
       -1.10979
       -1.08150
       -1.13850
       -1.13343
       -1.12653
       -1.08955
       -1.18171
       -1.15940
       -1.12912
       -1.05336
       -1.06884
       -1.03046
       -1.19048
       -1.00022
       -1.12597
       -1.09098
       -1.15022
       -1.17028
       -1.09464
       -1.10302
       -1.11405
       -1.18535
       -1.12423
       -1.04837
       -1.11000
       -1.13179
       -1.10358
       -1.17947
       -1.13509
       -1.07035
       -1.17857
       -1.15283
       -1.16539
       -1.05704
       -1.13835
       -1.05712
       -1.05240
       -1.10117
       -1.09778
       -1.10317
       -1.13482
       -1.13729
       -1.16258
       -1.17708
       -1.27408
       -1.10460
       -1.08181
       -1.20713
       -1.20157
       -1.06576
       -1.12678
       -1.21195
       -1.15056
       -1.06127
       -1.18510
       -1.17382
       -1.17415
       -1.15679
       -1.18651
       -1.04706
       -1.20395
       -0.95521
       -1.15802
       -1.26783
       -1.18176
       -1.24703
       -1.22567
       -1.06259
       -1.15958
       -1.22617
       -1.18247
       -1.14398
       -1.21405
       -1.13651
       -1.11932
       -1.17624
       -0.06601
       -1.13611
       -1.23459
       -1.12523
       -1.07498
       -1.21191
       -1.13897
       -1.21969
       -1.13222
       -1.04429
       -1.09147
       -1.08810
       -0.93646
       -1.20101
       -1.10132
       -1.20698
       -1.15867
       -1.07995
       -1.10155
       -1.09374
       -1.21246
       -1.04125
       -1.10551
       -1.07582
       -1.19732
       -1.01879
       -1.22192
       -1.15884
       -1.15536
       -1.15804
       -1.15129
       -1.06609
       -0.88015
       -1.21898
       -1.17205
       -1.16314
       -1.04281
       -1.12101
       -1.17569
       -1.08022
       -1.12118
       -1.09048
       -1.15706
       -1.13418
       -1.01382
       -1.20450
       -1.07958
       -0.91467
       -1.17831
       -1.16603
       -1.11874
       -1.11752
       -1.08427
       -1.09844
       -0.99486
       -1.19229
       -1.13148
       -0.95824
       -1.19514
       -1.20690
       -1.22930
       -1.09943
       -1.13852
       -1.17409
       -1.05617
       -1.11424
       -1.06466
       -0.88417
       -1.03354
       -0.95589
       -1.00108
       -1.12700
       -1.08112
       -1.06286
       -1.12405
       -1.21166
       -1.16921
       -1.16470
       -1.15754
       -1.09554
       -1.19210
       -0.96958
       -1.09371
       -1.09885
       -1.13777
       -1.07215
       -1.14122
       -1.15239
       -1.11900
       -1.10985
       -1.17245
       -1.14211
       -1.13098
       -1.04915
       -1.05055
       -1.01163
       -1.17015
       -1.00040
       -1.10195
       -1.13891
       -1.14818
       -1.16477
       -1.09130
       -1.11333
       -1.11692
       -1.19691
       -1.13885
       -1.06321
       -1.12011
       -1.12664
       -1.11361
       -1.16029
       -1.11104
       -1.06781
       -1.17899
       -1.16394
       -1.16223
       -1.04645
       -1.11491
       -1.06228
       -1.03568
       -1.11573
       -1.13117
       -1.14096
       -1.15112
       -1.11912
       -1.16863
       -1.15064
       -1.27282
       -1.07536
       -1.09614
       -1.21384
       -1.21427
       -1.07942
       -1.14848
       -1.20288
       -1.14689
       -1.08816
       -1.18875
       -1.17879
       -1.18803
       -1.13263
       -1.23049
       -1.05960
       -1.20291
       -0.96346
       -1.20197
       -1.25891
       -1.18678
       -1.24108
       -1.20965
       -1.05130
       -1.16364
       -1.25833
       -1.17749
       -1.16586
       -1.18064
       -1.11414
       -1.12370
       -1.17769
       -0.05706
       -1.15993
       -1.21306
       -1.12988
       -1.05373
       -1.23435
       -1.16968
       -1.19608
       -1.09525
       -1.02603
       -1.12804
       -1.07065
       -0.90624
       -1.22205
       -1.10859
       -1.20996
       -1.19266
       -1.07717
       -1.07254
       -1.09651
       -1.24501
       -1.05234
       -1.12174
       -1.05597
       -1.16951
       -1.00727
       -1.21726
       -1.16415
       -1.15766
       -1.15709
       -1.18107
       -1.09111
       -0.88086
       -1.23061
       -1.16690
       -1.15631
       -1.03199
       -1.13592
       -1.16472
       -1.06064
       -1.11231
       -1.08690
       -1.15782
       -1.11671
       -1.01888
       -1.22681
       -1.07433
       -0.91359
       -1.20226
       -1.17131
       -1.12576
       -1.10238
       -1.09306
       -1.13701
       -0.99350
       -1.17937
       -1.13023
       -0.93699
       -1.21117
       -1.18722
       -1.20939
       -1.11686
       -1.15246
       -1.16672
       -1.05013
       -1.13637
       -1.09209
       -0.92712
       -1.04700
       -0.95539
       -0.97515
       -1.09130
       -1.09595
       -1.05650
       -1.13081
       -1.22236
       -1.14868
       -1.16730
       -1.16772
       -1.11467
       -1.18563
       -0.97560
       -1.09008
       -1.11129
       -1.13995
       -1.05688
       -1.18997
       -1.14939
       -1.10922
       -1.10374
       -1.15411
       -1.14863
       -1.12420
       -1.04568
       -1.02369
       -0.97999
       -1.14533
       -0.98913
       -1.09805
       -1.10421
       -1.15787
       -1.14464
       -1.05971
       -1.10871
       -1.12326
       -1.16664
       -1.15691
       -1.05706
       -1.13880
       -1.14437
       -1.08313
       -1.19253
       -1.10191
       -1.07480
       -1.15253
       -1.16955
       -1.13642
       -1.03244
       -1.13182
       -1.06108
       -1.04046
       -1.09878
       -1.14051
       -1.15898
       -1.16104
       -1.10002
       -1.16530
       -1.12866
       -1.28290
       -1.06172
       -1.10458
       -1.20685
       -1.20756
       -1.05316
       -1.15028
       -1.24616
       -1.13747
       -1.08197
       -1.23254
       -1.19148
       -1.19113
       -1.14834
       -1.23226
       -1.04434
       -1.21809
       -0.96874
       -1.20399
       -1.26289
       -1.16857
       -1.22929
       -1.22358
       -1.04446
       -1.18622
       -1.21558
       -1.16507
       -1.17777
       -1.17011
       -1.12889
       -1.11265
       -1.18725
       -0.07453
       -1.14403
       -1.19426
       -1.09143
       -1.08710
       -1.19925
       -1.19235
       -1.18860
       -1.11047
       -1.05127
       -1.14826
       -1.06847
       -0.90692
       -1.20732
       -1.12332
       -1.20972
       -1.17891
       -1.07905
       -1.04588
       -1.11371
       -1.22012
       -1.05433
       -1.11424
       -1.08594
       -1.19951
       -0.96100
       -1.22380
       -1.13507
       -1.17556
       -1.11757
       -1.19173
       -1.07345
       -0.88142
       -1.24776
       -1.17856
       -1.13844
       -1.02477
       -1.11244
       -1.16106
       -1.04124
       -1.11400
       -1.09499
       -1.16207
       -1.10548
       -1.00904
       -1.24772
       -1.07368
       -0.92397
       -1.19750
       -1.16771
       -1.14886
       -1.08893
       -1.08112
       -1.16571
       -1.01655
       -1.14962
       -1.11978
       -0.92867
       -1.18618
       -1.18336
       -1.19205
       -1.14050
       -1.16233
       -1.15732
       -1.04037
       -1.14170
       -1.10429
       -0.93411
       -1.07255
       -0.95888
       -0.94884
       -1.09338
       -1.13285
       -1.05512
       -1.12762
       -1.20447
       -1.14157
       -1.16521
       -1.19661
       -1.11695
       -1.20585
       -0.96232
       -1.11020
       -1.10376
       -1.14272
       -1.09486
       -1.19033
       -1.15805
       -1.13419
       -1.09918
       -1.15175
       -1.14350
       -1.11424
       -1.03025
       -1.01381
       -0.99555
       -1.13156
       -0.98149
       -1.08353
       -1.11426
       -1.14826
       -1.16877
       -1.08282
       -1.06903
       -1.13485
       -1.19607
       -1.13077
       -1.06216
       -1.13174
       -1.12044
       -1.08387
       -1.20289
       -1.11134
       -1.08416
       -1.14796
       -1.15526
       -1.14122
       -1.05164
       -1.14487
       -1.09459
       -1.03532
       -1.12968
       -1.12697
       -1.13355
       -1.14669
       -1.06925
       -1.15550
       -1.10202
       -1.24748
       -1.05901
       -1.10665
       -1.19354
       -1.16336
       -1.05616
       -1.15715
       -1.21905
       -1.15445
       -1.08740
       -1.20973
       -1.22053
       -1.17868
       -1.14333
       -1.26927
       -1.05900
       -1.20362
       -1.01000
       -1.22389
       -1.26908
       -1.20246
       -1.20939
       -1.22600
       -1.04338
       -1.21047
       -1.20579
       -1.16312
       -1.17836
       -1.16403
       -1.09618
       -1.09680
       -1.19526
       -0.04751
       -1.13731
       -1.21593
       -1.06160
       -1.10124
       -1.20416
       -1.17102
       -1.21024
       -1.10797
       -1.05827
       -1.16210
       -1.06435
       -0.91628
       -1.19233
       -1.08405
       -1.18443
       -1.13254
       -1.04801
       -1.01229
       -1.09293
       -1.19556
       -1.06263
       -1.10160
       -1.10075
       -1.19753
       -0.98412
       -1.22894
       -1.14996
       -1.14670
       -1.13244
       -1.19461
       -1.06657
       -0.86933
       -1.23397
       -1.19050
       -1.18304
       -1.01104
       -1.07800
       -1.18623
       -1.03766
       -1.10099
       -1.10163
       -1.15041
       -1.09894
       -1.00690
       -1.21598
       -1.06727
       -0.92219
       -1.20782
       -1.17017
       -1.14582
       -1.09510
       -1.08269
       -1.15385
       -1.01541
       -1.12622
       -1.13467
       -0.91289
       -1.18037
       -1.14975
       -1.20247
       -1.12737
       -1.18890
       -1.16672
       -1.04563
       -1.12792
       -1.08663
       -0.94303
       -1.05380
       -0.97882
       -0.93716
       -1.10994
       -1.15418
       -1.05165
       -1.16928
       -1.20012
       -1.16891
       -1.17498
       -1.18805
       -1.10931
       -1.18418
       -0.96066
       -1.11915
       -1.08734
       -1.13621
       -1.08306
       -1.18014
       -1.14938
       -1.13309
       -1.07641
       -1.16266
       -1.14046
       -1.06736
       -1.02923
       -1.01084
       -0.98996
       -1.14063
       -0.99556
       -1.08379
       -1.13647
       -1.16915
       -1.17429
       -1.06711
       -1.04975
       -1.13081
       -1.21044
       -1.09748
       -1.07716
       -1.13713
       -1.11414
       -1.08631
       -1.20736
       -1.10795
       -1.08058
       -1.12828
       -1.14269
       -1.13666
       -1.08417
       -1.14184
       -1.10217
       -1.04272
       -1.12328
       -1.10688
       -1.14371
       -1.17668
       -1.06776
       -1.09958
       -1.12069
       -1.24599
       -1.07189
       -1.08326
       -1.16935
       -1.17434
       -1.07148
       -1.14289
       -1.21626
       -1.12881
       -1.07202
       -1.19301
       -1.20514
       -1.20627
       -1.16118
       -1.22850
       -1.05721
       -1.24234
       -0.99883
       -1.24562
       -1.26162
       -1.21666
       -1.22015
       -1.23301
       -1.03747
       -1.21255
       -1.18501
       -1.15166
       -1.18327
       -1.19468
       -1.10904
       -1.09177
       -1.21933
       -0.04430
       -1.13996
       -1.19594
       -1.06348
       -1.11933
       -1.20846
       -1.16204
       -1.23872
       -1.13270
       -1.03689
       -1.13571
       -1.05652
       -0.90286
       -1.15308
       -1.09216
       -1.22093
       -1.12823
       -1.04889
       -1.00938
       -1.08701
       -1.17870
       -1.07070
       -1.08865
       -1.09128
       -1.20427
       -0.97343
       -1.22189
       -1.14242
       -1.17716
       -1.11046
       -1.17758
       -1.09086
       -0.86852
       -1.23072
       -1.20243
       -1.17228
       -1.03753
       -1.09071
       -1.19643
       -1.04824
       -1.10959
       -1.10868
       -1.13871
       -1.06700
       -0.97678
       -1.19573
       -1.05469
       -0.93432
       -1.16788
       -1.18823
       -1.16813
       -1.05676
       -1.06590
       -1.16520
       -1.01511
       -1.15575
       -1.13053
       -0.89779
       -1.16228
       -1.15141
       -1.16589
       -1.11092
       -1.14733
       -1.17504
       -1.06861
       -1.13020
       -1.05736
       -0.93197
       -1.05251
       -0.94246
       -0.91219
       -1.09616
       -1.15252
       -1.05298
       -1.16953
       -1.22508
       -1.14943
       -1.19679
       -1.16361
       -1.10981
       -1.16137
       -0.95331
       -1.15418
       -1.10941
       -1.15903
       -1.07310
       -1.14559
       -1.14973
       -1.12392
       -1.09563
       -1.16644
       -1.13793
       -1.09061
       -1.04139
       -1.00496
       -0.98969
       -1.14128
       -0.98716
       -1.08161
       -1.14936
       -1.16030
       -1.18482
       -1.05631
       -1.03258
       -1.11399
       -1.18776
       -1.10319
       -1.09506
       -1.12463
       -1.10368
       -1.08800
       -1.20313
       -1.15368
       -1.08231
       -1.13298
       -1.15321
       -1.12247
       -1.08962
       -1.12079
       -1.11274
       -1.04091
       -1.14569
       -1.11422
       -1.15474
       -1.16997
       -1.06683
       -1.08750
       -1.10623
       -1.24925
       -1.07315
       -1.07947
       -1.19238
       -1.17610
       -1.05892
       -1.15779
       -1.18972
       -1.11633
       -1.08441
       -1.20999
       -1.19302
       -1.16404
       -1.12890
       -1.24043
       -1.06791
       -1.20355
       -1.01306
       -1.21878
       -1.27431
       -1.21368
       -1.22452
       -1.19418
       -1.06037
       -1.18263
       -1.19778
       -1.17215
       -1.15031
       -1.18889
       -1.09035
       -1.10727
       -1.21343
       -0.05509
       -1.10563
       -1.20662
       -1.03833
       -1.12637
       -1.23845
       -1.16318
       -1.24326
       -1.15368
       -1.05343
       -1.14247
       -1.06204
       -0.92660
       -1.18400
       -1.09599
       -1.23052
       -1.10476
       -1.03213
       -1.05436
       -1.10419
       -1.16739
       -1.06401
       -1.08625
       -1.05952
       -1.16271
       -0.97148
       -1.19431
       -1.14645
       -1.17020
       -1.10508
       -1.13430
       -1.08683
       -0.88264
       -1.20147
       -1.19745
       -1.17020
       -1.04139
       -1.06051
       -1.15266
       -1.05729
       -1.08423
       -1.09459
       -1.13657
       -1.05187
       -0.96221
       -1.17215
       -1.03052
       -0.95201
       -1.17534
       -1.19804
       -1.17795
       -1.04271
       -1.06191
       -1.16876
       -1.00394
       -1.13894
       -1.12715
       -0.93113
       -1.17154
       -1.13689
       -1.17291
       -1.11540
       -1.15580
       -1.17033
       -1.09820
       -1.11180
       -1.03793
       -0.93468
       -1.03066
       -0.94917
       -0.90854
       -1.09619
       -1.11981
       -1.02818
       -1.15646
       -1.20972
       -1.14531
       -1.19366
       -1.16353
       -1.10301
       -1.15382
       -0.92195
       -1.15927
       -1.13385
       -1.13965
       -1.11342
       -1.16283
       -1.14964
       -1.13238
       -1.11547
       -1.14198
       -1.15037
       -1.07971
       -1.06177
       -1.01194
       -1.00020
       -1.15247
       -0.98766
       -1.08514
       -1.12957
       -1.16794
       -1.18653
       -1.06599
       -1.03328
       -1.13394
       -1.20633
       -1.09031
       -1.09205
       -1.09875
       -1.10369
       -1.09905
       -1.19424
       -1.14275
       -1.09766
       -1.13292
       -1.12249
       -1.12248
       -1.09936
       -1.12606
       -1.12104
       -0.99417
       -1.15447
       -1.11866
       -1.16412
       -1.14828
       -1.07203
       -1.09923
       -1.12851
       -1.24708
       -1.03757
       -1.08577
       -1.21162
       -1.16689
       -1.05253
       -1.15154
       -1.19327
       -1.08763
       -1.08569
       -1.20208
       -1.22360
       -1.18402
       -1.12905
       -1.20052
       -1.06344
       -1.20749
       -0.99698
       -1.21552
       -1.27096
       -1.17593
       -1.18073
       -1.18927
       -1.05450
       -1.17770
       -1.19020
       -1.13340
       -1.15091
       -1.16267
       -1.09059
       -1.10651
       -1.20481
       -0.04257
       -1.12156
       -1.18753
       -1.03003
       -1.12065
       -1.21172
       -1.17500
       -1.26161
       -1.13203
       -1.04350
       -1.14124
       -1.06414
       -0.92835
       -1.16516
       -1.08058
       -1.20520
       -1.10561
       -1.05404
       -1.04663
       -1.09495
       -1.20538
       -1.04937
       -1.08023
       -1.06443
       -1.17121
       -0.97836
       -1.19036
       -1.16038
       -1.19875
       -1.09715
       -1.12381
       -1.07502
       -0.87238
       -1.19567
       -1.22088
       -1.21112
       -1.05033
       -1.06019
       -1.15289
       -1.03313
       -1.09523
       -1.09806
       -1.14042
       -1.05148
       -0.97177
       -1.18820
       -1.03890
       -0.90799
       -1.16540
       -1.20482
       -1.14430
       -1.05937
       -1.08973
       -1.16488
       -1.03707
       -1.16007
       -1.13784
       -0.94790
       -1.20071
       -1.12678
       -1.20122
       -1.10572
       -1.14940
       -1.18876
       -1.11632
       -1.10295
       -1.04944
       -0.95574
       -1.04395
       -0.97486
       -0.89927
       -1.11222
       -1.09012
       -1.00093
       -1.16784
       -1.22139
       -1.12654
       -1.19590
       -1.17579
       -1.09903
       -1.15242
       -0.94363
       -1.16269
       -1.11325
       -1.14888
       -1.11743
       -1.16611
       -1.14643
       -1.13562
       -1.09286
       -1.11864
       -1.16398
       -1.10443
       -1.02908
       -1.01238
       -1.00753
       -1.15528
       -1.01734
       -1.11369
       -1.14024
       -1.12908
       -1.16394
       -1.08253
       -1.03589
       -1.13208
       -1.20130
       -1.08894
       -1.09013
       -1.11862
       -1.10203
       -1.08111
       -1.21256
       -1.10885
       -1.08730
       -1.12466
       -1.10014
       -1.12094
       -1.09793
       -1.15471
       -1.10868
       -0.98704
       -1.11953
       -1.11888
       -1.15702
       -1.16377
       -1.07814
       -1.08621
       -1.13369
       -1.26933
       -1.06071
       -1.10512
       -1.19831
       -1.16363
       -1.03613
       -1.16139
       -1.15956
       -1.10112
       -1.08875
       -1.18002
       -1.20983
       -1.18736
       -1.15931
       -1.15140
       -1.05443
       -1.19690
       -0.98889
       -1.22677
       -1.24817
       -1.15410
       -1.19819
       -1.19234
       -1.06346
       -1.18444
       -1.18225
       -1.15321
       -1.16583
       -1.18292
       -1.07537
       -1.10664
       -1.17665
       -0.07480
       -1.13167
       -1.16343
       -1.04202
       -1.06816
       -1.22721
       -1.18389
       -1.23229
       -1.09791
       -1.06275
       -1.12021
       -1.07770
       -0.92424
       -1.18590
       -1.07935
       -1.23139
       -1.12235
       -1.07456
       -1.04231
       -1.10919
       -1.16719
       -1.02725
       -1.05097
       -1.05606
       -1.20401
       -0.97401
       -1.18327
       -1.16504
       -1.17682
       -1.08538
       -1.13404
       -1.10214
       -0.83635
       -1.20695
       -1.21434
       -1.18650
       -1.06036
       -1.05781
       -1.11084
       -1.05720
       -1.10965
       -1.05652
       -1.12476
       -1.07002
       -0.99093
       -1.19579
       -1.05290
       -0.89048
       -1.15142
       -1.18169
       -1.16843
       -1.05504
       -1.07211
       -1.17695
       -1.03406
       -1.15036
       -1.13011
       -0.93242
       -1.18611
       -1.11790
       -1.20782
       -1.11139
       -1.17148
       -1.18676
       -1.10429
       -1.13118
       -1.03656
       -0.94396
       -1.00932
       -0.98506
       -0.88779
       -1.09605
       -1.06508
       -1.00649
       -1.16360
       -1.19965
       -1.10840
       -1.17046
       -1.19313
       -1.09513
       -1.12647
       -0.91438
       -1.15419
       -1.08591
       -1.17363
       -1.12945
       -1.17723
       -1.16261
       -1.13001
       -1.08761
       -1.12967
       -1.16572
       -1.10254
       -1.02596
       -1.00234
       -1.00999
       -1.16003
       -1.04195
       -1.13414
       -1.15354
       -1.14875
       -1.13139
       -1.06783
       -1.02584
       -1.14447
       -1.18841
       -1.13704
       -1.06389
       -1.09215
       -1.08969
       -1.05980
       -1.20926
       -1.11651
       -1.10034
       -1.14339
       -1.09748
       -1.10019
       -1.12389
       -1.17087
       -1.12102
       -0.98906
       -1.11725
       -1.13101
       -1.12883
       -1.13662
       -1.04709
       -1.06857
       -1.14022
       -1.26546
       -1.08183
       -1.07332
       -1.19280
       -1.15637
       -1.08079
       -1.14031
       -1.18659
       -1.12989
       -1.07596
       -1.19571
       -1.19789
       -1.19340
       -1.15624
       -1.13291
       -1.04955
       -1.16634
       -1.00014
       -1.22481
       -1.26554
       -1.16687
       -1.20608
       -1.16921
       -1.03065
       -1.18208
       -1.18333
       -1.13148
       -1.14955
       -1.18527
       -1.08415
       -1.12293
       -1.19174
       -0.08645
       -1.15909
       -1.21134
       -1.05590
       -1.04998
       -1.21568
       -1.17775
       -1.23144
       -1.09849
       -1.06063
       -1.11247
       -1.04111
       -0.93055
       -1.19282
       -1.04993
       -1.20456
       -1.11951
       -1.05738
       -1.04676
       -1.10972
       -1.17685
       -1.06696
       -1.06735
       -1.05743
       -1.19007
       -0.96480
       -1.19580
       -1.17254
       -1.17982
       -1.12427
       -1.16509
       -1.10431
       -0.82584
       -1.22549
       -1.18900
       -1.21282
       -1.07065
       -1.05652
       -1.11489
       -1.03450
       -1.09042
       -1.07706
       -1.08392
       -1.07591
       -0.98232
       -1.19786
       -1.04265
       -0.87535
       -1.13836
       -1.16190
       -1.19485
       -1.09311
       -1.07360
       -1.16208
       -1.03940
       -1.13499
       -1.13164
       -0.92426
       -1.17379
       -1.13562
       -1.18464
       -1.11374
       -1.15058
       -1.16818
       -1.10374
       -1.13040
       -1.04055
       -0.95161
       -0.99501
       -1.00320
       -0.89278
       -1.09271
       -1.10399
       -1.00961
       -1.13125
       -1.19034
       -1.11001
       -1.16057
       -1.15315
       -1.11039
       -1.12513
       -0.94551
       -1.17507
       -1.05592
       -1.18905
       -1.13400
       -1.16586
       -1.13165
       -1.11812
       -1.07847
       -1.15287
       -1.16126
       -1.09778
       -1.05465
       -0.99486
       -0.97650
       -1.16879
       -1.03086
       -1.13477
       -1.14792
       -1.13902
       -1.13872
       -1.09405
       -1.04868
       -1.13985
       -1.20645
       -1.14019
       -1.04662
       -1.09318
       -1.09054
       -1.01817
       -1.17419
       -1.15326
       -1.11025
       -1.12828
       -1.08791
       -1.12843
       -1.12496
       -1.15900
       -1.14530
       -0.97730
       -1.12320
       -1.13839
       -1.08889
       -1.14866
       -1.08291
       -1.06171
       -1.14141
       -1.24391
       -1.07363
       -1.09139
       -1.17608
       -1.18387
       -1.11190
       -1.12385
       -1.15371
       -1.13148
       -1.05114
       -1.19293
       -1.23099
       -1.19014
       -1.15397
       -1.11828
       -1.05976
       -1.14176
       -1.03536
       -1.24739
       -1.27071
       -1.20451
       -1.19724
       -1.19966
       -1.04452
       -1.16749
       -1.15851
       -1.15422
       -1.14735
       -1.18079
       -1.06536
       -1.12866
       -1.19588
       -0.10594
       -1.15510
       -1.17070
       -1.05047
       -1.03572
       -1.16936
       -1.15754
       -1.22487
       -1.08950
       -1.03733
       -1.10813
       -1.04686
       -0.92908
       -1.19034
       -1.05108
       -1.18361
       -1.14326
       -1.05398
       -1.02973
       -1.09407
       -1.17606
       -1.02341
       -1.07889
       -1.04283
       -1.17917
       -0.98733
       -1.20989
       -1.15997
       -1.21307
       -1.12391
       -1.17085
       -1.08813
       -0.81852
       -1.23984
       -1.19530
       -1.18928
       -1.07352
       -1.05606
       -1.09320
       -1.02464
       -1.07129
       -1.09379
       -1.07563
       -1.09427
       -0.97474
       -1.22445
       -1.01071
       -0.89114
       -1.14035
       -1.17876
       -1.18384
       -1.12254
       -1.05514
       -1.13828
       -1.02978
       -1.14161
       -1.13655
       -0.91223
       -1.17728
       -1.12371
       -1.16199
       -1.10853
       -1.13452
       -1.16011
       -1.09711
       -1.07706
       -1.06126
       -0.98142
       -1.00759
       -0.98562
       -0.90213
       -1.09182
       -1.11935
       -1.01470
       -1.14016
       -1.18589
       -1.12819
       -1.14338
       -1.16196
       -1.12006
       -1.18867
       -0.94410
       -1.14264
       -1.05997
       -1.20967
       -1.11978
       -1.15124
       -1.13534
       -1.12466
       -1.06510
       -1.11885
       -1.16102
       -1.13297
       -1.07749
       -1.01233
       -0.99214
       -1.15445
       -1.03069
       -1.14087
       -1.17936
       -1.12997
       -1.12701
       -1.09677
       -1.01055
       -1.12502
       -1.19445
       -1.12186
       -1.07953
       -1.07969
       -1.12353
       -1.03584
       -1.19172
       -1.12770
       -1.09582
       -1.15287
       -1.14835
       -1.11618
       -1.12251
       -1.10436
       -1.12023
       -0.93832
       -1.13037
       -1.12910
       -1.09564
       -1.11321
       -1.10798
       -1.06196
       -1.10463
       -1.20939
       -1.04928
       -1.06001
       -1.19766
       -1.18753
       -1.11388
       -1.09455
       -1.18426
       -1.11607
       -1.05062
       -1.20157
       -1.21801
       -1.20767
       -1.16679
       -1.13993
       -1.04471
       -1.14952
       -1.03112
       -1.23898
       -1.27530
       -1.19245
       -1.20252
       -1.18033
       -1.01089
       -1.19052
       -1.15806
       -1.17461
       -1.15010
       -1.18212
       -1.09417
       -1.10284
       -1.15656
       -0.08369
       -1.12534
       -1.15921
       -1.06145
       -1.03008
       -1.18457
       -1.12291
       -1.22598
       -1.10590
       -1.05342
       -1.11620
       -1.04861
       -0.93538
       -1.18923
       -1.06617
       -1.19454
       -1.15827
       -1.05362
       -1.00544
       -1.08043
       -1.16713
       -1.03482
       -1.10529
       -1.02865
       -1.17545
       -0.99842
       -1.24163
       -1.15351
       -1.20199
       -1.14308
       -1.16810
       -1.09276
       -0.81498
       -1.23264
       -1.16302
       -1.17454
       -1.07382
       -1.01723
       -1.05234
       -1.06241
       -1.08272
       -1.09407
       -1.07575
       -1.07672
       -0.97510
       -1.20984
       -0.98335
       -0.91447
       -1.14624
       -1.18170
       -1.18471
       -1.11696
       -1.06370
       -1.11529
       -1.06070
       -1.14073
       -1.08897
       -0.93910
       -1.18968
       -1.13311
       -1.16891
       -1.12076
       -1.14333
       -1.17388
       -1.10531
       -1.05687
       -1.08263
       -0.95592
       -1.01134
       -0.99597
       -0.88347
       -1.09611
       -1.11509
       -1.00065
       -1.15247
       -1.18702
       -1.12255
       -1.15927
       -1.14857
       -1.14446
       -1.15855
       -0.96620
       -1.15035
       -1.05387
       -1.21017
       -1.12651
       -1.13538
       -1.13955
       -1.13410
       -1.09948
       -1.13637
       -1.14446
       -1.12333
       -1.05901
       -1.01860
       -1.00164
       -1.14659
       -1.06580
       -1.13700
       -1.17606
       -1.11640
       -1.11562
       -1.12295
       -0.99823
       -1.14003
       -1.21912
       -1.10785
       -1.08636
       -1.10474
       -1.11363
       -1.06973
       -1.19263
       -1.10763
       -1.08719
       -1.14497
       -1.17988
       -1.15162
       -1.10435
       -1.06831
       -1.13846
       -0.92837
       -1.14431
       -1.12293
       -1.08842
       -1.12648
       -1.11407
       -1.07404
       -1.12783
       -1.24432
       -1.06947
       -1.07015
       -1.22171
       -1.20123
       -1.14391
       -1.08221
       -1.17482
       -1.09490
       -1.06679
       -1.18955
       -1.20990
       -1.20386
       -1.12479
       -1.14996
       -1.04742
       -1.13932
       -1.03896
       -1.22586
       -1.27821
       -1.19074
       -1.20088
       -1.17941
       -1.02393
       -1.18405
       -1.18331
       -1.20099
       -1.14267
       -1.15744
       -1.13092
       -1.09251
       -1.19213
       -0.04371
       -1.13555
       -1.18911
       -1.05990
       -1.03001
       -1.18245
       -1.11066
       -1.21683
       -1.10124
       -1.06856
       -1.13703
       -1.07011
       -0.95719
       -1.21632
       -1.05853
       -1.20264
       -1.11968
       -1.08236
       -1.04495
       -1.07632
       -1.18426
       -1.01882
       -1.12511
       -1.04431
       -1.14057
       -1.00019
       -1.21144
       -1.15974
       -1.18159
       -1.13577
       -1.18070
       -1.13210
       -0.79665
       -1.22257
       -1.14156
       -1.15852
       -1.07386
       -1.02606
       -1.02760
       -1.04407
       -1.07401
       -1.07447
       -1.08016
       -1.10193
       -0.95759
       -1.17537
       -0.97169
       -0.90716
       -1.14065
       -1.13521
       -1.16832
       -1.10166
       -1.06970
       -1.10098
       -1.07586
       -1.12841
       -1.06852
       -0.94463
       -1.18467
       -1.12374
       -1.16823
       -1.11344
       -1.13525
       -1.16292
       -1.08960
       -1.09404
       -1.11206
       -0.93325
       -0.99406
       -0.99537
       -0.89576
       -1.10554
       -1.11378
       -1.03605
       -1.16034
       -1.17794
       -1.12528
       -1.18858
       -1.12037
       -1.13264
       -1.17504
       -0.96844
       -1.14928
       -1.04888
       -1.20906
       -1.10772
       -1.14234
       -1.14422
       -1.13530
       -1.08359
       -1.15385
       -1.17247
       -1.12273
       -1.06431
       -1.01751
       -0.99433
       -1.13524
       -1.06020
       -1.11801
       -1.18775
       -1.12307
       -1.10751
       -1.09117
       -1.01798
       -1.15404
       -1.21751
       -1.12987
       -1.06475
       -1.09430
       -1.12174
       -1.04592
       -1.20865
       -1.13561
       -1.10479
       -1.14443
       -1.15416
       -1.14182
       -1.08020
       -1.10636
       -1.13115
       -0.93340
       -1.15749
       -1.09411
       -1.10435
       -1.13070
       -1.10920
       -1.04378
       -1.11945
       -1.25837
       -1.08078
       -1.04916
       -1.22615
       -1.15650
       -1.13725
       -1.10543
       -1.19724
       -1.08857
       -1.06205
       -1.18223
       -1.19800
       -1.20136
       -1.15992
       -1.15710
       -1.03800
       -1.13374
       -1.06182
       -1.22187
       -1.25460
       -1.19722
       -1.21672
       -1.15314
       -1.01377
       -1.18006
       -1.16619
       -1.16476
       -1.17801
       -1.15334
       -1.12137
       -1.09350
       -1.17972
       -0.09983
       -1.08871
       -1.18606
       -1.07162
       -1.02369
       -1.18989
       -1.10386
       -1.23827
       -1.09600
       -1.03903
       -1.12063
       -1.09666
       -0.96926
       -1.22456
       -1.04043
       -1.16467
       -1.13867
       -1.06676
       -1.02632
       -1.07298
       -1.17700
       -1.05412
       -1.09402
       -1.07155
       -1.14539
       -1.00553
       -1.21071
       -1.16436
       -1.19300
       -1.11502
       -1.18773
       -1.14207
       -0.79751
       -1.20992
       -1.15173
       -1.17174
       -1.05529
       -1.04486
       -1.03320
       -1.02665
       -1.10426
       -1.09202
       -1.08838
       -1.07700
       -0.97719
       -1.19899
       -1.00883
       -0.89091
       -1.14269
       -1.17496
       -1.14902
       -1.10137
       -1.05521
       -1.08833
       -1.03453
       -1.14841
       -1.07512
       -0.94915
       -1.18060
       -1.10989
       -1.16647
       -1.08707
       -1.14895
       -1.16458
       -1.09871
       -1.11150
       -1.11204
       -0.94332
       -1.02105
       -0.99170
       -0.90382
       -1.09764
       -1.14363
       -1.06482
       -1.15403
       -1.13131
       -1.10434
       -1.18315
       -1.14050
       -1.14190
       -1.17755
       -0.98384
       -1.14493
       -1.03335
       -1.20697
       -1.11027
       -1.12261
       -1.13553
       -1.11428
       -1.08167
       -1.16051
       -1.13747
       -1.12396
       -1.06017
       -0.96988
       -1.00205
       -1.14546
       -1.06121
       -1.12187
       -1.19283
       -1.11240
       -1.11692
       -1.08169
       -1.01681
       -1.17645
       -1.21259
       -1.12168
       -1.08207
       -1.10255
       -1.09700
       -1.05684
       -1.20545
       -1.09947
       -1.09586
       -1.12480
       -1.19254
       -1.11413
       -1.09105
       -1.09803
       -1.11751
       -0.94479
       -1.10444
       -1.09356
       -1.11323
       -1.13414
       -1.09150
       -1.04517
       -1.14222
       -1.24876
       -1.08502
       -1.03922
       -1.19384
       -1.13120
       -1.13380
       -1.08028
       -1.17615
       -1.08454
       -1.04700
       -1.20772
       -1.17554
       -1.17615
       -1.15008
       -1.15250
       -0.99079
       -1.14373
       -1.07010
       -1.22647
       -1.23742
       -1.18219
       -1.23500
       -1.15422
       -1.01046
       -1.17685
       -1.16448
       -1.18400
       -1.16529
       -1.18020
       -1.12700
       -1.08520
       -1.16878
       -0.10443
       -1.09215
       -1.21000
       -1.07401
       -1.02163
       -1.17912
       -1.12743
       -1.23462
       -1.12882
       -1.04792
       -1.11295
       -1.12754
       -0.96221
       -1.16382
       -1.05556
       -1.16367
       -1.14737
       -1.09016
       -1.00340
       -1.07791
       -1.16424
       -1.05003
       -1.10221
       -1.05866
       -1.15004
       -1.00712
       -1.16283
       -1.14362
       -1.18123
       -1.08674
       -1.19284
       -1.14831
       -0.78455
       -1.21082
       -1.16352
       -1.15486
       -1.06443
       -1.06078
       -1.07783
       -1.01040
       -1.13506
       -1.11201
       -1.12169
       -1.08885
       -0.99652
       -1.19541
       -1.03378
       -0.87658
       -1.16183
       -1.18560
       -1.13527
       -1.13045
       -1.02801
       -1.08343
       -1.02815
       -1.16326
       -1.06749
       -0.92519
       -1.17693
       -1.13013
       -1.19419
       -1.10240
       -1.17424
       -1.18865
       -1.13154
       -1.12940
       -1.09231
       -0.93235
       -1.01965
       -1.00763
       -0.91567
       -1.07855
       -1.13505
       -1.04819
       -1.14043
       -1.15342
       -1.12288
       -1.13894
       -1.11093
       -1.14450
       -1.16982
       -0.97832
       -1.13455
       -1.04792
       -1.19039
       -1.08457
       -1.11687
       -1.19547
       -1.09504
       -1.07188
       -1.15796
       -1.14496
       -1.11667
       -1.04189
       -0.96920
       -0.99180
       -1.16320
       -1.09085
       -1.13142
       -1.17476
       -1.11673
       -1.11067
       -1.10707
       -1.02406
       -1.17916
       -1.22694
       -1.13061
       -1.06661
       -1.13014
       -1.08569
       -1.06287
       -1.18230
       -1.09563
       -1.08259
       -1.12825
       -1.17657
       -1.11292
       -1.09554
       -1.13368
       -1.12125
       -0.98608
       -1.10905
       -1.10609
       -1.12911
       -1.13740
       -1.06749
       -1.03333
       -1.15669
       -1.24306
       -1.09453
       -1.02539
       -1.19608
       -1.14768
       -1.12749
       -1.05517
       -1.15679
       -1.08510
       -1.07512
       -1.22162
       -1.15430
       -1.16723
       -1.14521
       -1.17070
       -1.00055
       -1.14211
       -1.06584
       -1.17924
       -1.24000
       -1.18745
       -1.20574
       -1.16276
       -1.00809
       -1.16548
       -1.16074
       -1.15005
       -1.14211
       -1.17476
       -1.10826
       -1.09225
       -1.17847
       -0.08251
       -1.07391
       -1.20379
       -1.05279
       -1.01851
       -1.18570
       -1.14422
       -1.23215
       -1.14164
       -1.04700
       -1.11660
       -1.11133
       -0.97630
       -1.15109
       -1.06772
       -1.15526
       -1.17215
       -1.09908
       -1.01157
       -1.08147
       -1.14641
       -1.06341
       -1.13153
       -1.12196
       -1.12795
       -1.03301
       -1.15593
       -1.13614
       -1.17506
       -1.08492
       -1.13815
       -1.11502
       -0.75235
       -1.19169
       -1.15361
       -1.13447
       -1.07215
       -1.05066
       -1.09244
       -1.01548
       -1.11593
       -1.10227
       -1.12805
       -1.07824
       -0.96919
       -1.20464
       -1.03946
       -0.86187
       -1.12337
       -1.17082
       -1.14490
       -1.14005
       -1.01417
       -1.09472
       -1.01651
       -1.19268
       -1.07522
       -0.91458
       -1.16019
       -1.16539
       -1.19341
       -1.09626
       -1.18390
       -1.16939
       -1.10410
       -1.13100
       -1.07225
       -0.94251
       -1.02949
       -1.02527
       -0.93517
       -1.05389
       -1.14048
       -1.06514
       -1.17921
       -1.14503
       -1.14548
       -1.15913
       -1.15110
       -1.14776
       -1.14387
       -0.98588
       -1.13088
       -1.03103
       -1.16345
       -1.10277
       -1.13976
       -1.17618
       -1.11227
       -1.07976
       -1.09230
       -1.14105
       -1.13866
       -1.05140
       -0.97398
       -0.99153
       -1.15320
       -1.09129
       -1.14679
       -1.19797
       -1.09423
       -1.12444
       -1.10231
       -1.02520
       -1.17084
       -1.17607
       -1.13415
       -1.03848
       -1.13121
       -1.09493
       -1.04563
       -1.16964
       -1.07831
       -1.05667
       -1.15075
       -1.16239
       -1.12425
       -1.08182
       -1.14039
       -1.16268
       -1.00602
       -1.13058
       -1.08303
       -1.10807
       -1.12033
       -1.07604
       -1.04348
       -1.13818
       -1.23394
       -1.10047
       -1.02953
       -1.19266
       -1.15223
       -1.07373
       -1.03952
       -1.15634
       -1.08327
       -1.05750
       -1.21610
       -1.14463
       -1.19505
       -1.13568
       -1.18262
       -1.03425
       -1.10131
       -1.07356
       -1.18319
       -1.23898
       -1.16147
       -1.18425
       -1.16412
       -0.98342
       -1.17826
       -1.19129
       -1.16625
       -1.12602
       -1.18058
       -1.09016
       -1.11260
       -1.16019
       -0.10756
       -1.10495
       -1.14972
       -1.05498
       -1.04516
       -1.20004
       -1.14311
       -1.19711
       -1.13512
       -1.04072
       -1.08795
       -1.12830
       -1.01894
       -1.13828
       -1.06478
       -1.16997
       -1.17148
       -1.08501
       -0.99395
       -1.08754
       -1.17029
       -1.04431
       -1.11625
       -1.10938
       -1.14057
       -1.04351
       -1.16013
       -1.13871
       -1.19011
       -1.12101
       -1.16133
       -1.12218
       -0.76141
       -1.19647
       -1.14078
       -1.12730
       -1.04467
       -1.03356
       -1.11207
       -1.01511
       -1.09511
       -1.06927
       -1.14378
       -1.09380
       -0.94776
       -1.21273
       -1.03166
       -0.87245
       -1.11087
       -1.18567
       -1.15162
       -1.12485
       -1.00841
       -1.11969
       -0.99912
       -1.17148
       -1.08710
       -0.91404
       -1.14563
       -1.20125
       -1.18312
       -1.05825
       -1.16239
       -1.18147
       -1.10308
       -1.14420
       -1.06582
       -0.94327
       -1.02935
       -1.00821
       -0.91812
       -1.02044
       -1.15632
       -1.09452
       -1.19812
       -1.11481
       -1.12333
       -1.15526
       -1.14472
       -1.16709
       -1.15644
       -0.96267
       -1.10809
       -1.05594
       -1.13759
       -1.08552
       -1.11224
       -1.13151
       -1.11989
       -1.08222
       -1.10236
       -1.11839
       -1.11521
       -1.02913
       -0.97709
       -1.00083
       -1.15045
       -1.07265
       -1.14106
       -1.19308
       -1.15683
       -1.13189
       -1.11195
       -1.00188
       -1.15905
       -1.15258
       -1.13134
       -1.03767
       -1.13227
       -1.12105
       -1.06577
       -1.15296
       -1.08281
       -1.04373
       -1.11974
       -1.15898
       -1.14132
       -1.11879
       -1.09709
       -1.15527
       -0.98584
       -1.11442
       -1.09350
       -1.10693
       -1.12330
       -1.09813
       -1.06856
       -1.11613
       -1.24549
       -1.09120
       -1.02491
       -1.16914
       -1.14240
       -1.07259
       -1.03092
       -1.16885
       -1.10821
       -1.04384
       -1.19971
       -1.18748
       -1.20255
       -1.13175
       -1.18091
       -1.03142
       -1.11231
       -1.07699
       -1.19757
       -1.22084
       -1.19234
       -1.15469
       -1.18192
       -1.01565
       -1.19377
       -1.18843
       -1.15657
       -1.13091
       -1.18818
       -1.06617
       -1.11110
       -1.17443
       -0.10517
       -1.13856
       -1.14726
       -1.05697
       -1.06614
       -1.18879
       -1.12644
       -1.18552
       -1.17276
       -1.05309
       -1.09204
       -1.10296
       -0.99107
       -1.16874
       -1.04406
       -1.15871
       -1.18424
       -1.06828
       -0.99519
       -1.08911
       -1.16913
       -1.05841
       -1.10424
       -1.08930
       -1.15586
       -1.04249
       -1.17515
       -1.14232
       -1.16382
       -1.10322
       -1.13598
       -1.08878
       -0.75693
       -1.15064
       -1.12227
       -1.11502
       -1.00813
       -1.02738
       -1.11970
       -1.01845
       -1.06628
       -1.08851
       -1.14201
       -1.08139
       -0.94481
       -1.23308
       -1.01142
       -0.87887
       -1.13605
       -1.16132
       -1.11944
       -1.12069
       -1.01239
       -1.12088
       -1.02422
       -1.19500
       -1.06361
       -0.90162
       -1.14822
       -1.17607
       -1.18758
       -1.08990
       -1.18618
       -1.17677
       -1.06694
       -1.11627
       -1.07737
       -0.92135
       -1.02264
       -1.04159
       -0.91171
       -1.01187
       -1.13477
       -1.07861
       -1.18233
       -1.14797
       -1.12055
       -1.11368
       -1.13906
       -1.16223
       -1.16445
       -0.94533
       -1.09876
       -1.05744
       -1.13598
       -1.08967
       -1.13729
       -1.14508
       -1.06841
       -1.03901
       -1.11495
       -1.09983
       -1.12582
       -1.04501
       -0.96511
       -0.98408
       -1.17950
       -1.07758
       -1.12085
       -1.19892
       -1.18392
       -1.14986
       -1.11665
       -0.99067
       -1.11912
       -1.15457
       -1.14076
       -1.04595
       -1.11779
       -1.10760
       -1.07157
       -1.15325
       -1.09161
       -1.05038
       -1.13910
       -1.15786
       -1.14579
       -1.08573
       -1.08414
       -1.13902
       -1.01809
       -1.12165
       -1.09864
       -1.12759
       -1.11386
       -1.11912
       -1.09720
       -1.13161
       -1.24055
       -1.08367
       -1.02966
       -1.17884
       -1.14157
       -1.09443
       -1.03121
       -1.19325
       -1.11176
       -1.03913
       -1.18619
       -1.21047
       -1.22258
       -1.15914
       -1.18855
       -1.03239
       -1.13650
       -1.04631
       -1.19445
       -1.24064
       -1.19348
       -1.13482
       -1.18615
       -1.01586
       -1.19115
       -1.20291
       -1.13278
       -1.10778
       -1.17034
       -1.07959
       -1.11580
       -1.16473
       -0.10883
       -1.15715
       -1.17272
       -1.07667
       -1.08214
       -1.18050
       -1.14521
       -1.20502
       -1.11826
       -1.03631
       -1.09248
       -1.08205
       -0.98638
       -1.20954
       -1.04493
       -1.17901
       -1.20376
       -1.08265
       -1.03130
       -1.11771
       -1.14298
       -1.10374
       -1.11609
       -1.11387
       -1.14014
       -1.02604
       -1.19794
       -1.12739
       -1.15732
       -1.08110
       -1.13441
       -1.06329
       -0.71355
       -1.15592
       -1.13738
       -1.12117
       -0.98441
       -1.00410
       -1.11758
       -1.02917
       -1.05670
       -1.09473
       -1.15394
       -1.08570
       -0.96588
       -1.24765
       -1.01039
       -0.85914
       -1.15418
       -1.20132
       -1.12898
       -1.10568
       -1.03434
       -1.13179
       -1.06027
       -1.18573
       -1.06273
       -0.90571
       -1.13577
       -1.17713
       -1.16212
       -1.09562
       -1.16879
       -1.18274
       -1.07248
       -1.11871
       -1.03612
       -0.92332
       -1.01261
       -1.04767
       -0.90824
       -1.04998
       -1.15136
       -1.09678
       -1.17729
       -1.14033
       -1.12642
       -1.11870
       -1.11359
       -1.15548
       -1.15893
       -0.96233
       -1.07628
       -1.01991
       -1.17923
       -1.08529
       -1.12727
       -1.12409
       -1.06597
       -1.02621
       -1.13410
       -1.15079
       -1.12916
       -1.06089
       -0.93708
       -0.99244
       -1.17542
       -1.08051
       -1.11311
       -1.16575
       -1.19128
       -1.15829
       -1.08273
       -1.00019
       -1.11980
       -1.15273
       -1.12536
       -1.03722
       -1.11417
       -1.07994
       -1.07707
       -1.12728
       -1.08497
       -1.04717
       -1.16453
       -1.13377
       -1.16413
       -1.09053
       -1.08950
       -1.13427
       -1.01043
       -1.13707
       -1.10262
       -1.15500
       -1.11937
       -1.12306
       -1.09911
       -1.10810
       -1.24473
       -1.06857
       -1.05144
       -1.16000
       -1.13853
       -1.07149
       -1.00678
       -1.18119
       -1.11000
       -1.05017
       -1.19853
       -1.23012
       -1.23781
       -1.13634
       -1.15273
       -1.06938
       -1.15990
       -1.02997
       -1.20182
       -1.25304
       -1.18450
       -1.12897
       -1.16394
       -1.01767
       -1.17972
       -1.18105
       -1.09130
       -1.13070
       -1.16303
       -1.08777
       -1.12408
       -1.16391
       -0.09362
       -1.15576
       -1.17016
       -1.03790
       -1.05722
       -1.19509
       -1.13969
       -1.20091
       -1.11434
       -1.04572
       -1.10043
       -1.10477
       -0.97924
       -1.18723
       -1.06445
       -1.16409
       -1.19470
       -1.07751
       -1.05132
       -1.13706
       -1.14829
       -1.09817
       -1.14497
       -1.10666
       -1.16728
       -1.03810
       -1.21025
       -1.12956
       -1.16655
       -1.09925
       -1.11642
       -1.04649
       -0.68020
       -1.15567
       -1.14271
       -1.11838
       -0.99771
       -1.01072
       -1.12050
       -1.01286
       -1.07968
       -1.07359
       -1.14727
       -1.07263
       -0.97262
       -1.20970
       -1.01401
       -0.85871
       -1.16358
       -1.18362
       -1.12082
       -1.10751
       -1.03287
       -1.11647
       -1.05340
       -1.21568
       -1.06070
       -0.87299
       -1.12049
       -1.18459
       -1.13886
       -1.10581
       -1.16166
       -1.17803
       -1.07252
       -1.13121
       -1.05693
       -0.92686
       -1.01273
       -1.00200
       -0.89702
       -1.07024
       -1.11883
       -1.08703
       -1.13697
       -1.12985
       -1.17448
       -1.10517
       -1.12515
       -1.13391
       -1.14840
       -0.96397
       -1.09634
       -1.02192
       -1.14993
       -1.06213
       -1.12598
       -1.11301
       -1.07099
       -1.02634
       -1.13759
       -1.17253
       -1.10612
       -1.06859
       -0.96029
       -0.96465
       -1.18732
       -1.06822
       -1.10262
       -1.15516
       -1.16248
       -1.15790
       -1.10478
       -1.01936
       -1.12465
       -1.13574
       -1.13399
       -1.04556
       -1.11260
       -1.08595
       -1.09608
       -1.13113
       -1.05880
       -1.03405
       -1.15107
       -1.17277
       -1.17966
       -1.11242
       -1.09129
       -1.13044
       -0.98350
       -1.12014
       -1.08699
       -1.15769
       -1.11898
       -1.12917
       -1.11705
       -1.10427
       -1.25185
       -1.10043
       -1.04372
       -1.14932
       -1.14097
       -1.05866
       -1.00100
       -1.20777
       -1.13400
       -1.06999
       -1.19868
       -1.20877
       -1.19337
       -1.13030
       -1.15492
       -1.05730
       -1.17671
       -1.03423
       -1.19094
       -1.26797
       -1.20843
       -1.14614
       -1.17017
       -1.02272
       -1.15783
       -1.18760
       -1.08525
       -1.09620
       -1.18524
       -1.13723
       -1.07526
       -1.17371
       -0.07406
       -1.12948
       -1.17935
       -1.07804
       -1.06605
       -1.20215
       -1.15440
       -1.22316
       -1.07766
       -1.04942
       -1.13807
       -1.07940
       -0.96302
       -1.16735
       -1.03528
       -1.18061
       -1.17396
       -1.07676
       -1.03005
       -1.11801
       -1.15050
       -1.09977
       -1.11858
       -1.07747
       -1.15497
       -1.01770
       -1.19829
       -1.10177
       -1.11664
       -1.11454
       -1.12397
       -1.00998
       -0.65870
       -1.18803
       -1.16333
       -1.16203
       -1.01777
       -0.99776
       -1.15160
       -1.01240
       -1.08094
       -1.03118
       -1.14154
       -1.08144
       -0.99984
       -1.19610
       -1.02447
       -0.86234
       -1.14410
       -1.17163
       -1.10415
       -1.12034
       -1.02774
       -1.13775
       -1.06619
       -1.22253
       -1.10796
       -0.87965
       -1.09747
       -1.18309
       -1.16671
       -1.07934
       -1.15733
       -1.17444
       -1.06286
       -1.13540
       -1.05804
       -0.91304
       -1.03019
       -1.03673
       -0.90089
       -1.08258
       -1.09996
       -1.09735
       -1.11716
       -1.11402
       -1.16742
       -1.10284
       -1.11883
       -1.13197
       -1.12751
       -0.96805
       -1.12854
       -1.02757
       -1.12930
       -1.03878
       -1.10696
       -1.11568
       -1.08189
       -1.04358
       -1.12952
       -1.16762
       -1.10531
       -1.01440
       -0.96901
       -0.98698
       -1.16330
       -1.07862
       -1.10224
       -1.13739
       -1.18769
       -1.17587
       -1.10008
       -1.01418
       -1.11772
       -1.14553
       -1.11958
       -1.02067
       -1.09719
       -1.09460
       -1.09034
       -1.13318
       -1.06391
       -1.08056
       -1.14238
       -1.16746
       -1.14755
       -1.12893
       -1.08197
       -1.13400
       -0.98072
       -1.11898
       -1.05733
       -1.16802
       -1.11441
       -1.13826
       -1.12053
       -1.09928
       -1.23778
       -1.11589
       -1.07865
       -1.16989
       -1.11281
       -1.05285
       -1.00170
       -1.19505
       -1.13195
       -1.07255
       -1.19074
       -1.22037
       -1.18063
       -1.14730
       -1.12870
       -1.04135
       -1.15025
       -1.07394
       -1.14445
       -1.22273
       -1.17977
       -1.17373
       -1.17673
       -1.04181
       -1.18692
       -1.18802
       -1.07295
       -1.09176
       -1.19863
       -1.15678
       -1.09056
       -1.18736
       -0.06396
       -1.13772
       -1.17498
       -1.02734
       -1.08891
       -1.17010
       -1.12500
       -1.23247
       -1.05335
       -1.06362
       -1.10516
       -1.05754
       -0.98669
       -1.16398
       -1.03709
       -1.17189
       -1.17394
       -1.07330
       -1.03094
       -1.09030
       -1.17583
       -1.06211
       -1.15120
       -1.06437
       -1.11629
       -1.02413
       -1.16815
       -1.11657
       -1.11322
       -1.13950
       -1.12009
       -1.04178
       -0.59232
       -1.22248
       -1.16544
       -1.15206
       -1.00908
       -1.01294
       -1.15737
       -1.02317
       -1.07325
       -1.00476
       -1.11691
       -1.08485
       -0.98224
       -1.20976
       -1.03118
       -0.87275
       -1.15196
       -1.17833
       -1.11516
       -1.14331
       -1.03907
       -1.14076
       -1.06451
       -1.22491
       -1.10756
       -0.86917
       -1.08436
       -1.17634
       -1.18541
       -1.11798
       -1.16014
       -1.18786
       -1.08705
       -1.13252
       -1.06321
       -0.91384
       -1.01635
       -1.01598
       -0.90404
       -1.10064
       -1.10799
       -1.09113
       -1.12847
       -1.10975
       -1.17947
       -1.09690
       -1.08716
       -1.12950
       -1.12030
       -0.95110
       -1.13080
       -0.99142
       -1.11832
       -1.01094
       -1.11829
       -1.13954
       -1.06570
       -1.05060
       -1.14816
       -1.15607
       -1.08726
       -1.02593
       -0.97245
       -0.97127
       -1.15041
       -1.05018
       -1.10502
       -1.09026
       -1.19866
       -1.15077
       -1.09253
       -1.00754
       -1.08192
       -1.16608
       -1.13694
       -1.03073
       -1.09405
       -1.10548
       -1.05872
       -1.12530
       -1.06763
       -1.11265
       -1.13060
       -1.15890
       -1.15391
       -1.12016
       -1.11538
       -1.12506
       -0.97744
       -1.11623
       -1.05463
       -1.16582
       -1.10816
       -1.10267
       -1.09376
       -1.10063
       -1.23548
       -1.11417
       -1.08970
       -1.17190
       -1.08585
       -1.07351
       -0.98175
       -1.16818
       -1.12692
       -1.10549
       -1.20060
       -1.19724
       -1.16809
       -1.14270
       -1.11655
       -1.04190
       -1.14759
       -1.08591
       -1.16362
       -1.24531
       -1.18813
       -1.19156
       -1.16003
       -1.08023
       -1.17322
       -1.15384
       -1.05668
       -1.11744
       -1.19607
       -1.13601
       -1.06154
       -1.15212
       -0.07949
       -1.12667
       -1.17944
       -1.04325
       -1.08818
       -1.16424
       -1.09651
       -1.23857
       -1.06594
       -1.07248
       -1.09613
       -1.07218
       -1.01205
       -1.18318
       -1.04978
       -1.16815
       -1.14723
       -1.07999
       -1.03136
       -1.10066
       -1.18067
       -1.06361
       -1.14094
       -1.06419
       -1.11566
       -1.02154
       -1.15629
       -1.10038
       -1.11619
       -1.14127
       -1.10633
       -1.03471
       -0.53097
       -1.24327
       -1.15924
       -1.16662
       -0.97997
       -1.01971
       -1.17392
       -1.03037
       -1.06965
       -1.01255
       -1.14564
       -1.07062
       -1.02332
       -1.21763
       -1.06734
       -0.87590
       -1.15323
       -1.20364
       -1.13825
       -1.15444
       -1.04546
       -1.16593
       -1.06647
       -1.20421
       -1.09704
       -0.88659
       -1.05798
       -1.18452
       -1.16971
       -1.11396
       -1.16028
       -1.19010
       -1.07927
       -1.15596
       -1.12232
       -0.90496
       -1.04210
       -1.03806
       -0.88140
       -1.11576
       -1.13219
       -1.07578
       -1.15164
       -1.08875
       -1.16723
       -1.09325
       -1.11548
       -1.10996
       -1.14368
       -0.93805
       -1.11366
       -0.97795
       -1.16093
       -1.02059
       -1.08148
       -1.16330
       -1.10021
       -1.05465
       -1.14474
       -1.17867
       -1.07667
       -0.99572
       -0.97643
       -0.92734
       -1.12706
       -1.06231
       -1.11185
       -1.10132
       -1.18298
       -1.14390
       -1.08070
       -1.02570
       -1.09920
       -1.17679
       -1.13494
       -1.03466
       -1.07629
       -1.08553
       -1.06544
       -1.11999
       -1.06073
       -1.12013
       -1.13611
       -1.16939
       -1.17302
       -1.11670
       -1.10514
       -1.12223
       -1.00414
       -1.13938
       -1.04099
       -1.14439
       -1.11646
       -1.08655
       -1.08422
       -1.05454
       -1.21267
       -1.09806
       -1.08214
       -1.14950
       -1.09865
       -1.08565
       -1.02532
       -1.17567
       -1.12115
       -1.10601
       -1.18188
       -1.17303
       -1.18609
       -1.13469
       -1.13369
       -1.06518
       -1.14818
       -1.06002
       -1.17234
       -1.18733
       -1.19703
       -1.20895
       -1.17740
       -1.07660
       -1.16422
       -1.15221
       -1.03507
       -1.14078
       -1.20084
       -1.11837
       -1.07723
       -1.13530
       -0.07253
       -1.09633
       -1.18644
       -1.05925
       -1.09673
       -1.13815
       -1.09140
       -1.22786
       -1.06301
       -1.02505
       -1.08383
       -1.05418
       -1.02275
       -1.17132
       -1.04123
       -1.15256
       -1.16377
       -1.09445
       -1.04229
       -1.12279
       -1.21588
       -1.09618
       -1.11567
       -1.05408
       -1.12148
       -1.01109
       -1.16663
       -1.12944
       -1.13543
       -1.16642
       -1.12879
       -1.06621
       -0.47557
       -1.21999
       -1.14868
       -1.14632
       -1.01738
       -1.03053
       -1.18581
       -1.06853
       -1.10259
       -0.98805
       -1.15827
       -1.04628
       -1.00044
       -1.18483
       -1.09638
       -0.89595
       -1.10776
       -1.16317
       -1.15179
       -1.15365
       -1.06284
       -1.12738
       -1.08014
       -1.21012
       -1.06866
       -0.89168
       -1.07189
       -1.20669
       -1.17942
       -1.11697
       -1.16619
       -1.21277
       -1.09657
       -1.16748
       -1.09473
       -0.90338
       -1.05361
       -1.00732
       -0.86851
       -1.10176
       -1.11967
       -1.08347
       -1.15339
       -1.09511
       -1.14052
       -1.07327
       -1.15534
       -1.10894
       -1.14280
       -0.93914
       -1.07850
       -0.96878
       -1.19925
       -1.00339
       -1.08006
       -1.16295
       -1.11658
       -1.09388
       -1.13267
       -1.14472
       -1.04270
       -1.01397
       -1.00248
       -0.90017
       -1.15577
       -1.08717
       -1.07466
       -1.08199
       -1.17208
       -1.14641
       -1.07661
       -1.04926
       -1.08044
       -1.17654
       -1.13942
       -1.04388
       -1.08490
       -1.07696
       -1.10806
       -1.12160
       -1.05842
       -1.09402
       -1.14382
       -1.18154
       -1.18063
       -1.12523
       -1.10484
       -1.14922
       -1.00061
       -1.15650
       -1.04987
       -1.16071
       -1.12184
       -1.06863
       -1.06103
       -1.06496
       -1.24031
       -1.10450
       -1.10598
       -1.13613
       -1.12302
       -1.09379
       -1.05525
       -1.17564
       -1.15163
       -1.12192
       -1.19692
       -1.17146
       -1.15008
       -1.11887
       -1.13243
       -1.07837
       -1.13529
       -1.06753
       -1.17285
       -1.18956
       -1.19812
       -1.22586
       -1.16139
       -1.07371
       -1.19618
       -1.14081
       -1.04755
       -1.11563
       -1.17036
       -1.11928
       -1.08328
       -1.13653
       -0.06305
       -1.10869
       -1.15962
       -1.04367
       -1.11624
       -1.16157
       -1.08831
       -1.20636
       -1.07646
       -0.99947
       -1.06536
       -1.04283
       -1.02841
       -1.15433
       -1.04049
       -1.17163
       -1.17520
       -1.09387
       -1.02862
       -1.12275
       -1.22918
       -1.08791
       -1.11368
       -1.08721
       -1.15718
       -0.99014
       -1.22037
       -1.14601
       -1.14104
       -1.16335
       -1.13759
       -1.03501
       -0.39801
       -1.22530
       -1.16575
       -1.15975
       -0.98886
       -1.03388
       -1.17852
       -1.04666
       -1.11415
       -1.01182
       -1.12617
       -1.04072
       -1.03677
       -1.16912
       -1.07251
       -0.90749
       -1.12632
       -1.16090
       -1.18153
       -1.13531
       -1.03595
       -1.15226
       -1.06112
       -1.21138
       -1.09042
       -0.89557
       -1.08316
       -1.17970
       -1.19652
       -1.09899
       -1.14843
       -1.17610
       -1.07890
       -1.14193
       -1.10737
       -0.92898
       -1.03743
       -1.02011
       -0.87409
       -1.08712
       -1.11246
       -1.05761
       -1.13964
       -1.10063
       -1.12376
       -1.08863
       -1.15787
       -1.09892
       -1.13945
       -0.94320
       -1.08092
       -0.95525
       -1.17010
       -1.01815
       -1.09937
       -1.17035
       -1.13602
       -1.09481
       -1.12373
       -1.13558
       -1.07186
       -1.00849
       -0.99342
       -0.88471
       -1.17860
       -1.07709
       -1.08774
       -1.08575
       -1.13884
       -1.13276
       -1.07427
       -1.01029
       -1.06864
       -1.17040
       -1.14632
       -1.08005
       -1.09184
       -1.06599
       -1.11419
       -1.14163
       -1.04162
       -1.10238
       -1.12073
       -1.18707
       -1.18127
       -1.10611
       -1.08642
       -1.16011
       -0.99465
       -1.16305
       -1.03274
       -1.12064
       -1.11032
       -1.05458
       -1.07066
       -1.08393
       -1.23392
       -1.11942
       -1.07854
       -1.15214
       -1.14549
       -1.09638
       -1.06592
       -1.16271
       -1.18948
       -1.10185
       -1.16896
       -1.16478
       -1.17114
       -1.12955
       -1.11647
       -1.08961
       -1.11169
       -1.07285
       -1.15286
       -1.16272
       -1.23542
       -1.18098
       -1.14996
       -1.06036
       -1.18294
       -1.14981
       -1.06264
       -1.11056
       -1.14924
       -1.14444
       -1.06625
       -1.16428
       -0.09612
       -1.12571
       -1.17456
       -1.04870
       -1.10020
       -1.17490
       -1.11136
       -1.21792
       -1.08080
       -1.01096
       -1.06406
       -1.04547
       -1.03892
       -1.16227
       -1.02810
       -1.14946
       -1.16457
       -1.10231
       -1.04884
       -1.11362
       -1.21635
       -1.07905
       -1.11901
       -1.08355
       -1.17668
       -0.96152
       -1.22348
       -1.13674
       -1.15405
       -1.16028
       -1.14661
       -1.00793
       -0.31481
       -1.24220
       -1.13783
       -1.18126
       -0.97113
       -1.03544
       -1.18521
       -0.99838
       -1.14350
       -1.00365
       -1.16563
       -1.04811
       -1.06727
       -1.17062
       -1.08037
       -0.89590
       -1.15039
       -1.17178
       -1.14570
       -1.13608
       -1.03910
       -1.16781
       -1.08992
       -1.20380
       -1.08932
       -0.89484
       -1.09077
       -1.17792
       -1.18358
       -1.08392
       -1.14186
       -1.18756
       -1.09114
       -1.14479
       -1.07989
       -0.90771
       -0.98668
       -0.98987
       -0.88150
       -1.09156
       -1.13514
       -1.04693
       -1.13477
       -1.09816
       -1.12606
       -1.07362
       -1.13175
       -1.10931
       -1.15145
       -0.95704
       -1.08450
       -0.96628
       -1.18923
       -1.02061
       -1.14324
       -1.14423
       -1.09937
       -1.09443
       -1.12793
       -1.12729
       -1.07415
       -1.00181
       -0.99327
       -0.90445
       -1.19918
       -1.09248
       -1.10033
       -1.06362
       -1.10802
       -1.12074
       -1.06916
       -1.01091
       -1.10367
       -1.14365
       -1.13341
       -1.05408
       -1.09672
       -1.05741
       -1.10480
       -1.13080
       -1.06864
       -1.08742
       -1.13852
       -1.17328
       -1.16737
       -1.09505
       -1.06773
       -1.15419
       -1.01364
       -1.15038
       -1.01638
       -1.12272
       -1.14284
       -1.05950
       -1.07071
       -1.07354
       -1.23862
       -1.10641
       -1.06308
       -1.14707
       -1.16625
       -1.07811
       -1.06031
       -1.19201
       -1.16564
       -1.08857
       -1.17871
       -1.15603
       -1.15924
       -1.14403
       -1.12465
       -1.06191
       -1.11109
       -1.07418
       -1.17538
       -1.18194
       -1.22989
       -1.19235
       -1.18155
       -1.03787
       -1.13938
       -1.14215
       -1.03510
       -1.11349
       -1.17694
       -1.12143
       -1.08978
       -1.18477
       -0.08809
       -1.12748
       -1.13893
       -1.02653
       -1.09304
       -1.18481
       -1.08233
       -1.19843
       -1.05436
       -1.04531
       -1.05124
       -1.06119
       -1.00382
       -1.15491
       -1.02407
       -1.15103
       -1.12968
       -1.07990
       -1.03345
       -1.09843
       -1.19576
       -1.10035
       -1.11851
       -1.09805
       -1.15089
       -0.93696
       -1.18755
       -1.14735
       -1.19396
       -1.15791
       -1.13320
       -1.02172
       -0.21857
       -1.23802
       -1.11780
       -1.16082
       -0.95607
       -1.02015
       -1.17779
       -0.99283
       -1.13952
       -1.00770
       -1.16878
       -1.02890
       -1.07902
       -1.16739
       -1.08884
       -0.89658
       -1.13498
       -1.15345
       -1.12609
       -1.12582
       -1.02306
       -1.17149
       -1.06959
       -1.17254
       -1.09695
       -0.87150
       -1.09302
       -1.19095
       -1.19651
       -1.09133
       -1.15269
       -1.20368
       -1.10615
       -1.14696
       -1.05615
       -0.90198
       -0.99542
       -1.02472
       -0.90835
       -1.08641
       -1.14330
       -1.05669
       -1.12111
       -1.10282
       -1.14079
       -1.04664
       -1.12659
       -1.06393
       -1.15088
       -0.96046
       -1.08513
       -0.94558
       -1.19008
       -1.01077
       -1.09524
       -1.14930
       -1.10507
       -1.09855
       -1.13097
       -1.12195
       -1.07901
       -1.00123
       -0.97658
       -0.90206
       -1.19930
       -1.08219
       -1.10469
       -1.05956
       -1.09565
       -1.12244
       -1.06565
       -1.02095
       -1.08469
       -1.15781
       -1.14826
       -1.03385
       -1.08966
       -1.04586
       -1.07688
       -1.13863
       -1.05804
       -1.08682
       -1.12307
       -1.15768
       -1.15675
       -1.10938
       -1.07262
       -1.13948
       -1.01037
       -1.16006
       -1.01640
       -1.16449
       -1.12469
       -1.02116
       -1.03792
       -1.06861
       -1.23890
       -1.09384
       -1.04403
       -1.14212
       -1.15778
       -1.03520
       -1.07032
       -1.19478
       -1.15913
       -1.07607
       -1.15613
       -1.17042
       -1.16738
       -1.11898
       -1.11678
       -1.09559
       -1.07833
       -1.05965
       -1.18903
       -1.18838
       -1.18570
       -1.19548
       -1.16975
       -1.04483
       -1.14366
       -1.11995
       -1.03240
       -1.07412
       -1.15139
       -1.11184
       -1.09629
       -1.18936
       -0.07960
       -1.12027
       -1.14576
       -1.00983
       -1.09603
       -1.17037
       -1.10366
       -1.20786
       -1.06978
       -1.04862
       -1.08772
       -1.05524
       -1.00934
       -1.14572
       -1.00817
       -1.13338
       -1.12152
       -1.04589
       -1.03111
       -1.07299
       -1.17758
       -1.06660
       -1.13359
       -1.10438
       -1.18030
       -0.93072
       -1.19025
       -1.14056
       -1.15000
       -1.14867
       -1.17686
       -1.00619
       -0.14257
       -1.21488
       -1.13269
       -1.15597
       -0.95544
       -1.01563
       -1.18904
       -0.96663
       -1.11071
       -1.00042
       -1.16199
       -1.02336
       -1.06731
       -1.15578
       -1.09280
       -0.90945
       -1.11214
       -1.13028
       -1.15156
       -1.12286
       -1.04522
       -1.16647
       -1.05945
       -1.17416
       -1.07334
       -0.85047
       -1.13155
       -1.17486
       -1.19927
       -1.05415
       -1.16923
       -1.18010
       -1.09352
       -1.11750
       -1.06048
       -0.92076
       -0.99715
       -0.99456
       -0.90312
       -1.05594
       -1.13008
       -1.07077
       -1.10991
       -1.11732
       -1.15276
       -1.05987
       -1.12253
       -1.07933
       -1.16194
       -0.96205
       -1.10473
       -0.91487
       -1.16794
       -1.00303
       -1.11650
       -1.15373
       -1.13652
       -1.07404
       -1.14584
       -1.12355
       -1.06275
       -1.00577
       -0.95130
       -0.91786
       -1.16405
       -1.07827
       -1.11185
       -1.04633
       -1.06183
       -1.11622
       -1.07763
       -1.00112
       -1.08880
       -1.13376
       -1.13739
       -1.05664
       -1.07201
       -1.06207
       -1.07915
       -1.12918
       -1.05003
       -1.09308
       -1.12952
       -1.18111
       -1.13726
       -1.10251
       -1.06787
       -1.16986
       -1.01701
       -1.13245
       -1.03468
       -1.16131
       -1.12418
       -1.03294
       -1.04953
       -1.06635
       -1.24094
       -1.09312
       -1.06292
       -1.16572
       -1.16488
       -1.05212
       -1.05515
       -1.20779
       -1.16813
       -1.12429
       -1.17494
       -1.19482
       -1.19293
       -1.11134
       -1.15716
       -1.08348
       -1.05618
       -1.05990
       -1.19296
       -1.19392
       -1.18876
       -1.19090
       -1.18834
       -1.05544
       -1.16851
       -1.11512
       -1.04569
       -1.09621
       -1.16559
       -1.11633
       -1.07482
       -1.15045
       -0.06499
       -1.10645
       -1.13202
       -1.00120
       -1.12376
       -1.18331
       -1.11053
       -1.21681
       -1.07899
       -1.02918
       -1.07218
       -1.03962
       -1.01349
       -1.18178
       -1.00247
       -1.18808
       -1.11863
       -1.01501
       -1.01296
       -1.07384
       -1.16701
       -1.06660
       -1.11574
       -1.12991
       -1.20402
       -0.91992
       -1.17224
       -1.13637
       -1.16961
       -1.14315
       -1.17190
       -1.01935
       -0.07594
       -1.21376
       -1.14301
       -1.12794
       -0.96116
       -1.02827
       -1.17041
       -0.94273
       -1.09051
       -1.00132
       -1.11788
       -0.99931
       -1.08978
       -1.17618
       -1.07520
       -0.90280
       -1.11176
       -1.16956
       -1.15686
       -1.10245
       -1.01684
       -1.14402
       -1.06360
       -1.15464
       -1.09897
       -0.86320
       -1.12603
       -1.17133
       -1.16406
       -1.07861
       -1.16434
       -1.16666
       -1.09208
       -1.15059
       -1.07502
       -0.91235
       -0.97853
       -0.99569
       -0.90304
       -1.06348
       -1.12347
       -1.08420
       -1.13714
       -1.09747
       -1.15015
       -1.06289
       -1.12175
       -1.11206
       -1.17683
       -0.98800
       -1.12632
       -0.92272
       -1.16781
       -1.00977
       -1.13752
       -1.16920
       -1.15091
       -1.09582
       -1.15359
       -1.12642
       -1.08732
       -1.00810
       -0.94610
       -0.88377
       -1.14403
       -1.07097
       -1.07969
       -1.09973
       -1.09280
       -1.11208
       -1.04249
       -1.00455
       -1.11200
       -1.15528
       -1.13806
       -1.03356
       -1.08827
       -1.11228
       -1.07167
       -1.14114
       -1.03507
       -1.06565
       -1.10925
       -1.17745
       -1.13750
       -1.09259
       -1.05859
       -1.14801
       -1.02879
       -1.12586
       -1.00969
       -1.15241
       -1.10916
       -1.02496
       -1.05777
       -1.06558
       -1.23647
       -1.09432
       -1.08445
       -1.14377
       -1.15334
       -1.06949
       -1.03090
       -1.18086
       -1.16002
       -1.12092
       -1.18712
       -1.23281
       -1.18930
       -1.13014
       -1.17083
       -1.07908
       -1.09263
       -1.06788
       -1.20179
       -1.22891
       -1.17484
       -1.19291
       -1.19362
       -1.07757
       -1.16873
       -1.13917
       -1.02536
       -1.09542
       -1.17603
       -1.11039
       -1.06158
       -1.14898
       -0.08008
       -1.08778
       -1.13880
       -0.99620
       -1.11069
       -1.20192
       -1.08435
       -1.22059
       -1.09208
       -1.02951
       -1.06690
       -1.05022
       -0.96918
       -1.16773
       -0.97941
       -1.21375
       -1.16050
       -1.00465
       -1.05121
       -1.10521
       -1.20100
       -1.06910
       -1.09069
       -1.13798
       -1.18494
       -0.89071
       -1.19234
       -1.12269
       -1.15502
       -1.14532
       -1.15570
       -1.00293
       -0.04816
       -1.24201
       -1.12887
       -1.13683
       -0.95064
       -1.04716
       -1.15844
       -0.94441
       -1.06891
       -1.02968
       -1.13236
       -1.03356
       -1.08329
       -1.18718
       -1.07815
       -0.88741
       -1.09386
       -1.15763
       -1.14166
       -1.07002
       -1.01812
       -1.17464
       -1.04014
       -1.17928
       -1.10754
       -0.85873
       -1.11163
       -1.18928
       -1.18982
       -1.07837
       -1.14257
       -1.16628
       -1.07946
       -1.17204
       -1.09521
       -0.93597
       -0.99431
       -1.02271
       -0.90267
       -1.05924
       -1.10181
       -1.08274
       -1.13843
       -1.09801
       -1.12096
       -1.10056
       -1.09541
       -1.13741
       -1.16159
       -0.99399
       -1.15827
       -0.92503
       -1.18480
       -1.00571
       -1.10350
       -1.15816
       -1.12130
       -1.08719
       -1.14209
       -1.12570
       -1.10897
       -1.00672
       -0.98117
       -0.89392
       -1.14465
       -1.07555
       -1.07814
       -1.10759
       -1.10328
       -1.08261
       -1.04590
       -0.99310
       -1.15292
       -1.17572
       -1.11733
       -1.04937
       -1.08870
       -1.12932
       -1.03885
       -1.11887
       -1.04339
       -1.06847
       -1.11953
       -1.17518
       -1.10953
       -1.07227
       -1.07497
       -1.14370
       -1.00507
       -1.11165
       -1.00391
       -1.13417
       -1.13152
       -1.01891
       -1.06281
       -1.06041
       -1.20163
       -1.07979
       -1.07376
       -1.14459
       -1.13219
       -1.06644
       -1.01943
       -1.17633
       -1.15763
       -1.09226
       -1.19530
       -1.21297
       -1.17920
       -1.12073
       -1.17671
       -1.06774
       -1.12358
       -1.05715
       -1.17228
       -1.22160
       -1.15553
       -1.17195
       -1.19601
       -1.08201
       -1.14990
       -1.14072
       -0.99562
       -1.09605
       -1.20690
       -1.07044
       -1.07454
       -1.14542
       -0.07568
       -1.09139
       -1.17977
       -1.04326
       -1.08949
       -1.21544
       -1.11014
       -1.22861
       -1.09759
       -1.00427
       -1.08789
       -1.03655
       -0.98265
       -1.14858
       -0.96137
       -1.19783
       -1.15009
       -0.99804
       -1.03451
       -1.11514
       -1.16558
       -1.06720
       -1.10723
       -1.12462
       -1.17797
       -0.89789
       -1.19864
       -1.13750
       -1.15872
       -1.10014
       -1.12400
       -1.00867
       -0.04189
       -1.23071
       -1.12430
       -1.12938
       -0.95239
       -1.03034
       -1.14840
       -0.92249
       -1.08059
       -1.01530
       -1.14618
       -1.04230
       -1.07475
       -1.18861
       -1.06482
       -0.84595
       -1.13389
       -1.16724
       -1.14637
       -1.08585
       -1.01741
       -1.16204
       -1.04091
       -1.18392
       -1.12107
       -0.84338
       -1.10829
       -1.16228
       -1.19041
       -1.07289
       -1.12502
       -1.14633
       -1.09749
       -1.17591
       -1.09995
       -0.93687
       -1.03359
       -1.02193
       -0.89004
       -1.05124
       -1.09498
       -1.10058
       -1.11826
       -1.09721
       -1.09901
       -1.10477
       -1.10730
       -1.11530
       -1.15171
       -0.99454
       -1.15932
       -0.90303
       -1.16441
       -1.02032
       -1.08447
       -1.11833
       -1.09523
       -1.09480
       -1.18935
       -1.14566
       -1.09892
       -1.04031
       -0.96071
       -0.89314
       -1.13895
       -1.08560
       -1.06376
       -1.12756
       -1.12823
       -1.10254
       -1.04407
       -0.98891
       -1.14564
       -1.17070
       -1.11274
       -1.06184
       -1.04513
       -1.12117
       -1.06401
       -1.10201
       -1.02982
       -1.03806
       -1.13921
       -1.13846
       -1.10067
       -1.11336
       -1.06468
       -1.14966
       -0.99896
       -1.10325
       -0.99091
       -1.11990
       -1.14451
       -1.01130
       -1.05211
       -1.06364
       -1.21997
       -1.11122
       -1.08785
       -1.15150
       -1.12343
       -1.08194
       -1.01917
       -1.16191
       -1.17687
       -1.07789
       -1.19502
       -1.21264
       -1.20330
       -1.10629
       -1.17043
       -1.04540
       -1.10534
       -1.05641
       -1.14447
       -1.22466
       -1.20262
       -1.16914
       -1.19678
       -1.05285
       -1.16416
       -1.17829
       -1.00983
       -1.11607
       -1.21327
       -1.08319
       -1.09297
       -1.14186
       -0.08599
       -1.06368
       -1.14741
       -1.05241
       -1.07871
       -1.19407
       -1.11711
       -1.22950
       -1.05896
       -1.03508
       -1.06892
       -1.01807
       -0.95474
       -1.16325
       -0.94759
       -1.18607
       -1.13778
       -1.01690
       -1.04150
       -1.13695
       -1.17075
       -1.05239
       -1.14438
       -1.12689
       -1.20386
       -0.86213
       -1.21316
       -1.14721
       -1.15277
       -1.12349
       -1.11728
       -0.97883
       -0.06980
       -1.22978
       -1.07914
       -1.13243
       -0.95626
       -1.03382
       -1.17338
       -0.89692
       -1.05371
       -0.99512
       -1.12131
       -1.03400
       -1.10324
       -1.18780
       -1.06177
       -0.85441
       -1.16435
       -1.15443
       -1.14996
       -1.10909
       -0.98133
       -1.14111
       -1.04503
       -1.19122
       -1.11351
       -0.85329
       -1.09043
       -1.17985
       -1.15727
       -1.09077
       -1.06922
       -1.14337
       -1.08976
       -1.17250
       -1.09813
       -0.94707
       -1.02313
       -1.00510
       -0.87650
       -1.02764
       -1.09424
       -1.11026
       -1.10450
       -1.09859
       -1.12353
       -1.15507
       -1.07623
       -1.11409
       -1.14866
       -0.97880
       -1.14322
       -0.89669
       -1.12523
       -1.01935
       -1.14492
       -1.10863
       -1.07878
       -1.09603
       -1.16554
       -1.13239
       -1.09180
       -1.01875
       -0.97682
       -0.91849
       -1.14256
       -1.10916
       -1.06612
       -1.10612
       -1.12826
       -1.06134
       -1.05511
       -0.97576
       -1.14338
       -1.14218
       -1.11569
       -1.04876
       -1.04435
       -1.11753
       -1.07670
       -1.12953
       -1.03285
       -1.01450
       -1.16288
       -1.15736
       -1.12486
       -1.11553
       -1.07870
       -1.17055
       -1.00314
       -1.11449
       -1.00934
       -1.13149
       -1.10209
       -1.00877
       -1.06661
       -1.06906
       -1.21111
       -1.13111
       -1.11210
       -1.15669
       -1.14242
       -1.08919
       -1.01594
       -1.16088
       -1.16794
       -1.07296
       -1.18331
       -1.23980
       -1.19348
       -1.13847
       -1.17891
       -1.02388
       -1.11209
       -1.08246
       -1.13526
       -1.26425
       -1.16143
       -1.13496
       -1.17749
       -1.04718
       -1.13694
       -1.16324
       -1.02064
       -1.11157
       -1.17966
       -1.06607
       -1.09414
       -1.13898
       -0.07890
       -1.07043
       -1.13619
       -1.09035
       -1.06743
       -1.15783
       -1.14005
       -1.20472
       -1.05046
       -1.02415
       -1.05882
       -0.97515
       -0.98392
       -1.15177
       -0.96656
       -1.15931
       -1.10624
       -1.02404
       -1.06937
       -1.13215
       -1.18902
       -1.04391
       -1.13044
       -1.14465
       -1.20576
       -0.84629
       -1.19398
       -1.11322
       -1.14616
       -1.11204
       -1.14268
       -0.95686
       -0.07308
       -1.25019
       -1.09229
       -1.12052
       -0.96061
       -1.05591
       -1.17520
       -0.88615
       -1.09576
       -0.95034
       -1.12214
       -1.02046
       -1.09708
       -1.19359
       -1.06495
       -0.87425
       -1.13106
       -1.17713
       -1.15325
       -1.10355
       -0.98458
       -1.12185
       -1.05930
       -1.23453
       -1.10891
       -0.85466
       -1.09678
       -1.15659
       -1.14592
       -1.07417
       -1.07257
       -1.14799
       -1.05861
       -1.15183
       -1.08892
       -0.96877
       -1.00313
       -1.00448
       -0.89956
       -1.03333
       -1.10938
       -1.10254
       -1.11787
       -1.11228
       -1.09419
       -1.16463
       -1.05413
       -1.09666
       -1.15777
       -1.00619
       -1.11721
       -0.94393
       -1.13790
       -1.01742
       -1.14249
       -1.10964
       -1.06917
       -1.04993
       -1.15556
       -1.13193
       -1.08141
       -1.02309
       -1.00108
       -0.91956
       -1.14777
       -1.10489
       -1.06559
       -1.10080
       -1.14496
       -1.06817
       -1.04429
       -0.97258
       -1.15074
       -1.15329
       -1.07668
       -1.04813
       -1.04094
       -1.10223
       -1.06966
       -1.13048
       -1.02796
       -1.02616
       -1.16172
       -1.14370
       -1.13350
       -1.10723
       -1.06870
       -1.15874
       -1.02052
       -1.10167
       -1.00983
       -1.13396
       -1.07965
       -1.01967
       -1.07274
       -1.06507
       -1.22131
       -1.11048
       -1.09120
       -1.15359
       -1.13535
       -1.10674
       -1.00047
       -1.15399
       -1.10748
       -1.08088
       -1.17798
       -1.21256
       -1.17207
       -1.15288
       -1.15538
       -1.04216
       -1.09795
       -1.06882
       -1.15794
       -1.24366
       -1.17529
       -1.13849
       -1.17196
       -1.07249
       -1.16606
       -1.14422
       -1.03407
       -1.11883
       -1.19335
       -1.09379
       -1.09175
       -1.14192
       -0.10074
       -1.07202
       -1.12478
       -1.13487
       -1.03307
       -1.16913
       -1.12295
       -1.19113
       -1.03896
       -0.99875
       -1.04146
       -0.97196
       -0.99366
       -1.14813
       -0.95225
       -1.14299
       -1.10032
       -1.05850
       -1.07823
       -1.10133
       -1.21607
       -1.03967
       -1.11316
       -1.12697
       -1.20370
       -0.82418
       -1.19305
       -1.12408
       -1.16586
       -1.09289
       -1.16765
       -0.97789
       -0.08997
       -1.23888
       -1.13043
       -1.11051
       -0.93859
       -1.01737
       -1.16784
       -0.92076
       -1.14059
       -0.92894
       -1.12414
       -1.04852
       -1.10450
       -1.14739
       -1.04274
       -0.84321
       -1.12725
       -1.14891
       -1.10307
       -1.09431
       -0.97036
       -1.11916
       -1.07235
       -1.19012
       -1.09623
       -0.85646
       -1.11656
       -1.15201
       -1.14547
       -1.07937
       -1.05781
       -1.14058
       -1.03712
       -1.15319
       -1.12011
       -0.98169
       -0.98680
       -0.99286
       -0.89038
       -1.02543
       -1.10575
       -1.08711
       -1.08176
       -1.09345
       -1.09609
       -1.17933
       -1.04522
       -1.08809
       -1.18664
       -1.03468
       -1.11840
       -0.93403
       -1.11921
       -1.04510
       -1.14621
       -1.10143
       -1.08745
       -1.01478
       -1.13951
       -1.14820
       -1.12180
       -1.07525
       -0.99440
       -0.92614
       -1.11450
       -1.09225
       -1.11200
       -1.07439
       -1.15339
       -1.06306
       -1.03405
       -0.97569
       -1.15345
       -1.16451
       -1.10934
       -1.03082
       -1.03765
       -1.09607
       -1.05233
       -1.14216
       -1.07076
       -0.98918
       -1.18425
       -1.16677
       -1.11553
       -1.12493
       -1.06465
       -1.11342
       -1.05530
       -1.09780
       -1.02144
       -1.14675
       -1.08891
       -1.03266
       -1.08145
       -1.07580
       -1.21858
       -1.10552
       -1.08380
       -1.13563
       -1.13256
       -1.10357
       -1.00703
       -1.15011
       -1.10056
       -1.09534
       -1.19587
       -1.20153
       -1.18597
       -1.12501
       -1.16034
       -1.03460
       -1.11177
       -1.06893
       -1.20126
       -1.22864
       -1.20118
       -1.13163
       -1.18759
       -1.05762
       -1.16763
       -1.12812
       -1.04427
       -1.11822
       -1.17037
       -1.10112
       -1.11576
       -1.13262
       -0.12868
       -1.06524
       -1.12029
       -1.12541
       -1.04385
       -1.15999
       -1.14334
       -1.21655
       -1.03779
       -0.99627
       -1.00131
       -0.98736
       -0.99123
       -1.14644
       -0.96826
       -1.14949
       -1.12821
       -1.03249
       -1.07371
       -1.11949
       -1.20228
       -1.02783
       -1.12261
       -1.09588
       -1.18214
       -0.82594
       -1.18895
       -1.12009
       -1.16575
       -1.08610
       -1.15595
       -0.98612
       -0.06195
       -1.25656
       -1.12982
       -1.12852
       -0.94015
       -1.03457
       -1.15980
       -0.90728
       -1.14921
       -0.95591
       -1.08301
       -1.08458
       -1.10121
       -1.16492
       -1.03022
       -0.83744
       -1.13900
       -1.13453
       -1.12725
       -1.06729
       -0.99215
       -1.12204
       -1.03861
       -1.18688
       -1.10147
       -0.85482
       -1.15798
       -1.12689
       -1.15848
       -1.07230
       -1.04925
       -1.15440
       -1.01630
       -1.12385
       -1.09824
       -0.98888
       -0.98299
       -0.95067
       -0.89210
       -1.00257
       -1.10088
       -1.11836
       -1.07055
       -1.10768
       -1.10191
       -1.16237
       -1.05251
       -1.09175
       -1.19269
       -1.01716
       -1.14828
       -0.95043
       -1.12890
       -1.07818
       -1.15133
       -1.13083
       -1.08416
       -1.03043
       -1.14845
       -1.14161
       -1.11494
       -1.04338
       -1.02404
       -0.95444
       -1.14805
       -1.09448
       -1.06900
       -1.05762
       -1.14297
       -1.07328
       -1.05845
       -0.97538
       -1.16749
       -1.14277
       -1.12504
       -1.01087
       -1.02660
       -1.06585
       -1.02629
       -1.12359
       -1.05690
       -0.97050
       -1.16690
       -1.15117
       -1.11384
       -1.10997
       -1.07407
       -1.11095
       -1.03291
       -1.10136
       -1.03861
       -1.12145
       -1.09127
       -1.06923
       -1.07979
       -1.04499
       -1.23135
       -1.11611
       -1.09696
       -1.15443
       -1.15161
       -1.09654
       -0.99426
       -1.13031
       -1.10362
       -1.06792
       -1.18731
       -1.18021
       -1.18288
       -1.09013
       -1.15552
       -1.07288
       -1.13356
       -1.06958
       -1.17682
       -1.19638
       -1.19961
       -1.11725
       -1.20934
       -1.05620
       -1.18170
       -1.14214
       -1.08235
       -1.11227
       -1.15960
       -1.09342
       -1.13886
       -1.09733
       -0.10411
       -1.05306
       -1.15241
       -1.08429
       -1.05688
       -1.18503
       -1.14786
       -1.21890
       -1.05280
       -1.02800
       -0.99434
       -1.00594
       -0.97426
       -1.15557
       -1.00922
       -1.15890
       -1.14502
       -1.04836
       -1.07393
       -1.08878
       -1.19700
       -1.02174
       -1.13641
       -1.11370
       -1.14328
       -0.84085
       -1.17901
       -1.13619
       -1.15543
       -1.08173
       -1.16714
       -0.99789
       -0.06234
       -1.25863
       -1.13336
       -1.15287
       -0.94215
       -1.01292
       -1.15838
       -0.89668
       -1.14328
       -0.92421
       -1.10841
       -1.07317
       -1.10993
       -1.17786
       -1.04041
       -0.81614
       -1.12582
       -1.13651
       -1.14116
       -1.05424
       -0.97487
       -1.12934
       -1.05096
       -1.19822
       -1.10862
       -0.86660
       -1.14654
       -1.16594
       -1.18050
       -1.07506
       -1.06435
       -1.17671
       -1.03341
       -1.10265
       -1.06609
       -0.98271
       -1.00338
       -0.94100
       -0.89555
       -0.98637
       -1.08889
       -1.07422
       -1.07599
       -1.11420
       -1.11829
       -1.15503
       -1.07597
       -1.10300
       -1.17722
       -1.01737
       -1.13541
       -0.95469
       -1.12637
       -1.05321
       -1.10511
       -1.13183
       -1.12016
       -1.03783
       -1.12121
       -1.15283
       -1.06702
       -1.07100
       -1.02806
       -0.96668
       -1.14161
       -1.09232
       -1.06892
       -1.05720
       -1.13208
       -1.08780
       -1.05458
       -0.97461
       -1.21154
       -1.09977
       -1.12897
       -1.01806
       -1.05724
       -1.06035
       -1.02699
       -1.14020
       -1.06856
       -0.95932
       -1.16789
       -1.15768
       -1.11116
       -1.08359
       -1.09238
       -1.09600
       -1.01433
       -1.10197
       -1.01614
       -1.13389
       -1.08727
       -1.06077
       -1.04616
       -1.02774
       -1.20316
       -1.08735
       -1.09691
       -1.12786
       -1.14229
       -1.14700
       -1.00696
       -1.14876
       -1.09758
       -1.06601
       -1.16140
       -1.22148
       -1.18830
       -1.08104
       -1.16403
       -1.06515
       -1.12007
       -1.02168
       -1.14787
       -1.17948
       -1.19171
       -1.13054
       -1.20371
       -1.03506
       -1.19906
       -1.14663
       -1.07637
       -1.11597
       -1.13213
       -1.10312
       -1.11270
       -1.10376
       -0.08761
       -1.07039
       -1.16407
       -1.07428
       -1.05914
       -1.19410
       -1.15829
       -1.19469
       -1.07207
       -1.01409
       -0.98662
       -1.00729
       -0.94706
       -1.17940
       -0.97893
       -1.14894
       -1.15935
       -1.02194
       -1.06914
       -1.08778
       -1.22473
       -1.03882
       -1.16435
       -1.08778
       -1.15596
       -0.86657
       -1.19667
       -1.15148
       -1.16532
       -1.08258
       -1.19054
       -0.98449
       -0.07970
       -1.22475
       -1.11617
       -1.13424
       -0.93339
       -1.00242
       -1.15607
       -0.89936
       -1.14541
       -0.92200
       -1.11741
       -1.07144
       -1.11094
       -1.18133
       -1.05761
       -0.83342
       -1.10385
       -1.15696
       -1.13151
       -1.09849
       -0.99869
       -1.10355
       -1.06131
       -1.16141
       -1.09667
       -0.87061
       -1.12742
       -1.15177
       -1.13687
       -1.06130
       -1.06289
       -1.17777
       -1.05445
       -1.12687
       -1.08152
       -0.97216
       -1.02497
       -0.94442
       -0.91983
       -0.99096
       -1.07641
       -1.08658
       -1.09202
       -1.10018
       -1.11599
       -1.16167
       -1.08530
       -1.13211
       -1.18443
       -1.01096
       -1.11556
       -0.92740
       -1.09730
       -1.03357
       -1.11325
       -1.13915
       -1.12225
       -1.04981
       -1.13323
       -1.16417
       -1.06323
       -1.04640
       -1.03599
       -0.99175
       -1.13242
       -1.09360
       -1.04958
       -1.07588
       -1.14087
       -1.08899
       -1.05594
       -1.01317
       -1.19513
       -1.12735
       -1.09705
       -1.01178
       -1.02692
       -1.04585
       -1.04801
       -1.13034
       -1.07786
       -0.94651
       -1.13631
       -1.14392
       -1.12562
       -1.08376
       -1.08002
       -1.08273
       -1.03419
       -1.11843
       -1.02320
       -1.10812
       -1.06945
       -1.03892
       -1.04017
       -0.99782
       -1.19809
       -1.08454
       -1.10261
       -1.11458
       -1.13714
       -1.14638
       -0.96588
       -1.16316
       -1.09583
       -1.08335
       -1.19047
       -1.23413
       -1.18149
       -1.10389
       -1.16588
       -1.03348
       -1.12557
       -1.02912
       -1.14985
       -1.18132
       -1.18003
       -1.13871
       -1.15245
       -1.04841
       -1.16611
       -1.13368
       -1.08220
       -1.14340
       -1.13811
       -1.11118
       -1.10560
       -1.13299
       -0.13369
       -1.05180
       -1.18398
       -1.06927
       -1.01949
       -1.19168
       -1.15322
       -1.19298
       -1.06739
       -1.04841
       -0.99935
       -0.96626
       -0.91304
       -1.15515
       -0.97314
       -1.15327
       -1.13861
       -1.00885
       -1.07732
       -1.07115
       -1.18722
       -1.06899
       -1.15677
       -1.11421
       -1.15692
       -0.86962
       -1.20629
       -1.12936
       -1.16356
       -1.08216
       -1.20071
       -0.99180
       -0.05616
       -1.19136
       -1.14055
       -1.14065
       -0.92395
       -0.98614
       -1.13845
       -0.87287
       -1.13515
       -0.90730
       -1.06956
       -1.06374
       -1.09658
       -1.19009
       -1.05017
       -0.83397
       -1.12273
       -1.16313
       -1.12957
       -1.08340
       -0.98480
       -1.11558
       -1.04671
       -1.17170
       -1.08995
       -0.87288
       -1.11050
       -1.14478
       -1.14289
       -1.04246
       -1.08527
       -1.16717
       -1.03905
       -1.13911
       -1.06969
       -0.95840
       -1.04469
       -0.95374
       -0.92387
       -1.00599
       -1.08512
       -1.09442
       -1.08222
       -1.11425
       -1.09432
       -1.14306
       -1.11664
       -1.09104
       -1.18966
       -1.01864
       -1.11474
       -0.95042
       -1.09203
       -1.03653
       -1.12226
       -1.14690
       -1.12131
       -1.03409
       -1.10385
       -1.16807
       -1.06844
       -1.02968
       -1.04350
       -0.98890
       -1.13876
       -1.09320
       -1.08702
       -1.08614
       -1.13702
       -1.10063
       -1.05892
       -1.02481
       -1.15290
       -1.10701
       -1.09895
       -0.98038
       -1.05396
       -1.06238
       -1.05510
       -1.13514
       -1.04323
       -0.93797
       -1.13037
       -1.13824
       -1.16277
       -1.07041
       -1.07937
       -1.09157
       -1.03763
       -1.12516
       -1.03755
       -1.11533
       -1.05028
       -1.06173
       -1.02129
       -0.98926
       -1.22474
       -1.09379
       -1.09850
       -1.11207
       -1.14721
       -1.11376
       -0.99025
       -1.18650
       -1.04587
       -1.07083
       -1.17520
       -1.21921
       -1.20963
       -1.11472
       -1.15265
       -1.04234
       -1.10982
       -1.03581
       -1.14047
       -1.19254
       -1.15255
       -1.13068
       -1.13519
       -1.06618
       -1.17168
       -1.13763
       -1.09621
       -1.15395
       -1.12191
       -1.11053
       -1.07951
       -1.13538
       -0.12592
       -1.03627
       -1.16510
       -1.07059
       -0.97283
       -1.16773
       -1.13234
       -1.18301
       -1.06172
       -1.02428
       -0.98236
       -0.96645
       -0.93288
       -1.15556
       -0.96014
       -1.15568
       -1.12972
       -1.01521
       -1.09659
       -1.04813
       -1.19294
       -1.08780
       -1.13042
       -1.11333
       -1.15651
       -0.93294
       -1.19502
       -1.12525
       -1.16731
       -1.08175
       -1.22034
       -1.00178
       -0.06532
       -1.16428
       -1.14071
       -1.14738
       -0.85868
       -0.98034
       -1.14112
       -0.86295
       -1.09386
       -0.93255
       -1.08007
       -1.08923
       -1.08710
       -1.19204
       -1.05689
       -0.82242
       -1.15456
       -1.18858
       -1.15562
       -1.06985
       -1.00015
       -1.13678
       -1.04444
       -1.19604
       -1.09912
       -0.85915
       -1.06171
       -1.16700
       -1.15404
       -1.04557
       -1.09442
       -1.16378
       -1.00809
       -1.12957
       -1.09674
       -0.95862
       -1.03464
       -0.94774
       -0.90426
       -1.00770
       -1.07404
       -1.08419
       -1.10387
       -1.13291
       -1.11468
       -1.14000
       -1.12387
       -1.09261
       -1.16018
       -1.01276
       -1.13069
       -0.95709
       -1.08602
       -1.06322
       -1.12014
       -1.17710
       -1.11847
       -1.02063
       -1.10660
       -1.16182
       -1.11272
       -1.06498
       -1.03542
       -0.97733
       -1.14548
       -1.06489
       -1.07872
       -1.05566
       -1.14622
       -1.12703
       -1.02262
       -1.00838
       -1.14637
       -1.10612
       -1.12734
       -0.96538
       -1.03559
       -1.07736
       -1.06773
       -1.12213
       -1.04407
       -0.91660
       -1.14595
       -1.10961
       -1.15144
       -1.07193
       -1.09010
       -1.09230
       -1.01364
       -1.09317
       -1.03766
       -1.13270
       -1.01044
       -1.08790
       -1.02103
       -0.99050
       -1.22082
       -1.06428
       -1.08047
       -1.12155
       -1.15225
       -1.11395
       -0.99724
       -1.21684
       -1.05080
       -1.07650
       -1.16939
       -1.21527
       -1.22501
       -1.10272
       -1.14532
       -1.05625
       -1.10603
       -1.02239
       -1.15664
       -1.19356
       -1.15873
       -1.15088
       -1.14793
       -1.05853
       -1.17348
       -1.16292
       -1.07775
       -1.15706
       -1.11646
       -1.11220
       -1.08706
       -1.13664
       -0.12616
       -1.05402
       -1.17301
       -1.03622
       -0.99823
       -1.16608
       -1.13709
       -1.18563
       -1.01481
       -1.02589
       -0.95901
       -0.96398
       -0.92294
       -1.15787
       -0.96220
       -1.16591
       -1.10791
       -0.99272
       -1.08022
       -1.07393
       -1.19828
       -1.09951
       -1.13064
       -1.07059
       -1.14899
       -0.97645
       -1.18444
       -1.12345
       -1.17429
       -1.09059
       -1.19314
       -0.99293
       -0.04545
       -1.16347
       -1.14791
       -1.10918
       -0.86773
       -0.98529
       -1.14718
       -0.83560
       -1.09809
       -0.93353
       -1.09325
       -1.10012
       -1.08257
       -1.18830
       -1.06022
       -0.85021
       -1.14602
       -1.18976
       -1.16966
       -1.07497
       -0.99153
       -1.14478
       -1.05202
       -1.20713
       -1.13771
       -0.89120
       -1.07705
       -1.18938
       -1.16415
       -1.04792
       -1.09171
       -1.15848
       -1.00217
       -1.14781
       -1.07733
       -0.97048
       -1.01036
       -0.96516
       -0.90632
       -0.99827
       -1.08600
       -1.06576
       -1.07811
       -1.15709
       -1.13381
       -1.14152
       -1.13757
       -1.10855
       -1.14065
       -1.01532
       -1.12619
       -0.95106
       -1.07540
       -1.04735
       -1.08242
       -1.18989
       -1.09890
       -1.03093
       -1.11530
       -1.16516
       -1.09552
       -1.07616
       -1.06528
       -0.98659
       -1.13688
       -1.03793
       -1.06904
       -1.08736
       -1.13769
       -1.10930
       -1.02541
       -1.02272
       -1.10356
       -1.11021
       -1.12416
       -0.96537
       -1.01100
       -1.07119
       -1.07955
       -1.12790
       -1.07956
       -0.92399
       -1.17054
       -1.09773
       -1.16120
       -1.06737
       -1.07632
       -1.08069
       -1.02815
       -1.10552
       -1.03887
       -1.12966
       -1.00501
       -1.12078
       -1.02414
       -1.02592
       -1.19795
       -1.07253
       -1.04872
       -1.15602
       -1.15753
       -1.11701
       -1.00638
       -1.19399
       -1.04544
       -1.07001
       -1.17867
       -1.20027
       -1.20821
       -1.10604
       -1.13303
       -1.09467
       -1.10663
       -1.04298
       -1.18662
       -1.22400
       -1.17814
       -1.17732
       -1.16082
       -1.05925
       -1.15683
       -1.17763
       -1.08815
       -1.14880
       -1.11858
       -1.10479
       -1.10583
       -1.10348
       -0.13528
       -1.05234
       -1.14575
       -1.04076
       -1.03119
       -1.14885
       -1.09196
       -1.17041
       -0.98315
       -1.01423
       -0.96459
       -0.95303
       -0.92398
       -1.15720
       -0.95630
       -1.16931
       -1.11082
       -0.99197
       -1.04368
       -1.07314
       -1.18271
       -1.05462
       -1.13052
       -1.06019
       -1.15357
       -0.96606
       -1.16684
       -1.10833
       -1.19997
       -1.07311
       -1.17850
       -0.96505
       -0.06059
       -1.14132
       -1.14321
       -1.10798
       -0.84122
       -0.98642
       -1.15157
       -0.82709
       -1.13362
       -0.94102
       -1.12333
       -1.10509
       -1.06315
       -1.18135
       -1.07507
       -0.86277
       -1.14579
       -1.19651
       -1.16134
       -1.09389
       -0.99647
       -1.12916
       -1.08289
       -1.23753
       -1.13013
       -0.90087
       -1.10050
       -1.15412
       -1.16899
       -1.06557
       -1.07077
       -1.13427
       -1.01917
       -1.14370
       -1.02335
       -0.96654
       -1.00805
       -0.96314
       -0.91464
       -0.98386
       -1.04973
       -1.02819
       -1.06509
       -1.16296
       -1.14731
       -1.11650
       -1.12008
       -1.11155
       -1.13196
       -1.03544
       -1.10150
       -0.97745
       -1.08860
       -1.04156
       -1.07664
       -1.17811
       -1.12029
       -1.05259
       -1.12143
       -1.14144
       -1.08810
       -1.05954
       -1.07021
       -0.97822
       -1.15789
       -1.03261
       -1.06399
       -1.09457
       -1.10447
       -1.10151
       -1.02090
       -1.01629
       -1.06839
       -1.10641
       -1.11601
       -0.93843
       -1.02754
       -1.06471
       -1.07380
       -1.12794
       -1.06822
       -0.94831
       -1.16793
       -1.12064
       -1.16335
       -1.06390
       -1.06623
       -1.10531
       -1.04348
       -1.11328
       -1.01371
       -1.12369
       -1.01604
       -1.10257
       -1.02546
       -1.04915
       -1.21429
       -1.08705
       -1.06664
       -1.15894
       -1.13276
       -1.10449
       -1.00792
       -1.19456
       -1.08860
       -1.06531
       -1.19834
       -1.19523
       -1.20721
       -1.12270
       -1.13825
       -1.09248
       -1.11706
       -1.04862
       -1.16812
       -1.20414
       -1.15551
       -1.16380
       -1.16934
       -1.03689
       -1.13636
       -1.16433
       -1.09837
       -1.13699
       -1.15215
       -1.13906
       -1.06869
       -1.10180
       -0.11084
       -1.07991
       -1.15557
       -1.03705
       -1.01803
       -1.15076
       -1.06848
       -1.18767
       -1.01751
       -1.00935
       -0.93842
       -0.97843
       -0.94179
       -1.15536
       -0.93823
       -1.15237
       -1.10986
       -0.99333
       -1.04055
       -1.06005
       -1.16542
       -1.03354
       -1.11697
       -1.08371
       -1.13062
       -0.96838
       -1.16939
       -1.13033
       -1.20411
       -1.06626
       -1.17095
       -0.93562
       -0.07549
       -1.14474
       -1.11973
       -1.08454
       -0.87204
       -0.98530
       -1.15991
       -0.80955
       -1.14031
       -0.96532
       -1.10972
       -1.11532
       -1.06826
       -1.17559
       -1.06985
       -0.84871
       -1.12164
       -1.18438
       -1.18175
       -1.10916
       -1.00120
       -1.12998
       -1.05126
       -1.25107
       -1.12704
       -0.87587
       -1.11793
       -1.16161
       -1.13695
       -1.03261
       -1.04367
       -1.17357
       -1.03146
       -1.12402
       -1.03556
       -0.97942
       -0.99193
       -0.95438
       -0.92078
       -0.97978
       -1.02604
       -1.02958
       -1.05608
       -1.15800
       -1.15650
       -1.12355
       -1.14142
       -1.11959
       -1.12618
       -1.04154
       -1.14839
       -0.96086
       -1.08348
       -1.07934
       -1.09683
       -1.16920
       -1.08641
       -1.07453
       -1.10705
       -1.14447
       -1.06503
       -1.05016
       -1.07418
       -0.97599
       -1.14518
       -1.03780
       -1.07335
       -1.10135
       -1.08634
       -1.04831
       -1.01123
       -1.00239
       -1.06086
       -1.13216
       -1.12022
       -0.93848
       -1.05292
       -1.07908
       -1.09212
       -1.13650
       -1.05560
       -0.94594
       -1.12738
       -1.15653
       -1.14218
       -1.05428
       -1.06759
       -1.11057
       -1.03693
       -1.09508
       -1.03315
       -1.13830
       -1.01090
       -1.14486
       -1.03509
       -1.05649
       -1.23896
       -1.07191
       -1.05907
       -1.17045
       -1.13513
       -1.09897
       -1.01634
       -1.18362
       -1.06064
       -1.08176
       -1.19518
       -1.17784
       -1.19548
       -1.08497
       -1.13239
       -1.07788
       -1.12188
       -1.04676
       -1.17041
       -1.21437
       -1.13958
       -1.17166
       -1.17213
       -1.05872
       -1.14098
       -1.13603
       -1.10037
       -1.13843
       -1.12805
       -1.14153
       -1.02799
       -1.14309
       -0.08311
       -1.09680
       -1.17417
       -1.01408
       -1.03149
       -1.13615
       -1.07219
       -1.16894
       -1.02941
       -1.01770
       -0.94301
       -0.98318
       -0.98167
       -1.13141
       -0.93725
       -1.16376
       -1.12646
       -0.99680
       -1.04160
       -1.07343
       -1.15740
       -1.01270
       -1.11286
       -1.07969
       -1.14541
       -1.00749
       -1.13642
       -1.15323
       -1.21010
       -1.09981
       -1.16433
       -0.92065
       -0.09046
       -1.14889
       -1.14178
       -1.08174
       -0.86478
       -0.99459
       -1.14048
       -0.78372
       -1.11077
       -0.98394
       -1.10398
       -1.09993
       -1.05489
       -1.15735
       -1.08228
       -0.84908
       -1.09579
       -1.15164
       -1.13324
       -1.11593
       -1.00397
       -1.09887
       -1.04565
       -1.21048
       -1.09313
       -0.86901
       -1.11044
       -1.14271
       -1.15093
       -1.03455
       -1.08777
       -1.18242
       -1.00678
       -1.09460
       -1.06938
       -1.00192
       -0.99335
       -0.94570
       -0.93712
       -0.98495
       -1.01094
       -1.02636
       -1.05946
       -1.12128
       -1.13272
       -1.11715
       -1.15252
       -1.10925
       -1.14584
       -1.02948
       -1.15455
       -0.96620
       -1.07029
       -1.03089
       -1.07930
       -1.14796
       -1.09900
       -1.09457
       -1.10557
       -1.13458
       -1.06495
       -1.03957
       -1.06464
       -1.00011
       -1.12756
       -1.00651
       -1.05362
       -1.04612
       -1.10563
       -1.08432
       -0.99190
       -0.97726
       -1.04230
       -1.13357
       -1.13780
       -0.95782
       -1.04160
       -1.08457
       -1.06640
       -1.14052
       -1.05953
       -0.95673
       -1.10439
       -1.13067
       -1.10543
       -1.06227
       -1.04987
       -1.08499
       -1.02187
       -1.07991
       -1.05130
       -1.15830
       -1.03300
       -1.12003
       -1.02112
       -1.08390
       -1.23561
       -1.07494
       -1.03883
       -1.15825
       -1.15152
       -1.07983
       -1.01248
       -1.18584
       -1.08744
       -1.09064
       -1.17166
       -1.18163
       -1.19559
       -1.08713
       -1.13678
       -1.04714
       -1.08122
       -1.04339
       -1.17901
       -1.21837
       -1.14178
       -1.16991
       -1.16552
       -1.09294
       -1.14336
       -1.14989
       -1.09815
       -1.10270
       -1.16634
       -1.15012
       -1.02889
       -1.13191
       -0.12420
       -1.09477
       -1.15714
       -0.99495
       -1.05408
       -1.15024
       -1.06562
       -1.18634
       -1.05084
       -1.05049
       -0.95915
       -0.98256
       -0.97110
       -1.11626
       -0.92524
       -1.16786
       -1.12635
       -1.01222
       -1.04913
       -1.05099
       -1.16222
       -1.00041
       -1.10228
       -1.08268
       -1.12300
       -1.03028
       -1.13268
       -1.11131
       -1.18000
       -1.11028
       -1.13554
       -0.92354
       -0.07023
       -1.14347
       -1.17101
       -1.08787
       -0.87900
       -0.98890
       -1.12715
       -0.74904
       -1.09992
       -0.96548
       -1.09336
       -1.08826
       -1.02877
       -1.18241
       -1.07813
       -0.85245
       -1.09102
       -1.16368
       -1.16075
       -1.12623
       -1.01566
       -1.10364
       -1.03833
       -1.21481
       -1.08191
       -0.88154
       -1.09305
       -1.13940
       -1.15051
       -1.04397
       -1.10606
       -1.17244
       -1.00909
       -1.13611
       -1.07309
       -1.01248
       -1.00385
       -0.93326
       -0.92892
       -0.98771
       -1.01445
       -1.04012
       -1.10298
       -1.13838
       -1.14317
       -1.14742
       -1.16377
       -1.07708
       -1.11613
       -1.01013
       -1.13061
       -0.94888
       -1.07714
       -1.05315
       -1.09016
       -1.14716
       -1.09178
       -1.11246
       -1.08200
       -1.12951
       -1.07057
       -1.04540
       -1.05647
       -1.01146
       -1.14293
       -1.00329
       -1.06002
       -1.04902
       -1.10945
       -1.07854
       -0.96244
       -0.98596
       -1.02887
       -1.12594
       -1.15409
       -0.95725
       -1.08115
       -1.07868
       -1.07118
       -1.15109
       -1.03324
       -0.94575
       -1.10438
       -1.11017
       -1.11506
       -1.02654
       -1.06494
       -1.07695
       -1.03742
       -1.08662
       -1.07677
       -1.12722
       -1.04427
       -1.08329
       -1.03657
       -1.09003
       -1.22863
       -1.06399
       -1.05412
       -1.15244
       -1.12244
       -1.08525
       -1.03698
       -1.13297
       -1.10590
       -1.07536
       -1.16743
       -1.15778
       -1.18761
       -1.08564
       -1.14682
       -1.01414
       -1.06187
       -1.05072
       -1.14841
       -1.21831
       -1.13219
       -1.15680
       -1.17990
       -1.07328
       -1.11645
       -1.14209
       -1.10316
       -1.08326
       -1.13385
       -1.13999
       -1.03149
       -1.14071
       -0.13535
       -1.08185
       -1.13994
       -0.99508
       -1.05636
       -1.15583
       -1.07504
       -1.22368
       -1.05586
       -1.08055
       -0.96060
       -0.98381
       -0.99416
       -1.14870
       -0.89216
       -1.18895
       -1.11292
       -1.03867
       -1.02536
       -1.02431
       -1.15504
       -0.98327
       -1.10075
       -1.09719
       -1.12614
       -1.05399
       -1.18428
       -1.10991
       -1.16390
       -1.12372
       -1.14734
       -0.92786
       -0.10005
       -1.16906
       -1.17598
       -1.09223
       -0.85097
       -1.01315
       -1.14585
       -0.71509
       -1.05627
       -0.96112
       -1.12684
       -1.06798
       -1.01490
       -1.17754
       -1.05615
       -0.85039
       -1.11087
       -1.17207
       -1.12015
       -1.11485
       -1.02728
       -1.08209
       -1.03047
       -1.20115
       -1.08705
       -0.87660
       -1.08436
       -1.10954
       -1.17279
       -1.09207
       -1.10880
       -1.17024
       -1.00268
       -1.13034
       -1.07536
       -1.01894
       -1.00169
       -0.95679
       -0.93510
       -1.00970
       -1.00165
       -1.01769
       -1.07685
       -1.16101
       -1.13435
       -1.13468
       -1.16669
       -1.06993
       -1.11872
       -1.01519
       -1.10211
       -0.91875
       -1.05942
       -1.03807
       -1.06820
       -1.15733
       -1.13124
       -1.09347
       -1.09565
       -1.15832
       -1.06841
       -1.04843
       -1.05866
       -1.01829
       -1.14117
       -0.98368
       -1.06924
       -1.07183
       -1.11001
       -1.07997
       -0.98848
       -0.99420
       -1.01999
       -1.09679
       -1.14587
       -0.94672
       -1.08539
       -1.06602
       -1.08727
       -1.14649
       -1.02177
       -0.94429
       -1.07609
       -1.12348
       -1.09902
       -1.06507
       -1.06597
       -1.08664
       -1.03197
       -1.10837
       -1.08303
       -1.14168
       -1.08260
       -1.08300
       -1.02003
       -1.09692
       -1.21972
       -1.06599
       -1.05428
       -1.15380
       -1.09462
       -1.09395
       -1.00650
       -1.13796
       -1.09957
       -1.08070
       -1.17515
       -1.15072
       -1.21074
       -1.06559
       -1.13469
       -1.02104
       -1.07175
       -1.03916
       -1.14562
       -1.23668
       -1.14634
       -1.15919
       -1.17905
       -1.10537
       -1.14088
       -1.15743
       -1.10485
       -1.08532
       -1.13394
       -1.15823
       -1.00107
       -1.14769
       -0.13796
       -1.07043
       -1.15275
       -1.01032
       -1.02641
       -1.13985
       -1.07292
       -1.22528
       -1.05865
       -1.06906
       -0.95383
       -0.97409
       -1.01592
       -1.18796
       -0.89352
       -1.17498
       -1.12031
       -1.03240
       -1.03301
       -1.04643
       -1.13811
       -0.97493
       -1.08960
       -1.12225
       -1.15411
       -1.05661
       -1.19959
       -1.10339
       -1.14915
       -1.13343
       -1.14274
       -0.93856
       -0.04248
       -1.14645
       -1.15848
       -1.09025
       -0.84778
       -1.00001
       -1.13868
       -0.71652
       -1.10143
       -0.98568
       -1.11661
       -1.05554
       -1.00599
       -1.18169
       -1.04952
       -0.88280
       -1.13184
       -1.16425
       -1.14209
       -1.10372
       -1.03076
       -1.06930
       -1.03024
       -1.17960
       -1.10738
       -0.85690
       -1.08581
       -1.08295
       -1.15025
       -1.09284
       -1.12481
       -1.18077
       -0.97334
       -1.12802
       -1.07436
       -0.99958
       -0.99277
       -0.94524
       -0.92184
       -0.99364
       -0.98307
       -1.00068
       -1.07525
       -1.14734
       -1.13167
       -1.15508
       -1.18571
       -1.09024
       -1.11959
       -1.01083
       -1.09870
       -0.97525
       -1.06102
       -1.00872
       -1.10035
       -1.17758
       -1.12064
       -1.07942
       -1.12004
       -1.15371
       -1.06853
       -1.07110
       -1.02556
       -1.02096
       -1.16609
       -0.99200
       -1.06851
       -1.06069
       -1.11152
       -1.13286
       -0.98952
       -1.00611
       -1.05352
       -1.12006
       -1.14881
       -0.94014
       -1.09918
       -1.08337
       -1.10156
       -1.15554
       -1.01224
       -0.95052
       -1.09906
       -1.11710
       -1.06333
       -1.05855
       -1.08612
       -1.08711
       -1.04207
       -1.08361
       -1.07827
       -1.13555
       -1.07398
       -1.08092
       -1.00654
       -1.08468
       -1.23462
       -1.06794
       -1.06347
       -1.17825
       -1.09546
       -1.09609
       -1.02251
       -1.16600
       -1.09521
       -1.05789
       -1.19648
       -1.13655
       -1.18433
       -1.08976
       -1.14741
       -1.03156
       -1.05733
       -0.98767
       -1.14281
       -1.22937
       -1.11868
       -1.15634
       -1.15586
       -1.08374
       -1.12648
       -1.16820
       -1.11767
       -1.08876
       -1.11120
       -1.11563
       -1.01303
       -1.13644
       -0.12122
       -1.06755
       -1.17773
       -1.04943
       -1.00173
       -1.13806
       -1.08494
       -1.22878
       -1.07764
       -1.05549
       -0.93450
       -0.95035
       -1.02299
       -1.18848
       -0.88000
       -1.19006
       -1.10594
       -1.04693
       -1.02427
       -1.06758
       -1.13766
       -0.97153
       -1.09415
       -1.11361
       -1.14413
       -1.07172
       -1.19003
       -1.09648
       -1.13796
       -1.11484
       -1.14958
       -0.93876
       -0.07510
       -1.17160
       -1.15338
       -1.11643
       -0.83082
       -1.01213
       -1.15335
       -0.67236
       -1.09011
       -0.99193
       -1.12829
       -1.06305
       -1.02780
       -1.15190
       -1.07351
       -0.88523
       -1.13166
       -1.19809
       -1.13958
       -1.08527
       -1.04170
       -1.07056
       -1.02998
       -1.16708
       -1.11516
       -0.84129
       -1.09414
       -1.09987
       -1.18185
       -1.07819
       -1.14333
       -1.19211
       -0.98768
       -1.11370
       -1.04493
       -0.99324
       -0.98845
       -0.93011
       -0.93272
       -0.98725
       -0.96807
       -1.00640
       -1.05893
       -1.14264
       -1.12999
       -1.14964
       -1.18801
       -1.11169
       -1.12516
       -1.03920
       -1.07741
       -0.98407
       -1.05613
       -1.02477
       -1.09880
       -1.18660
       -1.13211
       -1.07204
       -1.12511
       -1.16922
       -1.08540
       -1.06050
       -1.02279
       -1.04946
       -1.14865
       -1.03003
       -1.07129
       -1.06569
       -1.12115
       -1.15511
       -1.01926
       -0.99720
       -1.06301
       -1.08707
       -1.12538
       -0.97863
       -1.09311
       -1.07454
       -1.08697
       -1.16379
       -1.02646
       -0.96644
       -1.08634
       -1.14341
       -1.03721
       -1.05677
       -1.08731
       -1.07645
       -1.04628
       -1.08872
       -1.05107
       -1.14110
       -1.07103
       -1.06330
       -1.00206
       -1.09313
       -1.21399
       -1.07090
       -1.04483
       -1.17712
       -1.10851
       -1.10302
       -1.03664
       -1.16545
       -1.09589
       -1.06460
       -1.18626
       -1.14396
       -1.17849
       -1.08817
       -1.16327
       -1.02252
       -1.08742
       -0.99230
       -1.14081
       -1.21722
       -1.11586
       -1.16159
       -1.13455
       -1.07761
       -1.15314
       -1.15680
       -1.13519
       -1.09386
       -1.09738
       -1.13556
       -0.98559
       -1.15268
       -0.12859
       -1.07393
       -1.16102
       -1.02408
       -1.00417
       -1.13074
       -1.06615
       -1.21574
       -1.07254
       -1.07258
       -0.95958
       -0.97380
       -1.03460
       -1.18039
       -0.88611
       -1.14358
       -1.08783
       -1.03424
       -1.03113
       -1.05860
       -1.14285
       -0.98018
       -1.09956
       -1.07430
       -1.15544
       -1.10094
       -1.17978
       -1.10022
       -1.14359
       -1.10007
       -1.13948
       -0.94074
       -0.09477
       -1.14337
       -1.14816
       -1.11039
       -0.83414
       -1.02374
       -1.15876
       -0.66502
       -1.09440
       -0.99202
       -1.11304
       -1.06327
       -1.03917
       -1.17296
       -1.07107
       -0.86162
       -1.12661
       -1.17827
       -1.12397
       -1.09813
       -1.03537
       -1.08738
       -1.00255
       -1.13850
       -1.13024
       -0.83265
       -1.08412
       -1.10291
       -1.17544
       -1.05922
       -1.15430
       -1.21198
       -0.98002
       -1.12062
       -1.06747
       -0.99893
       -0.99712
       -0.92456
       -0.90939
       -0.97422
       -0.96378
       -0.99511
       -1.09505
       -1.14786
       -1.12866
       -1.12785
       -1.18385
       -1.12462
       -1.11707
       -1.03955
       -1.06175
       -1.00407
       -1.06347
       -1.01958
       -1.12388
       -1.18362
       -1.08967
       -1.06727
       -1.13528
       -1.14426
       -1.11270
       -1.02817
       -1.00951
       -1.04916
       -1.11940
       -1.04542
       -1.09152
       -1.07222
       -1.13705
       -1.13205
       -1.01405
       -1.01437
       -1.09348
       -1.11947
       -1.12717
       -0.99104
       -1.05684
       -1.07150
       -1.11582
       -1.14433
       -1.04988
       -0.95992
       -1.08804
       -1.14603
       -1.03659
       -1.06951
       -1.08392
       -1.05280
       -1.02500
       -1.08678
       -1.01358
       -1.12672
       -1.05757
       -1.05578
       -1.00215
       -1.13180
       -1.22470
       -1.07353
       -1.04575
       -1.12765
       -1.09601
       -1.10235
       -1.03621
       -1.14674
       -1.12758
       -1.10378
       -1.20168
       -1.14505
       -1.20631
       -1.10461
       -1.14994
       -1.03782
       -1.09717
       -0.99658
       -1.15746
       -1.24781
       -1.11968
       -1.15011
       -1.11578
       -1.04316
       -1.15107
       -1.15683
       -1.10306
       -1.08055
       -1.10574
       -1.14086
       -1.01553
       -1.14574
       -0.10637
       -1.08113
       -1.12870
       -1.02041
       -0.96960
       -1.13201
       -1.04170
       -1.21501
       -1.08677
       -1.04849
       -0.94432
       -0.98675
       -1.02120
       -1.13505
       -0.84860
       -1.16385
       -1.07982
       -1.03914
       -1.02813
       -1.07462
       -1.14396
       -0.98263
       -1.10073
       -1.10318
       -1.20528
       -1.07877
       -1.16868
       -1.10424
       -1.14380
       -1.11153
       -1.12598
       -0.93864
       -0.07192
       -1.16047
       -1.15028
       -1.11928
       -0.83018
       -1.02889
       -1.13728
       -0.64128
       -1.12997
       -1.01762
       -1.11220
       -1.07319
       -1.03651
       -1.18494
       -1.07056
       -0.87343
       -1.12863
       -1.13928
       -1.12057
       -1.10627
       -1.04955
       -1.08598
       -0.99898
       -1.14278
       -1.10829
       -0.83408
       -1.06120
       -1.10055
       -1.14257
       -1.06849
       -1.14207
       -1.20005
       -1.00735
       -1.11928
       -1.05105
       -0.96535
       -0.98281
       -0.93980
       -0.88948
       -0.99441
       -0.95795
       -0.96841
       -1.11120
       -1.11454
       -1.10889
       -1.14124
       -1.11918
       -1.13410
       -1.07510
       -1.04623
       -1.07510
       -1.00905
       -1.08921
       -1.03827
       -1.12448
       -1.16490
       -1.11360
       -1.07937
       -1.10859
       -1.12113
       -1.12210
       -1.04830
       -1.02706
       -1.07255
       -1.13306
       -1.05006
       -1.06322
       -1.05261
       -1.12022
       -1.15141
       -1.04712
       -1.00943
       -1.08474
       -1.14811
       -1.12641
       -1.00193
       -1.05938
       -1.06123
       -1.11726
       -1.16631
       -1.04941
       -0.98191
       -1.11847
       -1.13189
       -1.04685
       -1.06861
       -1.11730
       -1.07304
       -1.03679
       -1.10354
       -1.02326
       -1.15718
       -1.05813
       -1.04125
       -1.02261
       -1.11293
       -1.22437
       -1.05823
       -1.04458
       -1.12770
       -1.10706
       -1.08946
       -1.00884
       -1.14013
       -1.12294
       -1.08972
       -1.16934
       -1.13681
       -1.16843
       -1.10345
       -1.12926
       -1.03128
       -1.11388
       -1.00955
       -1.19151
       -1.24407
       -1.12120
       -1.12178
       -1.14157
       -1.05368
       -1.17957
       -1.19225
       -1.11810
       -1.06760
       -1.13062
       -1.11689
       -0.96049
       -1.12915
       -0.11037
       -1.10006
       -1.07705
       -1.03124
       -0.98855
       -1.12401
       -1.06317
       -1.21732
       -1.11856
       -1.03728
       -0.96341
       -0.96352
       -1.00390
       -1.15729
       -0.86159
       -1.14618
       -1.11356
       -1.06577
       -1.03289
       -1.06219
       -1.13322
       -0.99002
       -1.09111
       -1.09500
       -1.20493
       -1.07345
       -1.15545
       -1.07092
       -1.16028
       -1.11184
       -1.11870
       -0.91544
       -0.07518
       -1.16938
       -1.14522
       -1.14743
       -0.85137
       -1.03154
       -1.14966
       -0.55923
       -1.11956
       -1.00919
       -1.12496
       -1.05620
       -1.05594
       -1.14993
       -1.07994
       -0.89000
       -1.14014
       -1.13143
       -1.13131
       -1.10885
       -1.01961
       -1.07326
       -0.99962
       -1.15387
       -1.10977
       -0.82151
       -1.09936
       -1.08970
       -1.11161
       -1.08809
       -1.13990
       -1.20832
       -1.00425
       -1.11459
       -1.05578
       -0.96256
       -0.96531
       -0.95109
       -0.88352
       -0.99188
       -0.97062
       -0.95458
       -1.07229
       -1.10415
       -1.10924
       -1.13066
       -1.08555
       -1.14049
       -1.10783
       -1.01847
       -1.06948
       -1.01283
       -1.07804
       -1.03923
       -1.14542
       -1.15785
       -1.10857
       -1.09840
       -1.09843
       -1.11713
       -1.08772
       -1.03690
       -1.05095
       -1.08438
       -1.14008
       -1.05690
       -1.03810
       -1.07691
       -1.09639
       -1.15168
       -1.06213
       -0.96955
       -1.05353
       -1.11548
       -1.10780
       -1.01210
       -1.06294
       -1.07072
       -1.12740
       -1.16532
       -1.08778
       -0.96809
       -1.10058
       -1.11823
       -1.02674
       -1.05443
       -1.16333
       -1.07104
       -1.07632
       -1.07756
       -1.01324
       -1.16329
       -1.04478
       -1.04912
       -1.04855
       -1.10559
       -1.23141
       -1.05948
       -1.01183
       -1.15142
       -1.11372
       -1.08288
       -1.03284
       -1.16220
       -1.13396
       -1.06466
       -1.15754
       -1.13015
       -1.15848
       -1.08869
       -1.13943
       -1.02240
       -1.12159
       -1.02490
       -1.16521
       -1.23392
       -1.09136
       -1.11660
       -1.14819
       -1.04013
       -1.18066
       -1.20994
       -1.14552
       -1.06955
       -1.12716
       -1.12320
       -0.97361
       -1.14625
       -0.13987
       -1.12976
       -1.05447
       -1.01792
       -0.96184
       -1.12269
       -1.04107
       -1.21254
       -1.09508
       -1.02145
       -0.97483
       -0.97105
       -0.98900
       -1.15641
       -0.83517
       -1.17194
       -1.11416
       -1.03218
       -1.08374
       -1.07415
       -1.12909
       -0.99836
       -1.08656
       -1.07428
       -1.20448
       -1.09566
       -1.14868
       -1.02573
       -1.13895
       -1.13249
       -1.13100
       -0.89747
       -0.06019
       -1.17373
       -1.17415
       -1.13082
       -0.84819
       -1.02147
       -1.12571
       -0.48223
       -1.10024
       -0.98628
       -1.13388
       -1.06181
       -1.07046
       -1.12752
       -1.10241
       -0.89617
       -1.13564
       -1.13949
       -1.13316
       -1.10846
       -1.04503
       -1.09219
       -1.02924
       -1.20147
       -1.10071
       -0.82376
       -1.11022
       -1.10879
       -1.09684
       -1.10158
       -1.14148
       -1.20011
       -0.99517
       -1.11020
       -1.07074
       -0.95491
       -0.95954
       -0.92944
       -0.90155
       -1.00535
       -0.96823
       -0.96713
       -1.06229
       -1.13798
       -1.12421
       -1.11944
       -1.07559
       -1.13332
       -1.13071
       -0.99926
       -1.07346
       -1.01334
       -1.11861
       -1.04143
       -1.12756
       -1.14186
       -1.12011
       -1.10738
       -1.08089
       -1.09614
       -1.08110
       -1.03231
       -1.08044
       -1.06642
       -1.17646
       -1.05488
       -1.07950
       -1.09597
       -1.11405
       -1.13919
       -1.06469
       -0.98730
       -1.09358
       -1.12501
       -1.08465
       -1.00101
       -1.08277
       -1.07531
       -1.12032
       -1.18148
       -1.05495
       -0.95518
       -1.07957
       -1.12124
       -1.03868
       -1.07092
       -1.16411
       -1.06295
       -1.07619
       -1.06218
       -1.01948
       -1.15817
       -1.05958
       -1.04445
       -1.05800
       -1.10198
       -1.20819
       -1.02056
       -1.00983
       -1.17471
       -1.07453
       -1.06427
       -1.03457
       -1.16535
       -1.11318
       -1.10447
       -1.14664
       -1.14301
       -1.16406
       -1.10784
       -1.12559
       -1.02916
       -1.09901
       -1.06345
       -1.16072
       -1.18630
       -1.11173
       -1.14641
       -1.17213
       -1.02654
       -1.18767
       -1.18904
       -1.13152
       -1.07742
       -1.12564
       -1.14079
       -0.96838
       -1.11231
       -0.13986
       -1.13506
       -1.05418
       -1.01801
       -1.01157
       -1.14226
       -1.06573
       -1.19011
       -1.09522
       -1.01115
       -0.97610
       -0.97663
       -0.99577
       -1.17321
       -0.86660
       -1.19793
       -1.11140
       -1.03385
       -1.05415
       -1.05420
       -1.08995
       -1.02482
       -1.08863
       -1.11002
       -1.17675
       -1.10361
       -1.14321
       -1.02457
       -1.14315
       -1.11003
       -1.12755
       -0.88869
       -0.09761
       -1.18917
       -1.13519
       -1.14864
       -0.85996
       -1.00794
       -1.13910
       -0.39958
       -1.12276
       -0.96284
       -1.11698
       -1.05563
       -1.06451
       -1.13490
       -1.08978
       -0.88143
       -1.12809
       -1.15043
       -1.15073
       -1.08247
       -1.04793
       -1.07419
       -1.03759
       -1.19482
       -1.10012
       -0.83756
       -1.10314
       -1.12425
       -1.08848
       -1.10730
       -1.16616
       -1.21439
       -0.99667
       -1.11146
       -1.09575
       -0.96789
       -0.94768
       -0.93701
       -0.88006
       -1.02407
       -0.97434
       -0.95461
       -1.06028
       -1.12468
       -1.11155
       -1.11524
       -1.06549
       -1.10039
       -1.18594
       -0.98816
       -1.08559
       -1.01520
       -1.10648
       -1.05502
       -1.11154
       -1.12738
       -1.12527
       -1.08039
       -1.11268
       -1.10356
       -1.07887
       -1.06301
       -1.06766
       -1.06771
       -1.20999
       -1.04751
       -1.08655
       -1.07044
       -1.15349
       -1.09829
       -1.05313
       -0.97364
       -1.12454
       -1.12038
       -1.09722
       -0.99856
       -1.05751
       -1.08608
       -1.12547
       -1.15857
       -1.06554
       -0.97395
       -1.08965
       -1.13091
       -1.02309
       -1.05731
       -1.13314
       -1.04624
       -1.09471
       -1.08652
       -1.04023
       -1.14814
       -1.06366
       -1.05251
       -1.04258
       -1.07307
       -1.20200
       -1.03853
       -0.98952
       -1.19222
       -1.07022
       -1.03187
       -1.04685
       -1.12957
       -1.11625
       -1.08115
       -1.14455
       -1.12515
       -1.16203
       -1.10501
       -1.09804
       -1.01037
       -1.11770
       -1.09300
       -1.15575
       -1.22294
       -1.10777
       -1.12524
       -1.14264
       -1.02222
       -1.17138
       -1.18119
       -1.13394
       -1.10012
       -1.14406
       -1.13499
       -0.99835
       -1.08436
       -0.13174
       -1.16545
       -1.05603
       -1.01979
       -1.01014
       -1.12440
       -1.07123
       -1.12672
       -1.10268
       -1.06474
       -0.97109
       -0.96535
       -1.00846
       -1.13474
       -0.86655
       -1.18117
       -1.10613
       -1.01950
       -1.04426
       -1.05896
       -1.11727
       -1.01210
       -1.07266
       -1.10829
       -1.19054
       -1.10139
       -1.14253
       -1.03095
       -1.15074
       -1.10325
       -1.10838
       -0.89411
       -0.09302
       -1.18249
       -1.11848
       -1.16001
       -0.88901
       -1.04343
       -1.12288
       -0.31307
       -1.11987
       -0.93156
       -1.08804
       -1.08338
       -1.05471
       -1.11994
       -1.09255
       -0.87465
       -1.14880
       -1.18290
       -1.16934
       -1.11144
       -1.04361
       -1.05476
       -1.00549
       -1.17847
       -1.11274
       -0.82172
       -1.11828
       -1.10364
       -1.09246
       -1.09056
       -1.13939
       -1.18395
       -1.02108
       -1.10343
       -1.10413
       -0.99167
       -0.93734
       -0.96694
       -0.89285
       -1.02630
       -0.99738
       -0.95438
       -1.04970
       -1.12045
       -1.11072
       -1.12853
       -1.07482
       -1.08531
       -1.16722
       -0.97150
       -1.07964
       -1.02936
       -1.08603
       -1.06975
       -1.10416
       -1.11174
       -1.14183
       -1.08575
       -1.13721
       -1.07712
       -1.05402
       -1.06324
       -1.06716
       -1.04593
       -1.18757
       -1.01638
       -1.06841
       -1.08391
       -1.15132
       -1.12225
       -1.06578
       -0.95883
       -1.11693
       -1.13429
       -1.07880
       -1.00193
       -1.04605
       -1.08593
       -1.11468
       -1.15989
       -1.01761
       -0.97707
       -1.11466
       -1.14054
       -1.08716
       -1.04680
       -1.12774
       -1.02521
       -1.07517
       -1.06971
       -1.03570
       -1.17942
       -1.08929
       -1.07401
       -1.05044
       -1.07676
       -1.17370
       -1.02193
       -0.97997
       -1.18464
       -1.08584
       -1.04273
       -1.09434
       -1.12470
       -1.09451
       -1.04399
       -1.15170
       -1.13120
       -1.14334
       -1.11581
       -1.11961
       -1.01506
       -1.12112
       -1.08306
       -1.15967
       -1.24171
       -1.10414
       -1.10103
       -1.13322
       -1.02667
       -1.19150
       -1.18076
       -1.13182
       -1.10896
       -1.13137
       -1.11131
       -1.03185
       -1.07260
       -0.11577
       -1.14694
       -1.03012
       -0.99980
       -1.01298
       -1.14644
       -1.06993
       -1.13886
       -1.09346
       -1.09801
       -0.98048
       -0.97263
       -1.00717
       -1.14037
       -0.88707
       -1.19873
       -1.09810
       -0.95737
       -1.02739
       -1.04968
       -1.13447
       -0.96263
       -1.07968
       -1.12854
       -1.17661
       -1.10800
       -1.10007
       -1.07966
       -1.14429
       -1.10908
       -1.10929
       -0.90160
       -0.10299
       -1.19834
       -1.14745
       -1.17920
       -0.91574
       -1.06219
       -1.11569
       -0.18561
       -1.13979
       -0.92368
       -1.08292
       -1.08512
       -1.05678
       -1.11148
       -1.04084
       -0.90081
       -1.14789
       -1.16837
       -1.18634
       -1.09579
       -1.06544
       -1.07356
       -1.00197
       -1.17373
       -1.08752
       -0.79090
       -1.13870
       -1.09076
       -1.07028
       -1.08998
       -1.09413
       -1.15589
       -1.02197
       -1.10287
       -1.06213
       -0.99581
       -0.96577
       -0.96834
       -0.89601
       -1.03044
       -0.98289
       -0.96277
       -1.06238
       -1.08137
       -1.10533
       -1.16375
       -1.10686
       -1.06235
       -1.18978
       -0.96599
       -1.09693
       -1.00720
       -1.09253
       -1.09309
       -1.10413
       -1.10660
       -1.11740
       -1.05809
       -1.12930
       -1.08954
       -1.04306
       -1.06472
       -1.07058
       -1.02827
       -1.18874
       -1.01701
       -1.02727
       -1.11671
       -1.14371
       -1.14238
       -1.05925
       -0.97968
       -1.14111
       -1.16254
       -1.09283
       -0.96795
       -1.02172
       -1.08998
       -1.09062
       -1.15884
       -1.01982
       -0.96886
       -1.09089
       -1.12577
       -1.12952
       -1.04420
       -1.14177
       -1.03864
       -1.06092
       -1.08009
       -1.03769
       -1.15517
       -1.09081
       -1.09029
       -1.05533
       -1.08552
       -1.20636
       -1.03583
       -0.98386
       -1.18990
       -1.11426
       -1.04323
       -1.08044
       -1.14392
       -1.08849
       -1.06383
       -1.12914
       -1.13831
       -1.14863
       -1.11746
       -1.12316
       -0.99217
       -1.11942
       -1.05988
       -1.17004
       -1.25127
       -1.12195
       -1.08578
       -1.11548
       -1.02025
       -1.16274
       -1.18847
       -1.10624
       -1.09080
       -1.12077
       -1.06524
       -0.99455
       -1.06942
       -0.11731
       -1.12930
       -1.05537
       -0.97422
       -1.00543
       -1.14201
       -1.06530
       -1.14517
       -1.06607
       -1.10014
       -0.99799
       -0.97946
       -1.01220
       -1.11973
       -0.88372
       -1.19807
       -1.09721
       -0.95555
       -1.05583
       -1.04496
       -1.12153
       -0.95495
       -1.10019
       -1.12751
       -1.20697
       -1.07650
       -1.15990
       -1.07051
       -1.14120
       -1.09412
       -1.10342
       -0.91761
       -0.09281
       -1.21376
       -1.14243
       -1.15590
       -0.91550
       -1.07315
       -1.09614
       -0.09516
       -1.11169
       -0.91517
       -1.06401
       -1.06860
       -1.04958
       -1.10248
       -1.04113
       -0.90061
       -1.15689
       -1.18072
       -1.17062
       -1.08293
       -1.07302
       -1.09684
       -0.96722
       -1.16557
       -1.08217
       -0.77786
       -1.11868
       -1.07995
       -1.06768
       -1.07729
       -1.08698
       -1.17847
       -1.00867
       -1.11109
       -1.03855
       -0.98977
       -0.98057
       -0.95689
       -0.91468
       -1.01825
       -1.01094
       -0.91739
       -1.09764
       -1.08630
       -1.10214
       -1.17080
       -1.11921
       -1.03945
       -1.20314
       -0.96190
       -1.09277
       -0.99094
       -1.09195
       -1.07529
       -1.08531
       -1.09756
       -1.09194
       -1.03838
       -1.14045
       -1.10640
       -1.09024
       -1.06715
       -1.07534
       -1.05692
       -1.14292
       -1.00016
       -1.05767
       -1.15013
       -1.12575
       -1.14999
       -1.06170
       -1.01845
       -1.14384
       -1.19539
       -1.09832
       -0.96082
       -1.02006
       -1.06223
       -1.08704
       -1.18029
       -1.03127
       -0.97400
       -1.09988
       -1.09824
       -1.13784
       -1.05225
       -1.12677
       -1.04907
       -1.06692
       -1.06840
       -1.02773
       -1.17588
       -1.08941
       -1.07813
       -1.05526
       -1.03130
       -1.18868
       -1.03774
       -0.94382
       -1.19516
       -1.12489
       -1.07121
       -1.07953
       -1.13309
       -1.08215
       -1.07555
       -1.14667
       -1.12232
       -1.15011
       -1.12581
       -1.10810
       -1.02090
       -1.14599
       -1.05631
       -1.14778
       -1.23149
       -1.12859
       -1.11310
       -1.14174
       -1.00627
       -1.13865
       -1.19498
       -1.13264
       -1.08797
       -1.14572
       -1.07613
       -1.01979
       -1.08340
       -0.07752
       -1.11222
       -1.06201
       -0.99497
       -0.97811
       -1.15383
       -1.07987
       -1.11117
       -1.06899
       -1.10896
       -0.98040
       -0.99761
       -0.99545
       -1.09073
       -0.91641
       -1.17130
       -1.12135
       -0.95116
       -1.05095
       -1.03472
       -1.12965
[truncated: 17,520,311 more chars]
