# Supplementary material for: Partial coupling delay induced multiple spatiotemporal orders in a modular neuronal network
Source: PLoS One. 2017 Jun 1;12(6):e0177918. doi: 10.1371/journal.pone.0177918 (PMC5453483; doi:10.1371/journal.pone.0177918)
Supplement: S8 Dataset — (ZIP) [file pone.0177918.s008.zip › S8_Dataset/S8e.m]

% Following is the data for Fig 8(e) in the revised manuscript. 
 Q=[
       -0.70100
       -0.25189
       -0.88561
       -0.28334
       -0.98018
       -0.86453
       -0.76776
       -0.91143
       -0.86629
       -0.92835
       -0.93817
       -0.85369
       -0.99774
       -0.87563
       -1.01420
       -0.70023
       -0.81210
       -0.94699
       -0.57938
       -0.74469
       -0.95205
       -1.00941
       -0.19979
       -0.89243
       -0.82097
       -0.88949
       -0.85982
       -0.76026
       -0.98060
       -0.67863
       -0.96378
       -0.85251
       -0.98909
       -0.66162
       -0.76112
       -1.00151
       -0.78515
       -0.70447
       -0.94281
       -0.96027
       -0.46556
       -0.12178
       -0.74686
       -0.85092
       -0.97566
       -0.89616
       -0.87629
       -0.22424
       -1.05472
       -0.79117
       -0.02146
       -0.47195
       -1.00393
       -0.69920
       -0.95903
       -0.94648
       -0.49032
       -0.91699
       -1.02954
       -0.66054
       -0.98298
       -1.01806
       -0.81053
       -0.06610
       -1.01960
       -0.15346
       -0.01891
       -0.99294
       -1.02997
       -0.99001
       -0.77821
       -0.16688
       -1.00592
       -0.89685
       -0.86048
       -0.90728
       -1.02851
       -0.99810
       -0.88908
       -0.86590
       -0.13124
       -0.70918
       -0.02839
       -0.92609
       -0.87164
       -0.74887
       -0.91322
       -0.66570
       -0.81117
       -0.07891
       -0.97711
       -0.98638
       -0.87139
       -0.84603
       -0.99812
       -0.93133
       -1.04964
       -0.72323
       -0.96488
       -0.97190
       -0.61905
       -0.85357
       -0.72426
       -0.98454
       -0.90715
       -0.67394
       -0.63463
       -0.85318
       -0.90972
       -0.90526
       -0.97090
       -1.01417
       -0.06006
       -0.73990
       -0.86445
       -1.03109
       -0.95481
       -0.98682
       -0.25579
       -1.01423
       -0.77831
       -0.96486
       -0.82369
       -0.94895
       -0.84147
       -1.02630
       -1.01184
       -0.78486
       -0.03915
       -0.75787
       -0.84748
       -0.87921
       -0.69160
       -0.70832
       -0.57631
       -0.76332
       -0.86618
       -0.97741
       -0.77055
       -0.98202
       -0.74348
       -0.94453
       -0.84321
       -0.89517
       -0.06531
       -0.45674
       -0.70139
       -0.87183
       -0.75710
       -0.98605
       -0.79892
       -1.01098
       -0.22589
       -0.93597
       -0.69821
       -0.91383
       -1.00666
       -0.75312
       -0.87313
       -0.97057
       -0.64769
       -0.19070
       -0.86175
       -0.18832
       -0.96138
       -0.87803
       -0.78381
       -0.91617
       -0.85790
       -0.91345
       -0.91537
       -0.85295
       -0.95419
       -0.85411
       -1.02003
       -0.66370
       -0.81877
       -0.93404
       -0.50214
       -0.72458
       -0.93189
       -1.00699
       -0.12141
       -0.86289
       -0.82007
       -0.86394
       -0.84816
       -0.77066
       -0.93240
       -0.64269
       -0.96634
       -0.81910
       -0.97556
       -0.60407
       -0.75349
       -0.98747
       -0.75911
       -0.70592
       -0.92612
       -0.94315
       -0.35024
       -0.08746
       -0.76083
       -0.80471
       -0.98639
       -0.86866
       -0.87382
       -0.11478
       -1.05140
       -0.75791
       -0.04896
       -0.36055
       -1.03080
       -0.63120
       -0.94076
       -0.91788
       -0.40541
       -0.90488
       -1.03801
       -0.60973
       -0.95404
       -1.03736
       -0.81088
       -0.10114
       -1.01066
       -0.08293
       -0.04963
       -0.99119
       -1.00671
       -0.96825
       -0.76496
       -0.05878
       -0.98328
       -0.90350
       -0.84468
       -0.85735
       -1.03378
       -1.01490
       -0.88059
       -0.84350
       -0.06516
       -0.66754
       -0.02932
       -0.90214
       -0.88839
       -0.67145
       -0.90150
       -0.62487
       -0.77596
       -0.06961
       -0.93490
       -1.00522
       -0.85472
       -0.84389
       -0.99771
       -0.94162
       -1.05624
       -0.70405
       -0.94208
       -0.99868
       -0.52405
       -0.82547
       -0.71781
       -0.96038
       -0.94238
       -0.65416
       -0.59298
       -0.82624
       -0.91432
       -0.89033
       -0.95052
       -1.01882
       -0.05039
       -0.69283
       -0.87470
       -1.02356
       -0.94831
       -0.98049
       -0.13923
       -1.01395
       -0.75490
       -0.95726
       -0.81986
       -0.93979
       -0.79567
       -0.98993
       -0.99729
       -0.75621
       -0.07539
       -0.72056
       -0.78990
       -0.86886
       -0.64927
       -0.65184
       -0.48066
       -0.75287
       -0.84711
       -0.95812
       -0.72922
       -0.99377
       -0.71835
       -0.95714
       -0.81801
       -0.89731
       -0.03882
       -0.39551
       -0.61117
       -0.83981
       -0.76424
       -0.94595
       -0.78291
       -1.01502
       -0.10933
       -0.90696
       -0.65698
       -0.89014
       -0.99187
       -0.73854
       -0.85382
       -0.92586
       -0.62489
       -0.15048
       -0.84888
       -0.08501
       -0.94281
       -0.83008
       -0.75719
       -0.91691
       -0.88038
       -0.85954
       -0.88400
       -0.86044
       -0.95644
       -0.85786
       -1.00651
       -0.63485
       -0.80891
       -0.92770
       -0.40605
       -0.73119
       -0.92660
       -0.99314
       -0.11325
       -0.82395
       -0.83352
       -0.85202
       -0.82584
       -0.71224
       -0.92836
       -0.60131
       -0.97297
       -0.81346
       -1.00032
       -0.55287
       -0.72340
       -0.99329
       -0.70081
       -0.67363
       -0.90693
       -0.89334
       -0.25246
       -0.02696
       -0.74873
       -0.76540
       -0.99980
       -0.85672
       -0.86713
       -0.04306
       -1.04645
       -0.73564
       -0.04418
       -0.23325
       -0.98682
       -0.57026
       -0.94134
       -0.88208
       -0.33003
       -0.92866
       -1.03953
       -0.53664
       -0.97038
       -0.97594
       -0.77594
       -0.08065
       -1.01016
       -0.01003
       -0.03737
       -1.00772
       -0.95658
       -0.95978
       -0.68480
       -0.00944
       -0.97625
       -0.90500
       -0.82356
       -0.83956
       -1.01123
       -0.99470
       -0.87244
       -0.81430
       -0.06645
       -0.64813
       -0.05379
       -0.91001
       -0.88585
       -0.65670
       -0.88232
       -0.59335
       -0.77062
       -0.05267
       -0.92296
       -0.98746
       -0.87712
       -0.84453
       -0.96993
       -0.95769
       -1.05638
       -0.68348
       -0.92396
       -0.97873
       -0.42719
       -0.78520
       -0.68186
       -0.96865
       -0.93666
       -0.59351
       -0.53189
       -0.80014
       -0.92060
       -0.89216
       -0.95487
       -1.02677
       -0.05630
       -0.66089
       -0.85400
       -1.00460
       -0.95493
       -0.95561
       -0.07371
       -1.01162
       -0.73342
       -0.95492
       -0.82026
       -0.90939
       -0.77537
       -0.97674
       -1.01612
       -0.73339
       -0.02059
       -0.70558
       -0.76987
       -0.83829
       -0.58986
       -0.60155
       -0.38360
       -0.76028
       -0.85489
       -0.96550
       -0.69251
       -1.00935
       -0.64608
       -0.97871
       -0.79504
       -0.89761
       -0.02619
       -0.26928
       -0.51358
       -0.82629
       -0.72723
       -0.92684
       -0.74222
       -0.98025
       -0.04868
       -0.89248
       -0.58293
       -0.86363
       -0.95356
       -0.69339
       -0.84206
       -0.90251
       -0.57902
       -0.05480
       -0.79925
       -0.04303
       -0.92759
       -0.81202
       -0.73852
       -0.88141
       -0.88859
       -0.84270
       -0.84664
       -0.85367
       -0.93943
       -0.78505
       -1.00903
       -0.58027
       -0.79860
       -0.90790
       -0.30161
       -0.69870
       -0.93112
       -0.98156
       -0.11467
       -0.77083
       -0.80901
       -0.83720
       -0.81709
       -0.68194
       -0.95825
       -0.54325
       -0.96783
       -0.81911
       -0.99746
       -0.46539
       -0.71387
       -0.98216
       -0.64332
       -0.63003
       -0.89016
       -0.90222
       -0.11674
       -0.04533
       -0.72790
       -0.71436
       -0.96137
       -0.82203
       -0.85473
       -0.02577
       -1.02518
       -0.68529
       -0.03967
       -0.10672
       -0.98466
       -0.48842
       -0.92019
       -0.84357
       -0.24066
       -0.94696
       -1.05962
       -0.47570
       -0.98976
       -0.95916
       -0.71498
       -0.10450
       -1.01540
       -0.03966
       -0.06104
       -0.97609
       -0.94940
       -0.95198
       -0.67314
       -0.03615
       -0.97027
       -0.90703
       -0.81316
       -0.82529
       -1.01741
       -0.98304
       -0.86185
       -0.76280
       -0.02440
       -0.61952
       -0.03382
       -0.89280
       -0.85966
       -0.53536
       -0.84955
       -0.56915
       -0.75160
       -0.06034
       -0.93087
       -0.97133
       -0.85585
       -0.82664
       -0.96090
       -0.92863
       -1.03993
       -0.64164
       -0.89506
       -1.02353
       -0.31201
       -0.78372
       -0.65820
       -0.99285
       -0.96448
       -0.52585
       -0.45981
       -0.77372
       -0.92251
       -0.86408
       -0.95285
       -0.99332
       -0.05505
       -0.61723
       -0.86676
       -1.00030
       -0.96604
       -0.95119
       -0.05332
       -1.00122
       -0.71843
       -0.94061
       -0.82412
       -0.85798
       -0.76550
       -0.97769
       -0.97925
       -0.71056
       -0.06416
       -0.63718
       -0.72445
       -0.80922
       -0.54611
       -0.54005
       -0.27691
       -0.74662
       -0.82925
       -0.96888
       -0.64467
       -0.98599
       -0.57715
       -0.95834
       -0.75174
       -0.91812
       -0.03908
       -0.15875
       -0.45286
       -0.80153
       -0.68935
       -0.93430
       -0.72104
       -0.95522
       -0.03103
       -0.88194
       -0.49459
       -0.88744
       -0.93292
       -0.65218
       -0.78631
       -0.88937
       -0.48105
       -0.05891
       -0.74679
       -0.04410
       -0.92729
       -0.79653
       -0.68276
       -0.85204
       -0.86638
       -0.78598
       -0.83145
       -0.83771
       -0.92776
       -0.76614
       -0.98405
       -0.49807
       -0.78399
       -0.88331
       -0.15835
       -0.67276
       -0.89803
       -0.96905
       -0.07074
       -0.71303
       -0.77112
       -0.79148
       -0.78601
       -0.62680
       -0.93580
       -0.45715
       -0.94861
       -0.80362
       -0.96297
       -0.35116
       -0.66909
       -0.96220
       -0.59426
       -0.59643
       -0.88506
       -0.88639
       -0.08024
       -0.02371
       -0.70513
       -0.67191
       -0.92570
       -0.87178
       -0.84517
       -0.00972
       -0.98679
       -0.64221
       -0.01060
       -0.04843
       -0.96206
       -0.39660
       -0.90946
       -0.81859
       -0.14082
       -0.94548
       -1.03579
       -0.36250
       -0.97060
       -0.94388
       -0.70447
       -0.08372
       -1.02084
       -0.04696
       -0.01639
       -0.99128
       -0.94903
       -0.92970
       -0.60581
       -0.02695
       -0.96699
       -0.87647
       -0.81102
       -0.81035
       -1.02972
       -0.93250
       -0.81215
       -0.71458
        0.00389
       -0.54918
       -0.03212
       -0.85247
       -0.86255
       -0.44438
       -0.81365
       -0.48986
       -0.74145
       -0.05345
       -0.92085
       -0.98890
       -0.84823
       -0.81299
       -0.94157
       -0.90659
       -1.04530
       -0.58750
       -0.87409
       -1.01682
       -0.22574
       -0.76852
       -0.59575
       -1.00654
       -0.94750
       -0.44615
       -0.37419
       -0.76044
       -0.89346
       -0.89051
       -0.91895
       -0.95924
       -0.04209
       -0.56505
       -0.84314
       -0.97948
       -0.92131
       -0.94258
       -0.04563
       -0.97354
       -0.68548
       -0.92001
       -0.76674
       -0.84065
       -0.75144
       -0.98124
       -0.99512
       -0.67876
       -0.05021
       -0.55815
       -0.70852
       -0.75686
       -0.46834
       -0.44538
       -0.19773
       -0.70215
       -0.83568
       -0.94724
       -0.56214
       -0.97525
       -0.51154
       -0.95807
       -0.66232
       -0.90555
       -0.02574
       -0.11496
       -0.34316
       -0.76242
       -0.65841
       -0.91349
       -0.72159
       -0.92504
       -0.03095
       -0.84560
       -0.38348
       -0.87157
       -0.89117
       -0.59345
       -0.76939
       -0.87189
       -0.42250
       -0.04049
       -0.72270
       -0.04481
       -0.86837
       -0.77703
       -0.60910
       -0.80657
       -0.88155
       -0.78461
       -0.78600
       -0.81380
       -0.88464
       -0.72038
       -1.02363
       -0.39247
       -0.74366
       -0.92421
       -0.06163
       -0.62301
       -0.88790
       -0.93038
       -0.06804
       -0.68551
       -0.75870
       -0.78543
       -0.76543
       -0.55351
       -0.95111
       -0.37464
       -0.90017
       -0.77503
       -0.93840
       -0.23840
       -0.60216
       -0.95511
       -0.52848
       -0.53574
       -0.86455
       -0.88745
       -0.05341
       -0.01139
       -0.65600
       -0.62584
       -0.87243
       -0.84321
       -0.83075
       -0.02282
       -1.00305
       -0.56892
       -0.00358
       -0.03988
       -0.93047
       -0.29762
       -0.87211
       -0.78611
       -0.08236
       -0.93213
       -1.02490
       -0.25067
       -0.97081
       -0.90926
       -0.65659
       -0.07092
       -1.02405
       -0.05614
       -0.02168
       -1.00777
       -0.93673
       -0.88574
       -0.53481
       -0.04164
       -0.93711
       -0.85100
       -0.78277
       -0.79809
       -1.00436
       -0.91576
       -0.80691
       -0.66759
       -0.06309
       -0.46832
       -0.00964
       -0.83474
       -0.82916
       -0.32573
       -0.77630
       -0.39415
       -0.73703
       -0.05776
       -0.89770
       -0.95215
       -0.82789
       -0.78487
       -0.92113
       -0.91705
       -1.03762
       -0.53110
       -0.84247
       -0.98189
       -0.12027
       -0.76630
       -0.56216
       -0.99551
       -0.93529
       -0.38139
       -0.24143
       -0.74191
       -0.85772
       -0.88944
       -0.90853
       -0.91529
       -0.07915
       -0.49359
       -0.80742
       -0.95104
       -0.91028
       -0.92485
       -0.01607
       -0.95486
       -0.62082
       -0.92490
       -0.78360
       -0.80808
       -0.71302
       -0.95873
       -0.98934
       -0.62176
       -0.02153
       -0.48244
       -0.66747
       -0.73070
       -0.37049
       -0.31330
       -0.10085
       -0.66385
       -0.81886
       -0.93021
       -0.49063
       -0.93930
       -0.46093
       -0.92302
       -0.60696
       -0.89768
       -0.06364
       -0.05315
       -0.19106
       -0.71091
       -0.59580
       -0.91203
       -0.69708
       -0.89247
       -0.05199
       -0.83126
       -0.26032
       -0.85451
       -0.85301
       -0.50197
       -0.71547
       -0.86652
       -0.32369
       -0.06806
       -0.64108
       -0.00238
       -0.81459
       -0.75257
       -0.54092
       -0.77350
       -0.88934
       -0.76459
       -0.76437
       -0.77060
       -0.86915
       -0.68575
       -0.99912
       -0.29739
       -0.74515
       -0.91759
       -0.01397
       -0.57228
       -0.85237
       -0.91464
       -0.07939
       -0.63445
       -0.74379
       -0.76520
       -0.77051
       -0.46391
       -0.96845
       -0.26530
       -0.88998
       -0.75439
       -0.92772
       -0.14134
       -0.54887
       -0.93474
       -0.43696
       -0.46134
       -0.82730
       -0.86835
       -0.04566
        0.01226
       -0.60039
       -0.53530
       -0.84646
       -0.82402
       -0.83785
       -0.05405
       -0.99580
       -0.48084
       -0.04809
       -0.04859
       -0.89909
       -0.17408
       -0.82469
       -0.75518
       -0.04361
       -0.91546
       -1.03285
       -0.11505
       -0.96678
       -0.91450
       -0.60444
       -0.07050
       -1.01170
       -0.06260
       -0.03920
       -0.96185
       -0.95690
       -0.87506
       -0.46243
       -0.01080
       -0.89112
       -0.79507
       -0.71476
       -0.78514
       -1.01341
       -0.88523
       -0.79357
       -0.58440
       -0.02666
       -0.34217
       -0.05217
       -0.81131
       -0.81565
       -0.20530
       -0.75876
       -0.29739
       -0.70995
       -0.05908
       -0.91027
       -0.92498
       -0.82516
       -0.73472
       -0.88583
       -0.89736
       -1.04302
       -0.46991
       -0.84816
       -0.94646
       -0.05176
       -0.76603
       -0.47870
       -0.98042
       -0.96226
       -0.23960
       -0.14377
       -0.69771
       -0.84397
       -0.84805
       -0.88165
       -0.93639
       -0.06017
       -0.39422
       -0.76624
       -0.94602
       -0.90309
       -0.92689
       -0.04986
       -0.91463
       -0.55180
       -0.88623
       -0.75840
       -0.77355
       -0.70788
       -0.93878
       -0.98302
       -0.54934
       -0.04191
       -0.34797
       -0.61601
       -0.68063
       -0.23086
       -0.23480
       -0.01777
       -0.61211
       -0.74262
       -0.93150
       -0.38496
       -0.93989
       -0.35608
       -0.89882
       -0.55046
       -0.89437
       -0.04485
       -0.07252
       -0.08300
       -0.69784
       -0.54472
       -0.89727
       -0.67463
       -0.86781
       -0.05868
       -0.83149
       -0.11429
       -0.81516
       -0.83122
       -0.38930
       -0.69404
       -0.80981
       -0.21114
       -0.06535
       -0.57585
       -0.02177
       -0.76768
       -0.71745
       -0.47581
       -0.70623
       -0.84764
       -0.73307
       -0.72682
       -0.71708
       -0.85787
       -0.63854
       -0.99133
       -0.17289
       -0.68742
       -0.92983
       -0.04399
       -0.51524
       -0.83475
       -0.90191
       -0.05610
       -0.52175
       -0.73479
       -0.76351
       -0.75083
       -0.34140
       -0.96047
       -0.14360
       -0.89335
       -0.71153
       -0.89520
       -0.04777
       -0.45892
       -0.90930
       -0.33252
       -0.39610
       -0.79537
       -0.85096
       -0.02477
       -0.01298
       -0.50823
       -0.45402
       -0.79982
       -0.81992
       -0.82200
       -0.01565
       -0.99051
       -0.38016
       -0.03821
       -0.03201
       -0.89652
       -0.06237
       -0.80660
       -0.71236
       -0.03287
       -0.90502
       -1.00678
       -0.03532
       -0.95368
       -0.90702
       -0.50152
       -0.06546
       -1.01185
       -0.04928
       -0.05432
       -0.96832
       -0.94610
       -0.86201
       -0.34060
       -0.01769
       -0.87832
       -0.76376
       -0.66480
       -0.76851
       -0.98982
       -0.88813
       -0.78096
       -0.51246
       -0.03032
       -0.22646
       -0.03384
       -0.78521
       -0.77492
       -0.09761
       -0.71798
       -0.20222
       -0.67815
       -0.06453
       -0.92072
       -0.88232
       -0.80185
       -0.66759
       -0.84818
       -0.89791
       -1.00121
       -0.38016
       -0.82581
       -0.93172
       -0.03025
       -0.69494
       -0.36069
       -0.96031
       -0.93649
       -0.12816
       -0.09154
       -0.65583
       -0.80124
       -0.83842
       -0.87223
       -0.90977
       -0.03067
       -0.29433
       -0.69982
       -0.93368
       -0.89282
       -0.92365
       -0.05308
       -0.88787
       -0.46688
       -0.85813
       -0.74218
       -0.76540
       -0.65695
       -0.90800
       -0.94059
       -0.46364
       -0.03882
       -0.25461
       -0.52849
       -0.65209
       -0.12198
       -0.10105
       -0.01401
       -0.53367
       -0.72686
       -0.92349
       -0.27252
       -0.89596
       -0.23300
       -0.92180
       -0.48461
       -0.84137
       -0.05532
       -0.02853
       -0.04962
       -0.64423
       -0.46733
       -0.87163
       -0.62322
       -0.82371
       -0.01755
       -0.80607
       -0.08031
       -0.76653
       -0.82676
       -0.27952
       -0.65178
       -0.80554
       -0.13199
       -0.09024
       -0.48808
       -0.02311
       -0.71478
       -0.66303
       -0.34390
       -0.65307
       -0.79084
       -0.66793
       -0.68808
       -0.66976
       -0.81488
       -0.57319
       -0.98239
       -0.08308
       -0.61425
       -0.91275
       -0.01248
       -0.39511
       -0.78333
       -0.89650
       -0.07419
       -0.43583
       -0.70367
       -0.70827
       -0.71364
       -0.24927
       -0.94784
       -0.03545
       -0.86571
       -0.67325
       -0.85294
       -0.05802
       -0.36601
       -0.89219
       -0.22386
       -0.24445
       -0.72880
       -0.81945
       -0.00635
       -0.04525
       -0.44175
       -0.32529
       -0.76020
       -0.79463
       -0.78869
       -0.03556
       -0.98796
       -0.25728
       -0.01946
       -0.02912
       -0.82746
       -0.04893
       -0.77078
       -0.67164
       -0.03792
       -0.89113
       -0.99824
       -0.04755
       -0.95275
       -0.88167
       -0.41009
       -0.07799
       -1.00989
       -0.06625
       -0.03144
       -0.94476
       -0.90425
       -0.84318
       -0.17410
       -0.00724
       -0.84933
       -0.73185
       -0.61288
       -0.73227
       -0.98817
       -0.83458
       -0.76483
       -0.40860
       -0.03703
       -0.09204
       -0.06851
       -0.74416
       -0.74134
       -0.04326
       -0.66883
       -0.09940
       -0.61097
       -0.06522
       -0.91388
       -0.87750
       -0.77858
       -0.64142
       -0.83060
       -0.87367
       -1.00075
       -0.26821
       -0.79847
       -0.92587
       -0.04527
       -0.62727
       -0.21601
       -0.96467
       -0.90241
       -0.05677
       -0.04420
       -0.60760
       -0.79220
       -0.80432
       -0.83318
       -0.90444
       -0.02893
       -0.17865
       -0.64514
       -0.87601
       -0.88246
       -0.91430
       -0.01933
       -0.85960
       -0.35325
       -0.82171
       -0.69044
       -0.71388
       -0.59247
       -0.90387
       -0.90830
       -0.36006
       -0.00626
       -0.15185
       -0.48047
       -0.60365
       -0.02783
       -0.04185
       -0.02822
       -0.43447
       -0.68141
       -0.89729
       -0.15696
       -0.92049
       -0.10589
       -0.89741
       -0.38602
       -0.82857
       -0.03570
       -0.05296
       -0.06334
       -0.56953
       -0.36199
       -0.84125
       -0.57879
       -0.78697
        0.02150
       -0.75234
       -0.06325
       -0.71011
       -0.78620
       -0.16665
       -0.58484
       -0.77119
       -0.05552
       -0.05957
       -0.37529
       -0.01140
       -0.66613
       -0.60561
       -0.19296
       -0.61182
       -0.77652
       -0.58853
       -0.62197
       -0.60322
       -0.77998
       -0.47708
       -0.96875
       -0.03567
       -0.54469
       -0.90252
       -0.06328
       -0.26775
       -0.72447
       -0.89692
       -0.04957
       -0.26858
       -0.67166
       -0.64162
       -0.67165
       -0.13804
       -0.93087
       -0.03940
       -0.83562
       -0.61723
       -0.83751
       -0.06135
       -0.26235
       -0.87747
       -0.12033
       -0.14435
       -0.67884
       -0.80519
       -0.01896
       -0.01130
       -0.35495
       -0.14707
       -0.70299
       -0.75558
       -0.77036
       -0.04556
       -0.96732
       -0.11894
       -0.01810
       -0.06225
       -0.75406
       -0.00585
       -0.76184
       -0.63289
       -0.01677
       -0.90716
       -0.95582
       -0.01822
       -0.93855
       -0.85773
       -0.28489
       -0.07693
       -0.99532
       -0.05471
       -0.02849
       -0.92809
       -0.89177
       -0.85325
       -0.08328
       -0.02033
       -0.82388
       -0.67494
       -0.57832
       -0.68421
       -1.01687
       -0.76291
       -0.71046
       -0.28480
       -0.04564
       -0.05526
       -0.06291
       -0.70371
       -0.72899
       -0.02198
       -0.62402
       -0.01830
       -0.56332
       -0.04886
       -0.87722
       -0.83877
       -0.72719
       -0.55585
       -0.78705
       -0.85647
       -1.00972
       -0.13783
       -0.78243
       -0.91502
       -0.04606
       -0.57643
       -0.09996
       -0.93275
       -0.89383
       -0.06087
       -0.04320
       -0.52065
       -0.77390
       -0.80357
       -0.79215
       -0.85526
       -0.05418
       -0.09620
       -0.56640
       -0.86319
       -0.88730
       -0.89092
       -0.00797
       -0.84616
       -0.22299
       -0.80290
       -0.64962
       -0.66508
       -0.51996
       -0.88896
       -0.87342
       -0.22334
       -0.04239
       -0.05900
       -0.40955
       -0.50976
       -0.05570
       -0.00980
       -0.03791
       -0.30034
       -0.62288
       -0.87312
       -0.08565
       -0.90943
       -0.07294
       -0.89591
       -0.27135
       -0.77373
       -0.05910
       -0.04810
       -0.03428
       -0.49050
       -0.24734
       -0.78613
       -0.49496
       -0.73852
       -0.01816
       -0.67307
       -0.01094
       -0.62751
       -0.74498
       -0.08558
       -0.49879
       -0.72030
       -0.03033
       -0.03062
       -0.25201
       -0.04014
       -0.56246
       -0.52059
       -0.07999
       -0.52150
       -0.71942
       -0.54619
       -0.53261
       -0.53788
       -0.72756
       -0.36546
       -0.96243
       -0.00766
       -0.47506
       -0.87694
       -0.00782
       -0.14666
       -0.68100
       -0.88753
       -0.05877
       -0.11772
       -0.61870
       -0.58982
       -0.60402
       -0.04549
       -0.91313
       -0.02411
       -0.81804
       -0.53480
       -0.80561
       -0.04501
       -0.13765
       -0.83889
       -0.03527
       -0.09310
       -0.63413
       -0.77392
       -0.00668
        0.00130
       -0.21876
       -0.05924
       -0.63181
       -0.70372
       -0.72642
       -0.01902
       -0.97382
       -0.03919
       -0.02978
       -0.03094
       -0.70725
       -0.03042
       -0.71213
       -0.55495
       -0.05584
       -0.86519
       -0.95791
       -0.01096
       -0.96097
       -0.82706
       -0.16027
       -0.06389
       -0.97531
       -0.04907
       -0.04460
       -0.92840
       -0.89259
       -0.80855
       -0.03293
       -0.03402
       -0.81892
       -0.62665
       -0.51181
       -0.62488
       -1.00207
       -0.72789
       -0.69109
       -0.16324
       -0.05427
       -0.04042
       -0.04746
       -0.67452
       -0.68168
       -0.01720
       -0.56676
       -0.02617
       -0.47030
       -0.02873
       -0.82905
       -0.80887
       -0.68507
       -0.48347
       -0.73398
       -0.82668
       -1.00174
       -0.07499
       -0.77427
       -0.90509
       -0.04912
       -0.47208
       -0.04336
       -0.91487
       -0.86713
       -0.05693
       -0.03410
       -0.44478
       -0.76642
       -0.77910
       -0.75572
       -0.84830
       -0.04298
       -0.02932
       -0.47770
       -0.82262
       -0.85862
       -0.87168
       -0.01603
       -0.78142
       -0.08758
       -0.75789
       -0.62657
       -0.60998
       -0.43722
       -0.86350
       -0.84083
       -0.11117
       -0.01200
       -0.02112
       -0.29906
       -0.41726
       -0.04146
       -0.02106
       -0.01747
       -0.18163
       -0.53891
       -0.83500
       -0.03692
       -0.87860
       -0.06830
       -0.87282
       -0.14733
       -0.70168
       -0.05041
       -0.02518
        0.00701
       -0.39324
       -0.12603
       -0.72619
       -0.40662
       -0.70209
       -0.02615
       -0.63739
       -0.00367
       -0.53530
       -0.70630
       -0.03582
       -0.41223
       -0.66658
       -0.03155
       -0.05490
       -0.17664
        0.00980
       -0.46519
       -0.42060
       -0.05068
       -0.43932
       -0.67863
       -0.44602
       -0.38406
       -0.42554
       -0.66101
       -0.25296
       -0.93651
        0.00121
       -0.36062
       -0.85035
        0.00724
       -0.02716
       -0.60973
       -0.84986
       -0.03808
       -0.02307
       -0.53129
       -0.51132
       -0.52284
       -0.04410
       -0.88165
       -0.01391
       -0.75671
       -0.46359
       -0.76972
       -0.03956
       -0.05708
       -0.82015
       -0.04059
       -0.08269
       -0.57122
       -0.72906
       -0.01781
       -0.01362
       -0.10409
        0.00771
       -0.56152
       -0.64579
       -0.69393
       -0.01654
       -0.93552
       -0.07001
       -0.01468
        0.00234
       -0.64090
       -0.02936
       -0.66498
       -0.48696
       -0.05592
       -0.84776
       -0.91837
       -0.02591
       -0.93588
       -0.79846
       -0.02516
       -0.03746
       -0.96126
       -0.06023
       -0.01840
       -0.89542
       -0.84460
       -0.78134
       -0.02297
       -0.04376
       -0.78213
       -0.50898
       -0.42646
       -0.56636
       -0.97375
       -0.68080
       -0.62921
       -0.03415
       -0.02561
       -0.02973
       -0.07008
       -0.64755
       -0.62827
       -0.01177
       -0.49053
       -0.02485
       -0.38322
       -0.06016
       -0.81605
       -0.77333
       -0.64355
       -0.37509
       -0.66431
       -0.82648
       -0.96494
       -0.03771
       -0.70582
       -0.87438
       -0.02130
       -0.37105
       -0.04151
       -0.90793
       -0.82325
       -0.01263
       -0.04556
       -0.35398
       -0.76898
       -0.76568
       -0.70845
       -0.84695
       -0.07151
       -0.01182
       -0.40358
       -0.77550
       -0.81459
       -0.87120
       -0.04365
       -0.75500
       -0.03631
       -0.70016
       -0.57128
       -0.51763
       -0.33558
       -0.81066
       -0.83572
       -0.03835
       -0.05506
       -0.03250
       -0.21896
       -0.25622
       -0.03902
        0.00183
       -0.04744
       -0.11921
       -0.37420
       -0.80315
       -0.02431
       -0.81973
       -0.03906
       -0.86306
       -0.04826
       -0.66983
       -0.03809
       -0.05464
       -0.01142
       -0.26053
       -0.03518
       -0.68596
       -0.28695
       -0.63507
       -0.04216
       -0.57040
       -0.02480
       -0.42705
       -0.62164
       -0.02487
       -0.28166
       -0.59548
       -0.03472
       -0.04030
       -0.08358
       -0.06173
       -0.35333
       -0.29284
       -0.05285
       -0.33638
       -0.58999
       -0.34279
       -0.25689
       -0.28344
       -0.59106
       -0.12786
       -0.91428
       -0.04738
       -0.22328
       -0.81501
       -0.03826
       -0.02617
       -0.52077
       -0.81744
       -0.02995
       -0.02104
       -0.42092
       -0.43425
       -0.42812
       -0.01058
       -0.84342
       -0.01395
       -0.70416
       -0.36178
       -0.72701
       -0.02513
       -0.01920
       -0.81726
       -0.01093
       -0.06244
       -0.48424
       -0.68283
       -0.03696
       -0.01524
       -0.04256
       -0.03975
       -0.41834
       -0.55407
       -0.64247
       -0.03675
       -0.94474
       -0.02022
        0.01003
       -0.07197
       -0.56262
       -0.05808
       -0.58944
       -0.35862
       -0.03793
       -0.80036
       -0.89088
       -0.00519
       -0.91031
       -0.76081
       -0.01641
       -0.07621
       -0.92874
       -0.06577
       -0.00141
       -0.85220
       -0.80513
       -0.73481
       -0.04059
       -0.00890
       -0.74400
       -0.39204
       -0.33177
       -0.47931
       -0.94537
       -0.62346
       -0.54937
       -0.03845
       -0.04242
       -0.02289
       -0.04934
       -0.58103
       -0.56072
       -0.03355
       -0.39807
       -0.04744
       -0.29519
       -0.04435
       -0.78714
       -0.70851
       -0.56005
       -0.25271
       -0.60079
       -0.79937
       -0.93389
       -0.03775
       -0.62836
       -0.83488
       -0.05037
       -0.22897
       -0.01085
       -0.88711
       -0.80493
       -0.01075
       -0.05249
       -0.19319
       -0.74739
       -0.73645
       -0.64967
       -0.79523
       -0.07375
       -0.05253
       -0.28634
       -0.74013
       -0.77153
       -0.78899
       -0.06256
       -0.71354
       -0.01723
       -0.65344
       -0.47284
       -0.40795
       -0.22630
       -0.72210
       -0.78570
       -0.04191
       -0.02139
       -0.00121
       -0.12272
       -0.11473
       -0.01162
       -0.01913
       -0.05495
       -0.07557
       -0.25160
       -0.76718
       -0.05177
       -0.82171
       -0.04503
       -0.79350
       -0.03529
       -0.61651
       -0.01980
       -0.01792
       -0.02721
       -0.13798
       -0.02024
       -0.59641
       -0.16360
       -0.52356
       -0.03346
       -0.48835
       -0.02054
       -0.31350
       -0.58259
       -0.00354
       -0.16099
       -0.52586
       -0.05187
       -0.01259
       -0.04273
       -0.01485
       -0.21338
       -0.18748
       -0.02485
       -0.14977
       -0.48633
       -0.21510
       -0.14155
       -0.18805
       -0.52230
       -0.04781
       -0.86598
       -0.02001
       -0.11789
       -0.78560
       -0.01150
       -0.03424
       -0.43816
       -0.79613
       -0.05891
       -0.03836
       -0.29355
       -0.32772
       -0.31381
       -0.04008
       -0.79415
       -0.03392
       -0.63530
       -0.21461
       -0.69826
       -0.01693
       -0.02145
       -0.79920
       -0.01036
       -0.03501
       -0.36026
       -0.62405
       -0.00996
       -0.01377
       -0.02969
       -0.01624
       -0.28812
       -0.46816
       -0.56600
       -0.03034
       -0.91723
        0.00071
       -0.04151
       -0.05105
       -0.46750
       -0.01255
       -0.49967
       -0.20758
       -0.02559
       -0.76042
       -0.86743
       -0.03018
       -0.90506
       -0.71219
       -0.01519
       -0.00528
       -0.91499
       -0.05613
       -0.05026
       -0.80915
       -0.71699
       -0.68182
       -0.00857
       -0.02237
       -0.69793
       -0.23100
       -0.21621
       -0.36017
       -0.92711
       -0.51087
       -0.46538
       -0.03174
       -0.03230
       -0.04597
       -0.06289
       -0.53010
       -0.47844
       -0.03077
       -0.27084
       -0.04806
       -0.16627
       -0.06151
       -0.76155
       -0.65058
       -0.45472
       -0.11649
       -0.50503
       -0.75911
       -0.94106
       -0.04649
       -0.53813
       -0.83797
       -0.06172
       -0.11869
       -0.01895
       -0.82932
       -0.77978
       -0.01949
       -0.05944
       -0.06304
       -0.70406
       -0.70955
       -0.58049
       -0.70819
       -0.05729
        0.00864
       -0.12990
       -0.66920
       -0.70361
       -0.73084
       -0.05215
       -0.67172
       -0.00507
       -0.59703
       -0.36683
       -0.27373
       -0.10530
       -0.67065
       -0.75491
       -0.04573
       -0.06747
       -0.03118
       -0.05547
       -0.02223
       -0.02794
       -0.01782
       -0.02812
       -0.03315
       -0.10816
       -0.68912
       -0.00032
       -0.78486
       -0.03778
       -0.73048
       -0.03453
       -0.52730
       -0.02634
       -0.02834
        0.00196
       -0.05028
       -0.05842
       -0.49203
       -0.05488
       -0.40733
       -0.03803
       -0.38745
       -0.04710
       -0.20112
       -0.52009
        0.02714
       -0.04221
       -0.45106
       -0.02822
       -0.03822
       -0.05069
       -0.00461
       -0.09157
       -0.06533
        0.01898
       -0.08628
       -0.36689
       -0.15439
       -0.07511
       -0.05435
       -0.43715
       -0.01154
       -0.83169
       -0.00574
       -0.03653
       -0.76788
       -0.02665
       -0.00771
       -0.30293
       -0.74683
       -0.02299
       -0.00996
       -0.17041
       -0.17075
       -0.17556
       -0.04062
       -0.78389
       -0.02023
       -0.53206
       -0.11437
       -0.67203
       -0.01651
       -0.01948
       -0.77739
        0.00431
       -0.03885
       -0.22705
       -0.55406
       -0.01680
       -0.02773
       -0.00554
       -0.03726
       -0.13400
       -0.34558
       -0.48654
       -0.04144
       -0.90016
       -0.00859
       -0.01414
       -0.03122
       -0.34939
       -0.03229
       -0.38927
       -0.12564
       -0.02473
       -0.70912
       -0.84965
        0.00598
       -0.88556
       -0.65813
        0.00365
       -0.04308
       -0.90936
       -0.06078
       -0.05144
       -0.75692
       -0.63927
       -0.61261
       -0.03027
       -0.00896
       -0.65573
       -0.08253
       -0.09353
       -0.24063
       -0.90856
       -0.41312
       -0.37302
        0.00479
       -0.03793
       -0.00260
       -0.02551
       -0.43433
       -0.38702
       -0.02710
       -0.13849
       -0.03656
       -0.06674
       -0.03978
       -0.71439
       -0.57291
       -0.31687
       -0.03388
       -0.42269
       -0.73552
       -0.94354
       -0.05135
       -0.43589
       -0.79882
       -0.04221
       -0.04880
        0.00167
       -0.75905
       -0.74289
       -0.02705
       -0.02709
       -0.05035
       -0.65000
       -0.65460
       -0.48961
       -0.62323
       -0.03986
       -0.04025
       -0.07497
       -0.60706
       -0.62109
       -0.70641
       -0.01380
       -0.58335
       -0.02872
       -0.47645
       -0.24445
       -0.12992
       -0.04951
       -0.58974
       -0.70766
       -0.04516
       -0.04374
       -0.01390
       -0.06164
       -0.03068
       -0.02132
       -0.02642
       -0.05682
       -0.02037
       -0.02598
       -0.61748
       -0.04725
       -0.75987
       -0.05841
       -0.69181
       -0.02389
       -0.43236
       -0.04061
       -0.00347
       -0.05894
       -0.00375
       -0.04299
       -0.36819
       -0.03585
       -0.25985
       -0.00783
       -0.26006
        0.00763
       -0.09717
       -0.41224
       -0.00359
       -0.02866
       -0.30430
       -0.03797
       -0.03784
       -0.08745
       -0.00682
        0.00943
       -0.03390
       -0.04322
       -0.05676
       -0.19515
       -0.07197
       -0.01957
       -0.02992
       -0.32039
        0.01507
       -0.79409
       -0.06237
        0.00578
       -0.73700
       -0.03593
       -0.02390
       -0.15324
       -0.70543
       -0.02987
       -0.01433
       -0.05622
       -0.05128
       -0.06818
       -0.01441
       -0.73839
       -0.02907
       -0.41963
       -0.02486
       -0.61372
       -0.03722
       -0.03644
       -0.72087
       -0.02997
       -0.02632
       -0.09670
       -0.46774
       -0.02030
       -0.04410
        0.00194
       -0.03303
       -0.06031
       -0.23995
       -0.41090
       -0.04615
       -0.87199
       -0.03710
       -0.03711
       -0.01665
       -0.20000
        0.00041
       -0.26711
       -0.03971
       -0.02791
       -0.60890
       -0.82841
       -0.02894
       -0.85699
       -0.58459
       -0.03786
       -0.06916
       -0.91604
       -0.05187
       -0.02548
       -0.69130
       -0.55512
       -0.53238
       -0.02080
       -0.05756
       -0.59357
       -0.02599
       -0.01956
       -0.11358
       -0.89113
       -0.27291
       -0.22820
        0.00887
       -0.00812
       -0.04800
       -0.01764
       -0.33181
       -0.24570
       -0.01141
       -0.07923
       -0.01732
       -0.04247
       -0.04260
       -0.63152
       -0.49794
       -0.19160
       -0.00080
       -0.28652
       -0.70305
       -0.92510
       -0.01060
       -0.31881
       -0.74183
       -0.03377
       -0.00810
       -0.00517
       -0.70815
       -0.69329
       -0.00529
       -0.01157
       -0.03350
       -0.56601
       -0.58846
       -0.40688
       -0.53848
       -0.06192
       -0.03622
       -0.03224
       -0.54343
       -0.52490
       -0.62973
       -0.02995
       -0.47968
       -0.03457
       -0.35355
       -0.16619
       -0.04850
       -0.00107
       -0.49623
       -0.65078
       -0.02849
       -0.04106
       -0.01664
       -0.02389
       -0.04489
       -0.04506
       -0.00662
       -0.03707
       -0.04547
       -0.02988
       -0.54406
       -0.03524
       -0.71132
       -0.00356
       -0.66383
       -0.01047
       -0.28703
       -0.04953
       -0.02832
       -0.03215
       -0.01645
       -0.06214
       -0.21587
       -0.02121
       -0.11761
       -0.03735
       -0.11441
       -0.06031
       -0.06447
       -0.28926
        0.00248
       -0.04168
       -0.17807
       -0.03418
        0.00267
       -0.01662
       -0.02073
       -0.04322
       -0.01193
       -0.02537
       -0.01852
       -0.06750
       -0.03560
        0.01480
       -0.01502
       -0.17414
       -0.03431
       -0.74831
       -0.01040
       -0.02402
       -0.67959
       -0.02703
       -0.04160
       -0.06459
       -0.63878
       -0.03451
        0.01080
       -0.00157
       -0.00953
       -0.02132
       -0.00219
       -0.65904
        0.00593
       -0.29441
       -0.01753
       -0.51964
       -0.04093
       -0.02676
       -0.66186
       -0.00597
       -0.02927
       -0.03666
       -0.35746
       -0.00335
       -0.02460
       -0.03391
       -0.01189
       -0.01097
       -0.11472
       -0.30025
       -0.03701
       -0.83802
       -0.02948
       -0.02979
       -0.02344
       -0.09756
       -0.00802
       -0.15261
       -0.02291
       -0.03506
       -0.54222
       -0.81976
       -0.01361
       -0.80519
       -0.51530
       -0.04281
       -0.05100
       -0.89303
       -0.03734
       -0.05904
       -0.60966
       -0.44291
       -0.41181
       -0.02292
       -0.01865
       -0.49962
        0.00534
       -0.02099
       -0.04262
       -0.87077
       -0.11488
       -0.12402
       -0.01851
       -0.01355
       -0.05858
       -0.03184
       -0.21647
       -0.15315
       -0.01464
       -0.00436
       -0.06868
       -0.00425
       -0.03880
       -0.57643
       -0.40298
       -0.05314
        0.00494
       -0.15484
       -0.63464
       -0.91436
       -0.00263
       -0.20480
       -0.64369
       -0.00558
       -0.03218
       -0.00279
       -0.62786
       -0.64911
       -0.02685
       -0.01011
       -0.02657
       -0.48933
       -0.52760
       -0.26649
       -0.38988
       -0.00199
       -0.04510
       -0.01260
       -0.42914
       -0.46503
       -0.57465
       -0.03829
       -0.34097
       -0.00422
       -0.24027
       -0.05640
       -0.00259
       -0.00054
       -0.37592
       -0.60892
       -0.04873
       -0.05519
       -0.02698
       -0.01392
       -0.02039
       -0.02855
       -0.03057
       -0.05394
       -0.03762
       -0.00331
       -0.43916
       -0.01716
       -0.64941
       -0.02830
       -0.57495
       -0.00238
       -0.12960
       -0.04142
       -0.05027
       -0.01722
        0.00056
       -0.02261
       -0.07835
       -0.03043
       -0.05922
       -0.04650
       -0.00436
       -0.03305
       -0.03387
       -0.15755
       -0.01002
       -0.01148
       -0.07867
       -0.03283
       -0.02588
       -0.03232
        0.00218
       -0.00226
       -0.03552
       -0.04505
       -0.02688
       -0.00052
       -0.03106
       -0.00780
       -0.02435
       -0.03853
        0.01032
       -0.69015
       -0.03684
       -0.00823
       -0.61474
        0.00644
       -0.02858
       -0.01277
       -0.58139
       -0.02643
       -0.03576
        0.00036
       -0.01095
        0.02963
       -0.01195
       -0.56885
       -0.02155
       -0.13431
       -0.04455
       -0.38869
       -0.02113
       -0.01876
       -0.59193
        0.00490
       -0.01325
       -0.01537
       -0.24866
        0.00244
       -0.02189
       -0.00762
       -0.00527
       -0.00463
       -0.01516
       -0.14805
       -0.01567
       -0.82249
       -0.00923
        0.01746
       -0.07490
       -0.02213
       -0.03076
       -0.07195
       -0.00549
       -0.03847
       -0.43655
       -0.77074
       -0.00189
       -0.77575
       -0.41348
       -0.01689
       -0.05540
       -0.90020
       -0.00636
       -0.00859
       -0.52189
       -0.32421
       -0.26453
       -0.01543
       -0.00008
       -0.37125
       -0.01059
       -0.05618
       -0.03501
       -0.83179
       -0.02455
       -0.05831
       -0.03635
       -0.03373
       -0.03315
       -0.01874
       -0.09219
       -0.07388
       -0.00878
       -0.01191
       -0.04019
        0.00634
       -0.06298
       -0.51102
       -0.25088
       -0.02001
       -0.02207
       -0.04333
       -0.58142
       -0.89881
       -0.02646
       -0.08104
       -0.58121
       -0.00024
        0.00372
       -0.02590
       -0.50998
       -0.56171
       -0.01531
       -0.04147
       -0.01814
       -0.37150
       -0.46062
       -0.13771
       -0.24489
       -0.05191
       -0.01011
       -0.01198
       -0.29014
       -0.34649
       -0.46028
       -0.03338
       -0.16497
       -0.04827
       -0.11255
       -0.02898
       -0.04891
       -0.03479
       -0.22146
       -0.51624
       -0.05348
       -0.01636
        0.01096
       -0.02252
       -0.04655
       -0.05805
       -0.02594
       -0.03388
       -0.00583
       -0.04553
       -0.27328
       -0.03810
       -0.58422
       -0.02308
       -0.47684
       -0.04381
       -0.03520
       -0.04363
        0.00856
        0.01340
       -0.00977
       -0.04649
       -0.02171
       -0.01045
       -0.04694
        0.00508
       -0.00959
        0.00589
       -0.02960
       -0.05336
       -0.00992
       -0.01010
       -0.03367
       -0.00508
       -0.00601
       -0.04636
       -0.01222
       -0.02941
       -0.03083
        0.00704
       -0.01671
        0.00657
       -0.02195
       -0.03295
       -0.01172
       -0.00439
       -0.04123
       -0.59422
       -0.02035
       -0.02548
       -0.52291
        0.00477
       -0.03162
       -0.01241
       -0.51650
       -0.02282
       -0.02696
       -0.01687
       -0.01389
       -0.03468
       -0.01019
       -0.47004
       -0.04171
       -0.04140
       -0.02215
       -0.26963
       -0.01506
       -0.02135
       -0.52934
       -0.02149
       -0.03634
       -0.02725
       -0.13007
       -0.04434
       -0.01988
       -0.00885
       -0.00575
       -0.03161
       -0.02006
       -0.05330
       -0.02313
       -0.80952
       -0.01207
       -0.04838
       -0.02362
       -0.00432
       -0.03350
       -0.02691
       -0.01763
       -0.04265
       -0.28728
       -0.73111
       -0.04513
       -0.72414
       -0.29181
       -0.02136
       -0.05410
       -0.88350
       -0.03836
       -0.02296
       -0.41679
       -0.20991
       -0.12749
        0.00544
       -0.05601
       -0.21528
       -0.01563
       -0.00558
       -0.01458
       -0.76540
       -0.02431
       -0.03235
       -0.00585
       -0.06715
       -0.03116
       -0.05633
       -0.03303
       -0.01704
       -0.00298
       -0.04916
       -0.01994
       -0.02492
       -0.04822
       -0.40329
       -0.10645
       -0.01608
       -0.00252
       -0.02266
       -0.49587
       -0.88522
       -0.00276
        0.00026
       -0.50029
       -0.03179
       -0.02294
       -0.03704
       -0.36662
       -0.45330
        0.00324
       -0.03664
        0.00992
       -0.24144
       -0.35073
       -0.04406
       -0.12403
       -0.01798
       -0.02263
        0.00212
       -0.17684
       -0.20852
       -0.33963
       -0.02870
       -0.03321
       -0.04748
       -0.01780
       -0.02166
       -0.01467
       -0.00819
       -0.07336
       -0.43956
       -0.01491
       -0.00544
       -0.00895
       -0.02794
        0.01889
       -0.05971
       -0.01338
        0.00463
       -0.05657
       -0.06575
       -0.14604
       -0.02233
       -0.47345
        0.00312
       -0.34720
       -0.02807
       -0.00410
       -0.03709
       -0.00314
        0.00068
       -0.00919
       -0.00143
       -0.00587
       -0.03571
       -0.01558
       -0.01533
        0.00113
       -0.02135
       -0.02962
       -0.02765
       -0.01594
       -0.03267
       -0.04131
       -0.00879
       -0.01810
       -0.03410
       -0.04851
       -0.00326
       -0.01798
       -0.05740
       -0.00922
        0.00971
       -0.03442
       -0.00728
       -0.02729
       -0.02315
       -0.00904
       -0.55096
       -0.00020
       -0.01198
       -0.41484
       -0.02637
       -0.05557
       -0.01718
       -0.41435
       -0.04526
       -0.03108
       -0.04308
       -0.01533
       -0.04382
       -0.02809
       -0.38401
       -0.00708
       -0.00936
        0.01739
       -0.10119
       -0.03521
       -0.01831
       -0.40338
       -0.01782
       -0.01923
       -0.03950
       -0.05891
       -0.01280
       -0.03268
       -0.01576
       -0.03221
       -0.00066
       -0.03325
       -0.02464
       -0.05127
       -0.77713
       -0.01708
       -0.03218
       -0.02680
        0.01105
       -0.01226
        0.00457
       -0.03927
       -0.03359
       -0.17881
       -0.68581
       -0.04471
       -0.64435
       -0.15684
       -0.02209
       -0.04723
       -0.84778
       -0.01760
       -0.01538
       -0.28965
       -0.10314
       -0.04076
       -0.03865
       -0.04354
       -0.06475
       -0.01246
       -0.00218
       -0.02933
       -0.68174
       -0.00033
       -0.00272
       -0.03187
       -0.03177
       -0.04162
       -0.03495
        0.01509
       -0.01239
       -0.01760
       -0.01404
       -0.05475
       -0.02194
       -0.04820
       -0.24738
       -0.01970
       -0.03945
       -0.03700
       -0.03124
       -0.38838
       -0.85295
       -0.02859
       -0.02505
       -0.37982
       -0.00837
       -0.00452
       -0.03368
       -0.23629
       -0.33767
       -0.02661
       -0.04180
       -0.03894
       -0.12060
       -0.26537
       -0.00764
       -0.02901
        0.00239
        0.00074
        0.03129
       -0.04001
       -0.08553
       -0.19685
       -0.05159
       -0.03392
       -0.00644
       -0.03033
       -0.00291
        0.01090
       -0.00375
       -0.01402
       -0.30776
       -0.01085
       -0.03221
       -0.02688
        0.00943
       -0.05317
       -0.02448
        0.00332
        0.00003
       -0.00134
        0.00855
       -0.01853
       -0.02537
       -0.38478
       -0.03065
       -0.19809
       -0.03765
       -0.00189
       -0.05175
       -0.04223
       -0.02834
       -0.03615
       -0.02872
       -0.02375
       -0.02351
        0.03551
       -0.02572
       -0.04584
       -0.03639
       -0.02969
        0.00270
       -0.01081
       -0.03099
       -0.01561
       -0.05901
       -0.01675
       -0.05364
       -0.01928
       -0.04538
       -0.04327
       -0.02673
       -0.03491
       -0.03732
       -0.04137
       -0.01118
       -0.00232
        0.00728
       -0.03790
       -0.45818
       -0.01397
       -0.02334
       -0.27787
       -0.01904
       -0.07393
        0.00075
       -0.30012
       -0.03273
       -0.01238
       -0.02061
       -0.01316
        0.00372
       -0.01029
       -0.26832
       -0.01037
       -0.00304
       -0.04928
       -0.00319
       -0.04347
       -0.03351
       -0.27168
       -0.00335
       -0.02808
        0.00419
       -0.04829
       -0.04563
       -0.06178
       -0.02865
       -0.02648
        0.02473
       -0.00504
       -0.00282
       -0.01628
       -0.75847
        0.00468
       -0.02682
       -0.04922
       -0.00576
       -0.03263
       -0.03994
       -0.01526
       -0.00129
       -0.10446
       -0.62637
       -0.01754
       -0.55529
       -0.03928
       -0.01043
       -0.04001
       -0.76891
       -0.04515
       -0.01043
       -0.16550
       -0.04226
       -0.04044
       -0.03893
       -0.05852
       -0.01857
       -0.02404
       -0.01382
       -0.03978
       -0.58595
       -0.01594
       -0.01492
       -0.02880
       -0.06718
       -0.02569
       -0.04696
       -0.01823
       -0.01262
        0.01894
        0.00006
       -0.02384
       -0.03373
       -0.05978
       -0.10199
        0.00209
       -0.02157
       -0.02819
        0.01965
       -0.26348
       -0.82144
       -0.02189
       -0.00815
       -0.30173
       -0.00781
        0.00059
       -0.03587
       -0.09328
       -0.21222
        0.00145
        0.00808
       -0.06480
       -0.03132
       -0.12786
       -0.01197
       -0.02028
       -0.06676
       -0.03541
       -0.01998
       -0.03454
       -0.00953
       -0.06565
       -0.04611
       -0.04214
       -0.04256
       -0.00195
       -0.04030
       -0.02759
       -0.01545
       -0.00067
       -0.18640
       -0.00040
       -0.04806
       -0.01158
       -0.04732
        0.01689
       -0.06727
       -0.01027
       -0.05340
       -0.02251
       -0.00160
       -0.02784
       -0.02693
       -0.24679
       -0.03954
       -0.05563
       -0.00281
       -0.01495
       -0.02267
       -0.02739
       -0.04257
       -0.04381
       -0.03449
        0.00613
       -0.03070
       -0.01642
       -0.01379
       -0.02096
       -0.04786
       -0.01771
        0.00749
       -0.03336
       -0.03237
       -0.00028
       -0.03906
       -0.03469
        0.02350
       -0.03188
       -0.02269
       -0.04024
        0.01353
        0.00087
       -0.02762
       -0.02899
       -0.02391
       -0.05176
       -0.00877
       -0.00846
       -0.31872
       -0.04762
       -0.01605
       -0.16164
       -0.01615
       -0.02317
       -0.00072
       -0.17919
       -0.04110
       -0.03016
       -0.02749
        0.00085
       -0.02521
       -0.02431
       -0.17429
       -0.02357
       -0.02100
       -0.01812
       -0.00050
       -0.03876
       -0.02526
       -0.11875
       -0.03109
       -0.04342
       -0.02923
       -0.01315
       -0.02479
       -0.00986
       -0.01671
       -0.04035
       -0.02320
        0.00157
       -0.00487
       -0.02564
       -0.73312
       -0.00709
       -0.01518
       -0.05363
       -0.03051
       -0.03159
       -0.01425
       -0.02709
       -0.00622
       -0.03396
       -0.54762
       -0.04120
       -0.45048
       -0.03721
       -0.02721
       -0.05199
       -0.74478
       -0.02868
       -0.04869
       -0.04107
       -0.02991
       -0.02808
       -0.00518
       -0.03920
       -0.02320
        0.01430
        0.00541
       -0.00284
       -0.51336
       -0.02847
       -0.02004
       -0.02558
       -0.01242
       -0.02480
       -0.07442
       -0.03293
        0.00603
       -0.05353
       -0.00763
       -0.00525
       -0.01134
       -0.05923
       -0.02024
       -0.01763
       -0.02607
       -0.01012
       -0.00142
       -0.12874
       -0.80107
       -0.03408
       -0.01502
       -0.15760
       -0.05504
        0.01145
       -0.03399
       -0.03265
       -0.07271
       -0.01284
       -0.02239
        0.00042
       -0.03900
       -0.04261
        0.01944
       -0.02607
       -0.05288
       -0.00707
       -0.01771
       -0.02238
       -0.01523
       -0.03827
       -0.04382
        0.01071
       -0.03510
        0.02551
       -0.05308
       -0.01660
        0.00880
        0.00924
       -0.05041
       -0.04079
       -0.06839
       -0.03666
        0.00227
       -0.02411
       -0.01942
       -0.04638
       -0.00225
       -0.03820
       -0.01219
        0.01393
        0.01070
       -0.11742
       -0.04363
       -0.01856
       -0.03984
        0.00670
       -0.02810
       -0.04203
        0.01180
        0.00347
       -0.03952
       -0.01457
       -0.01370
       -0.01777
       -0.03768
       -0.02882
       -0.02098
       -0.02105
       -0.02920
       -0.05184
        0.00611
       -0.02191
       -0.04810
       -0.02792
       -0.00119
       -0.04699
       -0.00957
       -0.03106
       -0.02679
       -0.01156
        0.00125
       -0.03614
        0.01618
       -0.04146
       -0.01667
       -0.03093
       -0.15175
       -0.02551
       -0.02586
       -0.04005
       -0.00803
       -0.04392
        0.00866
       -0.05795
       -0.05008
       -0.01577
       -0.03821
       -0.05910
       -0.03894
       -0.00251
       -0.07420
       -0.00196
       -0.01661
       -0.03544
        0.00987
       -0.02547
        0.01116
       -0.03234
       -0.04147
       -0.03161
       -0.03313
       -0.02051
       -0.04188
       -0.03016
       -0.04331
       -0.01338
       -0.04365
       -0.02438
       -0.02616
       -0.02739
       -0.68943
       -0.03316
       -0.05168
       -0.03061
        0.01424
       -0.06493
       -0.02982
       -0.00394
       -0.04996
        0.00936
       -0.47771
       -0.01368
       -0.31277
       -0.02686
       -0.02039
       -0.07077
       -0.71163
       -0.04800
       -0.04424
        0.01592
       -0.01321
        0.01297
       -0.02029
       -0.05136
       -0.03278
       -0.01209
       -0.01126
       -0.03541
       -0.39625
       -0.01311
       -0.01598
       -0.03028
       -0.03997
       -0.01698
       -0.04182
       -0.00911
        0.02206
       -0.01866
       -0.00905
       -0.01666
       -0.04733
       -0.06007
       -0.00435
       -0.00225
       -0.04323
        0.00478
       -0.01576
       -0.06134
       -0.75357
       -0.01898
       -0.01406
       -0.06112
       -0.01230
       -0.02449
       -0.05680
        0.01206
       -0.00851
       -0.01678
       -0.02382
        0.00167
        0.00275
       -0.01769
       -0.01975
       -0.01808
       -0.05328
       -0.01134
        0.00008
       -0.00767
       -0.04346
       -0.02695
       -0.05557
       -0.03098
       -0.01619
        0.00035
       -0.04934
       -0.02633
        0.01132
       -0.01779
       -0.01532
       -0.05629
       -0.04733
       -0.00612
        0.00499
       -0.03589
       -0.03500
       -0.01631
       -0.05102
        0.02327
        0.00894
       -0.03402
       -0.01169
       -0.05030
       -0.04111
       -0.00077
       -0.03720
       -0.00002
       -0.03686
       -0.05869
       -0.05861
        0.01181
       -0.03806
       -0.02139
       -0.01561
        0.00060
       -0.01102
       -0.02143
        0.00987
       -0.01849
       -0.05134
        0.00817
       -0.02469
       -0.04146
       -0.04944
       -0.03808
       -0.04573
       -0.06186
       -0.01510
       -0.05465
       -0.01392
       -0.02549
        0.00990
       -0.05180
       -0.03397
       -0.02177
       -0.01102
       -0.01100
       -0.04822
       -0.03264
       -0.03039
       -0.02024
       -0.05018
       -0.02890
        0.02207
       -0.00391
       -0.03213
       -0.01818
       -0.02294
       -0.03342
       -0.03071
       -0.05429
       -0.03299
       -0.02954
       -0.01136
       -0.03808
        0.00704
       -0.02378
       -0.01905
       -0.02318
       -0.05669
       -0.05057
       -0.02757
       -0.01250
       -0.02629
       -0.01945
        0.00135
       -0.02019
       -0.01261
        0.01016
       -0.01655
       -0.04894
       -0.62729
       -0.04706
       -0.00765
       -0.05954
       -0.05722
       -0.04998
       -0.02440
       -0.02748
       -0.02672
       -0.00485
       -0.34199
       -0.02107
       -0.20381
       -0.00970
       -0.02897
       -0.04053
       -0.62731
       -0.03285
       -0.01764
       -0.02291
       -0.01529
       -0.02517
       -0.03542
       -0.03072
       -0.00585
        0.00064
       -0.05092
       -0.00928
       -0.27798
        0.00929
       -0.03598
       -0.00935
        0.00267
       -0.02123
       -0.05985
       -0.00291
       -0.01594
       -0.03453
       -0.03330
       -0.04975
       -0.03235
       -0.07996
       -0.01033
       -0.01397
       -0.01690
        0.00398
       -0.05178
       -0.01999
       -0.66325
       -0.01257
       -0.04313
       -0.00376
        0.00676
        0.00331
       -0.03020
       -0.02598
       -0.00190
       -0.00626
       -0.03868
       -0.02285
        0.00652
       -0.07191
       -0.01271
        0.00604
       -0.02189
       -0.05539
       -0.01780
        0.01443
       -0.02793
        0.01490
       -0.03784
        0.02473
       -0.01885
       -0.03874
       -0.03038
       -0.02960
       -0.02160
       -0.02829
       -0.01463
        0.00633
       -0.01966
       -0.02100
       -0.04268
       -0.04986
       -0.03026
       -0.01985
       -0.04501
       -0.01134
       -0.01462
        0.02108
       -0.04347
       -0.07243
       -0.01856
       -0.00426
       -0.01252
       -0.04043
       -0.03870
       -0.03751
       -0.00500
       -0.01456
       -0.01329
        0.01565
       -0.00841
       -0.00126
       -0.05220
       -0.01276
       -0.04546
       -0.02655
       -0.02728
       -0.00155
       -0.02127
       -0.01351
       -0.00425
       -0.05134
       -0.01509
       -0.03937
       -0.00987
       -0.00454
       -0.03907
       -0.02628
       -0.04216
       -0.00789
       -0.02688
       -0.01985
       -0.00473
        0.01207
       -0.01133
        0.00713
       -0.05930
        0.01215
       -0.05118
       -0.02620
       -0.02910
       -0.01235
       -0.02463
       -0.04814
       -0.03041
       -0.01512
       -0.01701
       -0.02519
       -0.01397
       -0.03708
       -0.01935
       -0.03246
       -0.00924
       -0.03626
       -0.03903
       -0.02507
       -0.05633
       -0.02374
        0.00229
       -0.02271
       -0.00205
       -0.00414
       -0.01420
       -0.02529
       -0.01976
       -0.00325
       -0.03028
       -0.00964
       -0.54117
       -0.00612
       -0.04304
       -0.03648
       -0.03596
       -0.03354
       -0.01435
       -0.02284
       -0.02070
       -0.04358
       -0.22007
       -0.02313
       -0.08238
        0.02060
        0.00684
       -0.03373
       -0.54032
       -0.03636
       -0.05411
       -0.01143
       -0.00109
       -0.00161
       -0.03468
       -0.04277
        0.00843
       -0.05963
       -0.05095
       -0.01232
       -0.14219
       -0.01254
        0.00246
       -0.03702
       -0.05105
       -0.04587
       -0.03522
       -0.00941
       -0.02256
       -0.01167
       -0.03253
       -0.05172
        0.01373
       -0.05704
        0.01547
       -0.00384
        0.00241
       -0.03594
       -0.00675
       -0.01990
       -0.60216
       -0.02114
       -0.01217
       -0.04228
       -0.06558
       -0.00864
       -0.03912
       -0.03648
       -0.00225
       -0.05917
       -0.05164
       -0.03941
       -0.05237
       -0.05758
       -0.00596
       -0.02037
       -0.03567
       -0.00999
       -0.02908
       -0.03696
       -0.01889
       -0.00515
       -0.01665
       -0.02790
       -0.01363
        0.00308
       -0.02319
       -0.00809
       -0.03084
       -0.01358
       -0.03400
       -0.03791
       -0.02995
       -0.02519
       -0.03022
       -0.05309
       -0.03426
        0.00681
       -0.01964
       -0.01118
        0.01597
        0.00318
       -0.04073
       -0.01926
        0.00220
       -0.02212
       -0.00841
       -0.02638
       -0.05336
       -0.02695
       -0.01839
       -0.03230
        0.01226
       -0.01666
       -0.02934
        0.01237
       -0.05164
       -0.04107
       -0.05203
       -0.03318
       -0.01876
       -0.01492
       -0.00632
       -0.01154
       -0.02796
       -0.01805
       -0.04435
       -0.02761
       -0.04221
       -0.02503
       -0.00921
       -0.02771
       -0.04882
       -0.03293
       -0.02961
       -0.00573
       -0.01391
       -0.02702
       -0.02753
       -0.01281
       -0.02656
       -0.00018
       -0.00694
       -0.04042
       -0.03052
       -0.01834
       -0.02613
       -0.05203
       -0.00825
       -0.00457
       -0.02816
       -0.00803
        0.00681
       -0.02355
       -0.00138
       -0.01835
       -0.02754
       -0.02356
       -0.05675
       -0.04472
       -0.02334
       -0.06516
       -0.02964
        0.00146
        0.02188
       -0.07186
       -0.02257
       -0.03296
       -0.02428
       -0.01071
       -0.02528
       -0.01408
       -0.45214
       -0.02708
       -0.04051
       -0.03151
       -0.00907
       -0.00830
        0.01323
       -0.04002
       -0.04394
        0.02549
       -0.11085
       -0.03659
       -0.02453
       -0.01866
       -0.00359
       -0.06045
       -0.43274
       -0.02567
       -0.04530
        0.01468
       -0.00565
       -0.01440
       -0.03627
       -0.02766
       -0.01436
       -0.05190
       -0.02145
        0.02164
       -0.03380
       -0.02660
       -0.01028
       -0.02792
       -0.04195
       -0.04630
       -0.06580
       -0.01744
       -0.02763
       -0.01562
       -0.01758
       -0.05648
       -0.03980
       -0.03901
       -0.00223
       -0.02666
       -0.02420
        0.00267
        0.00210
       -0.03397
       -0.51043
       -0.02402
       -0.01151
       -0.00930
       -0.05350
       -0.02908
       -0.03070
       -0.03466
        0.01061
       -0.05964
       -0.02937
       -0.01806
        0.00573
       -0.02019
       -0.01182
       -0.01332
       -0.05013
       -0.02025
       -0.03885
       -0.04790
       -0.01897
       -0.01398
       -0.02604
       -0.02612
       -0.02163
       -0.00751
       -0.04350
       -0.03740
       -0.00669
       -0.01160
       -0.01366
       -0.06968
       -0.03777
       -0.01474
        0.01167
       -0.00908
       -0.01004
       -0.03421
       -0.00730
       -0.00315
       -0.02589
       -0.05231
       -0.02568
       -0.03272
       -0.03500
       -0.00490
       -0.01444
       -0.01736
       -0.07262
       -0.02021
       -0.01246
       -0.03234
       -0.02361
        0.02121
       -0.00012
       -0.01236
       -0.02655
       -0.03155
       -0.02443
       -0.03199
       -0.01553
       -0.01414
       -0.00341
       -0.00949
       -0.02787
       -0.05336
       -0.01724
       -0.05510
       -0.01732
       -0.00734
       -0.01633
       -0.03940
       -0.06408
       -0.04149
       -0.05048
       -0.02305
       -0.02283
       -0.03822
       -0.01348
       -0.05001
       -0.03237
       -0.01500
       -0.01623
       -0.01352
        0.00316
       -0.03960
       -0.03016
       -0.03593
       -0.01145
       -0.02563
       -0.02999
       -0.02826
        0.02230
       -0.03541
       -0.03593
       -0.04416
       -0.05075
       -0.02707
       -0.03127
        0.01133
       -0.05479
       -0.03935
       -0.02296
       -0.00579
       -0.01247
       -0.06913
       -0.04837
       -0.02367
       -0.02625
       -0.01432
       -0.03254
       -0.03754
       -0.31374
       -0.04210
       -0.04258
       -0.00699
       -0.03488
       -0.01660
       -0.03024
       -0.01520
       -0.02675
       -0.01329
       -0.00457
       -0.04698
        0.03449
       -0.01718
       -0.02611
       -0.04444
       -0.31409
       -0.05788
       -0.04071
       -0.01013
       -0.02881
       -0.02420
       -0.02634
       -0.00293
       -0.00739
        0.00000
       -0.01842
       -0.01960
       -0.02963
       -0.03638
       -0.02340
       -0.04101
       -0.07500
       -0.04631
       -0.04119
       -0.03331
        0.00256
       -0.04059
       -0.02624
       -0.03260
       -0.01734
       -0.04015
       -0.01737
        0.01185
       -0.00500
       -0.01188
       -0.03445
       -0.01262
       -0.39020
       -0.03255
       -0.01642
       -0.01648
       -0.04342
       -0.01696
        0.00605
       -0.02337
       -0.01743
       -0.01407
       -0.07233
       -0.03289
       -0.02974
       -0.02277
        0.00005
       -0.03628
       -0.05584
       -0.04715
       -0.02710
       -0.01601
       -0.02109
       -0.02874
       -0.01512
        0.01527
       -0.03389
       -0.00157
       -0.04052
        0.00900
       -0.01042
       -0.01979
        0.00912
       -0.02664
       -0.04233
       -0.01419
       -0.02703
       -0.04624
       -0.01671
       -0.03747
       -0.02812
       -0.04341
       -0.03058
       -0.01578
       -0.05655
        0.00097
       -0.03597
       -0.03317
       -0.00459
       -0.00729
       -0.06992
       -0.03227
       -0.02704
       -0.00654
       -0.03309
       -0.01044
       -0.02340
       -0.04659
       -0.04303
       -0.01838
       -0.04390
       -0.06933
       -0.00338
       -0.00766
       -0.05066
        0.00148
       -0.01983
       -0.02946
       -0.05213
       -0.04108
       -0.03017
       -0.03371
       -0.01344
       -0.02484
       -0.00010
       -0.00947
       -0.02613
        0.00950
       -0.00594
       -0.06278
       -0.00862
       -0.03227
       -0.02371
       -0.01186
       -0.03828
       -0.04922
        0.01099
       -0.01268
       -0.08307
       -0.02442
       -0.04636
       -0.00397
       -0.02622
       -0.03110
        0.02794
       -0.00117
        0.00843
       -0.02011
       -0.02234
       -0.02043
       -0.06240
       -0.00416
       -0.04909
       -0.06070
       -0.00183
       -0.03677
       -0.03589
       -0.04661
       -0.05138
        0.00270
       -0.01035
       -0.01953
       -0.03116
       -0.03935
       -0.18494
       -0.04281
       -0.02913
       -0.01651
       -0.00603
       -0.04414
       -0.00791
       -0.03479
       -0.04889
        0.00861
       -0.02508
       -0.02987
       -0.02255
       -0.02290
       -0.03547
       -0.03502
       -0.15085
       -0.02898
       -0.04195
       -0.00255
        0.00475
       -0.00796
       -0.05032
       -0.03017
       -0.00678
       -0.02943
       -0.04346
       -0.04176
        0.01857
       -0.03112
       -0.02538
       -0.05393
       -0.04577
       -0.03396
       -0.02977
       -0.03624
       -0.00967
       -0.03196
       -0.01084
       -0.03195
       -0.03084
       -0.04385
       -0.02692
       -0.02594
       -0.02660
        0.00095
       -0.02960
       -0.00831
       -0.22925
       -0.03115
        0.00181
        0.00437
       -0.04600
       -0.00261
       -0.03142
       -0.02368
       -0.02195
       -0.02630
       -0.00931
       -0.01748
       -0.01585
       -0.00807
       -0.02632
       -0.01358
       -0.04051
       -0.05578
       -0.00243
       -0.02027
        0.00397
       -0.02760
       -0.04500
       -0.00636
       -0.02540
       -0.06520
       -0.02484
       -0.02095
       -0.04379
       -0.03140
       -0.02346
       -0.04379
       -0.00618
       -0.03675
       -0.05491
       -0.02401
       -0.03688
       -0.05861
       -0.02542
       -0.06912
        0.01301
       -0.05006
        0.00861
       -0.03297
       -0.01453
       -0.03757
       -0.04618
       -0.02620
       -0.09137
       -0.01076
       -0.02121
       -0.03325
       -0.03148
       -0.00127
       -0.03169
       -0.02553
       -0.05073
       -0.03537
       -0.03625
       -0.02324
       -0.02527
       -0.01245
       -0.00713
       -0.01020
       -0.02250
       -0.03396
       -0.01293
       -0.05198
       -0.03136
       -0.05317
       -0.04785
       -0.02230
       -0.03625
       -0.05044
       -0.03699
       -0.04870
       -0.05685
       -0.01610
       -0.01422
       -0.06666
       -0.02666
       -0.01961
       -0.03564
       -0.03614
       -0.02308
       -0.00505
       -0.03284
       -0.06186
       -0.00241
       -0.02672
       -0.04134
       -0.02417
       -0.03736
       -0.05252
       -0.01962
       -0.01421
       -0.01447
       -0.01893
       -0.05188
       -0.01549
       -0.01970
       -0.04285
       -0.02903
       -0.04837
       -0.01411
       -0.02635
       -0.01955
       -0.02664
       -0.03553
        0.00934
       -0.03968
       -0.02534
       -0.06132
       -0.06824
       -0.05865
        0.00337
       -0.00462
       -0.03582
       -0.01361
        0.01367
       -0.02547
        0.00151
        0.01047
       -0.02943
       -0.02553
       -0.02976
        0.00143
       -0.06083
       -0.01388
       -0.05664
       -0.02670
       -0.01759
       -0.02008
       -0.00533
       -0.05161
       -0.04884
       -0.04403
       -0.00478
       -0.04088
       -0.03136
        0.00609
       -0.03554
        0.00015
       -0.02265
       -0.08947
       -0.02592
       -0.03564
       -0.05459
       -0.03261
       -0.03238
       -0.02401
       -0.03542
       -0.02008
       -0.03201
       -0.00532
       -0.02394
       -0.04251
        0.00397
       -0.00573
       -0.00369
       -0.10996
       -0.04888
       -0.01098
       -0.02921
       -0.02492
       -0.03935
       -0.03543
       -0.03697
        0.00114
       -0.03440
       -0.05198
       -0.03638
       -0.04135
       -0.01744
        0.00864
        0.01646
       -0.05089
       -0.07009
       -0.04772
       -0.00979
       -0.02460
       -0.04624
       -0.04682
        0.00320
       -0.04707
       -0.01015
       -0.01215
       -0.01240
       -0.02909
       -0.04069
       -0.00805
       -0.04522
       -0.07282
       -0.01070
       -0.01884
       -0.02578
       -0.06132
       -0.03281
       -0.01727
       -0.04237
        0.00383
       -0.03728
       -0.01728
       -0.03382
       -0.01375
       -0.01704
       -0.01722
       -0.02927
       -0.05851
       -0.04415
       -0.01434
       -0.02418
       -0.03120
       -0.06286
       -0.04184
       -0.05221
       -0.05326
       -0.01433
       -0.01148
       -0.03331
        0.01476
       -0.03013
       -0.02865
       -0.01117
       -0.06960
       -0.02644
       -0.05281
       -0.01967
       -0.04694
       -0.01607
       -0.04663
       -0.01207
       -0.02954
       -0.03104
       -0.03690
       -0.02949
       -0.00989
       -0.01572
       -0.02442
       -0.03248
       -0.02228
       -0.01519
       -0.04822
       -0.03497
       -0.01211
       -0.00961
       -0.04364
        0.00662
       -0.02424
       -0.04347
       -0.03394
       -0.03037
       -0.02996
       -0.03884
       -0.00889
       -0.03761
        0.02209
       -0.05274
       -0.05108
       -0.00986
       -0.05759
       -0.05289
       -0.04485
        0.00592
       -0.05632
       -0.01019
       -0.02137
       -0.01477
        0.01282
        0.01709
       -0.03570
       -0.04651
       -0.03285
       -0.05336
       -0.09282
       -0.02547
       -0.01645
       -0.05217
       -0.05459
       -0.00865
       -0.01954
       -0.01738
       -0.01466
       -0.03796
       -0.05728
       -0.01334
       -0.04756
       -0.08678
       -0.04539
       -0.05481
       -0.02956
       -0.00181
       -0.02448
       -0.01311
       -0.03844
       -0.04612
       -0.03859
       -0.05202
       -0.03797
       -0.03167
       -0.01211
       -0.02743
       -0.01251
       -0.02503
       -0.05681
       -0.03296
       -0.08392
       -0.03338
       -0.02494
       -0.01131
        0.00137
       -0.00535
       -0.00465
       -0.04052
       -0.01029
        0.02413
       -0.02693
       -0.06211
       -0.02966
       -0.02941
       -0.03760
       -0.05144
       -0.01287
        0.03639
       -0.04746
       -0.01669
       -0.01870
       -0.00638
       -0.03810
       -0.03202
       -0.04477
       -0.04533
        0.01440
       -0.00386
       -0.02710
       -0.01600
       -0.04822
       -0.05108
       -0.03260
       -0.01814
       -0.00077
        0.00139
       -0.01658
       -0.00319
       -0.02954
       -0.04770
       -0.03782
       -0.03743
       -0.03987
       -0.00607
        0.00118
       -0.02430
       -0.04034
       -0.04353
       -0.00449
       -0.02442
       -0.00098
       -0.03906
       -0.03544
       -0.00811
       -0.00969
       -0.01915
       -0.03512
        0.00350
       -0.02440
       -0.02876
       -0.02717
       -0.01227
       -0.07344
       -0.02554
       -0.04501
       -0.04184
       -0.01394
       -0.01966
       -0.03480
       -0.03250
       -0.02243
        0.00628
       -0.03607
       -0.02611
       -0.03544
       -0.03021
       -0.04597
       -0.01422
       -0.02295
       -0.04762
       -0.04715
       -0.04349
       -0.03303
       -0.03730
       -0.04220
       -0.06394
       -0.01329
       -0.04088
       -0.00911
       -0.04092
       -0.03675
       -0.05327
       -0.01082
       -0.02608
       -0.02841
       -0.03479
       -0.05232
       -0.06374
       -0.02228
       -0.06816
       -0.03898
       -0.05899
       -0.01297
       -0.04045
       -0.04215
        0.02139
       -0.03117
       -0.03219
       -0.02198
       -0.02046
       -0.03040
       -0.07882
       -0.01331
       -0.00035
       -0.00557
       -0.05000
       -0.01225
       -0.01877
       -0.00124
       -0.03773
       -0.02714
       -0.02246
       -0.01500
       -0.01668
       -0.00151
       -0.02383
       -0.02394
       -0.04609
       -0.04723
       -0.00312
       -0.03161
       -0.04604
       -0.03186
       -0.06333
       -0.03198
       -0.00769
       -0.04118
       -0.05788
       -0.00171
       -0.01176
       -0.06039
       -0.06587
        0.00065
       -0.00410
       -0.07762
       -0.00198
       -0.00002
       -0.01686
       -0.04970
       -0.04626
       -0.03884
       -0.00777
       -0.00634
       -0.01060
       -0.01796
       -0.03326
       -0.03053
       -0.02605
       -0.01192
       -0.04181
       -0.08175
       -0.03315
       -0.00522
       -0.00010
       -0.04739
       -0.04266
       -0.00016
       -0.10372
       -0.00845
       -0.03219
       -0.02098
       -0.05038
       -0.07511
       -0.03717
       -0.01243
       -0.02221
       -0.02119
        0.01046
       -0.05665
       -0.03944
       -0.00122
       -0.02981
       -0.02234
       -0.03416
       -0.01945
       -0.04445
       -0.02189
       -0.01103
       -0.03397
       -0.00844
       -0.04707
       -0.05367
       -0.03542
       -0.05291
       -0.00641
       -0.02895
       -0.01948
       -0.04585
        0.00292
       -0.01808
       -0.02406
       -0.04668
       -0.02878
       -0.04048
       -0.05176
        0.00283
       -0.01920
       -0.05688
       -0.02850
       -0.01978
       -0.02572
       -0.01663
       -0.04423
       -0.00769
       -0.01567
       -0.00747
       -0.02638
        0.00193
       -0.01114
        0.00919
       -0.04992
        0.00447
       -0.06858
       -0.05168
       -0.04726
        0.01377
       -0.01526
       -0.01838
       -0.00315
       -0.03835
       -0.03281
       -0.04754
       -0.02536
       -0.01909
       -0.02922
       -0.06033
       -0.03717
        0.00216
       -0.04234
       -0.04416
       -0.04483
       -0.00766
       -0.03421
       -0.03212
       -0.02112
       -0.00768
       -0.00784
       -0.03544
       -0.00840
       -0.04099
        0.00439
       -0.02614
       -0.05058
       -0.04527
       -0.03355
       -0.04277
       -0.05606
       -0.04484
       -0.01091
       -0.04830
       -0.03479
       -0.00051
        0.00311
       -0.04987
       -0.04066
       -0.06359
       -0.05777
       -0.03943
       -0.04830
       -0.04008
       -0.04185
       -0.02390
       -0.04614
       -0.04459
       -0.01518
       -0.02675
       -0.02120
       -0.03984
       -0.05493
       -0.05687
       -0.04491
       -0.04262
       -0.00124
       -0.05402
       -0.02360
       -0.01811
       -0.01591
       -0.01712
       -0.00663
       -0.04394
        0.01450
       -0.06911
       -0.04296
       -0.04404
       -0.03831
       -0.01971
       -0.04035
       -0.02703
       -0.01220
        0.01906
       -0.03598
       -0.05734
       -0.01087
       -0.04082
       -0.01829
       -0.03129
       -0.00723
       -0.01861
       -0.03767
       -0.05065
       -0.01101
       -0.02785
       -0.03586
       -0.03423
        0.00296
       -0.03185
       -0.02144
       -0.00541
       -0.05459
       -0.04146
       -0.02387
       -0.04535
       -0.06159
       -0.05220
       -0.03007
       -0.01992
       -0.06937
       -0.05678
       -0.02199
       -0.03111
       -0.03832
        0.00799
       -0.00943
       -0.04978
       -0.03961
        0.00757
       -0.03471
       -0.01553
       -0.03625
       -0.03496
       -0.02064
       -0.03813
       -0.01569
       -0.03488
       -0.02834
       -0.03452
       -0.02521
        0.00090
       -0.02482
       -0.05375
       -0.04853
       -0.02592
       -0.04620
       -0.01175
       -0.02373
        0.01770
       -0.02821
       -0.03146
       -0.04999
       -0.04242
       -0.05916
       -0.05712
       -0.04186
       -0.00605
       -0.02850
       -0.02817
       -0.05178
       -0.03688
       -0.02248
       -0.02973
       -0.00662
       -0.03533
       -0.03326
       -0.08519
       -0.00932
       -0.01307
       -0.05417
       -0.00010
       -0.01725
       -0.05257
       -0.02837
       -0.03109
       -0.01808
       -0.01999
       -0.03994
       -0.03929
       -0.02357
       -0.00369
       -0.06154
       -0.02190
       -0.03951
       -0.02305
       -0.01405
       -0.04352
       -0.06895
       -0.04811
       -0.01287
       -0.01605
       -0.01410
       -0.05203
       -0.01019
       -0.01759
       -0.06910
       -0.04939
       -0.02934
       -0.05046
       -0.01079
       -0.01698
       -0.04037
       -0.02788
        0.01301
       -0.02801
       -0.02558
       -0.06847
       -0.01203
       -0.02701
       -0.01924
       -0.05621
       -0.01791
       -0.03491
       -0.06794
       -0.05462
       -0.02857
       -0.06230
        0.00763
       -0.02491
       -0.02094
       -0.02801
       -0.05855
       -0.02232
       -0.00711
       -0.04514
       -0.04414
       -0.02127
       -0.02696
       -0.03193
       -0.02356
       -0.04723
       -0.05643
       -0.04589
       -0.06469
       -0.02398
       -0.02317
       -0.01386
       -0.02513
       -0.03754
       -0.00812
       -0.02651
       -0.03056
       -0.05542
       -0.04261
       -0.02008
       -0.00978
       -0.08923
       -0.01736
       -0.08056
       -0.02206
       -0.04704
       -0.02791
       -0.03721
       -0.03037
       -0.06338
        0.00229
       -0.07652
       -0.04158
       -0.03930
       -0.01817
       -0.02451
       -0.04167
       -0.04228
        0.00940
       -0.05434
       -0.03350
       -0.04923
       -0.02393
       -0.04181
       -0.04801
       -0.03993
       -0.06192
       -0.01313
       -0.04558
       -0.00860
       -0.04625
       -0.02399
       -0.01148
       -0.05396
       -0.00265
       -0.06811
       -0.05555
       -0.02468
        0.00226
       -0.03243
       -0.00229
       -0.01732
       -0.02424
       -0.05714
       -0.04182
       -0.04198
       -0.06566
       -0.03381
       -0.04045
       -0.00010
        0.00485
       -0.05565
       -0.02700
       -0.03248
       -0.04071
       -0.03528
       -0.03512
        0.02853
       -0.05541
       -0.05017
       -0.01701
       -0.05041
        0.00856
        0.00300
       -0.02297
       -0.00155
       -0.02114
       -0.05154
       -0.07466
       -0.03032
       -0.04173
       -0.04972
       -0.00339
       -0.01698
       -0.06712
       -0.04339
       -0.05644
       -0.04164
        0.00176
       -0.02932
       -0.01457
       -0.05306
       -0.02862
       -0.00142
       -0.03259
       -0.01663
       -0.02425
       -0.00889
       -0.01214
       -0.00842
       -0.04700
       -0.02835
       -0.04300
       -0.04218
        0.00640
       -0.05611
       -0.05166
       -0.01011
       -0.00527
       -0.02672
       -0.05373
       -0.01509
       -0.02062
       -0.07198
       -0.01611
       -0.02909
       -0.04363
       -0.07086
       -0.06350
       -0.07312
       -0.04547
       -0.06071
       -0.06530
       -0.03934
       -0.03956
       -0.06117
       -0.02816
       -0.02670
       -0.02313
        0.00233
       -0.03525
       -0.03351
       -0.02850
        0.05835
       -0.02039
       -0.03136
       -0.05952
       -0.02112
       -0.05107
       -0.03715
       -0.03521
       -0.02024
       -0.04074
       -0.03304
       -0.01082
       -0.02913
       -0.02814
       -0.02904
       -0.02883
       -0.01797
       -0.01807
       -0.00429
       -0.00095
       -0.02921
       -0.01342
       -0.04624
       -0.02736
       -0.02745
       -0.01521
       -0.03393
       -0.00875
       -0.01049
       -0.00502
       -0.02620
       -0.03320
       -0.01467
       -0.04466
       -0.01672
       -0.02341
       -0.06703
       -0.01827
       -0.03132
       -0.03578
       -0.02443
       -0.02494
       -0.02311
       -0.01169
       -0.05049
       -0.01628
       -0.06300
       -0.03192
       -0.03485
       -0.03683
       -0.01544
       -0.02471
       -0.00990
       -0.06332
       -0.01927
       -0.00111
       -0.04764
       -0.01590
       -0.02560
       -0.00824
       -0.01917
       -0.03554
       -0.04028
       -0.04710
       -0.04081
       -0.02794
       -0.00257
       -0.07678
       -0.00864
       -0.04459
       -0.05854
       -0.05163
       -0.08777
       -0.02374
        0.00304
       -0.00416
       -0.04454
       -0.01230
       -0.03406
       -0.01038
       -0.04117
       -0.03986
       -0.01570
       -0.05958
       -0.02843
       -0.03241
       -0.01409
       -0.04821
       -0.02871
       -0.04456
       -0.02593
       -0.01375
       -0.03437
       -0.05294
       -0.00328
       -0.06880
       -0.03142
        0.00468
       -0.04256
       -0.02335
       -0.01030
       -0.03754
       -0.03529
       -0.01681
        0.00764
       -0.04533
       -0.05684
       -0.02412
       -0.02981
       -0.03335
        0.00976
       -0.07111
       -0.05130
       -0.01189
       -0.02089
       -0.05007
       -0.00892
       -0.04213
       -0.03533
       -0.08670
       -0.01937
       -0.05444
       -0.01071
       -0.05705
       -0.05561
       -0.04985
       -0.04437
       -0.06396
       -0.03981
       -0.01010
        0.00682
       -0.01886
       -0.03270
       -0.03323
       -0.01786
       -0.03570
       -0.03842
       -0.00861
        0.00169
       -0.03455
       -0.01999
       -0.01272
       -0.06614
       -0.03619
       -0.07108
        0.00469
       -0.05740
       -0.03442
       -0.01602
       -0.06097
       -0.03244
       -0.01050
       -0.02841
       -0.03088
        0.01118
       -0.03537
       -0.02804
        0.00091
       -0.05071
        0.00462
       -0.04247
       -0.04767
       -0.05359
       -0.02448
        0.00189
       -0.05473
       -0.03193
       -0.02372
       -0.04060
       -0.02532
       -0.02518
       -0.02892
       -0.01901
       -0.03768
       -0.05160
       -0.03738
       -0.04389
       -0.02594
       -0.01805
       -0.03649
       -0.05356
       -0.04905
       -0.05462
       -0.04258
       -0.05781
       -0.01858
       -0.03938
       -0.06058
       -0.03971
       -0.04398
       -0.03973
       -0.02050
       -0.06089
       -0.04803
       -0.07161
       -0.04726
       -0.02931
       -0.00483
       -0.05404
       -0.05276
       -0.02418
       -0.00779
       -0.03933
       -0.01953
       -0.03319
       -0.04012
       -0.03766
       -0.02309
       -0.05436
       -0.06268
       -0.02745
       -0.03284
       -0.01999
       -0.03304
       -0.05458
       -0.02664
       -0.03556
       -0.00615
        0.00662
       -0.00971
       -0.04802
       -0.04472
       -0.02058
       -0.05670
       -0.04730
       -0.06226
       -0.03907
       -0.02555
       -0.04022
       -0.04148
       -0.06039
       -0.03660
       -0.08663
       -0.03646
       -0.02894
       -0.04563
       -0.03504
       -0.03868
       -0.02236
       -0.00376
       -0.00350
       -0.02562
       -0.02897
       -0.03553
       -0.05104
       -0.03249
       -0.01378
       -0.03125
       -0.02392
       -0.03510
       -0.03805
       -0.03956
       -0.01470
       -0.03743
       -0.00206
       -0.03280
       -0.03909
       -0.02955
       -0.00971
       -0.04601
       -0.00069
       -0.05941
       -0.01481
       -0.05347
       -0.01477
       -0.04344
       -0.06560
       -0.03974
       -0.02572
       -0.03653
       -0.02612
       -0.01274
       -0.03620
       -0.02701
       -0.03584
       -0.04344
       -0.02389
       -0.05861
       -0.02007
       -0.04033
        0.00311
       -0.04877
       -0.02225
       -0.01573
       -0.10123
       -0.01359
       -0.03812
       -0.05533
       -0.04136
       -0.04049
       -0.03745
       -0.03504
       -0.00662
       -0.02758
       -0.00248
       -0.04683
       -0.01922
       -0.02017
       -0.03003
       -0.01533
       -0.06858
       -0.00155
       -0.04664
       -0.01800
       -0.06866
       -0.02415
       -0.04370
       -0.01549
       -0.02088
       -0.04404
       -0.04036
       -0.01428
        0.00613
       -0.03407
       -0.02122
       -0.02762
       -0.04725
       -0.05856
        0.00250
       -0.04415
       -0.03686
       -0.03630
       -0.07801
       -0.02834
        0.00128
       -0.08214
       -0.05335
       -0.04099
       -0.04264
       -0.03232
       -0.00041
       -0.03212
       -0.05280
       -0.01678
       -0.05223
       -0.05734
       -0.05019
       -0.03687
       -0.01694
       -0.03237
       -0.04056
       -0.00593
       -0.04412
       -0.07706
       -0.08619
       -0.06489
       -0.04036
       -0.04731
       -0.00832
       -0.01010
       -0.03008
       -0.02016
       -0.04617
       -0.05750
       -0.01461
       -0.04217
       -0.03313
       -0.03413
       -0.05469
       -0.04631
       -0.04413
       -0.02802
       -0.03609
        0.03390
       -0.00980
       -0.02023
       -0.07941
        0.00464
       -0.03977
       -0.05813
        0.00879
       -0.04217
       -0.03894
       -0.04595
       -0.01467
       -0.03454
       -0.02601
       -0.07127
       -0.02040
       -0.03609
        0.01164
       -0.01460
       -0.06237
       -0.05481
       -0.04722
       -0.05955
       -0.00520
       -0.04173
       -0.05624
       -0.03359
       -0.04762
       -0.04786
       -0.05475
       -0.01474
        0.01118
       -0.02393
       -0.02220
       -0.04391
       -0.01681
       -0.03480
       -0.04754
       -0.03433
       -0.01905
       -0.05418
       -0.04257
       -0.01759
       -0.02956
       -0.04087
        0.00762
       -0.04404
       -0.03915
       -0.00631
       -0.02273
       -0.02642
       -0.02652
       -0.02653
       -0.04120
       -0.02236
       -0.00867
       -0.00328
        0.01078
       -0.03161
        0.01571
       -0.04484
        0.00233
       -0.06567
       -0.01093
       -0.02860
       -0.05953
       -0.02649
       -0.01908
       -0.05763
       -0.04367
       -0.02802
       -0.04521
       -0.04003
       -0.03362
       -0.05517
       -0.06610
       -0.04184
       -0.01163
       -0.04824
       -0.01442
       -0.04614
       -0.05053
       -0.07738
       -0.00011
       -0.05771
       -0.00025
       -0.04893
       -0.04345
       -0.05713
       -0.01930
       -0.02608
        0.02054
       -0.06452
       -0.03654
       -0.02327
       -0.02579
       -0.02921
       -0.04352
       -0.02656
       -0.02357
       -0.00760
       -0.05548
       -0.02245
       -0.04443
       -0.04448
       -0.04833
       -0.05820
       -0.05123
       -0.04349
       -0.04112
       -0.04138
       -0.02633
       -0.03183
       -0.05003
       -0.02730
       -0.08456
       -0.04401
       -0.02971
       -0.04947
       -0.07943
       -0.03744
       -0.02428
       -0.02986
       -0.01100
       -0.06725
       -0.06399
       -0.01450
       -0.02643
       -0.03356
       -0.05151
       -0.01311
       -0.02532
        0.03207
       -0.06720
       -0.05330
       -0.03185
       -0.02867
       -0.01639
       -0.03669
       -0.00753
       -0.01256
       -0.04902
       -0.06446
       -0.02303
       -0.02267
       -0.03612
       -0.01873
       -0.04975
       -0.02824
       -0.04853
       -0.07617
       -0.04860
       -0.02074
       -0.03953
       -0.03114
       -0.01862
       -0.04149
       -0.04327
       -0.02403
       -0.05497
       -0.03551
       -0.05036
       -0.02265
       -0.09721
       -0.01449
       -0.09112
       -0.05455
       -0.06082
       -0.05624
       -0.03590
       -0.04493
       -0.04325
        0.00080
       -0.03304
       -0.04624
       -0.03094
       -0.05215
       -0.03522
       -0.04938
       -0.03765
       -0.06033
       -0.04378
       -0.04779
       -0.04376
       -0.03362
       -0.04087
       -0.04654
       -0.03140
       -0.04735
       -0.08177
       -0.03251
       -0.01404
       -0.01792
       -0.04662
       -0.04376
       -0.00968
        0.02788
       -0.04386
       -0.02460
       -0.02614
       -0.07218
       -0.00580
       -0.04718
        0.00654
       -0.00314
       -0.02613
       -0.04579
       -0.04847
        0.00200
       -0.02534
        0.00608
       -0.01036
       -0.05146
       -0.03033
       -0.00038
       -0.04272
       -0.03923
       -0.01768
       -0.09481
       -0.05303
       -0.07277
       -0.06095
       -0.05767
        0.01200
       -0.00576
       -0.01373
       -0.05232
       -0.04818
       -0.05331
       -0.04368
       -0.09142
       -0.05865
       -0.03737
       -0.04223
       -0.06387
       -0.02672
       -0.04041
       -0.00970
       -0.03837
       -0.01780
       -0.05054
       -0.03020
       -0.04550
       -0.02397
       -0.07370
       -0.05775
       -0.03175
       -0.04289
       -0.03887
        0.00837
       -0.01727
       -0.01374
       -0.04626
       -0.02970
       -0.03547
       -0.05574
       -0.02487
       -0.02144
       -0.03444
       -0.05474
       -0.02356
       -0.05343
       -0.04911
       -0.05650
       -0.05237
       -0.04004
       -0.02310
       -0.02270
       -0.03897
       -0.05058
       -0.02981
        0.01254
       -0.02314
       -0.01704
       -0.04694
       -0.05009
       -0.04092
       -0.01719
       -0.03177
       -0.03590
       -0.02308
       -0.01584
       -0.05054
       -0.05225
       -0.05989
       -0.02826
       -0.02855
       -0.02794
       -0.04106
        0.00558
       -0.05718
       -0.04600
       -0.05748
       -0.03388
       -0.02089
       -0.01905
       -0.01380
       -0.03235
       -0.02908
       -0.03492
       -0.03365
       -0.06703
       -0.04629
       -0.04470
       -0.03411
       -0.00977
       -0.07033
       -0.04402
       -0.03507
       -0.06959
       -0.04856
       -0.06002
       -0.04547
       -0.02565
       -0.02448
       -0.04111
       -0.05664
       -0.01114
       -0.04457
       -0.04789
       -0.00517
       -0.04826
       -0.00671
       -0.07615
       -0.02789
       -0.08024
       -0.04661
       -0.03695
       -0.04988
       -0.02487
       -0.00603
       -0.04834
       -0.03287
       -0.03044
       -0.06758
       -0.03749
       -0.01895
       -0.04860
       -0.07311
       -0.04109
       -0.01658
       -0.02323
       -0.00627
       -0.04750
       -0.03751
       -0.03884
       -0.05610
       -0.05363
       -0.01563
       -0.08718
       -0.02860
       -0.02566
       -0.03886
       -0.03258
       -0.03417
       -0.04380
        0.01033
       -0.05001
       -0.02951
       -0.04416
       -0.03445
       -0.00018
       -0.02455
       -0.00239
       -0.03584
       -0.02324
       -0.07957
       -0.04523
       -0.02745
       -0.05246
       -0.02397
       -0.03998
       -0.05237
       -0.02422
       -0.01664
       -0.00450
       -0.00991
       -0.02743
       -0.06006
       -0.00721
       -0.06744
       -0.05599
       -0.04071
       -0.01601
       -0.03322
       -0.04248
       -0.01755
       -0.04325
       -0.05295
       -0.02963
       -0.04895
       -0.03779
       -0.06664
       -0.06906
       -0.07714
       -0.00512
       -0.04863
       -0.03578
       -0.02246
       -0.05232
       -0.01317
       -0.04441
       -0.07325
       -0.02802
       -0.06596
       -0.02926
       -0.03419
       -0.05323
       -0.08452
       -0.00528
       -0.00647
       -0.01598
       -0.04202
       -0.01507
       -0.03936
       -0.02659
       -0.02077
       -0.00820
       -0.03284
       -0.02962
       -0.02428
       -0.05027
       -0.04728
       -0.08766
       -0.02969
       -0.03782
       -0.03610
       -0.02916
       -0.02860
       -0.04646
       -0.02119
       -0.02911
       -0.00977
       -0.03444
       -0.01817
       -0.04653
       -0.00908
       -0.03685
       -0.08737
       -0.05565
       -0.01665
       -0.01400
       -0.05839
       -0.02918
       -0.03838
       -0.02369
       -0.03228
       -0.05506
        0.00231
       -0.05471
       -0.05027
       -0.02394
       -0.03772
       -0.04934
       -0.04698
       -0.04271
       -0.05652
       -0.04396
       -0.03347
       -0.04011
       -0.04291
       -0.05158
       -0.01295
       -0.03086
       -0.02664
        0.00197
       -0.03302
       -0.04471
       -0.03143
       -0.06160
       -0.05365
       -0.01889
       -0.00703
       -0.03104
       -0.02767
       -0.03387
       -0.03723
       -0.02223
        0.00034
       -0.03758
       -0.02811
       -0.05080
       -0.06173
       -0.04599
       -0.05829
       -0.06810
       -0.04398
       -0.02673
       -0.03523
       -0.03086
       -0.05539
       -0.07339
       -0.01057
       -0.02321
       -0.05535
       -0.01437
        0.00882
       -0.04661
       -0.03545
       -0.08027
       -0.03445
       -0.08248
       -0.05006
        0.00973
       -0.01976
       -0.04611
       -0.03099
       -0.08684
        0.00713
       -0.08097
       -0.05380
       -0.01322
       -0.04836
       -0.01713
       -0.01737
       -0.00473
        0.02433
       -0.06650
       -0.06801
       -0.02586
       -0.07610
       -0.01303
       -0.00872
       -0.02042
       -0.04588
       -0.02772
       -0.04621
       -0.02381
       -0.02783
       -0.03240
       -0.04517
       -0.02453
       -0.06545
       -0.06631
       -0.03392
       -0.06295
       -0.01446
       -0.01589
       -0.02013
       -0.03801
       -0.05914
       -0.04361
       -0.03302
       -0.04171
       -0.03736
       -0.03517
       -0.02346
       -0.05737
       -0.05557
       -0.06706
       -0.05038
       -0.04771
       -0.05896
       -0.05299
       -0.05176
       -0.04814
       -0.01947
        0.00031
       -0.02309
       -0.03397
       -0.06572
       -0.01675
       -0.04341
       -0.05339
       -0.04885
       -0.05731
       -0.04041
       -0.06601
       -0.04591
       -0.04064
       -0.02146
       -0.04370
       -0.03977
       -0.04943
       -0.02102
       -0.07744
       -0.00930
       -0.02200
       -0.02115
       -0.03261
       -0.03758
       -0.05665
       -0.01072
       -0.04630
       -0.03308
       -0.03596
       -0.03253
       -0.05765
       -0.05494
       -0.02118
       -0.01874
       -0.01583
       -0.04984
       -0.03590
       -0.01325
       -0.04045
       -0.01989
       -0.02914
       -0.02746
       -0.04587
       -0.05710
       -0.05174
       -0.05545
       -0.03537
       -0.02878
       -0.02574
        0.00675
       -0.03154
       -0.05269
       -0.06319
       -0.03813
       -0.00033
       -0.02141
       -0.02980
       -0.02789
       -0.02347
       -0.00616
       -0.00164
       -0.01367
       -0.01951
       -0.04072
       -0.07380
       -0.03126
       -0.08427
       -0.03710
       -0.03243
       -0.02592
       -0.05135
        0.02566
        0.01784
       -0.06630
       -0.07485
       -0.04712
       -0.00809
       -0.04559
       -0.05349
       -0.02192
       -0.01178
       -0.02110
       -0.03690
       -0.00167
       -0.02261
       -0.04626
       -0.12173
       -0.08185
       -0.04263
       -0.05662
       -0.01232
       -0.02397
       -0.05917
       -0.01634
       -0.07337
       -0.01432
       -0.01361
       -0.04662
       -0.02713
       -0.04399
       -0.00060
       -0.02026
       -0.03332
       -0.01608
       -0.09185
       -0.05748
       -0.02401
       -0.04278
       -0.05723
       -0.02268
       -0.06318
       -0.02224
       -0.07276
       -0.03722
       -0.04511
       -0.03596
       -0.04221
       -0.04429
       -0.01941
       -0.03529
       -0.04438
       -0.02703
       -0.04698
       -0.06213
       -0.03927
       -0.05738
       -0.01916
       -0.00645
       -0.04727
       -0.05365
       -0.07711
       -0.01823
       -0.02587
       -0.04025
       -0.04148
       -0.05432
       -0.03377
       -0.02747
       -0.01681
       -0.02449
       -0.03287
       -0.02797
       -0.01597
       -0.03601
       -0.06363
       -0.05055
       -0.04450
       -0.07908
       -0.02730
       -0.05412
       -0.04306
       -0.07359
       -0.06971
       -0.03308
       -0.06886
       -0.06131
       -0.03973
       -0.04393
       -0.04220
       -0.01372
       -0.03725
       -0.03252
       -0.04746
       -0.05137
       -0.04396
       -0.02750
       -0.03274
       -0.05629
       -0.01908
       -0.04351
       -0.01409
       -0.05162
       -0.03931
       -0.04127
       -0.00746
       -0.02326
       -0.05117
       -0.02204
       -0.03619
       -0.02343
       -0.04401
       -0.05419
       -0.02236
       -0.00561
       -0.04507
       -0.07407
       -0.06570
       -0.00964
       -0.04156
       -0.01192
       -0.05423
       -0.06593
       -0.04013
       -0.02975
       -0.03603
       -0.00605
       -0.05817
       -0.02431
       -0.05863
       -0.05513
       -0.00224
       -0.03205
       -0.06893
       -0.05699
       -0.03636
       -0.05991
       -0.02335
       -0.04319
       -0.04672
       -0.04489
       -0.06701
       -0.00288
       -0.05259
       -0.03215
       -0.04483
       -0.04401
       -0.05512
       -0.03992
       -0.03995
       -0.05796
       -0.07280
       -0.02134
       -0.07198
       -0.04970
       -0.06563
       -0.06655
       -0.06305
       -0.08559
       -0.05332
       -0.02803
       -0.05488
       -0.00377
       -0.03251
       -0.05275
       -0.04223
       -0.06020
       -0.02485
       -0.01213
       -0.05494
       -0.05299
       -0.05197
       -0.02546
       -0.01573
       -0.01216
       -0.03967
       -0.05011
       -0.11911
       -0.04554
       -0.05908
       -0.04630
       -0.07420
       -0.01847
       -0.01937
       -0.01658
       -0.06163
       -0.01804
       -0.04027
       -0.03917
       -0.02636
       -0.02362
       -0.02670
       -0.00878
       -0.05765
       -0.03495
       -0.05481
       -0.05181
       -0.05368
       -0.02958
       -0.07902
       -0.05465
       -0.08895
       -0.02559
       -0.07276
       -0.02249
       -0.03149
       -0.02424
       -0.03203
       -0.03075
       -0.04977
       -0.01925
       -0.04766
       -0.02786
       -0.00771
       -0.02766
       -0.04194
       -0.02426
       -0.02655
       -0.03716
       -0.03305
       -0.05227
       -0.06372
       -0.01961
       -0.05983
       -0.04441
       -0.03239
       -0.01411
       -0.08010
       -0.01156
       -0.04485
       -0.04213
       -0.02093
       -0.05464
       -0.02871
       -0.05158
       -0.02788
       -0.03793
       -0.04063
       -0.04957
       -0.05699
       -0.04218
       -0.00961
       -0.04897
       -0.02593
       -0.04492
       -0.02540
       -0.06264
       -0.05178
       -0.07102
       -0.03894
       -0.01753
       -0.00553
       -0.01528
       -0.04721
       -0.06392
       -0.03408
       -0.03336
       -0.06861
       -0.07428
       -0.09288
       -0.07890
       -0.02742
       -0.05139
       -0.02953
       -0.01394
        0.00363
       -0.04561
       -0.05839
       -0.01657
       -0.04909
       -0.05274
       -0.03313
       -0.05096
       -0.08148
       -0.02968
       -0.03660
       -0.02262
       -0.05380
       -0.02925
       -0.05074
       -0.01465
       -0.02379
       -0.02183
       -0.02740
       -0.04582
       -0.03079
       -0.02387
       -0.02935
       -0.06148
       -0.07115
       -0.06026
       -0.02916
       -0.05634
       -0.04423
       -0.04978
       -0.01483
       -0.06815
       -0.03776
       -0.02966
       -0.04822
       -0.03590
       -0.01637
       -0.02018
       -0.06081
       -0.03555
       -0.01692
       -0.05189
       -0.04004
       -0.05411
       -0.00864
       -0.04292
       -0.07906
       -0.03296
       -0.02258
       -0.04276
       -0.07128
       -0.05445
       -0.04208
       -0.04931
       -0.03999
       -0.01840
       -0.04173
       -0.00815
       -0.05778
       -0.04702
       -0.04466
       -0.00634
       -0.06932
       -0.00304
       -0.02699
       -0.08170
       -0.01120
       -0.03178
        0.00092
       -0.03296
       -0.05217
       -0.04774
       -0.13047
       -0.04820
       -0.06546
       -0.06860
        0.00075
       -0.03043
       -0.02417
       -0.03822
       -0.03733
       -0.04659
       -0.04644
       -0.07100
       -0.05246
       -0.02162
       -0.03740
       -0.02877
       -0.05845
       -0.08074
       -0.03321
       -0.04815
       -0.05256
       -0.04230
       -0.03060
       -0.02119
       -0.04331
       -0.05458
       -0.08850
        0.03167
       -0.02232
       -0.04519
        0.00145
       -0.01497
       -0.03991
       -0.02915
       -0.04774
       -0.01697
       -0.00686
       -0.07266
       -0.05091
       -0.05978
       -0.04879
       -0.03787
       -0.01692
       -0.02799
       -0.06097
       -0.03328
       -0.02870
       -0.01555
       -0.01798
       -0.03658
       -0.03595
       -0.04642
       -0.02491
       -0.04405
       -0.00284
       -0.05439
       -0.06513
       -0.05373
       -0.02955
       -0.05375
       -0.03922
       -0.08238
       -0.04244
       -0.06899
       -0.04078
       -0.08852
       -0.07245
       -0.04301
       -0.05539
       -0.06575
       -0.06859
       -0.02934
       -0.03495
       -0.02932
       -0.00044
       -0.05016
       -0.04391
       -0.02000
       -0.03522
       -0.03312
       -0.03840
       -0.10504
       -0.08785
       -0.06757
       -0.02498
       -0.04777
       -0.04277
       -0.06180
       -0.02755
       -0.05485
       -0.05765
       -0.01528
       -0.06806
       -0.04606
       -0.01791
       -0.03730
       -0.02302
       -0.05652
       -0.05031
       -0.03109
       -0.05085
       -0.02831
       -0.05732
       -0.05631
       -0.02631
       -0.00125
       -0.03041
       -0.05348
       -0.01571
       -0.04161
       -0.01705
       -0.05850
       -0.02955
       -0.05702
       -0.03410
       -0.04448
       -0.08376
       -0.06511
       -0.00060
       -0.05279
       -0.05334
       -0.02183
       -0.02944
       -0.04958
       -0.04162
       -0.04035
       -0.02998
       -0.06020
       -0.05426
       -0.02341
       -0.04986
       -0.03295
       -0.03421
       -0.05302
       -0.07414
       -0.03205
       -0.02662
       -0.04841
       -0.05784
       -0.01662
       -0.04690
       -0.07470
       -0.05804
       -0.00465
       -0.05013
       -0.03341
       -0.04304
       -0.03904
       -0.05882
       -0.03008
       -0.05192
       -0.04206
       -0.02590
       -0.05134
       -0.06227
       -0.00627
       -0.03683
       -0.03392
       -0.04219
       -0.02896
       -0.10339
       -0.02036
       -0.02384
       -0.04773
       -0.01804
       -0.04219
       -0.03635
       -0.05645
       -0.05893
       -0.01426
       -0.04024
       -0.05588
       -0.02292
       -0.01104
       -0.04353
       -0.04581
       -0.06500
       -0.08980
       -0.05304
       -0.05326
       -0.01295
       -0.04668
       -0.04530
       -0.04811
       -0.03686
       -0.06260
       -0.08393
       -0.05604
       -0.03689
       -0.00921
       -0.02488
       -0.02967
       -0.03339
       -0.00497
       -0.07057
       -0.02312
       -0.00878
       -0.02459
       -0.02046
       -0.06155
       -0.03872
       -0.05626
       -0.03720
       -0.02732
       -0.06144
       -0.01552
       -0.02631
       -0.01509
       -0.03171
       -0.07436
       -0.05956
       -0.02255
       -0.02783
       -0.02260
       -0.04063
       -0.03629
       -0.02995
       -0.03033
       -0.06071
       -0.02475
       -0.04060
       -0.07789
       -0.03368
       -0.06411
       -0.05646
       -0.05856
       -0.01326
       -0.08236
       -0.02630
       -0.05805
       -0.04444
       -0.01797
       -0.03628
       -0.06818
       -0.01500
       -0.06108
       -0.04134
       -0.01708
       -0.03492
       -0.03906
       -0.02491
       -0.08750
       -0.08928
       -0.05081
       -0.04520
       -0.05901
       -0.07605
       -0.03060
       -0.05048
       -0.06413
       -0.03177
       -0.04978
       -0.05417
       -0.02168
        0.00240
       -0.00320
       -0.00445
       -0.04843
       -0.08709
       -0.05758
       -0.05539
       -0.02556
       -0.01210
       -0.05545
       -0.04691
       -0.03063
       -0.06385
       -0.02438
       -0.04368
       -0.06233
       -0.05691
       -0.02422
       -0.03927
       -0.01769
       -0.03720
       -0.03256
       -0.06195
       -0.03990
       -0.00244
       -0.07878
       -0.03743
       -0.03790
       -0.04790
       -0.01366
       -0.03731
       -0.02419
       -0.07425
       -0.01303
       -0.02772
       -0.03790
       -0.06545
       -0.05007
       -0.04099
       -0.05593
       -0.05248
       -0.04182
       -0.01491
       -0.06937
       -0.06953
       -0.05094
       -0.06561
       -0.05465
       -0.03318
       -0.01811
       -0.07397
       -0.01364
       -0.06653
       -0.08445
       -0.05817
       -0.06064
       -0.05531
       -0.04095
       -0.04755
       -0.05606
       -0.00228
       -0.04467
       -0.04687
        0.04532
       -0.03217
       -0.05413
       -0.09986
       -0.04594
       -0.06648
       -0.04224
       -0.04574
       -0.06051
       -0.04332
       -0.03278
       -0.05196
       -0.02581
       -0.01831
       -0.03570
       -0.03405
       -0.01797
       -0.03554
       -0.03886
       -0.02774
       -0.02600
       -0.01660
       -0.03113
       -0.04041
       -0.04635
       -0.04079
       -0.04561
       -0.05091
       -0.05925
       -0.05102
       -0.03800
       -0.02344
       -0.01246
       -0.04245
       -0.02842
       -0.04285
       -0.01097
       -0.03839
       -0.03540
       -0.00990
       -0.04430
       -0.01737
       -0.05119
        0.01180
       -0.03801
       -0.02492
       -0.05338
       -0.05882
       -0.04524
       -0.02308
       -0.01883
       -0.03176
       -0.09205
       -0.08660
       -0.01339
       -0.03921
       -0.02220
       -0.02756
       -0.06263
       -0.04611
       -0.02495
       -0.05612
       -0.03794
       -0.04453
       -0.05722
       -0.04024
       -0.04624
       -0.05539
       -0.04440
       -0.06218
       -0.05947
       -0.03377
       -0.03899
       -0.05031
       -0.02300
       -0.04534
       -0.06532
       -0.02271
       -0.05045
       -0.03820
       -0.06025
       -0.05322
       -0.05218
       -0.04686
       -0.05952
       -0.04648
       -0.04063
       -0.05299
       -0.04488
       -0.05262
       -0.05766
       -0.00806
       -0.03222
       -0.06274
       -0.05511
       -0.04710
       -0.03094
       -0.06051
       -0.04576
       -0.01408
       -0.09445
       -0.08998
       -0.06028
       -0.07887
       -0.03897
       -0.04171
       -0.05704
       -0.02416
       -0.04166
       -0.03105
       -0.02770
       -0.07004
       -0.03468
       -0.03790
       -0.05728
       -0.03830
       -0.02328
       -0.02470
       -0.06020
       -0.05830
       -0.06300
       -0.05815
       -0.04891
       -0.04045
       -0.04746
       -0.03539
       -0.04475
       -0.03151
       -0.06123
       -0.04996
       -0.02713
       -0.03733
       -0.02484
       -0.04659
       -0.03284
       -0.05449
       -0.04857
       -0.07056
       -0.02090
       -0.02796
       -0.04248
       -0.03991
       -0.04776
       -0.03026
       -0.02348
       -0.03226
       -0.03862
       -0.04486
       -0.03467
       -0.06057
       -0.07349
       -0.01723
       -0.05607
       -0.04130
       -0.06556
       -0.01798
       -0.05030
       -0.06380
       -0.07102
       -0.05539
       -0.03845
       -0.02749
       -0.02855
       -0.11461
        0.00789
       -0.04865
       -0.06387
       -0.04189
       -0.06022
       -0.03476
       -0.05795
       -0.04472
       -0.03759
       -0.03751
       -0.03653
       -0.06211
       -0.07130
       -0.02077
       -0.06062
       -0.01754
       -0.07424
       -0.05996
       -0.02181
       -0.04505
       -0.04819
       -0.02747
       -0.04774
       -0.03191
       -0.05345
       -0.07314
       -0.05124
       -0.04209
       -0.03996
       -0.04863
       -0.03661
       -0.06008
       -0.00678
       -0.03751
       -0.04280
       -0.04159
       -0.06083
       -0.03595
       -0.06021
       -0.00351
       -0.06079
       -0.06472
       -0.04466
       -0.04973
       -0.02013
       -0.02539
       -0.06581
       -0.01256
       -0.08170
       -0.05756
       -0.03177
       -0.04367
       -0.02354
       -0.04313
       -0.05674
       -0.01177
       -0.06566
       -0.03006
       -0.04646
       -0.05595
       -0.02640
       -0.02397
       -0.04968
       -0.02289
       -0.09969
       -0.05176
       -0.05769
       -0.06593
       -0.08485
       -0.01676
       -0.04857
       -0.03288
       -0.07084
       -0.07199
       -0.03682
       -0.02332
       -0.05677
       -0.03173
       -0.03133
       -0.07410
       -0.08140
       -0.05986
       -0.05537
       -0.06185
       -0.03776
       -0.04325
       -0.02770
       -0.02352
       -0.02003
       -0.02737
       -0.05752
       -0.05107
       -0.02412
       -0.04409
       -0.05433
       -0.04743
       -0.06858
       -0.06920
       -0.04680
       -0.04866
       -0.00473
       -0.03681
       -0.09310
       -0.08855
       -0.00874
       -0.04877
       -0.06904
       -0.06196
       -0.03775
       -0.06150
       -0.06500
       -0.05410
       -0.04733
       -0.02516
       -0.02815
       -0.06004
       -0.09114
       -0.05910
       -0.06143
       -0.03828
       -0.07160
       -0.06172
       -0.04644
       -0.00627
       -0.05295
       -0.07771
       -0.05497
       -0.06309
       -0.03844
       -0.03618
       -0.04567
       -0.02470
       -0.04807
       -0.06263
       -0.04944
       -0.03032
       -0.02784
       -0.04196
       -0.06479
       -0.01994
       -0.07006
       -0.03726
       -0.04702
       -0.08450
       -0.04949
       -0.07633
       -0.02714
       -0.05798
       -0.02200
       -0.06284
       -0.03086
       -0.02875
       -0.01995
       -0.04505
       -0.04969
       -0.03575
       -0.02153
       -0.02081
       -0.06002
       -0.06842
       -0.01968
       -0.08938
       -0.05627
       -0.02258
       -0.04765
       -0.04373
       -0.04898
       -0.05045
       -0.04425
       -0.06072
       -0.07483
       -0.02173
       -0.03509
       -0.02913
       -0.06027
       -0.08955
       -0.06465
       -0.06409
       -0.07144
       -0.03215
       -0.04718
       -0.02902
       -0.03546
       -0.02598
       -0.05737
       -0.07013
       -0.01679
       -0.03150
       -0.09429
       -0.03927
       -0.06966
       -0.04146
       -0.01299
       -0.01098
       -0.07040
       -0.01335
       -0.07618
       -0.05711
       -0.06761
       -0.03766
       -0.07208
       -0.05106
       -0.02300
       -0.05599
       -0.01670
       -0.04027
       -0.05122
       -0.02801
       -0.05934
       -0.05393
       -0.00939
       -0.02979
       -0.01898
       -0.04226
       -0.06100
       -0.04338
       -0.07185
       -0.03080
       -0.03979
       -0.04762
       -0.07349
       -0.01762
       -0.04387
       -0.03575
       -0.08627
       -0.06768
       -0.08067
       -0.07283
       -0.06305
       -0.05433
       -0.05523
       -0.05705
       -0.02575
       -0.05207
       -0.04034
       -0.05772
       -0.03960
       -0.01877
       -0.05487
       -0.03663
       -0.06261
       -0.04721
       -0.04047
       -0.06042
        0.00146
       -0.07726
       -0.04427
       -0.04758
       -0.06120
       -0.03602
       -0.05890
       -0.03174
       -0.04885
       -0.03877
       -0.04848
       -0.04222
       -0.04711
       -0.05986
       -0.05999
       -0.07727
       -0.04033
       -0.07733
       -0.06137
       -0.07537
       -0.03880
       -0.05163
       -0.04600
       -0.04166
       -0.04721
       -0.00966
       -0.03320
       -0.09194
       -0.05316
       -0.05364
       -0.04097
       -0.06799
       -0.08235
       -0.02822
       -0.05484
       -0.05562
       -0.03700
       -0.06200
       -0.06008
       -0.03323
       -0.07147
       -0.02508
       -0.04847
       -0.06314
       -0.01949
       -0.05658
       -0.06376
       -0.03252
       -0.04735
       -0.05326
       -0.03843
       -0.04927
       -0.03454
       -0.07385
       -0.03201
       -0.05821
       -0.07205
       -0.03351
       -0.04738
       -0.08502
       -0.04484
       -0.09453
       -0.05508
       -0.05442
       -0.04247
       -0.06318
       -0.05536
       -0.04255
       -0.05794
       -0.05342
       -0.04351
       -0.04407
       -0.04581
       -0.02174
       -0.04497
       -0.10307
       -0.02815
       -0.06431
       -0.07496
       -0.04574
       -0.01336
       -0.03218
       -0.01578
       -0.04989
        0.00832
       -0.07392
       -0.03143
       -0.06073
       -0.02712
       -0.02206
       -0.06449
       -0.04601
       -0.08819
       -0.06802
       -0.07332
       -0.03937
       -0.05976
       -0.05392
       -0.05934
       -0.01141
       -0.02823
       -0.10356
       -0.01170
       -0.03641
       -0.06870
       -0.03309
       -0.02120
       -0.03764
       -0.06801
       -0.05378
       -0.06635
       -0.05321
       -0.07433
       -0.03900
       -0.03095
       -0.03870
       -0.04274
       -0.04273
       -0.04602
       -0.04203
       -0.04808
       -0.04632
       -0.01763
       -0.05458
       -0.06272
       -0.01856
       -0.05441
       -0.04982
       -0.04755
       -0.03989
       -0.09984
       -0.03243
       -0.04870
       -0.03400
       -0.06048
       -0.03869
       -0.05314
       -0.01639
       -0.06542
       -0.06675
       -0.07298
       -0.07642
       -0.08222
       -0.05659
       -0.09776
       -0.05883
       -0.03245
       -0.04510
       -0.02420
       -0.03362
       -0.05454
       -0.01329
       -0.08527
       -0.05229
       -0.05255
       -0.06773
       -0.05756
       -0.02268
       -0.02731
       -0.04407
       -0.05390
       -0.06458
       -0.04511
       -0.01063
       -0.03650
       -0.05390
       -0.05024
       -0.01593
       -0.00238
       -0.04632
       -0.07154
       -0.02965
       -0.06791
       -0.05981
       -0.03414
       -0.06798
       -0.06933
       -0.05424
       -0.09186
       -0.06266
       -0.05816
       -0.04562
       -0.06682
       -0.06647
       -0.06552
       -0.03578
       -0.00473
       -0.05494
       -0.02401
       -0.04442
       -0.04358
       -0.07871
       -0.06659
       -0.00491
       -0.04433
       -0.03959
       -0.06996
       -0.07790
       -0.06906
       -0.03687
       -0.03790
       -0.00719
       -0.04850
       -0.02244
       -0.02549
       -0.06939
       -0.06379
       -0.04264
       -0.04438
       -0.07027
        0.00098
       -0.05422
       -0.04952
       -0.09777
       -0.06831
       -0.04942
       -0.08524
       -0.03940
       -0.05081
       -0.08517
       -0.04901
       -0.05808
       -0.07754
       -0.04748
       -0.04063
       -0.06017
       -0.05282
       -0.03988
       -0.08457
       -0.02815
       -0.02948
       -0.01818
       -0.06904
       -0.03591
       -0.04590
       -0.07543
       -0.03006
       -0.09027
       -0.05936
       -0.02831
       -0.03716
       -0.02303
       -0.05965
       -0.04234
       -0.01446
       -0.03411
       -0.02934
       -0.05673
       -0.04994
       -0.01539
       -0.05883
       -0.03455
       -0.05049
       -0.06105
       -0.07481
       -0.02047
       -0.03605
       -0.03396
       -0.04401
       -0.06304
       -0.04676
       -0.11104
       -0.04759
       -0.06656
       -0.02622
       -0.04556
       -0.04577
        0.00364
       -0.04167
       -0.06070
       -0.04830
       -0.00231
       -0.02502
       -0.05023
       -0.03219
       -0.02654
       -0.03426
       -0.06675
       -0.06347
       -0.05020
       -0.03426
       -0.04315
       -0.07476
       -0.04089
       -0.07144
       -0.05294
       -0.05902
       -0.03168
       -0.03131
       -0.05999
       -0.07865
       -0.03352
       -0.05327
       -0.04207
       -0.04372
       -0.03304
       -0.02557
       -0.00376
       -0.06124
       -0.08627
       -0.04683
       -0.05253
       -0.10409
       -0.06094
       -0.07780
       -0.06084
       -0.08819
       -0.05779
       -0.05388
       -0.03786
       -0.06758
       -0.01929
       -0.05236
       -0.01572
       -0.05078
       -0.05607
       -0.07539
       -0.05842
       -0.02569
       -0.04867
       -0.03247
       -0.09153
       -0.04199
       -0.04324
       -0.03829
       -0.02883
       -0.03713
       -0.02860
       -0.00944
       -0.05796
       -0.02065
       -0.04731
       -0.07596
       -0.06772
       -0.03036
       -0.05509
       -0.00684
       -0.01795
       -0.08759
       -0.05918
       -0.05855
       -0.05038
       -0.04605
       -0.05325
       -0.04027
       -0.03937
       -0.07020
       -0.08128
       -0.05434
       -0.04224
       -0.04428
       -0.07076
       -0.00023
       -0.01073
       -0.08211
       -0.07088
       -0.03387
       -0.04024
       -0.04718
       -0.04214
       -0.07394
       -0.03453
       -0.02996
       -0.05172
       -0.03163
       -0.03412
       -0.05022
       -0.01429
       -0.05345
       -0.08515
       -0.03247
       -0.00874
       -0.04023
       -0.05969
       -0.07955
       -0.03815
       -0.04763
       -0.02075
       -0.02642
       -0.07230
       -0.00340
       -0.04054
       -0.10003
       -0.03637
       -0.04884
       -0.05013
       -0.04344
       -0.04456
       -0.04999
       -0.03319
       -0.03175
       -0.05327
       -0.09559
       -0.01432
       -0.05282
       -0.10173
       -0.01023
       -0.05100
       -0.07609
       -0.03062
       -0.00960
       -0.03970
       -0.04834
       -0.08026
       -0.06048
       -0.05805
       -0.03835
       -0.06270
       -0.05106
       -0.02936
       -0.04490
       -0.03896
       -0.09920
       -0.06914
       -0.07137
       -0.04394
       -0.02552
        0.00319
       -0.03150
       -0.08655
       -0.05829
       -0.11493
       -0.02542
       -0.00941
       -0.04335
       -0.02135
       -0.00734
        0.01419
       -0.04608
       -0.05438
       -0.03433
       -0.05442
       -0.08127
       -0.04209
       -0.05098
       -0.05515
       -0.04695
       -0.05903
       -0.08166
       -0.02193
       -0.01558
       -0.04734
       -0.05203
       -0.04042
       -0.07110
       -0.05551
       -0.04362
       -0.03480
       -0.03385
       -0.04566
       -0.07164
       -0.07167
       -0.03732
       -0.03967
       -0.02219
       -0.03791
       -0.07293
       -0.05278
       -0.05408
       -0.06562
       -0.09312
       -0.06705
       -0.07266
       -0.05074
       -0.08747
       -0.08040
       -0.05788
       -0.05907
       -0.04111
       -0.04988
       -0.03845
       -0.02448
       -0.06215
       -0.03482
       -0.06431
       -0.04337
       -0.10078
       -0.07610
       -0.07260
       -0.03029
       -0.07939
       -0.04494
       -0.05280
       -0.03445
       -0.07075
       -0.05239
       -0.07437
       -0.05994
       -0.01350
       -0.05868
       -0.02441
       -0.03495
       -0.08848
       -0.05895
       -0.05626
       -0.04459
       -0.04375
       -0.05911
       -0.06438
       -0.01164
       -0.06469
       -0.06270
       -0.06568
       -0.06112
       -0.03307
       -0.06209
       -0.05106
       -0.07349
       -0.06433
       -0.05318
       -0.05840
       -0.06999
       -0.06200
       -0.01746
       -0.07646
       -0.04947
       -0.05246
       -0.06418
       -0.05262
       -0.05249
       -0.04634
       -0.06560
       -0.03987
       -0.05611
       -0.03470
       -0.03393
       -0.03209
       -0.02559
       -0.03618
       -0.04191
       -0.05624
       -0.07537
       -0.05489
       -0.05990
       -0.04202
       -0.06855
       -0.05433
       -0.05704
       -0.06686
       -0.06807
        0.00060
       -0.05590
       -0.08574
       -0.03187
       -0.02814
       -0.02736
       -0.05131
       -0.07537
       -0.05038
       -0.07603
       -0.02261
       -0.05965
       -0.04268
       -0.02403
       -0.02456
       -0.11203
       -0.02073
       -0.06138
       -0.06301
       -0.00351
       -0.04135
       -0.02002
       -0.02623
       -0.07088
       -0.03536
       -0.06338
       -0.04343
       -0.01664
        0.01349
       -0.02279
       -0.03988
       -0.05657
       -0.09379
       -0.08499
       -0.04420
       -0.06937
       -0.02719
       -0.02864
       -0.03291
       -0.06180
       -0.07676
       -0.08809
       -0.02306
       -0.06091
       -0.05800
       -0.02025
       -0.03081
       -0.04009
       -0.04992
       -0.06024
       -0.07960
       -0.05219
       -0.07833
       -0.07122
       -0.02542
       -0.02461
       -0.02441
       -0.06477
       -0.05262
       -0.05535
       -0.02799
       -0.07114
       -0.07224
       -0.06790
       -0.09057
       -0.05895
       -0.04121
       -0.05441
       -0.02623
       -0.03489
       -0.05872
       -0.07332
       -0.02220
       -0.05057
       -0.04905
       -0.05278
       -0.05881
       -0.05825
       -0.02097
       -0.06093
       -0.10641
       -0.04459
       -0.04833
       -0.07699
       -0.06713
       -0.08982
       -0.04661
       -0.03991
       -0.05206
       -0.04122
       -0.04399
       -0.06215
       -0.03266
       -0.02452
       -0.01625
       -0.05166
       -0.04653
       -0.04759
       -0.07574
       -0.04826
       -0.04441
       -0.02861
       -0.03916
       -0.02999
       -0.06411
       -0.06085
       -0.08285
       -0.05731
       -0.05281
       -0.05406
       -0.07134
       -0.03237
       -0.08839
       -0.06345
       -0.03702
       -0.06455
       -0.04619
       -0.06832
       -0.07927
       -0.06564
       -0.03628
       -0.03166
       -0.08178
       -0.04711
       -0.02920
       -0.05509
       -0.05463
       -0.05784
       -0.06114
       -0.00655
       -0.06114
       -0.07833
       -0.04228
       -0.05188
       -0.07282
       -0.04907
       -0.04840
       -0.07777
       -0.04937
       -0.06922
       -0.06761
       -0.03305
       -0.08191
       -0.03961
       -0.07495
       -0.05456
       -0.04321
       -0.01558
       -0.05579
       -0.06155
       -0.06722
       -0.05563
       -0.04409
       -0.04749
       -0.04094
       -0.08343
       -0.02240
       -0.05649
       -0.06781
       -0.05800
       -0.03479
       -0.02652
       -0.08648
       -0.03525
       -0.03000
       -0.06001
       -0.04388
       -0.06294
       -0.02859
       -0.02551
       -0.02038
       -0.07202
       -0.07714
       -0.06419
       -0.04682
       -0.09894
       -0.03928
       -0.07055
       -0.05540
       -0.04407
       -0.05056
       -0.04130
       -0.06494
       -0.05434
       -0.04270
       -0.06450
       -0.04989
       -0.06365
       -0.05032
       -0.03540
       -0.01196
       -0.05535
       -0.08353
       -0.09141
       -0.05089
       -0.08898
       -0.03807
       -0.04096
       -0.04160
       -0.07009
       -0.04963
       -0.09808
       -0.06265
       -0.02808
       -0.03190
       -0.05400
       -0.08202
       -0.06403
       -0.06428
       -0.06912
       -0.08279
       -0.04137
       -0.09057
       -0.03617
       -0.04184
       -0.02395
       -0.01509
       -0.05263
       -0.06391
       -0.03670
       -0.06446
       -0.04828
       -0.05737
       -0.05223
       -0.06500
       -0.05593
       -0.03914
       -0.02121
       -0.04931
       -0.06689
       -0.05272
       -0.02746
       -0.02995
       -0.05504
       -0.06197
       -0.06308
       -0.05263
       -0.01670
       -0.03547
       -0.07820
       -0.10804
       -0.05375
       -0.05986
       -0.07469
       -0.05967
       -0.09243
       -0.05051
       -0.08233
       -0.06118
       -0.05268
       -0.05531
       -0.03002
       -0.05365
       -0.05558
       -0.03296
       -0.06199
       -0.07154
       -0.06004
       -0.06186
       -0.04053
       -0.08195
       -0.06753
       -0.07873
       -0.03560
       -0.07021
       -0.07780
       -0.05619
       -0.02886
       -0.06813
       -0.07798
       -0.04091
       -0.02113
       -0.09087
       -0.06803
       -0.08066
       -0.07962
       -0.05672
       -0.06123
       -0.07099
       -0.02335
       -0.03446
       -0.03127
       -0.03536
       -0.04804
       -0.04937
       -0.03989
       -0.05708
       -0.06995
       -0.03500
       -0.03176
       -0.09301
       -0.09452
       -0.04998
       -0.02012
       -0.08292
       -0.05665
       -0.05336
       -0.03150
       -0.04877
       -0.05490
       -0.01383
       -0.06382
       -0.04497
       -0.10285
       -0.05412
       -0.06624
       -0.04362
       -0.04753
       -0.06646
       -0.09039
       -0.05677
       -0.05382
       -0.06241
       -0.10000
       -0.03801
       -0.07355
       -0.06031
       -0.06651
       -0.02591
       -0.05722
       -0.04173
       -0.03455
       -0.10265
       -0.03300
       -0.04370
       -0.06465
       -0.03463
       -0.04675
       -0.06905
       -0.03065
       -0.05084
       -0.03926
       -0.06817
       -0.06568
       -0.03659
       -0.07808
       -0.05107
       -0.07747
       -0.06508
       -0.02522
       -0.06725
       -0.04425
       -0.03247
       -0.07168
       -0.08627
       -0.03996
       -0.06256
       -0.05422
       -0.05710
       -0.04453
       -0.06608
       -0.05101
       -0.06321
       -0.07266
       -0.08381
       -0.03790
       -0.06940
       -0.04776
       -0.03429
       -0.03930
       -0.05417
       -0.11160
       -0.03486
       -0.05091
       -0.03690
       -0.04839
       -0.03267
       -0.05562
       -0.03406
       -0.07504
       -0.06195
       -0.03417
       -0.04878
       -0.07851
       -0.04739
       -0.03563
       -0.03132
       -0.04637
       -0.04706
       -0.06892
       -0.06621
       -0.05424
       -0.05327
       -0.03963
       -0.07769
       -0.02842
       -0.08058
       -0.06533
       -0.05658
       -0.06487
       -0.06273
       -0.04030
       -0.05124
       -0.02646
       -0.06528
       -0.04509
       -0.05324
       -0.05902
       -0.02386
       -0.06113
       -0.05867
       -0.03601
       -0.04735
       -0.03929
       -0.05236
       -0.06609
       -0.05219
       -0.04912
       -0.05183
       -0.04180
       -0.05235
       -0.06052
       -0.06648
       -0.02294
       -0.05580
       -0.02747
       -0.07567
       -0.06941
       -0.06101
       -0.03638
       -0.07434
       -0.02137
       -0.06022
       -0.05382
       -0.02753
       -0.07867
       -0.02785
       -0.04918
       -0.08194
       -0.06285
       -0.05504
       -0.02685
       -0.05397
       -0.07282
       -0.06111
       -0.04274
       -0.02409
       -0.06462
       -0.05694
       -0.06167
       -0.03572
       -0.08802
       -0.04444
       -0.03283
       -0.04003
       -0.02825
       -0.04331
       -0.06312
       -0.05556
       -0.01900
       -0.07681
       -0.07623
       -0.04838
       -0.05648
       -0.05523
       -0.06592
       -0.06518
       -0.05894
       -0.05232
       -0.08954
       -0.06439
       -0.08794
       -0.05364
       -0.07824
       -0.03687
       -0.01682
       -0.06307
       -0.00178
       -0.04066
       -0.08823
       -0.03835
       -0.02812
       -0.03917
       -0.03553
       -0.07955
       -0.04627
       -0.04635
       -0.05661
       -0.06434
       -0.08366
       -0.02735
       -0.03017
       -0.08462
       -0.06878
       -0.06052
       -0.07120
       -0.02067
       -0.04704
       -0.09506
       -0.05965
       -0.04465
       -0.05305
       -0.06400
       -0.06565
       -0.03572
       -0.05543
       -0.06677
       -0.07264
       -0.04543
       -0.02533
       -0.05306
       -0.08935
       -0.07275
       -0.08567
       -0.03035
       -0.07799
       -0.05869
       -0.05088
       -0.02352
       -0.07202
       -0.04043
       -0.07426
       -0.06654
       -0.08769
       -0.09053
       -0.06057
       -0.06706
       -0.06710
       -0.05103
       -0.05761
       -0.07121
       -0.09513
       -0.03158
       -0.05802
       -0.05232
       -0.04037
       -0.03179
       -0.06069
       -0.04253
       -0.09015
       -0.07978
       -0.04452
       -0.06869
       -0.04322
       -0.06893
       -0.05872
       -0.02629
       -0.04508
       -0.05056
       -0.06914
       -0.02640
       -0.04816
       -0.05474
       -0.04763
       -0.08166
       -0.05905
       -0.04238
       -0.03823
       -0.04423
       -0.03357
       -0.06163
       -0.05788
       -0.07547
       -0.07221
       -0.06259
       -0.01957
       -0.09716
       -0.04735
       -0.03516
       -0.04489
       -0.07261
       -0.05393
       -0.04374
       -0.07110
       -0.03239
       -0.05546
       -0.07335
       -0.06013
       -0.07161
       -0.06498
       -0.06538
       -0.05489
       -0.06245
       -0.04521
       -0.05054
       -0.05460
       -0.07852
       -0.02911
       -0.03249
       -0.04684
       -0.05934
       -0.04903
       -0.07805
       -0.04088
       -0.09521
       -0.04041
       -0.08631
       -0.05170
       -0.06605
       -0.07918
       -0.05817
       -0.07066
       -0.03694
       -0.05806
       -0.05492
       -0.09847
       -0.04223
       -0.03694
       -0.05878
       -0.03608
       -0.02568
       -0.08353
       -0.06500
       -0.04207
       -0.03005
       -0.04522
       -0.04311
       -0.05837
       -0.05580
       -0.01664
       -0.07434
       -0.04737
       -0.03991
       -0.04837
       -0.07283
       -0.07422
       -0.05327
       -0.05369
       -0.02709
       -0.03589
       -0.03568
       -0.06618
       -0.05611
       -0.05585
       -0.05147
       -0.08547
       -0.06550
       -0.03020
       -0.09020
       -0.07545
       -0.07655
       -0.05231
       -0.06190
       -0.04764
       -0.06283
       -0.08632
       -0.04403
       -0.04633
       -0.07828
       -0.06250
       -0.02370
       -0.07435
       -0.07658
       -0.06404
       -0.02320
       -0.05968
       -0.07549
       -0.06384
       -0.07261
       -0.03675
       -0.06431
       -0.06752
       -0.05471
       -0.05995
       -0.09966
       -0.09041
       -0.06288
       -0.07099
       -0.08149
       -0.00375
       -0.08915
       -0.08474
       -0.05329
       -0.06240
       -0.07519
       -0.05372
       -0.05330
       -0.06247
       -0.04696
       -0.03930
       -0.04338
       -0.06115
       -0.08020
       -0.08988
       -0.09959
       -0.03499
       -0.03578
       -0.05880
       -0.06982
       -0.05662
       -0.11295
       -0.09466
       -0.08409
       -0.06067
       -0.03678
       -0.04496
       -0.06726
       -0.04644
       -0.02194
       -0.06087
       -0.05951
       -0.03196
       -0.04693
       -0.07278
       -0.06451
       -0.08381
       -0.03123
       -0.06659
       -0.02972
       -0.06952
       -0.04372
       -0.04358
       -0.06262
       -0.01180
       -0.06543
       -0.07541
       -0.02935
       -0.02196
       -0.02043
       -0.02992
       -0.02460
       -0.07722
       -0.02417
       -0.02993
       -0.06617
       -0.05025
       -0.04464
       -0.04547
       -0.05776
       -0.05296
       -0.09301
       -0.05610
       -0.05009
       -0.02290
       -0.04926
       -0.03734
       -0.05756
       -0.08161
       -0.05475
       -0.05287
       -0.05282
       -0.04387
       -0.05112
       -0.00990
       -0.06967
       -0.07795
       -0.09480
       -0.07858
       -0.07672
       -0.04280
       -0.04899
       -0.03995
       -0.05520
       -0.05090
       -0.07901
       -0.04533
       -0.07678
       -0.04981
       -0.05776
       -0.07953
       -0.03293
       -0.08274
       -0.06913
       -0.09301
       -0.08320
       -0.07155
       -0.05785
       -0.07448
       -0.06951
       -0.04067
       -0.04843
       -0.05221
       -0.02457
       -0.06195
       -0.04709
       -0.05835
       -0.02674
       -0.03572
       -0.05824
       -0.03449
       -0.04400
       -0.06193
       -0.04986
       -0.07521
       -0.10296
       -0.09592
       -0.07900
       -0.09268
       -0.07543
       -0.06550
       -0.04088
       -0.07393
       -0.04383
       -0.05322
       -0.04602
       -0.07184
       -0.08964
       -0.00557
       -0.06335
       -0.05555
       -0.09245
       -0.03690
       -0.03327
       -0.06690
       -0.04972
       -0.07348
       -0.06581
       -0.07090
       -0.05062
       -0.05525
       -0.09128
       -0.04884
       -0.08522
       -0.06575
       -0.05658
       -0.07500
       -0.06672
       -0.06778
       -0.07544
       -0.00765
       -0.03600
       -0.05127
       -0.04502
       -0.05183
       -0.09554
       -0.07578
       -0.03810
       -0.05574
       -0.06830
       -0.04165
       -0.08206
       -0.03586
       -0.06036
       -0.07577
       -0.04387
       -0.06361
       -0.01552
       -0.06198
       -0.04481
       -0.06123
       -0.06563
       -0.10055
       -0.06635
       -0.02625
       -0.08506
       -0.04986
       -0.06318
       -0.06989
       -0.08611
       -0.09195
       -0.06664
       -0.10123
       -0.05299
       -0.04661
        0.00000
       -0.05329
       -0.06217
       -0.04759
       -0.04924
       -0.07069
       -0.07262
       -0.03802
       -0.06994
       -0.04792
       -0.04599
       -0.04461
       -0.04700
       -0.07537
       -0.02646
       -0.08091
       -0.02528
       -0.05327
       -0.04062
       -0.04786
       -0.07151
       -0.07699
       -0.04890
       -0.04785
       -0.09362
       -0.05250
       -0.08226
       -0.05611
       -0.02818
       -0.05448
       -0.06616
       -0.01339
       -0.05342
       -0.03290
       -0.06728
       -0.05155
       -0.06999
       -0.08252
       -0.05387
       -0.06917
       -0.04432
       -0.03989
       -0.06622
       -0.08088
       -0.08401
       -0.05881
       -0.05083
       -0.04933
       -0.10014
       -0.07659
       -0.02493
       -0.06626
       -0.08856
       -0.06955
       -0.04215
       -0.05160
       -0.06495
       -0.06713
       -0.05902
       -0.04754
       -0.07401
       -0.05347
       -0.05786
       -0.03738
       -0.05296
       -0.04635
       -0.04295
       -0.05141
       -0.04776
       -0.09941
       -0.08253
       -0.07162
       -0.03662
       -0.03508
       -0.03239
       -0.04491
       -0.07185
       -0.06126
       -0.03533
       -0.03041
       -0.09284
       -0.05427
       -0.06961
       -0.07843
       -0.04058
       -0.03556
       -0.06599
       -0.02700
       -0.05074
       -0.07504
       -0.07285
       -0.06037
       -0.04933
       -0.07885
       -0.05282
       -0.07121
       -0.01945
       -0.06967
       -0.07400
       -0.07385
       -0.04154
       -0.07018
       -0.05798
       -0.02655
       -0.05521
       -0.05575
       -0.03020
       -0.04897
       -0.05974
       -0.07692
       -0.07321
       -0.09623
       -0.06762
       -0.06140
       -0.04159
       -0.04514
       -0.02811
       -0.05668
       -0.09473
       -0.05102
       -0.02739
       -0.05992
       -0.06530
       -0.08912
       -0.07715
       -0.07149
       -0.02408
       -0.06958
       -0.00726
       -0.05069
       -0.04507
       -0.07845
       -0.03623
       -0.09987
       -0.07123
       -0.04017
       -0.08375
       -0.06075
       -0.07634
       -0.07676
       -0.03812
       -0.06150
       -0.04136
       -0.07496
       -0.01031
       -0.08696
       -0.05408
       -0.06008
       -0.07665
       -0.06254
       -0.09697
       -0.04692
       -0.04936
       -0.07383
       -0.09184
       -0.06527
       -0.06925
       -0.08611
       -0.06620
       -0.01811
       -0.05791
       -0.05173
       -0.04626
       -0.04386
       -0.05512
       -0.06252
       -0.06854
       -0.05164
       -0.05769
       -0.02492
       -0.04274
       -0.02829
       -0.06137
       -0.03438
       -0.07705
       -0.05184
       -0.05853
       -0.05095
       -0.06656
       -0.07618
       -0.08337
       -0.08873
       -0.07939
       -0.03318
       -0.07773
       -0.04856
       -0.09088
       -0.04728
       -0.04206
       -0.07144
       -0.06525
       -0.00658
       -0.07442
       -0.06394
       -0.06736
       -0.07913
       -0.07950
       -0.06846
       -0.04250
       -0.05027
       -0.06561
       -0.07946
       -0.04870
       -0.08196
       -0.07783
       -0.02792
       -0.05085
       -0.07354
       -0.07366
       -0.08265
       -0.06590
       -0.04311
       -0.08226
       -0.03650
       -0.04674
       -0.04899
       -0.08295
       -0.04868
       -0.07897
       -0.05059
       -0.07342
       -0.05629
       -0.04024
       -0.05246
       -0.04553
       -0.04077
       -0.05738
       -0.06642
       -0.05564
       -0.09672
       -0.06445
       -0.08412
       -0.06878
       -0.06638
       -0.04704
       -0.06916
       -0.02122
       -0.05553
       -0.04790
       -0.03183
       -0.06822
       -0.08644
       -0.02728
       -0.08441
       -0.02148
       -0.05929
       -0.05910
       -0.06155
       -0.02762
       -0.06390
       -0.05393
       -0.03832
       -0.07107
       -0.06925
       -0.03480
       -0.06055
       -0.06049
       -0.06685
       -0.04752
       -0.09659
       -0.06034
       -0.04665
       -0.07476
       -0.03445
       -0.06044
       -0.05076
       -0.06692
       -0.03638
       -0.06701
       -0.08912
       -0.05764
       -0.05977
       -0.06241
       -0.04100
       -0.06375
       -0.04236
       -0.03671
       -0.06968
       -0.08521
       -0.09155
       -0.05434
       -0.06996
       -0.04367
       -0.06137
       -0.06765
       -0.06685
       -0.05712
       -0.05799
       -0.01273
       -0.02484
       -0.05758
       -0.06400
       -0.04544
       -0.11622
       -0.08000
       -0.06093
       -0.06455
       -0.02470
       -0.07060
       -0.07712
       -0.05018
       -0.04506
       -0.03712
       -0.03561
       -0.03190
       -0.04268
       -0.06142
       -0.05063
       -0.06849
       -0.08290
       -0.05616
       -0.05145
       -0.00185
       -0.05962
       -0.07264
       -0.05566
       -0.07472
       -0.05953
       -0.05360
       -0.06343
       -0.06369
       -0.05831
       -0.07947
       -0.04251
       -0.06305
       -0.06704
       -0.06096
       -0.03335
       -0.08340
       -0.03382
       -0.07392
       -0.05656
       -0.04251
       -0.06089
       -0.08745
       -0.04991
       -0.06883
       -0.06610
       -0.03852
       -0.04356
       -0.10505
       -0.05665
       -0.05804
       -0.02966
       -0.05912
       -0.04334
       -0.05591
       -0.05679
       -0.05888
       -0.05543
       -0.06308
       -0.04985
       -0.07974
       -0.00154
       -0.02317
       -0.08117
       -0.12104
       -0.04103
       -0.07022
       -0.08237
       -0.05303
       -0.06851
       -0.06445
       -0.05733
       -0.06706
       -0.06237
       -0.06123
       -0.06852
       -0.04054
       -0.03337
       -0.05065
       -0.03495
       -0.06960
       -0.06324
       -0.04036
       -0.05267
       -0.04371
       -0.07313
       -0.05766
       -0.07668
       -0.06328
       -0.05937
       -0.03753
       -0.05552
       -0.04753
       -0.05267
       -0.02504
       -0.04933
       -0.09105
       -0.06347
       -0.06016
       -0.04120
       -0.08377
       -0.06902
       -0.07280
       -0.05889
       -0.04638
       -0.08308
       -0.07594
       -0.02851
       -0.04272
       -0.06090
       -0.02094
       -0.05802
       -0.04274
       -0.06994
       -0.08307
       -0.07789
       -0.04940
       -0.05570
       -0.09249
       -0.05607
       -0.05999
       -0.01797
       -0.07936
       -0.08307
       -0.04232
       -0.06395
       -0.03010
       -0.09866
       -0.06542
       -0.05672
       -0.06801
       -0.07455
       -0.05203
       -0.08009
       -0.06264
       -0.05540
       -0.10164
       -0.06875
       -0.06374
       -0.05697
       -0.03326
       -0.02573
       -0.05567
       -0.07051
       -0.05535
       -0.05790
       -0.08084
       -0.07846
       -0.03864
       -0.08071
       -0.04811
       -0.08100
       -0.05873
       -0.05432
       -0.04261
       -0.04061
       -0.06413
       -0.04000
       -0.04855
       -0.08310
       -0.05481
       -0.09968
       -0.07827
       -0.06607
       -0.03698
       -0.03834
       -0.04488
       -0.10135
       -0.07898
       -0.07755
       -0.09807
       -0.03759
       -0.01656
       -0.05347
       -0.06804
       -0.05114
       -0.07773
       -0.05321
       -0.07882
       -0.02991
       -0.02400
       -0.03939
       -0.04102
       -0.05604
       -0.06473
       -0.10542
       -0.04110
       -0.04847
       -0.01621
       -0.06167
       -0.07793
       -0.04096
       -0.03514
       -0.05757
       -0.07683
       -0.06727
       -0.07868
       -0.05354
       -0.04366
       -0.04021
       -0.07771
       -0.07243
       -0.06346
       -0.06131
       -0.06917
       -0.05320
       -0.03365
       -0.05794
       -0.06961
       -0.07750
       -0.03812
       -0.04938
       -0.02312
       -0.07116
       -0.07349
       -0.06645
       -0.04100
       -0.05635
       -0.06328
       -0.04426
       -0.12092
       -0.05696
       -0.05435
       -0.05649
       -0.11385
       -0.06136
       -0.06744
       -0.08661
       -0.05677
       -0.08220
       -0.05837
       -0.07195
       -0.06766
       -0.06652
       -0.08404
       -0.04198
       -0.06793
       -0.07872
       -0.08368
       -0.04423
       -0.10633
       -0.09540
       -0.08989
       -0.04833
       -0.03888
       -0.08334
       -0.02648
       -0.04862
       -0.06505
       -0.04198
       -0.07992
       -0.06550
       -0.08564
       -0.05370
       -0.05982
       -0.03332
       -0.10804
       -0.07542
       -0.07702
       -0.05860
       -0.05854
       -0.07530
       -0.07069
       -0.04912
       -0.06572
       -0.05379
       -0.06942
       -0.07920
       -0.09655
       -0.05508
       -0.05767
       -0.09787
       -0.03920
       -0.04178
       -0.06931
       -0.07337
       -0.05228
       -0.03404
       -0.07821
       -0.06963
       -0.10365
       -0.05786
       -0.06342
       -0.06544
       -0.06464
       -0.06547
       -0.05262
       -0.08057
       -0.06731
       -0.02277
       -0.05275
       -0.02093
       -0.08290
       -0.04632
       -0.03691
       -0.07609
       -0.08563
       -0.08876
       -0.05918
       -0.05188
       -0.01995
       -0.02511
       -0.08674
       -0.05806
       -0.08604
       -0.05134
       -0.06765
       -0.10910
       -0.04771
       -0.08591
       -0.10015
       -0.05237
       -0.08088
       -0.06652
       -0.04333
       -0.07646
       -0.04500
       -0.06227
       -0.07216
       -0.08793
       -0.05081
       -0.08172
       -0.07070
       -0.02895
       -0.06505
       -0.04769
       -0.02824
       -0.10924
       -0.08717
       -0.05567
       -0.08202
       -0.05084
       -0.00974
       -0.05675
       -0.04609
       -0.07397
       -0.10773
       -0.09400
       -0.09186
       -0.04950
       -0.05138
       -0.04812
       -0.01615
       -0.08122
       -0.04883
       -0.12515
       -0.00057
       -0.03590
       -0.05571
       -0.04846
       -0.04256
       -0.05739
       -0.01832
       -0.09405
       -0.08308
       -0.03405
       -0.08437
       -0.08245
       -0.07482
       -0.04410
       -0.07406
       -0.03462
       -0.08494
       -0.07564
       -0.04476
       -0.05326
       -0.03429
       -0.08449
       -0.05924
       -0.03047
       -0.07695
       -0.06345
       -0.04148
       -0.05551
       -0.04632
       -0.07611
       -0.06804
       -0.06124
       -0.06767
       -0.03636
       -0.07285
       -0.06998
       -0.09687
       -0.07301
       -0.09837
       -0.08446
       -0.04858
       -0.07689
       -0.08788
       -0.09227
       -0.06105
       -0.06802
       -0.06797
       -0.07614
       -0.03765
       -0.04517
       -0.07280
       -0.04171
       -0.04326
       -0.06536
       -0.07403
       -0.05291
       -0.02904
       -0.02574
       -0.05181
       -0.06844
       -0.02407
       -0.03233
       -0.07769
       -0.03181
       -0.08060
       -0.04036
       -0.04494
       -0.05537
       -0.06353
       -0.07672
       -0.06609
       -0.08877
       -0.05695
       -0.07719
       -0.06724
       -0.06133
       -0.08318
       -0.05956
       -0.02713
       -0.00403
       -0.04463
       -0.04664
       -0.04525
       -0.05765
       -0.03821
       -0.08946
       -0.06281
       -0.05109
       -0.04710
       -0.07656
       -0.00578
       -0.06144
       -0.07383
       -0.05092
       -0.09333
       -0.07190
       -0.06493
       -0.06103
       -0.02598
       -0.06241
       -0.08659
       -0.04914
       -0.06032
       -0.09987
       -0.06269
       -0.06269
       -0.09776
       -0.10602
       -0.04321
       -0.05229
       -0.03520
       -0.07618
       -0.07395
       -0.03488
       -0.04806
       -0.04264
       -0.10188
       -0.07846
       -0.08376
       -0.03449
       -0.04607
       -0.10700
       -0.05939
       -0.09507
       -0.07886
       -0.06572
       -0.10140
       -0.04978
       -0.01980
       -0.06584
       -0.04515
       -0.04616
       -0.09260
       -0.08635
       -0.02867
       -0.06433
       -0.07371
       -0.05499
       -0.05954
       -0.01497
       -0.05274
       -0.08594
       -0.08245
       -0.07989
       -0.05657
       -0.04457
       -0.03557
       -0.02468
       -0.04598
       -0.04215
       -0.11020
       -0.08345
       -0.08742
       -0.04593
       -0.07055
       -0.07945
       -0.07165
       -0.10088
       -0.08128
       -0.12749
       -0.03738
       -0.02197
       -0.04759
       -0.07993
       -0.04646
       -0.02905
       -0.07179
       -0.09721
       -0.06969
       -0.07666
       -0.05928
       -0.05591
       -0.06615
       -0.06150
       -0.06184
       -0.08888
       -0.09082
       -0.08287
       -0.03688
       -0.05019
       -0.04780
       -0.03818
       -0.09759
       -0.04958
       -0.05669
       -0.02799
       -0.03662
       -0.07901
       -0.06114
       -0.07958
       -0.05111
       -0.03674
       -0.08161
       -0.06366
       -0.08106
       -0.04743
       -0.09004
       -0.06418
       -0.05493
       -0.03985
       -0.03925
       -0.06757
       -0.05822
       -0.10088
       -0.10557
       -0.05007
       -0.08165
       -0.07478
       -0.06220
       -0.04037
       -0.07475
       -0.03867
       -0.05910
       -0.08961
       -0.09672
       -0.07987
       -0.04181
       -0.06107
       -0.07600
       -0.05167
       -0.05344
       -0.05129
       -0.09908
       -0.03386
       -0.08952
       -0.04941
       -0.07362
       -0.07237
       -0.05689
       -0.05554
       -0.03157
       -0.06209
       -0.06871
       -0.11998
       -0.05507
       -0.08255
       -0.05051
       -0.06668
       -0.04779
       -0.08161
       -0.05791
       -0.07287
       -0.05223
       -0.05385
       -0.06968
       -0.07861
       -0.08702
       -0.07899
       -0.07261
       -0.06503
       -0.05602
       -0.04209
       -0.07579
       -0.05387
       -0.07475
       -0.07104
       -0.06859
       -0.06114
       -0.07398
       -0.05161
       -0.03564
       -0.04743
       -0.04419
       -0.06401
       -0.03685
       -0.06585
       -0.08304
       -0.07673
       -0.08026
       -0.06686
       -0.10388
       -0.08366
       -0.02911
       -0.08923
       -0.05103
       -0.02539
       -0.07633
       -0.06190
       -0.02899
       -0.04776
       -0.08728
       -0.08404
       -0.01568
       -0.05910
       -0.07023
       -0.05367
       -0.10054
       -0.03141
       -0.05362
       -0.09444
       -0.05215
       -0.05696
       -0.07821
       -0.09899
       -0.03352
       -0.08222
       -0.11206
       -0.06713
       -0.07007
       -0.06389
       -0.07360
       -0.07872
       -0.06404
       -0.08041
       -0.05970
       -0.05395
       -0.03842
       -0.03638
       -0.03671
       -0.10156
       -0.08636
       -0.07911
       -0.08701
       -0.05868
       -0.10023
       -0.05239
       -0.06894
       -0.09290
       -0.05985
       -0.14403
       -0.04708
       -0.07735
       -0.04465
       -0.03759
       -0.06495
       -0.07057
       -0.05142
       -0.06508
       -0.08761
       -0.06013
       -0.08510
       -0.05221
       -0.07383
       -0.06724
       -0.07294
       -0.09672
       -0.06511
       -0.06745
       -0.05978
       -0.05907
       -0.02261
       -0.07567
       -0.07548
       -0.08154
       -0.06259
       -0.07334
       -0.08591
       -0.07001
       -0.07209
       -0.09555
       -0.02917
       -0.05729
       -0.06730
       -0.06521
       -0.04046
       -0.02838
       -0.03292
       -0.05025
       -0.04041
       -0.05506
       -0.07956
       -0.06329
       -0.05313
       -0.03216
       -0.10428
       -0.09117
       -0.03490
       -0.07213
       -0.04896
       -0.06225
       -0.07404
       -0.04967
       -0.07151
       -0.03839
       -0.06573
       -0.09917
       -0.08056
       -0.06629
       -0.06989
       -0.08727
       -0.07947
       -0.06045
       -0.06279
       -0.06031
       -0.11158
       -0.05793
       -0.10166
       -0.07396
       -0.05272
       -0.06115
       -0.07649
       -0.08342
       -0.08195
       -0.09751
       -0.04822
       -0.05717
       -0.05758
       -0.06138
       -0.04877
       -0.08756
       -0.06492
       -0.04691
        0.00275
       -0.03453
       -0.03990
       -0.09271
       -0.06822
       -0.04569
       -0.08545
       -0.08967
       -0.05911
       -0.04014
       -0.10989
       -0.07241
       -0.04951
       -0.06643
       -0.04358
       -0.05578
       -0.03512
       -0.02937
       -0.06532
       -0.07746
       -0.04238
       -0.08200
       -0.07535
       -0.02573
       -0.13675
       -0.06103
       -0.01614
       -0.05188
       -0.10982
       -0.08703
       -0.02592
       -0.07467
       -0.04048
       -0.09264
       -0.04549
       -0.07022
       -0.02701
       -0.05272
       -0.07125
       -0.08375
       -0.05698
       -0.02704
       -0.06387
       -0.06970
       -0.07469
       -0.04912
       -0.07535
       -0.08494
       -0.04416
       -0.06144
       -0.07811
       -0.11452
       -0.04014
       -0.06282
       -0.11118
       -0.07346
       -0.10762
       -0.05234
       -0.04960
       -0.03941
       -0.06636
       -0.05392
       -0.08786
       -0.05404
       -0.02289
       -0.07837
       -0.06383
       -0.07436
       -0.05820
       -0.08480
       -0.09398
       -0.09099
       -0.10589
       -0.09196
       -0.03443
       -0.08862
       -0.03819
       -0.13838
       -0.06038
       -0.08258
       -0.04223
       -0.04915
       -0.06992
       -0.07048
       -0.06705
       -0.06055
       -0.08093
       -0.06256
       -0.07773
       -0.07030
       -0.05684
       -0.03960
       -0.06077
       -0.06500
       -0.07715
       -0.09736
       -0.04282
       -0.05222
       -0.00730
       -0.06157
       -0.09961
       -0.05097
       -0.04118
       -0.05443
       -0.06521
       -0.05195
       -0.07520
       -0.06837
       -0.04325
       -0.05095
       -0.07950
       -0.06614
       -0.06591
       -0.05027
       -0.06623
       -0.06349
       -0.09180
       -0.08715
       -0.07618
       -0.05190
       -0.09467
       -0.06940
       -0.07351
       -0.08509
       -0.05507
       -0.07068
       -0.06532
       -0.09490
       -0.08893
       -0.07282
       -0.06797
       -0.05510
       -0.09464
       -0.09345
       -0.05494
       -0.10873
       -0.08639
       -0.06353
       -0.06248
       -0.05740
       -0.07177
       -0.04843
       -0.08302
       -0.07777
       -0.08502
       -0.06769
       -0.05460
       -0.05221
       -0.07877
       -0.07635
       -0.07418
       -0.10322
       -0.06618
       -0.05711
       -0.06160
       -0.08009
       -0.03377
       -0.08352
       -0.10142
       -0.09987
       -0.04801
       -0.04897
       -0.06555
       -0.06503
       -0.07121
       -0.05069
       -0.11768
       -0.09219
       -0.05919
       -0.04783
       -0.09448
       -0.08360
       -0.06012
       -0.06463
       -0.06081
       -0.05665
       -0.05823
       -0.07343
       -0.08744
       -0.07105
       -0.07050
       -0.09316
       -0.05429
       -0.06566
       -0.06734
       -0.05282
       -0.06314
       -0.06848
       -0.05702
       -0.09775
       -0.06228
       -0.09391
       -0.02832
       -0.04028
       -0.07422
       -0.09076
       -0.06782
       -0.05249
       -0.09458
       -0.08201
       -0.05936
       -0.08023
       -0.02894
       -0.04866
       -0.07935
       -0.01653
       -0.00862
       -0.07706
       -0.01348
       -0.08366
       -0.04923
       -0.12806
       -0.05109
       -0.08200
       -0.05467
       -0.03610
       -0.07663
       -0.07864
       -0.04573
       -0.07374
       -0.06580
       -0.07653
       -0.08075
       -0.04942
       -0.04135
       -0.06043
       -0.07576
       -0.06067
       -0.04062
       -0.09440
       -0.09313
       -0.06681
       -0.08623
       -0.05039
       -0.03788
       -0.08703
       -0.05009
       -0.09462
       -0.06989
       -0.03887
       -0.06619
       -0.05214
       -0.07329
       -0.06324
       -0.02031
       -0.03871
       -0.04794
       -0.05894
       -0.09282
       -0.07937
       -0.07089
       -0.02205
       -0.05082
       -0.09378
       -0.07809
       -0.08416
       -0.07440
       -0.02728
       -0.04572
       -0.04056
       -0.07966
       -0.05755
       -0.06621
       -0.04765
       -0.04444
       -0.01416
       -0.08545
       -0.06332
       -0.06510
       -0.04206
       -0.10789
       -0.07410
       -0.06306
       -0.05790
       -0.05955
       -0.06521
       -0.11188
       -0.11260
       -0.04968
       -0.07831
       -0.09345
       -0.07486
       -0.08589
       -0.06967
       -0.08072
       -0.05208
       -0.06742
       -0.05228
       -0.06692
       -0.05421
       -0.05631
       -0.08149
       -0.11581
       -0.10360
       -0.07627
       -0.09702
       -0.10250
       -0.06234
       -0.09648
       -0.08623
       -0.08982
       -0.09406
       -0.08958
       -0.08843
       -0.08503
       -0.03225
       -0.06963
       -0.05075
       -0.06535
       -0.07629
       -0.09936
       -0.10966
       -0.06093
       -0.06806
       -0.06555
       -0.07036
       -0.04965
       -0.05210
       -0.07526
       -0.05581
       -0.04410
       -0.04020
       -0.04243
       -0.03833
       -0.05206
       -0.05869
       -0.09608
       -0.09002
       -0.03748
       -0.06185
       -0.08763
       -0.09156
       -0.06601
       -0.05150
       -0.04792
       -0.04468
       -0.06622
       -0.08505
       -0.03726
       -0.07533
       -0.05834
       -0.10114
       -0.08666
       -0.02104
       -0.05581
       -0.08291
       -0.06620
       -0.07908
       -0.07073
       -0.06810
       -0.05941
       -0.10176
       -0.03204
       -0.01705
       -0.06210
       -0.05401
       -0.03271
       -0.04788
       -0.09752
       -0.09053
       -0.06369
       -0.07710
       -0.04601
       -0.05552
       -0.07370
       -0.07672
       -0.04138
       -0.06862
       -0.03914
       -0.05571
       -0.06616
       -0.12179
       -0.06213
       -0.10019
       -0.09771
       -0.05566
       -0.05197
       -0.05054
       -0.07197
       -0.09656
       -0.03409
       -0.06151
       -0.06622
       -0.06698
       -0.07347
       -0.03639
       -0.06539
       -0.05848
       -0.05543
       -0.07358
       -0.07567
       -0.08457
       -0.08408
       -0.07332
       -0.08639
       -0.07650
       -0.07057
       -0.08254
       -0.05119
       -0.04720
       -0.07675
       -0.04596
       -0.06546
       -0.09859
       -0.04713
       -0.04605
       -0.08023
       -0.04849
       -0.08318
       -0.05980
       -0.09119
       -0.03071
       -0.08503
       -0.11806
       -0.09500
       -0.07331
       -0.06477
       -0.06016
       -0.07310
       -0.05036
       -0.10658
       -0.05449
       -0.04088
       -0.06840
       -0.05197
       -0.04534
       -0.10412
       -0.06265
       -0.04897
       -0.07309
       -0.09670
       -0.04430
       -0.08129
       -0.05386
       -0.05269
       -0.05663
       -0.12038
       -0.05145
       -0.04378
       -0.05681
       -0.07947
       -0.07680
       -0.06648
       -0.07467
       -0.07556
       -0.06374
       -0.07888
       -0.02327
       -0.05146
       -0.08561
       -0.05387
       -0.06679
       -0.09593
       -0.10555
       -0.04676
       -0.07841
       -0.08385
       -0.09976
       -0.08249
       -0.08656
       -0.09894
       -0.05012
       -0.07749
       -0.06975
       -0.04761
       -0.05697
       -0.07960
       -0.02638
       -0.07768
       -0.05406
       -0.09190
       -0.08930
       -0.08027
       -0.08955
       -0.07797
       -0.05684
       -0.05223
       -0.04497
       -0.07824
       -0.06325
       -0.04088
       -0.04607
       -0.02384
       -0.09159
       -0.07484
       -0.02416
       -0.08007
       -0.09802
       -0.04958
       -0.06782
       -0.09187
       -0.08001
       -0.06743
       -0.07421
       -0.06206
       -0.06680
       -0.06609
       -0.08363
       -0.02220
       -0.07420
       -0.05197
       -0.07258
       -0.07681
       -0.06362
       -0.02508
       -0.08555
       -0.07153
       -0.09092
       -0.06361
       -0.10939
       -0.06458
       -0.08585
       -0.07371
       -0.04490
       -0.05619
       -0.08177
       -0.07560
       -0.07530
       -0.11489
       -0.08734
       -0.04667
       -0.08881
       -0.04816
       -0.04770
       -0.07705
       -0.06152
       -0.05874
       -0.07077
       -0.03948
       -0.05130
       -0.05596
       -0.10879
       -0.03874
       -0.06697
       -0.07638
       -0.06859
       -0.13617
       -0.08718
       -0.04865
       -0.11836
       -0.05753
       -0.04126
       -0.08183
       -0.07357
       -0.07804
       -0.03443
       -0.04280
       -0.06671
       -0.06218
       -0.09807
       -0.07309
       -0.06545
       -0.10147
       -0.07711
       -0.06854
       -0.07460
       -0.04832
       -0.08544
       -0.07802
       -0.04250
       -0.05689
       -0.05783
       -0.03191
       -0.05338
       -0.06766
       -0.08315
       -0.06309
       -0.04457
       -0.07900
       -0.10386
       -0.09115
       -0.06245
       -0.05953
       -0.10242
       -0.08278
       -0.08288
       -0.05300
       -0.05768
       -0.07469
       -0.06091
       -0.09341
       -0.09748
       -0.10232
       -0.03595
       -0.06697
       -0.06190
       -0.09371
       -0.04461
       -0.06370
       -0.10492
       -0.11063
       -0.08951
       -0.09287
       -0.05068
       -0.07106
       -0.05578
       -0.12660
       -0.07058
       -0.07506
       -0.05695
       -0.07730
       -0.06363
       -0.07885
       -0.06798
       -0.07486
       -0.04629
       -0.08057
       -0.07019
       -0.04294
       -0.06869
       -0.09511
       -0.09486
       -0.12264
       -0.06666
       -0.04779
       -0.03937
       -0.07048
       -0.04778
       -0.04664
       -0.07412
       -0.08142
       -0.07646
       -0.07800
       -0.08743
       -0.05440
       -0.02991
       -0.07177
       -0.08626
       -0.10015
       -0.05193
       -0.08143
       -0.07947
       -0.07588
       -0.06622
       -0.07190
       -0.08846
       -0.07912
       -0.03438
       -0.09712
       -0.06354
       -0.04963
       -0.07655
       -0.06543
       -0.07055
       -0.09438
       -0.07722
       -0.09956
       -0.07318
       -0.11325
       -0.04413
       -0.11179
       -0.06494
       -0.06763
       -0.08496
       -0.06899
       -0.08265
       -0.04633
       -0.06288
       -0.07879
       -0.08938
       -0.07616
       -0.09199
       -0.07159
       -0.05163
       -0.04182
       -0.07152
       -0.05532
       -0.03732
       -0.07713
       -0.09408
       -0.05593
       -0.09209
       -0.07445
       -0.04548
       -0.03699
       -0.08227
       -0.06836
       -0.06801
       -0.10218
       -0.09841
       -0.05237
       -0.11149
       -0.08675
       -0.08230
       -0.10047
       -0.05580
       -0.04533
       -0.06788
       -0.05286
       -0.07649
       -0.07938
       -0.10677
       -0.02993
       -0.07071
       -0.10050
       -0.07374
       -0.10466
       -0.10627
       -0.04171
       -0.09806
       -0.03237
       -0.07723
       -0.06803
       -0.05042
       -0.03256
       -0.07908
       -0.03154
       -0.07422
       -0.06822
       -0.08230
       -0.06294
       -0.05884
       -0.05474
       -0.05186
       -0.07245
       -0.07969
       -0.11287
       -0.10640
       -0.04559
       -0.03244
       -0.09467
       -0.05479
       -0.07333
       -0.05839
       -0.06032
       -0.07253
       -0.08488
       -0.05201
       -0.07301
       -0.10331
       -0.08899
       -0.05954
       -0.06546
       -0.08740
       -0.09196
       -0.10390
       -0.08144
       -0.07915
       -0.04893
       -0.05001
       -0.11008
       -0.10182
       -0.09075
       -0.07387
       -0.06383
       -0.06580
       -0.05340
       -0.08619
       -0.06955
       -0.05515
       -0.11240
       -0.08822
       -0.05983
       -0.04463
       -0.05879
       -0.06722
       -0.09417
       -0.05508
       -0.05292
       -0.05318
       -0.08021
       -0.07204
       -0.05764
       -0.08788
       -0.06318
       -0.05837
       -0.06231
       -0.06417
       -0.05538
       -0.07087
       -0.07694
       -0.04468
       -0.11561
       -0.06828
       -0.05906
       -0.06990
       -0.07598
       -0.12210
       -0.08486
       -0.06224
       -0.08575
       -0.05808
       -0.06058
       -0.06286
       -0.02184
       -0.07260
       -0.05418
       -0.07547
       -0.10903
       -0.09081
       -0.06902
       -0.10155
       -0.09963
       -0.07568
       -0.08670
       -0.07590
       -0.05397
       -0.08890
       -0.10569
       -0.07273
       -0.06133
       -0.07476
       -0.04861
       -0.09949
       -0.06876
       -0.06857
       -0.12420
       -0.07092
       -0.06316
       -0.07484
       -0.13690
       -0.06008
       -0.06676
       -0.08211
       -0.06068
       -0.10445
       -0.08088
       -0.07089
       -0.05950
       -0.08292
       -0.04001
       -0.07452
       -0.08659
       -0.04853
       -0.05587
       -0.05940
       -0.10296
       -0.09821
       -0.08582
       -0.09808
       -0.04693
       -0.06526
       -0.06567
       -0.04791
       -0.03060
       -0.04615
       -0.06105
       -0.07886
       -0.08556
       -0.09972
       -0.08038
       -0.07727
       -0.07125
       -0.06324
       -0.07868
       -0.06904
       -0.04954
       -0.08565
       -0.05052
       -0.05327
       -0.05565
       -0.11046
       -0.06291
       -0.11107
       -0.14986
       -0.05276
       -0.05289
       -0.09262
       -0.08590
       -0.08398
       -0.07284
       -0.05527
       -0.09480
       -0.02740
       -0.06247
       -0.08693
       -0.07212
       -0.06870
       -0.07593
       -0.11337
       -0.11163
       -0.09946
       -0.06880
       -0.05919
       -0.10008
       -0.07880
       -0.08183
       -0.11751
       -0.06679
       -0.06273
       -0.07000
       -0.08206
       -0.05937
       -0.03621
       -0.04367
       -0.06669
       -0.06384
       -0.04551
       -0.09699
       -0.06235
       -0.07020
       -0.07267
       -0.07923
       -0.04777
       -0.08497
       -0.07957
       -0.08132
       -0.05887
       -0.05983
       -0.08347
       -0.08408
       -0.08989
       -0.06643
       -0.07570
       -0.07418
       -0.08546
       -0.07051
       -0.05711
       -0.04753
       -0.06080
       -0.08516
       -0.08378
       -0.06170
       -0.01663
       -0.08839
       -0.07367
       -0.06897
       -0.05762
       -0.05828
       -0.07356
       -0.10234
       -0.09569
       -0.09764
       -0.08480
       -0.06099
       -0.03648
       -0.08979
       -0.04952
       -0.05951
       -0.09912
       -0.09433
       -0.05272
       -0.07506
       -0.09109
       -0.05240
       -0.11396
       -0.07331
       -0.07091
       -0.09191
       -0.07783
       -0.09206
       -0.06158
       -0.07135
       -0.06546
       -0.05597
       -0.09039
       -0.07206
       -0.06730
       -0.08847
       -0.08805
       -0.07561
       -0.11639
       -0.06728
       -0.05508
       -0.08703
       -0.08169
       -0.07884
       -0.05702
       -0.05719
       -0.07277
       -0.07292
       -0.04586
       -0.01683
       -0.06884
       -0.11085
       -0.07315
       -0.10981
       -0.05814
       -0.09541
       -0.07958
       -0.11423
       -0.07186
       -0.05794
       -0.06146
       -0.03788
       -0.05121
       -0.07869
       -0.07185
       -0.03936
       -0.07022
       -0.05739
       -0.05182
       -0.06352
       -0.07126
       -0.05046
       -0.08468
       -0.09454
       -0.06756
       -0.08422
       -0.05794
       -0.08569
       -0.06232
       -0.06953
       -0.06209
       -0.03016
       -0.06802
       -0.03946
       -0.06457
       -0.10570
       -0.08960
       -0.03887
       -0.08733
       -0.04538
       -0.04786
       -0.08147
       -0.01174
       -0.09226
       -0.04785
       -0.05032
       -0.03819
       -0.06415
       -0.11782
       -0.03889
       -0.10914
       -0.11668
       -0.06332
       -0.06515
       -0.07474
       -0.08900
       -0.09001
       -0.04209
       -0.07771
       -0.05280
       -0.05536
       -0.06760
       -0.06347
       -0.07527
       -0.07040
       -0.09658
       -0.08296
       -0.07911
       -0.07526
       -0.08022
       -0.08820
       -0.07802
       -0.08588
       -0.06913
       -0.12081
       -0.04660
       -0.04840
       -0.05420
       -0.06088
       -0.06926
       -0.07302
       -0.05453
       -0.09234
       -0.06477
       -0.03932
       -0.09163
       -0.06391
       -0.09088
       -0.04977
       -0.07500
       -0.06057
       -0.05035
       -0.10227
       -0.06489
       -0.08599
       -0.07227
       -0.08499
       -0.15458
       -0.10399
       -0.09022
       -0.07968
       -0.05590
       -0.06299
       -0.10083
       -0.08054
       -0.07146
       -0.06399
       -0.12753
       -0.07829
       -0.08670
       -0.07315
       -0.08372
       -0.06957
       -0.04866
       -0.05365
       -0.07549
       -0.09523
       -0.07302
       -0.07945
       -0.04939
       -0.08175
       -0.06433
       -0.06333
       -0.05561
       -0.10228
       -0.03772
       -0.06812
       -0.10291
       -0.07293
       -0.11053
       -0.07890
       -0.06365
       -0.11797
       -0.08893
       -0.07401
       -0.05544
       -0.06170
       -0.12734
       -0.08533
       -0.06864
       -0.07074
       -0.08526
       -0.09419
       -0.09609
       -0.06386
       -0.05124
       -0.12676
       -0.06391
       -0.09101
       -0.08074
       -0.09978
       -0.07231
       -0.05280
       -0.08315
       -0.04926
       -0.05651
       -0.08533
       -0.07119
       -0.03908
       -0.03368
       -0.08811
       -0.07483
       -0.05644
       -0.11008
       -0.04025
       -0.07305
       -0.07534
       -0.10475
       -0.08769
       -0.06719
       -0.08706
       -0.04548
       -0.06490
       -0.07149
       -0.06927
       -0.05643
       -0.07993
       -0.05401
       -0.07481
       -0.08304
       -0.06226
       -0.04247
       -0.05695
       -0.11058
       -0.03295
       -0.10651
       -0.08863
       -0.03857
       -0.05488
       -0.08575
       -0.03511
       -0.06457
       -0.08122
       -0.02002
       -0.08451
       -0.08185
       -0.10606
       -0.05297
       -0.07829
       -0.08289
       -0.04905
       -0.07189
       -0.05324
       -0.08718
       -0.09189
       -0.03481
       -0.06417
       -0.05233
       -0.13334
       -0.02656
       -0.11484
       -0.11759
       -0.02684
       -0.06871
       -0.04287
       -0.05084
       -0.07762
       -0.06722
       -0.06424
       -0.07118
       -0.05397
       -0.06304
       -0.07120
       -0.04635
       -0.07921
       -0.09547
       -0.07063
       -0.10482
       -0.09623
       -0.08298
       -0.09789
       -0.06542
       -0.07666
       -0.08973
       -0.12496
       -0.04353
       -0.07905
       -0.05386
       -0.06732
       -0.05916
       -0.06232
       -0.01194
       -0.06360
       -0.09450
       -0.06262
       -0.09603
       -0.10048
       -0.09765
       -0.04171
       -0.05209
       -0.07958
       -0.09753
       -0.06464
       -0.06857
       -0.08032
       -0.03580
       -0.06306
       -0.09309
       -0.06281
       -0.09395
       -0.07675
       -0.01800
       -0.03336
       -0.10122
       -0.04956
       -0.04160
       -0.06055
       -0.08661
       -0.05944
       -0.09346
       -0.04006
       -0.09531
       -0.04883
       -0.09483
       -0.07243
       -0.07097
       -0.07730
       -0.07702
       -0.09234
       -0.09548
       -0.10822
       -0.09608
       -0.07470
       -0.05974
       -0.09921
       -0.11357
       -0.04401
       -0.07587
       -0.06021
       -0.09553
       -0.10447
       -0.07781
       -0.07407
       -0.08279
       -0.06751
       -0.05932
       -0.04722
       -0.11019
       -0.07192
       -0.06242
       -0.07830
       -0.07634
       -0.07753
       -0.07275
       -0.07155
       -0.07625
       -0.09907
       -0.08006
       -0.08112
       -0.07368
       -0.05474
       -0.07134
       -0.06320
       -0.04922
       -0.05830
       -0.06125
       -0.09082
       -0.04881
       -0.05996
       -0.02672
       -0.08362
       -0.09635
       -0.03894
       -0.10758
       -0.06400
       -0.08489
       -0.04173
       -0.08268
       -0.08082
       -0.08610
       -0.08862
       -0.06372
       -0.06370
       -0.05228
       -0.07803
       -0.05740
       -0.07928
       -0.03889
       -0.06867
       -0.05312
       -0.06418
       -0.07501
       -0.09293
       -0.08839
       -0.08803
       -0.08078
       -0.09220
       -0.06293
       -0.09196
       -0.08355
       -0.08628
       -0.04048
       -0.08375
       -0.10420
       -0.06801
       -0.08013
       -0.08231
       -0.03813
       -0.08849
       -0.04608
       -0.09999
       -0.08448
       -0.09030
       -0.08290
       -0.12283
       -0.02572
       -0.05722
       -0.07091
       -0.13525
       -0.03852
       -0.11503
       -0.08837
       -0.02727
       -0.07740
       -0.06307
       -0.07535
       -0.07785
       -0.07623
       -0.04778
       -0.12891
       -0.05553
       -0.07456
       -0.08555
       -0.04512
       -0.07074
       -0.11772
       -0.09277
       -0.12298
       -0.07382
       -0.11857
       -0.07443
       -0.06931
       -0.08471
       -0.09112
       -0.11830
       -0.06349
       -0.05982
       -0.04546
       -0.07840
       -0.07874
       -0.05759
       -0.01324
       -0.07380
       -0.06275
       -0.11042
       -0.08780
       -0.11289
       -0.10343
       -0.05570
       -0.07293
       -0.05551
       -0.10100
       -0.06869
       -0.10320
       -0.06304
       -0.05180
       -0.07422
       -0.08220
       -0.07696
       -0.06485
       -0.06989
       -0.08619
       -0.03882
       -0.08538
       -0.07343
       -0.07435
       -0.08394
       -0.07973
       -0.05248
       -0.07859
       -0.07832
       -0.06146
       -0.06660
       -0.08883
       -0.09874
       -0.08839
       -0.05659
       -0.06331
       -0.07988
       -0.06644
       -0.08326
       -0.06564
       -0.07053
       -0.08689
       -0.08372
       -0.08261
       -0.04894
       -0.10053
       -0.04547
       -0.09415
       -0.09779
       -0.10852
       -0.07119
       -0.04279
       -0.07107
       -0.09455
       -0.05749
       -0.07560
       -0.05647
       -0.07315
       -0.08738
       -0.08979
       -0.09897
       -0.06106
       -0.07645
       -0.10515
       -0.11122
       -0.08028
       -0.07406
       -0.05651
       -0.07305
       -0.07497
       -0.08692
       -0.08356
       -0.05889
       -0.06671
       -0.04911
       -0.04463
       -0.05197
       -0.06082
       -0.06467
       -0.07209
       -0.04133
       -0.07240
       -0.07564
       -0.08116
       -0.07115
       -0.11741
       -0.05841
       -0.07990
       -0.06873
       -0.05144
       -0.07529
       -0.05198
       -0.07605
       -0.04563
       -0.07156
       -0.07113
       -0.07012
       -0.05999
       -0.04852
       -0.08226
       -0.10781
       -0.09634
       -0.07144
       -0.06296
       -0.07835
       -0.08974
       -0.05351
       -0.07208
       -0.07947
       -0.09688
       -0.09392
       -0.06357
       -0.07508
       -0.07622
       -0.11874
       -0.04114
       -0.08177
       -0.09933
       -0.11981
       -0.07615
       -0.10757
       -0.04674
       -0.08961
       -0.03925
       -0.06341
       -0.08221
       -0.13918
       -0.07883
       -0.08722
       -0.07573
       -0.06370
       -0.05331
       -0.05222
       -0.11718
       -0.11335
       -0.04031
       -0.07017
       -0.07632
       -0.08407
       -0.06182
       -0.08366
       -0.04735
       -0.05828
       -0.08484
       -0.10013
       -0.14989
       -0.04457
       -0.08835
       -0.06810
       -0.08928
       -0.06910
       -0.07801
       -0.11030
       -0.06530
       -0.10007
       -0.04858
       -0.09560
       -0.06612
       -0.10390
       -0.04885
       -0.09231
       -0.09058
       -0.07932
       -0.06557
       -0.07691
       -0.06830
       -0.03425
       -0.06217
       -0.04406
       -0.07775
       -0.09947
       -0.09744
       -0.02876
       -0.06619
       -0.03403
       -0.10351
       -0.07408
       -0.09942
       -0.07056
       -0.05669
       -0.06062
       -0.08582
       -0.07270
       -0.05616
       -0.09211
       -0.05955
       -0.06301
       -0.08328
       -0.07893
       -0.08556
       -0.08369
       -0.08549
       -0.08506
       -0.08271
       -0.02626
       -0.06866
       -0.04927
       -0.05336
       -0.08960
       -0.06263
       -0.06490
       -0.08283
       -0.06485
       -0.08256
       -0.09191
       -0.09497
       -0.06238
       -0.07850
       -0.07282
       -0.08391
       -0.07206
       -0.08767
       -0.04287
       -0.08350
       -0.05553
       -0.12334
       -0.08379
       -0.09068
       -0.08610
       -0.07007
       -0.08342
       -0.10182
       -0.08044
       -0.08778
       -0.08245
       -0.06882
       -0.10539
       -0.02510
       -0.08644
       -0.08550
       -0.08754
       -0.08328
       -0.06752
       -0.08015
       -0.06413
       -0.05655
       -0.07990
       -0.06659
       -0.09133
       -0.08636
       -0.07047
       -0.07850
       -0.09699
       -0.05114
       -0.06794
       -0.10966
       -0.09932
       -0.12115
       -0.08602
       -0.04430
       -0.07859
       -0.05165
       -0.08104
       -0.03859
       -0.07960
       -0.09052
       -0.07070
       -0.09002
       -0.07581
       -0.08450
       -0.11084
       -0.09019
       -0.08232
       -0.05796
       -0.11495
       -0.09037
       -0.08843
       -0.05275
       -0.09901
       -0.08519
       -0.08825
       -0.06818
       -0.10773
       -0.06309
       -0.07331
       -0.07149
       -0.09916
       -0.06786
       -0.09841
       -0.09001
       -0.07783
       -0.07336
       -0.10700
       -0.04252
       -0.06510
       -0.06211
       -0.14199
       -0.08392
       -0.08406
       -0.10724
       -0.09219
       -0.06114
       -0.06232
       -0.06424
       -0.09411
       -0.07275
       -0.04474
       -0.08563
       -0.06531
       -0.07745
       -0.10091
       -0.08107
       -0.09543
       -0.07979
       -0.13554
       -0.13069
       -0.09356
       -0.05659
       -0.07194
       -0.06696
       -0.08712
       -0.11116
       -0.15270
       -0.04493
       -0.07459
       -0.10110
       -0.06461
       -0.07271
       -0.03794
       -0.03825
       -0.06714
       -0.10062
       -0.06667
       -0.10027
       -0.06458
       -0.04574
       -0.05445
       -0.09070
       -0.05212
       -0.09210
       -0.05733
       -0.10699
       -0.04078
       -0.06395
       -0.04765
       -0.10069
       -0.06524
       -0.07209
       -0.08737
       -0.04413
       -0.07225
       -0.10078
       -0.04516
       -0.08808
       -0.07522
       -0.08948
       -0.06027
       -0.05364
       -0.08109
       -0.10253
       -0.05673
       -0.12845
       -0.05634
       -0.09120
       -0.11174
       -0.08186
       -0.04589
       -0.08320
       -0.10263
       -0.06316
       -0.05500
       -0.08160
       -0.06625
       -0.06921
       -0.06299
       -0.07868
       -0.07910
       -0.09072
       -0.09731
       -0.06575
       -0.09283
       -0.06979
       -0.06652
       -0.07950
       -0.04411
       -0.07911
       -0.09145
       -0.09550
       -0.05165
       -0.05031
       -0.06570
       -0.10912
       -0.08353
       -0.09588
       -0.05511
       -0.08455
       -0.10713
       -0.07880
       -0.09810
       -0.11462
       -0.09699
       -0.07012
       -0.08908
       -0.04307
       -0.05577
       -0.07363
       -0.09407
       -0.04918
       -0.10596
       -0.07419
       -0.06260
       -0.09536
       -0.09937
       -0.05008
       -0.06964
       -0.09042
       -0.09910
       -0.06388
       -0.06573
       -0.05325
       -0.11307
       -0.05465
       -0.08350
       -0.07417
       -0.08209
       -0.10902
       -0.05935
       -0.06179
       -0.06515
       -0.08454
       -0.07067
       -0.05123
       -0.09760
       -0.09860
       -0.10586
       -0.08175
       -0.10459
       -0.07933
       -0.06815
       -0.05100
       -0.07317
       -0.02888
       -0.08107
       -0.09163
       -0.08750
       -0.05633
       -0.10381
       -0.01603
       -0.08636
       -0.08672
       -0.06698
       -0.07022
       -0.06881
       -0.07056
       -0.06113
       -0.05711
       -0.12684
       -0.07645
       -0.09451
       -0.08763
       -0.06815
       -0.05837
       -0.03785
       -0.07277
       -0.07456
       -0.09640
       -0.08004
       -0.04285
       -0.08682
       -0.06114
       -0.05641
       -0.09723
       -0.08274
       -0.11484
       -0.13481
       -0.11005
       -0.06298
       -0.05864
       -0.11587
       -0.05376
       -0.08822
       -0.05433
       -0.10002
       -0.09395
       -0.04799
       -0.04712
       -0.06607
       -0.07729
       -0.06524
       -0.04011
       -0.08532
       -0.08104
       -0.04703
       -0.11724
       -0.07173
       -0.06985
       -0.03819
       -0.07268
       -0.07063
       -0.07381
       -0.09188
       -0.05659
       -0.04922
       -0.08083
       -0.10958
       -0.13054
       -0.09536
       -0.09008
       -0.07416
       -0.05553
       -0.07014
       -0.09745
       -0.04579
       -0.09848
       -0.05921
       -0.10202
       -0.09883
       -0.04951
       -0.07104
       -0.08456
       -0.06778
       -0.10271
       -0.05623
       -0.10138
       -0.07625
       -0.09635
       -0.06979
       -0.07714
       -0.10065
       -0.07806
       -0.07354
       -0.06949
       -0.05083
       -0.07570
       -0.06193
       -0.06553
       -0.07190
       -0.10657
       -0.08766
       -0.09344
       -0.08147
       -0.07549
       -0.06366
       -0.09762
       -0.10204
       -0.07361
       -0.05903
       -0.10571
       -0.07334
       -0.07423
       -0.06219
       -0.08238
       -0.04393
       -0.09610
       -0.06245
       -0.08792
       -0.07387
       -0.10711
       -0.09075
       -0.10064
       -0.06878
       -0.04366
       -0.05238
       -0.05534
       -0.06832
       -0.07309
       -0.04527
       -0.05267
       -0.08413
       -0.08753
       -0.07593
       -0.07019
       -0.10355
       -0.05260
       -0.06656
       -0.10693
       -0.10089
       -0.07079
       -0.06514
       -0.07496
       -0.08877
       -0.07617
       -0.09702
       -0.08459
       -0.12101
       -0.07463
       -0.06263
       -0.09935
       -0.07235
       -0.08487
       -0.09022
       -0.06482
       -0.07887
       -0.10560
       -0.14011
       -0.08508
       -0.10539
       -0.06372
       -0.05832
       -0.07856
       -0.06626
       -0.11915
       -0.07684
       -0.09383
       -0.10262
       -0.06339
       -0.06975
       -0.05923
       -0.08459
       -0.11401
       -0.08224
       -0.05118
       -0.08490
       -0.04282
       -0.07447
       -0.10078
       -0.10668
       -0.05717
       -0.14171
       -0.08961
       -0.09213
       -0.01663
       -0.07536
       -0.07677
       -0.09678
       -0.09505
       -0.07233
       -0.06904
       -0.12146
       -0.06248
       -0.09994
       -0.08070
       -0.06382
       -0.13265
       -0.09935
       -0.13794
       -0.06405
       -0.05592
       -0.08998
       -0.08064
       -0.10449
       -0.07231
       -0.12293
       -0.09815
       -0.07211
       -0.10034
       -0.08810
       -0.07772
       -0.06934
       -0.06132
       -0.07715
       -0.10534
       -0.06352
       -0.12145
       -0.09164
       -0.07621
       -0.06087
       -0.05504
       -0.07541
       -0.08981
       -0.10442
       -0.02849
       -0.05807
       -0.07771
       -0.07798
       -0.09077
       -0.08785
       -0.08649
       -0.06768
       -0.11102
       -0.06954
       -0.11721
       -0.06320
       -0.11602
       -0.08658
       -0.09349
       -0.07613
       -0.08076
       -0.07075
       -0.05945
       -0.06421
       -0.12723
       -0.05635
       -0.10032
       -0.10098
       -0.09419
       -0.09567
       -0.07920
       -0.10645
       -0.09883
       -0.05307
       -0.07467
       -0.09772
       -0.12252
       -0.06107
       -0.04000
       -0.08748
       -0.11394
       -0.12928
       -0.09535
       -0.09795
       -0.08460
       -0.04041
       -0.06327
       -0.08842
       -0.08913
       -0.03623
       -0.08514
       -0.06732
       -0.06531
       -0.06014
       -0.08549
       -0.09246
       -0.08555
       -0.10342
       -0.06369
       -0.10951
       -0.09267
       -0.08315
       -0.06246
       -0.09785
       -0.05126
       -0.09333
       -0.08562
       -0.06961
       -0.09303
       -0.04828
       -0.04993
       -0.09392
       -0.08885
       -0.07284
       -0.08912
       -0.09559
       -0.08400
       -0.06261
       -0.05896
       -0.10013
       -0.07087
       -0.08012
       -0.08512
       -0.07355
       -0.03783
       -0.10111
       -0.06030
       -0.10220
       -0.04193
       -0.10260
       -0.09044
       -0.06879
       -0.07127
       -0.08691
       -0.07856
       -0.01421
       -0.09340
       -0.13006
       -0.06293
       -0.07909
       -0.08373
       -0.07256
       -0.06749
       -0.07646
       -0.07056
       -0.11028
       -0.06229
       -0.10786
       -0.07842
       -0.10106
       -0.06054
       -0.04340
       -0.09697
       -0.04322
       -0.08166
       -0.07227
       -0.06000
       -0.06667
       -0.08907
       -0.09944
       -0.06776
       -0.07853
       -0.10146
       -0.09522
       -0.07943
       -0.06510
       -0.06864
       -0.13152
       -0.09422
       -0.07113
       -0.03798
       -0.11741
       -0.07286
       -0.09855
       -0.08434
       -0.06158
       -0.10426
       -0.10564
       -0.10007
       -0.04675
       -0.06265
       -0.08200
       -0.09145
       -0.07334
       -0.09647
       -0.12930
       -0.06585
       -0.09152
       -0.05863
       -0.05928
       -0.07864
       -0.04003
       -0.06768
       -0.11373
       -0.09218
       -0.06570
       -0.12820
       -0.10176
       -0.07501
       -0.05583
       -0.03678
       -0.09351
       -0.08636
       -0.11257
       -0.04518
       -0.08336
       -0.06680
       -0.03516
       -0.10073
       -0.11762
       -0.04332
       -0.07982
       -0.10786
       -0.05991
       -0.11036
       -0.04402
       -0.11177
       -0.08941
       -0.09349
       -0.08458
       -0.06856
       -0.08372
       -0.08068
       -0.07124
       -0.07637
       -0.08538
       -0.10716
       -0.06585
       -0.08776
       -0.08956
       -0.11872
       -0.10365
       -0.09942
       -0.03648
       -0.10077
       -0.07350
       -0.13050
       -0.08769
       -0.07063
       -0.10338
       -0.12279
       -0.08818
       -0.08385
       -0.09039
       -0.09276
       -0.04008
       -0.06870
       -0.08548
       -0.10163
       -0.06282
       -0.12248
       -0.08530
       -0.11505
       -0.09757
       -0.07976
       -0.06709
       -0.07923
       -0.10515
       -0.09010
       -0.10395
       -0.08294
       -0.10161
       -0.10306
       -0.09592
       -0.05789
       -0.10115
       -0.06927
       -0.04507
       -0.08630
       -0.08324
       -0.07117
       -0.08174
       -0.10593
       -0.11196
       -0.07154
       -0.07854
       -0.06111
       -0.08949
       -0.10297
       -0.08412
       -0.07535
       -0.06032
       -0.06714
       -0.06979
       -0.07081
       -0.11509
       -0.07565
       -0.09966
       -0.04613
       -0.07781
       -0.07636
       -0.05549
       -0.08165
       -0.09658
       -0.06601
       -0.09707
       -0.05389
       -0.12068
       -0.07916
       -0.09785
       -0.08555
       -0.09221
       -0.06070
       -0.08802
       -0.09087
       -0.10980
       -0.08138
       -0.06733
       -0.09782
       -0.10304
       -0.06884
       -0.07182
       -0.09687
       -0.07803
       -0.10017
       -0.09501
       -0.04516
       -0.05437
       -0.06788
       -0.11367
       -0.05356
       -0.10855
       -0.11947
       -0.08122
       -0.08711
       -0.09239
       -0.09387
       -0.12518
       -0.10062
       -0.09272
       -0.08926
       -0.07331
       -0.05363
       -0.08792
       -0.08309
       -0.10497
       -0.11950
       -0.06749
       -0.11734
       -0.07129
       -0.07396
       -0.08660
       -0.10749
       -0.03691
       -0.09020
       -0.12627
       -0.06175
       -0.06805
       -0.05882
       -0.05377
       -0.07884
       -0.08548
       -0.05948
       -0.10691
       -0.09272
       -0.07986
       -0.10647
       -0.08517
       -0.09115
       -0.07027
       -0.06976
       -0.12436
       -0.10049
       -0.11683
       -0.09274
       -0.09351
       -0.07787
       -0.06592
       -0.09555
       -0.10586
       -0.07365
       -0.11229
       -0.09312
       -0.06120
       -0.06679
       -0.07592
       -0.08228
       -0.11786
       -0.14210
       -0.06223
       -0.07294
       -0.07296
       -0.07863
       -0.10114
       -0.12772
       -0.07664
       -0.09680
       -0.07058
       -0.10031
       -0.08146
       -0.09038
       -0.09011
       -0.11437
       -0.06340
       -0.10009
       -0.08362
       -0.09518
       -0.04926
       -0.13219
       -0.13246
       -0.12234
       -0.09273
       -0.11403
       -0.09981
       -0.10156
       -0.06270
       -0.04088
       -0.07930
       -0.10702
       -0.08783
       -0.08533
       -0.07466
       -0.08839
       -0.08343
       -0.05739
       -0.09323
       -0.07860
       -0.11617
       -0.10137
       -0.08671
       -0.07766
       -0.09755
       -0.06915
       -0.09326
       -0.05746
       -0.09833
       -0.07040
       -0.10654
       -0.09071
       -0.08567
       -0.05097
       -0.08796
       -0.08452
       -0.05720
       -0.07748
       -0.10873
       -0.08478
       -0.08182
       -0.07657
       -0.10859
       -0.08643
       -0.06877
       -0.09443
       -0.09771
       -0.04870
       -0.11493
       -0.06814
       -0.12039
       -0.06832
       -0.09048
       -0.08290
       -0.09331
       -0.08659
       -0.10819
       -0.06312
       -0.07397
       -0.09815
       -0.09171
       -0.06101
       -0.06841
       -0.12255
       -0.08938
       -0.06770
       -0.08954
       -0.05399
       -0.10264
       -0.08212
       -0.07335
       -0.10307
       -0.09430
       -0.05103
       -0.05337
       -0.09911
       -0.11661
       -0.02330
       -0.08030
       -0.07223
       -0.04804
       -0.08175
       -0.12713
       -0.04618
       -0.12368
       -0.13662
       -0.08813
       -0.09036
       -0.08197
       -0.11304
       -0.12449
       -0.06013
       -0.07691
       -0.07655
       -0.05191
       -0.08119
       -0.08470
       -0.06223
       -0.09626
       -0.13668
       -0.07700
       -0.11320
       -0.08166
       -0.04736
       -0.07221
       -0.07800
       -0.08148
       -0.07616
       -0.13888
       -0.04743
       -0.09186
       -0.07163
       -0.05083
       -0.04501
       -0.07799
       -0.05910
       -0.10655
       -0.08674
       -0.07816
       -0.10268
       -0.09161
       -0.09444
       -0.10153
       -0.09801
       -0.09868
       -0.09167
       -0.09760
       -0.05642
       -0.07677
       -0.10512
       -0.02185
       -0.06964
       -0.08669
       -0.10063
       -0.09269
       -0.05166
       -0.09632
       -0.06552
       -0.06173
       -0.08616
       -0.09968
       -0.15331
       -0.08793
       -0.09883
       -0.07256
       -0.09007
       -0.09858
       -0.14833
       -0.07927
       -0.05797
       -0.10819
       -0.10867
       -0.08534
       -0.13207
       -0.09503
       -0.09027
       -0.07717
       -0.09310
       -0.09686
       -0.11909
       -0.07813
       -0.10028
       -0.09972
       -0.12386
       -0.06496
       -0.08734
       -0.07612
       -0.09120
       -0.06686
       -0.07083
       -0.05673
       -0.09386
       -0.08838
       -0.05009
       -0.07436
       -0.09867
       -0.08528
       -0.08714
       -0.06972
       -0.10234
       -0.12726
       -0.06199
       -0.11509
       -0.07847
       -0.06917
       -0.09269
       -0.08905
       -0.10017
       -0.08149
       -0.08291
       -0.11243
       -0.09488
       -0.06015
       -0.06807
       -0.07674
       -0.10383
       -0.05732
       -0.10395
       -0.10454
       -0.06481
       -0.06672
       -0.08902
       -0.11587
       -0.09904
       -0.07405
       -0.12306
       -0.10666
       -0.05257
       -0.13843
       -0.03473
       -0.09529
       -0.04017
       -0.08072
       -0.08246
       -0.10391
       -0.10516
       -0.09812
       -0.10645
       -0.10477
       -0.10394
       -0.10408
       -0.11833
       -0.09400
       -0.08346
       -0.08099
       -0.07102
       -0.07906
       -0.06405
       -0.09111
       -0.09210
       -0.07184
       -0.11904
       -0.10783
       -0.05606
       -0.08958
       -0.08824
       -0.08778
       -0.05688
       -0.08014
       -0.07889
       -0.03188
       -0.07625
       -0.14836
       -0.01903
       -0.09378
       -0.10665
       -0.08660
       -0.06205
       -0.07395
       -0.14026
       -0.11756
       -0.07788
       -0.07338
       -0.08165
       -0.07166
       -0.07478
       -0.05647
       -0.07027
       -0.09603
       -0.12236
       -0.12016
       -0.13154
       -0.11704
       -0.05967
       -0.04425
       -0.09000
       -0.07596
       -0.07756
       -0.14097
       -0.08312
       -0.06284
       -0.05803
       -0.07169
       -0.10380
       -0.07432
       -0.04091
       -0.09164
       -0.07885
       -0.07297
       -0.10995
       -0.08111
       -0.06818
       -0.07700
       -0.07347
       -0.05630
       -0.13392
       -0.07795
       -0.08726
       -0.08080
       -0.11530
       -0.06265
       -0.11584
       -0.08871
       -0.08561
       -0.04900
       -0.06712
       -0.06920
       -0.09617
       -0.09461
       -0.10153
       -0.10534
       -0.13900
       -0.03156
       -0.06144
       -0.06434
       -0.09335
       -0.11118
       -0.13136
       -0.09960
       -0.06700
       -0.11045
       -0.13373
       -0.09881
       -0.09680
       -0.10114
       -0.08314
       -0.08647
       -0.09216
       -0.12668
       -0.10856
       -0.11147
       -0.08041
       -0.06931
       -0.12236
       -0.12181
       -0.06190
       -0.09715
       -0.12075
       -0.05143
       -0.08454
       -0.05446
       -0.08613
       -0.08384
       -0.12747
       -0.07209
       -0.07637
       -0.11711
       -0.06524
       -0.06548
       -0.10185
       -0.11670
       -0.09140
       -0.08267
       -0.09586
       -0.08347
       -0.08643
       -0.08505
       -0.10150
       -0.03667
       -0.08594
       -0.07130
       -0.05175
       -0.10602
       -0.06816
       -0.06411
       -0.09406
       -0.08748
       -0.10506
       -0.08161
       -0.10005
       -0.05774
       -0.10600
       -0.11009
       -0.11340
       -0.05589
       -0.11988
       -0.06645
       -0.08307
       -0.05880
       -0.07176
       -0.08831
       -0.06256
       -0.07049
       -0.09895
       -0.07775
       -0.10397
       -0.11676
       -0.10114
       -0.10774
       -0.10060
       -0.08226
       -0.10970
       -0.09993
       -0.06087
       -0.06484
       -0.11889
       -0.12365
       -0.05125
       -0.06428
       -0.08821
       -0.06273
       -0.09050
       -0.08910
       -0.10024
       -0.12647
       -0.09355
       -0.09261
       -0.07630
       -0.12080
       -0.06926
       -0.05890
       -0.10526
       -0.15536
       -0.09678
       -0.09222
       -0.08747
       -0.09528
       -0.09737
       -0.03824
       -0.09389
       -0.08358
       -0.08710
       -0.10167
       -0.07843
       -0.09162
       -0.09019
       -0.08680
       -0.06005
       -0.10245
       -0.08427
       -0.12071
       -0.11975
       -0.11856
       -0.07195
       -0.08574
       -0.10966
       -0.07907
       -0.08597
       -0.11727
       -0.05899
       -0.08793
       -0.07262
       -0.05426
       -0.07729
       -0.09158
       -0.05464
       -0.10353
       -0.05648
       -0.02884
       -0.12817
       -0.10900
       -0.04100
       -0.11054
       -0.05639
       -0.08581
       -0.13266
       -0.06141
       -0.08664
       -0.08106
       -0.08418
       -0.06477
       -0.11364
       -0.09444
       -0.06081
       -0.07361
       -0.10236
       -0.06060
       -0.10946
       -0.07038
       -0.10549
       -0.09783
       -0.10623
       -0.08075
       -0.10227
       -0.09384
       -0.09985
       -0.10024
       -0.13091
       -0.06762
       -0.09532
       -0.10231
       -0.12740
       -0.10776
       -0.10233
       -0.08258
       -0.07474
       -0.08725
       -0.08840
       -0.10380
       -0.08364
       -0.07365
       -0.07904
       -0.10351
       -0.13287
       -0.12133
       -0.06747
       -0.10845
       -0.10533
       -0.08865
       -0.10372
       -0.06444
       -0.09365
       -0.08319
       -0.10211
       -0.08364
       -0.08906
       -0.10205
       -0.05540
       -0.06527
       -0.10630
       -0.10369
       -0.07011
       -0.07429
       -0.05863
       -0.09046
       -0.06951
       -0.10712
       -0.09807
       -0.09209
       -0.07288
       -0.08439
       -0.06674
       -0.08831
       -0.07969
       -0.09866
       -0.10157
       -0.09379
       -0.14560
       -0.08847
       -0.13075
       -0.05575
       -0.06998
       -0.09091
       -0.06722
       -0.07979
       -0.09286
       -0.05834
       -0.05921
       -0.09072
       -0.10295
       -0.09647
       -0.10095
       -0.07826
       -0.09630
       -0.06812
       -0.07840
       -0.09828
       -0.09847
       -0.08050
       -0.12441
       -0.11936
       -0.10811
       -0.09693
       -0.06439
       -0.08823
       -0.08176
       -0.09476
       -0.04709
       -0.08240
       -0.09200
       -0.09684
       -0.08926
       -0.10435
       -0.07224
       -0.11708
       -0.09643
       -0.11881
       -0.04525
       -0.09315
       -0.07988
       -0.06077
       -0.09299
       -0.18443
       -0.06653
       -0.12273
       -0.07324
       -0.08026
       -0.08034
       -0.09884
       -0.07585
       -0.09283
       -0.11449
       -0.10674
       -0.09247
       -0.06963
       -0.06116
       -0.05832
       -0.09779
       -0.08909
       -0.11207
       -0.10338
       -0.11268
       -0.08932
       -0.07771
       -0.07176
       -0.10006
       -0.09416
       -0.11026
       -0.12872
       -0.09011
       -0.09330
       -0.10527
       -0.07604
       -0.06700
       -0.08884
       -0.06915
       -0.08315
       -0.08273
       -0.05318
       -0.10363
       -0.10982
       -0.08510
       -0.08152
       -0.06248
       -0.06422
       -0.09263
       -0.11719
       -0.09361
       -0.07486
       -0.10345
       -0.11192
       -0.14547
       -0.09657
       -0.09380
       -0.07512
       -0.07742
       -0.08265
       -0.12045
       -0.07861
       -0.11241
       -0.07473
       -0.11337
       -0.10497
       -0.10071
       -0.07706
       -0.09241
       -0.10315
       -0.11515
       -0.09948
       -0.07067
       -0.09705
       -0.10136
       -0.11645
       -0.08408
       -0.08979
       -0.07525
       -0.08760
       -0.09032
       -0.07420
       -0.06328
       -0.06831
       -0.07631
       -0.10045
       -0.10488
       -0.12389
       -0.09394
       -0.09419
       -0.05742
       -0.09129
       -0.09960
       -0.05367
       -0.09335
       -0.09235
       -0.09533
       -0.09401
       -0.09167
       -0.08626
       -0.03914
       -0.07814
       -0.12067
       -0.11955
       -0.09846
       -0.11055
       -0.07004
       -0.07137
       -0.07220
       -0.10631
       -0.07591
       -0.05522
       -0.07613
       -0.12787
       -0.06870
       -0.10699
       -0.04013
       -0.11528
       -0.10864
       -0.08593
       -0.12109
       -0.09830
       -0.10367
       -0.03645
       -0.10350
       -0.10786
       -0.05579
       -0.09103
       -0.09772
       -0.08255
       -0.10493
       -0.10019
       -0.09258
       -0.09107
       -0.08602
       -0.08819
       -0.10181
       -0.10253
       -0.08072
       -0.10008
       -0.06771
       -0.06592
       -0.11786
       -0.08329
       -0.06187
       -0.10529
       -0.06319
       -0.08944
       -0.08774
       -0.11490
       -0.07188
       -0.08326
       -0.09670
       -0.05265
       -0.09499
       -0.09117
       -0.03721
       -0.08787
       -0.11450
       -0.11668
       -0.06159
       -0.10642
       -0.07254
       -0.11728
       -0.10292
       -0.16462
       -0.06684
       -0.14952
       -0.11837
       -0.05221
       -0.05537
       -0.09259
       -0.10291
       -0.09186
       -0.11645
       -0.07249
       -0.10354
       -0.07708
       -0.08663
       -0.13658
       -0.10174
       -0.11350
       -0.12780
       -0.06096
       -0.14109
       -0.08334
       -0.06460
       -0.06723
       -0.09465
       -0.09864
       -0.08466
       -0.13215
       -0.06908
       -0.11662
       -0.09054
       -0.09800
       -0.07001
       -0.09047
       -0.07489
       -0.05275
       -0.10216
       -0.10112
       -0.07186
       -0.10255
       -0.08931
       -0.12830
       -0.10520
       -0.09740
       -0.08008
       -0.10532
       -0.09801
       -0.08613
       -0.09225
       -0.09198
       -0.14353
       -0.12127
       -0.07196
       -0.09826
       -0.07376
       -0.09328
       -0.12536
       -0.06112
       -0.12051
       -0.09573
       -0.08535
       -0.09634
       -0.06679
       -0.08509
       -0.08549
       -0.11969
       -0.12448
       -0.11115
       -0.11479
       -0.11792
       -0.11266
       -0.09913
       -0.10558
       -0.07690
       -0.10107
       -0.11080
       -0.08680
       -0.08803
       -0.06355
       -0.06300
       -0.09944
       -0.09933
       -0.11581
       -0.10759
       -0.10094
       -0.09276
       -0.08072
       -0.07759
       -0.08991
       -0.06444
       -0.09147
       -0.06805
       -0.10313
       -0.06962
       -0.08560
       -0.08252
       -0.03313
       -0.08975
       -0.10930
       -0.10999
       -0.12864
       -0.07915
       -0.09172
       -0.08220
       -0.07719
       -0.08833
       -0.08147
       -0.08083
       -0.07684
       -0.09543
       -0.06538
       -0.11812
       -0.09463
       -0.07530
       -0.09116
       -0.08631
       -0.15207
       -0.11329
       -0.08421
       -0.05507
       -0.09983
       -0.11050
       -0.06005
       -0.07437
       -0.10289
       -0.07784
       -0.07855
       -0.07979
       -0.05521
       -0.10585
       -0.09648
       -0.10068
       -0.10102
       -0.07019
       -0.04021
       -0.07890
       -0.07133
       -0.06558
       -0.11369
       -0.11808
       -0.07068
       -0.10910
       -0.06724
       -0.06122
       -0.07356
       -0.10671
       -0.10464
       -0.05109
       -0.10077
       -0.10539
       -0.07735
       -0.09014
       -0.09611
       -0.09945
       -0.09679
       -0.06997
       -0.06781
       -0.07275
       -0.06531
       -0.10548
       -0.08645
       -0.16333
       -0.08782
       -0.11389
       -0.13481
       -0.01789
       -0.07758
       -0.09572
       -0.10803
       -0.12584
       -0.06502
       -0.08489
       -0.11455
       -0.07864
       -0.07832
       -0.12232
       -0.10403
       -0.08234
       -0.11629
       -0.08858
       -0.14183
       -0.12931
       -0.08448
       -0.11022
       -0.08196
       -0.09559
       -0.08961
       -0.15538
       -0.06452
       -0.08886
       -0.12523
       -0.11394
       -0.08325
       -0.10998
       -0.08428
       -0.08736
       -0.09093
       -0.07652
       -0.08435
       -0.08865
       -0.09634
       -0.09776
       -0.10341
       -0.09732
       -0.09526
       -0.09244
       -0.10681
       -0.06797
       -0.11938
       -0.06893
       -0.13652
       -0.10095
       -0.10715
       -0.06537
       -0.09016
       -0.08081
       -0.12298
       -0.06954
       -0.12220
       -0.05688
       -0.11314
       -0.09677
       -0.10391
       -0.07690
       -0.08558
       -0.12182
       -0.16810
       -0.09614
       -0.10514
       -0.09926
       -0.08151
       -0.11336
       -0.13472
       -0.12233
       -0.09070
       -0.07698
       -0.09554
       -0.07905
       -0.08792
       -0.08407
       -0.10116
       -0.08314
       -0.13805
       -0.11087
       -0.04985
       -0.11016
       -0.11306
       -0.07176
       -0.10382
       -0.03224
       -0.08208
       -0.07303
       -0.10524
       -0.06505
       -0.04393
       -0.04450
       -0.10950
       -0.06120
       -0.10073
       -0.12572
       -0.07221
       -0.11087
       -0.09140
       -0.06483
       -0.13654
       -0.12651
       -0.07411
       -0.10388
       -0.12198
       -0.09689
       -0.06176
       -0.11306
       -0.06303
       -0.10144
       -0.09001
       -0.10883
       -0.11703
       -0.10020
       -0.06194
       -0.07131
       -0.09120
       -0.13123
       -0.10316
       -0.10108
       -0.05566
       -0.08083
       -0.06805
       -0.07314
       -0.08688
       -0.09107
       -0.09634
       -0.11624
       -0.12109
       -0.06656
       -0.09517
       -0.10999
       -0.07816
       -0.07073
       -0.11809
       -0.12094
       -0.09228
       -0.09334
       -0.10845
       -0.10753
       -0.06447
       -0.09330
       -0.04883
       -0.08242
       -0.10309
       -0.11655
       -0.12120
       -0.09306
       -0.07142
       -0.09703
       -0.09608
       -0.06787
       -0.08556
       -0.11070
       -0.03410
       -0.10088
       -0.09592
       -0.13865
       -0.12392
       -0.13002
       -0.11365
       -0.07062
       -0.08312
       -0.07721
       -0.10301
       -0.10276
       -0.08962
       -0.08035
       -0.11696
       -0.09618
       -0.07896
       -0.11149
       -0.12828
       -0.09871
       -0.11262
       -0.12890
       -0.12965
       -0.12302
       -0.09017
       -0.08795
       -0.09273
       -0.11090
       -0.10219
       -0.13180
       -0.07321
       -0.09736
       -0.09627
       -0.11464
       -0.10662
       -0.06900
       -0.10778
       -0.11297
       -0.08437
       -0.09784
       -0.10126
       -0.09186
       -0.08780
       -0.07659
       -0.08381
       -0.11821
       -0.11576
       -0.09210
       -0.09158
       -0.08426
       -0.08931
       -0.07724
       -0.11921
       -0.12116
       -0.09392
       -0.06784
       -0.08884
       -0.05951
       -0.12020
       -0.12627
       -0.06138
       -0.07357
       -0.11810
       -0.09184
       -0.09827
       -0.09703
       -0.08939
       -0.10254
       -0.12788
       -0.11172
       -0.10244
       -0.12683
       -0.09150
       -0.08828
       -0.09544
       -0.10032
       -0.06991
       -0.07177
       -0.08507
       -0.05394
       -0.12081
       -0.06002
       -0.09563
       -0.07275
       -0.14281
       -0.09142
       -0.05347
       -0.08972
       -0.08208
       -0.07449
       -0.10061
       -0.08297
       -0.10833
       -0.10377
       -0.10336
       -0.06990
       -0.06037
       -0.06343
       -0.07023
       -0.00845
       -0.07370
       -0.11429
       -0.06337
       -0.13397
       -0.06244
       -0.12690
       -0.09538
       -0.06283
       -0.09990
       -0.08720
       -0.09050
       -0.10228
       -0.05891
       -0.08405
       -0.04365
       -0.12032
       -0.12390
       -0.09567
       -0.11851
       -0.12487
       -0.10085
       -0.05278
       -0.09139
       -0.11128
       -0.08907
       -0.09976
       -0.09863
       -0.12882
       -0.06687
       -0.08768
       -0.07735
       -0.08743
       -0.07513
       -0.09936
       -0.09530
       -0.07729
       -0.07588
       -0.11754
       -0.08536
       -0.06215
       -0.10917
       -0.09240
       -0.11371
       -0.09820
       -0.05160
       -0.08982
       -0.08470
       -0.11136
       -0.08146
       -0.10636
       -0.12878
       -0.09674
       -0.08059
       -0.08138
       -0.05402
       -0.10009
       -0.14609
       -0.04641
       -0.06680
       -0.10123
       -0.06426
       -0.07406
       -0.09428
       -0.11892
       -0.09940
       -0.11735
       -0.12184
       -0.07919
       -0.05386
       -0.06307
       -0.09255
       -0.11127
       -0.09452
       -0.09168
       -0.10524
       -0.08436
       -0.07229
       -0.08558
       -0.11068
       -0.09032
       -0.11409
       -0.11134
       -0.14038
       -0.10328
       -0.09059
       -0.09441
       -0.08399
       -0.09556
       -0.10733
       -0.16305
       -0.06034
       -0.09107
       -0.10278
       -0.11290
       -0.09040
       -0.09681
       -0.08772
       -0.09664
       -0.06519
       -0.06917
       -0.10032
       -0.11686
       -0.08600
       -0.09861
       -0.06042
       -0.11151
       -0.10421
       -0.11011
       -0.10188
       -0.09798
       -0.10990
       -0.06891
       -0.08959
       -0.12962
       -0.09935
       -0.06393
       -0.09819
       -0.06308
       -0.12350
       -0.09157
       -0.07116
       -0.10844
       -0.07263
       -0.12087
       -0.08221
       -0.08862
       -0.10143
       -0.11805
       -0.13965
       -0.09889
       -0.10644
       -0.08914
       -0.09011
       -0.08612
       -0.12542
       -0.09371
       -0.07735
       -0.07689
       -0.11007
       -0.07214
       -0.11842
       -0.05740
       -0.09543
       -0.07896
       -0.16356
       -0.09192
       -0.07908
       -0.09413
       -0.10968
       -0.10603
       -0.09717
       -0.08926
       -0.11886
       -0.06150
       -0.11243
       -0.06552
       -0.06815
       -0.08516
       -0.10591
       -0.08907
       -0.12921
       -0.13381
       -0.05790
       -0.09479
       -0.04995
       -0.07804
       -0.10893
       -0.08023
       -0.08224
       -0.07696
       -0.11376
       -0.09048
       -0.09210
       -0.07572
       -0.07058
       -0.10674
       -0.10710
       -0.11500
       -0.09787
       -0.10299
       -0.06873
       -0.04610
       -0.12718
       -0.10359
       -0.06949
       -0.08726
       -0.06260
       -0.11617
       -0.09744
       -0.12409
       -0.11356
       -0.10109
       -0.05653
       -0.09883
       -0.12144
       -0.07200
       -0.09783
       -0.12173
       -0.10076
       -0.10516
       -0.11054
       -0.11375
       -0.11390
       -0.11048
       -0.09697
       -0.09506
       -0.07379
       -0.09752
       -0.09266
       -0.06961
       -0.11330
       -0.10934
       -0.08396
       -0.09740
       -0.06359
       -0.12333
       -0.12143
       -0.09026
       -0.08177
       -0.12885
       -0.06806
       -0.05078
       -0.10399
       -0.14659
       -0.14687
       -0.10915
       -0.12214
       -0.07332
       -0.06431
       -0.08284
       -0.09494
       -0.12196
       -0.11096
       -0.10249
       -0.09629
       -0.09430
       -0.08961
       -0.11616
       -0.09511
       -0.10965
       -0.14322
       -0.07227
       -0.14594
       -0.08970
       -0.09457
       -0.09569
       -0.06692
       -0.09028
       -0.09154
       -0.10521
       -0.05465
       -0.05533
       -0.07125
       -0.08454
       -0.09693
       -0.11025
       -0.11022
       -0.12517
       -0.10537
       -0.07839
       -0.08615
       -0.10273
       -0.11288
       -0.08175
       -0.05504
       -0.10345
       -0.11331
       -0.09722
       -0.12419
       -0.09394
       -0.09976
       -0.07289
       -0.10354
       -0.11861
       -0.11910
       -0.08446
       -0.07603
       -0.06353
       -0.16503
       -0.08761
       -0.10709
       -0.10088
       -0.07908
       -0.08142
       -0.08608
       -0.07710
       -0.10196
       -0.11182
       -0.14025
       -0.08589
       -0.06716
       -0.11718
       -0.08943
       -0.07784
       -0.11258
       -0.04508
       -0.09653
       -0.09796
       -0.13525
       -0.11855
       -0.13263
       -0.11933
       -0.10212
       -0.09145
       -0.15434
       -0.08659
       -0.14438
       -0.05498
       -0.13206
       -0.11326
       -0.09131
       -0.06376
       -0.09089
       -0.07681
       -0.09362
       -0.09038
       -0.12070
       -0.07398
       -0.09424
       -0.09672
       -0.10541
       -0.11013
       -0.07320
       -0.11748
       -0.06397
       -0.08526
       -0.10941
       -0.08056
       -0.08567
       -0.10457
       -0.08329
       -0.10448
       -0.11293
       -0.10079
       -0.07095
       -0.11522
       -0.11473
       -0.05279
       -0.10479
       -0.07746
       -0.05040
       -0.07756
       -0.10225
       -0.11900
       -0.09279
       -0.09672
       -0.08503
       -0.09063
       -0.06292
       -0.12058
       -0.09995
       -0.10156
       -0.06005
       -0.11334
       -0.12386
       -0.10136
       -0.12194
       -0.11073
       -0.09194
       -0.10000
       -0.08836
       -0.07174
       -0.09909
       -0.11994
       -0.12492
       -0.10732
       -0.08544
       -0.13307
       -0.11070
       -0.07130
       -0.12145
       -0.10010
       -0.10360
       -0.13850
       -0.10809
       -0.07894
       -0.10895
       -0.07020
       -0.07032
       -0.12147
       -0.08181
       -0.07730
       -0.09377
       -0.14931
       -0.13145
       -0.10031
       -0.08494
       -0.09851
       -0.08469
       -0.10862
       -0.12610
       -0.11553
       -0.09140
       -0.10792
       -0.12182
       -0.04330
       -0.08824
       -0.12308
       -0.12347
       -0.12196
       -0.13819
       -0.07741
       -0.16907
       -0.09763
       -0.05626
       -0.11858
       -0.08707
       -0.12597
       -0.09823
       -0.13845
       -0.02869
       -0.07051
       -0.10166
       -0.07026
       -0.08965
       -0.09563
       -0.08008
       -0.13698
       -0.09729
       -0.06353
       -0.09952
       -0.08615
       -0.12251
       -0.08685
       -0.09654
       -0.08614
       -0.10209
       -0.12038
       -0.12355
       -0.14429
       -0.10382
       -0.06644
       -0.10842
       -0.12349
       -0.10516
       -0.06753
       -0.07865
       -0.06924
       -0.15652
       -0.09689
       -0.07604
       -0.11110
       -0.09055
       -0.13936
       -0.09337
       -0.11041
       -0.10710
       -0.10782
       -0.11560
       -0.09233
       -0.09989
       -0.11616
       -0.10477
       -0.10655
       -0.12924
       -0.11224
       -0.11424
       -0.07276
       -0.10590
       -0.12043
       -0.11253
       -0.09049
       -0.09518
       -0.06120
       -0.13127
       -0.10018
       -0.14234
       -0.08671
       -0.09781
       -0.09245
       -0.06162
       -0.10628
       -0.10595
       -0.08236
       -0.10483
       -0.04292
       -0.11035
       -0.10704
       -0.06197
       -0.09729
       -0.13894
       -0.13414
       -0.09763
       -0.11509
       -0.10326
       -0.14383
       -0.08895
       -0.06871
       -0.05946
       -0.10742
       -0.05348
       -0.08440
       -0.09508
       -0.08483
       -0.11777
       -0.13134
       -0.12355
       -0.09725
       -0.11161
       -0.08703
       -0.07727
       -0.08980
       -0.08898
       -0.10634
       -0.11913
       -0.10239
       -0.07745
       -0.07163
       -0.08849
       -0.13539
       -0.08759
       -0.09585
       -0.11384
       -0.07688
       -0.13965
       -0.14656
       -0.10689
       -0.12833
       -0.08659
       -0.07422
       -0.10935
       -0.12624
       -0.07185
       -0.10076
       -0.09677
       -0.06292
       -0.09737
       -0.09422
       -0.09079
       -0.13549
       -0.12892
       -0.09600
       -0.10823
       -0.09845
       -0.07174
       -0.04875
       -0.10189
       -0.06839
       -0.08801
       -0.11916
       -0.07740
       -0.08360
       -0.09098
       -0.17097
       -0.10717
       -0.13347
       -0.15469
       -0.09067
       -0.07710
       -0.10781
       -0.09960
       -0.10970
       -0.09626
       -0.07370
       -0.16349
       -0.03047
       -0.07898
       -0.11120
       -0.08279
       -0.07684
       -0.11490
       -0.09015
       -0.14173
       -0.09394
       -0.08730
       -0.09315
       -0.11062
       -0.11916
       -0.07334
       -0.14692
       -0.08801
       -0.10425
       -0.10829
       -0.09761
       -0.12034
       -0.08794
       -0.05701
       -0.10935
       -0.11849
       -0.08160
       -0.08893
       -0.08120
       -0.08643
       -0.05661
       -0.12583
       -0.08119
       -0.11347
       -0.10105
       -0.10747
       -0.14181
       -0.06441
       -0.08397
       -0.13559
       -0.11224
       -0.11553
       -0.09982
       -0.09820
       -0.08787
       -0.15248
       -0.10986
       -0.07768
       -0.10261
       -0.13315
       -0.07945
       -0.11356
       -0.14393
       -0.08721
       -0.11602
       -0.12621
       -0.11684
       -0.11112
       -0.13524
       -0.10262
       -0.11798
       -0.13525
       -0.12938
       -0.11420
       -0.10032
       -0.10199
       -0.08263
       -0.12816
       -0.10179
       -0.08958
       -0.06234
       -0.11410
       -0.11033
       -0.13081
       -0.05953
       -0.09844
       -0.11189
       -0.12873
       -0.08579
       -0.08333
       -0.12338
       -0.11124
       -0.06539
       -0.10899
       -0.07407
       -0.08676
       -0.06722
       -0.13741
       -0.17624
       -0.09875
       -0.07153
       -0.09358
       -0.13169
       -0.10647
       -0.11355
       -0.09632
       -0.09091
       -0.08379
       -0.11770
       -0.06093
       -0.08358
       -0.08292
       -0.11136
       -0.11740
       -0.07385
       -0.09888
       -0.11649
       -0.08228
       -0.09807
       -0.12757
       -0.11243
       -0.12713
       -0.09858
       -0.08922
       -0.06748
       -0.07024
       -0.13035
       -0.09034
       -0.09581
       -0.11121
       -0.08100
       -0.13858
       -0.11020
       -0.08857
       -0.12202
       -0.10579
       -0.08911
       -0.13229
       -0.08909
       -0.09764
       -0.09415
       -0.09158
       -0.09796
       -0.08998
       -0.09642
       -0.12060
       -0.13695
       -0.10538
       -0.12297
       -0.12024
       -0.12657
       -0.10087
       -0.09079
       -0.10243
       -0.06984
       -0.06166
       -0.11030
       -0.11811
       -0.10697
       -0.11097
       -0.17204
       -0.07121
       -0.15426
       -0.14697
       -0.09422
       -0.10958
       -0.09883
       -0.09782
       -0.12785
       -0.10873
       -0.08226
       -0.10732
       -0.08595
       -0.10565
       -0.09539
       -0.08971
       -0.07760
       -0.10895
       -0.10150
       -0.16294
       -0.09829
       -0.08345
       -0.09344
       -0.10428
       -0.11321
       -0.10025
       -0.13711
       -0.12702
       -0.10389
       -0.07456
       -0.08386
       -0.09841
       -0.09621
       -0.06942
       -0.08695
       -0.08542
       -0.08988
       -0.09835
       -0.10858
       -0.10016
       -0.09953
       -0.13671
       -0.09630
       -0.10658
       -0.08901
       -0.09936
       -0.09604
       -0.07731
       -0.05913
       -0.13893
       -0.13393
       -0.11429
       -0.12107
       -0.06798
       -0.11741
       -0.12280
       -0.10339
       -0.08505
       -0.10406
       -0.12482
       -0.07698
       -0.11388
       -0.08059
       -0.10120
       -0.10693
       -0.12246
       -0.10097
       -0.07599
       -0.10474
       -0.11577
       -0.10916
       -0.11623
       -0.11776
       -0.10668
       -0.07966
       -0.10731
       -0.05761
       -0.11450
       -0.10056
       -0.09462
       -0.06898
       -0.15029
       -0.09733
       -0.13496
       -0.07128
       -0.10220
       -0.09478
       -0.13244
       -0.08772
       -0.09587
       -0.12003
       -0.05847
       -0.08732
       -0.09356
       -0.11067
       -0.06855
       -0.10350
       -0.11881
       -0.15843
       -0.10558
       -0.09244
       -0.10057
       -0.09835
       -0.12341
       -0.06299
       -0.07553
       -0.10671
       -0.11616
       -0.10515
       -0.08405
       -0.10154
       -0.08679
       -0.10664
       -0.10839
       -0.08136
       -0.08252
       -0.12828
       -0.06941
       -0.09504
       -0.11305
       -0.12700
       -0.11187
       -0.08612
       -0.14720
       -0.07483
       -0.08839
       -0.13504
       -0.10675
       -0.12185
       -0.10809
       -0.08624
       -0.11584
       -0.10124
       -0.11406
       -0.13873
       -0.10001
       -0.11453
       -0.12449
       -0.09864
       -0.09690
       -0.10857
       -0.08389
       -0.08048
       -0.07546
       -0.10795
       -0.08222
       -0.11445
       -0.12748
       -0.10181
       -0.09032
       -0.10434
       -0.10488
       -0.07658
       -0.12759
       -0.09636
       -0.09609
       -0.10361
       -0.09751
       -0.10766
       -0.09030
       -0.14739
       -0.05285
       -0.15221
       -0.13218
       -0.09271
       -0.07849
       -0.09235
       -0.12511
       -0.11129
       -0.13693
       -0.13023
       -0.11739
       -0.09279
       -0.06538
       -0.11238
       -0.10844
       -0.10343
       -0.10360
       -0.09888
       -0.16817
       -0.09336
       -0.10622
       -0.06892
       -0.12526
       -0.14649
       -0.08668
       -0.15990
       -0.11427
       -0.08137
       -0.10740
       -0.08795
       -0.07914
       -0.10763
       -0.06339
       -0.11318
       -0.12912
       -0.07666
       -0.10974
       -0.11176
       -0.14142
       -0.11156
       -0.10535
       -0.07746
       -0.09994
       -0.09827
       -0.07876
       -0.07430
       -0.06726
       -0.05605
       -0.12628
       -0.09471
       -0.11762
       -0.08334
       -0.06607
       -0.09052
       -0.08056
       -0.09639
       -0.09936
       -0.06020
       -0.11735
       -0.08952
       -0.09757
       -0.10374
       -0.09404
       -0.09325
       -0.13238
       -0.11167
       -0.11990
       -0.09955
       -0.13269
       -0.11697
       -0.10928
       -0.16191
       -0.09358
       -0.07270
       -0.12605
       -0.09280
       -0.12029
       -0.07665
       -0.07532
       -0.09506
       -0.15445
       -0.13331
       -0.11278
       -0.06094
       -0.11009
       -0.10630
       -0.11272
       -0.05693
       -0.09667
       -0.09700
       -0.09315
       -0.09139
       -0.12578
       -0.13291
       -0.06494
       -0.13423
       -0.10666
       -0.13840
       -0.08868
       -0.10196
       -0.08784
       -0.10028
       -0.11248
       -0.08788
       -0.08875
       -0.09393
       -0.10168
       -0.10211
       -0.07469
       -0.12707
       -0.07729
       -0.12634
       -0.10245
       -0.08053
       -0.12185
       -0.12351
       -0.08268
       -0.12788
       -0.12977
       -0.09507
       -0.09968
       -0.07680
       -0.10859
       -0.11412
       -0.10007
       -0.11415
       -0.09706
       -0.12405
       -0.10497
       -0.09269
       -0.11690
       -0.09584
       -0.07957
       -0.08159
       -0.11653
       -0.10363
       -0.14058
       -0.09709
       -0.07867
       -0.14080
       -0.08591
       -0.08532
       -0.08628
       -0.11670
       -0.10880
       -0.09720
       -0.15057
       -0.14109
       -0.06840
       -0.11325
       -0.08940
       -0.09778
       -0.14675
       -0.08221
       -0.12837
       -0.09806
       -0.11087
       -0.07235
       -0.09775
       -0.14387
       -0.09436
       -0.15226
       -0.12706
       -0.09545
       -0.07189
       -0.07642
       -0.12880
       -0.13158
       -0.11691
       -0.13782
       -0.08780
       -0.11628
       -0.08010
       -0.08843
       -0.09253
       -0.09046
       -0.10451
       -0.08751
       -0.17683
       -0.07547
       -0.12480
       -0.09795
       -0.12025
       -0.15593
       -0.08308
       -0.19294
       -0.11122
       -0.08350
       -0.11082
       -0.08354
       -0.09154
       -0.07190
       -0.06324
       -0.13415
       -0.05737
       -0.07532
       -0.10096
       -0.12009
       -0.12418
       -0.11027
       -0.05558
       -0.09260
       -0.09329
       -0.11548
       -0.11346
       -0.08727
       -0.08871
       -0.07773
       -0.12758
       -0.11654
       -0.13142
       -0.08428
       -0.09386
       -0.09803
       -0.07801
       -0.11886
       -0.12325
       -0.05562
       -0.09283
       -0.10002
       -0.13372
       -0.12346
       -0.06836
       -0.08214
       -0.14901
       -0.10942
       -0.12066
       -0.10343
       -0.13689
       -0.13364
       -0.11476
       -0.15023
       -0.10597
       -0.07743
       -0.08920
       -0.06846
       -0.10674
       -0.10065
       -0.07748
       -0.10662
       -0.12444
       -0.12574
       -0.14297
       -0.08597
       -0.10604
       -0.10004
       -0.06655
       -0.10936
       -0.11370
       -0.10175
       -0.11476
       -0.11235
       -0.08909
       -0.10801
       -0.09428
       -0.09990
       -0.08848
       -0.12310
       -0.08885
       -0.11968
       -0.10860
       -0.07570
       -0.13342
       -0.09666
       -0.10151
       -0.12370
       -0.13181
       -0.13729
       -0.08355
       -0.10984
       -0.08776
       -0.13319
       -0.11534
       -0.07310
       -0.12166
       -0.13612
       -0.12166
       -0.11201
       -0.12485
       -0.11758
       -0.10995
       -0.13159
       -0.10083
       -0.13465
       -0.11147
       -0.09813
       -0.10999
       -0.10583
       -0.06547
       -0.08551
       -0.09683
       -0.08504
       -0.12102
       -0.09635
       -0.09233
       -0.07847
       -0.10448
       -0.11788
       -0.11290
       -0.10592
       -0.10201
       -0.09901
       -0.09918
       -0.13563
       -0.09577
       -0.10385
       -0.16132
       -0.12587
       -0.10977
       -0.07363
       -0.09255
       -0.08617
       -0.11368
       -0.07273
       -0.09123
       -0.09186
       -0.08018
       -0.08011
       -0.12955
       -0.15969
       -0.04959
       -0.10851
       -0.13097
       -0.04773
       -0.07051
       -0.09734
       -0.11280
       -0.11603
       -0.11476
       -0.08850
       -0.06944
       -0.06943
       -0.06529
       -0.08738
       -0.13737
       -0.08346
       -0.13533
       -0.10310
       -0.18119
       -0.08855
       -0.12428
       -0.09392
       -0.11290
       -0.14672
       -0.13683
       -0.18623
       -0.08856
       -0.09002
       -0.09558
       -0.06629
       -0.10409
       -0.10198
       -0.05189
       -0.14108
       -0.09660
       -0.12588
       -0.10478
       -0.09852
       -0.13815
       -0.10204
       -0.06550
       -0.11189
       -0.09119
       -0.15387
       -0.08983
       -0.10332
       -0.10999
       -0.10931
       -0.11777
       -0.14008
       -0.10815
       -0.09516
       -0.08852
       -0.09508
       -0.10733
       -0.11838
       -0.13269
       -0.05804
       -0.10920
       -0.08477
       -0.12150
       -0.11942
       -0.09059
       -0.10260
       -0.13033
       -0.12313
       -0.12899
       -0.11438
       -0.11110
       -0.13847
       -0.12269
       -0.13128
       -0.16673
       -0.09578
       -0.09473
       -0.07410
       -0.12759
       -0.10893
       -0.09137
       -0.11407
       -0.13925
       -0.14764
       -0.12430
       -0.09599
       -0.11062
       -0.13396
       -0.08113
       -0.09203
       -0.11413
       -0.08282
       -0.09763
       -0.13700
       -0.09762
       -0.10358
       -0.11521
       -0.09100
       -0.12569
       -0.12425
       -0.11484
       -0.11349
       -0.10893
       -0.06232
       -0.07857
       -0.11399
       -0.10500
       -0.10695
       -0.09083
       -0.11346
       -0.11057
       -0.08571
       -0.08538
       -0.13281
       -0.08247
       -0.10706
       -0.09044
       -0.13470
       -0.10679
       -0.13118
       -0.11548
       -0.10028
       -0.14260
       -0.10934
       -0.11781
       -0.13347
       -0.08076
       -0.13880
       -0.07536
       -0.12687
       -0.09266
       -0.10716
       -0.11195
       -0.12099
       -0.14326
       -0.10455
       -0.09861
       -0.07229
       -0.12196
       -0.15897
       -0.11617
       -0.09116
       -0.10412
       -0.07747
       -0.05793
       -0.11703
       -0.06030
       -0.12602
       -0.13876
       -0.09601
       -0.10109
       -0.10242
       -0.09212
       -0.10843
       -0.12420
       -0.11466
       -0.09383
       -0.10400
       -0.10618
       -0.08305
       -0.09478
       -0.15860
       -0.05928
       -0.15092
       -0.11854
       -0.07435
       -0.10689
       -0.09893
       -0.11417
       -0.12475
       -0.11683
       -0.11256
       -0.09038
       -0.07044
       -0.08812
       -0.10278
       -0.11399
       -0.08145
       -0.11574
       -0.09905
       -0.15697
       -0.10988
       -0.10881
       -0.11788
       -0.12233
       -0.14968
       -0.12020
       -0.15922
       -0.06855
       -0.10791
       -0.10073
       -0.09540
       -0.14421
       -0.09562
       -0.07188
       -0.12717
       -0.09536
       -0.11998
       -0.12086
       -0.11498
       -0.11248
       -0.08802
       -0.09305
       -0.11285
       -0.11178
       -0.15044
       -0.08536
       -0.09662
       -0.07549
       -0.09086
       -0.12620
       -0.14854
       -0.10691
       -0.11028
       -0.09830
       -0.09554
       -0.07649
       -0.11282
       -0.11606
       -0.09551
       -0.12146
       -0.09680
       -0.09252
       -0.05082
       -0.11463
       -0.10523
       -0.16097
       -0.11946
       -0.08928
       -0.11366
       -0.12557
       -0.10905
       -0.11237
       -0.11494
       -0.10554
       -0.12784
       -0.11972
       -0.07233
       -0.12139
       -0.12764
       -0.13858
       -0.07616
       -0.14487
       -0.13720
       -0.10270
       -0.09526
       -0.09013
       -0.10655
       -0.09109
       -0.08027
       -0.12463
       -0.08766
       -0.11328
       -0.11581
       -0.10252
       -0.09738
       -0.10228
       -0.07371
       -0.11673
       -0.10955
       -0.09961
       -0.12650
       -0.10174
       -0.09490
       -0.10103
       -0.11872
       -0.08780
       -0.10768
       -0.09917
       -0.16509
       -0.11839
       -0.13451
       -0.08487
       -0.11704
       -0.07891
       -0.09981
       -0.10485
       -0.14677
       -0.11245
       -0.09103
       -0.15371
       -0.08891
       -0.13190
       -0.12274
       -0.14857
       -0.13242
       -0.06931
       -0.14122
       -0.09730
       -0.10000
       -0.12980
       -0.12636
       -0.13099
       -0.10915
       -0.09909
       -0.12059
       -0.11400
       -0.09881
       -0.17189
       -0.13648
       -0.14323
       -0.08603
       -0.13298
       -0.10109
       -0.08713
       -0.13938
       -0.11565
       -0.15567
       -0.14082
       -0.09566
       -0.08272
       -0.11310
       -0.09399
       -0.11012
       -0.13448
       -0.09156
       -0.05537
       -0.11036
       -0.10034
       -0.09132
       -0.07301
       -0.16728
       -0.08626
       -0.13531
       -0.13618
       -0.06686
       -0.07971
       -0.07245
       -0.12620
       -0.14092
       -0.08973
       -0.10508
       -0.11066
       -0.06844
       -0.06123
       -0.07178
       -0.09092
       -0.10788
       -0.13431
       -0.07912
       -0.15055
       -0.11960
       -0.09990
       -0.10640
       -0.10849
       -0.15448
       -0.10614
       -0.15833
       -0.10424
       -0.11413
       -0.08580
       -0.09920
       -0.11344
       -0.08338
       -0.09579
       -0.10980
       -0.10006
       -0.11592
       -0.10991
       -0.12544
       -0.15101
       -0.06210
       -0.12640
       -0.13656
       -0.13260
       -0.14878
       -0.08068
       -0.06282
       -0.06626
       -0.06423
       -0.14642
       -0.14414
       -0.10280
       -0.11475
       -0.09618
       -0.11322
       -0.12299
       -0.12351
       -0.11218
       -0.09847
       -0.10835
       -0.11217
       -0.10550
       -0.07649
       -0.06245
       -0.11065
       -0.13167
       -0.08287
       -0.07848
       -0.07852
       -0.14241
       -0.10142
       -0.10153
       -0.13102
       -0.10611
       -0.11174
       -0.10997
       -0.09368
       -0.14210
       -0.11341
       -0.15483
       -0.07345
       -0.14176
       -0.15801
       -0.12849
       -0.10302
       -0.11562
       -0.12657
       -0.11447
       -0.06163
       -0.10191
       -0.10296
       -0.10602
       -0.09204
       -0.12971
       -0.09913
       -0.09956
       -0.06126
       -0.10947
       -0.12111
       -0.10350
       -0.13570
       -0.11163
       -0.11461
       -0.10757
       -0.11147
       -0.11610
       -0.12014
       -0.10838
       -0.14408
       -0.14653
       -0.15336
       -0.07948
       -0.11607
       -0.09234
       -0.08971
       -0.12034
       -0.14635
       -0.10794
       -0.05242
       -0.15826
       -0.11181
       -0.09168
       -0.12515
       -0.11838
       -0.12095
       -0.07914
       -0.15566
       -0.08548
       -0.12285
       -0.14359
       -0.11986
       -0.10074
       -0.10315
       -0.10619
       -0.13642
       -0.10299
       -0.06541
       -0.13828
       -0.15140
       -0.13146
       -0.10220
       -0.11788
       -0.09572
       -0.09935
       -0.15194
       -0.11130
       -0.13187
       -0.12262
       -0.14197
       -0.10559
       -0.11196
       -0.10126
       -0.10369
       -0.13657
       -0.11363
       -0.07530
       -0.10897
       -0.12773
       -0.09879
       -0.10430
       -0.15553
       -0.07204
       -0.13267
       -0.12785
       -0.06617
       -0.10221
       -0.08936
       -0.09260
       -0.13442
       -0.09180
       -0.08315
       -0.13371
       -0.06136
       -0.06483
       -0.10660
       -0.11349
       -0.11748
       -0.12117
       -0.10399
       -0.15082
       -0.09232
       -0.11429
       -0.15037
       -0.06649
       -0.15285
       -0.09021
       -0.18243
       -0.12196
       -0.11194
       -0.10477
       -0.06440
       -0.11342
       -0.07882
       -0.09809
       -0.13066
       -0.09667
       -0.12235
       -0.11300
       -0.07548
       -0.13794
       -0.08235
       -0.13473
       -0.13514
       -0.11347
       -0.15728
       -0.13219
       -0.12013
       -0.09615
       -0.05150
       -0.14811
       -0.10684
       -0.09490
       -0.10054
       -0.09105
       -0.07649
       -0.13060
       -0.10382
       -0.13167
       -0.09185
       -0.10564
       -0.11071
       -0.11105
       -0.06442
       -0.11461
       -0.12437
       -0.10462
       -0.10435
       -0.13375
       -0.07665
       -0.14710
       -0.07907
       -0.13885
       -0.13247
       -0.12172
       -0.09099
       -0.11983
       -0.08380
       -0.10606
       -0.11223
       -0.13945
       -0.07425
       -0.16035
       -0.12222
       -0.11776
       -0.08996
       -0.09068
       -0.13968
       -0.10449
       -0.07243
       -0.10236
       -0.09763
       -0.09726
       -0.09974
       -0.13657
       -0.10478
       -0.12597
       -0.11102
       -0.10866
       -0.12115
       -0.11334
       -0.10776
       -0.09886
       -0.11841
       -0.12966
       -0.12498
       -0.10250
       -0.08260
       -0.12027
       -0.09319
       -0.10658
       -0.12386
       -0.11491
       -0.13280
       -0.10048
       -0.10244
       -0.13408
       -0.11643
       -0.13538
       -0.07473
       -0.11357
       -0.10699
       -0.12596
       -0.11910
       -0.10034
       -0.12045
       -0.10227
       -0.12740
       -0.08308
       -0.13170
       -0.12579
       -0.13774
       -0.12654
       -0.09933
       -0.14294
       -0.08597
       -0.10941
       -0.08524
       -0.12232
       -0.15273
       -0.13850
       -0.09918
       -0.10714
       -0.11428
       -0.09922
       -0.12179
       -0.10986
       -0.16363
       -0.15163
       -0.12020
       -0.10174
       -0.09849
       -0.12480
       -0.09164
       -0.11267
       -0.09392
       -0.10817
       -0.12253
       -0.08950
       -0.08868
       -0.09896
       -0.18574
       -0.09584
       -0.12875
       -0.11575
       -0.08079
       -0.09649
       -0.07759
       -0.09237
       -0.15142
       -0.09215
       -0.09944
       -0.14176
       -0.10351
       -0.08470
       -0.11776
       -0.13244
       -0.13450
       -0.13326
       -0.11545
       -0.15042
       -0.11046
       -0.13232
       -0.13037
       -0.06865
       -0.15817
       -0.13147
       -0.20081
       -0.14045
       -0.10487
       -0.08367
       -0.06716
       -0.12457
       -0.12962
       -0.07811
       -0.11251
       -0.09891
       -0.12233
       -0.12424
       -0.06926
       -0.11033
       -0.10264
       -0.12574
       -0.14268
       -0.12522
       -0.10217
       -0.12720
       -0.09012
       -0.09075
       -0.07558
       -0.12950
       -0.11974
       -0.07761
       -0.07598
       -0.09022
       -0.09725
       -0.11961
       -0.08959
       -0.11907
       -0.09060
       -0.13204
       -0.12030
       -0.11112
       -0.06283
       -0.10646
       -0.10375
       -0.09601
       -0.11028
       -0.13502
       -0.09454
       -0.14818
       -0.11559
       -0.12499
       -0.14288
       -0.12138
       -0.11056
       -0.13516
       -0.09819
       -0.10238
       -0.10496
       -0.12037
       -0.08366
       -0.18238
       -0.14845
       -0.11337
       -0.09445
       -0.08670
       -0.09263
       -0.12888
       -0.10960
       -0.10756
       -0.08120
       -0.08769
       -0.11780
       -0.10813
       -0.10733
       -0.10196
       -0.11043
       -0.11150
       -0.12390
       -0.09923
       -0.11416
       -0.09710
       -0.08761
       -0.13484
       -0.13273
       -0.15212
       -0.10781
       -0.11697
       -0.12204
       -0.11361
       -0.13597
       -0.09707
       -0.12851
       -0.11286
       -0.09687
       -0.11404
       -0.12124
       -0.09126
       -0.10494
       -0.10779
       -0.11156
       -0.10243
       -0.11574
       -0.12796
       -0.14696
       -0.08672
       -0.13083
       -0.09975
       -0.13632
       -0.09560
       -0.09593
       -0.13764
       -0.09981
       -0.11889
       -0.09092
       -0.10443
       -0.11346
       -0.12617
       -0.14001
       -0.09603
       -0.11073
       -0.11034
       -0.11259
       -0.08278
       -0.14475
       -0.06065
       -0.13196
       -0.18268
       -0.11820
       -0.12032
       -0.14088
       -0.11213
       -0.13270
       -0.13793
       -0.12665
       -0.08393
       -0.13526
       -0.14005
       -0.09156
       -0.13449
       -0.17592
       -0.09265
       -0.13072
       -0.14020
       -0.09188
       -0.11562
       -0.07331
       -0.13261
       -0.15507
       -0.05994
       -0.12039
       -0.13628
       -0.09903
       -0.07222
       -0.08146
       -0.11387
       -0.11860
       -0.14239
       -0.11669
       -0.16010
       -0.11207
       -0.12822
       -0.13004
       -0.12752
       -0.15688
       -0.14552
       -0.20280
       -0.10868
       -0.08013
       -0.07165
       -0.09458
       -0.10788
       -0.07593
       -0.08629
       -0.10265
       -0.10502
       -0.08781
       -0.11197
       -0.10271
       -0.13092
       -0.12540
       -0.09027
       -0.13429
       -0.12798
       -0.09206
       -0.11426
       -0.13645
       -0.08525
       -0.06863
       -0.12427
       -0.13043
       -0.10784
       -0.10211
       -0.09081
       -0.11710
       -0.12343
       -0.10230
       -0.12202
       -0.11443
       -0.13330
       -0.09512
       -0.12870
       -0.07130
       -0.11926
       -0.10764
       -0.11569
       -0.11036
       -0.10841
       -0.09820
       -0.12301
       -0.12332
       -0.10029
       -0.10878
       -0.08431
       -0.09512
       -0.13868
       -0.13265
       -0.09957
       -0.08202
       -0.10353
       -0.09442
       -0.19119
       -0.15041
       -0.13696
       -0.09419
       -0.13292
       -0.06879
       -0.11241
       -0.11920
       -0.10367
       -0.14871
       -0.11695
       -0.08870
       -0.12010
       -0.12768
       -0.11595
       -0.11578
       -0.10949
       -0.15150
       -0.11539
       -0.12333
       -0.10434
       -0.11497
       -0.11221
       -0.11494
       -0.13012
       -0.13665
       -0.10762
       -0.11462
       -0.10457
       -0.11372
       -0.11168
       -0.11822
       -0.11328
       -0.11114
       -0.10985
       -0.12173
       -0.11061
       -0.07638
       -0.13742
       -0.12270
       -0.08231
       -0.08944
       -0.12856
       -0.16011
       -0.10785
       -0.11546
       -0.09179
       -0.12713
       -0.12772
       -0.15657
       -0.12271
       -0.09742
       -0.10540
       -0.11366
       -0.10871
       -0.11197
       -0.10895
       -0.12368
       -0.07763
       -0.12550
       -0.10766
       -0.08574
       -0.08623
       -0.11352
       -0.10421
       -0.13957
       -0.15194
       -0.11686
       -0.12538
       -0.17251
       -0.12740
       -0.09400
       -0.14766
       -0.10888
       -0.09542
       -0.14892
       -0.11015
       -0.11800
       -0.15356
       -0.16330
       -0.08881
       -0.13343
       -0.10658
       -0.10200
       -0.13958
       -0.09938
       -0.12542
       -0.13707
       -0.07623
       -0.12764
       -0.12218
       -0.12655
       -0.09074
       -0.09516
       -0.13496
       -0.11841
       -0.14934
       -0.10559
       -0.14449
       -0.09384
       -0.12606
       -0.14038
       -0.11371
       -0.14291
       -0.11195
       -0.22500
       -0.08361
       -0.10918
       -0.13888
       -0.09463
       -0.09855
       -0.04895
       -0.06392
       -0.10793
       -0.10057
       -0.11555
       -0.08134
       -0.08589
       -0.11973
       -0.12179
       -0.09249
       -0.11389
       -0.09720
       -0.10740
       -0.12045
       -0.13447
       -0.11007
       -0.10991
       -0.13101
       -0.09888
       -0.12139
       -0.11183
       -0.13790
       -0.11956
       -0.10698
       -0.10885
       -0.10412
       -0.14979
       -0.11665
       -0.10768
       -0.12023
       -0.11658
       -0.09375
       -0.10848
       -0.16129
       -0.09631
       -0.11040
       -0.10798
       -0.09723
       -0.11432
       -0.13351
       -0.10164
       -0.09241
       -0.07673
       -0.12191
       -0.12754
       -0.11149
       -0.12200
       -0.12403
       -0.10579
       -0.16629
       -0.13663
       -0.09295
       -0.14129
       -0.13705
       -0.11184
       -0.08098
       -0.11429
       -0.09632
       -0.09913
       -0.11839
       -0.12505
       -0.13311
       -0.15080
       -0.12338
       -0.12904
       -0.12921
       -0.17175
       -0.12306
       -0.10725
       -0.08858
       -0.11221
       -0.09475
       -0.12283
       -0.14207
       -0.12890
       -0.12116
       -0.14257
       -0.08613
       -0.10242
       -0.05112
       -0.12466
       -0.13015
       -0.10479
       -0.09722
       -0.13478
       -0.13164
       -0.10273
       -0.15183
       -0.10641
       -0.11497
       -0.11011
       -0.15318
       -0.12906
       -0.12518
       -0.13214
       -0.09497
       -0.10257
       -0.11553
       -0.12881
       -0.14090
       -0.11432
       -0.08239
       -0.11445
       -0.12213
       -0.06599
       -0.12194
       -0.12405
       -0.08489
       -0.13715
       -0.13017
       -0.11631
       -0.10435
       -0.13259
       -0.11064
       -0.13190
       -0.15100
       -0.14794
       -0.12314
       -0.15566
       -0.10634
       -0.10515
       -0.15931
       -0.11572
       -0.10894
       -0.12636
       -0.09101
       -0.09475
       -0.13803
       -0.14404
       -0.06065
       -0.13674
       -0.11551
       -0.09903
       -0.10981
       -0.09502
       -0.10251
       -0.12075
       -0.10360
       -0.15799
       -0.12509
       -0.12831
       -0.10234
       -0.10977
       -0.11259
       -0.10280
       -0.12380
       -0.13849
       -0.15229
       -0.11762
       -0.11108
       -0.16865
       -0.07405
       -0.14617
       -0.13130
       -0.23348
       -0.12814
       -0.07435
       -0.12852
       -0.09515
       -0.09919
       -0.04728
       -0.09608
       -0.10812
       -0.09497
       -0.07799
       -0.11376
       -0.10902
       -0.08872
       -0.10788
       -0.09006
       -0.10735
       -0.10971
       -0.11208
       -0.10952
       -0.12770
       -0.11019
       -0.07452
       -0.11381
       -0.07655
       -0.14105
       -0.09450
       -0.10763
       -0.10700
       -0.08270
       -0.08608
       -0.10963
       -0.14402
       -0.13139
       -0.12891
       -0.12732
       -0.11006
       -0.10639
       -0.12521
       -0.14298
       -0.11895
       -0.09765
       -0.07775
       -0.11292
       -0.13201
       -0.12624
       -0.13591
       -0.09023
       -0.07369
       -0.15687
       -0.14936
       -0.09725
       -0.11233
       -0.13314
       -0.13792
       -0.16809
       -0.14674
       -0.14230
       -0.13754
       -0.10368
       -0.08225
       -0.13510
       -0.10865
       -0.09194
       -0.10609
       -0.09205
       -0.13727
       -0.14234
       -0.13513
       -0.11415
       -0.11236
       -0.12601
       -0.13458
       -0.12513
       -0.13142
       -0.10657
       -0.13966
       -0.11830
       -0.12977
       -0.14795
       -0.11464
       -0.12037
       -0.13584
       -0.11301
       -0.10767
       -0.06836
       -0.11859
       -0.12367
       -0.09393
       -0.12646
       -0.13313
       -0.11080
       -0.10233
       -0.12350
       -0.11612
       -0.12963
       -0.12940
       -0.11059
       -0.12283
       -0.13069
       -0.14232
       -0.13160
       -0.10643
       -0.08699
       -0.07982
       -0.14210
       -0.12068
       -0.10618
       -0.07485
       -0.08633
       -0.11612
       -0.12885
       -0.12724
       -0.09521
       -0.13373
       -0.14085
       -0.10312
       -0.09291
       -0.11219
       -0.08660
       -0.14311
       -0.12599
       -0.14697
       -0.11130
       -0.18035
       -0.10719
       -0.08792
       -0.13064
       -0.12266
       -0.08855
       -0.14075
       -0.10632
       -0.07101
       -0.15258
       -0.15498
       -0.10238
       -0.12467
       -0.12246
       -0.12862
       -0.10490
       -0.09757
       -0.12226
       -0.10831
       -0.13158
       -0.10440
       -0.12143
       -0.14279
       -0.11983
       -0.08397
       -0.12083
       -0.09921
       -0.12834
       -0.12154
       -0.14569
       -0.12112
       -0.15312
       -0.14998
       -0.09726
       -0.16278
       -0.13889
       -0.21313
       -0.12094
       -0.09475
       -0.12595
       -0.10533
       -0.09449
       -0.10094
       -0.08099
       -0.13076
       -0.13675
       -0.09686
       -0.09890
       -0.07689
       -0.10089
       -0.12532
       -0.10855
       -0.09132
       -0.14615
       -0.07027
       -0.11193
       -0.11047
       -0.15077
       -0.07699
       -0.13368
       -0.07609
       -0.14105
       -0.11067
       -0.08401
       -0.12818
       -0.13372
       -0.09252
       -0.10149
       -0.10985
       -0.12260
       -0.11012
       -0.10433
       -0.09762
       -0.10746
       -0.13305
       -0.17918
       -0.12756
       -0.12686
       -0.10795
       -0.11953
       -0.09466
       -0.12599
       -0.13584
       -0.09943
       -0.08600
       -0.15497
       -0.12691
       -0.12988
       -0.12166
       -0.16668
       -0.12746
       -0.16459
       -0.16322
       -0.14584
       -0.11786
       -0.11734
       -0.12197
       -0.11643
       -0.07950
       -0.09971
       -0.12120
       -0.13092
       -0.11508
       -0.12228
       -0.12262
       -0.13480
       -0.06977
       -0.13094
       -0.15121
       -0.12664
       -0.12947
       -0.12004
       -0.12074
       -0.09955
       -0.12557
       -0.15416
       -0.14147
       -0.11446
       -0.15854
       -0.10555
       -0.09527
       -0.10212
       -0.10896
       -0.11376
       -0.13345
       -0.09489
       -0.10298
       -0.10317
       -0.06937
       -0.07657
       -0.11749
       -0.11234
       -0.13923
       -0.10956
       -0.10555
       -0.09639
       -0.13266
       -0.08952
       -0.13807
       -0.09102
       -0.10453
       -0.11847
       -0.07366
       -0.08172
       -0.08279
       -0.13238
       -0.10824
       -0.13124
       -0.17028
       -0.11106
       -0.14839
       -0.11955
       -0.10655
       -0.10483
       -0.12401
       -0.05567
       -0.13935
       -0.10058
       -0.15148
       -0.11126
       -0.15038
       -0.13859
       -0.13855
       -0.13825
       -0.10766
       -0.11306
       -0.11983
       -0.09741
       -0.09222
       -0.10997
       -0.15241
       -0.09778
       -0.13464
       -0.16955
       -0.10816
       -0.08147
       -0.09769
       -0.13469
       -0.09695
       -0.12582
       -0.12151
       -0.13443
       -0.10369
       -0.09105
       -0.07356
       -0.11210
       -0.12847
       -0.13819
       -0.10994
       -0.14634
       -0.05753
       -0.16205
       -0.12635
       -0.12304
       -0.11799
       -0.12203
       -0.22707
       -0.09008
       -0.11502
       -0.14379
       -0.12547
       -0.10083
       -0.08943
       -0.08002
       -0.14747
       -0.12572
       -0.09225
       -0.10408
       -0.07521
       -0.15846
       -0.10661
       -0.11953
       -0.08581
       -0.18427
       -0.10924
       -0.11654
       -0.11302
       -0.14187
       -0.08776
       -0.18422
       -0.09886
       -0.11504
       -0.13595
       -0.10891
       -0.12389
       -0.12485
       -0.10805
       -0.11357
       -0.10377
       -0.11686
       -0.10018
       -0.13289
       -0.11209
       -0.13547
       -0.11288
       -0.17172
       -0.13167
       -0.12093
       -0.13469
       -0.12969
       -0.09725
       -0.13228
       -0.09658
       -0.12534
       -0.08651
       -0.13996
       -0.12596
       -0.13446
       -0.11213
       -0.17801
       -0.12433
       -0.17210
       -0.12307
       -0.14689
       -0.13523
       -0.13568
       -0.11118
       -0.13528
       -0.10301
       -0.11314
       -0.11297
       -0.11256
       -0.15206
       -0.10836
       -0.10517
       -0.14106
       -0.06535
       -0.10245
       -0.13244
       -0.11347
       -0.13895
       -0.11677
       -0.11577
       -0.10125
       -0.12510
       -0.15340
       -0.12891
       -0.13025
       -0.12839
       -0.12937
       -0.14264
       -0.09208
       -0.13902
       -0.12254
       -0.12978
       -0.14340
       -0.12479
       -0.11200
       -0.09279
       -0.13876
       -0.08020
       -0.13946
       -0.13210
       -0.11694
       -0.13895
       -0.09320
       -0.12780
       -0.09832
       -0.12267
       -0.11707
       -0.13266
       -0.12357
       -0.08267
       -0.12733
       -0.12527
       -0.14268
       -0.13236
       -0.11504
       -0.15308
       -0.12629
       -0.09314
       -0.08168
       -0.10536
       -0.10736
       -0.11945
       -0.09336
       -0.12915
       -0.12362
       -0.13825
       -0.10416
       -0.14331
       -0.13085
       -0.11588
       -0.12930
       -0.11516
       -0.06638
       -0.14345
       -0.12297
       -0.11090
       -0.11151
       -0.17202
       -0.09437
       -0.12097
       -0.15981
       -0.09365
       -0.11417
       -0.08443
       -0.14216
       -0.09634
       -0.12007
       -0.09429
       -0.15702
       -0.11130
       -0.10408
       -0.09348
       -0.14312
       -0.14147
       -0.13588
       -0.11350
       -0.13173
       -0.08886
       -0.14923
       -0.13706
       -0.10877
       -0.13484
       -0.13455
       -0.20362
       -0.10475
       -0.10785
       -0.13153
       -0.11210
       -0.12279
       -0.09762
       -0.09283
       -0.14634
       -0.09597
       -0.09373
       -0.11904
       -0.10837
       -0.10486
       -0.10042
       -0.10005
       -0.11100
       -0.17182
       -0.12908
       -0.10529
       -0.11064
       -0.12774
       -0.12499
       -0.22889
       -0.11090
       -0.11507
       -0.09929
       -0.12334
       -0.11945
       -0.12969
       -0.10148
       -0.11676
       -0.10586
       -0.12788
       -0.14642
       -0.11866
       -0.10682
       -0.12642
       -0.14060
       -0.14438
       -0.14931
       -0.11455
       -0.10210
       -0.11317
       -0.11449
       -0.13843
       -0.10325
       -0.14290
       -0.08213
       -0.12276
       -0.13262
       -0.16396
       -0.10517
       -0.13272
       -0.13393
       -0.12656
       -0.12514
       -0.16151
       -0.12982
       -0.14482
       -0.11538
       -0.13082
       -0.10363
       -0.12088
       -0.11955
       -0.12003
       -0.16130
       -0.08888
       -0.11230
       -0.11353
       -0.08991
       -0.09387
       -0.14709
       -0.13235
       -0.18367
       -0.11691
       -0.08669
       -0.09931
       -0.13177
       -0.11405
       -0.11798
       -0.13628
       -0.09993
       -0.13679
       -0.14663
       -0.07982
       -0.11223
       -0.15534
       -0.11103
       -0.14182
       -0.11937
       -0.09286
       -0.12193
       -0.16286
       -0.11391
       -0.13685
       -0.12503
       -0.13103
       -0.12449
       -0.12339
       -0.12003
       -0.11793
       -0.11881
       -0.11679
       -0.14408
       -0.15588
       -0.08862
       -0.11843
       -0.12926
       -0.13325
       -0.12171
       -0.13808
       -0.15745
       -0.11135
       -0.13515
       -0.09592
       -0.12382
       -0.10565
       -0.11924
       -0.10405
       -0.13036
       -0.16604
       -0.15700
       -0.11919
       -0.12877
       -0.10576
       -0.14704
       -0.14489
       -0.10638
       -0.08146
       -0.13018
       -0.12956
       -0.09685
       -0.14097
       -0.18579
       -0.08055
       -0.14138
       -0.18838
       -0.08278
       -0.09202
       -0.11017
       -0.12977
       -0.11659
       -0.12906
       -0.10880
       -0.16276
       -0.12772
       -0.10762
       -0.11426
       -0.13635
       -0.11246
       -0.13586
       -0.13557
       -0.14436
       -0.13205
       -0.11408
       -0.14809
       -0.10441
       -0.12077
       -0.12259
       -0.22576
       -0.11625
       -0.11223
       -0.11139
       -0.09195
       -0.12439
       -0.10856
       -0.07307
       -0.12984
       -0.09195
       -0.09148
       -0.12767
       -0.11196
       -0.12624
       -0.08743
       -0.12381
       -0.13208
       -0.14288
       -0.12977
       -0.09843
       -0.11573
       -0.11853
       -0.10814
       -0.18640
       -0.10540
       -0.11974
       -0.13524
       -0.12293
       -0.11706
       -0.13227
       -0.12353
       -0.12003
       -0.10802
       -0.12968
       -0.13174
       -0.11985
       -0.10767
       -0.13776
       -0.12267
       -0.15333
       -0.11043
       -0.11269
       -0.09797
       -0.14055
       -0.09427
       -0.13478
       -0.09652
       -0.12785
       -0.08075
       -0.11706
       -0.10428
       -0.17446
       -0.14526
       -0.13275
       -0.11586
       -0.14170
       -0.13683
       -0.15582
       -0.08046
       -0.12821
       -0.11100
       -0.13824
       -0.08896
       -0.13250
       -0.08590
       -0.10877
       -0.09765
       -0.09917
       -0.11502
       -0.14215
       -0.12534
       -0.10404
       -0.15035
       -0.11653
       -0.19702
       -0.14743
       -0.09229
       -0.12364
       -0.13653
       -0.11815
       -0.11566
       -0.13347
       -0.11129
       -0.11622
       -0.10604
       -0.11067
       -0.11335
       -0.15994
       -0.12550
       -0.15891
       -0.14242
       -0.10397
       -0.09923
       -0.17314
       -0.11588
       -0.13528
       -0.14138
       -0.10599
       -0.13283
       -0.12982
       -0.13662
       -0.10182
       -0.10111
       -0.12522
       -0.14007
       -0.14999
       -0.07602
       -0.11796
       -0.12690
       -0.12531
       -0.13719
       -0.14699
       -0.14857
       -0.12056
       -0.15045
       -0.11689
       -0.14792
       -0.10897
       -0.14420
       -0.12268
       -0.09314
       -0.12699
       -0.17796
       -0.11183
       -0.13224
       -0.11347
       -0.14157
       -0.14432
       -0.11710
       -0.09427
       -0.12839
       -0.11807
       -0.11240
       -0.12140
       -0.16675
       -0.06095
       -0.17725
       -0.16403
       -0.10564
       -0.10853
       -0.12564
       -0.10225
       -0.15052
       -0.13704
       -0.13954
       -0.14249
       -0.12915
       -0.10778
       -0.11070
       -0.12260
       -0.10894
       -0.15544
       -0.10813
       -0.14248
       -0.12432
       -0.13023
       -0.15400
       -0.12670
       -0.10766
       -0.10772
       -0.22876
       -0.11003
       -0.11074
       -0.08746
       -0.10964
       -0.12379
       -0.10158
       -0.08521
       -0.13145
       -0.13222
       -0.09118
       -0.12736
       -0.12693
       -0.12072
       -0.12270
       -0.11178
       -0.11043
       -0.14649
       -0.12349
       -0.09285
       -0.09948
       -0.10229
       -0.10165
       -0.15688
       -0.15875
       -0.12175
       -0.12422
       -0.11635
       -0.12988
       -0.13496
       -0.13129
       -0.13705
       -0.12862
       -0.14273
       -0.12485
       -0.13460
       -0.08939
       -0.10777
       -0.12405
       -0.15737
       -0.13154
       -0.11502
       -0.09683
       -0.11556
       -0.11466
       -0.12091
       -0.12451
       -0.16062
       -0.12886
       -0.14483
       -0.09784
       -0.17186
       -0.11214
       -0.13721
       -0.08986
       -0.16729
       -0.14690
       -0.16892
       -0.11850
       -0.15316
       -0.10556
       -0.13194
       -0.12560
       -0.13272
       -0.10687
       -0.12869
       -0.08917
       -0.15189
       -0.13324
       -0.13910
       -0.12548
       -0.15377
       -0.14399
       -0.12891
       -0.18541
       -0.12540
       -0.09596
       -0.12596
       -0.16924
       -0.12161
       -0.14531
       -0.10134
       -0.09807
       -0.12417
       -0.11822
       -0.10691
       -0.14519
       -0.13369
       -0.12867
       -0.12842
       -0.16348
       -0.14088
       -0.07915
       -0.12746
       -0.10189
       -0.17090
       -0.11993
       -0.08342
       -0.15576
       -0.13068
       -0.14255
       -0.14066
       -0.11355
       -0.09452
       -0.13851
       -0.18240
       -0.10629
       -0.13554
       -0.10455
       -0.09979
       -0.11426
       -0.14204
       -0.15727
       -0.12259
       -0.14427
       -0.14808
       -0.15849
       -0.11603
       -0.15446
       -0.10985
       -0.10670
       -0.12709
       -0.18503
       -0.10610
       -0.11858
       -0.10969
       -0.13125
       -0.14782
       -0.10241
       -0.10431
       -0.15601
       -0.10830
       -0.11047
       -0.15138
       -0.17552
       -0.08714
       -0.15393
       -0.17092
       -0.14416
       -0.10874
       -0.10532
       -0.11569
       -0.12910
       -0.14931
       -0.11584
       -0.12679
       -0.14092
       -0.12218
       -0.10251
       -0.11788
       -0.13936
       -0.18065
       -0.16904
       -0.16549
       -0.12061
       -0.09933
       -0.11569
       -0.13702
       -0.12021
       -0.12622
       -0.24326
       -0.09398
       -0.11581
       -0.11600
       -0.12833
       -0.11841
       -0.11011
       -0.08569
       -0.14727
       -0.12809
       -0.08554
       -0.17568
       -0.11650
       -0.11625
       -0.11305
       -0.09655
       -0.12324
       -0.14097
       -0.12200
       -0.08134
       -0.08051
       -0.08803
       -0.08894
       -0.15634
       -0.10963
       -0.13556
       -0.10389
       -0.08659
       -0.12324
       -0.14124
       -0.09692
       -0.15251
       -0.11934
       -0.16019
       -0.14504
       -0.10422
       -0.13233
       -0.10755
       -0.13526
       -0.13390
       -0.13809
       -0.09403
       -0.09291
       -0.14136
       -0.11772
       -0.13623
       -0.10748
       -0.16007
       -0.13362
       -0.15556
       -0.09201
       -0.16406
       -0.09753
       -0.15119
       -0.09301
       -0.17814
       -0.14041
       -0.16098
       -0.09335
       -0.15035
       -0.15383
       -0.12383
       -0.11024
       -0.17524
       -0.12319
       -0.12960
       -0.12287
       -0.14533
       -0.11558
       -0.15461
       -0.12378
       -0.14511
       -0.15254
       -0.11228
       -0.17175
       -0.14213
       -0.09911
       -0.14624
       -0.12307
       -0.11486
       -0.15451
       -0.10477
       -0.12769
       -0.11445
       -0.13217
       -0.12533
       -0.12564
       -0.11857
       -0.08903
       -0.16620
       -0.12390
       -0.15639
       -0.08391
       -0.15083
       -0.13955
       -0.18008
       -0.12436
       -0.10890
       -0.13850
       -0.14069
       -0.14370
       -0.11829
       -0.12377
       -0.08217
       -0.15380
       -0.15306
       -0.10917
       -0.12435
       -0.14495
       -0.14267
       -0.06997
       -0.14990
       -0.12900
       -0.14058
       -0.10376
       -0.15088
       -0.12620
       -0.11940
       -0.16954
       -0.12143
       -0.10067
       -0.12995
       -0.15448
       -0.11000
       -0.11117
       -0.11846
       -0.13800
       -0.15429
       -0.10009
       -0.09434
       -0.17543
       -0.10955
       -0.12209
       -0.14393
       -0.17466
       -0.11246
       -0.14143
       -0.15661
       -0.15781
       -0.13459
       -0.07810
       -0.11163
       -0.13253
       -0.11949
       -0.11693
       -0.11727
       -0.15654
       -0.12715
       -0.09729
       -0.11252
       -0.14023
       -0.18449
       -0.16235
       -0.19258
       -0.12393
       -0.08611
       -0.13058
       -0.16746
       -0.13032
       -0.12584
       -0.23030
       -0.09828
       -0.11515
       -0.14706
       -0.12288
       -0.14208
       -0.09571
       -0.11040
       -0.13839
       -0.12825
       -0.13683
       -0.16417
       -0.12460
       -0.14836
       -0.11111
       -0.10427
       -0.11888
       -0.13494
       -0.11008
       -0.09395
       -0.12125
       -0.09083
       -0.08904
       -0.14601
       -0.12668
       -0.12551
       -0.13757
       -0.12707
       -0.08510
       -0.15071
       -0.13705
       -0.11980
       -0.12665
       -0.14855
       -0.11656
       -0.11877
       -0.13488
       -0.12609
       -0.14399
       -0.13886
       -0.12248
       -0.11332
       -0.12457
       -0.15317
       -0.15415
       -0.13422
       -0.14787
       -0.13942
       -0.09657
       -0.13970
       -0.07611
       -0.15255
       -0.08420
       -0.11672
       -0.10428
       -0.18087
       -0.13060
       -0.11779
       -0.11168
       -0.15461
       -0.11887
       -0.14575
       -0.11650
       -0.14330
       -0.15045
       -0.11597
       -0.11939
       -0.17853
       -0.13714
       -0.13722
       -0.15930
       -0.16215
       -0.16150
       -0.15310
       -0.15328
       -0.14299
       -0.10579
       -0.16347
       -0.12242
       -0.12164
       -0.15110
       -0.10854
       -0.09600
       -0.10477
       -0.14036
       -0.10227
       -0.12351
       -0.14899
       -0.07745
       -0.17221
       -0.13627
       -0.12686
       -0.11396
       -0.14771
       -0.14032
       -0.18431
       -0.12516
       -0.12767
       -0.12704
       -0.09448
       -0.12131
       -0.07303
       -0.09594
       -0.06959
       -0.12849
       -0.13109
       -0.11767
       -0.11456
       -0.15225
       -0.13594
       -0.12500
       -0.15605
       -0.15443
       -0.10704
       -0.13471
       -0.14806
       -0.11889
       -0.10868
       -0.15302
       -0.13002
       -0.15837
       -0.12525
       -0.12213
       -0.14066
       -0.12364
       -0.10865
       -0.14235
       -0.14292
       -0.10397
       -0.09871
       -0.14080
       -0.10521
       -0.11503
       -0.15550
       -0.18063
       -0.10089
       -0.15374
       -0.16089
       -0.13173
       -0.12368
       -0.07097
       -0.13461
       -0.12779
       -0.11948
       -0.08740
       -0.13751
       -0.13317
       -0.14884
       -0.11359
       -0.12569
       -0.12315
       -0.15982
       -0.16128
       -0.16878
       -0.14289
       -0.09729
       -0.15286
       -0.17567
       -0.13329
       -0.17056
       -0.22949
       -0.13419
       -0.12750
       -0.13178
       -0.11208
       -0.11718
       -0.10298
       -0.11207
       -0.12532
       -0.12125
       -0.11259
       -0.14826
       -0.11366
       -0.14234
       -0.09233
       -0.12119
       -0.11949
       -0.09527
       -0.11894
       -0.10479
       -0.11623
       -0.11241
       -0.11165
       -0.15356
       -0.14764
       -0.15096
       -0.13909
       -0.10670
       -0.08664
       -0.14280
       -0.14569
       -0.09286
       -0.14108
       -0.15421
       -0.11823
       -0.12676
       -0.13435
       -0.12282
       -0.13779
       -0.12586
       -0.11573
       -0.11315
       -0.15224
       -0.14644
       -0.14992
       -0.14539
       -0.13357
       -0.12069
       -0.11347
       -0.17379
       -0.09703
       -0.09949
       -0.12189
       -0.12444
       -0.12385
       -0.15815
       -0.11315
       -0.14336
       -0.13193
       -0.13888
       -0.12012
       -0.11820
       -0.10067
       -0.12709
       -0.12781
       -0.14918
       -0.14154
       -0.13203
       -0.13331
       -0.17966
       -0.12732
       -0.17940
       -0.15476
       -0.15937
       -0.16940
       -0.14956
       -0.10379
       -0.15782
       -0.10872
       -0.11475
       -0.15418
       -0.14564
       -0.12446
       -0.10995
       -0.16306
       -0.09453
       -0.13134
       -0.12746
       -0.10284
       -0.18201
       -0.14338
       -0.12072
       -0.13718
       -0.17415
       -0.11398
       -0.15063
       -0.12216
       -0.11273
       -0.09506
       -0.11735
       -0.16714
       -0.09147
       -0.11435
       -0.09513
       -0.12864
       -0.12266
       -0.12231
       -0.10859
       -0.13511
       -0.14176
       -0.11129
       -0.14913
       -0.14824
       -0.14716
       -0.11414
       -0.12791
       -0.14719
       -0.11806
       -0.15169
       -0.13695
       -0.13878
       -0.16328
       -0.14978
       -0.14519
       -0.14393
       -0.12501
       -0.14683
       -0.13611
       -0.07946
       -0.07313
       -0.12564
       -0.09765
       -0.12679
       -0.11415
       -0.20085
       -0.12245
       -0.11754
       -0.14664
       -0.14035
       -0.12018
       -0.11901
       -0.12935
       -0.12747
       -0.10788
       -0.10587
       -0.10365
       -0.11667
       -0.09784
       -0.12113
       -0.15074
       -0.13071
       -0.13197
       -0.14060
       -0.16990
       -0.09638
       -0.08889
       -0.13695
       -0.16183
       -0.14027
       -0.16100
       -0.25791
       -0.10817
       -0.14736
       -0.10714
       -0.11580
       -0.10001
       -0.10088
       -0.14105
       -0.15660
       -0.14740
       -0.10293
       -0.11446
       -0.11752
       -0.13228
       -0.12502
       -0.12364
       -0.11967
       -0.14400
       -0.13660
       -0.10633
       -0.11953
       -0.11387
       -0.09871
       -0.15683
       -0.15356
       -0.13837
       -0.14693
       -0.10310
       -0.08862
       -0.12736
       -0.11771
       -0.11843
       -0.15340
       -0.14141
       -0.11468
       -0.13117
       -0.12780
       -0.17140
       -0.14074
       -0.14200
       -0.13435
       -0.10294
       -0.14377
       -0.12551
       -0.15310
       -0.14301
       -0.15520
       -0.13763
       -0.12407
       -0.16258
       -0.10456
       -0.11161
       -0.10623
       -0.13338
       -0.12257
       -0.16181
       -0.14900
       -0.14987
       -0.11489
       -0.15830
       -0.09696
       -0.11423
       -0.12061
       -0.15009
       -0.11635
       -0.10152
       -0.10471
       -0.14885
       -0.14460
       -0.13651
       -0.13641
       -0.14771
       -0.16909
       -0.15148
       -0.17573
       -0.10976
       -0.13187
       -0.12459
       -0.13284
       -0.14323
       -0.12108
       -0.13323
       -0.10658
       -0.13256
       -0.15170
       -0.10296
       -0.09985
       -0.14376
       -0.08521
       -0.18095
       -0.17491
       -0.12741
       -0.13200
       -0.19095
       -0.13868
       -0.15986
       -0.13390
       -0.14447
       -0.14525
       -0.12333
       -0.17320
       -0.07818
       -0.10445
       -0.15082
       -0.15171
       -0.12221
       -0.11212
       -0.11549
       -0.10435
       -0.09971
       -0.11459
       -0.12413
       -0.15598
       -0.13485
       -0.11898
       -0.08902
       -0.13543
       -0.13727
       -0.12553
       -0.12670
       -0.13590
       -0.16311
       -0.12234
       -0.09620
       -0.15375
       -0.09951
       -0.12916
       -0.14157
       -0.08543
       -0.08084
       -0.11127
       -0.08282
       -0.13814
       -0.13356
       -0.21185
       -0.12432
       -0.12044
       -0.15004
       -0.13949
       -0.10852
       -0.09561
       -0.12833
       -0.17754
       -0.12777
       -0.09755
       -0.12556
       -0.12852
       -0.11829
       -0.11402
       -0.17247
       -0.11488
       -0.12499
       -0.14402
       -0.15090
       -0.12032
       -0.10975
       -0.14162
       -0.12375
       -0.11908
       -0.14410
       -0.24876
       -0.10983
       -0.13828
       -0.11695
       -0.11153
       -0.10455
       -0.07760
       -0.13204
       -0.17916
       -0.12333
       -0.14989
       -0.14483
       -0.12039
       -0.14406
       -0.14237
       -0.09843
       -0.13579
       -0.13344
       -0.15503
       -0.12034
       -0.13287
       -0.12581
       -0.10333
       -0.16468
       -0.12738
       -0.14750
       -0.14539
       -0.12139
       -0.10638
       -0.15431
       -0.14201
       -0.11060
       -0.14218
       -0.12001
       -0.12326
       -0.14367
       -0.12025
       -0.14922
       -0.15666
       -0.14648
       -0.10443
       -0.11225
       -0.14577
       -0.13927
       -0.15512
       -0.09775
       -0.15806
       -0.14398
       -0.12942
       -0.14013
       -0.11417
       -0.13877
       -0.13471
       -0.13363
       -0.08575
       -0.17416
       -0.16759
       -0.14292
       -0.11361
       -0.15097
       -0.11326
       -0.09556
       -0.11960
       -0.14170
       -0.15274
       -0.13451
       -0.11656
       -0.10979
       -0.13717
       -0.14625
       -0.11210
       -0.14739
       -0.16756
       -0.11541
       -0.13355
       -0.11807
       -0.11830
       -0.12761
       -0.12660
       -0.10204
       -0.13362
       -0.10734
       -0.11671
       -0.12873
       -0.14240
       -0.09120
       -0.13259
       -0.12582
       -0.09518
       -0.16955
       -0.14471
       -0.14205
       -0.14574
       -0.16388
       -0.12607
       -0.15925
       -0.13692
       -0.13737
       -0.12483
       -0.10884
       -0.14590
       -0.09608
       -0.13927
       -0.12651
       -0.14097
       -0.16978
       -0.10000
       -0.11506
       -0.12500
       -0.12374
       -0.12585
       -0.13011
       -0.17229
       -0.16379
       -0.11877
       -0.09986
       -0.12249
       -0.12131
       -0.12983
       -0.15039
       -0.17769
       -0.16855
       -0.13678
       -0.11191
       -0.12789
       -0.12378
       -0.13731
       -0.15219
       -0.10186
       -0.10765
       -0.14045
       -0.10960
       -0.08257
       -0.12739
       -0.22023
       -0.08466
       -0.15269
       -0.18429
       -0.13428
       -0.14870
       -0.12276
       -0.14188
       -0.18769
       -0.15913
       -0.09768
       -0.15768
       -0.12146
       -0.11400
       -0.13437
       -0.17792
       -0.11571
       -0.15210
       -0.16492
       -0.17480
       -0.14966
       -0.11313
       -0.16116
       -0.10213
       -0.10554
       -0.15806
       -0.26460
       -0.09555
       -0.13942
       -0.13402
       -0.11237
       -0.11144
       -0.12434
       -0.12754
       -0.15184
       -0.13750
       -0.14077
       -0.14916
       -0.11932
       -0.14806
       -0.11190
       -0.08619
       -0.14829
       -0.16447
       -0.11487
       -0.12099
       -0.13704
       -0.12700
       -0.13497
       -0.19596
       -0.14270
       -0.10787
       -0.12170
       -0.13762
       -0.11596
       -0.15155
       -0.13487
       -0.11791
       -0.13792
       -0.15342
       -0.12616
       -0.12315
       -0.14211
       -0.11221
       -0.14237
       -0.14170
       -0.09538
       -0.11528
       -0.13844
       -0.17083
       -0.13791
       -0.11719
       -0.11925
       -0.14501
       -0.11853
       -0.16229
       -0.12097
       -0.12843
       -0.13460
       -0.15880
       -0.12912
       -0.19679
       -0.15111
       -0.14501
       -0.10343
       -0.16295
       -0.08327
       -0.12833
       -0.12246
       -0.12298
       -0.13471
       -0.13721
       -0.15291
       -0.07402
       -0.12967
       -0.13856
       -0.10956
       -0.16267
       -0.14737
       -0.10562
       -0.16270
       -0.12967
       -0.12801
       -0.14067
       -0.12315
       -0.13633
       -0.15424
       -0.13877
       -0.10692
       -0.12909
       -0.11694
       -0.12174
       -0.14410
       -0.10927
       -0.11916
       -0.11628
       -0.16441
       -0.14938
       -0.11169
       -0.13181
       -0.14900
       -0.13977
       -0.15081
       -0.12847
       -0.15082
       -0.11627
       -0.17697
       -0.11838
       -0.15600
       -0.11773
       -0.15801
       -0.12783
       -0.08712
       -0.09222
       -0.12146
       -0.15997
       -0.12027
       -0.13016
       -0.17624
       -0.13601
       -0.11490
       -0.12404
       -0.15543
       -0.08927
       -0.14865
       -0.13900
       -0.14557
       -0.17477
       -0.14211
       -0.07659
       -0.16217
       -0.13936
       -0.09807
       -0.13995
       -0.12705
       -0.12662
       -0.15032
       -0.12624
       -0.08871
       -0.11926
       -0.19903
       -0.12209
       -0.14980
       -0.16333
       -0.14781
       -0.13434
       -0.10767
       -0.13268
       -0.16231
       -0.13841
       -0.09798
       -0.15894
       -0.13342
       -0.14008
       -0.12721
       -0.15480
       -0.15242
       -0.14278
       -0.14406
       -0.14216
       -0.14925
       -0.11324
       -0.14283
       -0.09439
       -0.13128
       -0.15316
       -0.24819
       -0.08790
       -0.11345
       -0.15000
       -0.11275
       -0.09004
       -0.08978
       -0.11486
       -0.12704
       -0.16238
       -0.14534
       -0.16058
       -0.13843
       -0.14328
       -0.11404
       -0.11317
       -0.14655
       -0.15839
       -0.12337
       -0.11151
       -0.13481
       -0.13060
       -0.14569
       -0.21291
       -0.15536
       -0.14214
       -0.09734
       -0.11723
       -0.10811
       -0.16427
       -0.12344
       -0.17125
       -0.11164
       -0.12664
       -0.11627
       -0.10849
       -0.13657
       -0.13227
       -0.15753
       -0.16545
       -0.10944
       -0.09757
       -0.16310
       -0.18214
       -0.15317
       -0.13396
       -0.12762
       -0.15810
       -0.09297
       -0.13587
       -0.08859
       -0.11815
       -0.13730
       -0.15275
       -0.14676
       -0.16350
       -0.14768
       -0.14182
       -0.15976
       -0.14186
       -0.12764
       -0.15959
       -0.10970
       -0.14775
       -0.12447
       -0.14363
       -0.14311
       -0.08354
       -0.13039
       -0.11379
       -0.12937
       -0.16165
       -0.17026
       -0.13125
       -0.17347
       -0.10964
       -0.09262
       -0.14030
       -0.12921
       -0.11308
       -0.13646
       -0.13951
       -0.12642
       -0.14718
       -0.14349
       -0.13892
       -0.17047
       -0.17044
       -0.13104
       -0.11733
       -0.15267
       -0.14095
       -0.11780
       -0.14625
       -0.14233
       -0.14060
       -0.11145
       -0.13527
       -0.15560
       -0.09194
       -0.14937
       -0.11115
       -0.13097
       -0.12355
       -0.15502
       -0.14624
       -0.14424
       -0.12650
       -0.12896
       -0.13976
       -0.11377
       -0.14918
       -0.18319
       -0.14230
       -0.16394
       -0.15727
       -0.15126
       -0.10745
       -0.16884
       -0.11375
       -0.17429
       -0.18124
       -0.14633
       -0.10502
       -0.13581
       -0.11636
       -0.13969
       -0.10542
       -0.12706
       -0.10868
       -0.15260
       -0.11163
       -0.09488
       -0.11560
       -0.18310
       -0.14325
       -0.19071
       -0.16879
       -0.13105
       -0.13644
       -0.09479
       -0.13764
       -0.15507
       -0.12754
       -0.12405
       -0.13224
       -0.13730
       -0.11465
       -0.10824
       -0.15184
       -0.14599
       -0.15451
       -0.15252
       -0.14209
       -0.15762
       -0.13125
       -0.14392
       -0.15328
       -0.13984
       -0.12291
       -0.24221
       -0.10394
       -0.11263
       -0.10654
       -0.13320
       -0.10370
       -0.13873
       -0.13797
       -0.10857
       -0.17206
       -0.14289
       -0.14753
       -0.10403
       -0.13427
       -0.11081
       -0.13731
       -0.14095
       -0.15290
       -0.15961
       -0.11038
       -0.09799
       -0.13840
       -0.11810
       -0.20907
       -0.14658
       -0.13211
       -0.12299
       -0.14816
       -0.13828
       -0.15816
       -0.14722
       -0.16261
       -0.10768
       -0.13850
       -0.12390
       -0.08070
       -0.10194
       -0.17226
       -0.16540
       -0.14831
       -0.10765
       -0.13715
       -0.15657
       -0.16582
       -0.17642
       -0.12776
       -0.14008
       -0.16389
       -0.06768
       -0.15705
       -0.14046
       -0.12265
       -0.13513
       -0.13184
       -0.12882
       -0.18850
       -0.13420
       -0.17447
       -0.17772
       -0.13268
       -0.09165
       -0.15423
       -0.09240
       -0.14577
       -0.16340
       -0.14014
       -0.13879
       -0.08648
       -0.14614
       -0.10238
       -0.16289
       -0.18615
       -0.17746
       -0.17018
       -0.16618
       -0.15058
       -0.12525
       -0.12867
       -0.10648
       -0.14478
       -0.14084
       -0.13470
       -0.10932
       -0.14898
       -0.14877
       -0.16308
       -0.15967
       -0.12429
       -0.11978
       -0.12070
       -0.11036
       -0.12259
       -0.11560
       -0.14477
       -0.11892
       -0.14409
       -0.13229
       -0.13084
       -0.15204
       -0.11150
       -0.13390
       -0.13619
       -0.13161
       -0.10627
       -0.13906
       -0.14787
       -0.08883
       -0.13739
       -0.11639
       -0.13072
       -0.14366
       -0.16421
       -0.16971
       -0.17817
       -0.15523
       -0.15559
       -0.13219
       -0.11893
       -0.18188
       -0.12922
       -0.14808
       -0.17993
       -0.15052
       -0.08970
       -0.13380
       -0.10422
       -0.15735
       -0.11802
       -0.14131
       -0.10302
       -0.18076
       -0.08408
       -0.13006
       -0.12784
       -0.20525
       -0.12250
       -0.21148
       -0.15304
       -0.11180
       -0.12360
       -0.10984
       -0.14473
       -0.14776
       -0.13653
       -0.10931
       -0.11557
       -0.13360
       -0.10550
       -0.10799
       -0.14484
       -0.09184
       -0.17863
       -0.17943
       -0.16941
       -0.12798
       -0.14430
       -0.14717
       -0.16181
       -0.14819
       -0.14492
       -0.24097
       -0.12706
       -0.10400
       -0.12897
       -0.13975
       -0.17370
       -0.12649
       -0.10081
       -0.13289
       -0.18723
       -0.12600
       -0.13655
       -0.11928
       -0.14789
       -0.10575
       -0.09578
       -0.14289
       -0.19043
       -0.17541
       -0.13610
       -0.13201
       -0.12119
       -0.11642
       -0.21330
       -0.17929
       -0.12728
       -0.11560
       -0.14341
       -0.09368
       -0.14450
       -0.13466
       -0.13789
       -0.15556
       -0.13064
       -0.16153
       -0.12855
       -0.13303
       -0.13847
       -0.14802
       -0.17719
       -0.17610
       -0.11888
       -0.15066
       -0.11196
       -0.14608
       -0.09926
       -0.14989
       -0.15343
       -0.10310
       -0.12393
       -0.15548
       -0.13181
       -0.09829
       -0.10445
       -0.10400
       -0.15827
       -0.16328
       -0.17572
       -0.16534
       -0.11247
       -0.13565
       -0.13605
       -0.10880
       -0.15696
       -0.14693
       -0.15934
       -0.15312
       -0.12302
       -0.13099
       -0.12773
       -0.14378
       -0.17778
       -0.18466
       -0.15266
       -0.17549
       -0.12840
       -0.09173
       -0.15908
       -0.11900
       -0.16232
       -0.14844
       -0.14026
       -0.14809
       -0.12080
       -0.11099
       -0.14774
       -0.12769
       -0.12102
       -0.13182
       -0.13034
       -0.14283
       -0.09683
       -0.12179
       -0.16958
       -0.14641
       -0.15910
       -0.13899
       -0.13772
       -0.15255
       -0.13393
       -0.15441
       -0.14387
       -0.13566
       -0.09130
       -0.13281
       -0.14146
       -0.11842
       -0.16002
       -0.11211
       -0.13334
       -0.14798
       -0.19413
       -0.16661
       -0.16310
       -0.17116
       -0.14843
       -0.14222
       -0.12884
       -0.17371
       -0.09987
       -0.13768
       -0.17821
       -0.11510
       -0.06362
       -0.18128
       -0.12877
       -0.15390
       -0.13135
       -0.11634
       -0.10962
       -0.16351
       -0.07764
       -0.15198
       -0.13848
       -0.21088
       -0.12359
       -0.19700
       -0.17016
       -0.10157
       -0.15873
       -0.11052
       -0.09786
       -0.18436
       -0.15204
       -0.12345
       -0.13478
       -0.14931
       -0.12589
       -0.13020
       -0.15609
       -0.09538
       -0.19671
       -0.14165
       -0.17711
       -0.14095
       -0.12311
       -0.15589
       -0.15092
       -0.13534
       -0.16099
       -0.24622
       -0.11764
       -0.13224
       -0.11902
       -0.16049
       -0.12856
       -0.14499
       -0.11984
       -0.13419
       -0.18326
       -0.13789
       -0.12870
       -0.12808
       -0.16056
       -0.15152
       -0.12575
       -0.12859
       -0.17530
       -0.14698
       -0.13768
       -0.14119
       -0.11856
       -0.15192
       -0.20903
       -0.17135
       -0.12097
       -0.11237
       -0.16663
       -0.09960
       -0.16695
       -0.16399
       -0.12765
       -0.15658
       -0.16442
       -0.14394
       -0.16476
       -0.13440
       -0.12220
       -0.14335
       -0.16795
       -0.19315
       -0.15843
       -0.13291
       -0.09593
       -0.16898
       -0.11757
       -0.16417
       -0.14985
       -0.10169
       -0.15065
       -0.14958
       -0.14955
       -0.13907
       -0.15465
       -0.13722
       -0.17913
       -0.18810
       -0.18884
       -0.18702
       -0.11772
       -0.12113
       -0.11959
       -0.13247
       -0.14587
       -0.14077
       -0.15424
       -0.11046
       -0.12964
       -0.14079
       -0.12196
       -0.14603
       -0.16734
       -0.19077
       -0.15367
       -0.17566
       -0.13233
       -0.12370
       -0.15103
       -0.14992
       -0.18293
       -0.14348
       -0.11855
       -0.17810
       -0.11934
       -0.16158
       -0.10708
       -0.14711
       -0.16020
       -0.12707
       -0.14024
       -0.14336
       -0.10425
       -0.11581
       -0.16529
       -0.16027
       -0.18167
       -0.16319
       -0.15751
       -0.18232
       -0.12327
       -0.16600
       -0.09871
       -0.16735
       -0.14962
       -0.13922
       -0.16366
       -0.10399
       -0.17027
       -0.14011
       -0.10302
       -0.14240
       -0.15995
       -0.17755
       -0.14271
       -0.15850
       -0.16082
       -0.18388
       -0.11977
       -0.16512
       -0.09326
       -0.12879
       -0.17759
       -0.14475
       -0.06851
       -0.15553
       -0.12143
       -0.13221
       -0.14189
       -0.14678
       -0.09552
       -0.13024
       -0.09209
       -0.13205
       -0.13481
       -0.16716
       -0.10806
       -0.17730
       -0.17933
       -0.10402
       -0.16376
       -0.10039
       -0.09880
       -0.18448
       -0.14644
       -0.11390
       -0.13799
       -0.14036
       -0.12027
       -0.11895
       -0.14011
       -0.15191
       -0.22038
       -0.12348
       -0.16226
       -0.13805
       -0.14594
       -0.16739
       -0.14886
       -0.17872
       -0.16900
       -0.24139
       -0.12189
       -0.16224
       -0.09863
       -0.14046
       -0.14620
       -0.13534
       -0.12097
       -0.13614
       -0.18073
       -0.11973
       -0.14647
       -0.13411
       -0.16214
       -0.12678
       -0.14145
       -0.16351
       -0.17442
       -0.15431
       -0.13298
       -0.13072
       -0.11442
       -0.13301
       -0.19127
       -0.18146
       -0.13808
       -0.11332
       -0.12640
       -0.13400
       -0.18158
       -0.16037
       -0.15755
       -0.13069
       -0.15119
       -0.15180
       -0.12971
       -0.15177
       -0.16127
       -0.16781
       -0.16940
       -0.15540
       -0.14046
       -0.11642
       -0.16062
       -0.16063
       -0.14070
       -0.17496
       -0.12544
       -0.12372
       -0.15795
       -0.13815
       -0.11861
       -0.12919
       -0.16734
       -0.14619
       -0.16253
       -0.19089
       -0.14313
       -0.17112
       -0.15517
       -0.14578
       -0.12441
       -0.12445
       -0.14212
       -0.13281
       -0.15243
       -0.16070
       -0.13211
       -0.13446
       -0.12325
       -0.16385
       -0.16670
       -0.16956
       -0.16286
       -0.19471
       -0.10975
       -0.11336
       -0.14866
       -0.12862
       -0.14028
       -0.18489
       -0.12503
       -0.15637
       -0.12988
       -0.14668
       -0.15369
       -0.10207
       -0.15460
       -0.13918
       -0.13985
       -0.15480
       -0.11170
       -0.14311
       -0.16279
       -0.12577
       -0.16282
       -0.18412
       -0.15877
       -0.18847
       -0.10836
       -0.12883
       -0.13172
       -0.14383
       -0.12073
       -0.14399
       -0.15606
       -0.14928
       -0.13014
       -0.16569
       -0.12376
       -0.14384
       -0.16171
       -0.18461
       -0.16007
       -0.13704
       -0.16535
       -0.18501
       -0.13823
       -0.15552
       -0.12026
       -0.15261
       -0.15898
       -0.16917
       -0.09863
       -0.14042
       -0.15723
       -0.15670
       -0.15279
       -0.11456
       -0.12895
       -0.16423
       -0.14539
       -0.11453
       -0.14077
       -0.21660
       -0.09638
       -0.17719
       -0.16631
       -0.10530
       -0.11291
       -0.12740
       -0.12493
       -0.18418
       -0.14423
       -0.10414
       -0.13926
       -0.11662
       -0.13893
       -0.12604
       -0.15540
       -0.16240
       -0.21352
       -0.14867
       -0.19841
       -0.13414
       -0.15255
       -0.15915
       -0.17944
       -0.19891
       -0.16220
       -0.19909
       -0.10132
       -0.15035
       -0.13509
       -0.15020
       -0.14565
       -0.14466
       -0.11890
       -0.12778
       -0.17907
       -0.13107
       -0.12940
       -0.12589
       -0.14074
       -0.12825
       -0.14309
       -0.12544
       -0.17590
       -0.15064
       -0.08494
       -0.14215
       -0.13348
       -0.13025
       -0.19934
       -0.18411
       -0.13004
       -0.13053
       -0.12404
       -0.12907
       -0.20225
       -0.15569
       -0.14693
       -0.15503
       -0.16268
       -0.12581
       -0.14492
       -0.14626
       -0.12252
       -0.15845
       -0.15236
       -0.19236
       -0.11191
       -0.14260
       -0.14948
       -0.14915
       -0.15796
       -0.11916
       -0.13813
       -0.12836
       -0.16301
       -0.11945
       -0.13294
       -0.15474
       -0.15499
       -0.14525
       -0.16200
       -0.15873
       -0.12685
       -0.16333
       -0.12863
       -0.11959
       -0.12807
       -0.11117
       -0.17263
       -0.11665
       -0.12888
       -0.14691
       -0.12383
       -0.09339
       -0.13911
       -0.16219
       -0.17588
       -0.15604
       -0.14956
       -0.21447
       -0.12379
       -0.11746
       -0.14904
       -0.13189
       -0.16475
       -0.16861
       -0.15801
       -0.15887
       -0.12689
       -0.13828
       -0.16607
       -0.12632
       -0.17967
       -0.13802
       -0.14458
       -0.14558
       -0.14504
       -0.13711
       -0.20036
       -0.14482
       -0.15840
       -0.20554
       -0.14090
       -0.12667
       -0.13469
       -0.13860
       -0.13968
       -0.16955
       -0.10236
       -0.15425
       -0.14597
       -0.13338
       -0.14437
       -0.14291
       -0.13327
       -0.14145
       -0.11700
       -0.16561
       -0.15002
       -0.11606
       -0.16859
       -0.18520
       -0.13344
       -0.16172
       -0.13472
       -0.13756
       -0.17520
       -0.18336
       -0.14819
       -0.13346
       -0.18117
       -0.17550
       -0.18594
       -0.13452
       -0.14266
       -0.16136
       -0.15793
       -0.11137
       -0.16213
       -0.22939
       -0.09546
       -0.20753
       -0.14448
       -0.11234
       -0.12049
       -0.13813
       -0.12299
       -0.15619
       -0.14359
       -0.13379
       -0.17025
       -0.14427
       -0.16260
       -0.15225
       -0.18966
       -0.17352
       -0.19015
       -0.14081
       -0.19567
       -0.15323
       -0.16092
       -0.14292
       -0.16498
       -0.17078
       -0.15144
       -0.22801
       -0.13108
       -0.10509
       -0.10574
       -0.15175
       -0.13731
       -0.12968
       -0.11270
       -0.15302
       -0.16387
       -0.10870
       -0.13285
       -0.19023
       -0.12854
       -0.12239
       -0.13819
       -0.14307
       -0.17066
       -0.13559
       -0.11304
       -0.13145
       -0.15242
       -0.15915
       -0.21204
       -0.16515
       -0.14048
       -0.12507
       -0.15737
       -0.13675
       -0.20222
       -0.17297
       -0.15841
       -0.13756
       -0.19028
       -0.12395
       -0.14985
       -0.12402
       -0.13020
       -0.14832
       -0.16320
       -0.16961
       -0.12203
       -0.15035
       -0.18742
       -0.15914
       -0.19825
       -0.14042
       -0.15822
       -0.14093
       -0.16731
       -0.10349
       -0.12742
       -0.16377
       -0.15066
       -0.15193
       -0.15795
       -0.16614
       -0.15737
       -0.15600
       -0.11232
       -0.10566
       -0.13526
       -0.14767
       -0.18505
       -0.10664
       -0.12887
       -0.14344
       -0.14353
       -0.13275
       -0.13850
       -0.15073
       -0.13159
       -0.16502
       -0.15945
       -0.18679
       -0.13709
       -0.12048
       -0.14060
       -0.13096
       -0.13002
       -0.14665
       -0.14880
       -0.13778
       -0.14015
       -0.15331
       -0.14901
       -0.11572
       -0.17011
       -0.11410
       -0.14627
       -0.15654
       -0.15888
       -0.13549
       -0.21028
       -0.14685
       -0.16658
       -0.17885
       -0.15299
       -0.12751
       -0.14550
       -0.13613
       -0.16156
       -0.17290
       -0.12562
       -0.16077
       -0.13394
       -0.14333
       -0.17447
       -0.20680
       -0.11279
       -0.16565
       -0.12646
       -0.16399
       -0.14845
       -0.12999
       -0.11282
       -0.14750
       -0.11535
       -0.14653
       -0.12271
       -0.12369
       -0.18528
       -0.16830
       -0.14478
       -0.15157
       -0.15124
       -0.16099
       -0.18423
       -0.12319
       -0.10365
       -0.17277
       -0.14768
       -0.11097
       -0.12011
       -0.21734
       -0.11751
       -0.21425
       -0.14521
       -0.13168
       -0.11889
       -0.16140
       -0.13786
       -0.15413
       -0.13073
       -0.16507
       -0.16599
       -0.13874
       -0.16527
       -0.12771
       -0.15670
       -0.16806
       -0.17118
       -0.15916
       -0.20565
       -0.16621
       -0.17331
       -0.12713
       -0.16998
       -0.18532
       -0.19575
       -0.22390
       -0.15085
       -0.14120
       -0.15902
       -0.15448
       -0.11385
       -0.13618
       -0.11593
       -0.13627
       -0.14109
       -0.13996
       -0.16277
       -0.16060
       -0.15713
       -0.13625
       -0.07246
       -0.14202
       -0.19655
       -0.15448
       -0.12810
       -0.13543
       -0.13828
       -0.14937
       -0.22954
       -0.19118
       -0.11986
       -0.14217
       -0.14847
       -0.13580
       -0.19270
       -0.12281
       -0.16188
       -0.11507
       -0.18640
       -0.14361
       -0.13092
       -0.12013
       -0.12072
       -0.12944
       -0.19037
       -0.15465
       -0.13926
       -0.13753
       -0.18783
       -0.20397
       -0.20344
       -0.16792
       -0.13586
       -0.11393
       -0.15159
       -0.12795
       -0.14646
       -0.13985
       -0.14511
       -0.15466
       -0.17423
       -0.16632
       -0.16512
       -0.10419
       -0.11280
       -0.11523
       -0.13699
       -0.12236
       -0.17838
       -0.11088
       -0.16468
       -0.13765
       -0.15123
       -0.17351
       -0.09905
       -0.15656
       -0.15013
       -0.16862
       -0.13636
       -0.16923
       -0.13885
       -0.10007
       -0.15970
       -0.16580
       -0.15657
       -0.13899
       -0.15480
       -0.12596
       -0.16202
       -0.13630
       -0.17128
       -0.15977
       -0.11567
       -0.12608
       -0.17905
       -0.17340
       -0.15248
       -0.10292
       -0.20129
       -0.14325
       -0.14093
       -0.19275
       -0.18917
       -0.12600
       -0.13827
       -0.15733
       -0.15256
       -0.15400
       -0.11120
       -0.16788
       -0.16784
       -0.11849
       -0.15281
       -0.18051
       -0.13643
       -0.16651
       -0.14217
       -0.17356
       -0.16889
       -0.17476
       -0.15280
       -0.16119
       -0.15504
       -0.15868
       -0.11414
       -0.12790
       -0.15855
       -0.15189
       -0.15096
       -0.15691
       -0.13014
       -0.12881
       -0.19546
       -0.14360
       -0.09348
       -0.18187
       -0.12988
       -0.13823
       -0.11901
       -0.23618
       -0.12575
       -0.19761
       -0.15404
       -0.15640
       -0.11297
       -0.13044
       -0.15073
       -0.16461
       -0.12449
       -0.19023
       -0.15537
       -0.10487
       -0.13851
       -0.14401
       -0.15935
       -0.17775
       -0.17177
       -0.16072
       -0.20447
       -0.14099
       -0.14434
       -0.10957
       -0.18461
       -0.20913
       -0.21105
       -0.19820
       -0.12097
       -0.13749
       -0.14432
       -0.17356
       -0.13775
       -0.11031
       -0.09860
       -0.16991
       -0.12559
       -0.12243
       -0.13226
       -0.11335
       -0.16580
       -0.13893
       -0.11373
       -0.12253
       -0.17225
       -0.13379
       -0.13396
       -0.14769
       -0.13714
       -0.12627
       -0.22591
       -0.18611
       -0.19303
       -0.14729
       -0.15786
       -0.11151
       -0.18201
       -0.11184
       -0.15840
       -0.12975
       -0.18482
       -0.17157
       -0.15782
       -0.11280
       -0.13704
       -0.13109
       -0.15833
       -0.15536
       -0.15565
       -0.18087
       -0.13983
       -0.19210
       -0.16856
       -0.15010
       -0.15625
       -0.12026
       -0.16180
       -0.15329
       -0.17239
       -0.12119
       -0.16149
       -0.14237
       -0.17633
       -0.14679
       -0.15670
       -0.12646
       -0.12005
       -0.13300
       -0.16602
       -0.11378
       -0.16322
       -0.16445
       -0.17138
       -0.13997
       -0.14658
       -0.16238
       -0.13007
       -0.15782
       -0.17088
       -0.15346
       -0.17541
       -0.14549
       -0.15767
       -0.14813
       -0.17590
       -0.15886
       -0.14802
       -0.15406
       -0.16161
       -0.11274
       -0.15587
       -0.15707
       -0.17319
       -0.18875
       -0.12930
       -0.13251
       -0.19533
       -0.16198
       -0.13384
       -0.10452
       -0.23802
       -0.15966
       -0.15612
       -0.16265
       -0.14279
       -0.16715
       -0.11688
       -0.14742
       -0.16169
       -0.13950
       -0.12439
       -0.16906
       -0.16619
       -0.13951
       -0.14204
       -0.15467
       -0.15288
       -0.15717
       -0.16230
       -0.18176
       -0.14340
       -0.15150
       -0.12865
       -0.13101
       -0.15940
       -0.11696
       -0.10348
       -0.12500
       -0.13123
       -0.15365
       -0.14605
       -0.16422
       -0.10991
       -0.16097
       -0.18907
       -0.12841
       -0.10900
       -0.20298
       -0.10931
       -0.14532
       -0.15640
       -0.21553
       -0.09264
       -0.19566
       -0.16900
       -0.14932
       -0.15286
       -0.15608
       -0.12443
       -0.15966
       -0.13706
       -0.15396
       -0.16285
       -0.15617
       -0.16664
       -0.13958
       -0.12658
       -0.14568
       -0.18998
       -0.13991
       -0.19778
       -0.17745
       -0.13977
       -0.12478
       -0.16046
       -0.18471
       -0.19273
       -0.23787
       -0.12329
       -0.09799
       -0.13671
       -0.16487
       -0.14723
       -0.10566
       -0.10316
       -0.16764
       -0.13857
       -0.13499
       -0.16586
       -0.14112
       -0.11376
       -0.09662
       -0.13208
       -0.11490
       -0.18667
       -0.15983
       -0.12318
       -0.12980
       -0.16837
       -0.13757
       -0.20837
       -0.19428
       -0.20953
       -0.16344
       -0.16077
       -0.11303
       -0.14561
       -0.12900
       -0.16889
       -0.14603
       -0.16995
       -0.15307
       -0.16061
       -0.12424
       -0.15067
       -0.15166
       -0.18517
       -0.15866
       -0.15658
       -0.14180
       -0.13650
       -0.17504
       -0.19882
       -0.16198
       -0.16400
       -0.14480
       -0.15636
       -0.16859
       -0.19410
       -0.14697
       -0.15800
       -0.13767
       -0.18699
       -0.16449
       -0.16027
       -0.15939
       -0.13235
       -0.15614
       -0.16459
       -0.11794
       -0.15328
       -0.18020
       -0.19056
       -0.17227
       -0.15369
       -0.16002
       -0.15790
       -0.12565
       -0.16825
       -0.17973
       -0.17364
       -0.13725
       -0.15978
       -0.13958
       -0.17209
       -0.17366
       -0.12810
       -0.13534
       -0.14301
       -0.14284
       -0.15930
       -0.14773
       -0.17908
       -0.19852
       -0.16363
       -0.15479
       -0.20446
       -0.15645
       -0.15770
       -0.13493
       -0.18241
       -0.14110
       -0.16231
       -0.14574
       -0.13769
       -0.20605
       -0.12797
       -0.17224
       -0.17784
       -0.16213
       -0.16575
       -0.19755
       -0.14098
       -0.18351
       -0.15952
       -0.18250
       -0.13380
       -0.13748
       -0.18450
       -0.16918
       -0.14402
       -0.13262
       -0.13713
       -0.11927
       -0.12405
       -0.13951
       -0.13091
       -0.14123
       -0.12880
       -0.13782
       -0.13629
       -0.17716
       -0.11738
       -0.16791
       -0.19954
       -0.13708
       -0.14011
       -0.21754
       -0.11958
       -0.12355
       -0.17282
       -0.25971
       -0.11715
       -0.18363
       -0.19710
       -0.15685
       -0.18511
       -0.14273
       -0.13256
       -0.17503
       -0.12990
       -0.15442
       -0.13990
       -0.15887
       -0.14675
       -0.14808
       -0.14785
       -0.15413
       -0.15117
       -0.15413
       -0.19029
       -0.17377
       -0.14188
       -0.17915
       -0.18095
       -0.20208
       -0.18814
       -0.23375
       -0.13394
       -0.12167
       -0.11293
       -0.15812
       -0.14098
       -0.13890
       -0.09138
       -0.12836
       -0.19066
       -0.13394
       -0.15403
       -0.12258
       -0.13139
       -0.10600
       -0.14922
       -0.17988
       -0.19172
       -0.17619
       -0.10373
       -0.14664
       -0.15970
       -0.14232
       -0.20568
       -0.16309
       -0.20836
       -0.16653
       -0.12537
       -0.13462
       -0.15938
       -0.13373
       -0.15304
       -0.13872
       -0.16976
       -0.12668
       -0.16312
       -0.10400
       -0.14437
       -0.15360
       -0.21183
       -0.13897
       -0.17334
       -0.15398
       -0.15240
       -0.17389
       -0.18100
       -0.17876
       -0.16900
       -0.16764
       -0.16755
       -0.16486
       -0.18597
       -0.12439
       -0.16500
       -0.12804
       -0.21195
       -0.14893
       -0.16078
       -0.13520
       -0.11355
       -0.13741
       -0.15967
       -0.13602
       -0.17151
       -0.19290
       -0.20341
       -0.14561
       -0.11746
       -0.19600
       -0.17613
       -0.12105
       -0.17669
       -0.19325
       -0.16353
       -0.14441
       -0.13627
       -0.13826
       -0.16130
       -0.15119
       -0.09798
       -0.16870
       -0.14123
       -0.15281
       -0.16710
       -0.15003
       -0.16666
       -0.18960
       -0.15956
       -0.11055
       -0.17254
       -0.17525
       -0.14949
       -0.13004
       -0.18268
       -0.15732
       -0.17434
       -0.17863
       -0.13347
       -0.17886
       -0.15318
       -0.15530
       -0.16490
       -0.15713
       -0.17412
       -0.21173
       -0.15496
       -0.16361
       -0.18892
       -0.17229
       -0.16531
       -0.15503
       -0.19417
       -0.17649
       -0.16010
       -0.16149
       -0.12531
       -0.12082
       -0.12539
       -0.14628
       -0.13567
       -0.14228
       -0.16533
       -0.15896
       -0.13763
       -0.15885
       -0.15268
       -0.14644
       -0.19231
       -0.12495
       -0.14004
       -0.18054
       -0.12888
       -0.13477
       -0.17738
       -0.24766
       -0.11171
       -0.19134
       -0.19388
       -0.13689
       -0.16494
       -0.17369
       -0.13598
       -0.14781
       -0.12255
       -0.16277
       -0.12541
       -0.16650
       -0.14273
       -0.14374
       -0.15445
       -0.16965
       -0.18730
       -0.16363
       -0.19629
       -0.12155
       -0.13670
       -0.19482
       -0.14828
       -0.18950
       -0.15003
       -0.22754
       -0.18334
       -0.11383
       -0.13676
       -0.13954
       -0.13318
       -0.13898
       -0.12801
       -0.14484
       -0.15733
       -0.11500
       -0.15579
       -0.12190
       -0.14682
       -0.12243
       -0.14691
       -0.19442
       -0.16967
       -0.17959
       -0.14784
       -0.12000
       -0.17095
       -0.13137
       -0.20094
       -0.15978
       -0.17331
       -0.16310
       -0.16026
       -0.15529
       -0.17158
       -0.12125
       -0.16691
       -0.15308
       -0.17193
       -0.14465
       -0.17987
       -0.12249
       -0.12141
       -0.14532
       -0.19691
       -0.18796
       -0.18471
       -0.17850
       -0.15794
       -0.17358
       -0.14960
       -0.15993
       -0.15306
       -0.16072
       -0.16902
       -0.16662
       -0.19833
       -0.13042
       -0.17423
       -0.16923
       -0.20226
       -0.14564
       -0.16737
       -0.13045
       -0.12355
       -0.16514
       -0.18297
       -0.15482
       -0.17348
       -0.16700
       -0.15817
       -0.14399
       -0.13202
       -0.17401
       -0.18597
       -0.13914
       -0.16695
       -0.20998
       -0.19156
       -0.17086
       -0.14849
       -0.14176
       -0.14343
       -0.16253
       -0.11585
       -0.13278
       -0.16940
       -0.20137
       -0.11680
       -0.16326
       -0.14458
       -0.15941
       -0.16953
       -0.16606
       -0.18382
       -0.18313
       -0.16513
       -0.15479
       -0.15083
       -0.16265
       -0.21354
       -0.15407
       -0.12276
       -0.15869
       -0.12045
       -0.17540
       -0.14424
       -0.15938
       -0.14062
       -0.18989
       -0.16085
       -0.15878
       -0.15751
       -0.14363
       -0.14878
       -0.13291
       -0.18016
       -0.15323
       -0.11257
       -0.17652
       -0.14335
       -0.10181
       -0.14603
       -0.18323
       -0.15586
       -0.18910
       -0.19262
       -0.15138
       -0.16864
       -0.16358
       -0.15122
       -0.11165
       -0.18815
       -0.14079
       -0.16192
       -0.17056
       -0.14104
       -0.14480
       -0.15435
       -0.23960
       -0.10071
       -0.20875
       -0.18871
       -0.16244
       -0.17183
       -0.17689
       -0.18726
       -0.17462
       -0.10965
       -0.16140
       -0.16621
       -0.13727
       -0.14295
       -0.14228
       -0.14961
       -0.17378
       -0.19252
       -0.15239
       -0.21840
       -0.17251
       -0.15049
       -0.20017
       -0.13879
       -0.20074
       -0.14164
       -0.21640
       -0.16664
       -0.12122
       -0.13213
       -0.14632
       -0.11739
       -0.14180
       -0.15806
       -0.15724
       -0.14013
       -0.10390
       -0.13918
       -0.13347
       -0.16131
       -0.14644
       -0.13550
       -0.18253
       -0.17523
       -0.12183
       -0.15425
       -0.15838
       -0.14636
       -0.14886
       -0.20704
       -0.15007
       -0.19929
       -0.18089
       -0.15501
       -0.14337
       -0.16906
       -0.14063
       -0.15415
       -0.12906
       -0.16057
       -0.15788
       -0.16879
       -0.12902
       -0.13931
       -0.20010
       -0.18903
       -0.18014
       -0.14814
       -0.19035
       -0.15166
       -0.18095
       -0.15568
       -0.16279
       -0.12898
       -0.16582
       -0.16624
       -0.17263
       -0.19630
       -0.13301
       -0.16208
       -0.17928
       -0.23817
       -0.17397
       -0.14254
       -0.13589
       -0.13566
       -0.14889
       -0.17648
       -0.15107
       -0.16777
       -0.17955
       -0.15180
       -0.16701
       -0.11157
       -0.15533
       -0.15387
       -0.18477
       -0.12456
       -0.16810
       -0.16430
       -0.20077
       -0.15875
       -0.15963
       -0.18186
       -0.16598
       -0.11634
       -0.14077
       -0.18357
       -0.21202
       -0.15026
       -0.17804
       -0.12791
       -0.17210
       -0.16530
       -0.10816
       -0.20720
       -0.15170
       -0.13390
       -0.16072
       -0.14068
       -0.17765
       -0.17761
       -0.14138
       -0.15893
       -0.16099
       -0.13434
       -0.16731
       -0.15017
       -0.15864
       -0.14391
       -0.16379
       -0.18855
       -0.11876
       -0.19399
       -0.14151
       -0.11268
       -0.14881
       -0.15106
       -0.17862
       -0.12849
       -0.19877
       -0.14322
       -0.16179
       -0.11655
       -0.21488
       -0.15352
       -0.17228
       -0.18231
       -0.17603
       -0.16702
       -0.17878
       -0.14311
       -0.10885
       -0.16693
       -0.14584
       -0.13090
       -0.19012
       -0.14501
       -0.15752
       -0.16515
       -0.25029
       -0.12260
       -0.23428
       -0.20207
       -0.16271
       -0.16480
       -0.17662
       -0.17609
       -0.17367
       -0.11202
       -0.15693
       -0.18421
       -0.18411
       -0.15101
       -0.15929
       -0.18088
       -0.17132
       -0.20108
       -0.16188
       -0.20492
       -0.14674
       -0.15722
       -0.21143
       -0.15980
       -0.19446
       -0.16648
       -0.21803
       -0.17538
       -0.12179
       -0.10526
       -0.15071
       -0.12227
       -0.12313
       -0.14960
       -0.12382
       -0.13885
       -0.09448
       -0.15971
       -0.16117
       -0.14505
       -0.14979
       -0.15632
       -0.16821
       -0.16260
       -0.15301
       -0.15293
       -0.14010
       -0.14045
       -0.12063
       -0.21588
       -0.11335
       -0.20908
       -0.15373
       -0.14977
       -0.13670
       -0.13905
       -0.16382
       -0.17758
       -0.15124
       -0.16501
       -0.16953
       -0.13691
       -0.12374
       -0.14832
       -0.22541
       -0.18111
       -0.17195
       -0.16054
       -0.17793
       -0.19124
       -0.17497
       -0.15996
       -0.16437
       -0.14153
       -0.15981
       -0.16311
       -0.13484
       -0.16642
       -0.14057
       -0.16417
       -0.17192
       -0.24653
       -0.17742
       -0.12685
       -0.16588
       -0.12207
       -0.12374
       -0.17103
       -0.18137
       -0.18220
       -0.15669
       -0.14665
       -0.16258
       -0.11384
       -0.16073
       -0.15456
       -0.18846
       -0.15850
       -0.19662
       -0.17834
       -0.21711
       -0.14361
       -0.19119
       -0.16785
       -0.13425
       -0.11238
       -0.17381
       -0.18082
       -0.18397
       -0.12427
       -0.14161
       -0.13811
       -0.16282
       -0.17139
       -0.14296
       -0.20307
       -0.15381
       -0.11393
       -0.16436
       -0.17063
       -0.18382
       -0.17278
       -0.16919
       -0.18035
       -0.18498
       -0.15250
       -0.16624
       -0.12761
       -0.16903
       -0.14607
       -0.18225
       -0.19132
       -0.13391
       -0.18015
       -0.15150
       -0.12814
       -0.14912
       -0.14720
       -0.16615
       -0.14232
       -0.19548
       -0.13355
       -0.15350
       -0.12410
       -0.23172
       -0.14453
       -0.18515
       -0.15643
       -0.18405
       -0.17872
       -0.18548
       -0.14307
       -0.14114
       -0.20431
       -0.13173
       -0.17357
       -0.20112
       -0.17770
       -0.15704
       -0.16691
       -0.28045
       -0.14653
       -0.24653
       -0.20769
       -0.18668
       -0.16507
       -0.15500
       -0.15986
       -0.20257
       -0.09889
       -0.16888
       -0.16572
       -0.17449
       -0.15375
       -0.16085
       -0.17100
       -0.19666
       -0.26267
       -0.15844
       -0.23496
       -0.17461
       -0.13601
       -0.22034
       -0.18869
       -0.18022
       -0.19422
       -0.20279
       -0.15952
       -0.12390
       -0.15009
       -0.13661
       -0.15423
       -0.11920
       -0.12689
       -0.12874
       -0.19089
       -0.12757
       -0.12498
       -0.18177
       -0.18536
       -0.15037
       -0.14990
       -0.19305
       -0.16049
       -0.12826
       -0.15330
       -0.10304
       -0.12535
       -0.14561
       -0.22786
       -0.14842
       -0.19298
       -0.15196
       -0.14271
       -0.15934
       -0.17146
       -0.17166
       -0.17624
       -0.15719
       -0.15305
       -0.14788
       -0.15502
       -0.12287
       -0.14327
       -0.22453
       -0.19250
       -0.18582
       -0.18219
       -0.17459
       -0.17712
       -0.17641
       -0.19282
       -0.19138
       -0.13644
       -0.13737
       -0.17573
       -0.12867
       -0.16116
       -0.09807
       -0.14495
       -0.15384
       -0.23720
       -0.15700
       -0.15613
       -0.17669
       -0.17976
       -0.14105
       -0.16663
       -0.17210
       -0.16548
       -0.13735
       -0.17258
       -0.15593
       -0.14261
       -0.18738
       -0.15875
       -0.15536
       -0.16972
       -0.14209
       -0.18987
       -0.23316
       -0.16638
       -0.17484
       -0.16225
       -0.14362
       -0.10517
       -0.19501
       -0.18632
       -0.16485
       -0.15394
       -0.13359
       -0.13243
       -0.13794
       -0.17969
       -0.16093
       -0.20982
       -0.13447
       -0.12512
       -0.15216
       -0.17352
       -0.13384
       -0.16574
       -0.15455
       -0.18035
       -0.17342
       -0.14283
       -0.15427
       -0.15589
       -0.18467
       -0.15845
       -0.20737
       -0.22611
       -0.17362
       -0.15556
       -0.14758
       -0.14219
       -0.14229
       -0.16591
       -0.20268
       -0.16676
       -0.21837
       -0.16469
       -0.18777
       -0.14879
       -0.20758
       -0.13535
       -0.16197
       -0.20745
       -0.19480
       -0.18558
       -0.22222
       -0.18017
       -0.12448
       -0.21881
       -0.11463
       -0.13515
       -0.17081
       -0.19400
       -0.17338
       -0.12298
       -0.24863
       -0.15338
       -0.24753
       -0.22384
       -0.14336
       -0.17835
       -0.16537
       -0.13154
       -0.20923
       -0.13266
       -0.19340
       -0.17855
       -0.17570
       -0.16298
       -0.18460
       -0.18960
       -0.20633
       -0.23306
       -0.16497
       -0.24674
       -0.14021
       -0.13706
       -0.20110
       -0.17470
       -0.19292
       -0.19575
       -0.21651
       -0.13383
       -0.10858
       -0.18655
       -0.14535
       -0.15114
       -0.13300
       -0.09607
       -0.13585
       -0.22616
       -0.11585
       -0.14013
       -0.17592
       -0.19713
       -0.18791
       -0.13816
       -0.15869
       -0.13595
       -0.16447
       -0.17733
       -0.10557
       -0.16729
       -0.17305
       -0.19576
       -0.13702
       -0.18444
       -0.16046
       -0.14691
       -0.17913
       -0.15678
       -0.16828
       -0.18267
       -0.16737
       -0.17162
       -0.14557
       -0.20212
       -0.13044
       -0.14593
       -0.19261
       -0.20419
       -0.19926
       -0.18846
       -0.18496
       -0.17695
       -0.20709
       -0.18468
       -0.20711
       -0.15587
       -0.15985
       -0.18219
       -0.12303
       -0.14497
       -0.13238
       -0.18061
       -0.16464
       -0.26093
       -0.15079
       -0.18513
       -0.18164
       -0.19942
       -0.14426
       -0.20050
       -0.18210
       -0.18559
       -0.14598
       -0.13828
       -0.14505
       -0.14126
       -0.19685
       -0.14898
       -0.16712
       -0.17184
       -0.15583
       -0.19251
       -0.25041
       -0.14916
       -0.16780
       -0.19969
       -0.13894
       -0.13582
       -0.16636
       -0.15741
       -0.16947
       -0.16211
       -0.14627
       -0.12175
       -0.16365
       -0.15355
       -0.14096
       -0.22826
       -0.17071
       -0.13230
       -0.13332
       -0.19177
       -0.12421
       -0.15499
       -0.15232
       -0.17637
       -0.15927
       -0.14563
       -0.17966
       -0.16902
       -0.18181
       -0.14225
       -0.20740
       -0.23890
       -0.15947
       -0.16147
       -0.18953
       -0.18184
       -0.12849
       -0.22286
       -0.21960
       -0.17125
       -0.21273
       -0.17272
       -0.15028
       -0.15209
       -0.21350
       -0.15801
       -0.17900
       -0.17697
       -0.19586
       -0.17466
       -0.19276
       -0.18581
       -0.16554
       -0.18770
       -0.12368
       -0.17378
       -0.16176
       -0.15596
       -0.17466
       -0.15721
       -0.25100
       -0.17715
       -0.23267
       -0.19461
       -0.17571
       -0.15632
       -0.16906
       -0.16498
       -0.21333
       -0.14690
       -0.16589
       -0.19736
       -0.15755
       -0.14740
       -0.14641
       -0.17005
       -0.17920
       -0.24535
       -0.19721
       -0.23134
       -0.16328
       -0.15788
       -0.18533
       -0.17082
       -0.17009
       -0.18276
       -0.22782
       -0.12648
       -0.13612
       -0.17842
       -0.14154
       -0.14813
       -0.14262
       -0.11723
       -0.13561
       -0.19320
       -0.14304
       -0.16837
       -0.18143
       -0.21227
       -0.17767
       -0.13420
       -0.15605
       -0.18368
       -0.16081
       -0.15777
       -0.12003
       -0.18908
       -0.15726
       -0.21856
       -0.15278
       -0.15518
       -0.14995
       -0.15160
       -0.13100
       -0.15354
       -0.16183
       -0.19097
       -0.20143
       -0.18208
       -0.14197
       -0.20100
       -0.15425
       -0.13436
       -0.20110
       -0.18370
       -0.20600
       -0.18900
       -0.16643
       -0.15959
       -0.21789
       -0.17760
       -0.21261
       -0.14259
       -0.12007
       -0.17200
       -0.12343
       -0.16752
       -0.15788
       -0.17543
       -0.18143
       -0.23412
       -0.17596
       -0.20563
       -0.18129
       -0.19780
       -0.13506
       -0.23561
       -0.15627
       -0.15995
       -0.14647
       -0.17065
       -0.16402
       -0.12683
       -0.20367
       -0.13229
       -0.17359
       -0.15351
       -0.13479
       -0.23160
       -0.20774
       -0.14160
       -0.15291
       -0.18534
       -0.15499
       -0.15284
       -0.16473
       -0.14275
       -0.19752
       -0.14450
       -0.17999
       -0.15198
       -0.18464
       -0.17554
       -0.15022
       -0.21003
       -0.18533
       -0.16282
       -0.15228
       -0.19589
       -0.15595
       -0.16415
       -0.16476
       -0.18014
       -0.17305
       -0.13597
       -0.15766
       -0.15891
       -0.19050
       -0.16760
       -0.19958
       -0.22697
       -0.15076
       -0.17251
       -0.18159
       -0.19450
       -0.11388
       -0.22341
       -0.21016
       -0.18251
       -0.20913
       -0.18004
       -0.13001
       -0.16324
       -0.23179
       -0.12933
       -0.20131
       -0.16635
       -0.19567
       -0.18134
       -0.14399
       -0.20908
       -0.15693
       -0.23285
       -0.14112
       -0.19190
       -0.17136
       -0.16174
       -0.15190
       -0.18411
       -0.26635
       -0.13202
       -0.23709
       -0.20232
       -0.19017
       -0.18923
       -0.16390
       -0.16311
       -0.21172
       -0.15235
       -0.16824
       -0.18484
       -0.14775
       -0.14696
       -0.16459
       -0.18629
       -0.18488
       -0.21800
       -0.17034
       -0.18306
       -0.13395
       -0.17062
       -0.19256
       -0.19843
       -0.16884
       -0.18170
       -0.23059
       -0.14062
       -0.12116
       -0.14664
       -0.15972
       -0.16239
       -0.15791
       -0.12799
       -0.16083
       -0.21232
       -0.14452
       -0.21065
       -0.15368
       -0.17095
       -0.17153
       -0.14512
       -0.15485
       -0.18740
       -0.15840
       -0.15589
       -0.16262
       -0.20568
       -0.17316
       -0.23607
       -0.13556
       -0.13400
       -0.14332
       -0.15097
       -0.14253
       -0.19816
       -0.13756
       -0.17841
       -0.16626
       -0.18880
       -0.14300
       -0.18690
       -0.13945
       -0.17168
       -0.18591
       -0.20751
       -0.19304
       -0.17512
       -0.16079
       -0.14748
       -0.21216
       -0.19830
       -0.20006
       -0.13569
       -0.13571
       -0.20919
       -0.14262
       -0.17224
       -0.14498
       -0.18250
       -0.16755
       -0.22131
       -0.17234
       -0.22313
       -0.16178
       -0.18208
       -0.17108
       -0.20864
       -0.14584
       -0.17697
       -0.14395
       -0.16029
       -0.18175
       -0.14271
       -0.17207
       -0.14351
       -0.17467
       -0.18325
       -0.16631
       -0.22937
       -0.22156
       -0.18047
       -0.13494
       -0.14365
       -0.14940
       -0.12120
       -0.17213
       -0.18103
       -0.17225
       -0.17544
       -0.19888
       -0.15024
       -0.18619
       -0.14188
       -0.12967
       -0.20396
       -0.19485
       -0.13053
       -0.13428
       -0.17035
       -0.19622
       -0.15900
       -0.18615
       -0.13854
       -0.16865
       -0.13953
       -0.16534
       -0.12687
       -0.16733
       -0.14842
       -0.18813
       -0.20775
       -0.17557
       -0.17545
       -0.19546
       -0.16414
       -0.11230
       -0.18712
       -0.22305
       -0.21989
       -0.20747
       -0.16407
       -0.16032
       -0.16336
       -0.23049
       -0.11880
       -0.17946
       -0.16352
       -0.18017
       -0.17369
       -0.15530
       -0.19873
       -0.16467
       -0.23720
       -0.12398
       -0.18803
       -0.17402
       -0.16773
       -0.15252
       -0.16685
       -0.25416
       -0.11776
       -0.23135
       -0.18988
       -0.19127
       -0.16487
       -0.13641
       -0.17206
       -0.18919
       -0.15252
       -0.18452
       -0.20019
       -0.16369
       -0.16438
       -0.18345
       -0.20205
       -0.19007
       -0.19784
       -0.17086
       -0.20656
       -0.18385
       -0.19790
       -0.18953
       -0.20726
       -0.18834
       -0.17358
       -0.24069
       -0.16102
       -0.10208
       -0.14623
       -0.11646
       -0.16169
       -0.15660
       -0.13093
       -0.14305
       -0.21282
       -0.13374
       -0.15559
       -0.16412
       -0.18060
       -0.17236
       -0.15058
       -0.15636
       -0.19373
       -0.16351
       -0.13940
       -0.16125
       -0.20333
       -0.15965
       -0.24502
       -0.14367
       -0.13808
       -0.15356
       -0.15305
       -0.15854
       -0.17639
       -0.16126
       -0.19723
       -0.14712
       -0.18369
       -0.14013
       -0.15898
       -0.14932
       -0.15859
       -0.18850
       -0.19492
       -0.18077
       -0.16843
       -0.18278
       -0.16380
       -0.19982
       -0.19291
       -0.21236
       -0.14875
       -0.18439
       -0.19082
       -0.10945
       -0.14266
       -0.14279
       -0.18503
       -0.15829
       -0.20679
       -0.17053
       -0.21172
       -0.12403
       -0.18761
       -0.17152
       -0.20208
       -0.14047
       -0.15724
       -0.16475
       -0.17334
       -0.15659
       -0.13618
       -0.21023
       -0.11806
       -0.16056
       -0.19678
       -0.17393
       -0.18785
       -0.22679
       -0.16574
       -0.15476
       -0.15915
       -0.13086
       -0.12866
       -0.13546
       -0.15559
       -0.16674
       -0.17945
       -0.20076
       -0.14261
       -0.17924
       -0.15909
       -0.12384
       -0.20977
       -0.17991
       -0.16102
       -0.15014
       -0.19398
       -0.19330
       -0.20550
       -0.18013
       -0.15393
       -0.16459
       -0.12969
       -0.15166
       -0.13175
       -0.13912
       -0.15016
       -0.16809
       -0.19139
       -0.13804
       -0.19362
       -0.19987
       -0.19580
       -0.13088
       -0.19166
       -0.21749
       -0.17172
       -0.20010
       -0.20967
       -0.14880
       -0.17205
       -0.21104
       -0.14725
       -0.17714
       -0.17609
       -0.18021
       -0.18712
       -0.14189
       -0.16653
       -0.15888
       -0.23218
       -0.12953
       -0.16436
       -0.16772
       -0.16878
       -0.16599
       -0.14682
       -0.23560
       -0.15366
       -0.23314
       -0.21878
       -0.18589
       -0.15848
       -0.14845
       -0.14843
       -0.17810
       -0.19047
       -0.16946
       -0.20416
       -0.13005
       -0.18206
       -0.15982
       -0.18789
       -0.16372
       -0.20991
       -0.19691
       -0.21658
       -0.14989
       -0.18270
       -0.16258
       -0.19458
       -0.20667
       -0.16933
       -0.25964
       -0.17252
       -0.13227
       -0.14646
       -0.15127
       -0.17343
       -0.15496
       -0.15268
       -0.12446
       -0.19140
       -0.13125
       -0.18253
       -0.17145
       -0.21425
       -0.14560
       -0.16673
       -0.16419
       -0.17846
       -0.17188
       -0.12269
       -0.17934
       -0.16691
       -0.15742
       -0.25664
       -0.13893
       -0.11697
       -0.15188
       -0.17018
       -0.13959
       -0.18363
       -0.13905
       -0.18691
       -0.17895
       -0.17008
       -0.16592
       -0.16883
       -0.13909
       -0.15333
       -0.19752
       -0.20615
       -0.20897
       -0.15422
       -0.17842
       -0.16497
       -0.23471
       -0.19978
       -0.18748
       -0.17534
       -0.17554
       -0.19350
       -0.14245
       -0.16899
       -0.14539
       -0.19036
       -0.16420
       -0.23304
       -0.19793
       -0.21783
       -0.16149
       -0.16828
       -0.18383
       -0.21259
       -0.19797
       -0.18381
       -0.19001
       -0.20063
       -0.15562
       -0.18099
       -0.19512
       -0.11291
       -0.16625
       -0.20033
       -0.18017
       -0.19726
       -0.22545
       -0.18654
       -0.16871
       -0.19087
       -0.13703
       -0.14936
       -0.17309
       -0.17642
       -0.17688
       -0.15624
       -0.16154
       -0.12644
       -0.16764
       -0.15032
       -0.12956
       -0.24070
       -0.19621
       -0.16660
       -0.16141
       -0.20493
       -0.17015
       -0.18799
       -0.16649
       -0.16180
       -0.20698
       -0.13526
       -0.21410
       -0.13939
       -0.12402
       -0.13612
       -0.17981
       -0.18537
       -0.14825
       -0.17635
       -0.22375
       -0.21778
       -0.13511
       -0.17623
       -0.21683
       -0.19492
       -0.19748
       -0.20068
       -0.17132
       -0.15949
       -0.21266
       -0.15895
       -0.15215
       -0.19172
       -0.19897
       -0.16925
       -0.13829
       -0.15097
       -0.16467
       -0.19102
       -0.11415
       -0.18344
       -0.19469
       -0.14925
       -0.15456
       -0.15613
       -0.27882
       -0.15711
       -0.21760
       -0.19174
       -0.16487
       -0.16804
       -0.13603
       -0.18312
       -0.20814
       -0.17677
       -0.17007
       -0.17117
       -0.17095
       -0.17646
       -0.15162
       -0.18897
       -0.20634
       -0.23040
       -0.18652
       -0.20464
       -0.16050
       -0.17861
       -0.18166
       -0.19086
       -0.22165
       -0.20402
       -0.24516
       -0.16891
       -0.13669
       -0.15103
       -0.18758
       -0.18856
       -0.18026
       -0.17007
       -0.15587
       -0.19507
       -0.14548
       -0.20310
       -0.18931
       -0.22659
       -0.17488
       -0.17292
       -0.17120
       -0.20860
       -0.17635
       -0.13597
       -0.14085
       -0.15170
       -0.15387
       -0.22930
       -0.20338
       -0.16954
       -0.15373
       -0.13489
       -0.15261
       -0.20927
       -0.16989
       -0.19156
       -0.15561
       -0.19462
       -0.21773
       -0.16682
       -0.15487
       -0.14384
       -0.17232
       -0.18990
       -0.20802
       -0.16333
       -0.17205
       -0.16175
       -0.21539
       -0.21098
       -0.18724
       -0.14984
       -0.16516
       -0.18223
       -0.13978
       -0.18180
       -0.14939
       -0.18975
       -0.17083
       -0.25861
       -0.17646
       -0.20637
       -0.18278
       -0.14620
       -0.15662
       -0.20573
       -0.18826
       -0.19736
       -0.22522
       -0.19632
       -0.18031
       -0.18701
       -0.19137
       -0.16779
       -0.17760
       -0.20975
       -0.21564
       -0.18777
       -0.23088
       -0.19164
       -0.18931
       -0.19142
       -0.16803
       -0.12754
       -0.17297
       -0.18809
       -0.17448
       -0.14851
       -0.16695
       -0.13776
       -0.15454
       -0.16489
       -0.13627
       -0.22893
       -0.21625
       -0.13835
       -0.16617
       -0.21794
       -0.17391
       -0.18601
       -0.18401
       -0.11971
       -0.19279
       -0.12121
       -0.23771
       -0.18854
       -0.13661
       -0.18566
       -0.21722
       -0.22464
       -0.15706
       -0.15625
       -0.23006
       -0.19700
       -0.12017
       -0.20209
       -0.20688
       -0.18050
       -0.20370
       -0.18311
       -0.15581
       -0.15019
       -0.24389
       -0.14373
       -0.17197
       -0.18618
       -0.21940
       -0.16237
       -0.16312
       -0.13865
       -0.19619
       -0.21248
       -0.16554
       -0.16971
       -0.20735
       -0.15747
       -0.14049
       -0.14444
       -0.27278
       -0.14018
       -0.19144
       -0.20133
       -0.20192
       -0.14768
       -0.17060
       -0.19073
       -0.21139
       -0.15820
       -0.19188
       -0.20410
       -0.17146
       -0.15612
       -0.15757
       -0.17956
       -0.22843
       -0.25427
       -0.21217
       -0.23061
       -0.19324
       -0.17639
       -0.18269
       -0.17344
       -0.22074
       -0.20653
       -0.25088
       -0.14081
       -0.17523
       -0.12899
       -0.20732
       -0.17207
       -0.17615
       -0.19427
       -0.16634
       -0.21559
       -0.14285
       -0.16577
       -0.17795
       -0.19521
       -0.16523
       -0.15961
       -0.17338
       -0.23007
       -0.17563
       -0.18281
       -0.16575
       -0.16089
       -0.16339
       -0.23381
       -0.20357
       -0.17979
       -0.12972
       -0.15106
       -0.14521
       -0.24821
       -0.19056
       -0.17333
       -0.17954
       -0.19724
       -0.22716
       -0.14041
       -0.13234
       -0.16138
       -0.18405
       -0.20774
       -0.20925
       -0.14152
       -0.15780
       -0.18582
       -0.21514
       -0.18484
       -0.17938
       -0.15392
       -0.14875
       -0.21110
       -0.14090
       -0.18806
       -0.14795
       -0.15840
       -0.16023
       -0.25125
       -0.18113
       -0.18687
       -0.17807
       -0.14520
       -0.15748
       -0.20559
       -0.15748
       -0.20657
       -0.20377
       -0.18731
       -0.17050
       -0.18714
       -0.18195
       -0.19469
       -0.16751
       -0.18210
       -0.20890
       -0.17391
       -0.21291
       -0.19496
       -0.18837
       -0.17339
       -0.16715
       -0.10664
       -0.17552
       -0.21869
       -0.13924
       -0.16946
       -0.16840
       -0.13513
       -0.16759
       -0.20944
       -0.19209
       -0.20969
       -0.22941
       -0.17314
       -0.17453
       -0.22284
       -0.15143
       -0.21057
       -0.17222
       -0.15593
       -0.17568
       -0.11949
       -0.22246
       -0.17281
       -0.14686
       -0.16221
       -0.22571
       -0.19195
       -0.15948
       -0.18308
       -0.21697
       -0.19063
       -0.15255
       -0.21121
       -0.22582
       -0.18694
       -0.16209
       -0.15362
       -0.16880
       -0.14457
       -0.23779
       -0.14357
       -0.16894
       -0.19602
       -0.20082
       -0.15824
       -0.15349
       -0.16425
       -0.17563
       -0.22884
       -0.16806
       -0.15918
       -0.20977
       -0.14781
       -0.10858
       -0.19457
       -0.28791
       -0.14922
       -0.21798
       -0.20804
       -0.18976
       -0.15991
       -0.17528
       -0.20259
       -0.20451
       -0.15715
       -0.16601
       -0.20642
       -0.16681
       -0.14556
       -0.14199
       -0.20336
       -0.23259
       -0.26228
       -0.20727
       -0.27498
       -0.18821
       -0.16407
       -0.18031
       -0.17450
       -0.24042
       -0.18830
       -0.25558
       -0.12854
       -0.16844
       -0.15276
       -0.17857
       -0.16491
       -0.16956
       -0.18545
       -0.14800
       -0.19725
       -0.16080
       -0.15267
       -0.13996
       -0.17147
       -0.17544
       -0.20979
       -0.19563
       -0.21792
       -0.21076
       -0.15439
       -0.16782
       -0.15993
       -0.17524
       -0.22462
       -0.21837
       -0.20304
       -0.16374
       -0.15515
       -0.14911
       -0.23894
       -0.18323
       -0.17525
       -0.19204
       -0.15555
       -0.21154
       -0.18153
       -0.12309
       -0.15004
       -0.15916
       -0.23232
       -0.17624
       -0.14508
       -0.21023
       -0.17696
       -0.22542
       -0.18402
       -0.17890
       -0.14944
       -0.14099
       -0.22565
       -0.13994
       -0.17775
       -0.15556
       -0.18479
       -0.19948
       -0.26960
       -0.19062
       -0.18293
       -0.19495
       -0.15619
       -0.14769
       -0.22846
       -0.14994
       -0.20837
       -0.20413
       -0.21474
       -0.15973
       -0.17773
       -0.16466
       -0.16871
       -0.17154
       -0.15854
       -0.21305
       -0.22873
       -0.21409
       -0.19782
       -0.15605
       -0.19214
       -0.20478
       -0.14134
       -0.19940
       -0.22542
       -0.16774
       -0.18935
       -0.17001
       -0.14563
       -0.14492
       -0.17481
       -0.19017
       -0.20408
       -0.20957
       -0.17871
       -0.17638
       -0.18461
       -0.19462
       -0.19175
       -0.16023
       -0.13362
       -0.19636
       -0.12460
       -0.21158
       -0.16014
       -0.17767
       -0.17097
       -0.24782
       -0.20224
       -0.14790
       -0.22249
       -0.22205
       -0.21894
       -0.12607
       -0.22910
       -0.23862
       -0.18409
       -0.19726
       -0.15638
       -0.14144
       -0.17130
       -0.24051
       -0.10311
       -0.17742
       -0.20555
       -0.20710
       -0.19074
       -0.14585
       -0.14210
       -0.15670
       -0.20661
       -0.15403
       -0.19047
       -0.21063
       -0.15191
       -0.14896
       -0.22199
       -0.28173
       -0.15517
       -0.24736
       -0.17810
       -0.17181
       -0.17075
       -0.18332
       -0.19296
       -0.22718
       -0.14252
       -0.18947
       -0.17575
       -0.18822
       -0.09942
       -0.14782
       -0.19744
       -0.23067
       -0.26482
       -0.21371
       -0.26673
       -0.16981
       -0.15678
       -0.16334
       -0.18051
       -0.25015
       -0.17884
       -0.26153
       -0.16645
       -0.21190
       -0.12534
       -0.17779
       -0.16705
       -0.15072
       -0.16412
       -0.15601
       -0.16228
       -0.15689
       -0.22264
       -0.14300
       -0.16263
       -0.17767
       -0.18231
       -0.18132
       -0.21072
       -0.18232
       -0.17434
       -0.19621
       -0.16887
       -0.19830
       -0.23394
       -0.19184
       -0.19829
       -0.12377
       -0.17168
       -0.14253
       -0.23610
       -0.15500
       -0.18452
       -0.17704
       -0.16860
       -0.20429
       -0.19596
       -0.16287
       -0.16082
       -0.14947
       -0.25981
       -0.20353
       -0.17928
       -0.21106
       -0.19502
       -0.25020
       -0.19351
       -0.19770
       -0.17874
       -0.16238
       -0.18425
       -0.14496
       -0.19704
       -0.16319
       -0.17935
       -0.21789
       -0.29828
       -0.19833
       -0.20831
       -0.20005
       -0.15980
       -0.15439
       -0.22220
       -0.15427
       -0.19881
       -0.23253
       -0.20634
       -0.19841
       -0.18600
       -0.15315
       -0.17520
       -0.20184
       -0.16063
       -0.25564
       -0.19134
       -0.18436
       -0.18228
       -0.15857
       -0.16711
       -0.18658
       -0.15549
       -0.19533
       -0.19310
       -0.15632
       -0.18868
       -0.17262
       -0.14119
       -0.16500
       -0.16802
       -0.21966
       -0.19985
       -0.17604
       -0.20042
       -0.15360
       -0.18403
       -0.18185
       -0.18576
       -0.12877
       -0.18025
       -0.18703
       -0.16092
       -0.18706
       -0.13218
       -0.18640
       -0.19809
       -0.24393
       -0.22481
       -0.14755
       -0.20741
       -0.24290
       -0.22266
       -0.13704
       -0.21389
       -0.20840
       -0.18120
       -0.19008
       -0.19033
       -0.13481
       -0.18423
       -0.26524
       -0.13890
       -0.16959
       -0.21378
       -0.23175
       -0.19369
       -0.15878
       -0.19696
       -0.12115
       -0.21231
       -0.14164
       -0.18040
       -0.21911
       -0.16091
       -0.17821
       -0.18515
       -0.31055
       -0.15972
       -0.24611
       -0.19687
       -0.15883
       -0.18906
       -0.22776
       -0.18909
       -0.23632
       -0.15692
       -0.16857
       -0.17135
       -0.17051
       -0.13144
       -0.15869
       -0.16986
       -0.21227
       -0.25998
       -0.23053
       -0.25020
       -0.17430
       -0.19088
       -0.18142
       -0.20130
       -0.24353
       -0.19883
       -0.28043
       -0.13684
       -0.21034
       -0.11736
       -0.16165
       -0.18073
       -0.18306
       -0.13875
       -0.21517
       -0.18580
       -0.15383
       -0.21608
       -0.15506
       -0.16334
       -0.13320
       -0.17350
       -0.18398
       -0.20188
       -0.18834
       -0.19535
       -0.18972
       -0.17747
       -0.19065
       -0.23999
       -0.18727
       -0.21325
       -0.14833
       -0.16142
       -0.14982
       -0.24402
       -0.17296
       -0.15020
       -0.17921
       -0.17425
       -0.18749
       -0.18887
       -0.16204
       -0.16007
       -0.17850
       -0.26445
       -0.19357
       -0.18820
       -0.20279
       -0.18560
       -0.24263
       -0.21449
       -0.18968
       -0.17979
       -0.16790
       -0.16945
       -0.16185
       -0.20392
       -0.15995
       -0.19389
       -0.19521
       -0.28441
       -0.19760
       -0.20373
       -0.21565
       -0.15054
       -0.15329
       -0.16509
       -0.16957
       -0.19727
       -0.20807
       -0.18834
       -0.21187
       -0.16189
       -0.18628
       -0.16098
       -0.18677
       -0.19242
       -0.24124
       -0.21154
       -0.19656
       -0.18257
       -0.19134
       -0.20388
       -0.16840
       -0.16756
       -0.20442
       -0.20980
       -0.19326
       -0.18651
       -0.18087
       -0.16300
       -0.17247
       -0.16232
       -0.25178
       -0.17302
       -0.19471
       -0.17949
       -0.14610
       -0.18016
       -0.15976
       -0.17455
       -0.15120
       -0.18853
       -0.18671
       -0.14641
       -0.17592
       -0.13945
       -0.22032
       -0.20034
       -0.21491
       -0.25580
       -0.15203
       -0.19190
       -0.22817
       -0.22327
       -0.13801
       -0.21742
       -0.22524
       -0.20517
       -0.17620
       -0.21588
       -0.17487
       -0.20827
       -0.26164
       -0.18162
       -0.16570
       -0.19456
       -0.19343
       -0.18815
       -0.21296
       -0.23806
       -0.12733
       -0.21876
       -0.17569
       -0.18704
       -0.17543
       -0.14173
       -0.14378
       -0.18361
       -0.29304
       -0.11107
       -0.24173
       -0.19340
       -0.16519
       -0.20171
       -0.18359
       -0.17890
       -0.24506
       -0.18029
       -0.17046
       -0.17851
       -0.17985
       -0.12740
       -0.15503
       -0.15918
       -0.21831
       -0.29638
       -0.23596
       -0.24000
       -0.16727
       -0.17882
       -0.18083
       -0.20012
       -0.23069
       -0.16558
       -0.26902
       -0.14920
       -0.21743
       -0.12599
       -0.15931
       -0.21150
       -0.20484
       -0.14833
       -0.19504
       -0.17131
       -0.18230
       -0.21874
       -0.15339
       -0.19120
       -0.11565
       -0.16065
       -0.20305
       -0.24648
       -0.24211
       -0.17953
       -0.19188
       -0.14576
       -0.17760
       -0.29311
       -0.16351
       -0.22030
       -0.14964
       -0.15577
       -0.16099
       -0.24827
       -0.18719
       -0.19760
       -0.16517
       -0.17854
       -0.18455
       -0.17401
       -0.17372
       -0.20821
       -0.14861
       -0.29348
       -0.22210
       -0.17049
       -0.22237
       -0.18498
       -0.20177
       -0.24902
       -0.19247
       -0.19225
       -0.18320
       -0.18981
       -0.17459
       -0.21291
       -0.17316
       -0.19433
       -0.19199
       -0.28265
       -0.18249
       -0.20465
       -0.21003
       -0.16780
       -0.15504
       -0.17026
       -0.18673
       -0.21984
       -0.20009
       -0.20789
       -0.18258
       -0.17249
       -0.18301
       -0.17956
       -0.18955
       -0.23696
       -0.22998
       -0.24270
       -0.19555
       -0.20410
       -0.17453
       -0.20647
       -0.15758
       -0.17263
       -0.20571
       -0.18937
       -0.20000
       -0.21231
       -0.17522
       -0.19640
       -0.17013
       -0.16529
       -0.23143
       -0.19799
       -0.18964
       -0.20137
       -0.17898
       -0.18820
       -0.16795
       -0.14354
       -0.18212
       -0.18308
       -0.18900
       -0.16948
       -0.19017
       -0.17655
       -0.18789
       -0.19087
       -0.23762
       -0.24727
       -0.14744
       -0.20635
       -0.20229
       -0.20470
       -0.16613
       -0.21714
       -0.22579
       -0.20617
       -0.17834
       -0.20346
       -0.18511
       -0.19175
       -0.28545
       -0.17465
       -0.19117
       -0.20538
       -0.21904
       -0.18382
       -0.19951
       -0.24091
       -0.17975
       -0.18204
       -0.20650
       -0.18247
       -0.20066
       -0.14011
       -0.15312
       -0.19833
       -0.28462
       -0.15390
       -0.21927
       -0.22726
       -0.17484
       -0.16666
       -0.18288
       -0.18870
       -0.24953
       -0.21986
       -0.15109
       -0.19750
       -0.17551
       -0.13159
       -0.17388
       -0.15264
       -0.19328
       -0.28264
       -0.23548
       -0.24456
       -0.13294
       -0.18314
       -0.16649
       -0.19925
       -0.26655
       -0.16514
       -0.28951
       -0.16077
       -0.19589
       -0.14552
       -0.16942
       -0.21597
       -0.17573
       -0.18292
       -0.20823
       -0.18834
       -0.20784
       -0.22371
       -0.19011
       -0.19154
       -0.15705
       -0.17632
       -0.19764
       -0.24116
       -0.20336
       -0.20622
       -0.21578
       -0.18985
       -0.18328
       -0.25858
       -0.15620
       -0.20947
       -0.16620
       -0.18714
       -0.16521
       -0.26533
       -0.16700
       -0.21467
       -0.15279
       -0.17408
       -0.15883
       -0.15531
       -0.15369
       -0.18736
       -0.14866
       -0.28607
       -0.20871
       -0.17460
       -0.20784
       -0.19832
       -0.20662
       -0.22365
       -0.20269
       -0.20777
       -0.15845
       -0.19864
       -0.20825
       -0.21192
       -0.14219
       -0.21015
       -0.20546
       -0.30138
       -0.20663
       -0.22749
       -0.20240
       -0.15911
       -0.13964
       -0.18390
       -0.15873
       -0.21431
       -0.18215
       -0.20805
       -0.15186
       -0.17186
       -0.22731
       -0.20181
       -0.19290
       -0.21432
       -0.20080
       -0.24657
       -0.18763
       -0.22782
       -0.17709
       -0.22299
       -0.17891
       -0.20582
       -0.20298
       -0.18313
       -0.19261
       -0.23386
       -0.14568
       -0.18101
       -0.16392
       -0.20399
       -0.18207
       -0.21862
       -0.22009
       -0.20448
       -0.18190
       -0.20992
       -0.20876
       -0.15751
       -0.20502
       -0.16549
       -0.20220
       -0.20826
       -0.20460
       -0.19247
       -0.20509
       -0.19010
       -0.21066
       -0.24648
       -0.15098
       -0.22309
       -0.22891
       -0.17024
       -0.19521
       -0.21065
       -0.24648
       -0.19830
       -0.18278
       -0.21624
       -0.19648
       -0.18789
       -0.29658
       -0.17560
       -0.21723
       -0.21409
       -0.20074
       -0.18665
       -0.19502
       -0.23135
       -0.15082
       -0.21806
       -0.18507
       -0.19186
       -0.21734
       -0.16279
       -0.14426
       -0.18667
       -0.29176
       -0.16838
       -0.21320
       -0.21393
       -0.18694
       -0.18791
       -0.19767
       -0.19919
       -0.26832
       -0.20313
       -0.20075
       -0.22233
       -0.18298
       -0.15777
       -0.19737
       -0.18656
       -0.18022
       -0.25786
       -0.22326
       -0.27477
       -0.14788
       -0.18898
       -0.16389
       -0.19234
       -0.22665
       -0.18210
       -0.30411
       -0.18026
       -0.18877
       -0.17338
       -0.18543
       -0.20075
       -0.17518
       -0.16739
       -0.20656
       -0.19021
       -0.17136
       -0.17829
       -0.18897
       -0.23204
       -0.17011
       -0.15225
       -0.21166
       -0.19594
       -0.23121
       -0.20112
       -0.21689
       -0.18272
       -0.18357
       -0.26527
       -0.16675
       -0.19976
       -0.18178
       -0.18134
       -0.16795
       -0.31489
       -0.13034
       -0.21919
       -0.17303
       -0.21326
       -0.16559
       -0.16959
       -0.17532
       -0.19798
       -0.15692
       -0.29472
       -0.21809
       -0.17676
       -0.18502
       -0.21872
       -0.19818
       -0.20616
       -0.20894
       -0.18120
       -0.17746
       -0.19868
       -0.19019
       -0.18012
       -0.13566
       -0.18475
       -0.17810
       -0.30869
       -0.18251
       -0.22159
       -0.25451
       -0.17944
       -0.16729
       -0.18474
       -0.16459
       -0.19233
       -0.22912
       -0.21697
       -0.15475
       -0.18562
       -0.21776
       -0.18619
       -0.14729
       -0.18698
       -0.18697
       -0.24370
       -0.20779
       -0.22356
       -0.16027
       -0.24220
       -0.18449
       -0.18789
       -0.21125
       -0.16176
       -0.20483
       -0.20575
       -0.16558
       -0.16453
       -0.18948
       -0.21460
       -0.17240
       -0.22449
       -0.23155
       -0.21488
       -0.15927
       -0.23124
       -0.19241
       -0.16470
       -0.20463
       -0.14486
       -0.22807
       -0.16422
       -0.19782
       -0.20406
       -0.17706
       -0.18596
       -0.21681
       -0.27773
       -0.17706
       -0.25251
       -0.20890
       -0.19255
       -0.22312
       -0.23220
       -0.26662
       -0.21169
       -0.19076
       -0.24110
       -0.18075
       -0.20255
       -0.27280
       -0.15694
       -0.19878
       -0.21063
       -0.19841
       -0.18857
       -0.20620
       -0.23267
       -0.16468
       -0.23058
       -0.17967
       -0.19278
       -0.22332
       -0.18384
       -0.18142
       -0.16878
       -0.31806
       -0.15656
       -0.26610
       -0.24544
       -0.16406
       -0.20120
       -0.16281
       -0.18897
       -0.27670
       -0.18193
       -0.18651
       -0.17989
       -0.17218
       -0.15751
       -0.19805
       -0.21327
       -0.21460
       -0.28085
       -0.20967
       -0.30448
       -0.16983
       -0.21441
       -0.18377
       -0.18622
       -0.24420
       -0.20493
       -0.29982
       -0.17726
       -0.19752
       -0.17827
       -0.21571
       -0.21027
       -0.16939
       -0.14937
       -0.17463
       -0.16529
       -0.15157
       -0.19413
       -0.19623
       -0.23390
       -0.18447
       -0.17393
       -0.22427
       -0.19977
       -0.20346
       -0.20280
       -0.23216
       -0.17654
       -0.18849
       -0.25390
       -0.19305
       -0.21268
       -0.18099
       -0.18383
       -0.21101
       -0.31218
       -0.17549
       -0.18852
       -0.17272
       -0.18229
       -0.16049
       -0.19887
       -0.16460
       -0.20499
       -0.16069
       -0.27155
       -0.20677
       -0.19475
       -0.19326
       -0.20594
       -0.19290
       -0.23136
       -0.23088
       -0.19201
       -0.15370
       -0.18559
       -0.16435
       -0.18344
       -0.11933
       -0.18390
       -0.18245
       -0.32237
       -0.17514
       -0.22066
       -0.25427
       -0.14006
       -0.18233
       -0.18929
       -0.18811
       -0.22752
       -0.24484
       -0.21348
       -0.18835
       -0.18998
       -0.18641
       -0.19286
       -0.17154
       -0.19469
       -0.19478
       -0.23762
       -0.21995
       -0.17469
       -0.18384
       -0.21204
       -0.17203
       -0.18829
       -0.24348
       -0.17818
       -0.21404
       -0.20021
       -0.20093
       -0.20637
       -0.17271
       -0.23400
       -0.17134
       -0.18832
       -0.23227
       -0.21068
       -0.16375
       -0.22808
       -0.22928
       -0.18938
       -0.16232
       -0.12720
       -0.20485
       -0.15969
       -0.20632
       -0.18131
       -0.17139
       -0.19657
       -0.20702
       -0.24800
       -0.20750
       -0.24644
       -0.24383
       -0.19839
       -0.21803
       -0.24521
       -0.25040
       -0.21235
       -0.19612
       -0.25373
       -0.19115
       -0.18456
       -0.24264
       -0.18550
       -0.20868
       -0.20874
       -0.19132
       -0.17549
       -0.18568
       -0.22221
       -0.16047
       -0.18625
       -0.17158
       -0.17940
       -0.23532
       -0.17501
       -0.18481
       -0.19612
       -0.33454
       -0.15646
       -0.25599
       -0.23427
       -0.18498
       -0.18685
       -0.18070
       -0.18666
       -0.28343
       -0.16754
       -0.18214
       -0.19257
       -0.15979
       -0.18117
       -0.18754
       -0.19807
       -0.23084
       -0.27790
       -0.19689
       -0.33355
       -0.18929
       -0.21176
       -0.20765
       -0.20222
       -0.25562
       -0.19729
       -0.32197
       -0.15619
       -0.18010
       -0.20497
       -0.17209
       -0.21761
       -0.18120
       -0.15630
       -0.20540
       -0.17039
       -0.16232
       -0.20833
       -0.20414
       -0.23372
       -0.16813
       -0.14857
       -0.22992
       -0.21224
       -0.18999
       -0.20515
       -0.21757
       -0.18776
       -0.19168
       -0.30003
       -0.20429
       -0.21152
       -0.19224
       -0.18784
       -0.21500
       -0.28067
       -0.15667
       -0.19660
       -0.14794
       -0.21767
       -0.18911
       -0.20720
       -0.17269
       -0.16831
       -0.16878
       -0.27147
       -0.20519
       -0.23183
       -0.18672
       -0.20781
       -0.21035
       -0.23536
       -0.24156
       -0.20772
       -0.16938
       -0.17302
       -0.19085
       -0.17267
       -0.13232
       -0.21459
       -0.19748
       -0.32798
       -0.18001
       -0.23470
       -0.22240
       -0.18262
       -0.20545
       -0.14522
       -0.17615
       -0.21639
       -0.23510
       -0.24589
       -0.20172
       -0.17886
       -0.20321
       -0.17784
       -0.18613
       -0.19079
       -0.21092
       -0.21578
       -0.21482
       -0.16584
       -0.20504
       -0.22093
       -0.17997
       -0.19925
       -0.25702
       -0.16724
       -0.21477
       -0.17701
       -0.20257
       -0.20775
       -0.16408
       -0.21611
       -0.17797
       -0.15307
       -0.21236
       -0.19146
       -0.15895
       -0.22576
       -0.20121
       -0.17686
       -0.17631
       -0.17453
       -0.20807
       -0.15103
       -0.21235
       -0.17562
       -0.18751
       -0.21629
       -0.19209
       -0.25750
       -0.22062
       -0.22205
       -0.24811
       -0.20311
       -0.27509
       -0.23819
       -0.25135
       -0.21940
       -0.20049
       -0.27681
       -0.20231
       -0.18691
       -0.21599
       -0.18402
       -0.21787
       -0.15292
       -0.19754
       -0.18503
       -0.19102
       -0.18216
       -0.19963
       -0.20725
       -0.20011
       -0.17451
       -0.24167
       -0.18357
       -0.17511
       -0.23024
       -0.37265
       -0.18478
       -0.24746
       -0.25476
       -0.20982
       -0.18885
       -0.20922
       -0.20177
       -0.27453
       -0.12509
       -0.20892
       -0.20819
       -0.17345
       -0.18605
       -0.18676
       -0.17136
       -0.22540
       -0.31392
       -0.20295
       -0.33598
       -0.18731
       -0.18693
       -0.21196
       -0.19532
       -0.24918
       -0.22352
       -0.35132
       -0.18291
       -0.18150
       -0.20443
       -0.18050
       -0.19088
       -0.17586
       -0.17766
       -0.21008
       -0.17290
       -0.19301
       -0.20978
       -0.23404
       -0.23227
       -0.16023
       -0.16159
       -0.22633
       -0.26186
       -0.23228
       -0.19331
       -0.19836
       -0.19735
       -0.16726
       -0.30250
       -0.17418
       -0.22369
       -0.21727
       -0.15247
       -0.19258
       -0.27787
       -0.16278
       -0.22950
       -0.15012
       -0.19974
       -0.20795
       -0.22018
       -0.16164
       -0.17709
       -0.16170
       -0.29320
       -0.18090
       -0.21925
       -0.19724
       -0.22166
       -0.21670
       -0.21268
       -0.21417
       -0.20646
       -0.19122
       -0.14360
       -0.21434
       -0.18356
       -0.14831
       -0.21388
       -0.17130
       -0.31974
       -0.19572
       -0.24376
       -0.22486
       -0.19088
       -0.23497
       -0.16967
       -0.18608
       -0.21518
       -0.23548
       -0.26641
       -0.19107
       -0.17564
       -0.22093
       -0.17901
       -0.17711
       -0.21300
       -0.21522
       -0.22833
       -0.23897
       -0.18841
       -0.19737
       -0.22645
       -0.20888
       -0.17722
       -0.26465
       -0.16942
       -0.21881
       -0.19284
       -0.20400
       -0.21230
       -0.19201
       -0.22646
       -0.14771
       -0.20264
       -0.21512
       -0.20081
       -0.16745
       -0.18253
       -0.20524
       -0.16260
       -0.18317
       -0.17039
       -0.21411
       -0.16285
       -0.22593
       -0.15818
       -0.16960
       -0.19877
       -0.22872
       -0.26777
       -0.22631
       -0.22521
       -0.21139
       -0.20076
       -0.30039
       -0.23167
       -0.25429
       -0.22982
       -0.21392
       -0.25612
       -0.19309
       -0.16730
       -0.21669
       -0.19150
       -0.18203
       -0.19671
       -0.21361
       -0.19590
       -0.17896
       -0.19380
       -0.20031
       -0.22671
       -0.20853
       -0.17648
       -0.24228
       -0.18720
       -0.21068
       -0.22172
       -0.39624
       -0.19593
       -0.25900
       -0.24957
       -0.21820
       -0.20103
       -0.22190
       -0.24371
       -0.31456
       -0.16219
       -0.23288
       -0.22110
       -0.18199
       -0.17969
       -0.18464
       -0.17803
       -0.24780
       -0.30604
       -0.21964
       -0.32508
       -0.21107
       -0.19253
       -0.20469
       -0.21367
       -0.23464
       -0.19987
       -0.39137
       -0.20166
       -0.18719
       -0.21255
       -0.20143
       -0.17638
       -0.18165
       -0.17344
       -0.20156
       -0.17046
       -0.17326
       -0.17523
       -0.24625
       -0.21545
       -0.17945
       -0.17646
       -0.23344
       -0.24780
       -0.24353
       -0.22332
       -0.20582
       -0.19052
       -0.15039
       -0.30348
       -0.21352
       -0.21718
       -0.19610
       -0.16910
       -0.20844
       -0.23935
       -0.17307
       -0.22757
       -0.16656
       -0.17979
       -0.20236
       -0.23090
       -0.17215
       -0.21768
       -0.18714
       -0.32596
       -0.17759
       -0.22919
       -0.19883
       -0.20955
       -0.21046
       -0.23350
       -0.23394
       -0.20746
       -0.18887
       -0.15977
       -0.24170
       -0.19463
       -0.19132
       -0.19452
       -0.18964
       -0.29603
       -0.23308
       -0.25334
       -0.23012
       -0.19947
       -0.21176
       -0.17444
       -0.18180
       -0.22929
       -0.22517
       -0.25700
       -0.19863
       -0.16858
       -0.26036
       -0.18506
       -0.20579
       -0.24617
       -0.24987
       -0.25345
       -0.26927
       -0.20638
       -0.20042
       -0.21453
       -0.22374
       -0.18958
       -0.26206
       -0.17850
       -0.21365
       -0.21657
       -0.17206
       -0.22432
       -0.19230
       -0.20178
       -0.16727
       -0.24297
       -0.20231
       -0.15912
       -0.15645
       -0.16344
       -0.19590
       -0.18442
       -0.17996
       -0.17993
       -0.21640
       -0.16278
       -0.23256
       -0.17008
       -0.18056
       -0.16492
       -0.23245
       -0.25792
       -0.17611
       -0.22802
       -0.20986
       -0.21091
       -0.27071
       -0.21906
       -0.24457
       -0.25917
       -0.19926
       -0.24476
       -0.16839
       -0.17393
       -0.19708
       -0.18731
       -0.18845
       -0.18824
       -0.22373
       -0.20376
       -0.19394
       -0.23461
       -0.20861
       -0.26055
       -0.21095
       -0.16304
       -0.23975
       -0.20256
       -0.21670
       -0.22292
       -0.42873
       -0.18504
       -0.28382
       -0.25946
       -0.20313
       -0.23426
       -0.25457
       -0.23714
       -0.32878
       -0.19209
       -0.19932
       -0.22806
       -0.20394
       -0.15787
       -0.16387
       -0.20625
       -0.24743
       -0.26202
       -0.21680
       -0.33565
       -0.20961
       -0.20318
       -0.19456
       -0.18115
       -0.20243
       -0.19341
       -0.42218
       -0.21300
       -0.16534
       -0.19150
       -0.20574
       -0.17582
       -0.20406
       -0.15129
       -0.22858
       -0.19239
       -0.17032
       -0.18020
       -0.23541
       -0.24164
       -0.20390
       -0.18490
       -0.21418
       -0.24383
       -0.22652
       -0.22345
       -0.19407
       -0.21458
       -0.16035
       -0.30848
       -0.22060
       -0.18688
       -0.18839
       -0.17129
       -0.20053
       -0.20696
       -0.17216
       -0.22097
       -0.14950
       -0.20694
       -0.19799
       -0.22427
       -0.17459
       -0.20377
       -0.22025
       -0.33702
       -0.20964
       -0.23204
       -0.20146
       -0.20369
       -0.24216
       -0.25256
       -0.24821
       -0.18377
       -0.18585
       -0.18591
       -0.21846
       -0.20180
       -0.20806
       -0.21565
       -0.21004
       -0.32001
       -0.23645
       -0.23305
       -0.22034
       -0.19908
       -0.21314
       -0.22615
       -0.18121
       -0.25325
       -0.22459
       -0.26106
       -0.21880
       -0.18046
       -0.25787
       -0.19952
       -0.21292
       -0.23129
       -0.23592
       -0.23677
       -0.26139
       -0.21840
       -0.18036
       -0.19964
       -0.21179
       -0.19905
       -0.25482
       -0.21695
       -0.25122
       -0.18121
       -0.17692
       -0.20527
       -0.22208
       -0.21667
       -0.17141
       -0.23085
       -0.21002
       -0.14809
       -0.18070
       -0.21687
       -0.19652
       -0.16744
       -0.21513
       -0.20409
       -0.21821
       -0.15196
       -0.21912
       -0.17500
       -0.19056
       -0.17354
       -0.22406
       -0.24501
       -0.16105
       -0.21819
       -0.24199
       -0.19357
       -0.25609
       -0.22710
       -0.27175
       -0.26917
       -0.19769
       -0.24026
       -0.15093
       -0.19064
       -0.20522
       -0.16534
       -0.17088
       -0.24345
       -0.23016
       -0.21477
       -0.19670
       -0.24215
       -0.23217
       -0.25017
       -0.21842
       -0.17800
       -0.23832
       -0.19538
       -0.19378
       -0.20083
       -0.44901
       -0.20609
       -0.30600
       -0.26889
       -0.20673
       -0.20110
       -0.27322
       -0.23624
       -0.30907
       -0.20863
       -0.21104
       -0.19866
       -0.17111
       -0.13703
       -0.21128
       -0.22277
       -0.23238
       -0.28291
       -0.23237
       -0.33375
       -0.20333
       -0.20887
       -0.19818
       -0.16941
       -0.21465
       -0.19298
       -0.44944
       -0.22072
       -0.18131
       -0.21386
       -0.21507
       -0.17790
       -0.20754
       -0.20722
       -0.20619
       -0.19038
       -0.21273
       -0.21024
       -0.22841
       -0.21109
       -0.22360
       -0.17183
       -0.22252
       -0.22477
       -0.21975
       -0.22416
       -0.19303
       -0.20341
       -0.17708
       -0.32846
       -0.22759
       -0.17674
       -0.13826
       -0.16825
       -0.18748
       -0.20628
       -0.20163
       -0.22868
       -0.16797
       -0.23590
       -0.21503
       -0.24354
       -0.18572
       -0.19169
       -0.21695
       -0.31107
       -0.24891
       -0.21303
       -0.19788
       -0.21088
       -0.25168
       -0.24851
       -0.23507
       -0.21087
       -0.20475
       -0.18731
       -0.25901
       -0.21548
       -0.20643
       -0.24456
       -0.19694
       -0.32131
       -0.24959
       -0.24021
       -0.21949
       -0.20674
       -0.20464
       -0.19761
       -0.20272
       -0.25626
       -0.21165
       -0.25415
       -0.18209
       -0.17871
       -0.24368
       -0.20556
       -0.21141
       -0.23735
       -0.24977
       -0.22545
       -0.27430
       -0.22447
       -0.21090
       -0.21113
       -0.18606
       -0.19979
       -0.25992
       -0.19218
       -0.25618
       -0.14878
       -0.22329
       -0.17450
       -0.23681
       -0.23899
       -0.15525
       -0.24803
       -0.20059
       -0.16761
       -0.16402
       -0.23248
       -0.21049
       -0.18879
       -0.21956
       -0.24244
       -0.19857
       -0.16379
       -0.23500
       -0.19607
       -0.19978
       -0.18391
       -0.24402
       -0.24098
       -0.15143
       -0.21914
       -0.24342
       -0.21680
       -0.28138
       -0.19869
       -0.30007
       -0.28216
       -0.23743
       -0.23733
       -0.15690
       -0.21245
       -0.21356
       -0.19379
       -0.17838
       -0.24440
       -0.24738
       -0.19745
       -0.19382
       -0.21462
       -0.24565
       -0.24849
       -0.20131
       -0.17018
       -0.22460
       -0.20840
       -0.19399
       -0.17979
       -0.45088
       -0.15738
       -0.32176
       -0.27653
       -0.17856
       -0.19921
       -0.24034
       -0.20499
       -0.30983
       -0.19856
       -0.19568
       -0.21761
       -0.18238
       -0.19572
       -0.22120
       -0.20009
       -0.20823
       -0.32585
       -0.25523
       -0.35041
       -0.20058
       -0.22381
       -0.21071
       -0.17056
       -0.22024
       -0.20563
       -0.44972
       -0.19664
       -0.17914
       -0.22394
       -0.20604
       -0.20445
       -0.19321
       -0.21068
       -0.21290
       -0.18146
       -0.16019
       -0.19728
       -0.21017
       -0.23049
       -0.23996
       -0.17545
       -0.21725
       -0.23089
       -0.21281
       -0.21303
       -0.21939
       -0.18918
       -0.15182
       -0.32175
       -0.17246
       -0.20607
       -0.19327
       -0.15774
       -0.16850
       -0.19454
       -0.20165
       -0.25002
       -0.19879
       -0.22342
       -0.22073
       -0.21755
       -0.19026
       -0.19844
       -0.22799
       -0.29487
       -0.22489
       -0.17971
       -0.21251
       -0.19833
       -0.23050
       -0.23723
       -0.22514
       -0.23068
       -0.22679
       -0.21598
       -0.23213
       -0.20382
       -0.22737
       -0.24712
       -0.20487
       -0.31012
       -0.24045
       -0.26131
       -0.20471
       -0.20097
       -0.21004
       -0.22878
       -0.21246
       -0.23889
       -0.22082
       -0.25886
       -0.19222
       -0.18826
       -0.21537
       -0.16708
       -0.20999
       -0.24995
       -0.25859
       -0.23381
       -0.27857
       -0.22147
       -0.24619
       -0.21869
       -0.20631
       -0.19728
       -0.22898
       -0.23471
       -0.26827
       -0.16880
       -0.21137
       -0.20496
       -0.23298
       -0.22505
       -0.14930
       -0.27331
       -0.22101
       -0.17027
       -0.18704
       -0.25634
       -0.24671
       -0.21433
       -0.21886
       -0.22295
       -0.18976
       -0.16017
       -0.24338
       -0.19722
       -0.21926
       -0.19846
       -0.22657
       -0.25002
       -0.15406
       -0.21413
       -0.25273
       -0.20008
       -0.28948
       -0.20218
       -0.26739
       -0.26033
       -0.24950
       -0.21264
       -0.17931
       -0.20357
       -0.21139
       -0.22351
       -0.19329
       -0.26810
       -0.24762
       -0.18891
       -0.18774
       -0.20808
       -0.21996
       -0.24245
       -0.19135
       -0.15241
       -0.25479
       -0.20312
       -0.19798
       -0.18413
       -0.49162
       -0.19364
       -0.34310
       -0.29399
       -0.19208
       -0.19687
       -0.24775
       -0.20016
       -0.33166
       -0.18143
       -0.19809
       -0.22093
       -0.19831
       -0.21006
       -0.21333
       -0.20995
       -0.25755
       -0.34154
       -0.26389
       -0.37831
       -0.19639
       -0.21071
       -0.21824
       -0.19059
       -0.24182
       -0.25701
       -0.49806
       -0.21018
       -0.21489
       -0.23562
       -0.17704
       -0.17769
       -0.17629
       -0.18543
       -0.19665
       -0.19526
       -0.19289
       -0.21466
       -0.21451
       -0.22805
       -0.25398
       -0.15642
       -0.21741
       -0.24239
       -0.22454
       -0.20570
       -0.22736
       -0.21038
       -0.16436
       -0.33916
       -0.18668
       -0.21446
       -0.18893
       -0.14142
       -0.19130
       -0.19090
       -0.19445
       -0.26997
       -0.19967
       -0.26525
       -0.21604
       -0.22483
       -0.20093
       -0.17452
       -0.21578
       -0.30026
       -0.20776
       -0.19841
       -0.18165
       -0.22240
       -0.22880
       -0.25850
       -0.23914
       -0.25576
       -0.19690
       -0.22807
       -0.19472
       -0.22450
       -0.22623
       -0.24563
       -0.19785
       -0.33372
       -0.23808
       -0.23782
       -0.21727
       -0.22621
       -0.16047
       -0.24703
       -0.19783
       -0.23920
       -0.20153
       -0.25563
       -0.19603
       -0.20139
       -0.18818
       -0.15844
       -0.22022
       -0.22423
       -0.26364
       -0.23058
       -0.27194
       -0.23979
       -0.22485
       -0.19640
       -0.20150
       -0.20353
       -0.21466
       -0.20286
       -0.26301
       -0.18256
       -0.22168
       -0.22097
       -0.21988
       -0.21239
       -0.16475
       -0.27788
       -0.23020
       -0.18791
       -0.22562
       -0.26282
       -0.27573
       -0.21837
       -0.22156
       -0.24161
       -0.23049
       -0.13826
       -0.26910
       -0.18608
       -0.24528
       -0.17748
       -0.20647
       -0.24740
       -0.15213
       -0.21912
       -0.27366
       -0.21060
       -0.30047
       -0.26030
       -0.27132
       -0.24830
       -0.26568
       -0.23057
       -0.19542
       -0.23380
       -0.24079
       -0.22790
       -0.20317
       -0.24630
       -0.27842
       -0.21433
       -0.19146
       -0.16999
       -0.21380
       -0.28094
       -0.17525
       -0.15310
       -0.25472
       -0.18211
       -0.19567
       -0.21211
       -0.54104
       -0.15431
       -0.34615
       -0.31202
       -0.17673
       -0.19530
       -0.23772
       -0.21277
       -0.33610
       -0.17755
       -0.17330
       -0.24771
       -0.24931
       -0.20827
       -0.21416
       -0.20938
       -0.25664
       -0.35778
       -0.26881
       -0.39743
       -0.23110
       -0.21679
       -0.24462
       -0.18876
       -0.22436
       -0.23428
       -0.56529
       -0.20320
       -0.20358
       -0.23987
       -0.17950
       -0.18724
       -0.18928
       -0.16000
       -0.17296
       -0.18184
       -0.17804
       -0.19668
       -0.22956
       -0.27256
       -0.23277
       -0.18061
       -0.25151
       -0.24540
       -0.23184
       -0.21078
       -0.23011
       -0.21179
       -0.15517
       -0.36114
       -0.21747
       -0.21916
       -0.19435
       -0.18881
       -0.20687
       -0.19344
       -0.16833
       -0.26732
       -0.19231
       -0.27009
       -0.20619
       -0.24408
       -0.19710
       -0.17260
       -0.21718
       -0.27824
       -0.22700
       -0.18728
       -0.23286
       -0.22798
       -0.24478
       -0.25679
       -0.26629
       -0.26178
       -0.21581
       -0.26710
       -0.19995
       -0.21048
       -0.22829
       -0.24150
       -0.20601
       -0.34479
       -0.24315
       -0.21424
       -0.23107
       -0.19242
       -0.17671
       -0.24032
       -0.20728
       -0.25208
       -0.20039
       -0.28380
       -0.18027
       -0.19152
       -0.20735
       -0.18101
       -0.21031
       -0.22637
       -0.28742
       -0.25268
       -0.28029
       -0.24354
       -0.25872
       -0.22923
       -0.22199
       -0.20707
       -0.22409
       -0.20645
       -0.28627
       -0.15955
       -0.23027
       -0.23066
       -0.21016
       -0.23011
       -0.19024
       -0.25135
       -0.21865
       -0.18985
       -0.22805
       -0.26700
       -0.26388
       -0.21456
       -0.21378
       -0.25658
       -0.27384
       -0.16385
       -0.26238
       -0.19889
       -0.23598
       -0.19542
       -0.23994
       -0.23517
       -0.15995
       -0.21440
       -0.30526
       -0.24493
       -0.29292
       -0.28124
       -0.27033
       -0.23728
       -0.27925
       -0.23061
       -0.21396
       -0.19045
       -0.22117
       -0.21098
       -0.20498
       -0.25568
       -0.27076
       -0.21086
       -0.23730
       -0.22955
       -0.23923
       -0.27690
       -0.17187
       -0.15884
       -0.26410
       -0.18174
       -0.23026
       -0.23664
       -0.58880
       -0.18639
       -0.34904
       -0.32320
       -0.17401
       -0.20186
       -0.21949
       -0.23905
       -0.32702
       -0.18529
       -0.15705
       -0.22980
       -0.24808
       -0.22189
       -0.22826
       -0.18707
       -0.25934
       -0.37305
       -0.24878
       -0.41336
       -0.22233
       -0.20266
       -0.22943
       -0.18225
       -0.21560
       -0.23793
       -0.61804
       -0.20463
       -0.22736
       -0.26184
       -0.20887
       -0.19351
       -0.18984
       -0.16670
       -0.24582
       -0.19107
       -0.15372
       -0.23612
       -0.25397
       -0.26705
       -0.21796
       -0.20841
       -0.25215
       -0.25129
       -0.25879
       -0.18060
       -0.22987
       -0.24039
       -0.17846
       -0.37696
       -0.20881
       -0.22450
       -0.24984
       -0.19318
       -0.22227
       -0.23806
       -0.20019
       -0.27522
       -0.19169
       -0.28553
       -0.22843
       -0.26066
       -0.20871
       -0.17412
       -0.22741
       -0.30675
       -0.22588
       -0.15902
       -0.22844
       -0.25271
       -0.25094
       -0.27081
       -0.24672
       -0.25734
       -0.21220
       -0.25805
       -0.20273
       -0.20288
       -0.21295
       -0.26033
       -0.21275
       -0.36581
       -0.27131
       -0.22208
       -0.23705
       -0.21403
       -0.21101
       -0.23752
       -0.18708
       -0.27918
       -0.19220
       -0.26664
       -0.21319
       -0.20878
       -0.22569
       -0.17323
       -0.16356
       -0.22946
       -0.28969
       -0.23314
       -0.28451
       -0.22399
       -0.23882
       -0.21944
       -0.23581
       -0.22236
       -0.23375
       -0.18828
       -0.25130
       -0.18692
       -0.22129
       -0.21985
       -0.21065
       -0.25929
       -0.23183
       -0.23201
       -0.22183
       -0.20616
       -0.23328
       -0.28858
       -0.25139
       -0.20013
       -0.19472
       -0.25621
       -0.28144
       -0.16338
       -0.28408
       -0.18760
       -0.24989
       -0.19237
       -0.26802
       -0.23956
       -0.17036
       -0.22561
       -0.30621
       -0.23967
       -0.29976
       -0.27936
       -0.26860
       -0.23023
       -0.26619
       -0.24252
       -0.21805
       -0.20530
       -0.25046
       -0.20820
       -0.23583
       -0.25094
       -0.28922
       -0.22945
       -0.22674
       -0.22112
       -0.24177
       -0.29369
       -0.19012
       -0.19333
       -0.23968
       -0.21266
       -0.22428
       -0.23901
       -0.68980
       -0.18638
       -0.34335
       -0.34394
       -0.18640
       -0.20763
       -0.21027
       -0.25123
       -0.32377
       -0.19819
       -0.18820
       -0.26505
       -0.23259
       -0.23835
       -0.24292
       -0.21546
       -0.25028
       -0.36242
       -0.24511
       -0.43699
       -0.21301
       -0.21838
       -0.22764
       -0.18264
       -0.23129
       -0.22727
       -0.69034
       -0.20682
       -0.22359
       -0.26807
       -0.23402
       -0.20318
       -0.22297
       -0.15325
       -0.25108
       -0.19254
       -0.18375
       -0.23698
       -0.26815
       -0.28422
       -0.21201
       -0.21363
       -0.27362
       -0.27428
       -0.25084
       -0.18824
       -0.25612
       -0.22596
       -0.22205
       -0.39775
       -0.21779
       -0.23795
       -0.26990
       -0.22544
       -0.21422
       -0.25022
       -0.16947
       -0.25794
       -0.23730
       -0.28286
       -0.22192
       -0.24933
       -0.21874
       -0.19898
       -0.24580
       -0.30203
       -0.25817
       -0.14822
       -0.23031
       -0.25787
       -0.24662
       -0.27974
       -0.25767
       -0.23204
       -0.22053
       -0.25617
       -0.18925
       -0.20665
       -0.22168
       -0.24571
       -0.21998
       -0.36255
       -0.27673
       -0.24107
       -0.24797
       -0.22976
       -0.21158
       -0.24099
       -0.20141
       -0.27761
       -0.20703
       -0.26644
       -0.21453
       -0.22818
       -0.22253
       -0.21288
       -0.18759
       -0.23320
       -0.28583
       -0.23761
       -0.29709
       -0.20809
       -0.23698
       -0.25167
       -0.22781
       -0.24182
       -0.24591
       -0.18254
       -0.27633
       -0.16593
       -0.24144
       -0.22685
       -0.22135
       -0.24832
       -0.20166
       -0.24341
       -0.22006
       -0.18975
       -0.22297
       -0.28698
       -0.27111
       -0.23560
       -0.22944
       -0.26124
       -0.28062
       -0.18496
       -0.24634
       -0.17506
       -0.23646
       -0.20647
       -0.26603
       -0.24975
       -0.18995
       -0.23701
       -0.27626
       -0.25595
       -0.32296
       -0.27649
       -0.27778
       -0.24080
       -0.25643
       -0.23808
       -0.22416
       -0.22922
       -0.22712
       -0.20684
       -0.23196
       -0.26959
       -0.30729
       -0.23838
       -0.26654
       -0.23026
       -0.23923
       -0.28541
       -0.19715
       -0.20703
       -0.26530
       -0.21142
       -0.19415
       -0.23717
       -0.76952
       -0.17424
       -0.36710
       -0.35033
       -0.21089
       -0.18587
       -0.18589
       -0.27101
       -0.32962
       -0.19054
       -0.19639
       -0.26497
       -0.21455
       -0.24887
       -0.26652
       -0.21550
       -0.26332
       -0.40039
       -0.25482
       -0.47845
       -0.21681
       -0.19632
       -0.22029
       -0.19402
       -0.22784
       -0.27058
       -0.78855
       -0.20946
       -0.20403
       -0.26967
       -0.24897
       -0.19889
       -0.22187
       -0.15009
       -0.26811
       -0.20695
       -0.18299
       -0.26570
       -0.27131
       -0.24897
       -0.21133
       -0.22438
       -0.25668
       -0.30777
       -0.22274
       -0.18337
       -0.25226
       -0.19973
       -0.23329
       -0.43976
       -0.22829
       -0.25765
       -0.24764
       -0.21625
       -0.23473
       -0.28340
       -0.21116
       -0.26513
       -0.24611
       -0.25011
       -0.22301
       -0.28331
       -0.20207
       -0.22664
       -0.23927
       -0.31083
       -0.26645
       -0.16689
       -0.24744
       -0.25900
       -0.22962
       -0.26441
       -0.26139
       -0.19912
       -0.20928
       -0.24455
       -0.18862
       -0.21505
       -0.26034
       -0.26042
       -0.22653
       -0.37761
       -0.23460
       -0.23422
       -0.25127
       -0.22902
       -0.19486
       -0.27620
       -0.24507
       -0.30057
       -0.21364
       -0.29951
       -0.23432
       -0.21805
       -0.24521
       -0.22415
       -0.20360
       -0.25573
       -0.32376
       -0.24873
       -0.29362
       -0.19663
       -0.20773
       -0.25482
       -0.23141
       -0.21140
       -0.23997
       -0.19974
       -0.28850
       -0.20994
       -0.23837
       -0.20687
       -0.23222
       -0.22086
       -0.19943
       -0.21693
       -0.22714
       -0.17180
       -0.22518
       -0.30435
       -0.25052
       -0.22165
       -0.24539
       -0.24191
       -0.24175
       -0.15511
       -0.27110
       -0.17620
       -0.24338
       -0.20746
       -0.28981
       -0.25626
       -0.19680
       -0.24323
       -0.31184
       -0.31166
       -0.29941
       -0.27101
       -0.28827
       -0.24582
       -0.27287
       -0.23026
       -0.22544
       -0.21852
       -0.24926
       -0.21255
       -0.24398
       -0.27930
       -0.31934
       -0.22069
       -0.28594
       -0.26978
       -0.26356
       -0.29015
       -0.21241
       -0.20445
       -0.28410
       -0.21349
       -0.21070
       -0.24281
       -0.84125
       -0.17655
       -0.39055
       -0.37820
       -0.21212
       -0.19421
       -0.19776
       -0.25452
       -0.34743
       -0.17217
       -0.19813
       -0.23832
       -0.22849
       -0.23707
       -0.26087
       -0.25120
       -0.26833
       -0.40783
       -0.22511
       -0.50657
       -0.24140
       -0.18578
       -0.24921
       -0.20064
       -0.21093
       -0.29203
       -0.86685
       -0.19352
       -0.22219
       -0.21066
       -0.26055
       -0.16143
       -0.22871
       -0.17704
       -0.26991
       -0.23737
       -0.20714
       -0.27138
       -0.25909
       -0.27931
       -0.22841
       -0.19867
       -0.23936
       -0.32641
       -0.25102
       -0.21139
       -0.27366
       -0.22008
       -0.23379
       -0.44372
       -0.21193
       -0.24569
       -0.26813
       -0.24879
       -0.23068
       -0.27840
       -0.24085
       -0.27108
       -0.25354
       -0.25698
       -0.21696
       -0.29093
       -0.22852
       -0.22621
       -0.26306
       -0.34891
       -0.25884
       -0.18882
       -0.25073
       -0.29728
       -0.25820
       -0.28273
       -0.28344
       -0.21922
       -0.24364
       -0.24778
       -0.18155
       -0.24188
       -0.24167
       -0.26599
       -0.21529
       -0.39325
       -0.23962
       -0.25108
       -0.24337
       -0.20274
       -0.19320
       -0.27686
       -0.23143
       -0.27911
       -0.21047
       -0.27230
       -0.23497
       -0.20178
       -0.24361
       -0.24255
       -0.22416
       -0.29552
       -0.33653
       -0.25778
       -0.27249
       -0.23135
       -0.22791
       -0.28907
       -0.27104
       -0.23155
       -0.23601
       -0.23014
       -0.27270
       -0.15598
       -0.22652
       -0.20439
       -0.25482
       -0.17483
       -0.21355
       -0.25060
       -0.22497
       -0.20514
       -0.23104
       -0.34186
       -0.24389
       -0.24601
       -0.22358
       -0.22146
       -0.26823
       -0.19162
       -0.25964
       -0.21853
       -0.27235
       -0.21696
       -0.28604
       -0.25133
       -0.20730
       -0.23817
       -0.31338
       -0.32526
       -0.29119
       -0.26264
       -0.26247
       -0.26623
       -0.27965
       -0.22920
       -0.20665
       -0.22079
       -0.26328
       -0.21118
       -0.27593
       -0.31433
       -0.33024
       -0.23749
       -0.25229
       -0.26308
       -0.25200
       -0.30939
       -0.19858
       -0.22581
       -0.25816
       -0.22525
       -0.22708
       -0.25799
       -0.94654
       -0.19275
       -0.41322
       -0.36765
       -0.20227
       -0.20394
       -0.21437
       -0.26174
       -0.35283
       -0.22053
       -0.19149
       -0.21308
       -0.25173
       -0.23602
       -0.27366
       -0.25126
       -0.27034
       -0.43730
       -0.23193
       -0.53890
       -0.25773
       -0.19529
       -0.25147
       -0.22447
       -0.21148
       -0.25996
       -0.97071
       -0.20018
       -0.21485
       -0.18174
       -0.27011
       -0.20779
       -0.20117
       -0.17652
       -0.27212
       -0.22832
       -0.20829
       -0.29781
       -0.25733
       -0.28174
       -0.25041
       -0.19305
       -0.24159
       -0.30427
       -0.24557
       -0.23898
       -0.28458
       -0.23135
       -0.23773
       -0.44795
       -0.24224
       -0.22634
       -0.27093
       -0.25931
       -0.19295
       -0.25045
       -0.20838
       -0.25904
       -0.26001
       -0.26540
       -0.23254
       -0.30761
       -0.23073
       -0.26615
       -0.24917
       -0.34550
       -0.25120
       -0.17367
       -0.24132
       -0.35069
       -0.26325
       -0.32860
       -0.26422
       -0.21563
       -0.25249
       -0.23810
       -0.19978
       -0.27021
       -0.23517
       -0.27993
       -0.22301
       -0.37969
       -0.26810
       -0.26304
       -0.24230
       -0.23340
       -0.22017
       -0.29377
       -0.20831
       -0.27297
       -0.20892
       -0.26810
       -0.22367
       -0.21889
       -0.24081
       -0.25260
       -0.24387
       -0.28177
       -0.34304
       -0.23513
       -0.27189
       -0.24417
       -0.22115
       -0.30079
       -0.29637
       -0.26297
       -0.24789
       -0.22900
       -0.28536
       -0.18925
       -0.24914
       -0.23136
       -0.28815
       -0.16599
       -0.20145
       -0.23444
       -0.23037
       -0.18694
       -0.23017
       -0.32948
       -0.23410
       -0.25885
       -0.23761
       -0.20788
       -0.27247
       -0.17411
       -0.29033
       -0.22048
       -0.24050
       -0.27116
       -0.30685
       -0.25314
       -0.21751
       -0.23936
       -0.30368
       -0.34023
       -0.31116
       -0.25996
       -0.22423
       -0.25087
       -0.30805
       -0.24842
       -0.19968
       -0.20696
       -0.27373
       -0.24456
       -0.26536
       -0.32259
       -0.32905
       -0.21782
       -0.24965
       -0.24757
       -0.22842
       -0.32680
       -0.20981
       -0.23968
       -0.24087
       -0.24944
       -0.22850
       -0.25774
       -1.07320
       -0.19753
       -0.43856
       -0.41092
       -0.22637
       -0.24097
       -0.26644
       -0.25916
       -0.37625
       -0.23232
       -0.21702
       -0.20587
       -0.26799
       -0.23940
       -0.27249
       -0.24715
       -0.27249
       -0.48325
       -0.23411
       -0.59155
       -0.23953
       -0.22714
       -0.27069
       -0.22809
       -0.24002
       -0.25564
       -1.12120
       -0.22114
       -0.20842
       -0.18292
       -0.26683
       -0.23388
       -0.18831
       -0.18630
       -0.27200
       -0.27256
       -0.21141
       -0.28837
       -0.24623
       -0.30070
       -0.26151
       -0.18127
       -0.22624
       -0.30542
       -0.24892
       -0.26895
       -0.26775
       -0.27224
       -0.23459
       -0.51841
       -0.26443
       -0.25136
       -0.26264
       -0.25908
       -0.22232
       -0.29528
       -0.22126
       -0.24318
       -0.24639
       -0.28917
       -0.24101
       -0.30893
       -0.25006
       -0.23307
       -0.23820
       -0.33623
       -0.25981
       -0.19564
       -0.26394
       -0.36960
       -0.26244
       -0.33819
       -0.25506
       -0.23027
       -0.25128
       -0.25784
       -0.20152
       -0.28158
       -0.23395
       -0.26535
       -0.19011
       -0.39464
       -0.29816
       -0.23034
       -0.22948
       -0.23700
       -0.22644
       -0.28097
       -0.25316
       -0.26722
       -0.22692
       -0.27975
       -0.24783
       -0.21090
       -0.25517
       -0.23366
       -0.28552
       -0.28686
       -0.31103
       -0.26385
       -0.30678
       -0.27498
       -0.21527
       -0.31952
       -0.28536
       -0.25311
       -0.26401
       -0.23085
       -0.31048
       -0.19191
       -0.22054
       -0.23883
       -0.29863
       -0.18195
       -0.20656
       -0.29772
       -0.25652
       -0.21984
       -0.21189
       -0.33720
       -0.23125
       -0.26100
       -0.24744
       -0.22008
       -0.29416
       -0.22485
       -0.32491
       -0.22016
       -0.24669
       -0.24112
       -0.29640
       -0.21955
       -0.24564
       -0.24794
       -0.34923
       -0.32823
       -0.31934
       -0.25923
       -0.23352
       -0.26052
       -0.29742
       -0.25195
       -0.20553
       -0.23829
       -0.29588
       -0.20962
       -0.28917
       -0.34776
       -0.32442
       -0.23689
       -0.26207
       -0.27449
       -0.20887
       -0.32074
       -0.20743
       -0.23258
       -0.25275
       -0.23811
       -0.20906
       -0.25484
       -1.19647
       -0.21801
       -0.44323
       -0.44105
       -0.21142
       -0.25112
       -0.26559
       -0.26527
       -0.41392
       -0.22646
       -0.23505
       -0.20655
       -0.27741
       -0.26693
       -0.29312
       -0.25562
       -0.28086
       -0.55158
       -0.25810
       -0.65230
       -0.25492
       -0.21121
       -0.29491
       -0.23973
       -0.23738
       -0.26021
       -1.21555
       -0.21223
       -0.20989
       -0.18367
       -0.23800
       -0.29142
       -0.18770
       -0.20180
       -0.27447
       -0.26415
       -0.22598
       -0.27916
       -0.23665
       -0.31526
       -0.23772
       -0.22179
       -0.24038
       -0.31096
       -0.28784
       -0.25687
       -0.27001
       -0.31259
       -0.22739
       -0.57594
       -0.24294
       -0.29671
       -0.22458
       -0.24615
       -0.21429
       -0.33235
       -0.21873
       -0.26286
       -0.24435
       -0.26919
       -0.25524
       -0.32230
       -0.23217
       -0.24631
       -0.26177
       -0.35580
       -0.27641
       -0.18462
       -0.25675
       -0.36028
       -0.25413
       -0.36862
       -0.28739
       -0.25865
       -0.24540
       -0.26729
       -0.21649
       -0.26904
       -0.20846
       -0.26404
       -0.22091
       -0.39336
       -0.32540
       -0.23263
       -0.20410
       -0.25174
       -0.19385
       -0.28983
       -0.23137
       -0.26908
       -0.21292
       -0.28514
       -0.24861
       -0.19050
       -0.24327
       -0.25741
       -0.31805
       -0.29292
       -0.35215
       -0.26797
       -0.29482
       -0.25437
       -0.22022
       -0.31719
       -0.28393
       -0.25925
       -0.29422
       -0.25285
       -0.31592
       -0.23012
       -0.19904
       -0.23692
       -0.33587
       -0.19477
       -0.21259
       -0.30547
       -0.24496
       -0.22756
       -0.15259
       -0.35244
       -0.29336
       -0.25719
       -0.23968
       -0.23645
       -0.26320
       -0.22611
       -0.32309
       -0.21893
       -0.23754
       -0.23302
       -0.31043
       -0.25444
       -0.23102
       -0.23823
       -0.36515
       -0.35130
       -0.31980
       -0.26357
       -0.24981
       -0.27353
       -0.30092
       -0.23986
       -0.22521
       -0.24783
       -0.29946
       -0.19881
       -0.30921
       -0.39105
       -0.36808
       -0.22541
       -0.28620
       -0.27671
       -0.18693
       -0.30090
       -0.23986
       -0.22355
       -0.24264
       -0.24304
       -0.20399
       -0.28025
       -1.32150
       -0.23819
       -0.50128
       -0.47169
       -0.19783
       -0.22124
       -0.25490
       -0.28586
       -0.42588
       -0.24413
       -0.21645
       -0.21965
       -0.26564
       -0.24476
       -0.27233
       -0.28719
       -0.28026
       -0.62345
       -0.29062
       -0.73036
       -0.29100
       -0.23612
       -0.30388
       -0.26686
       -0.24851
       -0.25634
       -1.29643
       -0.21681
       -0.22932
       -0.20372
       -0.22770
       -0.27978
       -0.18236
       -0.19700
       -0.29057
       -0.24814
       -0.24024
       -0.27752
       -0.22626
       -0.34354
       -0.24818
       -0.24750
       -0.21977
       -0.29451
       -0.29575
       -0.25791
       -0.25010
       -0.30323
       -0.19878
       -0.62354
       -0.26111
       -0.30348
       -0.25215
       -0.25943
       -0.20753
       -0.33656
       -0.23509
       -0.25087
       -0.24905
       -0.26215
       -0.25848
       -0.32178
       -0.23807
       -0.20030
       -0.26687
       -0.39339
       -0.29411
       -0.25708
       -0.25430
       -0.37176
       -0.24309
       -0.36625
       -0.27958
       -0.26014
       -0.28079
       -0.29855
       -0.24287
       -0.28140
       -0.21894
       -0.24028
       -0.21056
       -0.40330
       -0.33196
       -0.25531
       -0.22668
       -0.30176
       -0.19621
       -0.27614
       -0.19754
       -0.28130
       -0.22447
       -0.27486
       -0.26448
       -0.22329
       -0.25710
       -0.26657
       -0.31529
       -0.30904
       -0.38859
       -0.27368
       -0.27736
       -0.25274
       -0.23354
       -0.34929
       -0.29072
       -0.26180
       -0.31269
       -0.24509
       -0.30435
       -0.26355
       -0.19689
       -0.22386
       -0.33114
       -0.17681
       -0.19653
       -0.31912
       -0.27353
       -0.22832
       -0.17881
       -0.35471
       -0.33332
       -0.26958
       -0.25325
       -0.23718
       -0.27341
       -0.24865
       -0.35313
       -0.21577
       -0.18238
       -0.22040
       -0.31154
       -0.27745
       -0.18318
       -0.25305
       -0.40657
       -0.35197
       -0.33015
       -0.22734
       -0.30707
       -0.27389
       -0.31811
       -0.24869
       -0.24277
       -0.26796
       -0.32527
       -0.23538
       -0.34047
       -0.43580
       -0.40169
       -0.22394
       -0.27595
       -0.30305
       -0.19696
       -0.30267
       -0.24329
       -0.22844
       -0.23884
       -0.19428
       -0.23497
       -0.28634
       -1.37039
       -0.25728
       -0.53306
       -0.53659
       -0.22602
       -0.22531
       -0.25512
       -0.27094
       -0.42826
       -0.26742
       -0.20860
       -0.20536
       -0.27029
       -0.20352
       -0.24990
       -0.29501
       -0.28794
       -0.66532
       -0.30299
       -0.86542
       -0.29587
       -0.24657
       -0.31655
       -0.25443
       -0.26757
       -0.27637
       -1.31875
       -0.21657
       -0.26920
       -0.24195
       -0.21104
       -0.30821
       -0.19069
       -0.21678
       -0.27146
       -0.25989
       -0.26297
       -0.28501
       -0.22803
       -0.33563
       -0.22567
       -0.24106
       -0.24024
       -0.29051
       -0.30547
       -0.26349
       -0.23579
       -0.31434
       -0.20843
       -0.65829
       -0.29896
       -0.30579
       -0.27630
       -0.25427
       -0.23981
       -0.37275
       -0.26608
       -0.27215
       -0.21703
       -0.24361
       -0.26620
       -0.30720
       -0.24185
       -0.21313
       -0.26154
       -0.39080
       -0.28903
       -0.29789
       -0.26135
       -0.40484
       -0.26845
       -0.36790
       -0.29977
       -0.26981
       -0.26419
       -0.30832
       -0.26246
       -0.29214
       -0.23340
       -0.27615
       -0.23398
       -0.42931
       -0.35179
       -0.29037
       -0.23520
       -0.29268
       -0.22182
       -0.27689
       -0.22702
       -0.26587
       -0.23726
       -0.28835
       -0.27280
       -0.23400
       -0.24319
       -0.27277
       -0.29972
       -0.33464
       -0.42474
       -0.29978
       -0.26794
       -0.24203
       -0.23510
       -0.33972
       -0.30657
       -0.24126
       -0.30645
       -0.23947
       -0.26750
       -0.22462
       -0.20455
       -0.22140
       -0.32514
       -0.21510
       -0.17953
       -0.32413
       -0.27711
       -0.22634
       -0.19191
       -0.33937
       -0.34748
       -0.28942
       -0.26598
       -0.24403
       -0.25859
       -0.24281
       -0.37076
       -0.22033
       -0.20174
       -0.25630
       -0.31711
       -0.27178
       -0.19028
       -0.28098
       -0.43666
       -0.39584
       -0.30477
       -0.29410
       -0.30735
       -0.27749
       -0.31785
       -0.25098
       -0.26583
       -0.27252
       -0.35616
       -0.23522
       -0.33514
       -0.46050
       -0.43446
       -0.21037
       -0.28487
       -0.28436
       -0.20539
       -0.29179
       -0.22930
       -0.22473
       -0.23505
       -0.20460
       -0.23162
       -0.30307
       -1.42587
       -0.24514
       -0.57409
       -0.60698
       -0.25449
       -0.19810
       -0.25203
       -0.27536
       -0.45411
       -0.25215
       -0.20502
       -0.21313
       -0.26386
       -0.20370
       -0.27627
       -0.28979
       -0.30524
       -0.73126
       -0.30604
       -1.00636
       -0.28826
       -0.27166
       -0.31440
       -0.28723
       -0.23174
       -0.31907
       -1.37137
       -0.21897
       -0.28235
       -0.25613
       -0.19701
       -0.33164
       -0.19806
       -0.21285
       -0.25996
       -0.26474
       -0.24541
       -0.27474
       -0.22631
       -0.32457
       -0.21326
       -0.25369
       -0.26380
       -0.34559
       -0.31694
       -0.27120
       -0.26968
       -0.27961
       -0.19965
       -0.76983
       -0.34031
       -0.29672
       -0.28962
       -0.25929
       -0.28308
       -0.39501
       -0.30312
       -0.28547
       -0.21788
       -0.25026
       -0.24318
       -0.31140
       -0.26805
       -0.23325
       -0.27132
       -0.41847
       -0.27034
       -0.30864
       -0.27961
       -0.41744
       -0.29093
       -0.39048
       -0.30091
       -0.26904
       -0.29139
       -0.31744
       -0.25510
       -0.29951
       -0.18473
       -0.26621
       -0.24285
       -0.41746
       -0.37557
       -0.30971
       -0.27040
       -0.29638
       -0.21507
       -0.27811
       -0.24421
       -0.28954
       -0.22755
       -0.30097
       -0.28924
       -0.22690
       -0.28406
       -0.30839
       -0.30317
       -0.33106
       -0.43950
       -0.31706
       -0.30105
       -0.27625
       -0.22925
       -0.32982
       -0.32351
       -0.27208
       -0.31474
       -0.26982
       -0.28504
       -0.25365
       -0.22826
       -0.17929
       -0.31749
       -0.22573
       -0.21461
       -0.31007
       -0.29750
       -0.24516
       -0.16275
       -0.35011
       -0.37083
       -0.27368
       -0.28912
       -0.22893
       -0.23462
       -0.27533
       -0.36404
       -0.25019
       -0.21312
       -0.25543
       -0.31781
       -0.28670
[truncated: 17,520,311 more chars]
