# Supplementary material for: Partial coupling delay induced multiple spatiotemporal orders in a modular neuronal network
Source: PLoS One. 2017 Jun 1;12(6):e0177918. doi: 10.1371/journal.pone.0177918 (PMC5453483; doi:10.1371/journal.pone.0177918)
Supplement: S8 Dataset — (ZIP) [file pone.0177918.s008.zip › S8_Dataset/S8f.m]

% Following is the data for Fig 8(f) in the revised manuscript. 
 Q=[
       -1.25394
       -1.22165
       -1.29626
       -1.04341
       -1.26974
       -1.16762
       -1.22974
       -1.27450
       -1.12415
       -1.23007
       -1.24110
       -1.19952
       -1.22709
       -1.12901
       -1.06707
       -1.20502
       -1.11032
       -1.25068
       -1.08332
       -1.14247
       -1.21411
       -1.06577
       -1.26998
       -1.21211
       -1.14565
       -1.09562
       -1.01792
       -1.27363
       -1.13209
       -1.23367
       -1.28098
       -1.15815
       -1.13390
       -1.15090
       -1.15387
       -1.22414
       -1.08038
       -1.18308
       -1.33575
       -1.06938
       -1.07673
       -1.03610
       -0.99936
       -1.25255
       -1.27614
       -0.97232
       -1.08977
       -1.06428
       -1.12337
       -1.02608
       -1.12346
       -1.26271
       -1.26542
       -1.01745
       -1.14993
       -1.08847
       -1.23000
       -1.10404
       -1.21391
       -1.21789
       -1.06187
       -1.11344
       -1.15640
       -1.28020
       -1.07675
       -1.14630
       -1.09400
       -1.18627
       -1.13712
       -1.12065
       -1.07467
       -1.00467
       -1.27291
       -1.25487
       -1.25119
       -1.11536
       -1.16635
       -1.21727
       -0.99403
       -1.14991
       -1.16576
       -1.01701
       -1.04990
       -1.08027
       -1.12463
       -1.02584
       -1.08089
       -1.13945
       -1.12458
       -1.11616
       -1.09151
       -1.23177
       -1.04888
       -1.03610
       -1.16593
       -1.02632
       -1.07822
       -0.98476
       -1.10719
       -1.05799
       -1.13688
       -1.24645
       -1.20535
       -1.18451
       -1.10261
       -1.21994
       -1.08812
       -1.08452
       -1.11608
       -1.24110
       -1.20118
       -1.18789
       -1.19129
       -1.25531
       -1.23345
       -1.27701
       -1.25803
       -1.22608
       -1.22702
       -1.16635
       -1.14319
       -1.16441
       -1.19565
       -1.17111
       -1.19903
       -1.32864
       -1.18160
       -1.07186
       -1.02534
       -1.26635
       -1.11388
       -1.17618
       -1.17323
       -1.11121
       -1.08710
       -1.20770
       -1.10529
       -1.20352
       -1.28297
       -1.27548
       -1.20661
       -1.13722
       -1.10991
       -1.15627
       -1.09579
       -1.09727
       -1.17028
       -1.19084
       -1.13348
       -1.25227
       -1.12582
       -1.25192
       -1.28045
       -1.12091
       -1.34857
       -1.20569
       -1.32173
       -1.12267
       -1.16309
       -1.12115
       -1.24607
       -1.24945
       -1.27278
       -1.05828
       -1.25216
       -1.19891
       -1.28554
       -1.29239
       -1.12735
       -1.22890
       -1.22702
       -1.21178
       -1.18922
       -1.12264
       -1.07714
       -1.20722
       -1.13282
       -1.25247
       -1.08708
       -1.14478
       -1.20085
       -1.06835
       -1.26905
       -1.20070
       -1.15966
       -1.07928
       -1.02167
       -1.30595
       -1.09105
       -1.24590
       -1.28507
       -1.13873
       -1.13021
       -1.16268
       -1.16239
       -1.21213
       -1.07868
       -1.21476
       -1.31749
       -1.06096
       -1.06611
       -1.07191
       -1.04368
       -1.22624
       -1.30265
       -0.95215
       -1.09802
       -1.06204
       -1.12058
       -1.02609
       -1.14144
       -1.24277
       -1.30559
       -0.99692
       -1.14122
       -1.06876
       -1.21850
       -1.10278
       -1.22099
       -1.21992
       -1.03646
       -1.13605
       -1.18021
       -1.30780
       -1.07107
       -1.14504
       -1.12518
       -1.18855
       -1.11872
       -1.10416
       -1.09856
       -0.98792
       -1.25065
       -1.27843
       -1.24093
       -1.08071
       -1.16939
       -1.23524
       -0.99684
       -1.15087
       -1.17238
       -1.01749
       -1.04041
       -1.06263
       -1.14958
       -0.98972
       -1.07920
       -1.13508
       -1.10262
       -1.10310
       -1.05143
       -1.26030
       -1.04791
       -1.04707
       -1.17489
       -1.04640
       -1.08511
       -1.00621
       -1.09404
       -1.08987
       -1.11255
       -1.24541
       -1.24087
       -1.15822
       -1.14398
       -1.25122
       -1.11380
       -1.06885
       -1.12663
       -1.23371
       -1.18978
       -1.19962
       -1.17743
       -1.23561
       -1.24713
       -1.26913
       -1.25931
       -1.21014
       -1.20448
       -1.17091
       -1.16506
       -1.16738
       -1.20319
       -1.16905
       -1.16569
       -1.28968
       -1.17141
       -1.06494
       -1.05595
       -1.25471
       -1.07510
       -1.18761
       -1.18568
       -1.10219
       -1.06184
       -1.23267
       -1.11258
       -1.18916
       -1.26837
       -1.28875
       -1.21005
       -1.15655
       -1.10400
       -1.17913
       -1.08020
       -1.12750
       -1.13214
       -1.17518
       -1.16907
       -1.21870
       -1.13015
       -1.25878
       -1.25814
       -1.10734
       -1.34342
       -1.19153
       -1.29982
       -1.14122
       -1.16794
       -1.08041
       -1.28253
       -1.27335
       -1.27418
       -1.04468
       -1.24208
       -1.16124
       -1.28094
       -1.30161
       -1.16214
       -1.18984
       -1.21042
       -1.22967
       -1.20672
       -1.14749
       -1.06810
       -1.22628
       -1.13507
       -1.26159
       -1.09179
       -1.17803
       -1.20685
       -1.05963
       -1.30151
       -1.18778
       -1.18602
       -1.08125
       -1.01692
       -1.25807
       -1.10105
       -1.25775
       -1.29270
       -1.15505
       -1.16659
       -1.19151
       -1.14886
       -1.22308
       -1.04910
       -1.20424
       -1.30487
       -1.02242
       -1.09333
       -1.05734
       -1.05804
       -1.22047
       -1.32483
       -0.95005
       -1.10131
       -1.05380
       -1.11740
       -1.04307
       -1.14878
       -1.23052
       -1.26439
       -1.00242
       -1.15427
       -1.04694
       -1.23570
       -1.13881
       -1.22151
       -1.21117
       -1.05859
       -1.07661
       -1.16438
       -1.29618
       -1.07510
       -1.09939
       -1.13702
       -1.20965
       -1.07690
       -1.10411
       -1.05498
       -0.96634
       -1.25021
       -1.29138
       -1.22999
       -1.08741
       -1.14466
       -1.21406
       -1.00139
       -1.14852
       -1.20159
       -1.05068
       -1.05633
       -1.08017
       -1.14979
       -1.03531
       -1.07056
       -1.14996
       -1.11900
       -1.07860
       -1.04651
       -1.24576
       -1.08853
       -1.06124
       -1.15681
       -1.07105
       -1.08528
       -1.03002
       -1.08909
       -1.07256
       -1.11280
       -1.23555
       -1.23940
       -1.16969
       -1.13684
       -1.23783
       -1.12627
       -1.06004
       -1.13709
       -1.24656
       -1.20684
       -1.21251
       -1.17427
       -1.24716
       -1.22682
       -1.25329
       -1.27499
       -1.17997
       -1.20173
       -1.17383
       -1.18948
       -1.17561
       -1.21355
       -1.14746
       -1.17170
       -1.28490
       -1.19626
       -1.06992
       -1.02236
       -1.27633
       -1.08763
       -1.17749
       -1.18839
       -1.11389
       -1.06132
       -1.27152
       -1.14915
       -1.20635
       -1.27111
       -1.30394
       -1.17098
       -1.18235
       -1.10514
       -1.19645
       -1.05988
       -1.09914
       -1.11618
       -1.18643
       -1.15237
       -1.21595
       -1.11098
       -1.22540
       -1.24881
       -1.11264
       -1.31654
       -1.18011
       -1.26152
       -1.12946
       -1.18119
       -1.06812
       -1.29049
       -1.21684
       -1.24191
       -1.04083
       -1.24062
       -1.16761
       -1.29203
       -1.27529
       -1.17531
       -1.20221
       -1.19512
       -1.22858
       -1.20254
       -1.09328
       -1.07671
       -1.22259
       -1.13896
       -1.25623
       -1.10743
       -1.16550
       -1.22147
       -1.05479
       -1.32691
       -1.16984
       -1.16759
       -1.08224
       -1.02968
       -1.26434
       -1.14525
       -1.26051
       -1.28666
       -1.18137
       -1.17101
       -1.18892
       -1.16443
       -1.21539
       -1.03649
       -1.19279
       -1.30170
       -1.04954
       -1.07658
       -1.07435
       -1.06553
       -1.21091
       -1.28905
       -0.92671
       -1.09978
       -1.04785
       -1.09824
       -1.03605
       -1.15097
       -1.21744
       -1.27634
       -1.00404
       -1.14501
       -1.02834
       -1.24029
       -1.16294
       -1.24126
       -1.23597
       -1.08266
       -1.06863
       -1.13236
       -1.31923
       -1.08577
       -1.10107
       -1.17264
       -1.17851
       -1.08459
       -1.10639
       -1.10198
       -0.97743
       -1.25089
       -1.30225
       -1.23598
       -1.09894
       -1.15312
       -1.20770
       -1.00516
       -1.12888
       -1.18163
       -1.07844
       -1.04827
       -1.07140
       -1.12673
       -0.97572
       -1.05166
       -1.17693
       -1.12011
       -1.07002
       -1.06290
       -1.23806
       -1.08025
       -1.05626
       -1.16238
       -1.04812
       -1.06889
       -1.03471
       -1.07501
       -1.12167
       -1.11390
       -1.27294
       -1.25850
       -1.19573
       -1.16541
       -1.23625
       -1.14106
       -1.05594
       -1.14209
       -1.22633
       -1.21465
       -1.18187
       -1.16934
       -1.25054
       -1.24964
       -1.25743
       -1.29146
       -1.17723
       -1.20288
       -1.16873
       -1.22006
       -1.17139
       -1.22520
       -1.11127
       -1.19063
       -1.29581
       -1.16168
       -1.07864
       -1.04331
       -1.23994
       -1.07758
       -1.17422
       -1.22150
       -1.12544
       -1.06837
       -1.27809
       -1.14706
       -1.21770
       -1.26987
       -1.27662
       -1.16073
       -1.16192
       -1.09038
       -1.23144
       -1.05673
       -1.09385
       -1.16390
       -1.18639
       -1.14561
       -1.24244
       -1.12197
       -1.21033
       -1.24027
       -1.12338
       -1.30317
       -1.22534
       -1.25268
       -1.13370
       -1.14929
       -1.07018
       -1.25483
       -1.21483
       -1.22476
       -1.04868
       -1.25651
       -1.17910
       -1.26712
       -1.26856
       -1.15636
       -1.17410
       -1.21094
       -1.21963
       -1.20581
       -1.11325
       -1.05863
       -1.20750
       -1.14189
       -1.24985
       -1.09003
       -1.17027
       -1.19573
       -1.05042
       -1.29971
       -1.16030
       -1.14427
       -1.05437
       -1.02173
       -1.25076
       -1.13071
       -1.25070
       -1.27033
       -1.18208
       -1.14400
       -1.17991
       -1.14480
       -1.20169
       -1.04702
       -1.20437
       -1.31494
       -1.05175
       -1.11412
       -1.06693
       -1.07560
       -1.22317
       -1.26877
       -0.99153
       -1.10309
       -1.02875
       -1.06419
       -1.04796
       -1.12511
       -1.22461
       -1.26511
       -1.01748
       -1.14970
       -1.02998
       -1.22587
       -1.16446
       -1.21405
       -1.21686
       -1.06711
       -1.06324
       -1.17004
       -1.30713
       -1.09649
       -1.10838
       -1.15345
       -1.20195
       -1.09934
       -1.09512
       -1.09087
       -0.97771
       -1.25467
       -1.27872
       -1.25050
       -1.11026
       -1.16788
       -1.16601
       -0.97157
       -1.12477
       -1.14399
       -1.06961
       -1.04217
       -1.04230
       -1.13948
       -0.98067
       -1.03550
       -1.14965
       -1.13406
       -1.05529
       -1.06015
       -1.26765
       -1.09100
       -1.05936
       -1.15822
       -1.03568
       -1.07552
       -1.03664
       -1.07356
       -1.11534
       -1.15301
       -1.28668
       -1.23983
       -1.20806
       -1.14457
       -1.24016
       -1.15526
       -1.07070
       -1.11609
       -1.26899
       -1.18979
       -1.15719
       -1.15318
       -1.25492
       -1.23084
       -1.24593
       -1.24926
       -1.17151
       -1.20247
       -1.14838
       -1.23039
       -1.16362
       -1.17315
       -1.12041
       -1.20387
       -1.30665
       -1.18640
       -1.08161
       -1.04278
       -1.21984
       -1.10776
       -1.15237
       -1.22373
       -1.11847
       -1.10486
       -1.25614
       -1.18249
       -1.20281
       -1.24543
       -1.27124
       -1.17361
       -1.16692
       -1.03928
       -1.22487
       -1.04007
       -1.12594
       -1.16710
       -1.17687
       -1.15571
       -1.23539
       -1.15795
       -1.19517
       -1.23699
       -1.10898
       -1.29363
       -1.22067
       -1.22595
       -1.13058
       -1.17082
       -1.07007
       -1.29261
       -1.19801
       -1.24942
       -1.05815
       -1.21199
       -1.18824
       -1.24487
       -1.25235
       -1.18233
       -1.21561
       -1.19558
       -1.20837
       -1.17865
       -1.10737
       -1.10724
       -1.19324
       -1.12249
       -1.31397
       -1.09065
       -1.15755
       -1.20123
       -1.02136
       -1.29370
       -1.19570
       -1.15792
       -1.07744
       -1.03056
       -1.23654
       -1.15838
       -1.26832
       -1.23079
       -1.17236
       -1.13369
       -1.18891
       -1.11744
       -1.20496
       -1.05262
       -1.19497
       -1.31064
       -1.07364
       -1.13287
       -1.04998
       -1.06440
       -1.23913
       -1.23974
       -0.97411
       -1.10324
       -1.02559
       -1.08848
       -1.03984
       -1.09881
       -1.23773
       -1.24970
       -1.04223
       -1.12865
       -1.02895
       -1.22286
       -1.15576
       -1.20583
       -1.22368
       -1.07406
       -1.04011
       -1.16754
       -1.29527
       -1.10491
       -1.12263
       -1.14873
       -1.22282
       -1.10178
       -1.06502
       -1.09481
       -0.99338
       -1.23108
       -1.27197
       -1.23565
       -1.12605
       -1.14475
       -1.17046
       -0.99054
       -1.13245
       -1.18112
       -1.07020
       -1.01431
       -1.04223
       -1.11388
       -0.97908
       -1.02531
       -1.13085
       -1.15450
       -1.04950
       -1.04610
       -1.23739
       -1.09005
       -1.05109
       -1.15648
       -1.05906
       -1.07005
       -1.05029
       -1.06419
       -1.08294
       -1.15485
       -1.31250
       -1.27158
       -1.19514
       -1.13386
       -1.27593
       -1.13292
       -1.08181
       -1.09059
       -1.27069
       -1.19663
       -1.12724
       -1.17910
       -1.25257
       -1.20927
       -1.23117
       -1.25638
       -1.15807
       -1.17488
       -1.14121
       -1.21526
       -1.18541
       -1.21829
       -1.11646
       -1.19269
       -1.28839
       -1.18607
       -1.06666
       -1.01685
       -1.22740
       -1.11255
       -1.17075
       -1.22509
       -1.09860
       -1.10342
       -1.25748
       -1.18903
       -1.19854
       -1.25976
       -1.24358
       -1.21536
       -1.13790
       -1.04726
       -1.22669
       -1.06496
       -1.11215
       -1.14091
       -1.16336
       -1.14010
       -1.25257
       -1.16265
       -1.18317
       -1.25643
       -1.12389
       -1.29557
       -1.22021
       -1.21221
       -1.11077
       -1.15465
       -1.08556
       -1.28739
       -1.21931
       -1.21611
       -1.02507
       -1.18995
       -1.19588
       -1.25347
       -1.26089
       -1.19624
       -1.22889
       -1.21607
       -1.18586
       -1.18947
       -1.12341
       -1.09000
       -1.21460
       -1.15797
       -1.30995
       -1.08193
       -1.16019
       -1.18203
       -1.01901
       -1.30274
       -1.20676
       -1.16928
       -1.08687
       -1.06911
       -1.22868
       -1.18469
       -1.26675
       -1.24332
       -1.17838
       -1.14202
       -1.20190
       -1.12564
       -1.19572
       -1.04909
       -1.18885
       -1.29418
       -1.07427
       -1.14780
       -1.01190
       -1.06063
       -1.21954
       -1.25184
       -0.97052
       -1.12725
       -1.05363
       -1.08921
       -1.03721
       -1.12259
       -1.25712
       -1.24108
       -1.04874
       -1.10452
       -1.03588
       -1.20562
       -1.14696
       -1.21948
       -1.20311
       -1.07729
       -1.06175
       -1.17404
       -1.29195
       -1.09752
       -1.13964
       -1.16142
       -1.17806
       -1.13817
       -1.07521
       -1.11509
       -0.97691
       -1.19889
       -1.24072
       -1.19162
       -1.14146
       -1.16028
       -1.16340
       -1.00295
       -1.11294
       -1.17023
       -1.04547
       -1.03166
       -1.03884
       -1.11643
       -0.99097
       -1.04289
       -1.13146
       -1.14964
       -1.04683
       -1.07191
       -1.22669
       -1.11061
       -1.02727
       -1.14338
       -1.05104
       -1.07886
       -1.07232
       -1.09715
       -1.05425
       -1.14942
       -1.33355
       -1.25341
       -1.18344
       -1.16640
       -1.23463
       -1.14592
       -1.07126
       -1.09542
       -1.23325
       -1.18867
       -1.16998
       -1.17492
       -1.24152
       -1.19447
       -1.24557
       -1.26773
       -1.16893
       -1.19142
       -1.11597
       -1.21610
       -1.16095
       -1.20892
       -1.11642
       -1.22616
       -1.27898
       -1.18644
       -1.05238
       -1.01764
       -1.19176
       -1.11554
       -1.16673
       -1.20162
       -1.15044
       -1.06953
       -1.25475
       -1.13824
       -1.21562
       -1.25190
       -1.26195
       -1.20501
       -1.12832
       -1.06630
       -1.23403
       -1.06396
       -1.13828
       -1.14393
       -1.20127
       -1.15492
       -1.25418
       -1.17455
       -1.18566
       -1.27578
       -1.15467
       -1.27492
       -1.20199
       -1.22297
       -1.09680
       -1.18551
       -1.04991
       -1.27588
       -1.23244
       -1.22578
       -1.01873
       -1.18724
       -1.19880
       -1.28014
       -1.23938
       -1.15944
       -1.23145
       -1.22128
       -1.16701
       -1.20437
       -1.13256
       -1.09255
       -1.20691
       -1.13014
       -1.32761
       -1.10932
       -1.16992
       -1.18906
       -1.02230
       -1.28437
       -1.16632
       -1.18846
       -1.11855
       -1.07989
       -1.21225
       -1.18094
       -1.25420
       -1.26925
       -1.16584
       -1.12865
       -1.17810
       -1.11024
       -1.18621
       -1.05287
       -1.20950
       -1.29342
       -1.07960
       -1.14075
       -1.00093
       -1.03606
       -1.23738
       -1.24591
       -0.98568
       -1.12364
       -1.03770
       -1.09301
       -1.04510
       -1.12977
       -1.25365
       -1.26688
       -1.04274
       -1.12031
       -1.03683
       -1.19032
       -1.14734
       -1.19764
       -1.19432
       -1.07248
       -1.06985
       -1.14212
       -1.28517
       -1.10451
       -1.13911
       -1.18470
       -1.19721
       -1.13990
       -1.08275
       -1.09887
       -0.96984
       -1.21169
       -1.25169
       -1.19010
       -1.15383
       -1.14297
       -1.19461
       -1.01844
       -1.12828
       -1.17004
       -1.05271
       -1.02532
       -1.03655
       -1.09342
       -1.00139
       -1.03971
       -1.13892
       -1.14728
       -1.05120
       -1.09314
       -1.20549
       -1.10941
       -0.99821
       -1.13341
       -1.06583
       -1.04009
       -1.07765
       -1.09873
       -1.05152
       -1.14368
       -1.27859
       -1.22781
       -1.17215
       -1.14224
       -1.23283
       -1.16969
       -1.07487
       -1.07344
       -1.24304
       -1.20334
       -1.15729
       -1.14754
       -1.25208
       -1.16662
       -1.25010
       -1.27509
       -1.17375
       -1.20622
       -1.11133
       -1.21954
       -1.15631
       -1.21664
       -1.14910
       -1.20735
       -1.26399
       -1.15252
       -1.04576
       -1.01449
       -1.22558
       -1.09499
       -1.19570
       -1.20884
       -1.13195
       -1.05166
       -1.23904
       -1.17169
       -1.22150
       -1.25674
       -1.23250
       -1.19505
       -1.17121
       -1.08787
       -1.19063
       -1.07653
       -1.11306
       -1.16321
       -1.19273
       -1.15403
       -1.24791
       -1.16143
       -1.17204
       -1.24814
       -1.15551
       -1.31952
       -1.18478
       -1.25129
       -1.10965
       -1.19242
       -1.07831
       -1.28443
       -1.27071
       -1.22342
       -1.01662
       -1.18842
       -1.19116
       -1.24836
       -1.25169
       -1.12168
       -1.20590
       -1.23378
       -1.16960
       -1.18703
       -1.13532
       -1.09523
       -1.21123
       -1.10644
       -1.31147
       -1.09935
       -1.13028
       -1.16431
       -1.03497
       -1.29674
       -1.19049
       -1.18549
       -1.09392
       -1.07650
       -1.24856
       -1.17547
       -1.22431
       -1.25850
       -1.17143
       -1.11113
       -1.19733
       -1.11699
       -1.19004
       -1.06488
       -1.14823
       -1.26389
       -1.07278
       -1.11975
       -1.02368
       -1.06461
       -1.22199
       -1.25627
       -0.98211
       -1.10552
       -1.04801
       -1.10079
       -1.04911
       -1.11889
       -1.25047
       -1.22165
       -1.07116
       -1.11943
       -1.04885
       -1.18665
       -1.14584
       -1.19898
       -1.22186
       -1.08128
       -1.06096
       -1.15488
       -1.29472
       -1.10969
       -1.15929
       -1.17759
       -1.18368
       -1.11193
       -1.08571
       -1.05719
       -0.95198
       -1.20722
       -1.26502
       -1.19886
       -1.14873
       -1.15188
       -1.16353
       -1.03274
       -1.12613
       -1.17597
       -1.03248
       -1.05543
       -1.02331
       -1.08681
       -1.01415
       -1.03776
       -1.12103
       -1.11770
       -1.05572
       -1.09533
       -1.23127
       -1.11298
       -1.02741
       -1.15031
       -1.05562
       -1.04475
       -1.07586
       -1.09839
       -1.06056
       -1.15641
       -1.26131
       -1.20291
       -1.19105
       -1.11710
       -1.23213
       -1.16359
       -1.08236
       -1.09441
       -1.22824
       -1.18732
       -1.17151
       -1.12928
       -1.24908
       -1.16988
       -1.21026
       -1.28326
       -1.17244
       -1.18374
       -1.10932
       -1.21367
       -1.14772
       -1.19119
       -1.13557
       -1.19163
       -1.28296
       -1.13756
       -1.04325
       -0.98136
       -1.23652
       -1.14012
       -1.20599
       -1.18838
       -1.13778
       -1.05075
       -1.22718
       -1.17306
       -1.20982
       -1.25646
       -1.28348
       -1.17693
       -1.15917
       -1.08967
       -1.20431
       -1.06668
       -1.12418
       -1.19892
       -1.17764
       -1.14445
       -1.24402
       -1.17163
       -1.17602
       -1.19570
       -1.13233
       -1.34415
       -1.17211
       -1.23756
       -1.12202
       -1.18295
       -1.07644
       -1.25942
       -1.26485
       -1.21406
       -1.00632
       -1.20588
       -1.19779
       -1.22641
       -1.28501
       -1.14436
       -1.18912
       -1.22719
       -1.16487
       -1.18861
       -1.12492
       -1.09490
       -1.20822
       -1.10979
       -1.31078
       -1.14463
       -1.11760
       -1.14655
       -1.05590
       -1.27962
       -1.14716
       -1.19166
       -1.07375
       -1.07780
       -1.25211
       -1.16839
       -1.24206
       -1.25296
       -1.16974
       -1.12730
       -1.21450
       -1.12866
       -1.19859
       -1.07130
       -1.14975
       -1.27420
       -1.08884
       -1.11592
       -1.00916
       -1.08638
       -1.17698
       -1.25373
       -0.97084
       -1.11065
       -1.06699
       -1.09046
       -1.03890
       -1.10997
       -1.28271
       -1.19322
       -1.05658
       -1.15239
       -1.07237
       -1.16413
       -1.17697
       -1.16708
       -1.21301
       -1.07681
       -1.05713
       -1.15089
       -1.29709
       -1.10287
       -1.16206
       -1.17126
       -1.18241
       -1.12104
       -1.12010
       -1.06981
       -0.94764
       -1.21245
       -1.25722
       -1.23690
       -1.14131
       -1.19227
       -1.12793
       -1.01126
       -1.12618
       -1.18898
       -1.05325
       -1.07245
       -1.01983
       -1.10896
       -1.01818
       -1.05318
       -1.08063
       -1.13146
       -1.04537
       -1.06875
       -1.21894
       -1.09334
       -1.00307
       -1.14174
       -1.05643
       -1.05914
       -1.05724
       -1.11484
       -1.06662
       -1.16765
       -1.28269
       -1.20364
       -1.17252
       -1.12561
       -1.25911
       -1.16892
       -1.06448
       -1.10609
       -1.25704
       -1.17934
       -1.14209
       -1.14216
       -1.25749
       -1.16215
       -1.23085
       -1.30737
       -1.15981
       -1.15948
       -1.12777
       -1.21114
       -1.16462
       -1.19591
       -1.13964
       -1.18927
       -1.28880
       -1.12681
       -1.02600
       -0.98916
       -1.22301
       -1.16700
       -1.18048
       -1.22450
       -1.12473
       -1.06031
       -1.20502
       -1.17133
       -1.20637
       -1.26713
       -1.28527
       -1.20580
       -1.17559
       -1.09322
       -1.17609
       -1.08481
       -1.12839
       -1.19591
       -1.18208
       -1.14523
       -1.22282
       -1.15335
       -1.17560
       -1.19755
       -1.09813
       -1.31331
       -1.14862
       -1.23493
       -1.13976
       -1.17510
       -1.06636
       -1.23994
       -1.24052
       -1.20952
       -1.02787
       -1.17643
       -1.19074
       -1.22913
       -1.26756
       -1.12621
       -1.23298
       -1.21753
       -1.18001
       -1.17920
       -1.12454
       -1.10362
       -1.18807
       -1.13116
       -1.29729
       -1.12184
       -1.11813
       -1.16034
       -1.06769
       -1.28479
       -1.13883
       -1.18410
       -1.08773
       -1.06352
       -1.23696
       -1.16440
       -1.24046
       -1.26730
       -1.15780
       -1.12763
       -1.21043
       -1.11865
       -1.18315
       -1.05436
       -1.16540
       -1.29904
       -1.08868
       -1.10009
       -0.98572
       -1.06982
       -1.19703
       -1.25021
       -0.95529
       -1.09300
       -1.05619
       -1.10918
       -1.04254
       -1.11439
       -1.26923
       -1.21090
       -1.07101
       -1.14186
       -1.06429
       -1.18755
       -1.14549
       -1.18724
       -1.20298
       -1.11124
       -1.05083
       -1.15624
       -1.28745
       -1.09194
       -1.16199
       -1.18275
       -1.20090
       -1.14539
       -1.09467
       -1.07142
       -0.95656
       -1.24271
       -1.27406
       -1.24231
       -1.13598
       -1.18333
       -1.14685
       -1.03729
       -1.13542
       -1.20667
       -1.06712
       -1.07291
       -1.03759
       -1.09657
       -1.01920
       -1.06715
       -1.07024
       -1.11056
       -1.02058
       -1.03725
       -1.22365
       -1.09782
       -1.01697
       -1.13297
       -1.04837
       -1.05745
       -1.06995
       -1.14161
       -1.07572
       -1.18113
       -1.25799
       -1.21323
       -1.17469
       -1.11833
       -1.27623
       -1.16510
       -1.08349
       -1.13118
       -1.25651
       -1.18572
       -1.16661
       -1.13984
       -1.23749
       -1.16691
       -1.22060
       -1.29137
       -1.15727
       -1.15035
       -1.09519
       -1.19519
       -1.15708
       -1.22852
       -1.14978
       -1.19680
       -1.28643
       -1.12528
       -1.02811
       -0.96551
       -1.20875
       -1.16229
       -1.18616
       -1.23393
       -1.12744
       -1.04848
       -1.21545
       -1.15888
       -1.19327
       -1.25549
       -1.27069
       -1.23380
       -1.16941
       -1.08913
       -1.14679
       -1.08928
       -1.11167
       -1.15528
       -1.18674
       -1.13637
       -1.21165
       -1.15554
       -1.19721
       -1.21113
       -1.13082
       -1.29207
       -1.13939
       -1.24320
       -1.14186
       -1.18925
       -1.06595
       -1.23423
       -1.25395
       -1.24387
       -0.99849
       -1.18754
       -1.19205
       -1.25414
       -1.28675
       -1.14118
       -1.21871
       -1.17419
       -1.16269
       -1.16940
       -1.14108
       -1.09411
       -1.16633
       -1.12257
       -1.29033
       -1.09386
       -1.08729
       -1.15536
       -1.05309
       -1.26994
       -1.13679
       -1.15864
       -1.08787
       -1.05494
       -1.25480
       -1.14911
       -1.23133
       -1.23875
       -1.18279
       -1.12881
       -1.20561
       -1.11827
       -1.19529
       -1.06867
       -1.18945
       -1.30940
       -1.08133
       -1.09782
       -0.97850
       -1.06939
       -1.17794
       -1.26562
       -0.94599
       -1.09914
       -1.04727
       -1.08199
       -1.10089
       -1.10333
       -1.23222
       -1.21635
       -1.08101
       -1.14626
       -1.08736
       -1.20322
       -1.15042
       -1.16345
       -1.21237
       -1.09514
       -1.05173
       -1.12174
       -1.25806
       -1.08888
       -1.17482
       -1.16429
       -1.18382
       -1.11904
       -1.09733
       -1.07195
       -0.97496
       -1.23651
       -1.22966
       -1.24525
       -1.14876
       -1.16393
       -1.15836
       -1.02399
       -1.10602
       -1.18981
       -1.07097
       -1.09887
       -1.06326
       -1.09027
       -1.01521
       -1.07706
       -1.06188
       -1.12235
       -1.03367
       -1.04969
       -1.22732
       -1.11364
       -1.01346
       -1.11960
       -1.07572
       -1.02822
       -1.06877
       -1.10657
       -1.06655
       -1.16439
       -1.27083
       -1.23330
       -1.19123
       -1.10142
       -1.24708
       -1.17549
       -1.10390
       -1.16620
       -1.27431
       -1.18949
       -1.19609
       -1.17056
       -1.22112
       -1.20726
       -1.21362
       -1.26964
       -1.17817
       -1.17250
       -1.11753
       -1.20552
       -1.14740
       -1.22766
       -1.13660
       -1.20240
       -1.26196
       -1.15699
       -1.02481
       -0.98907
       -1.21492
       -1.19691
       -1.14133
       -1.24024
       -1.10646
       -1.07030
       -1.25645
       -1.09043
       -1.19601
       -1.24447
       -1.23704
       -1.22736
       -1.18232
       -1.07580
       -1.17896
       -1.08277
       -1.13193
       -1.14180
       -1.17394
       -1.11744
       -1.23563
       -1.14291
       -1.19243
       -1.23864
       -1.13690
       -1.29862
       -1.13812
       -1.21184
       -1.14394
       -1.17480
       -1.06203
       -1.23904
       -1.24889
       -1.22520
       -1.04472
       -1.20415
       -1.18437
       -1.27967
       -1.29570
       -1.11708
       -1.22722
       -1.18854
       -1.14415
       -1.17461
       -1.13999
       -1.09145
       -1.19851
       -1.11204
       -1.28049
       -1.11436
       -1.09725
       -1.15260
       -1.05106
       -1.25776
       -1.15444
       -1.13898
       -1.11067
       -1.05520
       -1.23584
       -1.13358
       -1.22530
       -1.23929
       -1.19064
       -1.13004
       -1.18945
       -1.10922
       -1.22350
       -1.05301
       -1.19197
       -1.30894
       -1.08323
       -1.11488
       -0.97424
       -1.07429
       -1.21496
       -1.22101
       -0.91779
       -1.09392
       -1.06017
       -1.10726
       -1.09920
       -1.07040
       -1.28140
       -1.22549
       -1.11791
       -1.13367
       -1.06474
       -1.19810
       -1.12852
       -1.15936
       -1.19995
       -1.08248
       -1.04899
       -1.12923
       -1.28134
       -1.06817
       -1.18917
       -1.13446
       -1.16355
       -1.11109
       -1.08670
       -1.09059
       -0.95768
       -1.23851
       -1.22972
       -1.25711
       -1.14634
       -1.15038
       -1.16867
       -1.00882
       -1.13033
       -1.19624
       -1.06835
       -1.09679
       -1.05481
       -1.08421
       -1.03289
       -1.08939
       -1.07999
       -1.14661
       -1.02767
       -1.04798
       -1.20812
       -1.09740
       -1.01754
       -1.13068
       -1.07475
       -1.00810
       -1.07602
       -1.08281
       -1.05435
       -1.18441
       -1.25558
       -1.21766
       -1.19254
       -1.12074
       -1.23033
       -1.19042
       -1.06436
       -1.17269
       -1.27602
       -1.19327
       -1.17253
       -1.19405
       -1.25185
       -1.20925
       -1.22912
       -1.26220
       -1.11479
       -1.20751
       -1.12781
       -1.20490
       -1.16405
       -1.19906
       -1.13454
       -1.21158
       -1.21793
       -1.14150
       -1.04585
       -0.97601
       -1.18946
       -1.19744
       -1.12976
       -1.21784
       -1.10894
       -1.09627
       -1.27510
       -1.10815
       -1.20021
       -1.26658
       -1.28306
       -1.23434
       -1.13580
       -1.08628
       -1.19267
       -1.06050
       -1.11069
       -1.14773
       -1.17649
       -1.11234
       -1.21279
       -1.13498
       -1.16068
       -1.25002
       -1.14432
       -1.29873
       -1.15411
       -1.25473
       -1.12568
       -1.18116
       -1.07908
       -1.26404
       -1.22108
       -1.21091
       -1.03744
       -1.20401
       -1.20611
       -1.26925
       -1.22897
       -1.10584
       -1.21831
       -1.20589
       -1.18584
       -1.19937
       -1.14037
       -1.06574
       -1.19414
       -1.12726
       -1.28503
       -1.10352
       -1.11458
       -1.18050
       -1.06573
       -1.28252
       -1.18485
       -1.13160
       -1.11904
       -1.05832
       -1.25503
       -1.11451
       -1.24166
       -1.23511
       -1.16887
       -1.15457
       -1.17202
       -1.10996
       -1.23083
       -1.04348
       -1.17379
       -1.29276
       -1.08388
       -1.10071
       -0.96910
       -1.08230
       -1.21838
       -1.23397
       -0.91958
       -1.07814
       -1.06509
       -1.09379
       -1.08510
       -1.09222
       -1.29011
       -1.23709
       -1.09927
       -1.12921
       -1.04362
       -1.18661
       -1.12590
       -1.16280
       -1.21857
       -1.09479
       -1.04290
       -1.13566
       -1.22084
       -1.06955
       -1.19071
       -1.15858
       -1.15285
       -1.06232
       -1.08194
       -1.07334
       -0.95654
       -1.24059
       -1.20796
       -1.25636
       -1.13511
       -1.15202
       -1.13682
       -1.01148
       -1.14277
       -1.18870
       -1.08934
       -1.11246
       -1.08037
       -1.08213
       -1.04530
       -1.08457
       -1.09619
       -1.13034
       -1.04271
       -1.05597
       -1.21474
       -1.08351
       -1.00795
       -1.12489
       -1.06635
       -1.03003
       -1.09328
       -1.06944
       -1.09281
       -1.21161
       -1.27091
       -1.21696
       -1.16082
       -1.13523
       -1.22888
       -1.20991
       -1.04372
       -1.16244
       -1.28747
       -1.20146
       -1.12951
       -1.19697
       -1.21159
       -1.17717
       -1.21370
       -1.23933
       -1.09789
       -1.22209
       -1.14471
       -1.19314
       -1.17896
       -1.19519
       -1.13214
       -1.19821
       -1.24013
       -1.15759
       -1.07006
       -1.01481
       -1.20288
       -1.18812
       -1.11743
       -1.21921
       -1.10912
       -1.09036
       -1.25940
       -1.09993
       -1.16819
       -1.22981
       -1.27754
       -1.23296
       -1.11477
       -1.09872
       -1.18196
       -1.04835
       -1.10864
       -1.12371
       -1.17514
       -1.14784
       -1.20506
       -1.11441
       -1.16007
       -1.26458
       -1.15194
       -1.32490
       -1.17626
       -1.27260
       -1.08016
       -1.15795
       -1.10726
       -1.26137
       -1.23114
       -1.22182
       -1.02651
       -1.20846
       -1.18161
       -1.22204
       -1.26692
       -1.10811
       -1.26302
       -1.22713
       -1.16214
       -1.22166
       -1.12763
       -1.06207
       -1.17965
       -1.12203
       -1.30532
       -1.11029
       -1.10343
       -1.17017
       -1.05615
       -1.26312
       -1.17824
       -1.14003
       -1.08862
       -1.04999
       -1.26754
       -1.14560
       -1.23888
       -1.21488
       -1.18977
       -1.18503
       -1.16118
       -1.11046
       -1.23613
       -1.02346
       -1.16955
       -1.29317
       -1.08807
       -1.09694
       -0.97911
       -1.06778
       -1.24312
       -1.22843
       -0.90688
       -1.08258
       -1.08276
       -1.09496
       -1.08268
       -1.08371
       -1.28237
       -1.24731
       -1.10693
       -1.12827
       -1.08238
       -1.18074
       -1.12003
       -1.17497
       -1.19810
       -1.09253
       -1.04234
       -1.12295
       -1.22612
       -1.08104
       -1.19992
       -1.17542
       -1.14150
       -1.04723
       -1.07473
       -1.08144
       -0.94107
       -1.25717
       -1.20049
       -1.23711
       -1.14686
       -1.15522
       -1.15583
       -1.02741
       -1.11629
       -1.18947
       -1.06183
       -1.08577
       -1.07230
       -1.09277
       -1.05327
       -1.08091
       -1.10056
       -1.12028
       -1.03370
       -1.04849
       -1.21490
       -1.06507
       -1.00638
       -1.15909
       -1.08476
       -1.04918
       -1.11474
       -1.07005
       -1.08632
       -1.21360
       -1.27807
       -1.19522
       -1.13068
       -1.14093
       -1.23629
       -1.19246
       -1.07173
       -1.15479
       -1.27476
       -1.20502
       -1.11636
       -1.18736
       -1.23469
       -1.20731
       -1.22684
       -1.22128
       -1.12824
       -1.19748
       -1.12332
       -1.20855
       -1.14111
       -1.19464
       -1.12864
       -1.20323
       -1.23902
       -1.16121
       -1.09258
       -1.02274
       -1.19812
       -1.20757
       -1.13685
       -1.21395
       -1.11679
       -1.11737
       -1.24325
       -1.09980
       -1.16681
       -1.25395
       -1.29222
       -1.25404
       -1.13405
       -1.10080
       -1.19172
       -1.05117
       -1.08278
       -1.16617
       -1.15686
       -1.15891
       -1.20595
       -1.12072
       -1.15356
       -1.24549
       -1.15086
       -1.28540
       -1.18384
       -1.25685
       -1.07029
       -1.16821
       -1.07808
       -1.27320
       -1.23879
       -1.27305
       -1.01820
       -1.17214
       -1.18296
       -1.24994
       -1.28814
       -1.07878
       -1.24747
       -1.20836
       -1.17509
       -1.22640
       -1.09252
       -1.05940
       -1.22488
       -1.09628
       -1.31015
       -1.12353
       -1.11098
       -1.16177
       -1.06468
       -1.26225
       -1.17777
       -1.13007
       -1.07403
       -1.05020
       -1.25086
       -1.13894
       -1.24645
       -1.21624
       -1.17388
       -1.18479
       -1.17619
       -1.12871
       -1.21058
       -1.04208
       -1.15586
       -1.28559
       -1.09422
       -1.09639
       -1.00448
       -1.04884
       -1.25478
       -1.26233
       -0.92958
       -1.11178
       -1.10330
       -1.08719
       -1.10893
       -1.10122
       -1.26639
       -1.24211
       -1.07851
       -1.13671
       -1.07976
       -1.18206
       -1.07806
       -1.18431
       -1.21935
       -1.08410
       -1.03588
       -1.15320
       -1.25544
       -1.10496
       -1.19814
       -1.16120
       -1.12867
       -1.04559
       -1.07551
       -1.07911
       -0.97323
       -1.26040
       -1.21840
       -1.21753
       -1.14484
       -1.16173
       -1.14991
       -1.00707
       -1.08988
       -1.16031
       -1.08509
       -1.05963
       -1.08073
       -1.07080
       -1.04604
       -1.11277
       -1.08831
       -1.12943
       -1.03350
       -1.01822
       -1.23807
       -1.07739
       -0.99522
       -1.15162
       -1.09957
       -1.04991
       -1.09377
       -1.08027
       -1.07111
       -1.21251
       -1.26295
       -1.18579
       -1.13731
       -1.14049
       -1.21935
       -1.16899
       -1.08321
       -1.13241
       -1.26810
       -1.23846
       -1.12673
       -1.20564
       -1.24809
       -1.20834
       -1.25093
       -1.21385
       -1.10803
       -1.20070
       -1.11387
       -1.22589
       -1.13887
       -1.23498
       -1.14531
       -1.17455
       -1.24658
       -1.16627
       -1.09838
       -1.03297
       -1.20031
       -1.18455
       -1.16761
       -1.23476
       -1.10244
       -1.11608
       -1.25737
       -1.12144
       -1.18195
       -1.25903
       -1.28301
       -1.21280
       -1.17009
       -1.09169
       -1.16981
       -1.06066
       -1.08629
       -1.17137
       -1.15808
       -1.19061
       -1.19957
       -1.11565
       -1.15697
       -1.26189
       -1.13228
       -1.32869
       -1.20917
       -1.25300
       -1.05765
       -1.19112
       -1.08912
       -1.27865
       -1.20451
       -1.23763
       -1.02441
       -1.20799
       -1.16667
       -1.25368
       -1.27103
       -1.08175
       -1.23233
       -1.16939
       -1.17395
       -1.21318
       -1.11141
       -1.05500
       -1.20200
       -1.10491
       -1.29333
       -1.12503
       -1.13368
       -1.18404
       -1.05626
       -1.26766
       -1.15106
       -1.11292
       -1.06746
       -1.05135
       -1.22913
       -1.10902
       -1.21711
       -1.22896
       -1.17508
       -1.16512
       -1.19354
       -1.13323
       -1.20174
       -1.03627
       -1.15150
       -1.29004
       -1.09698
       -1.07774
       -1.00759
       -1.06767
       -1.24227
       -1.26260
       -0.92809
       -1.11916
       -1.11118
       -1.07897
       -1.12203
       -1.10687
       -1.26179
       -1.26953
       -1.06235
       -1.15415
       -1.08473
       -1.19187
       -1.10059
       -1.20806
       -1.22021
       -1.05675
       -1.05418
       -1.18129
       -1.25468
       -1.09696
       -1.18466
       -1.18615
       -1.11677
       -1.03750
       -1.05697
       -1.08067
       -0.96113
       -1.24696
       -1.20998
       -1.21846
       -1.15125
       -1.16707
       -1.13381
       -1.02476
       -1.09449
       -1.14456
       -1.11274
       -1.05142
       -1.08916
       -1.10146
       -1.04359
       -1.08903
       -1.13193
       -1.10597
       -1.03090
       -1.04040
       -1.25493
       -1.05641
       -0.98226
       -1.15793
       -1.08502
       -1.06228
       -1.07277
       -1.10590
       -1.02765
       -1.18581
       -1.27988
       -1.17596
       -1.12352
       -1.15697
       -1.22969
       -1.15031
       -1.08942
       -1.14344
       -1.28622
       -1.22150
       -1.09336
       -1.15611
       -1.26823
       -1.19821
       -1.23458
       -1.26846
       -1.13093
       -1.21264
       -1.09691
       -1.20749
       -1.16653
       -1.21110
       -1.13815
       -1.15616
       -1.24904
       -1.20000
       -1.12627
       -1.05740
       -1.21476
       -1.16293
       -1.16716
       -1.23189
       -1.11405
       -1.13381
       -1.25791
       -1.11292
       -1.18103
       -1.24670
       -1.27286
       -1.21397
       -1.14491
       -1.07750
       -1.15100
       -1.05987
       -1.11168
       -1.16513
       -1.14282
       -1.17464
       -1.19921
       -1.12443
       -1.19334
       -1.28231
       -1.10176
       -1.32662
       -1.20577
       -1.24877
       -1.05821
       -1.17792
       -1.10177
       -1.28062
       -1.20823
       -1.24041
       -1.00678
       -1.19369
       -1.17951
       -1.27710
       -1.27314
       -1.07478
       -1.22422
       -1.16201
       -1.18258
       -1.18860
       -1.08430
       -1.04689
       -1.21563
       -1.09697
       -1.28832
       -1.09345
       -1.13726
       -1.18445
       -1.07379
       -1.26382
       -1.17524
       -1.09972
       -1.06646
       -1.00721
       -1.22474
       -1.09092
       -1.22250
       -1.21098
       -1.20294
       -1.13730
       -1.18880
       -1.12940
       -1.19720
       -1.02050
       -1.13372
       -1.28312
       -1.11939
       -1.05516
       -1.00914
       -1.05747
       -1.22673
       -1.26053
       -0.90572
       -1.09253
       -1.09810
       -1.09611
       -1.11249
       -1.06442
       -1.30971
       -1.26558
       -1.06957
       -1.17134
       -1.07227
       -1.20370
       -1.09831
       -1.18762
       -1.21021
       -1.06245
       -1.05709
       -1.17718
       -1.26201
       -1.12336
       -1.14570
       -1.14967
       -1.11959
       -1.05011
       -1.03986
       -1.07370
       -0.93451
       -1.22670
       -1.21899
       -1.25508
       -1.16748
       -1.15664
       -1.13422
       -1.04248
       -1.11641
       -1.15119
       -1.10889
       -1.03043
       -1.07725
       -1.11393
       -1.03515
       -1.08487
       -1.13578
       -1.07823
       -1.05221
       -1.06604
       -1.22829
       -1.06338
       -0.99659
       -1.14882
       -1.10500
       -1.07118
       -1.07872
       -1.10398
       -1.04617
       -1.16065
       -1.25582
       -1.18999
       -1.09270
       -1.13746
       -1.22459
       -1.16720
       -1.08642
       -1.13120
       -1.30936
       -1.22400
       -1.09826
       -1.17291
       -1.24717
       -1.19308
       -1.22314
       -1.26231
       -1.10568
       -1.21628
       -1.06608
       -1.23741
       -1.16872
       -1.20740
       -1.18084
       -1.17570
       -1.23792
       -1.18551
       -1.15226
       -1.03793
       -1.18795
       -1.15561
       -1.19477
       -1.26060
       -1.11696
       -1.12600
       -1.22771
       -1.14846
       -1.14217
       -1.26056
       -1.27577
       -1.21043
       -1.13808
       -1.10680
       -1.15252
       -1.06098
       -1.07255
       -1.13097
       -1.14063
       -1.19109
       -1.21017
       -1.11214
       -1.22536
       -1.24273
       -1.10237
       -1.28790
       -1.20400
       -1.24032
       -1.05753
       -1.16780
       -1.11173
       -1.25445
       -1.19294
       -1.26233
       -1.00409
       -1.21053
       -1.18410
       -1.23930
       -1.26698
       -1.06722
       -1.21242
       -1.18706
       -1.17552
       -1.18531
       -1.11350
       -1.01468
       -1.20606
       -1.10836
       -1.27505
       -1.06864
       -1.14419
       -1.19028
       -1.09699
       -1.26012
       -1.18383
       -1.10519
       -1.06821
       -1.02736
       -1.22079
       -1.08936
       -1.24648
       -1.22039
       -1.19905
       -1.15279
       -1.18198
       -1.12832
       -1.21800
       -1.03191
       -1.14569
       -1.28964
       -1.12593
       -1.08052
       -1.00773
       -1.04940
       -1.21514
       -1.28519
       -0.91013
       -1.09067
       -1.09496
       -1.11827
       -1.10686
       -1.09132
       -1.28259
       -1.25885
       -1.07666
       -1.17128
       -1.07263
       -1.21764
       -1.07598
       -1.18935
       -1.24437
       -1.05101
       -1.06181
       -1.18033
       -1.26453
       -1.12311
       -1.14818
       -1.13883
       -1.12667
       -1.07909
       -1.03962
       -1.04568
       -0.96238
       -1.20754
       -1.23071
       -1.22745
       -1.16029
       -1.12661
       -1.15391
       -1.05480
       -1.10281
       -1.18810
       -1.10668
       -1.05037
       -1.07579
       -1.09994
       -1.02139
       -1.11869
       -1.12448
       -1.08576
       -1.05138
       -1.06504
       -1.21816
       -1.07010
       -0.99010
       -1.15751
       -1.10342
       -1.08349
       -1.06020
       -1.08262
       -1.06026
       -1.17143
       -1.26646
       -1.20984
       -1.06996
       -1.12359
       -1.20213
       -1.17544
       -1.05700
       -1.13126
       -1.29891
       -1.21938
       -1.12413
       -1.14886
       -1.24707
       -1.17671
       -1.24875
       -1.25430
       -1.10506
       -1.21454
       -1.05417
       -1.25494
       -1.15198
       -1.19902
       -1.17702
       -1.16274
       -1.22800
       -1.21308
       -1.13346
       -1.01155
       -1.18637
       -1.15511
       -1.14639
       -1.27712
       -1.10553
       -1.08267
       -1.25789
       -1.19460
       -1.15956
       -1.25540
       -1.24908
       -1.18367
       -1.12441
       -1.11469
       -1.14870
       -1.05431
       -1.05328
       -1.11564
       -1.13777
       -1.15676
       -1.20811
       -1.12816
       -1.21863
       -1.23640
       -1.09153
       -1.28938
       -1.20469
       -1.24629
       -1.06288
       -1.18228
       -1.13616
       -1.23998
       -1.19196
       -1.26290
       -1.03612
       -1.19502
       -1.17405
       -1.27704
       -1.25618
       -1.05405
       -1.21805
       -1.17972
       -1.18487
       -1.20232
       -1.10626
       -1.06112
       -1.17838
       -1.10296
       -1.27197
       -1.07667
       -1.17133
       -1.19825
       -1.09611
       -1.28034
       -1.19406
       -1.13503
       -1.07081
       -1.05482
       -1.23687
       -1.12343
       -1.22697
       -1.22231
       -1.15703
       -1.11783
       -1.19828
       -1.12234
       -1.18545
       -1.03722
       -1.13773
       -1.30573
       -1.13916
       -1.06781
       -1.01825
       -1.04743
       -1.23230
       -1.26916
       -0.92887
       -1.09256
       -1.12075
       -1.12147
       -1.10604
       -1.09592
       -1.27357
       -1.23732
       -1.06029
       -1.14653
       -1.09320
       -1.21766
       -1.10826
       -1.19240
       -1.26519
       -1.02210
       -1.06154
       -1.18280
       -1.25891
       -1.10619
       -1.12751
       -1.12069
       -1.13157
       -1.09797
       -1.04521
       -1.06404
       -0.97212
       -1.18883
       -1.23472
       -1.20766
       -1.16911
       -1.09667
       -1.14575
       -1.03984
       -1.11764
       -1.17478
       -1.11480
       -1.04348
       -1.03839
       -1.09045
       -1.02160
       -1.10862
       -1.15225
       -1.09128
       -1.05182
       -1.03980
       -1.21135
       -1.09955
       -1.01758
       -1.17445
       -1.10069
       -1.07645
       -1.06849
       -1.09876
       -1.05304
       -1.15503
       -1.25526
       -1.22001
       -1.08727
       -1.12948
       -1.21255
       -1.18785
       -1.07903
       -1.13761
       -1.33309
       -1.20651
       -1.12641
       -1.11073
       -1.22227
       -1.13372
       -1.21747
       -1.24870
       -1.09865
       -1.23605
       -1.08836
       -1.22463
       -1.17003
       -1.17354
       -1.14914
       -1.14836
       -1.23610
       -1.19482
       -1.11734
       -1.01286
       -1.20562
       -1.11739
       -1.18121
       -1.25346
       -1.07933
       -1.05130
       -1.22195
       -1.15293
       -1.13560
       -1.25573
       -1.27819
       -1.19786
       -1.11284
       -1.13179
       -1.14263
       -1.06224
       -1.07600
       -1.13354
       -1.16110
       -1.15879
       -1.22229
       -1.12819
       -1.16324
       -1.24113
       -1.12730
       -1.30452
       -1.20580
       -1.22249
       -1.06114
       -1.18949
       -1.12871
       -1.28129
       -1.18943
       -1.28343
       -1.03325
       -1.22572
       -1.19267
       -1.27020
       -1.27649
       -1.08846
       -1.23170
       -1.17757
       -1.16621
       -1.18432
       -1.13011
       -1.06501
       -1.17001
       -1.10971
       -1.26411
       -1.07493
       -1.20714
       -1.18539
       -1.10512
       -1.27991
       -1.18163
       -1.13572
       -1.06942
       -1.03110
       -1.22982
       -1.13694
       -1.21644
       -1.21898
       -1.18815
       -1.09678
       -1.21752
       -1.13213
       -1.18068
       -1.02796
       -1.14072
       -1.27002
       -1.16223
       -1.09068
       -1.05560
       -1.05772
       -1.23793
       -1.23237
       -0.91882
       -1.07519
       -1.10259
       -1.14392
       -1.08259
       -1.09584
       -1.28783
       -1.23720
       -1.06680
       -1.17119
       -1.08451
       -1.18636
       -1.14640
       -1.18952
       -1.25150
       -1.00467
       -1.04698
       -1.17187
       -1.24807
       -1.05297
       -1.13952
       -1.09994
       -1.14620
       -1.11139
       -1.07439
       -1.08032
       -0.99822
       -1.20117
       -1.24781
       -1.20372
       -1.18379
       -1.07632
       -1.15430
       -1.03884
       -1.12575
       -1.20419
       -1.10408
       -1.05263
       -1.03754
       -1.08176
       -0.98463
       -1.08816
       -1.14110
       -1.10743
       -1.06217
       -1.02892
       -1.20146
       -1.10575
       -1.03233
       -1.13533
       -1.10103
       -1.07444
       -1.06829
       -1.09590
       -1.11092
       -1.14183
       -1.24119
       -1.22952
       -1.08353
       -1.13785
       -1.19129
       -1.14801
       -1.12404
       -1.12951
       -1.30029
       -1.20163
       -1.14259
       -1.14773
       -1.23901
       -1.14733
       -1.23815
       -1.23122
       -1.08743
       -1.24336
       -1.12583
       -1.24134
       -1.15479
       -1.19076
       -1.16426
       -1.14885
       -1.23657
       -1.20321
       -1.09238
       -1.02754
       -1.20361
       -1.14304
       -1.13715
       -1.28172
       -1.06883
       -1.07737
       -1.22143
       -1.13490
       -1.16010
       -1.25762
       -1.26437
       -1.21725
       -1.09172
       -1.10904
       -1.14986
       -1.03709
       -1.07985
       -1.16201
       -1.18483
       -1.16509
       -1.20336
       -1.13662
       -1.16748
       -1.23073
       -1.12938
       -1.32364
       -1.19421
       -1.19923
       -1.08075
       -1.19589
       -1.10753
       -1.28548
       -1.20419
       -1.21786
       -1.04391
       -1.22210
       -1.20230
       -1.22704
       -1.25135
       -1.10726
       -1.22921
       -1.18902
       -1.20035
       -1.18475
       -1.11732
       -1.04308
       -1.19596
       -1.10631
       -1.28364
       -1.06952
       -1.17911
       -1.17556
       -1.11457
       -1.28630
       -1.18935
       -1.14494
       -1.05333
       -1.03962
       -1.23850
       -1.17178
       -1.22156
       -1.23308
       -1.17883
       -1.09149
       -1.22537
       -1.12883
       -1.16029
       -1.04542
       -1.15767
       -1.27922
       -1.14630
       -1.08638
       -1.03252
       -1.05406
       -1.25478
       -1.25016
       -0.90315
       -1.06255
       -1.09871
       -1.15939
       -1.07242
       -1.08272
       -1.29838
       -1.26110
       -1.06936
       -1.16213
       -1.08964
       -1.16722
       -1.14466
       -1.18206
       -1.26668
       -0.99473
       -1.07138
       -1.17895
       -1.25204
       -1.07187
       -1.13001
       -1.11957
       -1.12795
       -1.12380
       -1.08705
       -1.05986
       -1.00063
       -1.21950
       -1.21663
       -1.18137
       -1.15619
       -1.10458
       -1.17319
       -1.04202
       -1.12828
       -1.16523
       -1.09418
       -1.08657
       -1.05125
       -1.05425
       -1.01867
       -1.07684
       -1.11534
       -1.09919
       -1.06891
       -1.02644
       -1.21283
       -1.11621
       -1.02834
       -1.12270
       -1.09252
       -1.08754
       -1.08026
       -1.09880
       -1.09807
       -1.17674
       -1.21871
       -1.23335
       -1.10060
       -1.11565
       -1.18838
       -1.14673
       -1.09152
       -1.15217
       -1.28519
       -1.16493
       -1.15971
       -1.15625
       -1.22023
       -1.15760
       -1.23988
       -1.23470
       -1.11027
       -1.24581
       -1.10201
       -1.24276
       -1.11442
       -1.21447
       -1.16499
       -1.12408
       -1.22469
       -1.17173
       -1.10975
       -1.05873
       -1.22545
       -1.11269
       -1.14411
       -1.24670
       -1.09418
       -1.04570
       -1.23543
       -1.13002
       -1.13538
       -1.22019
       -1.25938
       -1.23395
       -1.09712
       -1.12707
       -1.13286
       -1.02206
       -1.09667
       -1.12823
       -1.15348
       -1.17266
       -1.20786
       -1.12468
       -1.17513
       -1.24599
       -1.14021
       -1.30678
       -1.18921
       -1.21688
       -1.11433
       -1.16122
       -1.11013
       -1.29935
       -1.20702
       -1.19510
       -1.06640
       -1.20726
       -1.20047
       -1.23443
       -1.24591
       -1.09382
       -1.23489
       -1.15765
       -1.21337
       -1.19150
       -1.12967
       -1.01262
       -1.18980
       -1.11200
       -1.26269
       -1.05569
       -1.18490
       -1.15754
       -1.09963
       -1.29955
       -1.17813
       -1.16149
       -1.09756
       -1.05993
       -1.22149
       -1.17016
       -1.20306
       -1.23812
       -1.19099
       -1.07529
       -1.21703
       -1.08956
       -1.15978
       -1.07049
       -1.15892
       -1.28882
       -1.14269
       -1.10097
       -1.03636
       -1.07700
       -1.23685
       -1.28374
       -0.91290
       -1.07249
       -1.09617
       -1.15760
       -1.08908
       -1.10770
       -1.27936
       -1.23138
       -1.10388
       -1.17135
       -1.06956
       -1.19571
       -1.11454
       -1.20438
       -1.24729
       -0.97819
       -1.08220
       -1.17532
       -1.27017
       -1.08360
       -1.14300
       -1.12826
       -1.09969
       -1.11802
       -1.05699
       -1.05798
       -1.01748
       -1.24086
       -1.21720
       -1.17905
       -1.16760
       -1.10142
       -1.17128
       -1.03976
       -1.13455
       -1.16836
       -1.07714
       -1.07811
       -1.03775
       -1.01212
       -1.01295
       -1.06767
       -1.10421
       -1.12764
       -1.07423
       -1.02357
       -1.20551
       -1.14093
       -1.00898
       -1.12778
       -1.10879
       -1.07454
       -1.07447
       -1.09958
       -1.10235
       -1.15717
       -1.23682
       -1.25749
       -1.08242
       -1.10060
       -1.18937
       -1.14736
       -1.06706
       -1.12781
       -1.27357
       -1.17333
       -1.16508
       -1.16565
       -1.21072
       -1.14716
       -1.22593
       -1.26528
       -1.12298
       -1.25833
       -1.12335
       -1.22409
       -1.10252
       -1.22492
       -1.17389
       -1.09854
       -1.24130
       -1.16531
       -1.13658
       -1.06084
       -1.20973
       -1.08626
       -1.16305
       -1.24287
       -1.08314
       -1.06985
       -1.18226
       -1.10414
       -1.16199
       -1.21586
       -1.26865
       -1.24156
       -1.08696
       -1.13693
       -1.12416
       -1.01549
       -1.12513
       -1.17182
       -1.12138
       -1.17605
       -1.21774
       -1.11592
       -1.16199
       -1.22808
       -1.13950
       -1.26573
       -1.18368
       -1.25230
       -1.08000
       -1.16537
       -1.13067
       -1.30676
       -1.21806
       -1.22928
       -1.09938
       -1.19993
       -1.22356
       -1.22730
       -1.25639
       -1.07253
       -1.25432
       -1.18060
       -1.20423
       -1.19095
       -1.11778
       -1.01249
       -1.19354
       -1.11954
       -1.26867
       -1.08433
       -1.17036
       -1.12801
       -1.08353
       -1.28720
       -1.17223
       -1.15778
       -1.10475
       -1.06785
       -1.25987
       -1.17157
       -1.21519
       -1.23539
       -1.20105
       -1.06274
       -1.20770
       -1.08498
       -1.17206
       -1.10585
       -1.17846
       -1.28741
       -1.13056
       -1.09563
       -1.02668
       -1.04910
       -1.23139
       -1.27344
       -0.88866
       -1.07019
       -1.11437
       -1.14699
       -1.11562
       -1.08055
       -1.29774
       -1.28003
       -1.11259
       -1.17111
       -1.07429
       -1.19091
       -1.10409
       -1.17257
       -1.24140
       -1.00689
       -1.07471
       -1.18123
       -1.24868
       -1.04954
       -1.13637
       -1.10834
       -1.11376
       -1.11520
       -1.06765
       -1.07078
       -1.01030
       -1.22806
       -1.20633
       -1.21575
       -1.14790
       -1.11868
       -1.14619
       -1.05645
       -1.11653
       -1.12451
       -1.06514
       -1.09408
       -1.01985
       -1.00831
       -1.02625
       -1.08257
       -1.12697
       -1.13308
       -1.09758
       -1.02614
       -1.20958
       -1.13185
       -0.99089
       -1.16703
       -1.10293
       -1.02810
       -1.06338
       -1.12713
       -1.08450
       -1.12363
       -1.22125
       -1.24397
       -1.10489
       -1.08730
       -1.17845
       -1.16178
       -1.06825
       -1.10502
       -1.31976
       -1.17334
       -1.14487
       -1.14109
       -1.24624
       -1.15461
       -1.19201
       -1.26973
       -1.09293
       -1.24556
       -1.08382
       -1.21258
       -1.13293
       -1.21278
       -1.18323
       -1.10917
       -1.26323
       -1.16152
       -1.09308
       -1.03790
       -1.21150
       -1.10978
       -1.19034
       -1.23233
       -1.07820
       -1.08201
       -1.17587
       -1.10440
       -1.12734
       -1.24479
       -1.31482
       -1.22340
       -1.08050
       -1.11937
       -1.15658
       -1.00982
       -1.12358
       -1.14816
       -1.12003
       -1.15285
       -1.18719
       -1.10052
       -1.15190
       -1.25675
       -1.13034
       -1.29068
       -1.18780
       -1.25004
       -1.06203
       -1.16396
       -1.11696
       -1.26438
       -1.23714
       -1.22120
       -1.10171
       -1.18789
       -1.18667
       -1.24586
       -1.26365
       -1.10403
       -1.22231
       -1.19293
       -1.19591
       -1.18317
       -1.08461
       -1.01140
       -1.15454
       -1.15277
       -1.24119
       -1.10598
       -1.15682
       -1.15278
       -1.08205
       -1.27345
       -1.19611
       -1.16288
       -1.09529
       -1.06135
       -1.25348
       -1.15908
       -1.23045
       -1.24036
       -1.20066
       -1.06644
       -1.21245
       -1.10012
       -1.18392
       -1.13251
       -1.16321
       -1.25524
       -1.12893
       -1.06746
       -1.00238
       -1.04086
       -1.23074
       -1.27425
       -0.87551
       -1.08237
       -1.08600
       -1.12867
       -1.09461
       -1.09493
       -1.28234
       -1.28907
       -1.10578
       -1.16028
       -1.07163
       -1.18200
       -1.13326
       -1.18126
       -1.23772
       -1.00852
       -1.03665
       -1.14815
       -1.22940
       -1.03538
       -1.13453
       -1.12917
       -1.11422
       -1.09709
       -1.05316
       -1.07955
       -1.01757
       -1.20451
       -1.25672
       -1.23947
       -1.13595
       -1.11845
       -1.14556
       -1.03063
       -1.12840
       -1.14364
       -1.07834
       -1.08027
       -1.00830
       -1.01239
       -1.01432
       -1.09345
       -1.14333
       -1.09223
       -1.08936
       -1.00167
       -1.20192
       -1.10525
       -1.01216
       -1.14885
       -1.10180
       -1.03398
       -1.06111
       -1.11631
       -1.11186
       -1.16756
       -1.22089
       -1.24553
       -1.13437
       -1.07580
       -1.22158
       -1.18400
       -1.08572
       -1.14286
       -1.32798
       -1.16532
       -1.15397
       -1.13714
       -1.22163
       -1.17062
       -1.21549
       -1.26336
       -1.08595
       -1.21613
       -1.10005
       -1.19725
       -1.11341
       -1.19732
       -1.16768
       -1.12695
       -1.26271
       -1.17666
       -1.10399
       -1.02908
       -1.21612
       -1.11460
       -1.21217
       -1.22830
       -1.04529
       -1.06732
       -1.17221
       -1.07447
       -1.11545
       -1.25992
       -1.28671
       -1.18993
       -1.09174
       -1.10142
       -1.16638
       -1.01811
       -1.11427
       -1.14648
       -1.13667
       -1.10902
       -1.19320
       -1.10684
       -1.12874
       -1.27123
       -1.14880
       -1.31087
       -1.19632
       -1.24158
       -1.05808
       -1.14717
       -1.10410
       -1.25959
       -1.21397
       -1.24265
       -1.09434
       -1.21033
       -1.18199
       -1.22629
       -1.26836
       -1.13666
       -1.22600
       -1.20320
       -1.17510
       -1.18491
       -1.09398
       -1.02888
       -1.14390
       -1.14262
       -1.23167
       -1.07951
       -1.15947
       -1.17411
       -1.08561
       -1.26468
       -1.21480
       -1.14315
       -1.07659
       -1.06635
       -1.23427
       -1.12952
       -1.22682
       -1.22478
       -1.18575
       -1.08797
       -1.20172
       -1.12859
       -1.21301
       -1.12009
       -1.19399
       -1.26383
       -1.10256
       -1.01768
       -1.04604
       -1.04078
       -1.23669
       -1.27842
       -0.86780
       -1.08596
       -1.06891
       -1.13138
       -1.09832
       -1.10203
       -1.26899
       -1.26991
       -1.07570
       -1.12326
       -1.08589
       -1.19765
       -1.08552
       -1.19048
       -1.24728
       -1.01400
       -1.03974
       -1.13100
       -1.24264
       -1.02467
       -1.12082
       -1.13238
       -1.08782
       -1.08530
       -1.05178
       -1.08726
       -1.00683
       -1.20713
       -1.28090
       -1.22550
       -1.09067
       -1.10616
       -1.15982
       -1.02010
       -1.12697
       -1.14623
       -1.08682
       -1.10088
       -1.00418
       -1.02041
       -1.00733
       -1.08682
       -1.16056
       -1.11028
       -1.06892
       -0.99414
       -1.21689
       -1.10817
       -0.99234
       -1.12669
       -1.11346
       -1.02413
       -1.06065
       -1.10759
       -1.09867
       -1.18507
       -1.24072
       -1.23597
       -1.15501
       -1.05253
       -1.24933
       -1.17634
       -1.07757
       -1.11238
       -1.29863
       -1.16443
       -1.15392
       -1.14694
       -1.21670
       -1.19259
       -1.24355
       -1.25860
       -1.08900
       -1.20475
       -1.11431
       -1.19298
       -1.10802
       -1.20486
       -1.18410
       -1.11571
       -1.25885
       -1.16591
       -1.14219
       -1.02709
       -1.20804
       -1.07752
       -1.18290
       -1.19967
       -1.05549
       -1.04380
       -1.15988
       -1.08652
       -1.16087
       -1.25334
       -1.28708
       -1.19945
       -1.08257
       -1.09150
       -1.16578
       -1.04274
       -1.10044
       -1.13873
       -1.14929
       -1.10695
       -1.16057
       -1.08197
       -1.13285
       -1.25549
       -1.15180
       -1.29510
       -1.20061
       -1.23232
       -1.05286
       -1.13019
       -1.09013
       -1.25614
       -1.23355
       -1.22863
       -1.11557
       -1.19912
       -1.15929
       -1.21898
       -1.28158
       -1.17670
       -1.23749
       -1.22996
       -1.17436
       -1.19382
       -1.11266
       -1.02947
       -1.17127
       -1.14250
       -1.23920
       -1.06770
       -1.13196
       -1.15614
       -1.10895
       -1.26103
       -1.21094
       -1.12993
       -1.08009
       -1.07068
       -1.23961
       -1.08934
       -1.23503
       -1.24596
       -1.19930
       -1.12846
       -1.19686
       -1.12367
       -1.17605
       -1.14298
       -1.18587
       -1.26148
       -1.08650
       -1.00379
       -1.07538
       -1.06526
       -1.22901
       -1.28157
       -0.86200
       -1.09626
       -1.07592
       -1.10441
       -1.11543
       -1.10881
       -1.23434
       -1.28168
       -1.05711
       -1.13426
       -1.07064
       -1.18979
       -1.08168
       -1.15440
       -1.26198
       -0.96985
       -1.04164
       -1.13856
       -1.23075
       -1.02808
       -1.14127
       -1.13037
       -1.08724
       -1.09693
       -1.05954
       -1.08296
       -0.97257
       -1.20136
       -1.24580
       -1.21347
       -1.09066
       -1.12139
       -1.17978
       -1.02187
       -1.13794
       -1.18145
       -1.09288
       -1.08815
       -1.01513
       -0.99640
       -1.02437
       -1.08887
       -1.14842
       -1.10212
       -1.05382
       -1.00241
       -1.18809
       -1.09065
       -0.98765
       -1.14332
       -1.10013
       -1.01001
       -1.06738
       -1.10390
       -1.09577
       -1.18910
       -1.24150
       -1.19126
       -1.15896
       -1.05916
       -1.22207
       -1.21425
       -1.08503
       -1.12456
       -1.28443
       -1.15090
       -1.17628
       -1.15762
       -1.23749
       -1.19557
       -1.22918
       -1.25561
       -1.10511
       -1.18304
       -1.08341
       -1.20036
       -1.09719
       -1.20445
       -1.14769
       -1.10856
       -1.26266
       -1.13420
       -1.12447
       -1.02822
       -1.19940
       -1.08346
       -1.19970
       -1.18497
       -1.06615
       -1.04317
       -1.18972
       -1.10235
       -1.15781
       -1.27948
       -1.25124
       -1.20637
       -1.10146
       -1.07182
       -1.15378
       -1.05770
       -1.09988
       -1.14619
       -1.13176
       -1.11410
       -1.16310
       -1.08242
       -1.16948
       -1.26162
       -1.14007
       -1.30463
       -1.24102
       -1.21265
       -1.04035
       -1.16195
       -1.06596
       -1.24562
       -1.22089
       -1.25343
       -1.11509
       -1.20345
       -1.16754
       -1.21058
       -1.27456
       -1.14073
       -1.21138
       -1.22103
       -1.13978
       -1.18278
       -1.15160
       -1.02438
       -1.17178
       -1.13306
       -1.24026
       -1.07841
       -1.14604
       -1.13312
       -1.09987
       -1.31023
       -1.19690
       -1.15305
       -1.06018
       -1.06959
       -1.24372
       -1.04682
       -1.20463
       -1.21532
       -1.18330
       -1.12953
       -1.18648
       -1.15296
       -1.16357
       -1.15127
       -1.20312
       -1.23817
       -1.10267
       -1.01447
       -1.07922
       -1.08608
       -1.19669
       -1.26641
       -0.86055
       -1.10219
       -1.08157
       -1.10758
       -1.12782
       -1.10008
       -1.21900
       -1.25891
       -1.06683
       -1.11989
       -1.07761
       -1.20623
       -1.05837
       -1.16552
       -1.25254
       -0.98051
       -1.04764
       -1.15328
       -1.21400
       -0.99892
       -1.12447
       -1.12877
       -1.08026
       -1.07145
       -1.04918
       -1.10257
       -0.96642
       -1.19557
       -1.25179
       -1.22892
       -1.11380
       -1.08531
       -1.18815
       -1.02360
       -1.15699
       -1.17231
       -1.08445
       -1.06890
       -1.02621
       -0.98438
       -1.02841
       -1.07385
       -1.14095
       -1.10908
       -1.04255
       -1.01850
       -1.20248
       -1.09628
       -0.96951
       -1.15059
       -1.08423
       -0.97992
       -1.07052
       -1.08193
       -1.07111
       -1.19526
       -1.22626
       -1.19494
       -1.16163
       -1.06921
       -1.21789
       -1.17248
       -1.07407
       -1.11914
       -1.25826
       -1.16452
       -1.16851
       -1.14820
       -1.25828
       -1.17217
       -1.22409
       -1.22648
       -1.11587
       -1.19646
       -1.07700
       -1.19521
       -1.14994
       -1.18863
       -1.14828
       -1.13562
       -1.27615
       -1.14007
       -1.13322
       -0.99151
       -1.21547
       -1.11621
       -1.18714
       -1.19163
       -1.09566
       -1.03845
       -1.23625
       -1.07079
       -1.19162
       -1.22784
       -1.26103
       -1.18929
       -1.12092
       -1.09559
       -1.16247
       -1.09213
       -1.07662
       -1.14441
       -1.14410
       -1.11673
       -1.15852
       -1.09021
       -1.17509
       -1.27098
       -1.14746
       -1.30084
       -1.21770
       -1.21916
       -1.03292
       -1.13996
       -1.05504
       -1.23930
       -1.21605
       -1.22908
       -1.12631
       -1.20665
       -1.19162
       -1.23702
       -1.26536
       -1.15264
       -1.23297
       -1.22587
       -1.16756
       -1.22347
       -1.13073
       -1.02435
       -1.20691
       -1.12724
       -1.24767
       -1.08272
       -1.14028
       -1.14700
       -1.08513
       -1.28253
       -1.22418
       -1.12393
       -1.06394
       -1.08315
       -1.23856
       -1.07228
       -1.23319
       -1.21962
       -1.16568
       -1.12422
       -1.17452
       -1.16032
       -1.16420
       -1.12876
       -1.19513
       -1.24698
       -1.12520
       -1.00108
       -1.06497
       -1.07171
       -1.20066
       -1.27978
       -0.82919
       -1.11533
       -1.07079
       -1.09328
       -1.16261
       -1.12239
       -1.18701
       -1.24205
       -1.06389
       -1.11316
       -1.03348
       -1.19128
       -1.04330
       -1.13675
       -1.24606
       -0.99563
       -1.05828
       -1.12613
       -1.22677
       -0.96314
       -1.14044
       -1.11136
       -1.08736
       -1.07328
       -1.03608
       -1.11711
       -0.97670
       -1.22700
       -1.23001
       -1.23459
       -1.11983
       -1.06477
       -1.19822
       -0.99900
       -1.13896
       -1.21349
       -1.06953
       -1.05806
       -1.05360
       -0.99484
       -1.03267
       -1.07330
       -1.13688
       -1.10254
       -1.01905
       -1.01017
       -1.21097
       -1.11633
       -0.94722
       -1.13146
       -1.06504
       -0.98964
       -1.08992
       -1.07376
       -1.08180
       -1.17746
       -1.25061
       -1.20019
       -1.17640
       -1.05412
       -1.22149
       -1.18998
       -1.08300
       -1.13948
       -1.24844
       -1.13926
       -1.13176
       -1.15246
       -1.28540
       -1.19901
       -1.20885
       -1.23366
       -1.14297
       -1.20520
       -1.06205
       -1.21317
       -1.13250
       -1.16481
       -1.14083
       -1.14044
       -1.29402
       -1.12898
       -1.13890
       -1.02488
       -1.19923
       -1.10307
       -1.17962
       -1.21807
       -1.09126
       -1.02482
       -1.23750
       -1.05030
       -1.20089
       -1.21844
       -1.26606
       -1.17479
       -1.11492
       -1.08354
       -1.17071
       -1.08252
       -1.08880
       -1.13437
       -1.14340
       -1.11786
       -1.21408
       -1.10541
       -1.20645
       -1.27798
       -1.13005
       -1.27295
       -1.21436
       -1.18215
       -1.04259
       -1.14517
       -1.04491
       -1.28231
       -1.20501
       -1.25100
       -1.10067
       -1.22341
       -1.16932
       -1.25103
       -1.24956
       -1.15324
       -1.22708
       -1.22857
       -1.16773
       -1.20197
       -1.11708
       -1.03416
       -1.19356
       -1.11727
       -1.24726
       -1.09811
       -1.13520
       -1.14693
       -1.07561
       -1.28215
       -1.17022
       -1.12281
       -1.08291
       -1.08527
       -1.24033
       -1.08808
       -1.23615
       -1.21143
       -1.17447
       -1.08209
       -1.19895
       -1.16570
       -1.15779
       -1.15013
       -1.20040
       -1.26692
       -1.08780
       -1.03082
       -1.03758
       -1.06326
       -1.19085
       -1.23848
       -0.78594
       -1.12032
       -1.08324
       -1.10578
       -1.17082
       -1.17035
       -1.18945
       -1.24113
       -1.07797
       -1.14808
       -1.01513
       -1.17532
       -1.04749
       -1.13755
       -1.24801
       -1.04114
       -1.04974
       -1.15291
       -1.25804
       -0.99853
       -1.14714
       -1.09992
       -1.07633
       -1.07915
       -1.03155
       -1.11435
       -0.98030
       -1.24147
       -1.25997
       -1.23470
       -1.12558
       -1.06485
       -1.19662
       -0.98789
       -1.12870
       -1.20142
       -1.06315
       -1.09451
       -1.05356
       -0.99572
       -1.01463
       -1.04519
       -1.10212
       -1.08064
       -1.00629
       -1.00602
       -1.16750
       -1.11491
       -0.99008
       -1.13984
       -1.07252
       -0.99761
       -1.10678
       -1.06821
       -1.02402
       -1.18653
       -1.24384
       -1.18614
       -1.15571
       -1.07970
       -1.22000
       -1.19134
       -1.09773
       -1.09845
       -1.22713
       -1.15326
       -1.13212
       -1.15022
       -1.28080
       -1.20141
       -1.20526
       -1.21416
       -1.11464
       -1.18035
       -1.05364
       -1.20529
       -1.16016
       -1.17083
       -1.15792
       -1.15463
       -1.26777
       -1.10888
       -1.12003
       -1.01458
       -1.21923
       -1.07902
       -1.17103
       -1.17284
       -1.09670
       -1.02988
       -1.20711
       -1.04602
       -1.19101
       -1.23047
       -1.23087
       -1.17322
       -1.12190
       -1.08416
       -1.15953
       -1.09676
       -1.07798
       -1.15666
       -1.15997
       -1.10090
       -1.20694
       -1.10866
       -1.20683
       -1.25060
       -1.09543
       -1.27851
       -1.20362
       -1.20204
       -1.04959
       -1.16438
       -1.03772
       -1.25873
       -1.21690
       -1.25821
       -1.10577
       -1.21991
       -1.17532
       -1.25525
       -1.28946
       -1.13709
       -1.23213
       -1.20083
       -1.18079
       -1.21608
       -1.14247
       -1.02769
       -1.18173
       -1.11443
       -1.26565
       -1.11332
       -1.15885
       -1.15621
       -1.12456
       -1.27519
       -1.19737
       -1.10963
       -1.09435
       -1.09534
       -1.18786
       -1.10278
       -1.23179
       -1.21709
       -1.16173
       -1.09607
       -1.23976
       -1.13247
       -1.14223
       -1.11053
       -1.19859
       -1.24665
       -1.08213
       -0.99841
       -1.03971
       -1.06009
       -1.19029
       -1.23639
       -0.76868
       -1.08959
       -1.06798
       -1.11144
       -1.17198
       -1.15408
       -1.16743
       -1.25380
       -1.08096
       -1.14962
       -1.05259
       -1.17474
       -1.04109
       -1.16466
       -1.26737
       -1.02329
       -1.04074
       -1.18358
       -1.25257
       -0.98407
       -1.10157
       -1.13693
       -1.06663
       -1.05893
       -1.02949
       -1.12416
       -0.98380
       -1.25147
       -1.23319
       -1.20246
       -1.10799
       -1.07061
       -1.20080
       -0.99405
       -1.11981
       -1.15406
       -1.06539
       -1.11479
       -1.05587
       -0.97668
       -0.98689
       -1.06837
       -1.11017
       -1.05635
       -1.05587
       -0.99971
       -1.18727
       -1.10693
       -1.01492
       -1.19080
       -1.08470
       -0.99787
       -1.09052
       -1.07094
       -0.99363
       -1.19916
       -1.26162
       -1.15746
       -1.16277
       -1.08390
       -1.21980
       -1.16609
       -1.10730
       -1.09969
       -1.21719
       -1.17118
       -1.12559
       -1.14646
       -1.28233
       -1.20601
       -1.23596
       -1.20414
       -1.12304
       -1.16542
       -1.08792
       -1.16736
       -1.14888
       -1.15868
       -1.17834
       -1.15348
       -1.28470
       -1.14371
       -1.07836
       -0.98886
       -1.24430
       -1.08144
       -1.15890
       -1.16666
       -1.07698
       -1.04096
       -1.18514
       -1.04730
       -1.17144
       -1.22866
       -1.20655
       -1.15790
       -1.08788
       -1.10597
       -1.13334
       -1.10005
       -1.09566
       -1.17391
       -1.11389
       -1.08688
       -1.20340
       -1.07942
       -1.21395
       -1.24402
       -1.11867
       -1.26953
       -1.18792
       -1.21004
       -1.08502
       -1.16854
       -1.01421
       -1.26307
       -1.21900
       -1.25761
       -1.07028
       -1.21808
       -1.17202
       -1.23599
       -1.25282
       -1.11758
       -1.22745
       -1.17897
       -1.18867
       -1.18289
       -1.13129
       -1.06090
       -1.19041
       -1.11481
       -1.28344
       -1.12804
       -1.15289
       -1.15089
       -1.13847
       -1.26583
       -1.15555
       -1.08157
       -1.11237
       -1.10051
       -1.23152
       -1.14017
       -1.23529
       -1.24650
       -1.17122
       -1.11955
       -1.20902
       -1.14034
       -1.17305
       -1.09074
       -1.17325
       -1.24190
       -1.09670
       -1.02441
       -1.05851
       -1.07310
       -1.20817
       -1.22052
       -0.78540
       -1.08542
       -1.04936
       -1.10724
       -1.14285
       -1.11009
       -1.18987
       -1.21398
       -1.10654
       -1.16377
       -1.06037
       -1.17784
       -1.04586
       -1.18277
       -1.24660
       -1.02085
       -1.00053
       -1.17994
       -1.24367
       -0.98351
       -1.10261
       -1.10007
       -1.08582
       -1.04607
       -1.02793
       -1.11819
       -0.99084
       -1.22986
       -1.23590
       -1.20845
       -1.11691
       -1.05355
       -1.20056
       -0.98835
       -1.09092
       -1.16284
       -1.06486
       -1.07380
       -1.06923
       -1.01423
       -1.01180
       -1.06823
       -1.09152
       -1.10223
       -1.03858
       -1.00656
       -1.20220
       -1.11738
       -0.98080
       -1.15686
       -1.10624
       -1.02571
       -1.04841
       -1.08511
       -0.99216
       -1.18629
       -1.26643
       -1.15279
       -1.17426
       -1.08048
       -1.21844
       -1.15686
       -1.10428
       -1.10346
       -1.19664
       -1.17447
       -1.16391
       -1.14342
       -1.25376
       -1.21804
       -1.21259
       -1.21283
       -1.08097
       -1.16076
       -1.09979
       -1.19000
       -1.16558
       -1.18315
       -1.20193
       -1.16490
       -1.25996
       -1.14579
       -1.07315
       -0.99797
       -1.23938
       -1.07673
       -1.15933
       -1.14207
       -1.07933
       -1.03767
       -1.24417
       -1.04128
       -1.16076
       -1.25364
       -1.18923
       -1.15069
       -1.11948
       -1.09961
       -1.14562
       -1.05299
       -1.07513
       -1.17800
       -1.12933
       -1.08225
       -1.18529
       -1.11270
       -1.20119
       -1.24438
       -1.11042
       -1.25167
       -1.19902
       -1.25435
       -1.09876
       -1.14715
       -1.00832
       -1.23825
       -1.22854
       -1.22258
       -1.05110
       -1.25070
       -1.18582
       -1.23104
       -1.27408
       -1.10409
       -1.20559
       -1.19464
       -1.18197
       -1.14878
       -1.12643
       -1.06157
       -1.21762
       -1.09247
       -1.27859
       -1.10340
       -1.16208
       -1.15310
       -1.13951
       -1.29183
       -1.18034
       -1.08769
       -1.13844
       -1.05566
       -1.22098
       -1.13045
       -1.22396
       -1.27415
       -1.15858
       -1.10350
       -1.21324
       -1.14136
       -1.17130
       -1.08474
       -1.16035
       -1.23996
       -1.11388
       -1.04541
       -1.06001
       -1.10135
       -1.20075
       -1.22963
       -0.76044
       -1.08250
       -1.05174
       -1.09557
       -1.13040
       -1.09952
       -1.21589
       -1.24058
       -1.07465
       -1.13888
       -1.11557
       -1.15873
       -1.10948
       -1.17802
       -1.25505
       -1.03368
       -1.01627
       -1.17423
       -1.24427
       -0.96838
       -1.13640
       -1.10026
       -1.10908
       -1.04458
       -1.03188
       -1.11791
       -0.98693
       -1.19408
       -1.26345
       -1.20748
       -1.13738
       -1.06333
       -1.20838
       -1.00905
       -1.10034
       -1.17266
       -1.03474
       -1.06833
       -1.04167
       -1.02841
       -1.00250
       -1.05054
       -1.10908
       -1.06847
       -1.04562
       -1.04572
       -1.20592
       -1.08272
       -0.99034
       -1.12976
       -1.08999
       -1.03401
       -1.07446
       -1.10241
       -1.01714
       -1.20716
       -1.26760
       -1.16675
       -1.14301
       -1.05633
       -1.23697
       -1.14613
       -1.09936
       -1.12101
       -1.21550
       -1.18541
       -1.10766
       -1.14628
       -1.26034
       -1.19549
       -1.23615
       -1.18500
       -1.05796
       -1.15099
       -1.08129
       -1.17493
       -1.18520
       -1.21290
       -1.19041
       -1.17188
       -1.28641
       -1.12382
       -1.05586
       -1.01750
       -1.24357
       -1.10528
       -1.16901
       -1.11305
       -1.07265
       -1.01599
       -1.24396
       -1.05408
       -1.13962
       -1.24558
       -1.19144
       -1.15149
       -1.09893
       -1.07930
       -1.13176
       -1.04570
       -1.06833
       -1.18383
       -1.14429
       -1.04706
       -1.22348
       -1.12547
       -1.18016
       -1.20804
       -1.10944
       -1.27862
       -1.17658
       -1.23310
       -1.13658
       -1.13511
       -1.01541
       -1.24985
       -1.25058
       -1.25124
       -1.08920
       -1.24447
       -1.20509
       -1.26160
       -1.27608
       -1.12022
       -1.23242
       -1.19180
       -1.17553
       -1.15709
       -1.09021
       -1.07417
       -1.19818
       -1.08945
       -1.19020
       -1.08583
       -1.14167
       -1.19455
       -1.12749
       -1.28571
       -1.17787
       -1.09894
       -1.11400
       -1.06531
       -1.22604
       -1.11533
       -1.21743
       -1.26006
       -1.15642
       -1.11282
       -1.18654
       -1.11495
       -1.15324
       -1.05187
       -1.14626
       -1.22816
       -1.12639
       -1.03490
       -1.04413
       -1.07262
       -1.20551
       -1.21988
       -0.73092
       -1.05795
       -1.03997
       -1.10931
       -1.10746
       -1.10284
       -1.19453
       -1.23875
       -1.09946
       -1.12886
       -1.09464
       -1.16234
       -1.09859
       -1.17671
       -1.23433
       -1.02777
       -1.04430
       -1.15478
       -1.24189
       -0.98672
       -1.11612
       -1.09241
       -1.10333
       -1.04932
       -1.01949
       -1.13769
       -0.96049
       -1.17626
       -1.27174
       -1.18873
       -1.12728
       -1.05493
       -1.19019
       -1.01288
       -1.10600
       -1.16278
       -1.03656
       -1.04270
       -1.01265
       -1.07418
       -0.98049
       -1.06827
       -1.12500
       -1.09347
       -1.06841
       -1.04623
       -1.17965
       -1.05967
       -1.01082
       -1.11663
       -1.09481
       -1.02843
       -1.07670
       -1.11370
       -1.01176
       -1.21160
       -1.26200
       -1.16739
       -1.13293
       -1.08562
       -1.21927
       -1.15453
       -1.08781
       -1.10571
       -1.22641
       -1.21008
       -1.09316
       -1.16036
       -1.24227
       -1.15860
       -1.24227
       -1.19414
       -1.05177
       -1.15765
       -1.09788
       -1.16073
       -1.13866
       -1.20143
       -1.21026
       -1.15863
       -1.28116
       -1.13525
       -1.01296
       -1.03617
       -1.25232
       -1.08129
       -1.15371
       -1.13925
       -1.04602
       -1.02320
       -1.23190
       -1.12079
       -1.13944
       -1.26204
       -1.18644
       -1.18282
       -1.13028
       -1.09908
       -1.15605
       -1.05216
       -1.07296
       -1.15394
       -1.10600
       -1.03931
       -1.22457
       -1.11886
       -1.17115
       -1.21236
       -1.11868
       -1.24675
       -1.14354
       -1.23609
       -1.11020
       -1.11951
       -1.05744
       -1.24791
       -1.26144
       -1.20034
       -1.09795
       -1.23045
       -1.17094
       -1.27293
       -1.26832
       -1.10120
       -1.21507
       -1.19099
       -1.13106
       -1.17469
       -1.08956
       -1.04755
       -1.20426
       -1.05200
       -1.21606
       -1.09709
       -1.14936
       -1.18661
       -1.09440
       -1.28680
       -1.17121
       -1.09496
       -1.11799
       -1.05558
       -1.21927
       -1.11904
       -1.20118
       -1.26206
       -1.17490
       -1.12685
       -1.19263
       -1.10171
       -1.15163
       -1.05792
       -1.15888
       -1.25294
       -1.14366
       -1.04299
       -1.06086
       -1.05514
       -1.21220
       -1.26375
       -0.72390
       -1.07498
       -1.04185
       -1.10581
       -1.13361
       -1.10615
       -1.23566
       -1.26127
       -1.07596
       -1.10507
       -1.11023
       -1.17942
       -1.09709
       -1.15709
       -1.23572
       -1.02979
       -1.04975
       -1.16287
       -1.21284
       -0.99301
       -1.12421
       -1.11134
       -1.11113
       -1.05978
       -1.01716
       -1.11906
       -0.97095
       -1.18711
       -1.26477
       -1.16416
       -1.08831
       -1.04869
       -1.20556
       -1.02669
       -1.08996
       -1.16641
       -1.04114
       -1.05507
       -1.02011
       -1.05713
       -0.99022
       -1.07773
       -1.13811
       -1.09642
       -1.08144
       -1.06153
       -1.19056
       -1.07969
       -1.01770
       -1.13142
       -1.08497
       -1.01570
       -1.04248
       -1.10812
       -1.02111
       -1.19067
       -1.27896
       -1.16762
       -1.12260
       -1.09157
       -1.20329
       -1.14876
       -1.08904
       -1.11964
       -1.21392
       -1.20934
       -1.08175
       -1.13205
       -1.23783
       -1.16211
       -1.21306
       -1.22314
       -1.03539
       -1.18153
       -1.08898
       -1.18464
       -1.12518
       -1.19569
       -1.22908
       -1.16314
       -1.27380
       -1.14517
       -1.00708
       -0.99264
       -1.24030
       -1.07786
       -1.15672
       -1.15010
       -1.03662
       -1.04406
       -1.20874
       -1.12116
       -1.11575
       -1.26512
       -1.19290
       -1.16094
       -1.19745
       -1.07543
       -1.16590
       -1.04523
       -1.07524
       -1.16113
       -1.11849
       -1.04729
       -1.19935
       -1.10792
       -1.14755
       -1.22416
       -1.10510
       -1.23782
       -1.14801
       -1.21708
       -1.14358
       -1.09492
       -1.06982
       -1.22768
       -1.26512
       -1.19314
       -1.09338
       -1.20172
       -1.15275
       -1.26227
       -1.26997
       -1.08975
       -1.17148
       -1.19258
       -1.12632
       -1.17903
       -1.10684
       -1.08353
       -1.15249
       -1.06715
       -1.23525
       -1.09182
       -1.17635
       -1.18787
       -1.06580
       -1.31307
       -1.18665
       -1.10798
       -1.12141
       -1.05416
       -1.18892
       -1.12431
       -1.22263
       -1.24030
       -1.18582
       -1.15736
       -1.20157
       -1.09982
       -1.14799
       -1.05730
       -1.15244
       -1.22391
       -1.14554
       -1.08243
       -1.09909
       -1.08453
       -1.21678
       -1.27588
       -0.68204
       -1.05266
       -1.03160
       -1.10250
       -1.13574
       -1.11714
       -1.20077
       -1.26991
       -1.06347
       -1.11362
       -1.12003
       -1.18360
       -1.11459
       -1.16187
       -1.23133
       -0.97694
       -1.03272
       -1.14685
       -1.23601
       -0.97115
       -1.11280
       -1.11770
       -1.07950
       -1.07693
       -1.03266
       -1.11990
       -0.93682
       -1.20249
       -1.25050
       -1.20993
       -1.08089
       -1.06835
       -1.15444
       -1.00731
       -1.11853
       -1.16571
       -1.04356
       -1.05875
       -0.99039
       -1.06566
       -1.01266
       -1.07698
       -1.13435
       -1.11036
       -1.06015
       -1.05147
       -1.15727
       -1.07279
       -1.01155
       -1.14632
       -1.07051
       -1.03392
       -1.05628
       -1.11127
       -1.01869
       -1.19620
       -1.27897
       -1.15134
       -1.12893
       -1.10795
       -1.16005
       -1.15318
       -1.09023
       -1.09613
       -1.21322
       -1.19979
       -1.09631
       -1.10826
       -1.23591
       -1.15689
       -1.19157
       -1.19915
       -1.00727
       -1.16868
       -1.05137
       -1.19102
       -1.09726
       -1.21356
       -1.18658
       -1.15468
       -1.30240
       -1.14270
       -0.99451
       -1.00380
       -1.24029
       -1.07468
       -1.16675
       -1.15531
       -1.03554
       -1.05537
       -1.23782
       -1.13197
       -1.10916
       -1.26535
       -1.18840
       -1.17725
       -1.18685
       -1.12042
       -1.13522
       -1.04210
       -1.03515
       -1.17326
       -1.13305
       -1.07562
       -1.19284
       -1.09658
       -1.10451
       -1.24827
       -1.11118
       -1.23357
       -1.14671
       -1.21658
       -1.13812
       -1.09773
       -1.06014
       -1.20112
       -1.25249
       -1.18800
       -1.09073
       -1.20906
       -1.16600
       -1.27055
       -1.27929
       -1.10816
       -1.18324
       -1.19871
       -1.12754
       -1.18558
       -1.12124
       -1.07794
       -1.20092
       -1.07804
       -1.24173
       -1.10037
       -1.19201
       -1.19613
       -1.06452
       -1.27051
       -1.15211
       -1.14230
       -1.14386
       -1.03282
       -1.19049
       -1.12784
       -1.23226
       -1.22146
       -1.16585
       -1.08816
       -1.22350
       -1.11289
       -1.15875
       -1.05218
       -1.12235
       -1.23400
       -1.11074
       -1.04443
       -1.08761
       -1.10247
       -1.20125
       -1.26075
       -0.65994
       -1.04267
       -1.04161
       -1.10660
       -1.14060
       -1.14148
       -1.21451
       -1.25266
       -1.05734
       -1.11546
       -1.09059
       -1.18163
       -1.12588
       -1.15918
       -1.24601
       -0.99137
       -1.05732
       -1.13747
       -1.26212
       -0.96831
       -1.15504
       -1.11961
       -1.12034
       -1.10337
       -1.04104
       -1.11718
       -0.93394
       -1.17625
       -1.24651
       -1.21234
       -1.08358
       -1.09980
       -1.16195
       -1.02525
       -1.11200
       -1.16885
       -1.04072
       -1.04936
       -1.00161
       -1.06266
       -1.01571
       -1.08886
       -1.11640
       -1.11835
       -1.07393
       -1.06027
       -1.15480
       -1.06149
       -1.03000
       -1.15594
       -1.04945
       -0.98613
       -1.06112
       -1.10227
       -1.02282
       -1.21450
       -1.24136
       -1.16701
       -1.09634
       -1.08071
       -1.15837
       -1.15602
       -1.09845
       -1.06823
       -1.21370
       -1.15889
       -1.09076
       -1.11163
       -1.22135
       -1.13018
       -1.20762
       -1.21804
       -1.00805
       -1.22440
       -1.08430
       -1.22361
       -1.13634
       -1.21361
       -1.13649
       -1.12517
       -1.27053
       -1.16530
       -1.01036
       -1.00416
       -1.23782
       -1.13290
       -1.18510
       -1.15531
       -1.04141
       -1.07425
       -1.21266
       -1.13804
       -1.10107
       -1.25500
       -1.18790
       -1.19102
       -1.16963
       -1.11781
       -1.13513
       -1.05351
       -1.05710
       -1.16308
       -1.14267
       -1.07834
       -1.15925
       -1.07717
       -1.09967
       -1.24281
       -1.10707
       -1.24161
       -1.17358
       -1.20968
       -1.11465
       -1.10682
       -1.08340
       -1.19802
       -1.24307
       -1.20983
       -1.09876
       -1.22086
       -1.16436
       -1.23751
       -1.25562
       -1.11583
       -1.20208
       -1.19066
       -1.08805
       -1.17983
       -1.09849
       -1.09611
       -1.19246
       -1.08289
       -1.23339
       -1.08689
       -1.15931
       -1.18583
       -1.05352
       -1.27054
       -1.16868
       -1.15803
       -1.12185
       -1.02771
       -1.19213
       -1.13738
       -1.18172
       -1.25124
       -1.17309
       -1.11881
       -1.20139
       -1.08776
       -1.15252
       -1.03149
       -1.11482
       -1.23268
       -1.11054
       -1.03927
       -1.10328
       -1.09936
       -1.21090
       -1.26304
       -0.60376
       -1.08355
       -1.04176
       -1.11550
       -1.16373
       -1.12856
       -1.23250
       -1.26611
       -1.03564
       -1.10892
       -1.09082
       -1.19461
       -1.10152
       -1.17664
       -1.24529
       -0.97541
       -1.07280
       -1.11144
       -1.25296
       -0.97798
       -1.16674
       -1.11225
       -1.12591
       -1.11674
       -1.03716
       -1.07430
       -0.93238
       -1.18932
       -1.24019
       -1.23793
       -1.09109
       -1.09112
       -1.18037
       -1.06178
       -1.11257
       -1.12494
       -1.01722
       -1.00005
       -1.01287
       -1.06359
       -1.01733
       -1.10673
       -1.12418
       -1.09300
       -1.08453
       -1.06263
       -1.16518
       -1.07258
       -1.02982
       -1.15237
       -1.06323
       -0.95645
       -1.07063
       -1.09871
       -1.04394
       -1.18650
       -1.21072
       -1.15337
       -1.07724
       -1.09123
       -1.15372
       -1.18997
       -1.10073
       -1.07181
       -1.23988
       -1.15560
       -1.11506
       -1.11161
       -1.20476
       -1.12328
       -1.17809
       -1.19941
       -1.01781
       -1.21748
       -1.06370
       -1.23629
       -1.15753
       -1.19627
       -1.12170
       -1.12706
       -1.28021
       -1.14442
       -1.01662
       -1.00345
       -1.22079
       -1.12637
       -1.17472
       -1.18376
       -1.07110
       -1.10087
       -1.17607
       -1.14912
       -1.11850
       -1.23083
       -1.22068
       -1.16265
       -1.17134
       -1.14834
       -1.13747
       -1.05163
       -1.04375
       -1.15879
       -1.15992
       -1.12778
       -1.14510
       -1.04926
       -1.09874
       -1.23606
       -1.08885
       -1.24899
       -1.16186
       -1.19956
       -1.08273
       -1.11073
       -1.07451
       -1.19641
       -1.23281
       -1.22125
       -1.13460
       -1.20356
       -1.16071
       -1.22956
       -1.24626
       -1.11179
       -1.20932
       -1.17514
       -1.09454
       -1.16171
       -1.09800
       -1.07978
       -1.18789
       -1.05509
       -1.24630
       -1.13223
       -1.16067
       -1.17119
       -1.04170
       -1.27537
       -1.15408
       -1.15003
       -1.10254
       -1.02461
       -1.21895
       -1.10062
       -1.20535
       -1.25976
       -1.15374
       -1.12299
       -1.20323
       -1.09515
       -1.17013
       -1.05585
       -1.11804
       -1.23492
       -1.11365
       -1.04204
       -1.09655
       -1.06605
       -1.20092
       -1.25426
       -0.52226
       -1.07457
       -1.04273
       -1.11767
       -1.16890
       -1.12747
       -1.20172
       -1.23380
       -1.02106
       -1.10657
       -1.08100
       -1.18084
       -1.09324
       -1.14231
       -1.23463
       -0.98363
       -1.08853
       -1.14393
       -1.22151
       -1.01647
       -1.16563
       -1.10384
       -1.12267
       -1.11310
       -1.03948
       -1.08791
       -0.95393
       -1.17430
       -1.22696
       -1.23918
       -1.07218
       -1.05761
       -1.18952
       -1.05182
       -1.15044
       -1.11067
       -1.05496
       -0.99934
       -0.96464
       -1.04471
       -1.02558
       -1.09402
       -1.16066
       -1.04971
       -1.08447
       -1.08857
       -1.15936
       -1.08924
       -1.01468
       -1.13299
       -1.03375
       -0.91384
       -1.09381
       -1.13277
       -1.04150
       -1.21108
       -1.19908
       -1.12745
       -1.07799
       -1.10813
       -1.15314
       -1.17549
       -1.07908
       -1.07313
       -1.23439
       -1.17405
       -1.11736
       -1.12342
       -1.23286
       -1.13434
       -1.21568
       -1.19096
       -1.01426
       -1.17929
       -1.07947
       -1.23764
       -1.16201
       -1.17673
       -1.13494
       -1.13129
       -1.27684
       -1.13587
       -1.03584
       -1.00481
       -1.24589
       -1.13145
       -1.17805
       -1.19268
       -1.07636
       -1.09473
       -1.19064
       -1.12657
       -1.09481
       -1.21440
       -1.22214
       -1.19404
       -1.14155
       -1.13698
       -1.16339
       -1.03269
       -1.06175
       -1.15964
       -1.18271
       -1.12116
       -1.16921
       -1.03836
       -1.12482
       -1.22842
       -1.10719
       -1.23528
       -1.20497
       -1.17947
       -1.06844
       -1.10211
       -1.07277
       -1.20821
       -1.23197
       -1.19047
       -1.11425
       -1.19550
       -1.15537
       -1.22081
       -1.26869
       -1.13463
       -1.18912
       -1.16126
       -1.08596
       -1.18614
       -1.09746
       -1.06227
       -1.17834
       -1.04198
       -1.24676
       -1.09858
       -1.14823
       -1.19939
       -1.06704
       -1.27338
       -1.14953
       -1.13588
       -1.08739
       -0.98105
       -1.21084
       -1.12488
       -1.22807
       -1.25396
       -1.11603
       -1.11224
       -1.18210
       -1.07893
       -1.16170
       -1.02257
       -1.07707
       -1.21616
       -1.09357
       -1.04079
       -1.11521
       -1.05626
       -1.24718
       -1.25816
       -0.45328
       -1.06523
       -1.04961
       -1.06125
       -1.09393
       -1.13799
       -1.23752
       -1.25186
       -0.98353
       -1.12040
       -1.09152
       -1.15691
       -1.07422
       -1.13698
       -1.22583
       -0.96364
       -1.07237
       -1.14899
       -1.27912
       -1.07208
       -1.14149
       -1.10854
       -1.10456
       -1.10011
       -1.06855
       -1.05646
       -0.97033
       -1.16646
       -1.20691
       -1.23302
       -1.06925
       -1.07934
       -1.14936
       -1.03385
       -1.12570
       -1.07847
       -1.08792
       -1.00234
       -0.95285
       -1.05077
       -1.04247
       -1.07717
       -1.15761
       -1.03915
       -1.07705
       -1.09086
       -1.18592
       -1.08977
       -1.02575
       -1.14446
       -1.02397
       -0.92735
       -1.08835
       -1.11477
       -1.06131
       -1.20794
       -1.21715
       -1.15517
       -1.07682
       -1.08032
       -1.17069
       -1.17759
       -1.11514
       -1.06406
       -1.22556
       -1.18010
       -1.13640
       -1.11855
       -1.21452
       -1.13540
       -1.19180
       -1.19396
       -1.02769
       -1.16166
       -1.06924
       -1.21572
       -1.18641
       -1.17904
       -1.14619
       -1.17512
       -1.26610
       -1.15747
       -1.03588
       -1.02291
       -1.26081
       -1.11709
       -1.20006
       -1.20213
       -1.07008
       -1.08637
       -1.19272
       -1.10425
       -1.11232
       -1.21091
       -1.23755
       -1.19766
       -1.14621
       -1.11578
       -1.15924
       -1.02488
       -1.03506
       -1.16091
       -1.14489
       -1.12918
       -1.18491
       -1.04888
       -1.10784
       -1.20677
       -1.12107
       -1.22690
       -1.18799
       -1.17817
       -1.07661
       -1.12762
       -1.06025
       -1.18325
       -1.21784
       -1.23130
       -1.12528
       -1.16542
       -1.15619
       -1.19285
       -1.27578
       -1.16036
       -1.19282
       -1.16042
       -1.09907
       -1.15805
       -1.11908
       -1.05672
       -1.18907
       -1.06455
       -1.21917
       -1.08474
       -1.16199
       -1.21567
       -1.07003
       -1.27588
       -1.13309
       -1.13780
       -1.09508
       -0.99035
       -1.24226
       -1.09144
       -1.23083
       -1.24467
       -1.12863
       -1.12620
       -1.19200
       -1.07790
       -1.17250
       -1.04576
       -1.11436
       -1.20954
       -1.12968
       -1.04772
       -1.11710
       -1.08093
       -1.24978
       -1.30776
       -0.38809
       -1.05845
       -1.05772
       -1.03909
       -1.08572
       -1.12932
       -1.22268
       -1.27433
       -0.96433
       -1.09645
       -1.09865
       -1.16891
       -1.09704
       -1.13624
       -1.19716
       -0.95383
       -1.07777
       -1.15855
       -1.29558
       -1.08019
       -1.14142
       -1.09948
       -1.15021
       -1.08404
       -1.05029
       -1.03110
       -0.97393
       -1.16286
       -1.21884
       -1.22163
       -1.06416
       -1.07601
       -1.14474
       -1.00616
       -1.13781
       -1.06947
       -1.07675
       -0.99700
       -0.96978
       -1.04032
       -1.07704
       -1.09306
       -1.18549
       -1.03349
       -1.07203
       -1.07880
       -1.18948
       -1.07911
       -1.02359
       -1.13717
       -1.04361
       -0.92495
       -1.08991
       -1.10555
       -1.03675
       -1.17274
       -1.23005
       -1.13858
       -1.08203
       -1.08754
       -1.16716
       -1.17544
       -1.12430
       -1.05707
       -1.25231
       -1.18884
       -1.14031
       -1.07531
       -1.25205
       -1.11954
       -1.20557
       -1.21228
       -1.02616
       -1.17310
       -1.07312
       -1.21708
       -1.16526
       -1.16442
       -1.15029
       -1.17174
       -1.28772
       -1.15851
       -1.00405
       -1.00992
       -1.22642
       -1.11845
       -1.16899
       -1.21000
       -1.07808
       -1.10646
       -1.19139
       -1.08931
       -1.09367
       -1.18973
       -1.24612
       -1.21432
       -1.13739
       -1.10518
       -1.19333
       -1.03373
       -1.08746
       -1.19584
       -1.13351
       -1.13281
       -1.18614
       -1.02726
       -1.08213
       -1.21153
       -1.13828
       -1.21330
       -1.19242
       -1.20359
       -1.06933
       -1.14077
       -1.10743
       -1.18641
       -1.20025
       -1.20452
       -1.11725
       -1.16035
       -1.16476
       -1.17435
       -1.24777
       -1.13326
       -1.18171
       -1.17415
       -1.10244
       -1.15505
       -1.10358
       -1.08713
       -1.20591
       -1.08539
       -1.22452
       -1.09619
       -1.14290
       -1.21952
       -1.05166
       -1.28276
       -1.13375
       -1.12417
       -1.09977
       -0.98701
       -1.20815
       -1.08232
       -1.24128
       -1.24042
       -1.10764
       -1.14235
       -1.18182
       -1.08878
       -1.14722
       -1.04660
       -1.14439
       -1.21507
       -1.10183
       -1.04506
       -1.12570
       -1.08428
       -1.23393
       -1.29474
       -0.29534
       -1.04161
       -1.04981
       -1.02486
       -1.10234
       -1.11760
       -1.21856
       -1.23271
       -0.98787
       -1.06787
       -1.07527
       -1.20282
       -1.07233
       -1.13999
       -1.15906
       -0.96345
       -1.09194
       -1.16242
       -1.31766
       -1.09685
       -1.14432
       -1.11376
       -1.10385
       -1.08100
       -1.04250
       -1.02841
       -0.95547
       -1.18741
       -1.23124
       -1.24457
       -1.08500
       -1.07124
       -1.15118
       -0.99903
       -1.14422
       -1.10571
       -1.05392
       -0.98846
       -0.98108
       -1.04366
       -1.05340
       -1.06852
       -1.15387
       -1.05603
       -1.08134
       -1.01379
       -1.18299
       -1.09006
       -0.98763
       -1.11519
       -1.04711
       -0.93266
       -1.08984
       -1.08488
       -1.01530
       -1.19384
       -1.24605
       -1.16346
       -1.10687
       -1.09235
       -1.14865
       -1.14862
       -1.13069
       -1.06348
       -1.23467
       -1.16514
       -1.12891
       -1.06373
       -1.22577
       -1.14066
       -1.19383
       -1.22549
       -1.00704
       -1.17781
       -1.11182
       -1.21722
       -1.15384
       -1.16937
       -1.15119
       -1.20642
       -1.28194
       -1.18663
       -1.00628
       -1.04107
       -1.25191
       -1.11545
       -1.17880
       -1.21689
       -1.09804
       -1.07548
       -1.18405
       -1.08667
       -1.07182
       -1.20809
       -1.24742
       -1.17916
       -1.13114
       -1.09430
       -1.18207
       -1.06694
       -1.11500
       -1.20428
       -1.12009
       -1.13081
       -1.19917
       -1.05630
       -1.09020
       -1.22051
       -1.14850
       -1.20086
       -1.21258
       -1.21224
       -1.04791
       -1.13750
       -1.07892
       -1.21525
       -1.19941
       -1.19582
       -1.10861
       -1.15482
       -1.17556
       -1.19973
       -1.23279
       -1.09570
       -1.17459
       -1.18934
       -1.08886
       -1.16909
       -1.07993
       -1.10555
       -1.17287
       -1.09826
       -1.23147
       -1.08888
       -1.17022
       -1.23793
       -1.02158
       -1.26944
       -1.14758
       -1.10498
       -1.08328
       -0.99815
       -1.21384
       -1.09314
       -1.21541
       -1.26100
       -1.12848
       -1.12398
       -1.18398
       -1.07369
       -1.15333
       -1.05903
       -1.16089
       -1.21591
       -1.08862
       -1.04811
       -1.11687
       -1.05087
       -1.22996
       -1.31828
       -0.21665
       -1.01198
       -1.05146
       -1.03526
       -1.09836
       -1.09947
       -1.22812
       -1.23049
       -0.98566
       -1.08086
       -1.05634
       -1.19058
       -1.10396
       -1.11609
       -1.16485
       -0.97194
       -1.09162
       -1.14616
       -1.29924
       -1.08229
       -1.10302
       -1.09989
       -1.09159
       -1.08851
       -1.04590
       -1.04187
       -0.96174
       -1.17085
       -1.23119
       -1.23973
       -1.06865
       -1.05520
       -1.16070
       -1.00711
       -1.15443
       -1.13655
       -1.05589
       -0.98540
       -0.95226
       -1.04932
       -1.05436
       -1.07628
       -1.13099
       -1.07911
       -1.07972
       -1.03783
       -1.19161
       -1.06028
       -0.97886
       -1.11128
       -1.04389
       -0.91474
       -1.11103
       -1.07265
       -0.99628
       -1.15403
       -1.22480
       -1.18010
       -1.11460
       -1.11395
       -1.15384
       -1.12880
       -1.13620
       -1.04941
       -1.22271
       -1.14659
       -1.13266
       -1.08858
       -1.23643
       -1.13095
       -1.18805
       -1.21223
       -1.02521
       -1.16293
       -1.10329
       -1.19199
       -1.17469
       -1.14089
       -1.15278
       -1.21992
       -1.27036
       -1.19789
       -1.02173
       -1.03056
       -1.20279
       -1.15107
       -1.15291
       -1.21248
       -1.08688
       -1.04183
       -1.17970
       -1.12149
       -1.06623
       -1.22922
       -1.24519
       -1.15335
       -1.12446
       -1.08971
       -1.16358
       -1.06874
       -1.13986
       -1.19542
       -1.12733
       -1.13927
       -1.23945
       -1.04491
       -1.11830
       -1.23428
       -1.12997
       -1.22449
       -1.20896
       -1.19380
       -1.00768
       -1.10039
       -1.04446
       -1.22429
       -1.23324
       -1.21750
       -1.10636
       -1.14669
       -1.13629
       -1.21384
       -1.24169
       -1.09267
       -1.20259
       -1.17006
       -1.10489
       -1.19849
       -1.09891
       -1.08642
       -1.16298
       -1.06979
       -1.23857
       -1.07157
       -1.16120
       -1.22227
       -0.99434
       -1.28876
       -1.13932
       -1.10473
       -1.08829
       -0.96976
       -1.21092
       -1.08384
       -1.24386
       -1.22376
       -1.11502
       -1.12586
       -1.19965
       -1.07987
       -1.16311
       -1.07022
       -1.15160
       -1.22611
       -1.06405
       -1.06941
       -1.12300
       -1.05873
       -1.24342
       -1.30723
       -0.12079
       -0.99671
       -1.07429
       -1.02301
       -1.11923
       -1.12961
       -1.23078
       -1.25678
       -0.98949
       -1.08861
       -1.05932
       -1.19165
       -1.06487
       -1.13388
       -1.17771
       -0.90042
       -1.08204
       -1.15867
       -1.29310
       -1.09690
       -1.11550
       -1.08473
       -1.10727
       -1.11106
       -1.05369
       -1.02704
       -0.95673
       -1.17108
       -1.20903
       -1.21787
       -1.06810
       -1.04787
       -1.15813
       -1.00431
       -1.12258
       -1.09476
       -1.01723
       -0.95882
       -0.95420
       -1.05304
       -1.04845
       -1.07764
       -1.12615
       -1.09434
       -1.04659
       -1.04136
       -1.18373
       -1.03879
       -0.98779
       -1.10535
       -1.05161
       -0.90286
       -1.09204
       -1.07308
       -0.97871
       -1.14893
       -1.20878
       -1.18156
       -1.07185
       -1.11061
       -1.14414
       -1.13745
       -1.13683
       -1.06603
       -1.20953
       -1.13532
       -1.13393
       -1.12075
       -1.26696
       -1.11398
       -1.19371
       -1.20219
       -1.02706
       -1.17819
       -1.11606
       -1.16924
       -1.18139
       -1.13322
       -1.15659
       -1.20889
       -1.26891
       -1.18834
       -1.03135
       -1.01294
       -1.22133
       -1.14817
       -1.14264
       -1.19019
       -1.08649
       -1.01636
       -1.18371
       -1.14042
       -1.06806
       -1.23074
       -1.23886
       -1.17501
       -1.13554
       -1.09662
       -1.17058
       -1.04765
       -1.11587
       -1.17953
       -1.13797
       -1.12850
       -1.23849
       -1.06439
       -1.09566
       -1.20922
       -1.14731
       -1.24325
       -1.20057
       -1.19003
       -1.03204
       -1.11238
       -1.02254
       -1.27565
       -1.25214
       -1.23024
       -1.12482
       -1.15194
       -1.13559
       -1.22419
       -1.22339
       -1.09912
       -1.18490
       -1.15921
       -1.14185
       -1.18928
       -1.09097
       -1.10619
       -1.15216
       -1.05282
       -1.22893
       -1.08422
       -1.15420
       -1.23638
       -1.02258
       -1.26479
       -1.13653
       -1.11174
       -1.07654
       -0.97592
       -1.20177
       -1.11299
       -1.23220
       -1.21422
       -1.11372
       -1.11182
       -1.18785
       -1.06447
       -1.18219
       -1.07091
       -1.16479
       -1.21039
       -1.05458
       -1.05735
       -1.09595
       -1.05748
       -1.21417
       -1.27189
       -0.06629
       -1.00121
       -1.05949
       -1.03301
       -1.12594
       -1.13409
       -1.19087
       -1.26581
       -0.97756
       -1.11903
       -1.02907
       -1.18410
       -1.09628
       -1.17158
       -1.19345
       -0.90526
       -1.06859
       -1.13927
       -1.30359
       -1.05177
       -1.10144
       -1.09310
       -1.11293
       -1.12508
       -1.05037
       -1.04109
       -0.94474
       -1.18157
       -1.21191
       -1.20408
       -1.09334
       -1.09358
       -1.14121
       -1.02336
       -1.09012
       -1.11813
       -1.02726
       -0.92449
       -0.95744
       -1.05665
       -1.02898
       -1.08019
       -1.10020
       -1.10110
       -1.04547
       -1.05925
       -1.19515
       -1.04654
       -0.99963
       -1.10819
       -1.07248
       -0.88455
       -1.07845
       -1.07870
       -0.99214
       -1.15858
       -1.21371
       -1.19214
       -1.04868
       -1.13182
       -1.17512
       -1.13090
       -1.12755
       -1.05263
       -1.20153
       -1.17179
       -1.11494
       -1.13119
       -1.25133
       -1.11697
       -1.19931
       -1.19394
       -1.04315
       -1.17851
       -1.08932
       -1.19129
       -1.16000
       -1.13397
       -1.16873
       -1.17305
       -1.24956
       -1.18667
       -1.00686
       -1.05272
       -1.21937
       -1.14789
       -1.16471
       -1.22115
       -1.05074
       -1.01740
       -1.17246
       -1.16192
       -1.11793
       -1.21750
       -1.21840
       -1.18281
       -1.11997
       -1.07899
       -1.20049
       -1.05647
       -1.11760
       -1.18301
       -1.15373
       -1.11426
       -1.23176
       -1.04802
       -1.09432
       -1.18215
       -1.12071
       -1.25756
       -1.19759
       -1.17810
       -1.03178
       -1.12799
       -1.03404
       -1.27397
       -1.24172
       -1.22334
       -1.10512
       -1.12083
       -1.12790
       -1.26633
       -1.27546
       -1.07002
       -1.19135
       -1.19055
       -1.15868
       -1.18751
       -1.10916
       -1.12594
       -1.15768
       -1.06182
       -1.22249
       -1.05784
       -1.15048
       -1.26975
       -1.04493
       -1.26564
       -1.13076
       -1.13974
       -1.09316
       -0.97955
       -1.16885
       -1.12366
       -1.25555
       -1.23330
       -1.13703
       -1.11348
       -1.17047
       -1.06509
       -1.16487
       -1.07146
       -1.16304
       -1.22650
       -1.04703
       -1.03554
       -1.07849
       -1.07286
       -1.18574
       -1.29697
       -0.05275
       -1.01187
       -1.09095
       -1.05478
       -1.14753
       -1.09324
       -1.20458
       -1.23782
       -0.98870
       -1.10432
       -1.01439
       -1.14817
       -1.09880
       -1.17435
       -1.18345
       -0.89575
       -1.04889
       -1.15647
       -1.25694
       -1.04103
       -1.13181
       -1.08763
       -1.09854
       -1.12330
       -1.05631
       -1.04013
       -0.93790
       -1.19455
       -1.23500
       -1.23121
       -1.07035
       -1.08923
       -1.13559
       -1.03671
       -1.13356
       -1.11925
       -1.03464
       -0.93848
       -0.94527
       -1.05756
       -1.01266
       -1.06819
       -1.07374
       -1.11032
       -1.03640
       -1.03848
       -1.19047
       -1.10529
       -1.00014
       -1.14224
       -1.06918
       -0.87055
       -1.04012
       -1.11010
       -0.97410
       -1.17838
       -1.23643
       -1.20531
       -1.06288
       -1.15597
       -1.17992
       -1.10483
       -1.12706
       -1.03821
       -1.20872
       -1.17897
       -1.11426
       -1.11926
       -1.24146
       -1.09448
       -1.18695
       -1.18180
       -1.05394
       -1.18341
       -1.09988
       -1.20773
       -1.14563
       -1.12524
       -1.16733
       -1.19548
       -1.23026
       -1.17707
       -0.99915
       -1.06106
       -1.23407
       -1.16986
       -1.18267
       -1.21238
       -1.05852
       -1.02158
       -1.18809
       -1.13175
       -1.13273
       -1.21231
       -1.23845
       -1.17220
       -1.09573
       -1.08861
       -1.17981
       -1.03966
       -1.10326
       -1.16759
       -1.16200
       -1.06276
       -1.26022
       -1.05206
       -1.11532
       -1.20235
       -1.11149
       -1.26689
       -1.17478
       -1.19343
       -1.02850
       -1.13261
       -1.03630
       -1.25609
       -1.23006
       -1.23312
       -1.12276
       -1.13163
       -1.16277
       -1.25326
       -1.28784
       -1.07482
       -1.19791
       -1.18556
       -1.15233
       -1.19412
       -1.06859
       -1.10822
       -1.19678
       -1.07211
       -1.24551
       -1.05108
       -1.15446
       -1.27743
       -1.03405
       -1.25626
       -1.14313
       -1.12228
       -1.10347
       -0.99545
       -1.17014
       -1.15181
       -1.21199
       -1.23583
       -1.15130
       -1.09452
       -1.17871
       -1.08013
       -1.16099
       -1.07048
       -1.15309
       -1.22294
       -1.05768
       -1.02189
       -1.09332
       -1.05013
       -1.20237
       -1.30794
       -0.04658
       -1.02045
       -1.11025
       -1.06782
       -1.17862
       -1.09272
       -1.20622
       -1.24138
       -0.99525
       -1.12062
       -1.01334
       -1.16007
       -1.11103
       -1.17401
       -1.18535
       -0.91079
       -1.03114
       -1.14953
       -1.27296
       -1.03869
       -1.12041
       -1.10247
       -1.11043
       -1.08931
       -1.04789
       -1.00627
       -0.92836
       -1.15054
       -1.26028
       -1.19991
       -1.09383
       -1.08216
       -1.12281
       -1.05322
       -1.11383
       -1.14524
       -1.04353
       -0.94690
       -0.94087
       -1.06974
       -1.02053
       -1.08203
       -1.03562
       -1.08749
       -1.06078
       -1.01664
       -1.19217
       -1.11823
       -0.99454
       -1.11528
       -1.06435
       -0.90971
       -1.04918
       -1.12667
       -0.99739
       -1.18695
       -1.23066
       -1.17578
       -1.07389
       -1.14282
       -1.17599
       -1.10675
       -1.11086
       -1.05584
       -1.21747
       -1.15259
       -1.13811
       -1.11721
       -1.19940
       -1.12097
       -1.19775
       -1.19978
       -1.06079
       -1.22429
       -1.09510
       -1.19475
       -1.13618
       -1.13879
       -1.15722
       -1.18381
       -1.21340
       -1.19113
       -1.02088
       -1.05848
       -1.24977
       -1.18182
       -1.17799
       -1.24481
       -1.06566
       -1.00074
       -1.18420
       -1.11171
       -1.12954
       -1.22083
       -1.20367
       -1.21094
       -1.10872
       -1.09090
       -1.20095
       -1.02366
       -1.06825
       -1.14360
       -1.15143
       -1.07295
       -1.25917
       -1.05284
       -1.09210
       -1.18631
       -1.11856
       -1.26197
       -1.14274
       -1.15576
       -1.03309
       -1.15887
       -1.02576
       -1.26688
       -1.22216
       -1.21055
       -1.12062
       -1.16793
       -1.15910
       -1.28211
       -1.28426
       -1.09573
       -1.19444
       -1.20442
       -1.17407
       -1.21505
       -1.06354
       -1.06899
       -1.18068
       -1.05001
       -1.24867
       -1.04573
       -1.16518
       -1.26772
       -1.00397
       -1.23929
       -1.13332
       -1.14481
       -1.12685
       -1.01638
       -1.17273
       -1.13684
       -1.16872
       -1.23770
       -1.12115
       -1.08495
       -1.19382
       -1.08935
       -1.16604
       -1.06545
       -1.16313
       -1.18195
       -1.06901
       -1.02296
       -1.12352
       -1.07025
       -1.20004
       -1.32666
       -0.05152
       -1.03104
       -1.12579
       -1.08314
       -1.15982
       -1.11039
       -1.19960
       -1.23839
       -0.99750
       -1.12753
       -1.00663
       -1.19132
       -1.09371
       -1.15932
       -1.15973
       -0.94663
       -1.02802
       -1.14665
       -1.24470
       -1.03675
       -1.14321
       -1.09444
       -1.09944
       -1.08575
       -1.03189
       -1.02027
       -0.91071
       -1.13812
       -1.23400
       -1.18043
       -1.10422
       -1.09758
       -1.10390
       -1.06080
       -1.09522
       -1.12211
       -1.04277
       -0.95506
       -0.91606
       -1.05376
       -1.00421
       -1.07426
       -1.05246
       -1.08876
       -1.07971
       -1.03091
       -1.22233
       -1.09186
       -1.00151
       -1.12218
       -1.01875
       -0.91714
       -1.05968
       -1.12270
       -0.96391
       -1.14296
       -1.23977
       -1.15807
       -1.07043
       -1.12773
       -1.19693
       -1.12186
       -1.10591
       -1.05370
       -1.21869
       -1.19082
       -1.13965
       -1.12238
       -1.20505
       -1.14358
       -1.18580
       -1.19352
       -1.08692
       -1.22144
       -1.09183
       -1.19248
       -1.13520
       -1.12841
       -1.14303
       -1.15039
       -1.18771
       -1.19314
       -1.05475
       -1.03307
       -1.23460
       -1.21236
       -1.18107
       -1.23822
       -1.07169
       -1.03927
       -1.19369
       -1.12329
       -1.13197
       -1.23759
       -1.18680
       -1.19651
       -1.07875
       -1.09031
       -1.19879
       -1.02664
       -1.07447
       -1.12230
       -1.14924
       -1.05682
       -1.28737
       -1.04991
       -1.10692
       -1.17849
       -1.09578
       -1.24679
       -1.12946
       -1.13502
       -1.04639
       -1.12394
       -1.03341
       -1.27708
       -1.22283
       -1.19180
       -1.10732
       -1.12763
       -1.12330
       -1.28886
       -1.27817
       -1.11067
       -1.19548
       -1.19258
       -1.17300
       -1.20140
       -1.06103
       -1.10009
       -1.20127
       -1.06285
       -1.24914
       -1.04001
       -1.16182
       -1.19727
       -0.98166
       -1.26476
       -1.15764
       -1.12130
       -1.10434
       -1.01164
       -1.17881
       -1.16505
       -1.16248
       -1.21893
       -1.12974
       -1.08135
       -1.16716
       -1.08268
       -1.13901
       -1.06959
       -1.18076
       -1.18374
       -1.03226
       -1.01160
       -1.10226
       -1.09240
       -1.18765
       -1.29602
       -0.03331
       -1.01512
       -1.12438
       -1.04937
       -1.13625
       -1.14147
       -1.18348
       -1.24371
       -0.98925
       -1.12346
       -1.00407
       -1.17372
       -1.08664
       -1.15044
       -1.17552
       -1.00438
       -1.00225
       -1.14968
       -1.25893
       -1.01453
       -1.11537
       -1.10728
       -1.09359
       -1.05236
       -1.03291
       -1.01758
       -0.92991
       -1.17352
       -1.24441
       -1.17364
       -1.11851
       -1.10891
       -1.10125
       -1.05416
       -1.08416
       -1.15908
       -1.05039
       -0.95925
       -0.91447
       -1.03163
       -0.95345
       -1.05686
       -1.08472
       -1.09881
       -1.09613
       -1.01878
       -1.18187
       -1.09096
       -0.98205
       -1.08684
       -0.96615
       -0.93350
       -1.06030
       -1.10822
       -0.98565
       -1.16990
       -1.23485
       -1.16092
       -1.09540
       -1.12790
       -1.19992
       -1.14800
       -1.07087
       -1.03371
       -1.22285
       -1.18901
       -1.14073
       -1.12312
       -1.20677
       -1.14385
       -1.18006
       -1.19259
       -1.09098
       -1.21736
       -1.12596
       -1.17359
       -1.13024
       -1.10038
       -1.13685
       -1.17338
       -1.21562
       -1.18718
       -1.05925
       -1.06064
       -1.24084
       -1.19617
       -1.17105
       -1.24804
       -1.09543
       -1.03311
       -1.19994
       -1.11630
       -1.14425
       -1.21726
       -1.17789
       -1.20183
       -1.07455
       -1.10310
       -1.18591
       -1.04999
       -1.09276
       -1.15028
       -1.12679
       -1.09113
       -1.25230
       -1.05781
       -1.10790
       -1.20393
       -1.10316
       -1.27399
       -1.14971
       -1.12076
       -1.05703
       -1.10540
       -1.02541
       -1.29324
       -1.21199
       -1.20238
       -1.08683
       -1.13685
       -1.13751
       -1.26950
       -1.22680
       -1.12742
       -1.20760
       -1.20534
       -1.18021
       -1.18691
       -1.08043
       -1.10006
       -1.20246
       -1.07903
       -1.25869
       -1.04761
       -1.15844
       -1.21251
       -0.96541
       -1.26885
       -1.14922
       -1.12501
       -1.11536
       -1.01615
       -1.19199
       -1.15254
       -1.18722
       -1.21603
       -1.13754
       -1.08021
       -1.14970
       -1.06047
       -1.12954
       -1.05338
       -1.14547
       -1.20820
       -1.06850
       -1.01558
       -1.09366
       -1.06996
       -1.20857
       -1.28901
       -0.06879
       -1.04186
       -1.12214
       -1.01653
       -1.13448
       -1.14530
       -1.16669
       -1.22463
       -0.95917
       -1.12859
       -1.03059
       -1.16542
       -1.12071
       -1.13266
       -1.18894
       -1.00041
       -0.98806
       -1.12177
       -1.26993
       -1.00411
       -1.11125
       -1.10035
       -1.05888
       -1.05497
       -1.01229
       -0.99317
       -0.93164
       -1.17131
       -1.25265
       -1.17101
       -1.08195
       -1.05327
       -1.09099
       -1.04429
       -1.09102
       -1.17009
       -1.07096
       -0.93596
       -0.93499
       -1.01269
       -0.93556
       -1.04245
       -1.08182
       -1.12231
       -1.08090
       -1.00695
       -1.20651
       -1.10257
       -0.96274
       -1.08100
       -0.96834
       -0.95239
       -1.06575
       -1.14087
       -1.00050
       -1.17885
       -1.26059
       -1.13443
       -1.08222
       -1.10359
       -1.20827
       -1.13550
       -1.07590
       -1.02834
       -1.24812
       -1.21083
       -1.16794
       -1.14210
       -1.21033
       -1.14341
       -1.19367
       -1.18256
       -1.08485
       -1.20177
       -1.14841
       -1.14385
       -1.13600
       -1.10437
       -1.14465
       -1.16911
       -1.23769
       -1.14961
       -1.06306
       -1.08605
       -1.21947
       -1.16743
       -1.18933
       -1.23020
       -1.11979
       -1.02246
       -1.18286
       -1.12161
       -1.14311
       -1.21164
       -1.20758
       -1.17312
       -1.05846
       -1.06235
       -1.18525
       -1.00821
       -1.07489
       -1.16859
       -1.12816
       -1.07726
       -1.22073
       -1.04885
       -1.10416
       -1.21021
       -1.11385
       -1.29396
       -1.15851
       -1.14710
       -1.06035
       -1.13504
       -1.01515
       -1.29872
       -1.20790
       -1.18881
       -1.08983
       -1.14369
       -1.15572
       -1.27632
       -1.24724
       -1.11142
       -1.18176
       -1.22691
       -1.16941
       -1.17154
       -1.08575
       -1.10561
       -1.18896
       -1.08704
       -1.21593
       -1.05462
       -1.16345
       -1.19708
       -0.98216
       -1.26888
       -1.14473
       -1.12077
       -1.13416
       -1.01491
       -1.21616
       -1.16817
       -1.16767
       -1.25359
       -1.12518
       -1.11829
       -1.15556
       -1.05326
       -1.10991
       -1.05977
       -1.14521
       -1.23317
       -1.07130
       -1.00543
       -1.07258
       -1.05537
       -1.23322
       -1.25041
       -0.06973
       -1.06140
       -1.10988
       -1.02015
       -1.09953
       -1.15308
       -1.15546
       -1.21372
       -0.96390
       -1.12348
       -1.03556
       -1.13662
       -1.09071
       -1.11550
       -1.20950
       -1.04322
       -1.01351
       -1.12260
       -1.25940
       -1.01108
       -1.11438
       -1.08922
       -1.06888
       -1.06342
       -1.01487
       -1.01046
       -0.91884
       -1.17971
       -1.25763
       -1.17426
       -1.10241
       -1.06911
       -1.09374
       -1.00693
       -1.09221
       -1.16903
       -1.09031
       -0.92333
       -0.96984
       -1.00468
       -0.92847
       -1.03701
       -1.09276
       -1.10944
       -1.08629
       -1.03415
       -1.18660
       -1.08265
       -0.97671
       -1.12497
       -0.99267
       -0.98457
       -1.07763
       -1.16179
       -1.00258
       -1.19760
       -1.23723
       -1.13166
       -1.07145
       -1.07386
       -1.19992
       -1.14207
       -1.05717
       -1.05845
       -1.23842
       -1.20818
       -1.16898
       -1.12643
       -1.20899
       -1.14044
       -1.16785
       -1.19780
       -1.11192
       -1.18565
       -1.11945
       -1.12869
       -1.14243
       -1.11694
       -1.15878
       -1.16250
       -1.21037
       -1.13694
       -1.08387
       -1.10440
       -1.21585
       -1.15971
       -1.19433
       -1.21345
       -1.13959
       -1.01767
       -1.21397
       -1.13286
       -1.15310
       -1.21664
       -1.19148
       -1.17584
       -1.07578
       -1.04780
       -1.19221
       -1.00714
       -1.07634
       -1.16698
       -1.11894
       -1.10806
       -1.23710
       -1.08105
       -1.10617
       -1.22136
       -1.13699
       -1.27700
       -1.13574
       -1.17940
       -1.08718
       -1.12167
       -0.99350
       -1.30257
       -1.20883
       -1.22259
       -1.10374
       -1.15826
       -1.15999
       -1.26730
       -1.21541
       -1.09927
       -1.16487
       -1.19153
       -1.16341
       -1.17850
       -1.07459
       -1.11189
       -1.19290
       -1.06728
       -1.21248
       -1.09072
       -1.18058
       -1.19546
       -0.96240
       -1.27861
       -1.14838
       -1.12204
       -1.09880
       -1.01325
       -1.21569
       -1.12153
       -1.18715
       -1.23491
       -1.17868
       -1.12132
       -1.16802
       -1.04461
       -1.12451
       -1.07334
       -1.17008
       -1.23693
       -1.07560
       -1.01500
       -1.10721
       -1.03827
       -1.23633
       -1.26355
       -0.07928
       -1.03560
       -1.09996
       -1.02823
       -1.08083
       -1.17398
       -1.14377
       -1.21799
       -0.96750
       -1.10930
       -1.02646
       -1.15402
       -1.07670
       -1.12982
       -1.18858
       -1.06607
       -1.03242
       -1.10928
       -1.23465
       -1.02648
       -1.12015
       -1.08942
       -1.05537
       -1.08526
       -1.01693
       -0.98781
       -0.92528
       -1.22758
       -1.23574
       -1.18630
       -1.10340
       -1.08795
       -1.10400
       -1.02718
       -1.08751
       -1.15012
       -1.08588
       -0.94218
       -0.94808
       -1.02591
       -0.92536
       -1.02399
       -1.06856
       -1.10814
       -1.10015
       -1.02546
       -1.19796
       -1.07302
       -0.97991
       -1.10303
       -1.00293
       -0.98242
       -1.09041
       -1.15509
       -0.99848
       -1.16599
       -1.26694
       -1.13266
       -1.07351
       -1.06376
       -1.18830
       -1.12739
       -1.07443
       -1.08085
       -1.23936
       -1.20252
       -1.15819
       -1.13140
       -1.17853
       -1.17777
       -1.19304
       -1.21299
       -1.12728
       -1.18276
       -1.11486
       -1.13593
       -1.11712
       -1.12836
       -1.14900
       -1.15735
       -1.23548
       -1.11349
       -1.08050
       -1.06982
       -1.19276
       -1.13883
       -1.16296
       -1.19513
       -1.12819
       -1.01301
       -1.19548
       -1.12921
       -1.14753
       -1.21343
       -1.21244
       -1.18606
       -1.05320
       -1.05587
       -1.16002
       -1.00393
       -1.08384
       -1.16691
       -1.10652
       -1.11762
       -1.19637
       -1.08173
       -1.12391
       -1.18379
       -1.15202
       -1.24034
       -1.13937
       -1.21339
       -1.08920
       -1.12849
       -0.97835
       -1.26553
       -1.21187
       -1.21991
       -1.07367
       -1.13455
       -1.16702
       -1.24894
       -1.23236
       -1.08936
       -1.20753
       -1.17982
       -1.14189
       -1.17177
       -1.05506
       -1.10140
       -1.18565
       -1.07270
       -1.19468
       -1.09649
       -1.16975
       -1.19090
       -0.98165
       -1.25269
       -1.15761
       -1.13262
       -1.10294
       -1.01405
       -1.25133
       -1.13936
       -1.22057
       -1.23650
       -1.18135
       -1.10853
       -1.12404
       -1.05489
       -1.08733
       -1.05522
       -1.17911
       -1.22215
       -1.05288
       -0.99631
       -1.05846
       -1.06405
       -1.21282
       -1.25252
       -0.06977
       -1.05477
       -1.11662
       -1.01934
       -1.05790
       -1.16612
       -1.16865
       -1.23482
       -0.97611
       -1.08255
       -1.02006
       -1.18688
       -1.09261
       -1.13182
       -1.19164
       -1.08432
       -1.04907
       -1.09708
       -1.19858
       -1.05316
       -1.11725
       -1.06668
       -1.04450
       -1.08573
       -1.06238
       -1.01053
       -0.94135
       -1.19768
       -1.26024
       -1.18836
       -1.10138
       -1.06832
       -1.13747
       -1.01235
       -1.10565
       -1.14200
       -1.10107
       -0.95966
       -0.95904
       -1.03744
       -0.93986
       -1.02772
       -1.06951
       -1.12195
       -1.09045
       -1.01715
       -1.20913
       -1.07819
       -0.97491
       -1.09158
       -1.01808
       -0.99268
       -1.11413
       -1.17141
       -1.00456
       -1.16955
       -1.24371
       -1.15276
       -1.09557
       -1.04826
       -1.17824
       -1.12022
       -1.08454
       -1.05928
       -1.23221
       -1.19917
       -1.15846
       -1.13555
       -1.18868
       -1.16035
       -1.17851
       -1.20952
       -1.10770
       -1.17679
       -1.12565
       -1.16212
       -1.14410
       -1.13223
       -1.11656
       -1.19532
       -1.23626
       -1.10436
       -1.06422
       -1.06688
       -1.19478
       -1.11903
       -1.17582
       -1.16153
       -1.11341
       -1.02772
       -1.19749
       -1.14622
       -1.16597
       -1.22201
       -1.21718
       -1.18606
       -1.05739
       -1.05358
       -1.16516
       -1.00168
       -1.04637
       -1.13728
       -1.10604
       -1.11168
       -1.19812
       -1.10343
       -1.12159
       -1.22798
       -1.12438
       -1.27446
       -1.14179
       -1.21806
       -1.10963
       -1.13390
       -1.00567
       -1.23128
       -1.19768
       -1.21305
       -1.10938
       -1.13575
       -1.14315
       -1.24015
       -1.21525
       -1.06968
       -1.22490
       -1.19124
       -1.13446
       -1.15665
       -1.05419
       -1.09332
       -1.17583
       -1.07408
       -1.17858
       -1.10287
       -1.13733
       -1.17750
       -0.98763
       -1.25736
       -1.17127
       -1.12653
       -1.09574
       -0.98800
       -1.21407
       -1.11889
       -1.21654
       -1.23724
       -1.16751
       -1.11359
       -1.16271
       -1.06272
       -1.08512
       -1.09244
       -1.17307
       -1.25118
       -1.05859
       -1.00441
       -1.04250
       -1.06221
       -1.23997
       -1.24360
       -0.05890
       -1.08001
       -1.10209
       -1.00798
       -1.08159
       -1.15693
       -1.17694
       -1.20650
       -0.97085
       -1.11470
       -1.03064
       -1.18242
       -1.07902
       -1.15268
       -1.20522
       -1.09111
       -1.05718
       -1.14990
       -1.21119
       -1.07060
       -1.11359
       -1.08505
       -1.01249
       -1.12405
       -1.08844
       -1.00513
       -0.92936
       -1.22940
       -1.24502
       -1.18456
       -1.11104
       -1.07703
       -1.12730
       -1.00574
       -1.10278
       -1.14818
       -1.11125
       -0.98246
       -0.93998
       -1.01649
       -0.94166
       -1.04703
       -1.06568
       -1.17045
       -1.08583
       -1.06086
       -1.21787
       -1.06473
       -0.97496
       -1.11710
       -1.01586
       -0.98024
       -1.09990
       -1.15876
       -0.99576
       -1.14618
       -1.26235
       -1.15973
       -1.13601
       -1.03871
       -1.19096
       -1.09176
       -1.09189
       -1.06199
       -1.22172
       -1.20270
       -1.12063
       -1.12070
       -1.20752
       -1.13950
       -1.15432
       -1.18457
       -1.09198
       -1.13483
       -1.15122
       -1.12676
       -1.11721
       -1.13964
       -1.12273
       -1.16088
       -1.23635
       -1.11815
       -1.05959
       -1.08040
       -1.19454
       -1.10879
       -1.13109
       -1.15341
       -1.08392
       -1.02035
       -1.21766
       -1.13817
       -1.16423
       -1.21259
       -1.20994
       -1.17438
       -1.02291
       -1.07072
       -1.18847
       -1.01428
       -1.06804
       -1.16131
       -1.09894
       -1.09929
       -1.18815
       -1.09459
       -1.13104
       -1.23122
       -1.11331
       -1.27866
       -1.14046
       -1.21641
       -1.12302
       -1.11161
       -1.03690
       -1.24055
       -1.22330
       -1.23734
       -1.09901
       -1.15035
       -1.16281
       -1.24255
       -1.20952
       -1.07482
       -1.20570
       -1.15618
       -1.14658
       -1.16080
       -1.06400
       -1.06853
       -1.14505
       -1.07699
       -1.18304
       -1.07786
       -1.12946
       -1.17687
       -1.02021
       -1.28576
       -1.19942
       -1.14753
       -1.12943
       -1.01341
       -1.22591
       -1.11075
       -1.22491
       -1.22403
       -1.15722
       -1.11028
       -1.16899
       -1.09224
       -1.05715
       -1.08547
       -1.14985
       -1.27975
       -1.04422
       -0.97843
       -1.04489
       -1.04886
       -1.23730
       -1.25835
       -0.08289
       -1.07066
       -1.08653
       -1.06451
       -1.06810
       -1.15876
       -1.18491
       -1.22193
       -0.98250
       -1.12418
       -1.03916
       -1.18781
       -1.04015
       -1.13723
       -1.19505
       -1.08823
       -1.05641
       -1.17445
       -1.19702
       -1.06112
       -1.09536
       -1.07904
       -1.02036
       -1.13914
       -1.06290
       -1.00972
       -0.93571
       -1.21311
       -1.24803
       -1.14353
       -1.11554
       -1.07942
       -1.14329
       -1.01889
       -1.14104
       -1.13402
       -1.05399
       -0.98677
       -0.93862
       -1.02825
       -0.95510
       -1.07619
       -1.09667
       -1.15005
       -1.08684
       -1.05864
       -1.20916
       -1.01643
       -0.98177
       -1.12558
       -1.01603
       -0.99618
       -1.10378
       -1.16556
       -0.99335
       -1.15281
       -1.24375
       -1.14698
       -1.12306
       -1.04355
       -1.20474
       -1.06606
       -1.10824
       -1.04365
       -1.22312
       -1.18106
       -1.12752
       -1.11695
       -1.21922
       -1.14219
       -1.16115
       -1.23793
       -1.09944
       -1.16168
       -1.14450
       -1.10731
       -1.12435
       -1.14332
       -1.08704
       -1.15343
       -1.22235
       -1.13474
       -1.05187
       -1.06246
       -1.21991
       -1.10159
       -1.14696
       -1.13828
       -1.06258
       -1.02462
       -1.22623
       -1.16332
       -1.16935
       -1.20548
       -1.21088
       -1.21489
       -1.05979
       -1.03609
       -1.18900
       -1.01481
       -1.06903
       -1.13665
       -1.10122
       -1.10529
       -1.20749
       -1.09454
       -1.13306
       -1.23256
       -1.11111
       -1.26415
       -1.12593
       -1.21118
       -1.10021
       -1.10531
       -1.03008
       -1.22116
       -1.23936
       -1.24658
       -1.09718
       -1.13680
       -1.13245
       -1.20422
       -1.20794
       -1.09989
       -1.20443
       -1.14357
       -1.12062
       -1.20725
       -1.06619
       -1.09025
       -1.16504
       -1.05996
       -1.18524
       -1.08229
       -1.08405
       -1.17515
       -1.04445
       -1.26519
       -1.17806
       -1.12883
       -1.13353
       -1.00586
       -1.23461
       -1.08084
       -1.22408
       -1.24502
       -1.16897
       -1.10173
       -1.17290
       -1.07852
       -1.05320
       -1.07735
       -1.13523
       -1.23029
       -1.04371
       -0.98323
       -1.05163
       -1.06218
       -1.26073
       -1.26553
       -0.07440
       -1.05806
       -1.06284
       -1.03965
       -1.06837
       -1.16592
       -1.17430
       -1.19921
       -0.97419
       -1.13148
       -1.06661
       -1.19127
       -1.06848
       -1.11655
       -1.20706
       -1.04848
       -1.05514
       -1.14393
       -1.19193
       -1.05398
       -1.12522
       -1.07902
       -1.02320
       -1.15453
       -1.07362
       -1.02763
       -0.93887
       -1.20006
       -1.24429
       -1.13915
       -1.13128
       -1.04574
       -1.17799
       -1.01471
       -1.12033
       -1.13468
       -1.05099
       -1.00538
       -0.93078
       -1.02008
       -0.96916
       -1.10202
       -1.08713
       -1.14862
       -1.06930
       -1.07592
       -1.17453
       -1.03027
       -0.98437
       -1.11634
       -1.01152
       -1.01343
       -1.09520
       -1.16192
       -1.00305
       -1.14026
       -1.21067
       -1.13552
       -1.10310
       -1.06032
       -1.17148
       -1.09354
       -1.08802
       -1.06086
       -1.21875
       -1.19173
       -1.15672
       -1.12223
       -1.23744
       -1.17106
       -1.14702
       -1.24704
       -1.09728
       -1.18151
       -1.13314
       -1.10330
       -1.14321
       -1.14409
       -1.05094
       -1.16620
       -1.24358
       -1.14479
       -1.07106
       -1.06139
       -1.21682
       -1.08124
       -1.13336
       -1.14645
       -1.08182
       -1.00775
       -1.23248
       -1.16978
       -1.14072
       -1.19864
       -1.23367
       -1.20676
       -1.09065
       -1.05174
       -1.16808
       -1.00969
       -1.03852
       -1.12666
       -1.09754
       -1.12407
       -1.19759
       -1.11236
       -1.13699
       -1.23267
       -1.10958
       -1.23939
       -1.12949
       -1.19964
       -1.08094
       -1.11240
       -1.04526
       -1.21795
       -1.24464
       -1.23294
       -1.10693
       -1.15923
       -1.14503
       -1.19574
       -1.22957
       -1.06490
       -1.19574
       -1.14494
       -1.10346
       -1.20727
       -1.09988
       -1.05900
       -1.17822
       -1.02713
       -1.20895
       -1.07420
       -1.08367
       -1.14899
       -1.05503
       -1.23910
       -1.14770
       -1.13985
       -1.13039
       -0.98477
       -1.22768
       -1.09604
       -1.22050
       -1.22648
       -1.19565
       -1.11372
       -1.15208
       -1.09091
       -1.05575
       -1.07613
       -1.11847
       -1.24260
       -1.02823
       -0.98996
       -1.06704
       -1.05277
       -1.23344
       -1.26342
       -0.05436
       -1.06927
       -1.04044
       -1.03756
       -1.07971
       -1.15794
       -1.20865
       -1.21163
       -0.97881
       -1.11462
       -1.05702
       -1.18293
       -1.08205
       -1.13180
       -1.20010
       -1.02043
       -1.02742
       -1.14351
       -1.17145
       -1.05540
       -1.15370
       -1.08626
       -1.04594
       -1.14643
       -1.04224
       -1.03395
       -0.94217
       -1.20222
       -1.22419
       -1.12925
       -1.10113
       -1.03813
       -1.15359
       -1.01945
       -1.10331
       -1.12393
       -1.06208
       -0.97771
       -0.92674
       -0.96613
       -0.96755
       -1.10276
       -1.07570
       -1.15151
       -1.03237
       -1.07526
       -1.19461
       -1.04417
       -0.99307
       -1.14409
       -1.00543
       -1.03554
       -1.09349
       -1.15206
       -0.99097
       -1.15780
       -1.19776
       -1.15693
       -1.11485
       -1.05336
       -1.17778
       -1.11870
       -1.07406
       -1.08130
       -1.23010
       -1.16744
       -1.14074
       -1.14418
       -1.21460
       -1.16619
       -1.13337
       -1.23868
       -1.09033
       -1.15879
       -1.13398
       -1.11496
       -1.13822
       -1.14200
       -1.06178
       -1.17701
       -1.19112
       -1.10871
       -1.08371
       -1.09926
       -1.19016
       -1.09282
       -1.15769
       -1.13599
       -1.07925
       -1.01060
       -1.21105
       -1.16521
       -1.15500
       -1.20341
       -1.23986
       -1.17440
       -1.06566
       -1.04363
       -1.14681
       -0.99326
       -1.04197
       -1.11039
       -1.09763
       -1.09592
       -1.21655
       -1.10066
       -1.16497
       -1.22174
       -1.10924
       -1.22121
       -1.13280
       -1.19283
       -1.07518
       -1.08259
       -1.03802
       -1.24823
       -1.21382
       -1.21967
       -1.06776
       -1.18587
       -1.15166
       -1.21201
       -1.22924
       -1.06514
       -1.21590
       -1.17123
       -1.08412
       -1.18666
       -1.09394
       -1.03048
       -1.15869
       -1.01938
       -1.23210
       -1.09103
       -1.09347
       -1.15094
       -1.05863
       -1.26144
       -1.14407
       -1.13260
       -1.07714
       -1.01026
       -1.24589
       -1.08531
       -1.21432
       -1.19898
       -1.21092
       -1.12441
       -1.14821
       -1.08967
       -1.09679
       -1.06429
       -1.13326
       -1.24084
       -1.03332
       -1.02911
       -1.05522
       -1.05269
       -1.21881
       -1.23241
       -0.03780
       -1.06677
       -1.04738
       -1.05199
       -1.07439
       -1.14901
       -1.21135
       -1.20131
       -0.99065
       -1.10790
       -1.07456
       -1.16868
       -1.08063
       -1.12466
       -1.17829
       -1.04387
       -1.01844
       -1.13080
       -1.17686
       -1.06391
       -1.15302
       -1.08752
       -1.06725
       -1.11559
       -1.03181
       -1.01421
       -0.96841
       -1.22926
       -1.24294
       -1.18134
       -1.08379
       -1.01396
       -1.15300
       -1.02849
       -1.09009
       -1.12479
       -1.03641
       -0.98371
       -0.89940
       -0.93820
       -0.94735
       -1.07591
       -1.06637
       -1.14148
       -1.04987
       -1.06360
       -1.18809
       -1.00697
       -1.00278
       -1.15740
       -0.99696
       -1.02569
       -1.08051
       -1.15976
       -1.01404
       -1.15933
       -1.20506
       -1.13659
       -1.10360
       -1.08354
       -1.18901
       -1.11193
       -1.07222
       -1.09637
       -1.22150
       -1.14683
       -1.14729
       -1.11816
       -1.22374
       -1.14503
       -1.14084
       -1.19944
       -1.11161
       -1.16559
       -1.14179
       -1.10302
       -1.13707
       -1.13963
       -1.06226
       -1.22317
       -1.21089
       -1.11415
       -1.06834
       -1.10861
       -1.19232
       -1.09407
       -1.17327
       -1.13266
       -1.09252
       -1.00400
       -1.21444
       -1.16398
       -1.16513
       -1.22668
       -1.21727
       -1.18131
       -1.09592
       -1.07116
       -1.13826
       -1.01589
       -1.07165
       -1.14631
       -1.09200
       -1.07416
       -1.23456
       -1.06347
       -1.15290
       -1.21672
       -1.08989
       -1.24906
       -1.14408
       -1.22503
       -1.06816
       -1.09398
       -1.01754
       -1.27746
       -1.21168
       -1.22687
       -1.05830
       -1.17652
       -1.16078
       -1.21610
       -1.21908
       -1.08191
       -1.19493
       -1.17868
       -1.11692
       -1.22707
       -1.08809
       -1.04030
       -1.18862
       -1.00584
       -1.21828
       -1.08589
       -1.09234
       -1.15188
       -1.04058
       -1.25337
       -1.15085
       -1.17161
       -1.07700
       -1.00906
       -1.23575
       -1.10052
       -1.21108
       -1.20236
       -1.20273
       -1.13294
       -1.10950
       -1.07426
       -1.07086
       -1.08540
       -1.10397
       -1.21435
       -1.05500
       -1.03939
       -1.06986
       -1.04501
       -1.20162
       -1.19983
       -0.03556
       -1.09586
       -1.03507
       -1.09209
       -1.06387
       -1.12859
       -1.24682
       -1.20311
       -1.00359
       -1.15183
       -1.05558
       -1.17979
       -1.09327
       -1.12117
       -1.19892
       -1.03942
       -1.03009
       -1.14449
       -1.18070
       -1.06538
       -1.14071
       -1.08037
       -1.04743
       -1.12121
       -1.02930
       -0.98341
       -0.99402
       -1.25022
       -1.22735
       -1.19207
       -1.07996
       -0.98437
       -1.15324
       -1.01245
       -1.10097
       -1.15207
       -1.05974
       -0.99723
       -0.89236
       -0.93588
       -0.93831
       -1.03207
       -1.08287
       -1.11814
       -1.07080
       -1.01328
       -1.17155
       -1.01692
       -0.99668
       -1.13151
       -1.00494
       -1.00374
       -1.10687
       -1.16810
       -0.99724
       -1.16690
       -1.23593
       -1.15570
       -1.09895
       -1.09844
       -1.15640
       -1.13273
       -1.08157
       -1.08386
       -1.21665
       -1.12988
       -1.17592
       -1.09602
       -1.17847
       -1.16843
       -1.15749
       -1.19231
       -1.10810
       -1.13940
       -1.15426
       -1.12114
       -1.13967
       -1.14041
       -1.05437
       -1.19463
       -1.23411
       -1.15665
       -1.07597
       -1.10289
       -1.21324
       -1.07559
       -1.17256
       -1.15881
       -1.10877
       -0.99994
       -1.20850
       -1.16190
       -1.18033
       -1.19089
       -1.20746
       -1.18583
       -1.07653
       -1.04716
       -1.15008
       -0.99271
       -1.04552
       -1.10346
       -1.06446
       -1.06779
       -1.22872
       -1.03098
       -1.13126
       -1.22385
       -1.06495
       -1.26153
       -1.12455
       -1.19857
       -1.06257
       -1.10269
       -1.04322
       -1.24786
       -1.22024
       -1.20835
       -1.06588
       -1.18252
       -1.15240
       -1.23019
       -1.22299
       -1.05366
       -1.13440
       -1.15882
       -1.10346
       -1.19383
       -1.08501
       -1.02512
       -1.19233
       -1.01665
       -1.22177
       -1.06158
       -1.09542
       -1.10438
       -1.05442
       -1.24604
       -1.13447
       -1.17929
       -1.08536
       -1.01245
       -1.22691
       -1.07073
       -1.20346
       -1.23480
       -1.16926
       -1.13162
       -1.15705
       -1.07257
       -1.09745
       -1.11120
       -1.14645
       -1.20283
       -1.04557
       -1.00280
       -1.06377
       -1.05301
       -1.17216
       -1.20368
       -0.05326
       -1.12830
       -1.04582
       -1.11685
       -1.03851
       -1.09337
       -1.25950
       -1.21428
       -1.02248
       -1.15339
       -1.05760
       -1.20379
       -1.08401
       -1.09349
       -1.19706
       -1.03816
       -1.01964
       -1.17030
       -1.17955
       -1.04450
       -1.11722
       -1.07843
       -1.06017
       -1.11555
       -0.99177
       -0.97906
       -0.99223
       -1.25726
       -1.24394
       -1.17846
       -1.06807
       -0.98134
       -1.11965
       -1.00106
       -1.07202
       -1.16584
       -1.05878
       -1.00053
       -0.87685
       -0.94848
       -0.95870
       -1.04835
       -1.10991
       -1.13276
       -1.08328
       -1.00426
       -1.14575
       -1.01363
       -1.02378
       -1.12015
       -0.98048
       -1.03634
       -1.12289
       -1.15841
       -1.02823
       -1.14441
       -1.22569
       -1.15547
       -1.11212
       -1.09847
       -1.18966
       -1.14886
       -1.09215
       -1.06836
       -1.20864
       -1.12905
       -1.14543
       -1.11741
       -1.16947
       -1.15922
       -1.13249
       -1.18020
       -1.13066
       -1.13699
       -1.16457
       -1.11400
       -1.11510
       -1.15233
       -1.07433
       -1.19548
       -1.22451
       -1.17243
       -1.06906
       -1.05982
       -1.17768
       -1.05248
       -1.16511
       -1.14197
       -1.12782
       -1.03939
       -1.18599
       -1.17258
       -1.18826
       -1.19686
       -1.19381
       -1.18867
       -1.06278
       -1.04885
       -1.17906
       -1.00292
       -1.05935
       -1.09040
       -1.07665
       -1.08307
       -1.20944
       -1.02978
       -1.13318
       -1.24571
       -1.04456
       -1.27652
       -1.12010
       -1.21469
       -1.07282
       -1.10167
       -1.03716
       -1.20281
       -1.19419
       -1.20836
       -1.10956
       -1.17168
       -1.16775
       -1.20285
       -1.22982
       -1.05290
       -1.16667
       -1.15951
       -1.12402
       -1.18633
       -1.07681
       -1.04449
       -1.18549
       -1.04616
       -1.24932
       -1.06783
       -1.08418
       -1.11755
       -1.04158
       -1.24212
       -1.12608
       -1.16889
       -1.08714
       -1.01845
       -1.21995
       -1.09665
       -1.18628
       -1.19904
       -1.14750
       -1.11421
       -1.14410
       -1.04192
       -1.11734
       -1.11272
       -1.13485
       -1.23021
       -1.05556
       -1.04608
       -1.06813
       -1.01154
       -1.20432
       -1.20529
       -0.03684
       -1.12320
       -1.03297
       -1.08249
       -1.02980
       -1.10683
       -1.24521
       -1.17531
       -1.00124
       -1.15143
       -1.04350
       -1.21350
       -1.05982
       -1.10446
       -1.22543
       -1.04290
       -1.02263
       -1.17003
       -1.19051
       -1.03201
       -1.11856
       -1.11314
       -1.07931
       -1.12138
       -1.00668
       -0.99175
       -0.99040
       -1.24381
       -1.24907
       -1.17502
       -1.06582
       -0.97929
       -1.10710
       -0.97954
       -1.11138
       -1.15135
       -1.05620
       -1.00341
       -0.87290
       -0.98625
       -0.94433
       -1.05309
       -1.11754
       -1.11553
       -1.10824
       -1.00317
       -1.18014
       -1.00742
       -0.99852
       -1.12775
       -1.00064
       -1.03759
       -1.10111
       -1.17087
       -1.03160
       -1.15648
       -1.21875
       -1.16328
       -1.12496
       -1.11237
       -1.21177
       -1.13339
       -1.08374
       -1.07757
       -1.21041
       -1.10043
       -1.16641
       -1.10186
       -1.19073
       -1.16102
       -1.16152
       -1.21993
       -1.13504
       -1.14341
       -1.18716
       -1.08853
       -1.11819
       -1.14363
       -1.08782
       -1.15208
       -1.20055
       -1.12904
       -1.05032
       -1.01788
       -1.17264
       -1.07240
       -1.15682
       -1.12967
       -1.07110
       -1.06092
       -1.21145
       -1.12912
       -1.19036
       -1.18330
       -1.20448
       -1.18815
       -1.06019
       -1.05872
       -1.14363
       -0.97379
       -1.08477
       -1.11618
       -1.08610
       -1.08482
       -1.23331
       -1.05089
       -1.14096
       -1.21854
       -1.05150
       -1.30548
       -1.12258
       -1.24861
       -1.07944
       -1.09665
       -1.04104
       -1.22053
       -1.20146
       -1.22145
       -1.10920
       -1.15732
       -1.14878
       -1.19624
       -1.22832
       -1.05045
       -1.19221
       -1.16484
       -1.11004
       -1.12335
       -1.05048
       -1.02606
       -1.19635
       -1.04703
       -1.22881
       -1.08072
       -1.10118
       -1.12631
       -1.03017
       -1.27219
       -1.13608
       -1.13944
       -1.08384
       -0.99757
       -1.20828
       -1.07116
       -1.15140
       -1.21108
       -1.15980
       -1.10060
       -1.16095
       -1.05595
       -1.09171
       -1.17221
       -1.11757
       -1.17847
       -1.04629
       -1.07493
       -1.07278
       -0.97608
       -1.20271
       -1.19394
       -0.10378
       -1.09499
       -1.03290
       -1.06018
       -1.02482
       -1.09231
       -1.24084
       -1.19029
       -0.95816
       -1.14510
       -1.04785
       -1.19431
       -1.05731
       -1.13084
       -1.22818
       -1.03705
       -1.02815
       -1.17276
       -1.20955
       -1.02555
       -1.09509
       -1.12878
       -1.09897
       -1.16086
       -1.00251
       -0.97539
       -0.95054
       -1.23987
       -1.22502
       -1.19874
       -1.06175
       -0.96064
       -1.13708
       -0.98572
       -1.10325
       -1.11884
       -1.06019
       -1.01229
       -0.89829
       -1.01954
       -0.97448
       -1.02316
       -1.12196
       -1.08310
       -1.11504
       -1.01380
       -1.20345
       -0.99868
       -0.99370
       -1.13482
       -1.01348
       -1.05773
       -1.08599
       -1.16809
       -1.03998
       -1.15226
       -1.23120
       -1.14993
       -1.10579
       -1.10806
       -1.19319
       -1.13884
       -1.10914
       -1.06432
       -1.20247
       -1.06275
       -1.16159
       -1.11808
       -1.16933
       -1.13916
       -1.15800
       -1.21800
       -1.12219
       -1.14926
       -1.17233
       -1.08266
       -1.11028
       -1.15170
       -1.09946
       -1.15098
       -1.20559
       -1.13801
       -1.04832
       -1.03176
       -1.19828
       -1.07866
       -1.13866
       -1.16068
       -1.07418
       -1.04922
       -1.21511
       -1.12211
       -1.19010
       -1.19060
       -1.24045
       -1.20243
       -1.07984
       -1.06044
       -1.14164
       -0.98235
       -1.09508
       -1.10417
       -1.13494
       -1.10359
       -1.21852
       -1.04682
       -1.14218
       -1.21708
       -1.04148
       -1.28766
       -1.14285
       -1.24816
       -1.07812
       -1.09455
       -1.03366
       -1.22810
       -1.19427
       -1.21826
       -1.12219
       -1.16464
       -1.13694
       -1.19216
       -1.24469
       -1.03185
       -1.20255
       -1.20330
       -1.15409
       -1.12537
       -1.04359
       -1.03888
       -1.17119
       -1.05440
       -1.22446
       -1.11965
       -1.11053
       -1.13195
       -1.02600
       -1.26632
       -1.14998
       -1.13032
       -1.07921
       -0.99878
       -1.19949
       -1.07805
       -1.16973
       -1.23590
       -1.15590
       -1.11572
       -1.17906
       -1.03963
       -1.11391
       -1.12883
       -1.09761
       -1.19388
       -1.05602
       -1.04551
       -1.08550
       -0.97714
       -1.22288
       -1.17335
       -0.05355
       -1.10512
       -1.04998
       -1.08051
       -1.01795
       -1.10601
       -1.23456
       -1.19890
       -0.97184
       -1.10457
       -1.02651
       -1.19041
       -1.01871
       -1.07986
       -1.22422
       -1.00131
       -1.05311
       -1.14428
       -1.22983
       -1.02802
       -1.09789
       -1.08472
       -1.07621
       -1.14919
       -1.02623
       -0.95913
       -0.95233
       -1.23464
       -1.23440
       -1.20176
       -1.05231
       -0.96096
       -1.13425
       -0.99775
       -1.08938
       -1.08005
       -1.07008
       -1.01689
       -0.89166
       -1.02840
       -0.95226
       -1.00311
       -1.12346
       -1.06942
       -1.07885
       -1.02956
       -1.17453
       -1.01319
       -0.98907
       -1.14147
       -1.01662
       -1.02472
       -1.05087
       -1.13412
       -1.04308
       -1.16434
       -1.24471
       -1.15561
       -1.07492
       -1.09610
       -1.21512
       -1.13991
       -1.10781
       -1.08497
       -1.17100
       -1.06817
       -1.13821
       -1.10366
       -1.16450
       -1.14914
       -1.15165
       -1.19953
       -1.07527
       -1.16139
       -1.16217
       -1.09653
       -1.09369
       -1.18154
       -1.11513
       -1.14153
       -1.21360
       -1.13216
       -1.04446
       -1.05287
       -1.23497
       -1.05736
       -1.15071
       -1.17361
       -1.07504
       -1.05904
       -1.20321
       -1.13831
       -1.17081
       -1.19512
       -1.21485
       -1.18565
       -1.07260
       -1.05047
       -1.16292
       -1.00274
       -1.11455
       -1.11975
       -1.15030
       -1.12985
       -1.21048
       -1.07999
       -1.17079
       -1.22961
       -1.07823
       -1.28971
       -1.16387
       -1.25103
       -1.04145
       -1.10614
       -1.02582
       -1.21779
       -1.18884
       -1.23987
       -1.13561
       -1.16130
       -1.13779
       -1.19129
       -1.24036
       -1.03151
       -1.17682
       -1.19443
       -1.13196
       -1.11964
       -1.02567
       -1.02204
       -1.13147
       -1.04005
       -1.22745
       -1.11922
       -1.11490
       -1.11377
       -1.03408
       -1.25896
       -1.16520
       -1.12566
       -1.06142
       -0.98294
       -1.17936
       -1.08743
       -1.18794
       -1.19674
       -1.15722
       -1.11041
       -1.19702
       -1.06009
       -1.08124
       -1.10523
       -1.11087
       -1.20335
       -1.07098
       -1.04710
       -1.06239
       -0.96923
       -1.23927
       -1.16052
       -0.02876
       -1.09472
       -1.02200
       -1.05662
       -1.00631
       -1.11331
       -1.23795
       -1.20834
       -0.97196
       -1.09188
       -1.01695
       -1.17904
       -1.04595
       -1.07705
       -1.21404
       -0.99431
       -1.04157
       -1.14270
       -1.23105
       -1.03894
       -1.11320
       -1.10505
       -1.08083
       -1.12365
       -1.01378
       -0.96907
       -0.96907
       -1.19749
       -1.22082
       -1.19144
       -1.06142
       -0.99058
       -1.11083
       -0.99585
       -1.07752
       -1.06383
       -1.05508
       -1.00288
       -0.90854
       -1.04060
       -0.96274
       -1.03134
       -1.11350
       -1.07511
       -1.05255
       -1.02243
       -1.16817
       -1.03222
       -0.97702
       -1.13751
       -1.05513
       -1.02699
       -1.02983
       -1.14511
       -1.03521
       -1.15894
       -1.23163
       -1.17586
       -1.05748
       -1.12026
       -1.24684
       -1.15634
       -1.09921
       -1.08658
       -1.18117
       -1.09759
       -1.13158
       -1.12398
       -1.15588
       -1.12590
       -1.16698
       -1.19533
       -1.06868
       -1.18489
       -1.15272
       -1.08678
       -1.10989
       -1.18258
       -1.09588
       -1.15201
       -1.21368
       -1.12064
       -1.03130
       -1.07309
       -1.19206
       -1.03712
       -1.13240
       -1.16924
       -1.07541
       -1.04404
       -1.20083
       -1.13901
       -1.16952
       -1.20778
       -1.17539
       -1.16162
       -1.10025
       -1.04027
       -1.15792
       -0.99347
       -1.12729
       -1.09797
       -1.14757
       -1.12744
       -1.24073
       -1.08530
       -1.18598
       -1.24218
       -1.05531
       -1.27632
       -1.15739
       -1.21385
       -1.03757
       -1.12150
       -0.99316
       -1.22431
       -1.16221
       -1.23970
       -1.12389
       -1.17836
       -1.15678
       -1.20141
       -1.22480
       -1.03140
       -1.15606
       -1.19545
       -1.13214
       -1.11145
       -1.01489
       -0.99074
       -1.15605
       -1.05344
       -1.19271
       -1.10975
       -1.12662
       -1.11316
       -1.04435
       -1.25865
       -1.16258
       -1.12170
       -1.06982
       -0.98301
       -1.18718
       -1.09285
       -1.19648
       -1.16148
       -1.15493
       -1.10149
       -1.17767
       -1.06043
       -1.10097
       -1.05570
       -1.11738
       -1.21417
       -1.09293
       -1.03754
       -1.09060
       -0.96631
       -1.23153
       -1.19075
       -0.05428
       -1.08150
       -1.03195
       -1.08244
       -1.02267
       -1.13511
       -1.23406
       -1.19683
       -0.98388
       -1.08039
       -0.99777
       -1.17419
       -1.04622
       -1.08826
       -1.20893
       -0.98480
       -1.03207
       -1.12728
       -1.22107
       -1.02260
       -1.08534
       -1.08869
       -1.09377
       -1.19151
       -1.04420
       -0.95001
       -1.00018
       -1.19743
       -1.19283
       -1.20127
       -1.07220
       -1.01648
       -1.09109
       -0.97293
       -1.07441
       -1.05307
       -1.07088
       -0.99110
       -0.90158
       -1.06908
       -0.97107
       -1.02889
       -1.10457
       -1.05320
       -1.03504
       -1.04559
       -1.15612
       -1.02652
       -0.97790
       -1.10158
       -1.03520
       -1.04596
       -1.04661
       -1.12935
       -1.02480
       -1.15231
       -1.26916
       -1.18536
       -1.07284
       -1.10660
       -1.24448
       -1.15061
       -1.10300
       -1.07746
       -1.18120
       -1.11821
       -1.13325
       -1.11768
       -1.19132
       -1.17100
       -1.14159
       -1.20452
       -1.07546
       -1.18538
       -1.12593
       -1.09590
       -1.14915
       -1.20048
       -1.12967
       -1.16714
       -1.20944
       -1.12937
       -1.01902
       -1.09228
       -1.19380
       -1.04970
       -1.12174
       -1.16593
       -1.06097
       -1.04658
       -1.19018
       -1.13904
       -1.14794
       -1.21511
       -1.19441
       -1.13583
       -1.09829
       -1.07086
       -1.18454
       -1.01802
       -1.09720
       -1.08395
       -1.11043
       -1.11547
       -1.19941
       -1.05644
       -1.18354
       -1.22930
       -1.07097
       -1.26925
       -1.17362
       -1.20057
       -1.00270
       -1.12308
       -1.02432
       -1.24850
       -1.14263
       -1.22979
       -1.10972
       -1.18173
       -1.14329
       -1.19880
       -1.24648
       -1.05662
       -1.12947
       -1.21343
       -1.12972
       -1.11305
       -1.03360
       -1.00378
       -1.14260
       -1.07895
       -1.22234
       -1.12517
       -1.10770
       -1.17389
       -1.02812
       -1.27629
       -1.14737
       -1.11691
       -1.08199
       -0.98634
       -1.20353
       -1.07724
       -1.18140
       -1.19001
       -1.16783
       -1.11791
       -1.19018
       -1.05709
       -1.09948
       -1.03246
       -1.10630
       -1.20349
       -1.05405
       -1.04296
       -1.08668
       -0.95351
       -1.23565
       -1.20660
       -0.05582
       -1.05095
       -1.03436
       -1.08986
       -1.02416
       -1.13305
       -1.24244
       -1.19567
       -1.01385
       -1.10795
       -1.01450
       -1.19210
       -1.04306
       -1.08129
       -1.20051
       -0.98785
       -1.04793
       -1.13898
       -1.21583
       -1.00185
       -1.07486
       -1.10467
       -1.10679
       -1.18577
       -1.08227
       -0.92782
       -1.00100
       -1.16761
       -1.20960
       -1.18960
       -1.05524
       -0.99371
       -1.11888
       -0.94265
       -1.07627
       -1.04680
       -1.06134
       -0.96971
       -0.89226
       -1.04172
       -0.95242
       -1.03455
       -1.10191
       -1.10176
       -1.03804
       -1.02749
       -1.13623
       -1.06174
       -0.97169
       -1.11635
       -1.03207
       -1.05091
       -1.04164
       -1.14074
       -1.02192
       -1.14040
       -1.28164
       -1.18959
       -1.07794
       -1.10628
       -1.23287
       -1.15853
       -1.12412
       -1.09914
       -1.20209
       -1.10838
       -1.12196
       -1.13342
       -1.21077
       -1.18104
       -1.16433
       -1.20519
       -1.08201
       -1.14798
       -1.14800
       -1.10633
       -1.12050
       -1.20940
       -1.14577
       -1.14123
       -1.19899
       -1.11931
       -1.01784
       -1.07244
       -1.17468
       -1.03226
       -1.10789
       -1.16590
       -1.05902
       -1.02407
       -1.20224
       -1.12666
       -1.14580
       -1.20108
       -1.19558
       -1.12735
       -1.10167
       -1.06868
       -1.14633
       -1.02283
       -1.08294
       -1.08223
       -1.11620
       -1.11377
       -1.25462
       -1.07658
       -1.17206
       -1.22846
       -1.05993
       -1.24579
       -1.15639
       -1.15579
       -1.01464
       -1.10709
       -1.03019
       -1.26671
       -1.16633
       -1.21151
       -1.12130
       -1.20673
       -1.14487
       -1.21156
       -1.24115
       -1.04721
       -1.16300
       -1.22815
       -1.13548
       -1.12374
       -1.04264
       -0.99213
       -1.16555
       -1.06829
       -1.22663
       -1.15476
       -1.09497
       -1.15448
       -1.04710
       -1.30533
       -1.13254
       -1.11020
       -1.08584
       -0.97869
       -1.23319
       -1.09988
       -1.18144
       -1.18376
       -1.16670
       -1.08984
       -1.17563
       -1.06934
       -1.09640
       -1.02314
       -1.08735
       -1.24428
       -1.09066
       -1.05165
       -1.09163
       -0.93215
       -1.20898
       -1.20898
       -0.05843
       -1.01913
       -0.99980
       -1.08935
       -1.03739
       -1.11801
       -1.24394
       -1.22057
       -0.99948
       -1.10574
       -1.00221
       -1.17595
       -1.05294
       -1.08051
       -1.21124
       -0.98571
       -1.03349
       -1.11779
       -1.21530
       -1.01410
       -1.10329
       -1.15909
       -1.09448
       -1.14188
       -1.09474
       -0.94971
       -0.99475
       -1.18681
       -1.19268
       -1.20937
       -1.02127
       -1.00810
       -1.14093
       -0.95207
       -1.06995
       -1.04598
       -1.08772
       -0.99835
       -0.92315
       -1.04267
       -0.94599
       -1.06572
       -1.09736
       -1.09533
       -1.04464
       -1.03797
       -1.15091
       -1.05871
       -0.99283
       -1.10736
       -1.00535
       -1.03955
       -1.03332
       -1.12332
       -1.01098
       -1.15615
       -1.24833
       -1.17359
       -1.09415
       -1.11747
       -1.18780
       -1.15371
       -1.10963
       -1.11017
       -1.19182
       -1.11484
       -1.14678
       -1.11218
       -1.21029
       -1.16642
       -1.17621
       -1.21452
       -1.10536
       -1.14438
       -1.12685
       -1.09014
       -1.11532
       -1.18752
       -1.15387
       -1.12987
       -1.16294
       -1.14234
       -1.01971
       -1.04135
       -1.16487
       -1.02497
       -1.11542
       -1.18576
       -1.07799
       -1.04756
       -1.20241
       -1.11555
       -1.11874
       -1.22104
       -1.18220
       -1.12153
       -1.13174
       -1.08861
       -1.13469
       -0.98880
       -1.09223
       -1.07149
       -1.15926
       -1.10735
       -1.22169
       -1.09281
       -1.18007
       -1.23191
       -1.05646
       -1.24275
       -1.15019
       -1.15829
       -1.03590
       -1.11344
       -1.02916
       -1.25380
       -1.17410
       -1.20790
       -1.13873
       -1.18509
       -1.12303
       -1.21622
       -1.24607
       -1.06828
       -1.14821
       -1.18645
       -1.13799
       -1.14090
       -1.02195
       -0.95206
       -1.14415
       -1.10828
       -1.23532
       -1.15452
       -1.07137
       -1.18525
       -1.06243
       -1.28978
       -1.13252
       -1.09481
       -1.06874
       -0.94944
       -1.19381
       -1.10906
       -1.18004
       -1.16207
       -1.15342
       -1.08894
       -1.14474
       -1.05223
       -1.11594
       -1.00631
       -1.09824
       -1.25121
       -1.07802
       -1.05394
       -1.05351
       -0.94983
       -1.19201
       -1.21624
       -0.07308
       -0.98817
       -0.99560
       -1.06798
       -1.03128
       -1.13036
       -1.23383
       -1.19053
       -1.00679
       -1.08119
       -0.97898
       -1.17142
       -1.00127
       -1.12051
       -1.17568
       -0.98312
       -1.00933
       -1.11402
       -1.21939
       -0.99589
       -1.11152
       -1.14741
       -1.09787
       -1.13244
       -1.09185
       -0.96483
       -0.99884
       -1.16265
       -1.20586
       -1.17411
       -1.01941
       -1.02227
       -1.13281
       -0.95640
       -1.06644
       -1.06331
       -1.06888
       -0.97749
       -0.91918
       -1.05115
       -0.96624
       -1.06211
       -1.09916
       -1.08557
       -1.04842
       -1.02224
       -1.14273
       -1.04545
       -0.98503
       -1.11145
       -1.01974
       -1.04203
       -1.05121
       -1.11411
       -0.99423
       -1.15484
       -1.23659
       -1.18577
       -1.08208
       -1.11777
       -1.17494
       -1.11635
       -1.12656
       -1.10271
       -1.21463
       -1.12963
       -1.16029
       -1.17314
       -1.22696
       -1.18461
       -1.18805
       -1.19990
       -1.09695
       -1.16811
       -1.13904
       -1.10336
       -1.11276
       -1.22162
       -1.15512
       -1.14409
       -1.19257
       -1.14835
       -1.01447
       -0.99913
       -1.15112
       -1.03398
       -1.13886
       -1.16365
       -1.07023
       -1.00818
       -1.19854
       -1.10885
       -1.12500
       -1.19314
       -1.22579
       -1.09282
       -1.11597
       -1.10887
       -1.14327
       -1.00500
       -1.08192
       -1.07373
       -1.18301
       -1.11655
       -1.21631
       -1.06596
       -1.16500
       -1.26593
       -1.07488
       -1.23405
       -1.14804
       -1.18408
       -1.05313
       -1.13877
       -1.02563
       -1.21398
       -1.21678
       -1.19167
       -1.12084
       -1.18962
       -1.15260
       -1.20438
       -1.21833
       -1.08465
       -1.13290
       -1.16548
       -1.15214
       -1.15023
       -1.00047
       -0.93102
       -1.15397
       -1.09269
       -1.22228
       -1.16029
       -1.03455
       -1.17742
       -1.06923
       -1.27832
       -1.14471
       -1.09164
       -1.08271
       -0.93017
       -1.19084
       -1.10891
       -1.17524
       -1.16452
       -1.15429
       -1.08078
       -1.14710
       -1.06216
       -1.11818
       -0.98273
       -1.07347
       -1.27352
       -1.03982
       -1.07797
       -1.06012
       -0.91118
       -1.17076
       -1.23618
       -0.04746
       -0.99214
       -0.99960
       -1.03142
       -1.04764
       -1.10916
       -1.24496
       -1.18782
       -1.00064
       -1.10120
       -0.95993
       -1.15624
       -1.00074
       -1.13773
       -1.19978
       -0.96490
       -1.01361
       -1.09657
       -1.23361
       -0.96852
       -1.12446
       -1.15302
       -1.06115
       -1.12477
       -1.06193
       -0.93969
       -0.98823
       -1.17345
       -1.19691
       -1.17437
       -1.01188
       -1.02843
       -1.13848
       -0.93021
       -1.07042
       -1.07080
       -1.05006
       -0.99324
       -0.94314
       -1.05747
       -0.98743
       -1.05137
       -1.08876
       -1.09928
       -1.05398
       -1.00714
       -1.16758
       -1.03534
       -0.98803
       -1.10159
       -1.01519
       -0.99869
       -1.03110
       -1.13444
       -1.00139
       -1.15941
       -1.26295
       -1.19540
       -1.06650
       -1.09495
       -1.18020
       -1.13978
       -1.09482
       -1.10285
       -1.21795
       -1.10109
       -1.14791
       -1.13062
       -1.19225
       -1.19512
       -1.19255
       -1.15360
       -1.06529
       -1.17785
       -1.11193
       -1.07888
       -1.10621
       -1.18935
       -1.13706
       -1.15551
       -1.17443
       -1.16524
       -0.98903
       -1.00880
       -1.15895
       -1.03364
       -1.13276
       -1.15799
       -1.07993
       -1.02891
       -1.22205
       -1.13267
       -1.13635
       -1.18240
       -1.24110
       -1.14674
       -1.08605
       -1.09493
       -1.13249
       -0.99327
       -1.10102
       -1.08692
       -1.15467
       -1.11268
       -1.20478
       -1.05429
       -1.14096
       -1.25852
       -1.07060
       -1.22172
       -1.15195
       -1.18718
       -1.04987
       -1.12906
       -1.03026
       -1.21561
       -1.20434
       -1.19672
       -1.10353
       -1.18165
       -1.11935
       -1.19708
       -1.21227
       -1.06238
       -1.12993
       -1.15415
       -1.16391
       -1.13360
       -1.00144
       -0.90055
       -1.15132
       -1.11101
       -1.19766
       -1.16075
       -1.02666
       -1.18862
       -1.04188
       -1.25084
       -1.14202
       -1.10429
       -1.08903
       -0.92614
       -1.18278
       -1.09055
       -1.17899
       -1.16306
       -1.15047
       -1.05800
       -1.13763
       -1.03463
       -1.12202
       -0.99196
       -1.09432
       -1.26063
       -1.06517
       -1.06538
       -1.06041
       -0.90425
       -1.19218
       -1.24272
       -0.09773
       -0.96619
       -1.00218
       -1.08368
       -1.04022
       -1.09672
       -1.22195
       -1.16828
       -1.00678
       -1.07198
       -0.99104
       -1.15887
       -1.03276
       -1.14816
       -1.23757
       -0.93823
       -1.00480
       -1.10125
       -1.23786
       -0.95363
       -1.13243
       -1.12735
       -1.03384
       -1.12480
       -1.06052
       -0.94691
       -0.98042
       -1.18545
       -1.17516
       -1.22770
       -1.00574
       -1.04572
       -1.15395
       -0.90752
       -1.06234
       -1.09914
       -1.05702
       -1.01729
       -0.93774
       -1.09674
       -0.98080
       -1.04768
       -1.08879
       -1.10618
       -1.04942
       -1.01221
       -1.16056
       -1.01700
       -1.00018
       -1.11434
       -1.00770
       -0.96292
       -1.02968
       -1.11069
       -1.05168
       -1.15205
       -1.28275
       -1.20545
       -1.06734
       -1.10049
       -1.15514
       -1.14908
       -1.08150
       -1.13567
       -1.20360
       -1.09738
       -1.15281
       -1.11084
       -1.19011
       -1.17052
       -1.18763
       -1.18856
       -1.04636
       -1.16788
       -1.11855
       -1.09494
       -1.12272
       -1.17212
       -1.11878
       -1.14605
       -1.20298
       -1.13989
       -0.98510
       -0.99988
       -1.18730
       -1.05030
       -1.11171
       -1.13809
       -1.07212
       -1.00827
       -1.20604
       -1.11299
       -1.13801
       -1.20055
       -1.23720
       -1.14106
       -1.06948
       -1.11495
       -1.11038
       -0.98558
       -1.10179
       -1.12490
       -1.14278
       -1.07047
       -1.19916
       -1.07721
       -1.13306
       -1.22475
       -1.05422
       -1.22313
       -1.16142
       -1.20416
       -1.07268
       -1.11440
       -1.03660
       -1.24089
       -1.21610
       -1.19836
       -1.08346
       -1.15927
       -1.12112
       -1.19476
       -1.22900
       -1.08378
       -1.12652
       -1.14908
       -1.12833
       -1.11904
       -0.99053
       -0.90231
       -1.12999
       -1.09390
       -1.18310
       -1.12575
       -1.02598
       -1.18983
       -1.05206
       -1.27212
       -1.11847
       -1.10275
       -1.07342
       -0.90546
       -1.18671
       -1.07741
       -1.17614
       -1.14854
       -1.13865
       -1.07062
       -1.13199
       -1.02218
       -1.10788
       -1.00095
       -1.11746
       -1.26584
       -1.05916
       -1.04370
       -1.04510
       -0.91883
       -1.15897
       -1.23524
       -0.09263
       -1.00043
       -1.01314
       -1.07186
       -1.04356
       -1.08102
       -1.24824
       -1.15709
       -1.00170
       -1.10672
       -1.02699
       -1.14898
       -1.06998
       -1.12160
       -1.21950
       -0.92425
       -1.00268
       -1.11151
       -1.24292
       -0.97691
       -1.11017
       -1.10322
       -1.04448
       -1.09707
       -1.04377
       -0.98954
       -1.00699
       -1.15499
       -1.18273
       -1.19372
       -1.02747
       -1.04493
       -1.15925
       -0.88500
       -1.04350
       -1.08164
       -1.06353
       -1.05907
       -0.90884
       -1.08758
       -0.97434
       -1.06216
       -1.07008
       -1.09781
       -1.03928
       -1.01382
       -1.19882
       -1.00358
       -1.02530
       -1.10613
       -1.04699
       -0.96251
       -1.04371
       -1.12571
       -1.05174
       -1.12495
       -1.25457
       -1.17469
       -1.04340
       -1.08913
       -1.12824
       -1.13073
       -1.09896
       -1.14566
       -1.16150
       -1.10566
       -1.11280
       -1.11768
       -1.18187
       -1.19326
       -1.18515
       -1.17406
       -1.04930
       -1.16320
       -1.11686
       -1.08355
       -1.13751
       -1.13908
       -1.11404
       -1.14642
       -1.21674
       -1.15130
       -0.99446
       -0.98932
       -1.18706
       -1.05394
       -1.06682
       -1.12895
       -1.03706
       -0.98287
       -1.20657
       -1.10070
       -1.13329
       -1.20297
       -1.21853
       -1.14611
       -1.09673
       -1.11770
       -1.10988
       -0.96184
       -1.07848
       -1.12071
       -1.13356
       -1.08622
       -1.16495
       -1.07675
       -1.12211
       -1.25788
       -1.06931
       -1.23823
       -1.16354
       -1.19195
       -1.06962
       -1.14432
       -1.04381
       -1.23338
       -1.19087
       -1.18550
       -1.09817
       -1.11295
       -1.13175
       -1.20069
       -1.23649
       -1.09365
       -1.13092
       -1.15730
       -1.12324
       -1.11895
       -1.00795
       -0.90423
       -1.14245
       -1.10094
       -1.19946
       -1.11297
       -1.04272
       -1.15995
       -1.05164
       -1.26635
       -1.14408
       -1.14389
       -1.08101
       -0.87802
       -1.18935
       -1.06456
       -1.17831
       -1.13123
       -1.13788
       -1.09395
       -1.12662
       -1.03800
       -1.12593
       -1.00964
       -1.13312
       -1.25972
       -1.06817
       -1.02250
       -1.07054
       -0.92750
       -1.17633
       -1.21243
       -0.11274
       -1.00837
       -1.01345
       -1.07644
       -1.07627
       -1.05391
       -1.20805
       -1.17705
       -1.01519
       -1.09250
       -1.03137
       -1.15532
       -1.06656
       -1.13269
       -1.23521
       -0.91078
       -0.99989
       -1.09628
       -1.24670
       -0.99682
       -1.09748
       -1.11669
       -1.07653
       -1.08595
       -1.04023
       -0.96330
       -1.00083
       -1.16944
       -1.15796
       -1.19470
       -1.02097
       -1.06240
       -1.18088
       -0.89329
       -1.06589
       -1.07204
       -1.10104
       -1.06367
       -0.93270
       -1.05813
       -0.97150
       -1.04672
       -1.07487
       -1.12676
       -1.07411
       -0.99336
       -1.19113
       -1.04252
       -1.01213
       -1.10814
       -1.00322
       -0.94713
       -1.02465
       -1.13992
       -1.04800
       -1.14194
       -1.23258
       -1.13726
       -1.04465
       -1.10923
       -1.11446
       -1.13598
       -1.06225
       -1.16477
       -1.14458
       -1.10786
       -1.09921
       -1.11331
       -1.16634
       -1.17292
       -1.19908
       -1.15604
       -1.05921
       -1.17376
       -1.08742
       -1.10851
       -1.12941
       -1.14653
       -1.10405
       -1.11425
       -1.22748
       -1.17080
       -0.97081
       -1.02186
       -1.16095
       -1.06615
       -1.11632
       -1.13213
       -1.00768
       -0.99011
       -1.21718
       -1.09031
       -1.12017
       -1.20334
       -1.21019
       -1.13498
       -1.08047
       -1.10506
       -1.12265
       -0.95407
       -1.08964
       -1.10666
       -1.14644
       -1.07157
       -1.16740
       -1.07444
       -1.10173
       -1.21996
       -1.08286
       -1.24811
       -1.12968
       -1.16709
       -1.05324
       -1.16415
       -1.05147
       -1.23832
       -1.15120
       -1.19191
       -1.10204
       -1.13137
       -1.14688
       -1.23105
       -1.24903
       -1.08701
       -1.15371
       -1.12095
       -1.10665
       -1.13279
       -1.03147
       -0.88645
       -1.15935
       -1.08983
       -1.19766
       -1.11649
       -1.05306
       -1.14096
       -1.05261
       -1.24363
       -1.15317
       -1.10512
       -1.06126
       -0.85767
       -1.22426
       -1.05472
       -1.18054
       -1.15245
       -1.13613
       -1.12705
       -1.10902
       -1.01565
       -1.12354
       -1.01574
       -1.10256
       -1.21734
       -1.08804
       -1.04363
       -1.07054
       -0.92630
       -1.19714
       -1.22551
       -0.08224
       -0.98420
       -0.99958
       -1.03850
       -1.06796
       -1.06007
       -1.20721
       -1.17111
       -1.02627
       -1.03609
       -1.03087
       -1.15222
       -1.06131
       -1.13149
       -1.20145
       -0.92311
       -0.99209
       -1.08263
       -1.23132
       -1.00612
       -1.09649
       -1.09676
       -1.07217
       -1.07079
       -1.00935
       -0.96166
       -0.98184
       -1.19759
       -1.17796
       -1.14893
       -1.04033
       -1.05732
       -1.14674
       -0.90937
       -1.06169
       -1.09866
       -1.11724
       -1.05590
       -0.91494
       -1.04054
       -1.01022
       -1.02506
       -1.07401
       -1.08163
       -1.03187
       -1.02570
       -1.16505
       -1.01078
       -1.00863
       -1.11185
       -1.00426
       -0.93393
       -1.03064
       -1.12716
       -1.02800
       -1.16293
       -1.22667
       -1.13504
       -1.02655
       -1.10040
       -1.11987
       -1.11703
       -1.07464
       -1.12511
       -1.13687
       -1.12453
       -1.14627
       -1.13891
       -1.18480
       -1.18209
       -1.19027
       -1.15353
       -1.06180
       -1.17280
       -1.06700
       -1.13129
       -1.11100
       -1.15720
       -1.13389
       -1.08878
       -1.22317
       -1.16156
       -0.96435
       -1.00993
       -1.14536
       -1.08356
       -1.10345
       -1.14457
       -1.00289
       -0.98321
       -1.21730
       -1.09503
       -1.12841
       -1.18950
       -1.18680
       -1.13485
       -1.07115
       -1.08462
       -1.12140
       -0.95784
       -1.08176
       -1.12534
       -1.13842
       -1.06810
       -1.16120
       -1.09063
       -1.14287
       -1.20122
       -1.05867
       -1.26185
       -1.12975
       -1.17387
       -1.03830
       -1.14893
       -1.01676
       -1.23844
       -1.13356
       -1.19706
       -1.07058
       -1.16646
       -1.14752
       -1.22848
       -1.22563
       -1.05709
       -1.12858
       -1.11056
       -1.10572
       -1.13929
       -0.99905
       -0.87383
       -1.14524
       -1.09562
       -1.20977
       -1.08784
       -1.06482
       -1.12682
       -1.04919
       -1.25141
       -1.16121
       -1.09745
       -1.04755
       -0.85455
       -1.21399
       -1.06591
       -1.19402
       -1.17297
       -1.17315
       -1.11327
       -1.09924
       -1.03900
       -1.12979
       -1.02049
       -1.10715
       -1.20797
       -1.08055
       -1.05857
       -1.10719
       -0.92997
       -1.20688
       -1.21200
       -0.07137
       -0.99566
       -0.98257
       -1.09989
       -1.06390
       -1.05940
       -1.21631
       -1.17529
       -0.99975
       -1.03412
       -1.03127
       -1.17659
       -1.07359
       -1.11169
       -1.20377
       -0.90193
       -0.99788
       -1.11410
       -1.20554
       -0.99736
       -1.13800
       -1.08738
       -1.09788
       -1.01444
       -1.02046
       -0.96201
       -0.99029
       -1.21018
       -1.17759
       -1.14682
       -1.08615
       -1.05631
       -1.17366
       -0.90374
       -1.04251
       -1.12683
       -1.09538
       -1.08512
       -0.90521
       -1.01987
       -1.00623
       -1.03338
       -1.08832
       -1.07619
       -1.03948
       -1.04835
       -1.17296
       -1.04744
       -1.02653
       -1.11366
       -1.00402
       -0.94028
       -1.02273
       -1.14563
       -1.02888
       -1.17587
       -1.23978
       -1.13294
       -1.03331
       -1.07907
       -1.12430
       -1.12214
       -1.08876
       -1.07763
       -1.13677
       -1.12992
       -1.13669
       -1.10659
       -1.18243
       -1.17953
       -1.17940
       -1.20431
       -1.06241
       -1.19086
       -1.06521
       -1.16316
       -1.12542
       -1.15157
       -1.12452
       -1.09852
       -1.22167
       -1.13387
       -0.95102
       -1.03248
       -1.13264
       -1.09333
       -1.12686
       -1.14693
       -1.01886
       -0.97956
       -1.22262
       -1.11532
       -1.11019
       -1.18638
       -1.21715
       -1.17845
       -1.06142
       -1.04425
       -1.13623
       -0.96191
       -1.11789
       -1.13437
       -1.15037
       -1.07207
       -1.13324
       -1.06450
       -1.14890
       -1.20302
       -1.02221
       -1.24617
       -1.11941
       -1.16426
       -1.02235
       -1.14785
       -1.04063
       -1.22562
       -1.15946
       -1.17398
       -1.08792
       -1.16867
       -1.14147
       -1.19106
       -1.24305
       -1.04226
       -1.15586
       -1.12982
       -1.10227
       -1.16283
       -0.98215
       -0.85560
       -1.14913
       -1.09646
       -1.21205
       -1.08787
       -1.06433
       -1.14446
       -1.04188
       -1.20103
       -1.16516
       -1.08817
       -1.04972
       -0.85568
       -1.19861
       -1.03116
       -1.20321
       -1.16034
       -1.16900
       -1.07876
       -1.12894
       -1.03988
       -1.12881
       -1.01167
       -1.10126
       -1.21111
       -1.01428
       -1.05616
       -1.11329
       -0.90969
       -1.18670
       -1.22400
       -0.08463
       -0.98831
       -0.97626
       -1.08208
       -1.09384
       -1.02540
       -1.22223
       -1.19100
       -1.01527
       -1.02840
       -0.98975
       -1.16782
       -1.03944
       -1.12846
       -1.18612
       -0.90123
       -0.99188
       -1.11519
       -1.18620
       -1.00300
       -1.08874
       -1.09018
       -1.11590
       -1.02935
       -1.01192
       -0.95187
       -1.02474
       -1.21787
       -1.17630
       -1.10817
       -1.10824
       -1.06454
       -1.18111
       -0.90598
       -1.02681
       -1.11348
       -1.09674
       -1.05982
       -0.87688
       -1.00734
       -1.00388
       -1.04566
       -1.06250
       -1.09144
       -1.04263
       -1.03483
       -1.19336
       -1.02480
       -1.00736
       -1.11516
       -0.97302
       -0.94859
       -1.05240
       -1.13909
       -1.02741
       -1.18992
       -1.25193
       -1.12735
       -1.02970
       -1.04396
       -1.14329
       -1.11724
       -1.10284
       -1.05583
       -1.15886
       -1.12278
       -1.09459
       -1.10394
       -1.21180
       -1.13420
       -1.18358
       -1.22368
       -1.05312
       -1.18890
       -1.04050
       -1.17749
       -1.13262
       -1.14841
       -1.13027
       -1.08739
       -1.23238
       -1.13743
       -0.94467
       -0.99142
       -1.15011
       -1.10769
       -1.10285
       -1.14185
       -1.01930
       -1.01369
       -1.21983
       -1.12536
       -1.08087
       -1.20782
       -1.20299
       -1.20408
       -1.07898
       -1.04147
       -1.15862
       -0.97048
       -1.09097
       -1.12850
       -1.14621
       -1.07959
       -1.11239
       -1.05440
       -1.15480
       -1.21112
       -1.01800
       -1.27729
       -1.12817
       -1.20721
       -1.04397
       -1.13848
       -1.02409
       -1.21269
       -1.17022
       -1.18679
       -1.08601
       -1.16472
       -1.15548
       -1.21321
       -1.24558
       -1.03382
       -1.17624
       -1.12107
       -1.07450
       -1.16860
       -1.00033
       -0.85680
       -1.13632
       -1.11293
       -1.25229
       -1.06355
       -1.04960
       -1.12869
       -1.06157
       -1.22000
       -1.15150
       -1.08396
       -1.02714
       -0.83505
       -1.18618
       -1.03859
       -1.22110
       -1.17098
       -1.16894
       -1.05828
       -1.11788
       -1.02851
       -1.11480
       -1.01575
       -1.10592
       -1.19704
       -1.04466
       -1.01721
       -1.11312
       -0.91036
       -1.19746
       -1.22859
       -0.10455
       -0.97602
       -0.97799
       -1.10215
       -1.10758
       -1.02065
       -1.18246
       -1.21832
       -1.02180
       -1.03020
       -0.98721
       -1.16652
       -1.05104
       -1.15311
       -1.19825
       -0.88183
       -0.97439
       -1.09801
       -1.18769
       -0.99119
       -1.10037
       -1.10524
       -1.11465
       -1.04049
       -1.03277
       -0.96747
       -1.03612
       -1.22866
       -1.19561
       -1.13174
       -1.08490
       -1.04915
       -1.17532
       -0.90524
       -1.05556
       -1.12800
       -1.05637
       -1.06976
       -0.87268
       -1.00409
       -1.00752
       -1.06825
       -1.01192
       -1.09100
       -1.03982
       -1.02653
       -1.17842
       -1.01419
       -0.99039
       -1.11491
       -0.99283
       -0.94675
       -1.06040
       -1.13776
       -1.03897
       -1.17450
       -1.23962
       -1.13787
       -1.04094
       -1.04811
       -1.18322
       -1.12662
       -1.11594
       -1.08130
       -1.18055
       -1.12971
       -1.09711
       -1.09224
       -1.21011
       -1.13588
       -1.21473
       -1.22314
       -1.04675
       -1.14563
       -1.05220
       -1.15975
       -1.16503
       -1.19353
       -1.10947
       -1.08463
       -1.22498
       -1.13170
       -0.96488
       -1.02092
       -1.14689
       -1.10537
       -1.09572
       -1.15139
       -1.01183
       -1.00378
       -1.20422
       -1.14733
       -1.08369
       -1.21378
       -1.20815
       -1.18403
       -1.04847
       -1.09468
       -1.19966
       -0.97429
       -1.08765
       -1.15678
       -1.15385
       -1.09138
       -1.11640
       -1.01622
       -1.15259
       -1.21747
       -1.03354
       -1.24770
       -1.12046
       -1.19779
       -1.03863
       -1.10973
       -1.04172
       -1.20451
       -1.18852
       -1.20266
       -1.06835
       -1.15799
       -1.15622
       -1.18377
       -1.24329
       -1.02280
       -1.18289
       -1.11845
       -1.11469
       -1.17914
       -1.01171
       -0.83297
       -1.13481
       -1.09883
       -1.21333
       -1.05214
       -1.07046
       -1.14375
       -1.06347
       -1.19547
       -1.16792
       -1.08923
       -1.01786
       -0.84339
       -1.20459
       -1.01769
       -1.22801
       -1.16737
       -1.19005
       -1.06060
       -1.12766
       -1.02778
       -1.14203
       -1.02051
       -1.11718
       -1.18500
       -1.03381
       -1.03438
       -1.08728
       -0.88793
       -1.16986
       -1.26698
       -0.10251
       -0.97088
       -0.97769
       -1.07634
       -1.11147
       -1.01160
       -1.16947
       -1.23713
       -1.01748
       -1.01114
       -0.95986
       -1.16727
       -1.09228
       -1.08998
       -1.18490
       -0.89004
       -0.95296
       -1.10210
       -1.19507
       -0.97393
       -1.11471
       -1.12669
       -1.12385
       -1.05165
       -1.03335
       -0.99435
       -1.04801
       -1.19309
       -1.18632
       -1.12801
       -1.05741
       -1.06509
       -1.16959
       -0.88319
       -1.05915
       -1.15047
       -1.04041
       -1.06660
       -0.87264
       -0.97015
       -0.99447
       -1.05187
       -1.01519
       -1.07652
       -1.04926
       -1.00410
       -1.19547
       -1.01592
       -0.97070
       -1.08015
       -0.99392
       -0.94518
       -1.06844
       -1.12926
       -1.04358
       -1.16552
       -1.24178
       -1.14375
       -1.07867
       -1.07377
       -1.17608
       -1.11971
       -1.10440
       -1.05516
       -1.17700
       -1.15961
       -1.04922
       -1.05736
       -1.19318
       -1.15836
       -1.20770
       -1.18495
       -1.07501
       -1.12265
       -1.04172
       -1.15766
       -1.16054
       -1.21965
       -1.12236
       -1.10576
       -1.22056
       -1.13789
       -0.97268
       -1.05093
       -1.14843
       -1.06745
       -1.12473
       -1.16198
       -1.01047
       -1.04515
       -1.20096
       -1.13461
       -1.09467
       -1.21065
       -1.22218
       -1.20544
       -1.05757
       -1.08682
       -1.18585
       -0.97905
       -1.05399
       -1.14105
       -1.13188
       -1.08697
       -1.11972
       -1.01464
       -1.12877
       -1.20590
       -1.04084
       -1.20443
       -1.11597
       -1.20938
       -1.03953
       -1.11975
       -1.02695
       -1.22096
       -1.20767
       -1.17045
       -1.08529
       -1.15337
       -1.12880
       -1.19434
       -1.23606
       -1.05464
       -1.17046
       -1.12766
       -1.13859
       -1.18881
       -0.99465
       -0.82663
       -1.11955
       -1.11204
       -1.19943
       -1.06626
       -1.07379
       -1.12896
       -1.05158
       -1.19647
       -1.17954
       -1.10241
       -1.01148
       -0.87213
       -1.21801
       -1.00532
       -1.25518
       -1.13192
       -1.17182
       -1.02937
       -1.12122
       -1.02393
       -1.16457
       -1.04103
       -1.11245
       -1.21845
       -1.06009
       -1.04390
       -1.08751
       -0.92483
       -1.18158
       -1.24094
       -0.09442
       -0.96671
       -0.96541
       -1.07209
       -1.10461
       -1.01224
       -1.15492
       -1.26356
       -1.02928
       -1.00049
       -0.97159
       -1.15500
       -1.08650
       -1.08557
       -1.17813
       -0.89978
       -0.91565
       -1.09588
       -1.21554
       -0.92996
       -1.09002
       -1.10684
       -1.12651
       -1.03089
       -1.02835
       -1.04008
       -1.05229
       -1.19408
       -1.17943
       -1.13238
       -1.05604
       -1.06568
       -1.13612
       -0.87216
       -1.06406
       -1.14533
       -1.06557
       -1.08302
       -0.90429
       -0.95408
       -0.95683
       -1.05742
       -1.00430
       -1.06873
       -1.05302
       -1.02035
       -1.17245
       -1.00051
       -0.97200
       -1.11464
       -0.99314
       -0.92482
       -1.05991
       -1.11489
       -1.04167
       -1.16655
       -1.22886
       -1.12022
       -1.07784
       -1.06259
       -1.13788
       -1.15853
       -1.08104
       -1.07105
       -1.18192
       -1.18387
       -1.05309
       -1.07895
       -1.18804
       -1.15201
       -1.16482
       -1.18043
       -1.06287
       -1.13408
       -1.06674
       -1.16869
       -1.16880
       -1.21777
       -1.06961
       -1.07736
       -1.20818
       -1.14210
       -0.99306
       -1.05029
       -1.16825
       -1.05263
       -1.13970
       -1.19137
       -1.02034
       -1.03060
       -1.20217
       -1.12453
       -1.10846
       -1.20792
       -1.25662
       -1.20073
       -1.09185
       -1.07171
       -1.15676
       -0.98035
       -1.08692
       -1.11092
       -1.14167
       -1.11500
       -1.10557
       -1.02007
       -1.11046
       -1.19303
       -1.04235
       -1.25666
       -1.10848
       -1.19069
       -1.07069
       -1.09822
       -1.01434
       -1.22459
       -1.20564
       -1.18456
       -1.05731
       -1.16639
       -1.12703
       -1.18820
       -1.22750
       -1.07304
       -1.12086
       -1.13486
       -1.11360
       -1.15006
       -1.02980
       -0.81609
       -1.09621
       -1.10608
       -1.21821
       -1.07109
       -1.05471
       -1.15590
       -1.03543
       -1.20938
       -1.17950
       -1.12305
       -0.98570
       -0.88884
       -1.18362
       -1.02289
       -1.18376
       -1.14414
       -1.15935
       -1.02735
       -1.10829
       -1.03584
       -1.15191
       -1.05165
       -1.12921
       -1.22472
       -1.07671
       -1.04622
       -1.06032
       -0.93616
       -1.18834
       -1.21324
       -0.07797
       -1.00893
       -1.00010
       -1.05291
       -1.07520
       -1.00491
       -1.13332
       -1.24697
       -1.01581
       -1.03269
       -1.00988
       -1.15261
       -1.09488
       -1.09619
       -1.21255
       -0.89738
       -0.90544
       -1.11946
       -1.22703
       -0.96580
       -1.07723
       -1.08273
       -1.13751
       -1.05422
       -0.98932
       -1.02278
       -1.02407
       -1.19909
       -1.20331
       -1.13045
       -1.06983
       -1.08253
       -1.14621
       -0.84696
       -1.07402
       -1.10848
       -1.07281
       -1.07662
       -0.92650
       -0.94725
       -0.96581
       -1.07756
       -0.99796
       -1.06970
       -1.03047
       -1.00299
       -1.18660
       -1.00282
       -0.95032
       -1.10236
       -1.00891
       -0.91926
       -1.06819
       -1.08177
       -0.99581
       -1.18254
       -1.24960
       -1.08022
       -1.11650
       -1.04260
       -1.14687
       -1.17085
       -1.04856
       -1.07633
       -1.18376
       -1.16695
       -1.05390
       -1.08059
       -1.18839
       -1.12608
       -1.16635
       -1.20851
       -1.05052
       -1.14790
       -1.05584
       -1.17606
       -1.16504
       -1.18952
       -1.08345
       -1.10225
       -1.22887
       -1.14944
       -0.99593
       -1.05657
       -1.14490
       -1.06532
       -1.14171
       -1.19655
       -1.03389
       -1.03612
       -1.18153
       -1.10862
       -1.11706
       -1.20194
       -1.24586
       -1.17506
       -1.07180
       -1.06185
       -1.17540
       -0.99212
       -1.09677
       -1.09681
       -1.15338
       -1.11180
       -1.13268
       -1.03995
       -1.10431
       -1.19149
       -1.04367
       -1.24466
       -1.11377
       -1.19470
       -1.07187
       -1.07458
       -1.00259
       -1.23123
       -1.19416
       -1.16701
       -1.03426
       -1.13287
       -1.12968
       -1.16802
       -1.24281
       -1.08496
       -1.14335
       -1.12542
       -1.11841
       -1.14469
       -1.03176
       -0.81463
       -1.11287
       -1.11153
       -1.23041
       -1.11473
       -1.05112
       -1.19819
       -1.01915
       -1.17658
       -1.16173
       -1.08850
       -0.98790
       -0.88051
       -1.15986
       -1.00780
       -1.18867
       -1.17809
       -1.15855
       -1.05923
       -1.10642
       -1.03798
       -1.14032
       -1.03448
       -1.11700
       -1.22708
       -1.06198
       -1.07255
       -1.07946
       -0.94859
       -1.18721
       -1.20123
       -0.10024
       -0.99598
       -0.98833
       -1.03253
       -1.07303
       -1.00191
       -1.15129
       -1.24258
       -1.02444
       -1.02243
       -1.02276
       -1.15045
       -1.12599
       -1.06825
       -1.19511
       -0.90736
       -0.89199
       -1.11747
       -1.25995
       -0.95497
       -1.09611
       -1.05307
       -1.12717
       -1.04780
       -1.01805
       -1.00696
       -1.01850
       -1.22669
       -1.21696
       -1.14208
       -1.05357
       -1.06278
       -1.11701
       -0.85808
       -1.06625
       -1.11864
       -1.06023
       -1.06768
       -0.91895
       -0.94250
       -0.95079
       -1.07728
       -1.00421
       -1.09110
       -1.03115
       -1.02253
       -1.19438
       -1.03356
       -0.95381
       -1.08882
       -1.01573
       -0.92486
       -1.05060
       -1.08452
       -0.98228
       -1.16195
       -1.25458
       -1.09362
       -1.10897
       -1.03348
       -1.12440
       -1.13986
       -1.07941
       -1.08704
       -1.17819
       -1.18222
       -1.09947
       -1.11338
       -1.18806
       -1.14283
       -1.16259
       -1.19380
       -1.06226
       -1.16457
       -1.06006
       -1.18665
       -1.14063
       -1.18832
       -1.10986
       -1.11010
       -1.21865
       -1.14491
       -1.00573
       -1.04546
       -1.16583
       -1.04342
       -1.14040
       -1.17612
       -1.05002
       -1.01987
       -1.17721
       -1.09720
       -1.12355
       -1.19888
       -1.21634
       -1.14303
       -1.05974
       -1.04968
       -1.17610
       -0.96976
       -1.10637
       -1.10886
       -1.14385
       -1.06573
       -1.14775
       -1.04726
       -1.08510
       -1.18714
       -1.05352
       -1.23875
       -1.12507
       -1.19607
       -1.06233
       -1.03894
       -1.00370
       -1.24632
       -1.20449
       -1.18471
       -1.05097
       -1.12602
       -1.11027
       -1.15805
       -1.24548
       -1.07338
       -1.11426
       -1.12233
       -1.16118
       -1.13850
       -1.05643
       -0.76995
       -1.13332
       -1.11899
       -1.22785
       -1.10788
       -1.05437
       -1.19031
       -0.98423
       -1.19512
       -1.16923
       -1.06161
       -0.99573
       -0.88631
       -1.16569
       -1.04391
       -1.19292
       -1.18406
       -1.14765
       -1.06110
       -1.11039
       -1.04562
       -1.16569
       -1.02848
       -1.11340
       -1.19723
       -1.04245
       -1.07964
       -1.04601
       -0.91422
       -1.19421
       -1.18787
       -0.10185
       -1.00281
       -1.00737
       -1.03870
       -1.06627
       -1.00173
       -1.11194
       -1.24492
       -1.01245
       -0.98532
       -1.00858
       -1.16412
       -1.13890
       -1.06502
       -1.20424
       -0.90640
       -0.93280
       -1.12901
       -1.24492
       -0.95210
       -1.12695
       -1.07501
       -1.09422
       -1.02099
       -1.02392
       -1.02357
       -1.00826
       -1.23860
       -1.18913
       -1.15774
       -1.05120
       -1.07705
       -1.17668
       -0.86263
       -1.08674
       -1.13199
       -1.01255
       -1.08997
       -0.91526
       -0.92188
       -0.93422
       -1.07507
       -1.00966
       -1.07525
       -1.02918
       -1.01057
       -1.22153
       -1.03653
       -0.97329
       -1.08072
       -1.02282
       -0.93240
       -1.00927
       -1.09887
       -1.01342
       -1.12247
       -1.24900
       -1.09898
       -1.15750
       -1.06528
       -1.14370
       -1.11726
       -1.07764
       -1.09680
       -1.18556
       -1.17566
       -1.10445
       -1.12414
       -1.21004
       -1.12489
       -1.18066
       -1.18519
       -1.07650
       -1.17660
       -1.04290
       -1.19946
       -1.14709
       -1.15639
       -1.11552
       -1.08195
       -1.22256
       -1.13565
       -1.03013
       -1.05090
       -1.18437
       -1.07351
       -1.16048
       -1.18099
       -1.04355
       -1.03129
       -1.15742
       -1.11280
       -1.15224
       -1.19212
       -1.21672
       -1.12191
       -1.04443
       -1.06223
       -1.17548
       -0.96945
       -1.09543
       -1.11773
       -1.13791
       -1.06141
       -1.14357
       -1.04426
       -1.07991
       -1.18024
       -1.03298
       -1.24231
       -1.10511
       -1.18818
       -1.05337
       -1.00189
       -1.01211
       -1.23767
       -1.19525
       -1.22006
       -1.02317
       -1.13921
       -1.10794
       -1.15279
       -1.22842
       -1.07445
       -1.12228
       -1.11853
       -1.14578
       -1.12855
       -1.08240
       -0.77974
       -1.10263
       -1.10448
       -1.22769
       -1.14399
       -1.06779
       -1.17469
       -0.97075
       -1.19439
       -1.17032
       -1.04300
       -0.98190
       -0.89505
       -1.15916
       -1.03721
       -1.17196
       -1.15289
       -1.15399
       -1.07687
       -1.12323
       -1.04917
       -1.14214
       -0.98069
       -1.08754
       -1.18610
       -1.02676
       -1.08306
       -1.06245
       -0.90014
       -1.19927
       -1.18062
       -0.07411
       -0.99207
       -1.00925
       -1.07079
       -1.02651
       -1.00286
       -1.14227
       -1.22530
       -1.00349
       -1.01423
       -1.01649
       -1.15029
       -1.10192
       -1.06408
       -1.17202
       -0.89947
       -0.94519
       -1.11808
       -1.24394
       -0.96987
       -1.10344
       -1.09443
       -1.03701
       -1.02319
       -1.03376
       -1.03465
       -1.03158
       -1.19442
       -1.18918
       -1.17689
       -1.04777
       -1.07431
       -1.18401
       -0.86744
       -1.06364
       -1.12355
       -1.00744
       -1.09743
       -0.95857
       -0.92262
       -0.96018
       -1.06085
       -1.00886
       -1.07349
       -1.04706
       -0.99935
       -1.20414
       -1.07639
       -0.99978
       -1.08442
       -1.04701
       -0.94629
       -1.01046
       -1.09210
       -1.00499
       -1.11130
       -1.23210
       -1.10865
       -1.14821
       -1.07904
       -1.14937
       -1.11679
       -1.06592
       -1.11256
       -1.16925
       -1.20023
       -1.09091
       -1.12584
       -1.19604
       -1.15014
       -1.15363
       -1.19420
       -1.07249
       -1.18034
       -1.03992
       -1.20609
       -1.10697
       -1.16796
       -1.12278
       -1.10460
       -1.21415
       -1.12949
       -1.04676
       -1.09460
       -1.17879
       -1.07596
       -1.14850
       -1.14780
       -1.05746
       -1.06311
       -1.19014
       -1.10669
       -1.13201
       -1.19478
       -1.20325
       -1.12723
       -1.05133
       -1.06687
       -1.15827
       -0.98617
       -1.09532
       -1.07039
       -1.15047
       -1.08384
       -1.13753
       -1.05785
       -1.04068
       -1.16503
       -1.02504
       -1.24277
       -1.08894
       -1.14068
       -1.00697
       -1.04318
       -0.98641
       -1.22717
       -1.20672
       -1.17569
       -1.03817
       -1.14153
       -1.08554
       -1.20548
       -1.25862
       -1.06505
       -1.14644
       -1.15879
       -1.14603
       -1.11641
       -1.09412
       -0.74639
       -1.11510
       -1.09646
       -1.24800
       -1.12279
       -1.05948
       -1.14490
       -0.96972
       -1.18511
       -1.19011
       -1.06685
       -0.99912
       -0.85464
       -1.15756
       -1.02734
       -1.15379
       -1.16853
       -1.13906
       -1.08589
       -1.14470
       -1.07226
       -1.12784
       -0.99815
       -1.10241
       -1.18257
       -1.01675
       -1.09041
       -1.06701
       -0.90441
       -1.18442
       -1.21383
       -0.11908
       -0.97509
       -1.00006
       -1.03305
       -1.02861
       -1.00330
       -1.16317
       -1.25902
       -0.99649
       -1.00277
       -1.01596
       -1.14354
       -1.08320
       -1.07879
       -1.19389
       -0.86191
       -0.95656
       -1.12252
       -1.21808
       -1.01724
       -1.11570
       -1.08209
       -1.04063
       -1.02524
       -1.02287
       -1.03644
       -1.01668
       -1.20079
       -1.18092
       -1.18882
       -1.06042
       -1.07354
       -1.18413
       -0.89544
       -1.06831
       -1.11707
       -1.03480
       -1.08990
       -0.97807
       -0.92293
       -0.94941
       -1.06229
       -1.02361
       -1.08181
       -1.02713
       -0.99745
       -1.20909
       -1.06919
       -1.01940
       -1.10665
       -1.02065
       -0.98097
       -1.02812
       -1.08232
       -1.02484
       -1.11532
       -1.22682
       -1.10500
       -1.13046
       -1.07113
       -1.17372
       -1.13187
       -1.05883
       -1.10694
       -1.17631
       -1.17877
       -1.09353
       -1.11293
       -1.21252
       -1.14578
       -1.14385
       -1.19415
       -1.05048
       -1.17991
       -1.09132
       -1.14837
       -1.09942
       -1.17124
       -1.12289
       -1.10753
       -1.22943
       -1.12725
       -1.04130
       -1.07003
       -1.19348
       -1.07844
       -1.17205
       -1.14058
       -1.03823
       -1.03887
       -1.17651
       -1.08294
       -1.11922
       -1.18206
       -1.16850
       -1.15760
       -1.02785
       -1.06390
       -1.13745
       -0.99620
       -1.07326
       -1.04521
       -1.13263
       -1.06090
       -1.13650
       -1.06163
       -1.06068
       -1.18141
       -1.04649
       -1.23925
       -1.08027
       -1.12741
       -0.98999
       -1.02257
       -0.91525
       -1.19444
       -1.19701
       -1.15082
       -1.06363
       -1.11345
       -1.13171
       -1.18250
       -1.20124
       -1.08374
       -1.14111
       -1.14408
       -1.14965
       -1.10248
       -1.07561
       -0.69529
       -1.13561
       -1.12205
       -1.24175
       -1.12241
       -1.08144
       -1.16431
       -0.94594
       -1.18100
       -1.17579
       -1.06126
       -1.00426
       -0.86597
       -1.20218
       -1.01928
       -1.15515
       -1.16263
       -1.12724
       -1.07183
       -1.13813
       -1.05816
       -1.12637
       -0.98299
       -1.11184
       -1.18445
       -0.99571
       -1.08536
       -1.04048
       -0.92341
       -1.18191
       -1.16885
       -0.10232
       -0.97950
       -1.01293
       -1.04499
       -1.04594
       -1.02794
       -1.15434
       -1.22633
       -0.97635
       -0.98036
       -1.01883
       -1.18694
       -1.04530
       -1.06787
       -1.18820
       -0.85565
       -0.94228
       -1.11931
       -1.19103
       -1.02378
       -1.10526
       -1.08754
       -1.04452
       -0.99463
       -1.00310
       -1.02789
       -1.01940
       -1.20236
       -1.18629
       -1.18373
       -1.05381
       -1.06549
       -1.16178
       -0.89763
       -1.05834
       -1.11398
       -1.02646
       -1.09939
       -0.97960
       -0.92110
       -0.95169
       -1.05094
       -1.01577
       -1.08897
       -1.05143
       -0.98045
       -1.20272
       -1.07957
       -1.03472
       -1.10130
       -1.03604
       -0.98723
       -1.01874
       -1.05522
       -1.00792
       -1.11196
       -1.24657
       -1.10238
       -1.14276
       -1.04512
       -1.17728
       -1.12450
       -1.07025
       -1.11650
       -1.19060
       -1.19217
       -1.08468
       -1.07970
       -1.22434
       -1.15095
       -1.12877
       -1.20262
       -1.03796
       -1.18238
       -1.08150
       -1.13047
       -1.12269
       -1.12596
       -1.15241
       -1.09417
       -1.22498
       -1.13555
       -1.05854
       -1.08053
       -1.18445
       -1.08445
       -1.14136
       -1.12997
       -1.02648
       -1.06163
       -1.16669
       -1.07396
       -1.11332
       -1.19838
       -1.16381
       -1.16578
       -1.00782
       -1.06150
       -1.12827
       -1.02297
       -1.05965
       -1.04698
       -1.12895
       -1.07771
       -1.16497
       -1.06112
       -1.07470
       -1.19525
       -1.01394
       -1.24507
       -1.06712
       -1.12078
       -0.99093
       -1.05051
       -0.92952
       -1.23013
       -1.21091
       -1.12696
       -1.03523
       -1.08371
       -1.09924
       -1.19415
       -1.19512
       -1.07352
       -1.12950
       -1.16394
       -1.13794
       -1.12242
       -1.06018
       -0.66308
       -1.13048
       -1.11257
       -1.25931
       -1.09900
       -1.06772
       -1.13554
       -0.91795
       -1.21068
       -1.16321
       -1.03968
       -0.99625
       -0.82959
       -1.20445
       -1.04081
       -1.18732
       -1.19519
       -1.13090
       -1.04670
       -1.13629
       -1.07943
       -1.11585
       -0.99401
       -1.11895
       -1.19742
       -1.01961
       -1.08461
       -1.04759
       -0.93340
       -1.18996
       -1.19375
       -0.10701
       -0.96670
       -1.00235
       -1.05888
       -1.01625
       -1.02351
       -1.16589
       -1.21848
       -0.97560
       -0.97073
       -1.04221
       -1.17397
       -1.05824
       -1.07686
       -1.21428
       -0.84625
       -0.91177
       -1.12610
       -1.20566
       -1.08587
       -1.09201
       -1.08779
       -1.03921
       -0.98143
       -1.00611
       -1.02491
       -1.02830
       -1.21726
       -1.19572
       -1.17460
       -1.06032
       -1.07561
       -1.18173
       -0.89065
       -1.07029
       -1.13757
       -0.98606
       -1.10630
       -0.97433
       -0.92218
       -0.95251
       -1.02497
       -1.00773
       -1.07593
       -0.99893
       -0.96005
       -1.16206
       -1.05299
       -1.02006
       -1.10686
       -1.05398
       -1.02126
       -1.04363
       -1.07523
       -1.00766
       -1.09322
       -1.23587
       -1.12647
       -1.12734
       -1.02091
       -1.17300
       -1.13008
       -1.05925
       -1.14171
       -1.19131
       -1.18299
       -1.08097
       -1.07313
       -1.21677
       -1.17176
       -1.13611
       -1.18206
       -1.02419
       -1.22333
       -1.08000
       -1.14801
       -1.12205
       -1.10793
       -1.12472
       -1.09014
       -1.21116
       -1.13743
       -1.06072
       -1.08335
       -1.16674
       -1.04712
       -1.15762
       -1.11986
       -1.00692
       -1.05653
       -1.11166
       -1.08262
       -1.12679
       -1.22738
       -1.20218
       -1.18626
       -1.05055
       -1.06523
       -1.13093
       -1.02738
       -1.04090
       -1.10727
       -1.08368
       -1.10428
       -1.18317
       -1.05458
       -1.05842
       -1.17221
       -1.00979
       -1.22565
       -1.08023
       -1.16492
       -0.97405
       -1.05252
       -0.93772
       -1.21529
       -1.18855
       -1.12543
       -1.04746
       -1.07432
       -1.09547
       -1.19792
       -1.18705
       -1.07254
       -1.14945
       -1.14067
       -1.14569
       -1.15077
       -1.07230
       -0.61815
       -1.13895
       -1.11839
       -1.20135
       -1.09363
       -1.03892
       -1.10252
       -0.92040
       -1.19409
       -1.17116
       -1.04811
       -1.00152
       -0.82104
       -1.18569
       -1.01696
       -1.19451
       -1.19306
       -1.12827
       -1.03108
       -1.14909
       -1.09038
       -1.13591
       -1.02099
       -1.11106
       -1.19258
       -1.02383
       -1.06066
       -1.00350
       -0.92879
       -1.20029
       -1.22864
       -0.11947
       -0.96744
       -1.03266
       -1.08532
       -1.00093
       -1.03388
       -1.15987
       -1.23091
       -1.00959
       -1.00248
       -1.00965
       -1.16286
       -1.03924
       -1.06882
       -1.21397
       -0.84750
       -0.91094
       -1.11735
       -1.20564
       -1.10524
       -1.07450
       -1.04985
       -1.06005
       -0.98568
       -1.02882
       -1.05195
       -1.02446
       -1.20152
       -1.20347
       -1.19522
       -1.01163
       -1.07713
       -1.19287
       -0.91693
       -1.08492
       -1.13785
       -0.96359
       -1.13139
       -0.98057
       -0.88240
       -0.97482
       -1.02425
       -1.03604
       -1.07508
       -1.00935
       -0.91391
       -1.15294
       -1.06835
       -1.00052
       -1.10031
       -1.05009
       -1.01465
       -1.06693
       -1.07211
       -0.98922
       -1.09340
       -1.21615
       -1.14540
       -1.12441
       -1.04039
       -1.15408
       -1.11888
       -1.07606
       -1.15219
       -1.24300
       -1.18249
       -1.06968
       -1.06742
       -1.21977
       -1.16620
       -1.11947
       -1.17611
       -1.01654
       -1.22404
       -1.08867
       -1.12001
       -1.13407
       -1.10205
       -1.17257
       -1.09181
       -1.23543
       -1.14172
       -1.05953
       -1.05928
       -1.16214
       -1.05692
       -1.15829
       -1.12568
       -1.01825
       -1.07242
       -1.14355
       -1.10149
       -1.10526
       -1.20728
       -1.21686
       -1.17549
       -1.04150
       -1.05756
       -1.09777
       -1.01305
       -1.03909
       -1.13158
       -1.08587
       -1.08282
       -1.17214
       -1.01977
       -1.09142
       -1.17870
       -1.00686
       -1.22906
       -1.03670
       -1.17279
       -0.99290
       -1.02620
       -0.94427
       -1.24587
       -1.20482
       -1.14534
       -1.04579
       -1.10252
       -1.14834
       -1.17868
       -1.16800
       -1.04281
       -1.15911
       -1.10151
       -1.12619
       -1.14668
       -1.05774
       -0.60813
       -1.15809
       -1.12878
       -1.21968
       -1.09245
       -1.02909
       -1.10395
       -0.92757
       -1.17661
       -1.15781
       -1.07386
       -1.00848
       -0.79686
       -1.15972
       -1.02799
       -1.21483
       -1.18402
       -1.11971
       -1.06833
       -1.11543
       -1.11358
       -1.18838
       -1.02087
       -1.12558
       -1.18620
       -1.00277
       -1.06732
       -1.03005
       -0.90126
       -1.18398
       -1.21532
       -0.07527
       -0.97645
       -1.00687
       -1.08099
       -1.04945
       -1.04681
       -1.15325
       -1.23669
       -0.98446
       -0.98244
       -0.96444
       -1.15054
       -1.02400
       -1.08043
       -1.21359
       -0.84065
       -0.90895
       -1.10968
       -1.22428
       -1.10410
       -1.09435
       -1.09869
       -1.06207
       -0.97656
       -1.03932
       -1.03809
       -1.01696
       -1.20049
       -1.17240
       -1.24268
       -0.96420
       -1.06901
       -1.18529
       -0.89207
       -1.04687
       -1.11635
       -0.95170
       -1.11091
       -0.97915
       -0.88065
       -0.96249
       -1.04145
       -1.04107
       -1.04659
       -1.01244
       -0.92820
       -1.17654
       -1.07870
       -1.01202
       -1.12626
       -1.04285
       -0.99469
       -1.05257
       -1.09180
       -0.99316
       -1.07821
       -1.20125
       -1.11948
       -1.09030
       -1.07603
       -1.13928
       -1.12382
       -1.06296
       -1.14378
       -1.25688
       -1.14021
       -1.07753
       -1.08652
       -1.20858
       -1.17734
       -1.14199
       -1.18861
       -1.02639
       -1.22482
       -1.10494
       -1.10775
       -1.13120
       -1.13600
       -1.12761
       -1.10976
       -1.27603
       -1.12315
       -1.06767
       -1.05874
       -1.18150
       -1.06625
       -1.17726
       -1.12184
       -1.02988
       -1.08356
       -1.16826
       -1.11014
       -1.12150
       -1.19941
       -1.18795
       -1.19012
       -1.05517
       -1.04650
       -1.07801
       -0.99299
       -1.04199
       -1.13993
       -1.05190
       -1.07747
       -1.18911
       -1.06132
       -1.08687
       -1.15496
       -1.04281
       -1.23331
       -1.02912
       -1.18097
       -0.96712
       -1.03367
       -0.91930
       -1.25188
       -1.24857
       -1.15565
       -1.00186
       -1.10671
       -1.15502
       -1.18680
       -1.20032
       -1.05883
       -1.14720
       -1.10562
       -1.14856
       -1.11517
       -1.04843
       -0.54401
       -1.14524
       -1.12656
       -1.19782
       -1.07519
       -1.04611
       -1.10354
       -0.93947
       -1.20446
       -1.15726
       -1.09432
       -1.00795
       -0.78218
       -1.13968
       -1.01324
       -1.21723
       -1.18227
       -1.11417
       -1.08313
       -1.10377
       -1.12449
       -1.17367
       -1.00711
       -1.12297
       -1.20176
       -1.00515
       -1.08800
       -0.99783
       -0.90546
       -1.17135
       -1.20977
       -0.10827
       -0.97350
       -1.00000
       -1.11297
       -1.07230
       -1.03070
       -1.17531
       -1.25016
       -1.00478
       -1.00347
       -0.96840
       -1.14289
       -1.01099
       -1.05883
       -1.20475
       -0.87356
       -0.92839
       -1.12273
       -1.22675
       -1.07742
       -1.11825
       -1.10360
       -1.06885
       -1.00148
       -1.04010
       -1.03274
       -1.03001
       -1.20924
       -1.16725
       -1.19987
       -0.97407
       -1.09006
       -1.16768
       -0.88732
       -1.02873
       -1.10188
       -0.94655
       -1.12937
       -0.98284
       -0.86609
       -0.95932
       -1.04096
       -1.04105
       -1.05409
       -1.00057
       -0.96995
       -1.18308
       -1.05077
       -1.00076
       -1.11470
       -1.04525
       -0.99210
       -1.02868
       -1.06755
       -0.99933
       -1.07652
       -1.21768
       -1.12370
       -1.11013
       -1.10623
       -1.14189
       -1.11533
       -1.04438
       -1.13446
       -1.22121
       -1.12998
       -1.05448
       -1.09430
       -1.22513
       -1.17922
       -1.17164
       -1.16103
       -1.05894
       -1.19639
       -1.10719
       -1.10273
       -1.13260
       -1.13811
       -1.11091
       -1.11703
       -1.22515
       -1.12745
       -1.06163
       -1.04939
       -1.17122
       -1.03451
       -1.15202
       -1.13175
       -1.02680
       -1.07098
       -1.16879
       -1.10880
       -1.10586
       -1.19971
       -1.15376
       -1.17968
       -1.06080
       -1.04243
       -1.06658
       -1.01643
       -1.02760
       -1.15537
       -1.03935
       -1.07498
       -1.17781
       -1.08003
       -1.09029
       -1.15445
       -1.05693
       -1.18052
       -1.03991
       -1.17095
       -0.98780
       -1.01558
       -0.93800
       -1.23577
       -1.23852
       -1.16719
       -0.99510
       -1.11821
       -1.13106
       -1.20304
       -1.16023
       -1.04149
       -1.15804
       -1.13466
       -1.14168
       -1.12129
       -1.05713
       -0.47974
       -1.13664
       -1.11678
       -1.19480
       -1.04733
       -1.06175
       -1.08806
       -0.94490
       -1.19624
       -1.16797
       -1.09283
       -0.99527
       -0.81865
       -1.13067
       -1.02158
       -1.22466
       -1.19544
       -1.13397
       -1.09252
       -1.09752
       -1.10992
       -1.16870
       -1.02539
       -1.13946
       -1.19986
       -1.02730
       -1.08746
       -0.98986
       -0.90133
       -1.17609
       -1.19875
       -0.09210
       -0.95786
       -1.00325
       -1.08977
       -1.06769
       -1.04668
       -1.16032
       -1.22404
       -0.98951
       -1.01848
       -0.94680
       -1.16013
       -1.02451
       -1.07966
       -1.19390
       -0.87418
       -0.94021
       -1.10527
       -1.20183
       -1.04612
       -1.12481
       -1.09567
       -1.07144
       -0.98292
       -1.03639
       -1.05425
       -1.01665
       -1.23874
       -1.20733
       -1.20260
       -0.97927
       -1.05878
       -1.17511
       -0.89824
       -1.03667
       -1.08539
       -0.93419
       -1.13715
       -0.97920
       -0.87377
       -0.93048
       -1.06301
       -1.07592
       -1.03940
       -1.01666
       -0.98381
       -1.16468
       -1.06855
       -0.99788
       -1.09350
       -1.05615
       -0.98074
       -1.04013
       -1.10055
       -0.98909
       -1.08272
       -1.22299
       -1.16305
       -1.12687
       -1.09434
       -1.11933
       -1.10260
       -1.03990
       -1.10790
       -1.19116
       -1.10735
       -1.03466
       -1.08554
       -1.18716
       -1.18300
       -1.14746
       -1.14486
       -1.04942
       -1.14553
       -1.10300
       -1.11011
       -1.08767
       -1.13518
       -1.10908
       -1.10565
       -1.23523
       -1.11883
       -1.04543
       -1.05163
       -1.17828
       -1.06028
       -1.13863
       -1.15090
       -1.03418
       -1.06055
       -1.21677
       -1.09624
       -1.09111
       -1.21460
       -1.16667
       -1.18238
       -1.04113
       -1.01717
       -1.08008
       -1.02542
       -1.05390
       -1.14241
       -1.01398
       -1.07824
       -1.18498
       -1.07423
       -1.06058
       -1.14983
       -1.04651
       -1.18895
       -1.04722
       -1.19926
       -1.01732
       -0.99903
       -0.97614
       -1.21809
       -1.21969
       -1.15591
       -0.99174
       -1.11123
       -1.12609
       -1.19647
       -1.16769
       -1.04398
       -1.14782
       -1.13203
       -1.13706
       -1.11030
       -1.08460
       -0.38879
       -1.15129
       -1.10473
       -1.18880
       -1.06587
       -1.06468
       -1.08990
       -0.98349
       -1.21187
       -1.13759
       -1.08497
       -0.97732
       -0.79677
       -1.15995
       -1.03493
       -1.20616
       -1.18908
       -1.14201
       -1.09835
       -1.09574
       -1.10796
       -1.16141
       -0.99830
       -1.08800
       -1.21555
       -1.02754
       -1.10590
       -0.97671
       -0.87834
       -1.20631
       -1.19401
       -0.09695
       -0.95614
       -1.01008
       -1.10913
       -1.05603
       -1.07472
       -1.19488
       -1.19347
       -0.99192
       -1.01465
       -0.94905
       -1.18284
       -1.01437
       -1.12006
       -1.18123
       -0.89565
       -0.91594
       -1.10422
       -1.19242
       -1.06182
       -1.13075
       -1.09056
       -1.07693
       -0.96730
       -1.01820
       -1.06606
       -1.03078
       -1.22727
       -1.22708
       -1.17012
       -1.00445
       -1.05656
       -1.14949
       -0.88608
       -1.02180
       -1.07309
       -0.91009
       -1.14868
       -0.95857
       -0.89166
       -0.93609
       -1.06833
       -1.10056
       -1.02559
       -1.05177
       -0.99901
       -1.15812
       -1.07610
       -0.98826
       -1.09209
       -1.02555
       -0.96942
       -1.06142
       -1.03986
       -0.98091
       -1.07436
       -1.23251
       -1.16005
       -1.13445
       -1.04640
       -1.12041
       -1.08735
       -1.04954
       -1.12603
       -1.18678
       -1.11188
       -1.03829
       -1.08482
       -1.19520
       -1.19773
       -1.14199
       -1.15918
       -1.05829
       -1.11757
       -1.12299
       -1.13475
       -1.05629
       -1.10996
       -1.11316
       -1.13741
       -1.25403
       -1.08731
       -1.02357
       -1.06478
       -1.17669
       -1.06883
       -1.13209
       -1.16210
       -1.05439
       -1.05896
       -1.22016
       -1.10142
       -1.08379
       -1.18119
       -1.14305
       -1.16754
       -1.05431
       -1.00038
       -1.09468
       -1.00037
       -1.05500
       -1.17068
       -1.01759
       -1.07311
       -1.17968
       -1.03035
       -1.09363
       -1.16191
       -1.05031
       -1.20705
       -1.07254
       -1.17103
       -1.01012
       -1.01225
       -0.96547
       -1.19068
       -1.20010
       -1.15098
       -1.00187
       -1.12803
       -1.09617
       -1.21538
       -1.17440
       -1.05344
       -1.17205
       -1.16346
       -1.16819
       -1.11219
       -1.07972
       -0.29395
       -1.16035
       -1.10851
       -1.17491
       -1.06702
       -1.08076
       -1.12617
       -0.99205
       -1.20998
       -1.14753
       -1.09152
       -1.01561
       -0.78110
       -1.18948
       -1.05345
       -1.18371
       -1.19974
       -1.12862
       -1.06302
       -1.08284
       -1.08471
       -1.14556
       -1.02477
       -1.07905
       -1.19468
       -1.00522
       -1.07673
       -0.98343
       -0.89326
       -1.17922
       -1.20441
       -0.11092
       -0.96290
       -1.03058
       -1.10288
       -1.05751
       -1.09846
       -1.18882
       -1.21634
       -0.95040
       -1.01796
       -0.93228
       -1.15582
       -0.99926
       -1.10384
       -1.16584
       -0.88297
       -0.90909
       -1.13188
       -1.20170
       -1.01942
       -1.09024
       -1.09120
       -1.03188
       -0.95152
       -1.02601
       -1.05755
       -1.01871
       -1.22467
       -1.18797
       -1.13627
       -0.97219
       -1.03448
       -1.13534
       -0.92327
       -1.00467
       -1.09195
       -0.90355
       -1.15542
       -0.95524
       -0.90199
       -0.92818
       -1.06688
       -1.10650
       -1.06721
       -1.05672
       -0.99143
       -1.15758
       -1.06552
       -0.96211
       -1.10017
       -1.03754
       -0.94585
       -1.07704
       -1.04687
       -1.02211
       -1.07245
       -1.21204
       -1.17831
       -1.13113
       -1.02664
       -1.13522
       -1.07333
       -1.08947
       -1.10449
       -1.19434
       -1.12982
       -1.06757
       -1.07260
       -1.21578
       -1.17814
       -1.14686
       -1.15651
       -1.05982
       -1.12434
       -1.13065
       -1.15415
       -1.03128
       -1.11387
       -1.09674
       -1.13569
       -1.25447
       -1.08842
       -1.02597
       -1.04846
       -1.18751
       -1.08338
       -1.13520
       -1.14238
       -1.06896
       -1.06228
       -1.20787
       -1.16088
       -1.09388
       -1.17277
       -1.13553
       -1.18043
       -1.06523
       -0.99662
       -1.10957
       -1.00487
       -1.07924
       -1.15966
       -1.02341
       -1.07227
       -1.21024
       -1.01793
       -1.08844
       -1.16380
       -1.03188
       -1.19366
       -1.11063
       -1.17047
       -1.00872
       -1.03716
       -0.95921
       -1.21361
       -1.19238
       -1.17203
       -0.99770
       -1.13528
       -1.06446
       -1.16527
       -1.19295
       -1.06106
       -1.16167
       -1.13429
       -1.15346
       -1.13702
       -1.05756
       -0.18815
       -1.16294
       -1.07324
       -1.19969
       -1.03634
       -1.08708
       -1.12783
       -1.02526
       -1.20028
       -1.12895
       -1.12580
       -1.00882
       -0.78221
       -1.20059
       -1.03466
       -1.21218
       -1.16745
       -1.14505
       -1.06974
       -1.09551
       -1.08686
       -1.17182
       -1.05674
       -1.07478
       -1.19459
       -0.98482
       -1.08337
       -1.02279
       -0.90042
       -1.15720
       -1.20836
       -0.08957
       -0.92315
       -1.02209
       -1.06553
       -1.07771
       -1.08955
       -1.15974
       -1.21110
       -0.95000
       -1.01904
       -0.94073
       -1.15966
       -1.02853
       -1.10633
       -1.16670
       -0.90471
       -0.90213
       -1.10705
       -1.19871
       -0.99986
       -1.11838
       -1.07623
       -1.02920
       -0.97173
       -1.02759
       -1.05780
       -1.02237
       -1.22462
       -1.20100
       -1.13336
       -0.95647
       -1.04000
       -1.13889
       -0.91995
       -0.98773
       -1.07486
       -0.88720
       -1.13308
       -0.96857
       -0.89772
       -0.94509
       -1.07683
       -1.11901
       -1.06626
       -1.03755
       -0.97064
       -1.17131
       -1.06523
       -0.96948
       -1.14166
       -1.03188
       -0.94357
       -1.07330
       -1.04078
       -1.03696
       -1.08504
       -1.21997
       -1.15938
       -1.11612
       -1.03363
       -1.14039
       -1.08176
       -1.10224
       -1.09006
       -1.18668
       -1.10244
       -1.06423
       -1.07396
       -1.22806
       -1.17086
       -1.16112
       -1.16462
       -1.06117
       -1.08834
       -1.12974
       -1.14771
       -1.04477
       -1.12197
       -1.09851
       -1.10912
       -1.18637
       -1.10590
       -1.02372
       -1.07277
       -1.18634
       -1.05136
       -1.13219
       -1.15089
       -1.04941
       -1.05059
       -1.18992
       -1.11884
       -1.12813
       -1.18852
       -1.12526
       -1.17499
       -1.09041
       -1.03529
       -1.08057
       -1.00735
       -1.07944
       -1.13756
       -1.02498
       -1.04976
       -1.19080
       -1.01253
       -1.07744
       -1.17530
       -1.02538
       -1.20478
       -1.11087
       -1.17070
       -1.00209
       -1.03851
       -0.93816
       -1.20705
       -1.17081
       -1.16290
       -1.00699
       -1.13255
       -1.07113
       -1.16729
       -1.20369
       -1.04805
       -1.15954
       -1.13282
       -1.20207
       -1.15476
       -1.09336
       -0.10117
       -1.14804
       -1.04876
       -1.19919
       -1.03346
       -1.10354
       -1.14016
       -1.00731
       -1.23361
       -1.10759
       -1.12749
       -1.02396
       -0.80697
       -1.20740
       -1.01537
       -1.21805
       -1.17402
       -1.12140
       -1.10430
       -1.11782
       -1.10028
       -1.16650
       -1.02940
       -1.08284
       -1.20506
       -0.99174
       -1.13122
       -1.01658
       -0.93282
       -1.13877
       -1.23778
       -0.11189
       -0.92234
       -1.04320
       -1.09668
       -1.11477
       -1.09502
       -1.14691
       -1.19091
       -0.95005
       -1.02055
       -0.94220
       -1.16699
       -1.01810
       -1.06821
       -1.16819
       -0.91226
       -0.90124
       -1.07646
       -1.20419
       -1.00513
       -1.10691
       -1.08554
       -1.01280
       -0.95158
       -1.00085
       -1.06823
       -1.03684
       -1.19489
       -1.19398
       -1.14385
       -0.93700
       -1.01072
       -1.10480
       -0.90328
       -0.99805
       -1.08596
       -0.84981
       -1.12166
       -0.98312
       -0.88994
       -0.94064
       -1.06643
       -1.13192
       -1.05727
       -1.03447
       -0.99012
       -1.18108
       -1.04736
       -0.97118
       -1.12640
       -1.01572
       -0.96006
       -1.05820
       -1.03932
       -1.04860
       -1.07784
       -1.22938
       -1.19246
       -1.08009
       -1.06510
       -1.16675
       -1.10093
       -1.11189
       -1.07267
       -1.14745
       -1.07964
       -1.04032
       -1.09059
       -1.22674
       -1.15957
       -1.17021
       -1.16504
       -1.07888
       -1.11283
       -1.13983
       -1.14440
       -1.04943
       -1.10983
       -1.11045
       -1.10959
       -1.17951
       -1.05891
       -1.02508
       -1.04824
       -1.14803
       -1.02569
       -1.09378
       -1.16735
       -1.03565
       -1.03184
       -1.19776
       -1.11309
       -1.12723
       -1.18059
       -1.13744
       -1.19247
       -1.08920
       -1.06859
       -1.06433
       -1.00272
       -1.10425
       -1.15369
       -1.03323
       -1.06121
       -1.20601
       -1.02779
       -1.05147
       -1.15620
       -1.03173
       -1.19907
       -1.09483
       -1.19492
       -0.99850
       -1.03988
       -0.90769
       -1.19668
       -1.17001
       -1.16241
       -1.01923
       -1.14186
       -1.08901
       -1.16800
       -1.20000
       -1.06964
       -1.16930
       -1.13696
       -1.19366
       -1.19297
       -1.12357
       -0.05133
       -1.14110
       -1.04047
       -1.19013
       -1.04013
       -1.11047
       -1.14254
       -0.96710
       -1.24420
       -1.11469
       -1.09360
       -1.03432
       -0.78995
       -1.20017
       -1.00960
       -1.23457
       -1.15981
       -1.13520
       -1.13302
       -1.12100
       -1.07207
       -1.15996
       -1.02946
       -1.09915
       -1.19565
       -0.95653
       -1.11099
       -1.03617
       -0.94131
       -1.14095
       -1.23092
       -0.10660
       -0.92576
       -1.06384
       -1.10119
       -1.10714
       -1.07934
       -1.18255
       -1.20301
       -0.94373
       -1.02718
       -0.93574
       -1.16913
       -1.03859
       -1.06384
       -1.16482
       -0.94904
       -0.90484
       -1.08627
       -1.19085
       -0.98765
       -1.10082
       -1.07678
       -0.99724
       -0.96285
       -0.99957
       -1.03811
       -1.03518
       -1.18348
       -1.16758
       -1.16774
       -0.90954
       -0.99301
       -1.11897
       -0.91596
       -1.00725
       -1.07302
       -0.83925
       -1.11555
       -0.96555
       -0.89818
       -0.98401
       -1.01978
       -1.13685
       -1.03803
       -1.05550
       -1.01595
       -1.18327
       -1.05413
       -0.93586
       -1.12647
       -0.99934
       -0.97125
       -1.07223
       -1.03236
       -1.06581
       -1.07756
       -1.18030
       -1.18645
       -1.07554
       -1.08804
       -1.17485
       -1.08885
       -1.12907
       -1.10859
       -1.18169
       -1.09170
       -1.01172
       -1.09562
       -1.18831
       -1.14254
       -1.16042
       -1.16015
       -1.05041
       -1.12479
       -1.12332
       -1.16272
       -1.04445
       -1.10041
       -1.11253
       -1.11068
       -1.15607
       -1.08525
       -1.03764
       -1.01419
       -1.15110
       -1.06023
       -1.07090
       -1.17658
       -1.00281
       -1.05533
       -1.19736
       -1.12243
       -1.11121
       -1.18715
       -1.13021
       -1.15942
       -1.09157
       -1.07310
       -1.04968
       -1.01752
       -1.07740
       -1.14335
       -1.02338
       -1.03568
       -1.22135
       -1.02235
       -1.04250
       -1.14902
       -1.02634
       -1.18778
       -1.09646
       -1.20874
       -1.00019
       -1.06837
       -0.92864
       -1.18927
       -1.16444
       -1.16979
       -0.99814
       -1.13160
       -1.09826
       -1.18654
       -1.21248
       -1.06400
       -1.13295
       -1.14831
       -1.14587
       -1.16859
       -1.10889
       -0.07453
       -1.15143
       -1.03526
       -1.19790
       -1.05255
       -1.08488
       -1.17186
       -0.95831
       -1.20307
       -1.10657
       -1.11321
       -1.03562
       -0.76557
       -1.19883
       -1.02323
       -1.20923
       -1.14880
       -1.14562
       -1.13038
       -1.14185
       -1.08447
       -1.15180
       -1.06245
       -1.05461
       -1.19618
       -0.95047
       -1.09462
       -1.04687
       -0.96126
       -1.13321
       -1.22094
       -0.12484
       -0.92392
       -1.04497
       -1.10408
       -1.14277
       -1.10147
       -1.16797
       -1.19880
       -0.92375
       -1.05325
       -0.91777
       -1.14452
       -1.02840
       -1.08688
       -1.17501
       -0.93642
       -0.89495
       -1.07820
       -1.21634
       -0.99769
       -1.09131
       -1.05955
       -0.99593
       -0.95950
       -0.98043
       -1.02258
       -1.05302
       -1.17260
       -1.16946
       -1.18353
       -0.92371
       -0.99414
       -1.13024
       -0.93870
       -1.02783
       -1.07833
       -0.82954
       -1.10905
       -0.97577
       -0.91880
       -0.98567
       -0.99113
       -1.14548
       -1.06616
       -1.07742
       -1.05105
       -1.17695
       -1.03199
       -0.91200
       -1.13605
       -1.03442
       -0.96071
       -1.05601
       -1.02853
       -1.07655
       -1.08644
       -1.15314
       -1.15988
       -1.08561
       -1.09376
       -1.18819
       -1.09741
       -1.08187
       -1.11450
       -1.15988
       -1.08720
       -1.01114
       -1.07897
       -1.18753
       -1.11325
       -1.13199
       -1.15522
       -1.05612
       -1.11900
       -1.10175
       -1.15450
       -1.03936
       -1.11847
       -1.12279
       -1.10776
       -1.13693
       -1.08281
       -1.02069
       -0.98391
       -1.15139
       -1.07102
       -1.06766
       -1.18102
       -1.01438
       -1.04561
       -1.20617
       -1.12187
       -1.12334
       -1.20202
       -1.13981
       -1.14411
       -1.08497
       -1.06498
       -1.04482
       -1.04292
       -1.09712
       -1.13353
       -1.02191
       -1.01623
       -1.17849
       -1.04434
       -1.06760
       -1.14670
       -1.00553
       -1.17049
       -1.11263
       -1.18625
       -1.00145
       -1.05826
       -0.93366
       -1.18684
       -1.16318
       -1.15816
       -0.99570
       -1.12490
       -1.07359
       -1.19526
       -1.22347
       -1.11261
       -1.14085
       -1.14852
       -1.15722
       -1.17336
       -1.12113
       -0.04994
       -1.14731
       -1.03894
       -1.19274
       -1.03638
       -1.08062
       -1.13822
       -0.97407
       -1.18737
       -1.10545
       -1.09199
       -1.03526
       -0.77171
       -1.22368
       -1.01212
       -1.20727
       -1.15603
       -1.15362
       -1.10532
       -1.10792
       -1.09495
       -1.14541
       -1.05153
       -1.03856
       -1.18804
       -0.96733
       -1.09109
       -1.04232
       -0.93449
       -1.13855
       -1.21960
       -0.12370
       -0.90450
       -1.06549
       -1.05697
       -1.12405
       -1.13619
       -1.16435
       -1.21473
       -0.94960
       -1.05465
       -0.94399
       -1.15937
       -1.05781
       -1.07152
       -1.18932
       -0.98813
       -0.88942
       -1.10728
       -1.20735
       -0.99603
       -1.08560
       -1.07313
       -1.00112
       -0.97688
       -0.95964
       -1.04705
       -1.06266
       -1.13054
       -1.18601
       -1.18531
       -0.92126
       -0.97723
       -1.09881
       -0.93419
       -1.02285
       -1.08519
       -0.81417
       -1.11182
       -0.97934
       -0.92703
       -0.99529
       -1.02207
       -1.14698
       -1.08866
       -1.08528
       -1.04174
       -1.14957
       -1.00572
       -0.91383
       -1.12201
       -0.99446
       -0.96442
       -1.03865
       -1.02936
       -1.05109
       -1.07644
       -1.16635
       -1.17073
       -1.10973
       -1.06527
       -1.18616
       -1.10156
       -1.05567
       -1.10717
       -1.19851
       -1.07877
       -0.99792
       -1.06757
       -1.19175
       -1.12337
       -1.14192
       -1.15124
       -1.07441
       -1.12114
       -1.10005
       -1.15478
       -1.05751
       -1.12354
       -1.10168
       -1.12197
       -1.12919
       -1.09640
       -1.01614
       -0.97679
       -1.14841
       -1.05350
       -1.06286
       -1.15773
       -1.02013
       -1.01778
       -1.17278
       -1.08391
       -1.11049
       -1.20946
       -1.17645
       -1.12887
       -1.05757
       -1.04859
       -1.04763
       -1.06084
       -1.10265
       -1.15000
       -1.01800
       -1.04522
       -1.14096
       -1.03696
       -1.08720
       -1.13840
       -1.05805
       -1.18790
       -1.08885
       -1.19195
       -1.02109
       -1.07169
       -0.94365
       -1.18108
       -1.18761
       -1.16801
       -0.99877
       -1.12612
       -1.08875
       -1.17650
       -1.20966
       -1.10958
       -1.16879
       -1.13930
       -1.14688
       -1.16360
       -1.10313
       -0.06656
       -1.13472
       -1.03829
       -1.20429
       -1.02514
       -1.07450
       -1.14716
       -0.95067
       -1.20617
       -1.11288
       -1.06216
       -1.00928
       -0.76706
       -1.24263
       -1.02678
       -1.18773
       -1.14800
       -1.14638
       -1.12770
       -1.15542
       -1.08330
       -1.13644
       -1.03828
       -1.04595
       -1.18697
       -0.97166
       -1.06818
       -1.02761
       -0.90593
       -1.15237
       -1.21369
       -0.09724
       -0.89238
       -1.04096
       -1.07307
       -1.13165
       -1.11564
       -1.15980
       -1.22341
       -0.98917
       -1.07477
       -0.91541
       -1.16895
       -1.05332
       -1.07632
       -1.20647
       -0.98897
       -0.90807
       -1.13638
       -1.19242
       -0.99106
       -1.08161
       -1.03921
       -1.01178
       -1.01016
       -0.96538
       -1.04535
       -1.05090
       -1.12052
       -1.19721
       -1.17447
       -0.94701
       -0.98086
       -1.09725
       -0.95866
       -1.02432
       -1.09292
       -0.78445
       -1.09183
       -0.96296
       -0.93451
       -1.01451
       -1.01690
       -1.13433
       -1.06724
       -1.11225
       -1.02134
       -1.16399
       -1.05124
       -0.90727
       -1.10738
       -0.94830
       -0.94215
       -1.03090
       -1.02254
       -1.06807
       -1.04128
       -1.14981
       -1.15876
       -1.11662
       -1.05578
       -1.16751
       -1.07285
       -1.05110
       -1.11255
       -1.20735
       -1.09694
       -1.02781
       -1.06626
       -1.15800
       -1.13535
       -1.15096
       -1.19409
       -1.08488
       -1.10359
       -1.10024
       -1.13454
       -1.10039
       -1.10920
       -1.10500
       -1.11637
       -1.16555
       -1.07606
       -1.00997
       -1.00671
       -1.13072
       -1.04899
       -1.06482
       -1.12384
       -1.01210
       -1.03396
       -1.15379
       -1.07224
       -1.08593
       -1.19595
       -1.18611
       -1.12896
       -1.08070
       -1.05989
       -1.05777
       -1.04561
       -1.09173
       -1.10862
       -1.06091
       -1.05818
       -1.15907
       -1.00367
       -1.09455
       -1.12468
       -1.02827
       -1.19156
       -1.11347
       -1.20282
       -1.05265
       -1.08393
       -0.96372
       -1.19803
       -1.21334
       -1.17810
       -0.98156
       -1.10865
       -1.08975
       -1.15328
       -1.21435
       -1.12923
       -1.16965
       -1.14819
       -1.16951
       -1.14018
       -1.08523
       -0.00337
       -1.13399
       -1.05411
       -1.20044
       -1.00313
       -1.08184
       -1.16806
       -0.96140
       -1.22153
       -1.09745
       -1.07375
       -1.01438
       -0.78516
       -1.21691
       -1.05036
       -1.19521
       -1.14621
       -1.11915
       -1.12102
       -1.14025
       -1.09755
       -1.14629
       -1.00829
       -1.04451
       -1.19797
       -0.92911
       -1.06758
       -1.02162
       -0.88851
       -1.16771
       -1.23192
       -0.12701
       -0.89561
       -1.05065
       -1.08060
       -1.12564
       -1.11503
       -1.18657
       -1.22398
       -0.99293
       -1.06401
       -0.91271
       -1.18250
       -1.06208
       -1.08963
       -1.18954
       -0.98346
       -0.89451
       -1.13493
       -1.16777
       -0.95844
       -1.07974
       -1.03097
       -1.01420
       -1.00063
       -0.95864
       -1.02322
       -1.03284
       -1.13499
       -1.23151
       -1.17491
       -0.96369
       -0.99049
       -1.10606
       -0.95119
       -1.00964
       -1.06987
       -0.78723
       -1.08944
       -0.97673
       -0.92775
       -1.05607
       -0.97755
       -1.13356
       -1.08169
       -1.12794
       -1.05531
       -1.13104
       -1.05736
       -0.90098
       -1.09887
       -0.90723
       -0.95707
       -1.02204
       -1.01140
       -1.03540
       -1.05121
       -1.16511
       -1.12165
       -1.10968
       -1.04401
       -1.15373
       -1.07074
       -1.04487
       -1.10325
       -1.20721
       -1.10374
       -1.00707
       -1.04405
       -1.12074
       -1.15845
       -1.13586
       -1.17777
       -1.07964
       -1.06963
       -1.07410
       -1.12949
       -1.11516
       -1.11824
       -1.12300
       -1.12164
       -1.17274
       -1.07925
       -1.01911
       -0.99411
       -1.14258
       -1.02990
       -1.03267
       -1.12155
       -1.02512
       -1.02750
       -1.17538
       -1.05618
       -1.06607
       -1.22712
       -1.21666
       -1.10974
       -1.07688
       -1.07021
       -1.09433
       -1.04867
       -1.09875
       -1.14089
       -1.07564
       -1.03350
       -1.13046
       -1.03650
       -1.09636
       -1.11076
       -1.02867
       -1.16692
       -1.13253
       -1.21405
       -1.05348
       -1.08214
       -0.96036
       -1.19897
       -1.18281
       -1.18175
       -0.99382
       -1.11635
       -1.11751
       -1.16412
       -1.22002
       -1.14429
       -1.15639
       -1.14795
       -1.16638
       -1.15259
       -1.07770
       -0.03141
       -1.12370
       -1.05360
       -1.18809
       -1.01524
       -1.07993
       -1.15397
       -0.96272
       -1.19727
       -1.10008
       -1.08669
       -1.03083
       -0.75031
       -1.20606
       -1.06905
       -1.20246
       -1.17882
       -1.10979
       -1.09022
       -1.09105
       -1.10125
       -1.15331
       -1.00998
       -1.00232
       -1.16451
       -0.94936
       -1.06801
       -1.01739
       -0.87771
       -1.16985
       -1.24535
       -0.11439
       -0.88100
       -1.03004
       -1.05916
       -1.13448
       -1.08907
       -1.19040
       -1.21303
       -1.03060
       -1.06281
       -0.88744
       -1.15714
       -1.07292
       -1.07523
       -1.20071
       -0.99941
       -0.86322
       -1.15502
       -1.16888
       -0.97434
       -1.06318
       -1.02578
       -1.04569
       -0.99883
       -0.95498
       -1.03038
       -1.01057
       -1.16550
       -1.18724
       -1.16896
       -0.99326
       -1.01183
       -1.08159
       -0.96128
       -0.99720
       -1.06529
       -0.75830
       -1.07602
       -0.98398
       -0.96772
       -1.05821
       -0.97414
       -1.14649
       -1.09192
       -1.11139
       -1.06008
       -1.13332
       -1.06334
       -0.90266
       -1.08518
       -0.91740
       -0.94661
       -1.03573
       -1.04376
       -1.03727
       -1.03465
       -1.13610
       -1.11362
       -1.12588
       -1.05188
       -1.12862
       -1.10039
       -0.99470
       -1.10081
       -1.19151
       -1.14885
       -1.00007
       -1.05011
       -1.09601
       -1.16691
       -1.14518
       -1.15375
       -1.09994
       -1.09848
       -1.06459
       -1.11460
       -1.09546
       -1.10988
       -1.10912
       -1.09888
       -1.16733
       -1.07726
       -1.02803
       -1.02684
       -1.15238
       -1.04482
       -1.04287
       -1.11908
       -0.99148
       -1.02359
       -1.17678
       -1.05079
       -1.06125
       -1.23028
       -1.20527
       -1.13053
       -1.08561
       -1.10741
       -1.10074
       -1.04549
       -1.11553
       -1.14996
       -1.06890
       -1.03826
       -1.15542
       -1.02762
       -1.06993
       -1.10772
       -1.04091
       -1.19512
       -1.11873
       -1.19666
       -1.04895
       -1.10349
       -0.92090
       -1.20315
       -1.19426
       -1.18321
       -0.99294
       -1.12855
       -1.10870
       -1.14389
       -1.21504
       -1.15850
       -1.17660
       -1.14096
       -1.18903
       -1.14457
       -1.05603
       -0.06212
       -1.10671
       -1.04458
       -1.22075
       -0.98234
       -1.04758
       -1.14208
       -0.92989
       -1.14453
       -1.09827
       -1.07361
       -1.04629
       -0.72780
       -1.18201
       -1.04798
       -1.19209
       -1.14670
       -1.13085
       -1.07764
       -1.09102
       -1.07908
       -1.10871
       -0.97850
       -0.98219
       -1.19544
       -0.94535
       -1.06607
       -1.05364
       -0.87691
       -1.18699
       -1.22697
       -0.11805
       -0.88002
       -1.03127
       -1.01646
       -1.13122
       -1.05264
       -1.19785
       -1.20830
       -1.02051
       -1.09263
       -0.91584
       -1.15811
       -1.06372
       -1.09237
       -1.18071
       -0.99997
       -0.85706
       -1.12030
       -1.16095
       -0.97276
       -1.06267
       -1.06405
       -1.04140
       -0.97485
       -0.94892
       -1.04124
       -0.98214
       -1.17180
       -1.19441
       -1.17706
       -0.97488
       -0.99670
       -1.05751
       -0.95795
       -1.01496
       -1.06796
       -0.71969
       -1.06731
       -0.92544
       -0.99691
       -1.04602
       -0.98893
       -1.10246
       -1.07939
       -1.12622
       -1.03646
       -1.14838
       -1.08684
       -0.92018
       -1.08105
       -0.90245
       -0.93885
       -1.05429
       -1.04438
       -1.02699
       -1.02918
       -1.11997
       -1.15875
       -1.11188
       -1.06180
       -1.10646
       -1.14665
       -0.99882
       -1.10098
       -1.18842
       -1.15779
       -1.00275
       -1.09661
       -1.09745
       -1.14690
       -1.17042
       -1.16621
       -1.10344
       -1.09503
       -1.06840
       -1.11640
       -1.08670
       -1.10025
       -1.09489
       -1.11597
       -1.18049
       -1.10272
       -1.01190
       -1.02916
       -1.15911
       -1.04105
       -1.06944
       -1.12356
       -0.97648
       -1.02626
       -1.13764
       -1.06779
       -1.05240
       -1.21637
       -1.20546
       -1.13729
       -1.07770
       -1.13174
       -1.10672
       -1.05099
       -1.07892
       -1.15501
       -1.08832
       -1.05419
       -1.14998
       -1.04458
       -1.07837
       -1.11457
       -1.03667
       -1.18226
       -1.15292
       -1.17783
       -1.03230
       -1.11773
       -0.88913
       -1.17356
       -1.17373
       -1.16849
       -1.00157
       -1.12853
       -1.10311
       -1.13549
       -1.21217
       -1.16462
       -1.16724
       -1.15205
       -1.16304
       -1.16348
       -1.08865
       -0.04656
       -1.12440
       -1.04811
       -1.22547
       -1.01086
       -1.05213
       -1.14293
       -0.93003
       -1.18028
       -1.05748
       -1.09569
       -1.04720
       -0.70737
       -1.20220
       -1.03834
       -1.18295
       -1.14526
       -1.11938
       -1.09059
       -1.11133
       -1.07530
       -1.09499
       -1.00105
       -1.00227
       -1.21140
       -0.96791
       -1.04631
       -1.04636
       -0.88464
       -1.13629
       -1.18395
       -0.11630
       -0.87625
       -1.02174
       -1.02167
       -1.11879
       -1.05259
       -1.18692
       -1.19598
       -1.02079
       -1.09563
       -0.90172
       -1.14530
       -1.06769
       -1.05121
       -1.19750
       -1.02774
       -0.86198
       -1.11207
       -1.17389
       -0.96840
       -1.04315
       -1.06349
       -1.03145
       -0.99064
       -0.92874
       -1.05191
       -0.95635
       -1.17286
       -1.16418
       -1.19869
       -0.98036
       -1.00465
       -1.05788
       -0.98834
       -1.03238
       -1.06194
       -0.68081
       -1.04265
       -0.91621
       -1.00655
       -1.05639
       -0.97851
       -1.10416
       -1.08729
       -1.10355
       -1.04045
       -1.14546
       -1.08549
       -0.91576
       -1.09584
       -0.89773
       -0.94313
       -1.06062
       -1.01969
       -1.01906
       -1.03579
       -1.13930
       -1.11480
       -1.10016
       -1.04511
       -1.11358
       -1.14876
       -1.00918
       -1.08659
       -1.18172
       -1.15298
       -1.03841
       -1.15320
       -1.10327
       -1.14106
       -1.14194
       -1.18041
       -1.10231
       -1.10008
       -1.05862
       -1.11517
       -1.08154
       -1.10455
       -1.13172
       -1.10371
       -1.17938
       -1.10375
       -1.03305
       -1.00841
       -1.17990
       -1.03440
       -1.04848
       -1.10575
       -0.97728
       -1.03131
       -1.12743
       -1.08912
       -1.03923
       -1.19539
       -1.21173
       -1.16970
       -1.06728
       -1.09877
       -1.12156
       -1.00411
       -1.06846
       -1.17240
       -1.09111
       -1.06834
       -1.15290
       -1.04723
       -1.07913
       -1.12214
       -1.04209
       -1.18634
       -1.17186
       -1.14865
       -1.03030
       -1.09791
       -0.88023
       -1.15322
       -1.18098
       -1.18074
       -1.04913
       -1.12867
       -1.06935
       -1.12484
       -1.21607
       -1.12930
       -1.15388
       -1.15930
       -1.12931
       -1.17535
       -1.10209
       -0.03471
       -1.09891
       -1.07888
       -1.21081
       -1.01546
       -1.04096
       -1.12043
       -0.95133
       -1.20869
       -1.06712
       -1.09876
       -1.04387
       -0.69293
       -1.18808
       -1.05943
       -1.16940
       -1.16017
       -1.11188
       -1.09101
       -1.12796
       -1.10126
       -1.08609
       -0.99740
       -1.01021
       -1.20774
       -0.96898
       -1.05764
       -1.05366
       -0.87030
       -1.16120
       -1.17817
       -0.13423
       -0.86835
       -1.01409
       -1.02693
       -1.11360
       -1.08499
       -1.20274
       -1.20294
       -1.01008
       -1.07633
       -0.92754
       -1.15330
       -1.05811
       -1.04349
       -1.18471
       -1.04986
       -0.84614
       -1.13269
       -1.18594
       -0.95042
       -1.05078
       -1.09635
       -1.01526
       -0.97182
       -0.93703
       -1.04522
       -0.95005
       -1.18296
       -1.16445
       -1.20817
       -0.99784
       -1.01162
       -1.07231
       -0.99657
       -1.01296
       -1.05698
       -0.65334
       -1.03945
       -0.94037
       -0.98701
       -1.07125
       -0.96944
       -1.08326
       -1.07505
       -1.12295
       -1.04991
       -1.14980
       -1.06879
       -0.89559
       -1.10077
       -0.90074
       -0.92279
       -1.04841
       -1.00372
       -1.00812
       -1.04463
       -1.14718
       -1.12420
       -1.07916
       -1.06026
       -1.13108
       -1.12813
       -1.01099
       -1.07037
       -1.18133
       -1.14553
       -1.04008
       -1.12421
       -1.09740
       -1.13962
       -1.16887
       -1.18295
       -1.09921
       -1.10334
       -1.07362
       -1.11503
       -1.07747
       -1.10356
       -1.12663
       -1.10009
       -1.18068
       -1.11894
       -1.02171
       -1.01228
       -1.14758
       -1.02844
       -1.03849
       -1.12470
       -0.95035
       -1.02808
       -1.10945
       -1.08350
       -1.02553
       -1.18066
       -1.18351
       -1.18950
       -1.10036
       -1.09448
       -1.11013
       -0.99902
       -1.06967
       -1.17163
       -1.04553
       -1.05830
       -1.14822
       -1.05772
       -1.06408
       -1.13599
       -1.01025
       -1.17422
       -1.11789
       -1.14203
       -1.02795
       -1.12129
       -0.89855
       -1.14875
       -1.18155
       -1.16507
       -1.08057
       -1.15821
       -1.05447
       -1.13942
       -1.22083
       -1.12253
       -1.14539
       -1.15785
       -1.12300
       -1.16012
       -1.06818
       -0.06844
       -1.08925
       -1.09488
       -1.22092
       -1.03652
       -1.05520
       -1.11836
       -0.93856
       -1.22619
       -1.06471
       -1.10079
       -1.05925
       -0.64285
       -1.19174
       -1.07304
       -1.17750
       -1.14767
       -1.08833
       -1.09883
       -1.13121
       -1.10114
       -1.06266
       -0.99643
       -1.01221
       -1.20011
       -0.98951
       -1.06575
       -1.04736
       -0.86958
       -1.17851
       -1.18862
       -0.15820
       -0.86335
       -1.02996
       -1.04516
       -1.07058
       -1.05195
       -1.22481
       -1.19376
       -1.00896
       -1.07681
       -0.93318
       -1.15088
       -1.06252
       -1.04328
       -1.17839
       -1.05463
       -0.84868
       -1.11602
       -1.16644
       -0.91660
       -1.08341
       -1.08237
       -1.02548
       -0.97686
       -0.95048
       -1.01630
       -0.96890
       -1.19384
       -1.18888
       -1.19088
       -1.00772
       -1.01470
       -1.07216
       -0.99381
       -1.00216
       -1.07134
       -0.58087
       -1.02843
       -0.93993
       -1.00015
       -1.08409
       -0.98303
       -1.05758
       -1.05438
       -1.12452
       -1.04640
       -1.14814
       -1.03848
       -0.89879
       -1.10246
       -0.89138
       -0.91847
       -1.04599
       -1.02941
       -0.99723
       -1.04729
       -1.16612
       -1.11659
       -1.09982
       -1.05248
       -1.11412
       -1.13004
       -1.00526
       -1.05238
       -1.16164
       -1.12607
       -1.04025
       -1.10038
       -1.14532
       -1.13758
       -1.16284
       -1.17751
       -1.10927
       -1.10622
       -1.08496
       -1.12972
       -1.09248
       -1.11352
       -1.12128
       -1.11061
       -1.16168
       -1.09529
       -1.01978
       -1.01366
       -1.15894
       -1.02446
       -1.02806
       -1.10129
       -0.95001
       -1.01139
       -1.12395
       -1.11692
       -1.06002
       -1.19868
       -1.16566
       -1.19506
       -1.07633
       -1.09408
       -1.08094
       -1.01148
       -1.07489
       -1.18599
       -1.06004
       -1.08151
       -1.13898
       -1.05721
       -1.09155
       -1.14160
       -1.01223
       -1.18832
       -1.09327
       -1.18485
       -1.04152
       -1.12412
       -0.90415
       -1.19131
       -1.17201
       -1.17009
       -1.08628
       -1.14367
       -1.04318
       -1.14348
       -1.25192
       -1.11789
       -1.16689
       -1.12504
       -1.09934
       -1.16349
       -1.06805
       -0.05944
       -1.11192
       -1.07809
       -1.22361
       -1.01572
       -1.07696
       -1.14880
       -0.91331
       -1.18540
       -1.04704
       -1.13747
       -1.04336
       -0.56776
       -1.21289
       -1.08184
       -1.18086
       -1.18138
       -1.08610
       -1.07037
       -1.13272
       -1.13562
       -1.07501
       -1.01193
       -0.99144
       -1.17211
       -0.97847
       -1.06211
       -1.05402
       -0.86603
       -1.17660
       -1.21873
       -0.16981
       -0.86285
       -1.04259
       -1.04056
       -1.06018
       -1.04148
       -1.23421
       -1.18346
       -0.99130
       -1.06927
       -0.93025
       -1.15113
       -1.04666
       -1.04908
       -1.20075
       -1.05338
       -0.84374
       -1.14002
       -1.17152
       -0.91181
       -1.06862
       -1.09151
       -1.06491
       -0.97560
       -0.93706
       -1.01305
       -0.94904
       -1.20926
       -1.17015
       -1.17111
       -1.02818
       -1.03112
       -1.06434
       -0.99183
       -1.02257
       -1.09852
       -0.56261
       -1.04137
       -0.93919
       -0.97414
       -1.05313
       -0.99676
       -1.05133
       -1.05946
       -1.13696
       -1.02823
       -1.15091
       -1.04639
       -0.91386
       -1.09626
       -0.89162
       -0.90993
       -1.05859
       -1.03264
       -0.97995
       -1.09673
       -1.16289
       -1.10771
       -1.09373
       -1.03406
       -1.12072
       -1.12370
       -0.99998
       -1.02583
       -1.13231
       -1.10130
       -1.02962
       -1.09646
       -1.11061
       -1.14757
       -1.14252
       -1.14530
       -1.10466
       -1.11243
       -1.05556
       -1.14826
       -1.08661
       -1.13219
       -1.13908
       -1.08103
       -1.19459
       -1.08663
       -1.02784
       -0.98807
       -1.16501
       -0.99792
       -1.01388
       -1.11761
       -0.94363
       -1.01600
       -1.10664
       -1.12705
       -1.07695
       -1.20865
       -1.14662
       -1.19179
       -1.05459
       -1.10456
       -1.06717
       -1.01894
       -1.06681
       -1.18070
       -1.03446
       -1.08629
       -1.18167
       -1.05019
       -1.08532
       -1.18653
       -1.02277
       -1.19082
       -1.10725
       -1.18665
       -1.02699
       -1.14201
       -0.90712
       -1.19261
       -1.17567
       -1.15097
       -1.08474
       -1.15741
       -1.03625
       -1.16519
       -1.20896
       -1.10508
       -1.17874
       -1.11357
       -1.11280
       -1.15232
       -1.07615
       -0.07682
       -1.09553
       -1.06119
       -1.18389
       -1.04857
       -1.04438
       -1.17166
       -0.89743
       -1.20120
       -1.07347
       -1.15845
       -1.04213
       -0.50535
       -1.19853
       -1.09859
       -1.18082
       -1.16803
       -1.08777
       -1.04417
       -1.14776
       -1.11533
       -1.07835
       -1.00621
       -1.01920
       -1.20174
       -0.93254
       -1.06923
       -1.02667
       -0.87893
       -1.13591
       -1.22851
       -0.13815
       -0.86221
       -1.06295
       -1.05195
       -1.03845
       -1.03418
       -1.20545
       -1.18081
       -0.97225
       -1.07252
       -0.93840
       -1.15474
       -1.03544
       -1.03932
       -1.22205
       -1.05659
       -0.84965
       -1.13660
       -1.16746
       -0.92460
       -1.05495
       -1.07984
       -1.09673
       -0.99875
       -0.90371
       -1.00006
       -0.94210
       -1.18427
       -1.16622
       -1.15305
       -1.05596
       -1.04517
       -1.05370
       -0.98595
       -1.02869
       -1.10980
       -0.50150
       -1.06671
       -0.94284
       -0.94743
       -1.05791
       -1.03493
       -1.05020
       -1.05572
       -1.12117
       -1.02083
       -1.14890
       -1.07436
       -0.91567
       -1.11677
       -0.87272
       -0.92453
       -1.05166
       -1.03626
       -1.01527
       -1.10132
       -1.17090
       -1.13282
       -1.08959
       -1.02917
       -1.11521
       -1.11437
       -0.98246
       -1.01656
       -1.15404
       -1.08715
       -1.02293
       -1.08250
       -1.12062
       -1.13820
       -1.16638
       -1.17084
       -1.06492
       -1.12333
       -1.08273
       -1.12237
       -1.09171
       -1.12549
       -1.11549
       -1.08213
       -1.20538
       -1.09629
       -1.03804
       -0.97989
       -1.15055
       -0.99930
       -1.03294
       -1.13050
       -0.97189
       -1.01140
       -1.13703
       -1.11428
       -1.05215
       -1.19343
       -1.11636
       -1.18167
       -1.02667
       -1.07151
       -1.06459
       -1.02116
       -1.05198
       -1.13685
       -1.03795
       -1.09492
       -1.15633
       -1.06804
       -1.09097
       -1.16611
       -1.05151
       -1.17687
       -1.10129
       -1.22336
       -1.04148
       -1.13047
       -0.94581
       -1.21225
       -1.18167
       -1.18237
       -1.07180
       -1.16079
       -1.03504
       -1.18891
       -1.19884
       -1.10258
       -1.17988
       -1.10652
       -1.07981
       -1.13666
       -1.08404
       -0.05025
       -1.08779
       -1.08268
       -1.15644
       -1.06414
       -1.04694
       -1.15131
       -0.90809
       -1.19741
       -1.08095
       -1.17249
       -1.03883
       -0.43534
       -1.18341
       -1.06127
       -1.15616
       -1.12178
       -1.05623
       -1.01068
       -1.12561
       -1.09235
       -1.08770
       -0.99386
       -1.03413
       -1.19975
       -0.95444
       -1.07616
       -1.04042
       -0.85018
       -1.15080
       -1.23080
       -0.13019
       -0.84893
       -1.05533
       -1.06529
       -1.07743
       -1.02016
       -1.16863
       -1.20643
       -0.96830
       -1.06096
       -0.94695
       -1.14243
       -1.02801
       -1.03725
       -1.19112
       -1.05347
       -0.84355
       -1.14784
       -1.16964
       -0.91643
       -1.06070
       -1.08198
       -1.08953
       -0.99830
       -0.87007
       -1.01139
       -0.92760
       -1.17820
       -1.13217
       -1.16151
       -1.04932
       -1.07651
       -1.06075
       -0.99494
       -1.01658
       -1.09193
       -0.42729
       -1.04805
       -0.96335
       -0.93526
       -1.07715
       -1.06137
       -1.04692
       -1.09674
       -1.11681
       -1.04697
       -1.15856
       -1.06825
       -0.90738
       -1.09628
       -0.86346
       -0.93159
       -1.03521
       -1.03127
       -1.00370
       -1.09434
       -1.16214
       -1.13176
       -1.06746
       -1.03785
       -1.11198
       -1.06792
       -0.97923
       -1.01390
       -1.15116
       -1.09476
       -1.03836
       -1.08276
       -1.14222
       -1.15953
       -1.17150
       -1.15479
       -1.04557
       -1.11866
       -1.09830
       -1.08887
       -1.10624
       -1.13042
       -1.10921
       -1.08451
       -1.20981
       -1.09234
       -1.03544
       -0.95556
       -1.13771
       -0.99169
       -1.06557
       -1.12732
       -0.97797
       -1.01863
       -1.12967
       -1.09487
       -1.06140
       -1.22339
       -1.11659
       -1.12571
       -1.04230
       -1.06619
       -1.07730
       -0.99890
       -1.02581
       -1.14721
       -1.05391
       -1.08348
       -1.15404
       -1.04565
       -1.07601
       -1.15066
       -1.04057
       -1.20372
       -1.11831
       -1.18415
       -1.03998
       -1.17069
       -0.93459
       -1.23420
       -1.17402
       -1.19527
       -1.08611
       -1.16875
       -1.02879
       -1.19124
       -1.17794
       -1.08986
       -1.18515
       -1.13611
       -1.09121
       -1.13187
       -1.10761
       -0.04632
       -1.08864
       -1.06522
       -1.16216
       -1.08310
       -1.04969
       -1.14275
       -0.93128
       -1.22154
       -1.05967
       -1.14554
       -1.03129
       -0.32505
       -1.14422
       -1.07020
       -1.19182
       -1.11627
       -1.05608
       -1.00753
       -1.11917
       -1.07438
       -1.09609
       -0.97978
       -1.02616
       -1.20566
       -0.94284
       -1.07036
       -1.03256
       -0.87285
       -1.12842
       -1.21319
       -0.15735
       -0.84672
       -1.05551
       -1.07942
       -1.06598
       -1.04611
       -1.18254
       -1.21612
       -0.97810
       -1.06965
       -0.95732
       -1.13091
       -0.99417
       -1.00764
       -1.17064
       -1.04362
       -0.85113
       -1.10818
       -1.18706
       -0.93337
       -1.02190
       -1.06581
       -1.10394
       -0.99828
       -0.88310
       -1.00572
       -0.91343
       -1.16042
       -1.13253
       -1.12432
       -1.03797
       -1.04116
       -1.06826
       -1.02186
       -1.01932
       -1.06228
       -0.31655
       -1.04658
       -0.92791
       -0.90994
       -1.06567
       -1.06623
       -1.04875
       -1.09964
       -1.14160
       -1.02971
       -1.18036
       -1.04480
       -0.90607
       -1.07195
       -0.84811
       -0.96652
       -1.05693
       -1.05440
       -0.99277
       -1.06242
       -1.16217
       -1.12304
       -1.08613
       -1.04073
       -1.10854
       -1.09156
       -0.98933
       -1.00809
       -1.15327
       -1.09427
       -1.03065
       -1.08050
       -1.15481
       -1.15085
       -1.18113
       -1.14515
       -1.02807
       -1.10176
       -1.07832
       -1.09443
       -1.12376
       -1.11804
       -1.09904
       -1.08647
       -1.20545
       -1.13779
       -1.03782
       -0.95226
       -1.14688
       -0.97302
       -1.07120
       -1.10609
       -0.98829
       -1.01624
       -1.15070
       -1.10225
       -1.07261
       -1.21426
       -1.11663
       -1.11494
       -1.02623
       -1.06581
       -1.07835
       -0.99406
       -1.04358
       -1.14867
       -1.04184
       -1.09943
       -1.12697
       -1.03311
       -1.08788
       -1.16730
       -1.02948
       -1.16013
       -1.08599
       -1.19646
       -1.05090
       -1.13540
       -0.94824
       -1.20731
       -1.18475
       -1.19159
       -1.09474
       -1.13047
       -1.05054
       -1.16098
       -1.19019
       -1.10865
       -1.15258
       -1.13019
       -1.07125
       -1.14725
       -1.10348
       -0.05623
       -1.05271
       -1.07545
       -1.13914
       -1.09115
       -1.07898
       -1.14363
       -0.93901
       -1.24017
       -1.07606
       -1.15198
       -1.03650
       -0.23867
       -1.17410
       -1.07392
       -1.20101
       -1.09182
       -1.03859
       -1.05213
       -1.13523
       -1.06044
       -1.08957
       -0.97451
       -0.99587
       -1.16313
       -0.93945
       -1.04298
       -1.03497
       -0.86631
       -1.12282
       -1.16975
       -0.14643
       -0.85926
       -1.02919
       -1.07774
       -1.06247
       -1.04887
       -1.15151
       -1.17103
       -0.98669
       -1.04407
       -0.94704
       -1.12939
       -0.97494
       -0.99406
       -1.14634
       -1.02123
       -0.86443
       -1.11335
       -1.19651
       -0.94236
       -1.00531
       -1.06251
       -1.11036
       -0.98682
       -0.85630
       -1.00023
       -0.94781
       -1.16948
       -1.11640
       -1.12870
       -1.04556
       -1.05097
       -1.06343
       -1.05618
       -1.00186
       -1.04250
       -0.20814
       -1.02461
       -0.93423
       -0.90551
       -1.06739
       -1.03873
       -1.02425
       -1.08887
       -1.12822
       -1.02541
       -1.17767
       -1.04265
       -0.89761
       -1.06028
       -0.80734
       -0.97821
       -1.08240
       -1.03737
       -1.03147
       -1.07820
       -1.16227
       -1.13077
       -1.10622
       -1.01533
       -1.12019
       -1.08033
       -1.00881
       -1.01441
       -1.16529
       -1.10433
       -1.03136
       -1.08305
       -1.13397
       -1.15787
       -1.18138
       -1.15539
       -1.02798
       -1.12049
       -1.09673
       -1.08053
       -1.11929
       -1.09226
       -1.09915
       -1.09735
       -1.19651
       -1.12792
       -1.05405
       -0.94526
       -1.11499
       -0.96724
       -1.08129
       -1.11123
       -0.99814
       -0.96936
       -1.15910
       -1.10672
       -1.08236
       -1.19126
       -1.12299
       -1.12785
       -1.04518
       -1.06087
       -1.04243
       -0.99853
       -1.06108
       -1.13867
       -1.03497
       -1.09445
       -1.12876
       -1.00326
       -1.08846
       -1.15951
       -1.05911
       -1.17898
       -1.08462
       -1.15746
       -1.04711
       -1.13987
       -0.93264
       -1.20421
       -1.18199
       -1.15440
       -1.05513
       -1.12448
       -1.04382
       -1.15560
       -1.18262
       -1.06926
       -1.15407
       -1.10345
       -1.06996
       -1.14545
       -1.09573
       -0.04359
       -1.06547
       -1.05722
       -1.13484
       -1.08652
       -1.05600
       -1.15537
       -0.96232
       -1.21480
       -1.06630
       -1.15042
       -1.03795
       -0.13492
       -1.15562
       -1.05821
       -1.17582
       -1.09167
       -1.06093
       -1.04353
       -1.12523
       -1.09474
       -1.07457
       -0.96582
       -0.99953
       -1.17118
       -0.94502
       -1.03503
       -1.04823
       -0.89401
       -1.11492
       -1.15988
       -0.13310
       -0.84690
       -1.02155
       -1.10341
       -1.10215
       -1.05629
       -1.15349
       -1.17135
       -0.96296
       -1.05412
       -0.95272
       -1.13430
       -0.96995
       -1.00560
       -1.16131
       -1.03110
       -0.81745
       -1.10194
       -1.20337
       -0.91090
       -1.01947
       -1.09059
       -1.10931
       -1.01969
       -0.86293
       -1.00850
       -0.96504
       -1.19888
       -1.10534
       -1.15565
       -1.03899
       -1.04687
       -1.08176
       -1.07993
       -0.99232
       -1.05370
       -0.13186
       -1.03790
       -0.95938
       -0.89522
       -1.08463
       -1.01022
       -0.99706
       -1.10056
       -1.13957
       -1.00531
       -1.17985
       -1.05305
       -0.88997
       -1.05457
       -0.81558
       -0.98896
       -1.06356
       -1.04638
       -1.03668
       -1.08197
       -1.15845
       -1.13378
       -1.08358
       -0.98934
       -1.13357
       -1.10530
       -0.97612
       -1.01494
       -1.17228
       -1.10733
       -1.06109
       -1.11085
       -1.14419
       -1.11849
       -1.15821
       -1.17149
       -1.03012
       -1.11877
       -1.09364
       -1.07845
       -1.11634
       -1.11310
       -1.09749
       -1.07940
       -1.21476
       -1.09500
       -1.04524
       -0.93000
       -1.09097
       -0.96090
       -1.08039
       -1.13978
       -0.98817
       -0.96126
       -1.12411
       -1.10709
       -1.07685
       -1.20700
       -1.13035
       -1.11544
       -1.04884
       -1.08055
       -1.06581
       -1.01672
       -1.04887
       -1.13442
       -1.01889
       -1.10547
       -1.09480
       -1.01436
       -1.09118
       -1.13738
       -1.05023
       -1.18228
       -1.11416
       -1.10761
       -1.03893
       -1.13040
       -0.92436
       -1.21456
       -1.15949
       -1.13121
       -1.07154
       -1.12734
       -1.05213
       -1.16253
       -1.17442
       -1.08643
       -1.16977
       -1.12325
       -1.05391
       -1.14500
       -1.06798
       -0.07608
       -1.07422
       -1.03191
       -1.15117
       -1.03523
       -1.07130
       -1.16495
       -0.94432
       -1.17983
       -1.08563
       -1.12925
       -1.05128
       -0.05970
       -1.17614
       -1.05706
       -1.20165
       -1.10735
       -1.08220
       -1.03811
       -1.13900
       -1.05750
       -1.05289
       -0.93322
       -0.99032
       -1.20438
       -0.93928
       -1.02434
       -1.05377
       -0.87988
       -1.10367
       -1.17148
       -0.16525
       -0.80822
       -1.02972
       -1.10137
       -1.08064
       -1.06518
       -1.15270
       -1.12957
       -0.98614
       -1.06825
       -0.91455
       -1.11936
       -0.98416
       -1.02640
       -1.16890
       -1.04692
       -0.79278
       -1.08594
       -1.18065
       -0.92956
       -1.01345
       -1.07306
       -1.12353
       -1.01760
       -0.84376
       -1.00025
       -0.94989
       -1.18437
       -1.09556
       -1.16220
       -1.04710
       -1.07056
       -1.08088
       -1.07387
       -1.01903
       -1.04029
       -0.05246
       -1.00303
       -0.96957
       -0.88289
       -1.07022
       -0.98377
       -1.00200
       -1.09783
       -1.11843
       -0.98346
       -1.15354
       -1.07046
       -0.88205
       -1.02524
       -0.77377
       -0.98871
       -1.03757
       -1.07207
       -1.05065
       -1.09343
       -1.17394
       -1.12847
       -1.07839
       -0.99511
       -1.13648
       -1.10371
       -0.97059
       -1.00490
       -1.17236
       -1.11145
       -1.08403
       -1.13053
       -1.15679
       -1.13679
       -1.12502
       -1.15529
       -1.02015
       -1.13136
       -1.08225
       -1.12597
       -1.08925
       -1.08650
       -1.08476
       -1.05761
       -1.21121
       -1.10244
       -1.05895
       -0.93988
       -1.08691
       -0.93508
       -1.10682
       -1.15640
       -1.00143
       -0.96222
       -1.12182
       -1.11943
       -1.05065
       -1.17987
       -1.10064
       -1.09874
       -1.05464
       -1.07827
       -1.08751
       -0.98576
       -1.04308
       -1.12660
       -1.06320
       -1.08644
       -1.11917
       -1.04226
       -1.07815
       -1.15216
       -1.04061
       -1.18887
       -1.11172
       -1.08584
       -1.03443
       -1.09967
       -0.93555
       -1.21227
       -1.17540
       -1.14321
       -1.08058
       -1.10362
       -1.02000
       -1.16007
       -1.17402
       -1.06346
       -1.15446
       -1.12713
       -1.06230
       -1.16141
       -1.08104
       -0.08806
       -1.10181
       -1.07584
       -1.16622
       -1.01676
       -1.06169
       -1.15896
       -0.94713
       -1.18216
       -1.08398
       -1.12139
       -1.01551
       -0.04411
       -1.18340
       -1.02791
       -1.17510
       -1.10426
       -1.06674
       -1.04155
       -1.13800
       -1.06403
       -1.09414
       -0.94245
       -0.99035
       -1.19029
       -0.92866
       -1.03239
       -1.06241
       -0.88528
       -1.14369
       -1.20374
       -0.16253
       -0.79375
       -1.04775
       -1.07959
       -1.10735
       -1.07446
       -1.15258
       -1.13467
       -0.96417
       -1.04980
       -0.93260
       -1.07798
       -0.98729
       -1.01928
       -1.17136
       -1.03902
       -0.76849
       -1.07073
       -1.16149
       -0.95565
       -1.04959
       -1.07439
       -1.11142
       -1.02374
       -0.81523
       -1.00064
       -0.94249
       -1.17177
       -1.11309
       -1.13918
       -1.05244
       -1.05396
       -1.06305
       -1.07828
       -1.01985
       -1.04388
       -0.04620
       -0.98817
       -0.98740
       -0.88714
       -1.06801
       -1.01933
       -1.00475
       -1.06679
       -1.10883
       -0.97938
       -1.14240
       -1.03324
       -0.89311
       -1.01914
       -0.78697
       -1.01630
       -1.00704
       -1.09127
       -1.05692
       -1.08332
       -1.14203
       -1.11609
       -1.06877
       -1.01457
       -1.13220
       -1.09849
       -0.99633
       -0.99733
       -1.13603
       -1.11989
       -1.07013
       -1.13062
       -1.15087
       -1.12652
       -1.13198
       -1.18149
       -1.04336
       -1.12765
       -1.10080
       -1.12946
       -1.07208
       -1.08695
       -1.08475
       -1.01547
       -1.17631
       -1.13910
       -1.06998
       -0.91953
       -1.07670
       -0.95498
       -1.10915
       -1.14526
       -1.02806
       -0.94926
       -1.12822
       -1.12750
       -1.00997
       -1.19262
       -1.13844
       -1.09220
       -1.05553
       -1.05789
       -1.07942
       -1.00236
       -1.02536
       -1.15371
       -1.09566
       -1.07094
       -1.08653
       -1.04569
       -1.05397
       -1.14976
       -1.07503
       -1.18611
       -1.10979
       -1.06802
       -1.04535
       -1.07336
       -0.97107
       -1.23384
       -1.18066
       -1.18087
       -1.07348
       -1.13175
       -1.03495
       -1.14492
       -1.14788
       -1.08387
       -1.15286
       -1.12419
       -1.04327
       -1.16623
       -1.08460
       -0.10818
       -1.09916
       -1.03777
       -1.16026
       -1.00121
       -1.01588
       -1.13934
       -0.94446
       -1.17428
       -1.06120
       -1.11677
       -1.02104
       -0.03397
       -1.18158
       -1.02847
       -1.15378
       -1.12787
       -1.06486
       -1.02410
       -1.12186
       -1.06077
       -1.05095
       -0.94860
       -0.97407
       -1.17932
       -0.94946
       -1.04488
       -1.05201
       -0.92277
       -1.14333
       -1.20936
       -0.14420
       -0.78225
       -1.06445
       -1.08663
       -1.08773
       -1.07626
       -1.15363
       -1.11392
       -0.95323
       -1.03081
       -0.95011
       -1.06890
       -1.00399
       -1.01370
       -1.19902
       -1.00942
       -0.77237
       -1.07011
       -1.17852
       -0.95048
       -1.07842
       -1.05587
       -1.08993
       -1.01514
       -0.80212
       -1.00458
       -0.93064
       -1.17520
       -1.10223
       -1.11657
       -1.05039
       -1.03995
       -1.05423
       -1.07598
       -0.96819
       -1.06418
       -0.06736
       -0.99931
       -0.96918
       -0.89585
       -1.06784
       -1.03483
       -1.00931
       -1.07513
       -1.10355
       -0.99225
       -1.12436
       -1.03998
       -0.90193
       -1.07795
       -0.76938
       -0.99421
       -1.00950
       -1.11682
       -1.04591
       -1.06925
       -1.14611
       -1.12277
       -1.05557
       -0.98119
       -1.13255
       -1.13357
       -1.01866
       -1.01518
       -1.15494
       -1.10588
       -1.06833
       -1.13672
       -1.18276
       -1.11724
       -1.12062
       -1.18187
       -1.00618
       -1.11396
       -1.09142
       -1.11196
       -1.10489
       -1.07227
       -1.11750
       -1.03265
       -1.19386
       -1.11339
       -1.05710
       -0.93597
       -1.13697
       -0.93899
       -1.10714
       -1.09118
       -1.00827
       -0.90933
       -1.13562
       -1.11929
       -1.01371
       -1.15858
       -1.16306
       -1.09303
       -1.01962
       -1.02134
       -1.05507
       -0.97103
       -1.04344
       -1.15790
       -1.09917
       -1.04139
       -1.11480
       -1.03198
       -1.05446
       -1.15823
       -1.06851
       -1.20408
       -1.12379
       -1.08654
       -1.03145
       -1.07822
       -0.96947
       -1.22682
       -1.18647
       -1.17174
       -1.08035
       -1.11411
       -1.00172
       -1.16801
       -1.14817
       -1.10310
       -1.15517
       -1.12583
       -1.07095
       -1.14006
       -1.04606
       -0.08681
       -1.06962
       -1.02399
       -1.17146
       -0.99341
       -1.02528
       -1.10543
       -0.94782
       -1.19320
       -1.07777
       -1.12512
       -1.02254
       -0.04176
       -1.18162
       -1.04270
       -1.16401
       -1.14324
       -1.06547
       -0.99896
       -1.10912
       -1.04990
       -1.06394
       -0.97182
       -0.95832
       -1.17569
       -0.96050
       -1.07681
       -1.04711
       -0.92613
       -1.16324
       -1.20562
       -0.15382
       -0.77361
       -1.06216
       -1.05546
       -1.07467
       -1.07573
       -1.11642
       -1.07469
       -0.98946
       -1.04250
       -0.95426
       -1.06896
       -0.98719
       -1.01603
       -1.18571
       -0.98424
       -0.78372
       -1.07465
       -1.18101
       -0.95511
       -1.07407
       -1.06488
       -1.06814
       -1.04732
       -0.78150
       -0.95685
       -0.95836
       -1.18760
       -1.11121
       -1.12316
       -1.06577
       -1.05016
       -1.06745
       -1.08824
       -0.94385
       -1.08550
       -0.01762
       -1.00162
       -0.97870
       -0.87629
       -1.07297
       -1.03254
       -0.99519
       -1.08720
       -1.10375
       -0.98454
       -1.14059
       -1.02628
       -0.92790
       -1.05100
       -0.77324
       -1.00755
       -1.00294
       -1.12354
       -1.05490
       -1.05264
       -1.15135
       -1.13250
       -1.09012
       -0.99443
       -1.11641
       -1.12460
       -1.00065
       -1.02180
       -1.16463
       -1.09824
       -1.10270
       -1.13346
       -1.18021
       -1.10350
       -1.10978
       -1.20636
       -0.99424
       -1.13008
       -1.11744
       -1.09759
       -1.11082
       -1.09640
       -1.10739
       -1.06650
       -1.19460
       -1.09292
       -1.04963
       -0.92641
       -1.16980
       -0.96930
       -1.08956
       -1.05513
       -1.02942
       -0.89674
       -1.15000
       -1.11419
       -1.00488
       -1.17456
       -1.16766
       -1.10593
       -1.04184
       -1.04902
       -1.07558
       -0.97873
       -1.06857
       -1.17241
       -1.12970
       -1.02739
       -1.10624
       -1.01112
       -1.07216
       -1.14700
       -1.06394
       -1.20125
       -1.08347
       -1.09514
       -1.03478
       -1.06621
       -0.97985
       -1.21427
       -1.19081
       -1.17105
       -1.08021
       -1.11321
       -1.01421
       -1.16171
       -1.17366
       -1.12956
       -1.14761
       -1.10172
       -1.10762
       -1.12977
       -1.07858
       -0.04693
       -1.07820
       -1.05092
       -1.16909
       -0.99114
       -1.01943
       -1.09293
       -0.94173
       -1.18911
       -1.09277
       -1.14554
       -1.04377
       -0.05879
       -1.20981
       -1.03463
       -1.17214
       -1.10607
       -1.09480
       -1.03789
       -1.10643
       -1.06509
       -1.04866
       -0.99199
       -0.97135
       -1.14061
       -0.96222
       -1.05179
       -1.05450
       -0.91725
       -1.15557
       -1.21796
       -0.19520
       -0.74928
       -1.05559
       -1.03204
       -1.05777
       -1.07479
       -1.13050
       -1.05149
       -0.97187
       -1.03419
       -0.93852
       -1.07267
       -1.01128
       -0.99982
       -1.15157
       -0.97463
       -0.76521
       -1.06857
       -1.13379
       -0.94312
       -1.05946
       -1.07066
       -1.05377
       -1.06364
       -0.74619
       -0.93079
       -0.96437
       -1.18218
       -1.10204
       -1.12209
       -1.06137
       -1.04448
       -1.05715
       -1.07626
       -0.97396
       -1.11390
       -0.01417
       -0.98356
       -0.97808
       -0.88709
       -1.08274
       -1.03336
       -1.03031
       -1.09631
       -1.09395
       -0.98470
       -1.17066
       -0.99650
       -0.92295
       -1.06693
       -0.75822
       -1.01254
       -0.99651
       -1.12777
       -1.03852
       -1.05747
       -1.15706
       -1.13392
       -1.07452
       -1.00982
       -1.14342
       -1.12490
       -1.00538
       -1.02132
       -1.15595
       -1.08660
       -1.09492
       -1.11485
       -1.19128
       -1.10983
       -1.10112
       -1.17068
       -1.01377
       -1.14422
       -1.11901
       -1.11862
       -1.08802
       -1.08546
       -1.11514
       -1.04252
       -1.21081
       -1.12039
       -1.06831
       -0.92282
       -1.14537
       -0.96068
       -1.06632
       -1.09276
       -1.02687
       -0.89884
       -1.16358
       -1.08604
       -1.01904
       -1.18007
       -1.16196
       -1.07651
       -1.03395
       -1.06301
       -1.08758
       -0.95666
       -1.07763
       -1.12903
       -1.12420
       -1.04825
       -1.12834
       -1.00284
       -1.06806
       -1.13950
       -1.05352
       -1.19875
       -1.11786
       -1.10110
       -1.02503
       -1.05828
       -1.00572
       -1.21045
       -1.16890
       -1.17982
       -1.09796
       -1.08678
       -1.00428
       -1.15799
       -1.15654
       -1.09559
       -1.18335
       -1.09698
       -1.09925
       -1.13125
       -1.06720
       -0.10217
       -1.03024
       -1.04884
       -1.18020
       -0.98351
       -1.02413
       -1.08571
       -0.96441
       -1.18444
       -1.06258
       -1.12931
       -1.07040
       -0.05234
       -1.21877
       -1.01658
       -1.13464
       -1.12612
       -1.07897
       -1.01954
       -1.10515
       -1.05810
       -1.08469
       -0.96433
       -0.99744
       -1.14438
       -0.96758
       -1.05108
       -1.06120
       -0.93562
       -1.13461
       -1.22402
       -0.19805
       -0.74203
       -1.04468
       -1.03875
       -1.06913
       -1.05502
       -1.15267
       -1.05885
       -0.95427
       -1.06414
       -0.95716
       -1.08003
       -0.98843
       -1.02184
       -1.17514
       -1.01352
       -0.73531
       -1.06971
       -1.17327
       -0.92461
       -1.05848
       -1.05612
       -1.04088
       -1.02317
       -0.73494
       -0.92908
       -0.96924
       -1.17793
       -1.08837
       -1.11972
       -1.03772
       -1.05947
       -1.05875
       -1.08864
       -0.98865
       -1.11352
       -0.04792
       -1.00981
       -0.97438
       -0.89360
       -1.07555
       -1.06442
       -1.05868
       -1.09159
       -1.04667
       -0.96199
       -1.16615
       -1.01187
       -0.93742
       -1.07113
       -0.75387
       -1.01380
       -0.97986
       -1.13012
       -1.04191
       -1.03675
       -1.14894
       -1.11288
       -1.07249
       -1.01751
       -1.10928
       -1.12692
       -1.00149
       -0.97378
       -1.16364
       -1.09638
       -1.09393
       -1.11900
       -1.19588
       -1.09858
       -1.10940
       -1.16040
       -1.01212
       -1.16685
       -1.11674
       -1.10993
       -1.10545
       -1.09410
       -1.09030
       -1.05309
       -1.20762
       -1.08476
       -1.06099
       -0.90023
       -1.18420
       -0.93217
       -1.07695
       -1.08435
       -1.01668
       -0.90691
       -1.11032
       -1.08484
       -1.02675
       -1.18356
       -1.14325
       -1.07864
       -1.05579
       -1.05508
       -1.09196
       -0.94332
       -1.04995
       -1.10296
       -1.12117
       -1.02235
       -1.10849
       -0.99625
       -1.05359
       -1.16460
       -1.03125
       -1.17349
       -1.10905
       -1.09532
       -0.97814
       -1.06634
       -1.01880
       -1.21417
       -1.15058
       -1.16572
       -1.11999
       -1.08680
       -1.00141
       -1.15474
       -1.15499
       -1.11498
       -1.17052
       -1.12294
       -1.10613
       -1.12379
       -1.05589
       -0.10721
       -1.03023
       -1.07344
       -1.18137
       -0.97993
       -1.01163
       -1.10849
       -0.96751
       -1.21824
       -1.07115
       -1.12145
       -1.10185
       -0.03286
       -1.15870
       -1.03109
       -1.13232
       -1.13608
       -1.10215
       -0.99660
       -1.11085
       -1.04480
       -1.07971
       -0.97189
       -0.98525
       -1.14744
       -0.96954
       -1.00344
       -1.04233
       -0.93431
       -1.10622
       -1.22829
       -0.19926
       -0.71896
       -1.04549
       -1.04836
       -1.05170
       -1.06277
       -1.16994
       -1.10488
       -0.93644
       -1.09586
       -0.98030
       -1.11311
       -1.00037
       -1.04244
       -1.17165
       -1.03998
       -0.70301
       -1.08813
       -1.18375
       -0.90817
       -1.08722
       -1.02882
       -1.03545
       -1.01674
       -0.71991
       -0.91386
       -0.94537
       -1.17428
       -1.10878
       -1.14645
       -1.05349
       -1.08620
       -1.08267
       -1.12433
       -1.00639
       -1.09323
       -0.03066
       -1.00802
       -0.99022
       -0.90380
       -1.05686
       -1.05906
       -1.04207
       -1.07904
       -1.06451
       -0.97578
       -1.12183
       -0.98063
       -0.94714
       -1.06561
       -0.72818
       -1.00826
       -0.99214
       -1.11744
       -1.01683
       -1.02987
       -1.20928
       -1.09379
       -1.06242
       -1.01825
       -1.11677
       -1.12067
       -0.98389
       -0.97372
       -1.15214
       -1.11458
       -1.12149
       -1.12870
       -1.17743
       -1.10251
       -1.10307
       -1.18593
       -1.01975
       -1.16965
       -1.13331
       -1.11898
       -1.08975
       -1.12161
       -1.07828
       -1.05899
       -1.18459
       -1.08101
       -1.04850
       -0.89620
       -1.16917
       -0.92583
       -1.08174
       -1.11971
       -1.02287
       -0.94617
       -1.11592
       -1.09660
       -1.04272
       -1.18623
       -1.11952
       -1.06726
       -1.07080
       -1.04941
       -1.10143
       -0.92483
       -1.05152
       -1.11744
       -1.11511
       -0.99482
       -1.08850
       -0.99430
       -1.08179
       -1.17909
       -1.00713
       -1.16375
       -1.10393
       -1.11210
       -0.98763
       -1.06377
       -1.01908
       -1.16718
       -1.15152
       -1.17034
       -1.09553
       -1.09285
       -0.99879
       -1.14257
       -1.15051
       -1.08218
       -1.14760
       -1.11722
       -1.08818
       -1.13159
       -1.06386
       -0.08478
       -1.00964
       -1.07045
       -1.15787
       -0.97460
       -1.01498
       -1.12519
       -0.97085
       -1.22868
       -1.07047
       -1.12436
       -1.08672
       -0.05181
       -1.14633
       -1.04255
       -1.12241
       -1.16151
       -1.11020
       -1.00462
       -1.11601
       -1.02479
       -1.09260
       -1.00146
       -1.04803
       -1.12433
       -0.99593
       -0.98959
       -1.03491
       -0.93641
       -1.10490
       -1.17216
       -0.16203
       -0.67458
       -1.02656
       -1.03745
       -1.02878
       -1.06898
       -1.15873
       -1.11929
       -0.93888
       -1.07896
       -0.97634
       -1.11889
       -0.99076
       -1.01482
       -1.18096
       -1.04711
       -0.66465
       -1.05018
       -1.16920
       -0.91214
       -1.09746
       -1.01527
       -1.04492
       -1.00487
       -0.71967
       -0.91288
       -0.93558
       -1.15756
       -1.14372
       -1.14675
       -1.04820
       -1.09924
       -1.06550
       -1.09975
       -1.01040
       -1.07262
       -0.05056
       -1.01737
       -1.00809
       -0.92159
       -1.03206
       -1.06662
       -1.05876
       -1.11764
       -1.05427
       -0.99642
       -1.14114
       -1.01556
       -0.95810
       -1.04064
       -0.71122
       -1.00842
       -0.97384
       -1.09251
       -1.03364
       -1.05093
       -1.18911
       -1.11039
       -1.06932
       -0.95493
       -1.11212
       -1.14323
       -0.99306
       -0.97830
       -1.15175
       -1.10541
       -1.11893
       -1.14359
       -1.19991
       -1.07944
       -1.11639
       -1.17964
       -1.02094
       -1.16156
       -1.08578
       -1.12299
       -1.06166
       -1.12346
       -1.08716
       -1.04201
       -1.17260
       -1.06361
       -1.02299
       -0.91204
       -1.15536
       -0.93151
       -1.06816
       -1.12674
       -1.06688
       -0.96537
       -1.13732
       -1.07260
       -1.02283
       -1.16760
       -1.12830
       -1.07727
       -1.05341
       -1.03932
       -1.10666
       -0.92260
       -1.04738
       -1.12095
       -1.06093
       -0.97481
       -1.08564
       -0.99048
       -1.06362
       -1.17432
       -0.99141
       -1.19101
       -1.09453
       -1.12393
       -1.02078
       -1.02160
       -1.03065
       -1.17255
       -1.15029
       -1.14430
       -1.07528
       -1.09288
       -0.97403
       -1.15577
       -1.18073
       -1.09780
       -1.13168
       -1.12324
       -1.07093
       -1.15204
       -1.04554
       -0.10962
       -1.03811
       -1.01861
       -1.16038
       -0.99973
       -1.02803
       -1.12440
       -0.94135
       -1.21946
       -1.06418
       -1.09546
       -1.10474
       -0.08424
       -1.13325
       -1.03925
       -1.13562
       -1.16180
       -1.09506
       -0.98718
       -1.12311
       -1.04549
       -1.07302
       -0.99018
       -1.04061
       -1.13588
       -1.00797
       -0.98681
       -1.03766
       -0.95878
       -1.14169
       -1.19596
       -0.17432
       -0.66806
       -1.02885
       -1.02275
       -1.01757
       -1.04065
       -1.14133
       -1.13823
       -0.93684
       -1.05974
       -0.94797
       -1.13472
       -1.00620
       -0.99435
       -1.18898
       -1.04088
       -0.64439
       -1.03540
       -1.18388
       -0.91523
       -1.08359
       -1.00970
       -1.06847
       -0.98734
       -0.67513
       -0.91774
       -0.93614
       -1.14322
       -1.18003
       -1.13825
       -1.01132
       -1.08132
       -1.07736
       -1.10119
       -1.02635
       -1.06625
       -0.04456
       -1.01677
       -0.99162
       -0.90339
       -0.99816
       -1.08398
       -1.08723
       -1.13831
       -1.02126
       -0.97570
       -1.13668
       -1.00961
       -0.98658
       -1.05171
       -0.66128
       -0.98892
       -0.99700
       -1.06673
       -1.01645
       -1.02358
       -1.14367
       -1.11763
       -1.07128
       -0.95876
       -1.08914
       -1.12023
       -0.97139
       -0.98134
       -1.16073
       -1.10242
       -1.09842
       -1.13804
       -1.19498
       -1.14090
       -1.12320
       -1.18800
       -0.99784
       -1.15027
       -1.06020
       -1.12010
       -1.06154
       -1.12507
       -1.11376
       -1.06217
       -1.15730
       -1.06786
       -1.00988
       -0.87902
       -1.15336
       -0.94500
       -1.10441
       -1.08306
       -1.06576
       -0.94523
       -1.12116
       -1.08233
       -1.02120
       -1.17073
       -1.15024
       -1.10197
       -1.03149
       -1.04816
       -1.09649
       -0.91204
       -1.02301
       -1.11026
       -1.05919
       -0.96196
       -1.09661
       -1.01297
       -1.04981
       -1.15838
       -1.02722
       -1.19886
       -1.09028
       -1.12401
       -1.01798
       -1.02886
       -1.03830
       -1.18823
       -1.13169
       -1.17401
       -1.04403
       -1.10985
       -1.00569
       -1.17152
       -1.17779
       -1.08877
       -1.13644
       -1.13135
       -1.04758
       -1.14966
       -1.05774
       -0.10754
       -1.07149
       -1.01170
       -1.16277
       -1.02096
       -1.01789
       -1.10833
       -0.92666
       -1.25522
       -1.07622
       -1.09955
       -1.08095
       -0.02330
       -1.16381
       -1.01772
       -1.12454
       -1.17528
       -1.07782
       -0.98954
       -1.12510
       -1.04445
       -1.08700
       -0.97994
       -1.02390
       -1.15066
       -1.00879
       -0.99573
       -1.04147
       -0.94335
       -1.12342
       -1.17054
       -0.14313
       -0.64427
       -0.98161
       -1.00159
       -1.00117
       -1.00335
       -1.13673
       -1.14452
       -0.93837
       -1.03158
       -0.96753
       -1.13356
       -0.99514
       -0.99361
       -1.20979
       -1.02239
       -0.61456
       -1.05852
       -1.15937
       -0.88102
       -1.08078
       -1.01378
       -1.06912
       -1.01191
       -0.66148
       -0.89043
       -0.92501
       -1.14528
       -1.15573
       -1.14381
       -1.04231
       -1.10659
       -1.07403
       -1.06704
       -1.00221
       -1.07762
       -0.02195
       -1.00945
       -1.02504
       -0.89536
       -0.98830
       -1.06553
       -1.07074
       -1.12497
       -1.04893
       -0.97193
       -1.09429
       -1.00303
       -0.99404
       -1.05908
       -0.60613
       -0.98044
       -0.99876
       -1.06365
       -1.01994
       -1.04706
       -1.15765
       -1.06596
       -1.02821
       -0.96653
       -1.07036
       -1.13095
       -0.98586
       -0.96985
       -1.14281
       -1.13085
       -1.10226
       -1.11781
       -1.20111
       -1.16802
       -1.14092
       -1.19082
       -0.98657
       -1.11030
       -1.05804
       -1.12924
       -1.07052
       -1.11133
       -1.10113
       -1.06854
       -1.15885
       -1.07679
       -1.01642
       -0.88943
       -1.15316
       -0.94962
       -1.07163
       -1.06976
       -1.05466
       -0.97605
       -1.12825
       -1.08762
       -1.04141
       -1.16113
       -1.16944
       -1.12993
       -1.04568
       -1.04315
       -1.08835
       -0.91032
       -1.02857
       -1.10839
       -1.08055
       -0.95754
       -1.12076
       -1.01656
       -1.04453
       -1.14447
       -1.04998
       -1.21892
       -1.11736
       -1.13303
       -1.01892
       -1.05058
       -1.01164
       -1.18560
       -1.14989
       -1.17555
       -1.01978
       -1.11585
       -1.00592
       -1.16952
       -1.19403
       -1.06417
       -1.11337
       -1.11380
       -1.06144
       -1.15339
       -1.04805
       -0.11173
       -1.09209
       -1.03270
       -1.18284
       -1.03841
       -1.00924
       -1.12717
       -0.94024
       -1.19705
       -1.05895
       -1.10005
       -1.06086
       -0.03514
       -1.20499
       -1.01725
       -1.14481
       -1.19581
       -1.09177
       -1.02679
       -1.15338
       -1.01782
       -1.13180
       -0.99308
       -1.04985
       -1.13446
       -0.99430
       -1.01508
       -1.02693
       -0.94186
       -1.10176
       -1.16982
       -0.13022
       -0.57670
       -0.97814
       -1.01220
       -1.00247
       -0.97880
       -1.11536
       -1.14167
       -0.94754
       -1.02126
       -0.97695
       -1.14662
       -0.99916
       -1.01683
       -1.22490
       -1.02274
       -0.55091
       -1.07654
       -1.19913
       -0.88105
       -1.06642
       -1.03583
       -1.07979
       -1.04871
       -0.61785
       -0.88161
       -0.93089
       -1.13295
       -1.15732
       -1.11986
       -1.04940
       -1.09203
       -1.08108
       -1.07447
       -1.00554
       -1.03658
       -0.04544
       -0.99842
       -1.03160
       -0.89003
       -1.02508
       -1.08383
       -1.08873
       -1.12077
       -1.03966
       -0.97654
       -1.09846
       -0.97608
       -0.99843
       -1.05360
       -0.57195
       -0.95752
       -0.96130
       -1.10525
       -1.01544
       -1.03807
       -1.13751
       -1.06366
       -1.01546
       -0.98238
       -1.12015
       -1.13435
       -1.00176
       -0.94247
       -1.15318
       -1.12822
       -1.10437
       -1.11015
       -1.16834
       -1.17584
       -1.14947
       -1.15460
       -0.99603
       -1.11073
       -1.05301
       -1.11387
       -1.06194
       -1.10852
       -1.07354
       -1.07429
       -1.13331
       -1.07065
       -1.01292
       -0.91064
       -1.13007
       -0.96913
       -1.07691
       -1.07506
       -1.05378
       -0.96861
       -1.14413
       -1.09234
       -1.07092
       -1.16701
       -1.17203
       -1.13064
       -1.02286
       -1.04649
       -1.07314
       -0.92638
       -1.00764
       -1.10461
       -1.05744
       -0.92817
       -1.10997
       -1.01487
       -1.05540
       -1.15611
       -1.07295
       -1.23396
       -1.09498
       -1.09925
       -1.05595
       -1.07369
       -0.99778
       -1.19284
       -1.16206
       -1.16586
       -1.00805
       -1.09513
       -1.00766
       -1.15785
       -1.17450
       -1.02081
       -1.13640
       -1.10560
       -1.06972
       -1.16081
       -1.04617
       -0.09694
       -1.09357
       -1.02979
       -1.14175
       -1.01526
       -1.02210
       -1.12148
       -0.93549
       -1.19391
       -1.06860
       -1.10846
       -1.08470
       -0.03470
       -1.18372
       -1.03560
       -1.13080
       -1.18698
       -1.08577
       -1.04811
       -1.17147
       -1.01956
       -1.12445
       -1.02489
       -1.04535
       -1.16140
       -1.00793
       -1.02874
       -1.02739
       -0.95467
       -1.12080
       -1.15280
       -0.13071
       -0.51163
       -0.97049
       -1.01508
       -0.99580
       -0.99104
       -1.12613
       -1.14408
       -0.93046
       -1.04366
       -0.96022
       -1.14101
       -0.98570
       -1.02401
       -1.18730
       -1.02701
       -0.49239
       -1.08716
       -1.18168
       -0.86550
       -1.06869
       -1.03435
       -1.06473
       -1.04266
       -0.60112
       -0.87096
       -0.89980
       -1.11831
       -1.16540
       -1.09732
       -1.06061
       -1.08674
       -1.07807
       -1.07624
       -1.01947
       -1.05776
       -0.05060
       -0.99774
       -0.98713
       -0.87749
       -1.04485
       -1.05423
       -1.07896
       -1.08152
       -1.02722
       -1.02446
       -1.08424
       -0.98227
       -0.98662
       -1.04221
       -0.51358
       -0.97379
       -0.96021
       -1.07731
       -0.99179
       -1.03713
       -1.12729
       -1.06905
       -1.01556
       -0.98588
       -1.14279
       -1.11112
       -1.01021
       -0.96688
       -1.12550
       -1.14082
       -1.09170
       -1.09959
       -1.15824
       -1.14700
       -1.14947
       -1.17729
       -1.01481
       -1.11491
       -1.03287
       -1.12206
       -1.07095
       -1.10759
       -1.07921
       -1.09371
       -1.13756
       -1.04465
       -0.99949
       -0.89900
       -1.16969
       -0.98994
       -1.09874
       -1.07653
       -1.05313
       -0.94129
       -1.12731
       -1.07745
       -1.07803
       -1.16752
       -1.17689
       -1.14778
       -1.01757
       -1.05427
       -1.10501
       -0.91527
       -0.99277
       -1.10717
       -1.04354
       -0.91630
       -1.13716
       -1.03940
       -1.07479
       -1.15604
       -1.05826
       -1.18963
       -1.08828
       -1.10062
       -1.04426
       -1.09181
       -1.00332
       -1.18105
       -1.17820
       -1.18957
       -1.01874
       -1.10207
       -1.01368
       -1.13596
       -1.18276
       -1.01102
       -1.10205
       -1.12696
       -1.11976
       -1.11110
       -1.05540
       -0.07707
       -1.06983
       -1.03775
       -1.18409
       -1.02491
       -1.03015
       -1.13595
       -0.95665
       -1.15820
       -1.07297
       -1.14635
       -1.06072
       -0.02602
       -1.16369
       -1.00664
       -1.14758
       -1.16553
       -1.08493
       -1.02775
       -1.15067
       -1.01859
       -1.12495
       -1.00442
       -1.01821
       -1.14993
       -0.98898
       -1.02031
       -0.99853
       -0.91087
       -1.13585
       -1.16196
       -0.11102
       -0.44932
       -0.99528
       -1.03431
       -1.03533
       -1.01041
       -1.11589
       -1.17500
       -0.92742
       -1.04554
       -0.91989
       -1.13600
       -0.99343
       -1.05169
       -1.17382
       -1.03841
       -0.42381
       -1.06926
       -1.17001
       -0.83901
       -1.08242
       -1.02953
       -1.08584
       -1.05576
       -0.56511
       -0.90744
       -0.90867
       -1.09587
       -1.16505
       -1.12429
       -1.03553
       -1.08445
       -1.07531
       -1.06836
       -1.02629
       -1.05884
       -0.03449
       -1.01394
       -1.02247
       -0.87988
       -1.05718
       -1.03648
       -1.08966
       -1.06089
       -1.00888
       -1.02479
       -1.08039
       -0.97213
       -0.99111
       -1.01989
       -0.44409
       -1.00496
       -0.96266
       -1.05542
       -0.96644
       -1.01771
       -1.12995
       -1.07953
       -1.03294
       -0.97827
       -1.13931
       -1.10961
       -0.95699
       -0.97655
       -1.15228
       -1.11736
       -1.10247
       -1.09914
       -1.14140
       -1.17240
       -1.16823
       -1.17179
       -1.01037
       -1.10801
       -1.03909
       -1.10733
       -1.04616
       -1.09193
       -1.08780
       -1.08770
       -1.13935
       -1.04892
       -1.04513
       -0.88876
       -1.16408
       -0.96546
       -1.11465
       -1.06724
       -1.05845
       -0.93717
       -1.12608
       -1.04763
       -1.09178
       -1.16212
       -1.18462
       -1.15007
       -1.01127
       -1.04351
       -1.12096
       -0.94599
       -1.00785
       -1.07949
       -1.03722
       -0.91010
       -1.12697
       -1.04026
       -1.07721
       -1.14776
       -1.07350
       -1.17697
       -1.10477
       -1.07407
       -1.02858
       -1.06848
       -1.04484
       -1.13426
       -1.13509
       -1.16151
       -1.04350
       -1.10996
       -1.03380
       -1.16516
       -1.18405
       -0.99431
       -1.09904
       -1.14058
       -1.14138
       -1.12772
       -1.07078
       -0.06643
       -1.07919
       -1.03401
       -1.13156
       -1.04936
       -1.00025
       -1.10651
       -0.97081
       -1.13822
       -1.08774
       -1.11332
       -1.03923
       -0.06616
       -1.16074
       -1.00823
       -1.13962
       -1.16536
       -1.08184
       -1.02956
       -1.12214
       -1.04212
       -1.08631
       -1.03990
       -1.00504
       -1.11183
       -0.99701
       -0.99113
       -1.00966
       -0.90382
       -1.16093
       -1.15835
       -0.16939
       -0.33317
       -1.02869
       -1.03751
       -1.02717
       -1.00103
       -1.13461
       -1.18032
       -0.93580
       -1.03880
       -0.89094
       -1.11201
       -0.99780
       -1.03269
       -1.18762
       -1.04572
       -0.34803
       -1.07715
       -1.17731
       -0.83504
       -1.10690
       -1.04093
       -1.09009
       -1.05480
       -0.51749
       -0.90506
       -0.90026
       -1.08302
       -1.15951
       -1.14278
       -1.07445
       -1.08884
       -1.08965
       -1.09418
       -1.02659
       -1.06423
       -0.04817
       -0.99952
       -1.00320
       -0.88129
       -1.07505
       -1.04472
       -1.08347
       -1.07064
       -1.00060
       -1.04273
       -1.07340
       -0.93713
       -0.99584
       -1.01028
       -0.33972
       -1.01083
       -0.92431
       -1.04245
       -0.93498
       -1.02719
       -1.15319
       -1.06298
       -1.04021
       -0.99599
       -1.12822
       -1.09049
       -0.96627
       -0.98066
       -1.13631
       -1.10499
       -1.07395
       -1.10213
       -1.09495
       -1.18340
       -1.14418
       -1.16451
       -1.00522
       -1.07267
       -1.05805
       -1.12490
       -1.05765
       -1.08926
       -1.09897
       -1.05684
       -1.13160
       -1.05304
       -1.07822
       -0.87404
       -1.15523
       -0.97388
       -1.10630
       -1.10069
       -1.05176
       -0.93332
       -1.12421
       -1.04441
       -1.09314
       -1.15517
       -1.14789
       -1.12189
       -1.01047
       -1.04170
       -1.11967
       -0.95736
       -1.00807
       -1.05228
       -1.05777
       -0.88353
       -1.10163
       -1.03882
       -1.11057
       -1.15791
       -1.05525
       -1.16497
       -1.10047
       -1.06059
       -1.02955
       -1.06690
       -1.06023
       -1.15157
       -1.15469
       -1.16912
       -1.06152
       -1.09508
       -1.07287
       -1.15154
       -1.15048
       -0.97306
       -1.12564
       -1.13959
       -1.12257
       -1.09907
       -1.03694
       -0.08163
       -1.06940
       -1.03836
       -1.15088
       -1.05089
       -0.99133
       -1.07805
       -0.98380
       -1.15551
       -1.09663
       -1.10403
       -1.05378
       -0.07556
       -1.18007
       -1.02115
       -1.13588
       -1.13839
       -1.08817
       -1.03098
       -1.13253
       -1.04827
       -1.08725
       -1.03552
       -1.00396
       -1.11191
       -0.99629
       -0.97569
       -0.99129
       -0.90264
       -1.16186
       -1.14472
       -0.16273
       -0.22381
       -1.05398
       -1.03191
       -1.04206
       -0.97136
       -1.14294
       -1.19613
       -0.94146
       -1.03585
       -0.89319
       -1.14182
       -0.98450
       -1.07378
       -1.19612
       -1.08216
       -0.25537
       -1.07830
       -1.20308
       -0.84484
       -1.12018
       -1.04762
       -1.11594
       -1.05748
       -0.43561
       -0.89270
       -0.91989
       -1.05663
       -1.16881
       -1.12774
       -1.07176
       -1.09027
       -1.09391
       -1.08781
       -1.05248
       -1.12378
       -0.04084
       -1.02486
       -1.02643
       -0.85687
       -1.09058
       -1.06938
       -1.06710
       -1.09326
       -0.97568
       -1.03766
       -1.06907
       -0.95823
       -0.98330
       -1.03096
       -0.22651
       -0.99796
       -0.90642
       -1.08212
       -0.93912
       -0.99019
       -1.17682
       -1.09708
       -1.04410
       -0.99485
       -1.15161
       -1.07874
       -0.93487
       -0.98507
       -1.09511
       -1.08186
       -1.08706
       -1.10911
       -1.10679
       -1.16806
       -1.13796
       -1.15346
       -1.02463
       -1.09006
       -1.07002
       -1.12378
       -1.06218
       -1.07121
       -1.07945
       -1.06348
       -1.12574
       -1.04607
       -1.08776
       -0.87420
       -1.16476
       -0.99553
       -1.10319
       -1.09125
       -1.04994
       -0.95903
       -1.14809
       -1.02939
       -1.07437
       -1.16214
       -1.13146
       -1.11168
       -0.96159
       -1.01844
       -1.10376
       -0.95231
       -0.98465
       -1.06431
       -1.07010
       -0.91821
       -1.10876
       -1.03562
       -1.11124
       -1.13986
       -1.03239
       -1.18316
       -1.09196
       -1.07572
       -1.05267
       -1.06812
       -1.03758
       -1.15938
       -1.09662
       -1.17659
       -1.08108
       -1.11195
       -1.06935
       -1.14246
       -1.14924
       -0.94493
       -1.14977
       -1.14526
       -1.10592
       -1.11567
       -1.01744
       -0.07493
       -1.04035
       -1.04559
       -1.16814
       -1.06166
       -0.96130
       -1.07185
       -0.98183
       -1.15491
       -1.04916
       -1.09155
       -1.03572
       -0.06472
       -1.16842
       -1.01282
       -1.12075
       -1.15468
       -1.10220
       -1.04298
       -1.15342
       -1.08544
       -1.11956
       -1.01476
       -0.99343
       -1.11819
       -0.98755
       -0.98061
       -1.01695
       -0.91800
       -1.18650
       -1.16860
       -0.19761
       -0.14557
       -1.03905
       -1.02087
       -1.02353
       -1.00853
       -1.15424
       -1.20668
       -0.97885
       -1.06904
       -0.86379
       -1.15580
       -0.95970
       -1.04784
       -1.16326
       -1.11118
       -0.18229
       -1.03334
       -1.16255
       -0.85003
       -1.12156
       -1.06446
       -1.07935
       -1.07167
       -0.35844
       -0.86046
       -0.92738
       -1.07047
       -1.19265
       -1.13773
       -1.07577
       -1.09738
       -1.11835
       -1.10599
       -1.06863
       -1.09599
       -0.04823
       -1.03674
       -0.99666
       -0.84106
       -1.07729
       -1.05785
       -1.07326
       -1.09544
       -0.97536
       -1.01590
       -1.04776
       -0.99482
       -0.98595
       -1.03020
       -0.13808
       -0.96481
       -0.89145
       -1.12120
       -0.91733
       -0.98599
       -1.17621
       -1.11374
       -1.08375
       -0.98371
       -1.11906
       -1.04436
       -0.95026
       -1.01204
       -1.07726
       -1.10930
       -1.11305
       -1.07292
       -1.08845
       -1.15707
       -1.14130
       -1.15098
       -1.04994
       -1.07150
       -1.07126
       -1.12826
       -1.07177
       -1.07978
       -1.07093
       -1.10575
       -1.12738
       -1.04315
       -1.06359
       -0.87739
       -1.17659
       -1.00908
       -1.11139
       -1.09045
       -1.07711
       -0.95535
       -1.16531
       -1.03646
       -1.09180
       -1.16633
       -1.11472
       -1.08915
       -0.96533
       -1.04179
       -1.11046
       -0.97802
       -0.96683
       -1.08849
       -1.07919
       -0.94313
       -1.10895
       -1.06755
       -1.12631
       -1.15469
       -1.02894
       -1.14729
       -1.07534
       -1.07362
       -1.06577
       -1.05590
       -1.04728
       -1.16007
       -1.09427
       -1.17742
       -1.10277
       -1.09574
       -1.06694
       -1.17459
       -1.13852
       -0.94936
       -1.12519
       -1.11618
       -1.10729
       -1.12232
       -1.01515
       -0.06581
       -1.05284
       -1.02032
       -1.15156
       -1.08402
       -0.97694
       -1.06744
       -0.96645
       -1.16973
       -1.02477
       -1.07326
       -1.02445
       -0.05795
       -1.15174
       -1.01229
       -1.13885
       -1.16581
       -1.10062
       -1.03065
       -1.15163
       -1.10547
       -1.11064
       -1.01506
       -1.02531
       -1.15440
       -0.96825
       -1.03158
       -1.03392
       -0.92418
       -1.18297
       -1.17768
       -0.16105
       -0.08610
       -1.04850
       -1.03659
       -1.03637
       -0.98082
       -1.15593
       -1.19805
       -0.95979
       -1.08205
       -0.88020
       -1.12449
       -0.95112
       -1.08289
       -1.14662
       -1.08663
       -0.11902
       -1.04887
       -1.16002
       -0.87451
       -1.10436
       -1.03713
       -1.10370
       -1.05368
       -0.26800
       -0.87310
       -0.93363
       -1.08188
       -1.16660
       -1.15562
       -1.05938
       -1.08060
       -1.08539
       -1.08918
       -1.04864
       -1.10851
       -0.07737
       -1.02091
       -1.00971
       -0.84288
       -1.06322
       -1.05101
       -1.04607
       -1.08244
       -0.97595
       -1.00089
       -1.06104
       -1.00046
       -0.97979
       -1.02763
       -0.08576
       -0.96514
       -0.87107
       -1.09571
       -0.92609
       -1.00238
       -1.18352
       -1.13383
       -1.08594
       -0.97469
       -1.11036
       -1.07354
       -0.94321
       -1.00324
       -1.07440
       -1.13278
       -1.10281
       -1.08642
       -1.09335
       -1.12386
       -1.12886
       -1.14972
       -1.01215
       -1.05974
       -1.06687
       -1.13554
       -1.10763
       -1.08681
       -1.06017
       -1.11169
       -1.14809
       -1.02653
       -1.07284
       -0.85155
       -1.18291
       -1.01717
       -1.09162
       -1.07139
       -1.09030
       -0.94909
       -1.17207
       -1.01810
       -1.05369
       -1.15381
       -1.10235
       -1.09974
       -0.97864
       -1.03604
       -1.12552
       -0.95587
       -0.97663
       -1.11194
       -1.08285
       -0.95222
       -1.09618
       -1.10832
       -1.10541
       -1.12667
       -1.02021
       -1.16884
       -1.08450
       -1.05691
       -1.07708
       -1.03226
       -1.05479
       -1.14111
       -1.06451
       -1.21489
       -1.06380
       -1.08373
       -1.05386
       -1.16271
       -1.14812
       -0.95737
       -1.12039
       -1.09533
       -1.13250
       -1.10579
       -1.03997
       -0.09883
       -1.07081
       -1.03448
       -1.15751
       -1.07128
       -0.98670
       -1.09009
       -0.97920
       -1.17385
       -1.03757
       -1.07205
       -1.02655
       -0.06275
       -1.15941
       -1.00059
       -1.11658
       -1.15537
       -1.10889
       -1.05171
       -1.14153
       -1.10045
       -1.10174
       -1.02256
       -1.02208
       -1.17538
       -0.94054
       -1.04126
       -1.02736
       -0.93918
       -1.17945
       -1.18682
       -0.13956
       -0.07096
       -1.07020
       -1.01009
       -1.05875
       -0.96374
       -1.15501
       -1.20407
       -0.91265
       -1.11228
       -0.86697
       -1.16480
       -0.95534
       -1.11093
       -1.14724
       -1.09443
       -0.06223
       -1.07251
       -1.17025
       -0.84185
       -1.10665
       -1.03993
       -1.12016
       -1.08264
       -0.17041
       -0.86645
       -0.93530
       -1.08968
       -1.16481
       -1.14434
       -1.04500
       -1.07353
       -1.09698
       -1.10242
       -1.05332
       -1.08059
       -0.03641
       -0.97008
       -0.98022
       -0.84605
       -1.06806
       -1.07405
       -1.03400
       -1.07725
       -0.96940
       -1.00321
       -1.04564
       -0.97830
       -0.99299
       -1.04021
       -0.07660
       -0.96752
       -0.87460
       -1.11639
       -0.92375
       -1.04481
       -1.15660
       -1.09815
       -1.08688
       -0.97798
       -1.10163
       -1.07528
       -0.93444
       -1.00391
       -1.10750
       -1.15496
       -1.11787
       -1.09937
       -1.07189
       -1.09315
       -1.11833
       -1.14615
       -1.01420
       -1.09497
       -1.04142
       -1.12360
       -1.08111
       -1.09184
       -1.05169
       -1.10267
       -1.13698
       -1.05375
       -1.05925
       -0.86032
       -1.16939
       -1.01046
       -1.07965
       -1.05174
       -1.08690
       -0.96717
       -1.15903
       -1.00014
       -1.05446
       -1.18646
       -1.10991
       -1.10018
       -0.96525
       -1.04010
       -1.11293
       -0.94238
       -0.96810
       -1.13395
       -1.06563
       -0.94643
       -1.12502
       -1.09091
       -1.09226
       -1.13599
       -1.00850
       -1.15807
       -1.09896
       -1.06385
       -1.05000
       -1.02990
       -1.05836
       -1.16536
       -1.08069
       -1.21151
       -1.07579
       -1.11499
       -1.03189
       -1.11993
       -1.14082
       -0.92461
       -1.12346
       -1.12344
       -1.10968
       -1.13080
       -1.06169
       -0.09164
       -1.07434
       -1.00006
       -1.13556
       -1.06675
       -0.99617
       -1.06088
       -0.96384
       -1.14698
       -1.07325
       -1.05953
       -1.04268
       -0.01991
       -1.15143
       -0.99717
       -1.11726
       -1.11991
       -1.08676
       -1.03691
       -1.12638
       -1.08519
       -1.12233
       -1.02512
       -1.03737
       -1.15146
       -0.91598
       -1.01198
       -1.04021
       -0.98428
       -1.17654
       -1.17243
       -0.16891
       -0.06023
       -1.07390
       -0.98889
       -1.04220
       -0.94871
       -1.13807
       -1.19614
       -0.90457
       -1.11040
       -0.86468
       -1.16859
       -0.93392
       -1.11962
       -1.14363
       -1.10291
       -0.05772
       -1.05905
       -1.15233
       -0.81607
       -1.09850
       -1.02442
       -1.12565
       -1.06330
       -0.07216
       -0.86805
       -0.91462
       -1.09263
       -1.17729
       -1.15840
       -1.05261
       -1.08356
       -1.11473
       -1.11851
       -1.05851
       -1.05702
       -0.04637
       -0.97832
       -1.01626
       -0.86860
       -1.06340
       -1.08488
       -1.04280
       -1.06401
       -0.97003
       -1.01818
       -1.01800
       -0.97311
       -0.95134
       -1.04172
       -0.06465
       -0.96727
       -0.84684
       -1.12020
       -0.90910
       -0.99968
       -1.16083
       -1.10385
       -1.09166
       -0.98026
       -1.09653
       -1.08001
       -0.93166
       -0.98787
       -1.11260
       -1.15748
       -1.10725
       -1.10453
       -1.06957
       -1.08067
       -1.12150
       -1.14444
       -1.02530
       -1.07665
       -1.05368
       -1.13910
       -1.06096
       -1.08570
       -1.04031
       -1.07520
       -1.14446
       -1.04365
       -1.05878
       -0.83983
       -1.15394
       -1.00466
       -1.09354
       -1.05552
       -1.07428
       -0.96388
       -1.16781
       -0.99897
       -1.09581
       -1.16800
       -1.07366
       -1.06765
       -0.95650
       -1.04141
       -1.10092
       -0.92392
       -0.95912
       -1.12736
       -1.02352
       -0.95585
       -1.12934
       -1.08781
       -1.08018
       -1.11344
       -1.01951
       -1.16706
       -1.07500
       -1.05547
       -1.08446
       -0.99614
       -1.04612
       -1.18046
       -1.08539
       -1.16833
       -1.07998
       -1.10534
       -1.03898
       -1.12301
       -1.11875
       -0.91402
       -1.08418
       -1.09939
       -1.10026
       -1.13702
       -1.06941
       -0.08287
       -1.06848
       -1.00277
       -1.12113
       -1.07190
       -0.98316
       -1.08167
       -0.97283
       -1.16441
       -1.07654
       -1.09670
       -1.03678
       -0.05397
       -1.14239
       -0.98170
       -1.09944
       -1.11082
       -1.05286
       -1.03463
       -1.10081
       -1.06915
       -1.08731
       -1.04329
       -1.04625
       -1.18247
       -0.90888
       -1.01433
       -1.03606
       -0.95395
       -1.16718
       -1.21572
       -0.15781
       -0.06696
       -1.05753
       -1.00041
       -1.03861
       -0.94720
       -1.13342
       -1.20672
       -0.87548
       -1.08332
       -0.85106
       -1.16177
       -0.92432
       -1.10447
       -1.13190
       -1.10684
       -0.06993
       -1.03643
       -1.12950
       -0.82874
       -1.09761
       -1.04684
       -1.12273
       -1.05450
       -0.05621
       -0.84032
       -0.89688
       -1.13175
       -1.16080
       -1.16121
       -1.01553
       -1.10007
       -1.09393
       -1.10655
       -1.03261
       -1.06129
       -0.07395
       -0.97908
       -0.98762
       -0.85990
       -1.03287
       -1.07487
       -1.05619
       -1.05212
       -0.98098
       -1.03201
       -1.03003
       -0.96766
       -0.96496
       -1.05372
       -0.06057
       -0.98609
       -0.80629
       -1.10021
       -0.89595
       -1.01960
       -1.16487
       -1.13563
       -1.06740
       -0.99546
       -1.09833
       -1.06371
       -0.93360
       -0.96333
       -1.13475
       -1.12342
       -1.10318
       -1.11199
       -1.05782
       -1.04634
       -1.11634
       -1.15739
       -1.00647
       -1.08062
       -1.02910
       -1.12826
       -1.08446
       -1.06837
       -1.05587
       -1.07693
       -1.13418
       -1.03599
       -1.06484
       -0.83629
       -1.17667
       -0.98851
       -1.08730
       -1.05002
       -1.10603
       -0.97088
       -1.13961
       -1.01645
       -1.09493
       -1.16748
       -1.08887
       -1.08044
       -0.95036
       -1.04511
       -1.10095
       -0.94124
       -0.97800
       -1.13562
       -1.04069
       -0.94113
       -1.14423
       -1.09974
       -1.12923
       -1.13172
       -1.04320
       -1.19247
       -1.06759
       -1.09533
       -1.07353
       -0.97002
       -1.04799
       -1.18514
       -1.09004
       -1.17293
       -1.07745
       -1.12546
       -1.05002
       -1.14799
       -1.11429
       -0.91940
       -1.10700
       -1.11377
       -1.10516
       -1.11567
       -1.03452
       -0.06821
       -1.05510
       -0.98627
       -1.11620
       -1.10162
       -0.99511
       -1.08911
       -0.98419
       -1.17399
       -1.05711
       -1.08110
       -1.02119
       -0.05766
       -1.17867
       -0.97633
       -1.15307
       -1.10761
       -1.02261
       -1.01660
       -1.10235
       -1.05863
       -1.08736
       -1.02950
       -1.07410
       -1.20668
       -0.89740
       -0.99678
       -1.03376
       -0.97860
       -1.16197
       -1.20893
       -0.17981
       -0.05020
       -1.05848
       -1.00953
       -1.01178
       -0.95250
       -1.14708
       -1.18744
       -0.84647
       -1.06426
       -0.84419
       -1.11757
       -0.89645
       -1.12458
       -1.15178
       -1.08889
       -0.05314
       -1.03515
       -1.16900
       -0.82800
       -1.07823
       -1.01888
       -1.10186
       -1.05933
       -0.03309
       -0.85625
       -0.91427
       -1.12700
       -1.15687
       -1.12639
       -1.03863
       -1.09686
       -1.08120
       -1.10583
       -1.06703
       -1.07538
       -0.05174
       -0.95911
       -0.98944
       -0.85599
       -1.03982
       -1.07020
       -1.06968
       -1.07849
       -0.95983
       -1.03305
       -1.03233
       -0.96697
       -0.99845
       -1.07169
       -0.08560
       -1.01012
       -0.80093
       -1.10164
       -0.89613
       -1.04212
       -1.18054
       -1.15040
       -1.08962
       -1.00620
       -1.10163
       -1.08835
       -0.93358
       -0.95925
       -1.10203
       -1.10307
       -1.09590
       -1.08065
       -1.11266
       -1.07675
       -1.11304
       -1.12263
       -1.01080
       -1.10366
       -1.04780
       -1.12980
       -1.06238
       -1.08531
       -1.10653
       -1.07034
       -1.14566
       -1.02180
       -1.03767
       -0.80735
       -1.17262
       -0.98917
       -1.07786
       -1.03990
       -1.08733
       -0.98383
       -1.13375
       -0.99104
       -1.08809
       -1.15334
       -1.08381
       -1.08963
       -0.94633
       -1.04313
       -1.10262
       -0.96318
       -0.95649
       -1.12393
       -1.05816
       -0.91555
       -1.11998
       -1.09447
       -1.12593
       -1.14452
       -1.08439
       -1.18919
       -1.08595
       -1.11081
       -1.06992
       -1.00098
       -1.05720
       -1.19419
       -1.12478
       -1.16036
       -1.08078
       -1.13362
       -1.07173
       -1.14862
       -1.13895
       -0.89256
       -1.10637
       -1.12548
       -1.09957
       -1.10273
       -1.03241
       -0.08312
       -1.03580
       -0.98888
       -1.11528
       -1.09013
       -1.01503
       -1.06320
       -0.99267
       -1.18600
       -1.05722
       -1.07582
       -1.03098
       -0.01179
       -1.16462
       -0.95350
       -1.18044
       -1.14992
       -1.01309
       -1.05462
       -1.13378
       -1.09180
       -1.09054
       -1.00697
       -1.08610
       -1.18766
       -0.86725
       -1.01458
       -1.02138
       -0.97258
       -1.16386
       -1.19155
       -0.16492
       -0.04463
       -1.08874
       -0.99555
       -1.01913
       -0.94117
       -1.16528
       -1.17512
       -0.83986
       -1.04295
       -0.86386
       -1.13212
       -0.92401
       -1.11511
       -1.16293
       -1.09192
       -0.04220
       -1.01662
       -1.15691
       -0.80758
       -1.04607
       -1.02001
       -1.13311
       -1.03645
       -0.07127
       -0.86040
       -0.91435
       -1.11295
       -1.17379
       -1.15071
       -1.03815
       -1.07658
       -1.08021
       -1.09359
       -1.09176
       -1.09516
       -0.08028
       -0.97342
       -1.01752
       -0.85153
       -1.03483
       -1.05001
       -1.06926
       -1.08106
       -0.95686
       -1.00700
       -1.07025
       -0.94106
       -1.02821
       -1.06056
       -0.07335
       -1.04706
       -0.78902
       -1.11970
       -0.88610
       -1.01064
       -1.16944
       -1.12054
       -1.08200
       -0.99891
       -1.10105
       -1.10994
       -0.92991
       -0.99519
       -1.12030
       -1.10190
       -1.09999
       -1.07937
       -1.12050
       -1.08748
       -1.08358
       -1.12815
       -1.00022
       -1.14419
       -1.06793
       -1.10904
       -1.07959
       -1.08611
       -1.12426
       -1.03719
       -1.12283
       -1.03019
       -1.04021
       -0.80262
       -1.17021
       -0.96235
       -1.05849
       -1.05572
       -1.08477
       -0.96235
       -1.12009
       -0.98439
       -1.07075
       -1.17693
       -1.08156
       -1.09476
       -0.93732
       -1.00963
       -1.08899
       -0.95553
       -0.95326
       -1.10214
       -1.05530
       -0.90008
       -1.11537
       -1.09397
       -1.09736
       -1.15340
       -1.07209
       -1.17941
       -1.07677
       -1.11901
       -1.05871
       -1.02971
       -1.04751
       -1.16493
       -1.12152
       -1.14099
       -1.06120
       -1.13783
       -1.07604
       -1.12934
       -1.14066
       -0.85344
       -1.10720
       -1.15745
       -1.05953
       -1.11619
       -1.02737
       -0.07843
       -1.03710
       -1.02714
       -1.16540
       -1.06847
       -1.03276
       -1.08892
       -1.00666
       -1.18974
       -1.03145
       -1.09675
       -1.01637
       -0.06415
       -1.14553
       -0.93494
       -1.16634
       -1.13998
       -1.00746
       -1.03675
       -1.14211
       -1.05927
       -1.08961
       -1.02359
       -1.07669
       -1.17988
       -0.87257
       -1.02257
       -1.03538
       -0.98187
       -1.11848
       -1.15888
       -0.17724
       -0.04377
       -1.08410
       -0.98965
       -1.01091
       -0.94173
       -1.14589
       -1.16507
       -0.80858
       -1.05478
       -0.84423
       -1.14502
       -0.92876
       -1.10438
       -1.16445
       -1.07862
       -0.01642
       -1.05437
       -1.16660
       -0.80189
       -1.06120
       -1.01982
       -1.12248
       -1.03802
       -0.06349
       -0.87092
       -0.90360
       -1.11001
       -1.14573
       -1.15142
       -1.03197
       -1.05882
       -1.05903
       -1.11209
       -1.09956
       -1.09909
       -0.06378
       -1.01126
       -1.01790
       -0.83487
       -1.02640
       -1.04347
       -1.08854
       -1.06203
       -0.95263
       -0.98480
       -1.07593
       -0.94915
       -1.01266
       -1.05253
       -0.06543
       -1.05610
       -0.75054
       -1.10038
       -0.89359
       -0.99007
       -1.12895
       -1.09365
       -1.09025
       -1.04846
       -1.12025
       -1.09952
       -0.96106
       -0.97418
       -1.12388
       -1.09430
       -1.10936
       -1.06431
       -1.13988
       -1.11224
       -1.10242
       -1.12762
       -0.99621
       -1.13711
       -1.06478
       -1.10392
       -1.09167
       -1.04229
       -1.11612
       -1.06158
       -1.10579
       -1.01644
       -1.00991
       -0.80870
       -1.13359
       -0.95034
       -1.10104
       -1.04570
       -1.09240
       -0.95685
       -1.11165
       -0.97098
       -1.05676
       -1.18895
       -1.07667
       -1.08395
       -0.93600
       -1.02297
       -1.12102
       -0.97066
       -0.95560
       -1.09249
       -1.07067
       -0.89429
       -1.09968
       -1.11465
       -1.08316
       -1.15423
       -1.07582
       -1.20322
       -1.06305
       -1.11563
       -1.03653
       -1.01206
       -1.04815
       -1.13555
       -1.12682
       -1.18823
       -1.05722
       -1.13964
       -1.04756
       -1.14240
       -1.17782
       -0.85388
       -1.12747
       -1.16660
       -1.07236
       -1.13429
       -1.02276
       -0.08875
       -1.00750
       -0.99804
       -1.17094
       -1.05742
       -1.01783
       -1.09643
       -1.01528
       -1.14983
       -1.06322
       -1.07749
       -0.99753
       -0.03024
       -1.15997
       -0.92068
       -1.15453
       -1.12899
       -1.02703
       -1.04231
       -1.16440
       -1.06331
       -1.07533
       -1.06065
       -1.08124
       -1.20482
       -0.83468
       -1.04014
       -1.04646
       -0.98226
       -1.14262
       -1.15211
       -0.15053
       -0.07318
       -1.08753
       -0.94288
       -1.01200
       -0.94442
       -1.14889
       -1.19006
       -0.76993
       -1.02908
       -0.81656
       -1.11961
       -0.91716
       -1.13152
       -1.16345
       -1.07546
       -0.06855
       -1.08545
       -1.15379
       -0.79570
       -1.08413
       -0.98434
       -1.10268
       -1.04255
       -0.06636
       -0.86379
       -0.91861
       -1.09232
       -1.16229
       -1.11795
       -1.04940
       -1.00153
       -1.05291
       -1.10453
       -1.10040
       -1.09679
       -0.07011
       -1.00060
       -1.00243
       -0.81602
       -1.00262
       -1.04159
       -1.09961
       -1.04797
       -0.95041
       -1.00607
       -1.12754
       -0.91643
       -1.01523
       -1.04970
       -0.04805
       -1.04760
       -0.72230
       -1.06066
       -0.88670
       -1.04702
       -1.11939
       -1.07546
       -1.09198
       -1.03319
       -1.10671
       -1.09153
       -0.93982
       -0.98928
       -1.15291
       -1.09688
       -1.13217
       -1.06584
       -1.11793
       -1.11242
       -1.06026
       -1.13930
       -0.98326
       -1.13519
       -1.03702
       -1.10619
       -1.07727
       -1.04089
       -1.11254
       -1.07406
       -1.13397
       -1.01927
       -0.98635
       -0.82386
       -1.15366
       -0.97067
       -1.10494
       -1.05981
       -1.11530
       -0.96145
       -1.12246
       -0.98845
       -1.06764
       -1.14513
       -1.07668
       -1.09864
       -0.93808
       -1.01410
       -1.14093
       -0.99797
       -0.95821
       -1.11093
       -1.07776
       -0.88492
       -1.09725
       -1.10758
       -1.07761
       -1.14292
       -1.10713
       -1.19349
       -1.09592
       -1.12558
       -1.01476
       -1.01718
       -1.07495
       -1.12590
       -1.16889
       -1.14791
       -1.02175
       -1.12136
       -1.04235
       -1.11509
       -1.16231
       -0.85235
       -1.12327
       -1.13451
       -1.05553
       -1.13481
       -1.01888
       -0.08173
       -1.01159
       -0.98587
       -1.20522
       -1.04590
       -0.98404
       -1.11984
       -0.99818
       -1.14347
       -1.05246
       -1.06705
       -0.95431
       -0.08265
       -1.14750
       -0.93897
       -1.12707
       -1.09814
       -1.03470
       -1.06908
       -1.15855
       -1.08155
       -1.06747
       -1.05036
       -1.10038
       -1.20670
       -0.81551
       -1.02727
       -1.01529
       -0.98070
       -1.13144
       -1.17797
       -0.14282
       -0.07668
       -1.11169
       -0.94885
       -0.99900
       -0.94779
       -1.17005
       -1.19153
       -0.74124
       -1.07148
       -0.76008
       -1.11995
       -0.89934
       -1.12332
       -1.16883
       -1.07871
       -0.08637
       -1.05515
       -1.17720
       -0.78897
       -1.07915
       -0.98836
       -1.08325
       -1.05734
       -0.10603
       -0.85821
       -0.92498
       -1.09845
       -1.13917
       -1.10532
       -1.03351
       -0.99930
       -1.05395
       -1.07348
       -1.08322
       -1.08667
       -0.08374
       -0.97994
       -1.00309
       -0.83211
       -1.00757
       -1.05603
       -1.09303
       -1.06080
       -0.96122
       -0.97678
       -1.13968
       -0.88778
       -1.00140
       -1.05902
       -0.08839
       -1.02708
       -0.74277
       -1.07079
       -0.87809
       -1.04762
       -1.12101
       -1.06460
       -1.04645
       -1.02773
       -1.10602
       -1.08010
       -0.94322
       -1.01245
       -1.15131
       -1.10163
       -1.12738
       -1.06489
       -1.11267
       -1.12933
       -1.06663
       -1.12792
       -0.98032
       -1.14308
       -1.04551
       -1.06690
       -1.07585
       -1.03738
       -1.09681
       -1.06727
       -1.13572
       -1.01430
       -0.99711
       -0.82102
       -1.14038
       -0.97840
       -1.09794
       -1.05002
       -1.10607
       -0.97941
       -1.10955
       -0.98855
       -1.07058
       -1.12416
       -1.08940
       -1.10469
       -0.93161
       -1.02312
       -1.12028
       -0.98335
       -0.95403
       -1.10416
       -1.09567
       -0.86261
       -1.08898
       -1.04815
       -1.08485
       -1.13788
       -1.08723
       -1.17221
       -1.11201
       -1.10381
       -1.03289
       -1.00226
       -1.06276
       -1.14826
       -1.15405
       -1.16195
       -1.02103
       -1.11598
       -1.06841
       -1.14350
       -1.14225
       -0.85499
       -1.13071
       -1.14731
       -1.08280
       -1.13205
       -1.02088
       -0.10334
       -1.01071
       -0.97221
       -1.24192
       -1.01147
       -0.99234
       -1.10345
       -0.98692
       -1.13348
       -1.02807
       -1.04959
       -0.94984
       -0.07497
       -1.14231
       -0.92418
       -1.11011
       -1.09203
       -1.06946
       -1.07723
       -1.12815
       -1.11112
       -1.06376
       -1.03576
       -1.08461
       -1.20520
       -0.78955
       -1.02939
       -1.02568
       -1.00455
       -1.11224
       -1.20218
       -0.18195
       -0.09409
       -1.10641
       -0.98172
       -0.98717
       -0.92444
       -1.12828
       -1.18421
       -0.75378
       -1.11733
       -0.71787
       -1.12188
       -0.92091
       -1.12886
       -1.12280
       -1.05654
       -0.03932
       -1.05181
       -1.14965
       -0.72916
       -1.07093
       -0.97565
       -1.07966
       -1.07046
       -0.04201
       -0.84459
       -0.93185
       -1.11791
       -1.13405
       -1.10401
       -1.03861
       -0.97957
       -1.04456
       -1.05286
       -1.08737
       -1.11719
       -0.07984
       -0.96259
       -0.99282
       -0.81605
       -0.99934
       -1.05274
       -1.07821
       -1.02461
       -0.94236
       -0.97558
       -1.15661
       -0.86860
       -0.99463
       -1.08946
       -0.10069
       -1.03074
       -0.70836
       -1.05045
       -0.89833
       -1.05462
       -1.11342
       -1.08158
       -1.01173
       -1.01456
       -1.12225
       -1.11968
       -0.99508
       -1.00459
       -1.15559
       -1.06831
       -1.11449
       -1.11073
       -1.08602
       -1.13897
       -1.06105
       -1.11775
       -0.98363
       -1.14675
       -1.05621
       -1.10000
       -1.05882
       -1.03464
       -1.09092
       -1.05138
       -1.14879
       -1.05767
       -0.95983
       -0.84180
       -1.16325
       -0.96114
       -1.11680
       -1.04616
       -1.06305
       -1.01558
       -1.10541
       -1.00010
       -1.08428
       -1.13618
       -1.10252
       -1.11295
       -0.93957
       -1.02139
       -1.11502
       -0.97999
       -0.93513
       -1.10231
       -1.09294
       -0.86046
       -1.08424
       -1.03899
       -1.09857
       -1.15614
       -1.07973
       -1.18606
       -1.08584
       -1.10948
       -1.02558
       -1.01415
       -1.06344
       -1.19069
       -1.14145
       -1.18678
       -1.01019
       -1.13139
       -1.05379
       -1.14479
       -1.12618
       -0.85475
       -1.12983
       -1.12359
       -1.08933
       -1.15576
       -1.01082
       -0.13169
       -1.00197
       -0.96373
       -1.22134
       -1.02123
       -0.98221
       -1.12373
       -1.01159
       -1.13443
       -1.02655
       -1.00878
       -0.96352
       -0.06175
       -1.13884
       -0.93877
       -1.11562
       -1.11938
       -1.04306
       -1.07185
       -1.14675
       -1.10179
       -1.05253
       -1.04677
       -1.05466
       -1.18322
       -0.78692
       -1.02716
       -1.02257
       -1.01134
       -1.10577
       -1.18944
       -0.19232
       -0.06619
       -1.12821
       -0.98110
       -1.00239
       -0.92422
       -1.14701
       -1.17637
       -0.71837
       -1.12741
       -0.71612
       -1.08024
       -0.95434
       -1.12313
       -1.13905
       -1.04476
       -0.05803
       -1.06348
       -1.13487
       -0.72415
       -1.04371
       -0.99859
       -1.08097
       -1.03718
       -0.05757
       -0.84427
       -0.93512
       -1.15938
       -1.10868
       -1.11643
       -1.03201
       -0.96625
       -1.05614
       -1.03303
       -1.06012
       -1.09451
       -0.07394
       -0.95665
       -0.95116
       -0.80937
       -0.97651
       -1.04792
       -1.11024
       -1.01042
       -0.95405
       -0.97850
       -1.14172
       -0.86310
       -0.99893
       -1.09959
       -0.06095
       -1.06307
       -0.69358
       -1.05757
       -0.92802
       -1.06314
       -1.14406
       -1.07854
       -1.02823
       -1.02445
       -1.11585
       -1.11242
       -0.96708
       -1.03335
       -1.18022
       -1.10029
       -1.11687
       -1.06776
       -1.06904
       -1.12950
       -1.07120
       -1.14303
       -0.98365
       -1.16152
       -1.03551
       -1.11548
       -1.03843
       -1.02327
       -1.06059
       -1.02557
       -1.13047
       -1.04470
       -0.93935
       -0.82973
       -1.14671
       -0.95806
       -1.10184
       -1.05513
       -1.06021
       -0.99620
       -1.10808
       -1.01687
       -1.06049
       -1.14018
       -1.13837
       -1.11049
       -0.90737
       -1.03462
       -1.12547
       -0.99660
       -0.94930
       -1.12171
       -1.08656
       -0.83905
       -1.06387
       -1.03938
       -1.07043
       -1.14779
       -1.05975
       -1.18230
       -1.05054
       -1.10503
       -1.06363
       -1.03525
       -1.06399
       -1.16739
       -1.10947
       -1.18429
       -0.99204
       -1.15392
       -1.05233
       -1.16017
       -1.14041
       -0.88366
       -1.12333
       -1.11150
       -1.08147
       -1.17812
       -0.97516
       -0.10774
       -0.98802
       -0.99177
       -1.17301
       -1.03356
       -1.00537
       -1.12867
       -1.01844
       -1.15160
       -1.05901
       -1.00228
       -0.98119
       -0.04471
       -1.14637
       -0.97885
       -1.12450
       -1.13596
       -1.05882
       -1.07167
       -1.11485
       -1.09921
       -1.04704
       -1.06260
       -1.07217
       -1.14454
       -0.79642
       -1.01876
       -1.03901
       -1.00852
       -1.10172
       -1.20026
       -0.20377
       -0.06618
       -1.13578
       -0.98456
       -1.02626
       -0.92484
       -1.12418
       -1.17571
       -0.67995
       -1.12322
       -0.65492
       -1.10509
       -0.94515
       -1.12988
       -1.15151
       -1.05578
       -0.04714
       -1.05167
       -1.13615
       -0.71096
       -1.03003
       -0.98191
       -1.08714
       -1.05034
       -0.07512
       -0.84743
       -0.95233
       -1.14755
       -1.14629
       -1.13785
       -1.03526
       -0.97661
       -1.07744
       -1.05151
       -1.03952
       -1.06109
       -0.05950
       -0.97473
       -0.94172
       -0.80338
       -0.95915
       -1.03546
       -1.06614
       -1.01202
       -0.96002
       -0.99271
       -1.13523
       -0.87460
       -1.01166
       -1.08799
       -0.06823
       -1.05512
       -0.66402
       -1.05371
       -0.90448
       -1.01970
       -1.14477
       -1.11492
       -1.03656
       -0.99928
       -1.12706
       -1.06408
       -0.99578
       -1.03603
       -1.18253
       -1.09357
       -1.11462
       -1.06753
       -1.06771
       -1.11808
       -1.08579
       -1.13843
       -0.98285
       -1.20625
       -0.99138
       -1.11993
       -1.04595
       -1.05360
       -1.05526
       -1.02667
       -1.14734
       -1.05738
       -0.92615
       -0.83121
       -1.15234
       -0.95372
       -1.07592
       -1.07332
       -1.04487
       -0.97961
       -1.10832
       -0.99488
       -1.07297
       -1.13701
       -1.12671
       -1.07651
       -0.88442
       -1.00873
       -1.09629
       -1.00127
       -0.92264
       -1.11348
       -1.13708
       -0.84037
       -1.08050
       -1.03117
       -1.06814
       -1.12191
       -1.09946
       -1.18680
       -1.03892
       -1.11369
       -1.05631
       -1.02393
       -1.01629
       -1.13750
       -1.08963
       -1.17474
       -0.99954
       -1.14851
       -1.03123
       -1.17742
       -1.14413
       -0.87503
       -1.12648
       -1.08167
       -1.09074
       -1.14964
       -0.97613
       -0.09110
       -1.00238
       -1.00412
       -1.16095
       -1.03489
       -1.01682
       -1.13959
       -0.99921
       -1.17156
       -1.04406
       -0.99482
       -0.98152
       -0.03197
       -1.16934
       -0.94771
       -1.11419
       -1.15003
       -1.03198
       -1.06643
       -1.11372
       -1.12864
       -1.06517
       -1.09288
       -1.04683
       -1.15609
       -0.81634
       -1.03645
       -1.05617
       -1.02377
       -1.10286
       -1.22308
       -0.18772
       -0.08354
       -1.10637
       -0.96732
       -1.01091
       -0.91423
       -1.11502
       -1.17394
       -0.64622
       -1.12651
       -0.60962
       -1.11386
       -0.94411
       -1.12856
       -1.15446
       -1.07337
       -0.08669
       -1.02969
       -1.15587
       -0.67418
       -1.07283
       -1.00655
       -1.06071
       -1.06121
       -0.03431
       -0.83305
       -0.96080
       -1.12817
       -1.13153
       -1.09493
       -1.02199
       -0.97154
       -1.08019
       -1.07334
       -1.06251
       -1.07482
       -0.05159
       -0.99427
       -0.94484
       -0.81683
       -0.96175
       -1.02141
       -1.07771
       -1.02522
       -0.94657
       -0.99030
       -1.14200
       -0.87509
       -1.04313
       -1.09725
       -0.06403
       -1.03865
       -0.59734
       -1.02350
       -0.88371
       -1.02670
       -1.15320
       -1.11744
       -1.04993
       -1.01098
       -1.13870
       -1.05963
       -0.97445
       -1.04321
       -1.19775
       -1.08492
       -1.11631
       -1.04819
       -1.08541
       -1.12642
       -1.08669
       -1.13965
       -1.02241
       -1.19026
       -1.01331
       -1.08848
       -1.03973
       -1.02294
       -1.04136
       -1.04780
       -1.13745
       -1.06694
       -0.91068
       -0.80049
       -1.13765
       -0.96550
       -1.07609
       -1.06067
       -1.03034
       -1.00093
       -1.12475
       -1.00185
       -1.04795
       -1.12016
       -1.10262
       -1.07096
       -0.84623
       -1.00032
       -1.09258
       -1.01116
       -0.90358
       -1.10881
       -1.13666
       -0.78883
       -1.09387
       -1.02687
       -1.08439
       -1.14990
       -1.11538
       -1.17881
       -1.05964
       -1.11625
       -1.02502
       -1.02976
       -1.02321
       -1.13872
       -1.08834
       -1.16260
       -1.00442
       -1.09749
       -1.04444
       -1.14469
       -1.13036
       -0.87723
       -1.15324
       -1.08469
       -1.09890
       -1.14178
       -1.00073
       -0.13682
       -0.98256
       -1.02703
       -1.15567
       -0.99464
       -1.01870
       -1.13530
       -0.99754
       -1.16625
       -1.07781
       -1.00775
       -0.93939
       -0.02451
       -1.14486
       -0.94052
       -1.11825
       -1.12969
       -1.01919
       -1.07457
       -1.09732
       -1.09570
       -1.09554
       -1.08914
       -1.07217
       -1.15618
       -0.81314
       -1.04841
       -1.03736
       -1.02817
       -1.10316
       -1.23264
       -0.19760
       -0.05963
       -1.07308
       -0.98907
       -1.01755
       -0.90273
       -1.10025
       -1.15672
       -0.57513
       -1.11690
       -0.54078
       -1.06670
       -0.93713
       -1.11210
       -1.16311
       -1.06609
       -0.07791
       -1.04705
       -1.16147
       -0.63494
       -1.05734
       -0.99288
       -1.07113
       -1.04700
       -0.06693
       -0.82095
       -0.96709
       -1.11079
       -1.12381
       -1.09967
       -1.00310
       -0.98980
       -1.07069
       -1.05813
       -1.07502
       -1.06164
       -0.04684
       -1.01225
       -0.95350
       -0.81003
       -0.97447
       -1.02781
       -1.08473
       -1.01280
       -0.95877
       -0.96876
       -1.12386
       -0.89938
       -1.00650
       -1.10507
       -0.07799
       -1.03941
       -0.56573
       -1.01572
       -0.88267
       -1.03585
       -1.16171
       -1.11718
       -1.03539
       -0.98208
       -1.14304
       -1.06468
       -0.95900
       -1.04988
       -1.18210
       -1.09104
       -1.11637
       -1.08555
       -1.09487
       -1.12221
       -1.09764
       -1.14218
       -1.03445
       -1.14870
       -0.99094
       -1.09033
       -1.00882
       -1.05015
       -1.05841
       -1.05540
       -1.14229
       -1.03248
       -0.89891
       -0.78600
       -1.13082
       -1.00222
       -1.06300
       -1.05955
       -1.03730
       -1.00598
       -1.13098
       -1.01612
       -1.05405
       -1.10169
       -1.12470
       -1.05275
       -0.82464
       -1.02224
       -1.10072
       -1.01182
       -0.89245
       -1.11890
       -1.10374
       -0.79428
       -1.11782
       -0.97510
       -1.07109
       -1.13501
       -1.10526
       -1.20682
       -1.07073
       -1.10419
       -1.03412
       -1.01538
       -1.03008
       -1.13017
       -1.09783
       -1.13654
       -0.99461
       -1.07831
       -1.06340
       -1.15083
       -1.13343
       -0.88901
       -1.16265
       -1.06638
       -1.09875
       -1.11499
       -1.00313
       -0.12977
       -0.96513
       -1.01463
       -1.15773
       -0.94659
       -0.99894
       -1.11496
       -0.98820
       -1.16040
       -1.05304
       -0.99162
       -0.93784
       -0.08040
       -1.14460
       -0.92643
       -1.12097
       -1.12101
       -1.02581
       -1.09377
       -1.07542
       -1.10230
       -1.11400
       -1.06606
       -1.07101
       -1.15557
       -0.87011
       -1.04129
       -1.03460
       -1.03832
       -1.10323
       -1.25109
       -0.20844
       -0.06886
       -1.04240
       -0.99118
       -1.02571
       -0.83525
       -1.09752
       -1.16058
       -0.50484
       -1.07622
       -0.49515
       -1.07750
       -0.96320
       -1.10141
       -1.16580
       -1.07265
       -0.06360
       -1.07931
       -1.18634
       -0.61387
       -1.04316
       -1.00906
       -1.09222
       -1.04495
       -0.08999
       -0.82362
       -0.95730
       -1.06108
       -1.14560
       -1.10983
       -1.00512
       -0.99689
       -1.06785
       -1.02800
       -1.06694
       -1.08702
       -0.06095
       -1.00032
       -0.94693
       -0.77826
       -0.97339
       -1.01528
       -1.07359
       -1.03145
       -0.97804
       -0.98647
       -1.12123
       -0.90605
       -1.00927
       -1.07865
       -0.06901
       -1.05685
       -0.50994
       -1.00689
       -0.90529
       -1.03447
       -1.19097
       -1.11464
       -1.02292
       -0.98129
       -1.13776
       -1.10886
       -0.99444
       -1.04077
       -1.16077
       -1.09819
       -1.08873
       -1.07750
       -1.06385
       -1.13145
       -1.12475
       -1.10611
       -1.01889
       -1.14264
       -0.98623
       -1.11961
       -0.99585
       -1.03230
       -1.07498
       -1.06857
       -1.12911
       -1.03301
       -0.87402
       -0.79059
       -1.10190
       -0.99688
       -1.06534
       -1.07054
       -1.03704
       -0.98412
       -1.09843
       -1.01698
       -1.07125
       -1.06350
       -1.14884
       -1.05336
       -0.81096
       -1.01912
       -1.07025
       -0.99801
       -0.89240
       -1.12496
       -1.10369
       -0.78428
       -1.15018
       -0.97546
       -1.07646
       -1.12933
       -1.10373
       -1.22180
       -1.06037
       -1.09702
       -1.04805
       -1.01161
       -1.01715
       -1.14694
       -1.09769
       -1.14434
       -1.01237
       -1.08878
       -1.05573
       -1.15323
       -1.15865
       -0.87116
       -1.16447
       -1.05952
       -1.10093
       -1.12280
       -1.00459
       -0.13012
       -0.98029
       -1.02559
       -1.12395
       -0.96896
       -0.99716
       -1.11976
       -0.98957
       -1.11382
       -1.05359
       -0.96910
       -0.93415
       -0.06100
       -1.14663
       -0.92671
       -1.13164
       -1.09905
       -1.00383
       -1.07719
       -1.10201
       -1.10912
       -1.12404
       -1.06743
       -1.02844
       -1.14773
       -0.91035
       -1.03244
       -1.03352
       -1.05143
       -1.11286
       -1.22218
       -0.19906
       -0.04898
       -1.03535
       -1.00063
       -0.98967
       -0.83994
       -1.10516
       -1.16744
       -0.40014
       -1.07958
       -0.41278
       -1.09090
       -0.97800
       -1.09573
       -1.16255
       -1.07585
       -0.10187
       -1.07302
       -1.18755
       -0.57991
       -1.04752
       -1.00036
       -1.10081
       -1.05293
       -0.08879
       -0.85762
       -0.99457
       -1.07538
       -1.16745
       -1.11897
       -1.00620
       -0.99276
       -1.06225
       -1.02306
       -1.08534
       -1.06585
       -0.07569
       -0.97379
       -0.96416
       -0.76318
       -0.96071
       -1.02559
       -1.05386
       -1.00504
       -1.00596
       -1.00587
       -1.12353
       -0.92100
       -1.02664
       -1.05913
       -0.07587
       -1.05484
       -0.42783
       -0.99322
       -0.88916
       -0.99656
       -1.20233
       -1.09593
       -1.03379
       -0.98682
       -1.14209
       -1.09210
       -1.00844
       -1.06944
       -1.16380
       -1.08985
       -1.06263
       -1.06789
       -1.09548
       -1.12295
       -1.10785
       -1.11187
       -1.03441
       -1.10015
       -0.98713
       -1.11666
       -0.99766
       -1.00794
       -1.06960
       -1.08089
       -1.13413
       -1.06791
       -0.87568
       -0.80761
       -1.08928
       -1.01027
       -1.06027
       -1.05651
       -1.02458
       -0.99961
       -1.11134
       -1.01831
       -1.06912
       -1.06166
       -1.17788
       -1.05743
       -0.83024
       -0.99639
       -1.07778
       -0.96837
       -0.91920
       -1.13103
       -1.10610
       -0.77594
       -1.13100
       -0.96640
       -1.06990
       -1.13890
       -1.09065
       -1.20510
       -1.06420
       -1.08408
       -1.08684
       -1.01236
       -1.03855
       -1.17890
       -1.12798
       -1.16613
       -1.03962
       -1.10168
       -1.05573
       -1.13753
       -1.17422
       -0.87843
       -1.15554
       -1.06056
       -1.09430
       -1.14203
       -0.97276
       -0.13896
       -0.97748
       -1.00197
       -1.13186
       -0.99972
       -0.97958
       -1.07501
       -0.97395
       -1.08690
       -1.04103
       -0.97583
       -0.92181
       -0.06843
       -1.14544
       -0.91905
       -1.13610
       -1.10220
       -1.00461
       -1.03999
       -1.10188
       -1.09474
       -1.07712
       -1.06779
       -1.01676
       -1.15195
       -0.89918
       -1.01567
       -1.01926
       -1.08410
       -1.09624
       -1.20684
       -0.17421
       -0.06402
       -1.00791
       -0.99956
       -0.98593
       -0.80839
       -1.10792
       -1.17237
       -0.29586
       -1.11479
       -0.32028
       -1.12078
       -0.98794
       -1.07551
       -1.15583
       -1.09059
       -0.09489
       -1.07415
       -1.19405
       -0.51780
       -1.06634
       -1.00509
       -1.08625
       -1.08429
       -0.11160
       -0.85565
       -1.00631
       -1.09781
       -1.13250
       -1.12351
       -1.02287
       -0.97013
       -1.03692
       -1.04124
       -1.08262
       -1.00981
       -0.06383
       -0.96781
       -0.96169
       -0.75130
       -0.94223
       -0.98768
       -1.01499
       -0.98928
       -1.01910
       -1.02176
       -1.09903
       -0.90822
       -1.03219
       -1.04869
       -0.09631
       -1.03232
       -0.36121
       -1.00250
       -0.88063
       -0.98779
       -1.18894
       -1.11772
       -1.05600
       -0.99105
       -1.11948
       -1.08486
       -0.99560
       -1.07288
       -1.14855
       -1.11075
       -1.05845
       -1.06241
       -1.10285
       -1.08961
       -1.10055
       -1.10850
       -1.02855
       -1.06471
       -0.98068
       -1.10780
       -0.97183
       -1.02408
       -1.06322
       -1.07583
       -1.13337
       -1.05643
       -0.89434
       -0.80572
       -1.11300
       -1.01804
       -1.05686
       -1.04681
       -1.04874
       -1.01686
       -1.12065
       -0.99403
       -1.06446
       -1.07611
       -1.15533
       -1.05987
       -0.84222
       -1.00840
       -1.09157
       -0.98597
       -0.92244
       -1.10723
       -1.09375
       -0.75989
       -1.13363
       -1.00646
       -1.06552
       -1.15956
       -1.08612
       -1.20431
       -1.08206
       -1.08833
       -1.08561
       -1.02311
       -1.04512
       -1.16179
       -1.11153
       -1.14578
       -1.03011
       -1.11080
       -1.03322
       -1.11765
       -1.16064
       -0.88746
       -1.14337
       -1.09326
       -1.12946
       -1.10438
       -0.96715
       -0.11493
       -1.00381
       -1.01214
       -1.13026
       -0.98596
       -0.97872
       -1.05087
       -0.98850
       -1.12804
       -1.03585
       -0.95088
       -0.94540
       -0.08799
       -1.14318
       -0.89919
       -1.12044
       -1.10168
       -1.00761
       -1.03587
       -1.09009
       -1.07720
       -1.05609
       -1.05400
       -1.03907
       -1.12912
       -0.89953
       -1.01661
       -1.04047
       -1.09769
       -1.08944
       -1.19989
       -0.15605
       -0.07903
       -1.00337
       -0.97872
       -0.95969
       -0.83246
       -1.10766
       -1.18078
       -0.17650
       -1.12106
       -0.23543
       -1.10709
       -1.00318
       -1.08010
       -1.15016
       -1.08525
       -0.06502
       -1.05139
       -1.18066
       -0.46749
       -1.08157
       -1.00955
       -1.08802
       -1.05278
       -0.11202
       -0.85645
       -0.98256
       -1.11459
       -1.14014
       -1.09144
       -0.99013
       -0.93982
       -1.07369
       -1.05441
       -1.06355
       -1.01901
       -0.07792
       -0.94779
       -0.95261
       -0.73428
       -0.93268
       -0.96025
       -1.01451
       -0.97756
       -1.02197
       -1.03526
       -1.10604
       -0.93065
       -1.04236
       -1.04077
       -0.09059
       -1.07936
       -0.24372
       -0.99465
       -0.91456
       -1.00533
       -1.17853
       -1.08427
       -1.07844
       -0.97626
       -1.12296
       -1.06153
       -0.98921
       -1.07593
       -1.14197
       -1.09884
       -1.06416
       -1.07164
       -1.10980
       -1.07054
       -1.04765
       -1.10041
       -1.01512
       -1.05737
       -1.00375
       -1.11201
       -0.97411
       -1.04930
       -1.07700
       -1.09469
       -1.14123
       -1.04320
       -0.88712
       -0.76512
       -1.14974
       -1.00246
       -1.04741
       -1.04853
       -1.05476
       -1.01228
       -1.10301
       -1.01330
       -1.07949
       -1.07360
       -1.19510
       -1.07029
       -0.84164
       -1.03279
       -1.07600
       -0.98017
       -0.93516
       -1.10931
       -1.08846
       -0.74766
       -1.12461
       -0.97886
       -1.08206
       -1.15788
       -1.06818
       -1.19205
       -1.04515
       -1.08155
       -1.07160
       -1.02882
       -1.04364
       -1.16530
       -1.12245
       -1.13045
       -1.03974
       -1.11472
       -1.05506
       -1.12256
       -1.13304
       -0.89080
       -1.14504
       -1.07022
       -1.13295
       -1.06400
       -1.00448
       -0.08695
       -1.02176
       -1.03247
       -1.10921
       -0.99890
       -0.96162
       -1.05339
       -0.97066
       -1.14254
       -1.04334
       -0.95705
       -0.94911
       -0.11547
       -1.11940
       -0.89513
       -1.13251
       -1.11873
       -1.01267
       -1.03577
       -1.10524
       -1.06817
       -1.03561
       -1.04896
       -1.03501
       -1.14453
       -0.93766
       -0.98264
       -1.06418
       -1.11259
       -1.12274
       -1.19383
       -0.16122
       -0.09453
       -1.00107
       -1.00021
       -0.95092
       -0.81827
       -1.11837
       -1.16046
       -0.07421
       -1.09164
       -0.15203
       -1.10122
       -0.99397
       -1.06636
       -1.13161
       -1.09716
       -0.07337
       -1.02472
       -1.14698
       -0.34105
       -1.08908
       -1.01204
       -1.05757
       -1.04698
       -0.06300
       -0.82614
       -0.97948
       -1.10638
       -1.12213
       -1.10370
       -0.99117
       -0.97857
       -1.08465
       -1.03004
       -1.03405
       -1.05039
       -0.09208
       -0.94492
       -0.94368
       -0.72384
       -0.93193
       -0.94031
       -1.01121
       -0.97823
       -0.99196
       -1.01649
       -1.09991
       -0.94766
       -1.03444
       -1.05743
       -0.07152
       -1.08865
       -0.15368
       -0.97879
       -0.86839
       -0.98850
       -1.15667
       -1.09772
       -1.09821
       -0.97248
       -1.11342
       -1.06149
       -0.98093
       -1.06522
       -1.16249
       -1.08166
       -1.03336
       -1.05188
       -1.05408
       -1.08797
       -1.08430
       -1.08309
       -0.99051
       -1.03830
       -1.00586
       -1.13012
       -0.99518
       -1.03781
       -1.08170
       -1.06893
       -1.14459
       -1.04619
       -0.89286
       -0.72818
       -1.12520
       -0.96873
       -1.05543
       -1.03082
       -1.03024
       -0.99926
       -1.08767
       -1.03164
       -1.10132
       -1.09878
       -1.16590
       -1.05662
       -0.86218
       -1.03478
       -1.07880
       -0.96090
       -0.92701
       -1.12544
       -1.06935
       -0.72148
       -1.12824
       -1.00409
       -1.09167
       -1.13583
       -1.07024
       -1.19267
       -1.04738
       -1.08545
       -1.04183
       -0.99017
       -1.04075
       -1.17362
       -1.12767
       -1.13368
       -1.03989
       -1.10888
       -1.08858
       -1.12470
       -1.14641
       -0.89063
       -1.10858
       -1.10857
       -1.14185
       -1.06594
       -0.99481
       -0.12782
       -1.02210
       -1.01913
       -1.09311
       -1.02105
       -0.97061
       -1.04627
       -0.98552
       -1.16408
       -1.07529
       -0.97440
       -0.94732
       -0.07581
       -1.10399
       -0.87970
       -1.13768
       -1.11883
       -1.02983
       -1.04304
       -1.08359
       -1.07092
       -1.02400
       -1.03743
       -1.03796
       -1.12180
       -0.96210
       -0.97312
       -1.02508
       -1.09073
       -1.13207
       -1.16567
       -0.18377
       -0.07471
       -0.98924
       -1.03191
       -0.95107
       -0.82379
       -1.11241
       -1.14630
       -0.02334
       -1.08043
       -0.05828
       -1.09081
       -0.98692
       -1.03987
       -1.15642
       -1.09220
       -0.07886
       -1.01750
       -1.15840
       -0.26282
       -1.10028
       -1.02341
       -1.06167
       -1.03976
       -0.08340
       -0.80986
       -0.99636
       -1.08879
       -1.11894
       -1.10280
       -1.00006
       -0.99598
       -1.07731
       -1.03302
       -1.07377
       -1.05252
       -0.08594
       -0.95048
       -0.93073
       -0.68626
       -0.92895
       -0.93786
       -1.02423
       -1.02006
       -1.01063
       -1.02893
       -1.13012
       -0.96685
       -1.00392
       -1.02671
       -0.05884
       -1.06814
       -0.07083
       -0.98192
       -0.88558
       -0.99772
       -1.15653
       -1.09131
       -1.11515
       -0.94626
       -1.10882
       -1.06735
       -0.98848
       -1.05579
       -1.16720
       -1.09653
       -1.03203
       -1.05838
       -1.05670
       -1.09069
       -1.07917
       -1.05710
       -0.99998
       -1.02459
       -0.99865
       -1.14627
       -0.99533
       -1.07781
       -1.07530
       -1.07292
       -1.15411
       -1.01932
       -0.87737
       -0.70453
       -1.10467
       -0.97640
       -1.01959
       -1.04585
       -1.02174
       -1.01603
       -1.09465
       -1.05734
       -1.07285
       -1.11178
       -1.12745
       -1.07285
       -0.86694
       -1.03230
       -1.06779
       -0.97557
       -0.92234
       -1.09677
       -1.07462
       -0.71862
       -1.07741
       -1.02282
       -1.07725
       -1.13192
       -1.04558
       -1.18514
       -1.04609
       -1.09537
       -1.00939
       -0.96848
       -1.04840
       -1.14279
       -1.12844
       -1.12556
       -1.02830
       -1.12310
       -1.06812
       -1.09781
       -1.13797
       -0.89722
       -1.08879
       -1.07784
       -1.13188
       -1.06949
       -1.00385
       -0.13919
       -1.01143
       -1.00339
       -1.09698
       -1.02315
       -0.97289
       -1.05465
       -1.02391
       -1.16639
       -1.10369
       -0.97672
       -0.94745
       -0.09648
       -1.13626
       -0.84258
       -1.15977
       -1.10578
       -1.05716
       -1.01814
       -1.05828
       -1.06205
       -1.00871
       -1.03455
       -1.05289
       -1.12452
       -0.98901
       -1.01812
       -1.02324
       -1.07836
       -1.14464
       -1.17910
       -0.19980
       -0.10494
       -1.00815
       -1.04328
       -0.95058
       -0.78641
       -1.13686
       -1.16519
       -0.02241
       -1.03653
       -0.03725
       -1.12441
       -0.96969
       -1.02534
       -1.15119
       -1.06986
       -0.07526
       -1.03525
       -1.16686
       -0.12442
       -1.09013
       -1.03472
       -1.04003
       -1.03198
       -0.07258
       -0.80673
       -0.99410
       -1.07983
       -1.08918
       -1.12524
       -1.04791
       -1.00024
       -1.07636
       -1.02686
       -1.06838
       -1.05354
       -0.08097
       -0.94397
       -0.95386
       -0.65553
       -0.94573
       -0.91972
       -1.00134
       -0.99552
       -1.03622
       -1.02259
       -1.11782
       -0.97939
       -0.99574
       -1.02450
       -0.07914
       -1.04044
       -0.02537
       -0.96070
       -0.86791
       -0.97584
       -1.16651
       -1.13138
       -1.09562
       -0.95469
       -1.13745
       -1.06558
       -0.99346
       -1.05723
       -1.16672
       -1.09479
       -1.01393
       -1.06742
       -1.07988
       -1.09099
       -1.08138
       -1.08900
       -1.00854
       -1.01627
       -0.96963
       -1.13863
       -0.98652
       -1.08286
       -1.06227
       -1.08922
       -1.14930
       -1.00669
       -0.87036
       -0.64771
       -1.11811
       -0.95927
       -1.05728
       -1.04647
       -1.02992
       -1.01167
       -1.11588
       -1.06520
       -1.08791
       -1.15088
       -1.12732
       -1.05691
       -0.87435
       -1.02690
       -1.07014
       -0.97664
       -0.92390
       -1.06816
       -1.08360
       -0.66296
       -1.08141
       -1.01822
       -1.08344
       -1.13992
       -1.03544
       -1.20883
       -1.02586
       -1.08378
       -1.01676
       -0.97396
       -1.03696
       -1.13801
       -1.14656
       -1.14096
       -1.03143
       -1.12396
       -1.10000
       -1.12249
       -1.15296
       -0.90231
       -1.09122
       -1.07705
       -1.15084
       -1.04003
       -1.01295
       -0.14221
       -1.00185
       -1.01491
       -1.11612
       -0.99356
       -0.95540
       -1.05198
       -1.03400
       -1.16631
       -1.09041
       -0.97144
       -0.93704
       -0.10267
       -1.17573
       -0.83884
       -1.14732
       -1.11281
       -1.05093
       -1.02569
       -1.08313
       -1.04353
       -1.00185
       -1.02250
       -1.07870
       -1.15248
       -0.99619
       -1.03613
       -1.01603
       -1.06571
       -1.15302
       -1.17533
       -0.21806
       -0.04771
       -0.98290
       -1.03246
       -0.94425
       -0.77131
       -1.12103
       -1.15805
       -0.06587
       -1.08080
       -0.06413
       -1.11493
       -0.95863
       -1.01634
       -1.15575
       -1.06284
       -0.11052
       -1.05592
       -1.15932
       -0.08668
       -1.08003
       -1.03703
       -1.02675
       -1.03122
       -0.05974
       -0.81966
       -0.97778
       -1.08096
       -1.06219
       -1.10360
       -1.05103
       -1.01786
       -1.08818
       -0.99789
       -1.06623
       -1.05214
       -0.05494
       -0.93091
       -0.94212
       -0.59784
       -0.92548
       -0.89539
       -0.98393
       -0.99307
       -1.02880
       -1.02233
       -1.13835
       -1.00874
       -1.01503
       -1.02210
       -0.07619
       -1.03657
       -0.10709
       -0.95690
       -0.83360
       -1.00520
       -1.18643
       -1.12057
       -1.08092
       -0.97557
       -1.13308
       -1.06586
       -1.01791
       -1.02302
       -1.16187
       -1.11955
       -1.02379
       -1.06764
       -1.06867
       -1.09177
       -1.13449
       -1.09304
       -1.02052
       -1.04992
       -0.98886
       -1.14119
       -0.98158
       -1.09728
       -1.07908
       -1.10318
       -1.15847
       -0.99623
       -0.87057
       -0.62683
       -1.11217
       -0.92043
       -1.05033
       -1.06633
       -1.02957
       -1.02238
       -1.09060
       -1.06135
       -1.08302
       -1.14002
       -1.12512
       -1.04429
       -0.86416
       -1.04324
       -1.07258
       -0.98705
       -0.94941
       -1.06773
       -1.08606
       -0.64020
       -1.10831
       -1.01472
       -1.06178
       -1.16211
       -1.01806
       -1.18307
       -1.04878
       -1.09637
       -1.02757
       -0.95732
       -0.98597
       -1.13441
       -1.14024
       -1.11397
       -1.03003
       -1.10133
       -1.07860
       -1.10830
       -1.16274
       -0.91885
       -1.09412
       -1.05393
       -1.10905
       -1.05435
       -1.00513
       -0.12543
       -0.99956
       -1.04049
       -1.15673
       -0.96878
       -0.94960
       -1.06331
       -1.04545
       -1.18214
       -1.07611
       -0.95368
       -0.91248
       -0.09160
       -1.17707
       -0.81952
       -1.16344
       -1.09750
       -1.06508
       -1.01694
       -1.10622
       -1.03985
       -0.99949
       -1.02529
       -1.07172
       -1.14230
       -1.01651
       -1.03109
       -1.00721
       -1.05590
       -1.13370
       -1.18284
       -0.22236
       -0.07898
       -1.00243
       -1.03145
       -0.96628
       -0.74019
       -1.13189
       -1.17237
       -0.02711
       -1.06996
       -0.05155
       -1.12566
       -0.96680
       -1.03759
       -1.12621
       -1.08662
       -0.09018
       -1.05736
       -1.19367
       -0.05301
       -1.06179
       -1.04690
       -1.02696
       -1.03113
       -0.06172
       -0.82477
       -0.96766
       -1.08893
       -1.07843
       -1.13466
       -1.03827
       -1.04030
       -1.10147
       -1.01341
       -1.05197
       -1.02235
       -0.06270
       -0.92208
       -0.92694
       -0.55056
       -0.91387
       -0.87313
       -0.98855
       -0.97487
       -1.02768
       -1.02178
       -1.13246
       -1.02335
       -1.03708
       -1.02478
       -0.10802
       -1.01416
       -0.07747
       -0.94704
       -0.83968
       -1.00425
       -1.19458
       -1.13217
       -1.07280
       -0.98137
       -1.14876
       -1.08241
       -1.00898
       -1.01892
       -1.18315
       -1.10269
       -1.06149
       -1.07065
       -1.07378
       -1.10129
       -1.15687
       -1.12565
       -1.01106
       -1.05900
       -0.95542
       -1.11773
       -1.02196
       -1.09126
       -1.06961
       -1.08878
       -1.16679
       -1.00928
       -0.88021
       -0.56931
       -1.13890
       -0.88667
       -1.04808
       -1.06791
       -1.01860
       -1.02735
       -1.09579
       -1.03499
       -1.08914
       -1.13594
       -1.10689
       -1.04120
       -0.87210
       -1.02693
       -1.07550
       -0.97009
       -0.95513
       -1.07918
       -1.09301
       -0.61139
       -1.10797
       -1.01599
       -1.06914
       -1.15279
       -1.02098
       -1.17722
       -1.04693
       -1.11230
       -1.01877
       -0.98370
       -0.99124
       -1.13197
       -1.12826
       -1.11172
       -1.03644
       -1.07970
       -1.07431
       -1.13493
       -1.15034
       -0.94306
       -1.09945
       -1.03971
       -1.12937
       -1.02878
       -1.02313
       -0.13297
       -1.00637
       -1.02731
       -1.12899
       -0.97114
       -0.93824
       -1.04459
       -1.04106
       -1.17304
       -1.09247
       -0.98086
       -0.93407
       -0.09397
       -1.16938
       -0.81841
       -1.11818
       -1.07851
       -1.05266
       -1.02356
       -1.09889
       -1.04223
       -1.00942
       -1.02992
       -1.03324
       -1.15383
       -1.05166
       -1.02420
       -1.00864
       -1.06224
       -1.11826
       -1.17293
       -0.22915
       -0.09874
       -0.97332
       -1.02936
       -0.96020
       -0.72490
       -1.14114
       -1.17751
       -0.06891
       -1.07459
       -0.04381
       -1.10940
       -0.96903
       -1.04892
       -1.14726
       -1.08412
       -0.05734
       -1.05340
       -1.17448
       -0.03236
       -1.07491
       -1.03979
       -1.04315
       -1.00350
       -0.04505
       -0.83865
       -0.96576
       -1.07850
       -1.08110
       -1.12926
       -1.02048
       -1.05697
       -1.12341
       -1.00687
       -1.05847
       -1.04296
       -0.07694
       -0.92566
       -0.92141
       -0.45590
       -0.89419
       -0.85994
       -0.97622
       -1.00818
       -1.03586
       -1.02141
       -1.11003
       -1.03132
       -1.05237
       -1.01566
       -0.09373
       -0.99672
       -0.08038
       -0.94960
       -0.82659
       -1.03015
       -1.19094
       -1.09038
       -1.06751
       -0.99329
       -1.12478
       -1.10966
       -0.97779
       -1.00458
       -1.17373
       -1.07228
       -1.07553
       -1.09060
       -1.08076
       -1.11745
       -1.13389
       -1.11865
       -1.02783
       -1.08876
       -0.98277
       -1.11871
       -1.03388
       -1.05422
       -1.06573
       -1.11812
       -1.14761
       -1.03194
       -0.86839
       -0.51010
       -1.14169
       -0.87420
       -1.05981
       -1.06491
       -0.99381
       -1.00746
       -1.09313
       -0.99753
       -1.07577
       -1.12130
       -1.09908
       -1.04219
       -0.91208
       -1.03782
       -1.07788
       -0.97079
       -0.91283
       -1.06666
       -1.09305
       -0.56313
       -1.09032
       -1.04854
       -1.10926
       -1.16879
       -1.01905
       -1.20466
       -1.06342
       -1.10011
       -1.03453
       -0.99325
       -0.99650
       -1.14986
       -1.15891
       -1.11661
       -1.02657
       -1.05993
       -1.04197
       -1.13363
       -1.15019
       -0.92150
       -1.08711
       -1.04637
       -1.13596
       -1.06142
       -1.02013
       -0.11157
       -1.01453
       -0.99654
       -1.12568
       -0.93642
       -0.93488
       -1.01975
       -1.04627
       -1.18416
       -1.06737
       -0.96652
       -0.94629
       -0.07134
       -1.12389
       -0.77305
       -1.13846
       -1.07011
       -1.05788
       -1.02071
       -1.11706
       -1.04174
       -1.01294
       -1.03118
       -1.06112
       -1.20454
       -1.03699
       -1.01418
       -1.01127
       -1.06339
       -1.12901
       -1.15962
       -0.23027
       -0.07569
       -0.98533
       -1.03365
       -0.96852
       -0.69904
       -1.14266
       -1.15555
       -0.06158
       -1.11066
       -0.06914
       -1.10736
       -0.98042
       -1.04623
       -1.15990
       -1.08397
       -0.08744
       -1.05612
       -1.13614
       -0.04012
       -1.08305
       -1.05304
       -1.04107
       -0.99990
       -0.07099
       -0.81942
       -0.97473
       -1.05490
       -1.07803
       -1.09669
       -1.03070
       -1.05127
       -1.11533
       -1.03543
       -1.05725
       -1.02570
       -0.04248
       -0.90733
       -0.93668
       -0.34327
       -0.90683
       -0.84420
       -0.94887
       -1.02540
       -1.00610
       -1.00247
       -1.12278
       -0.97720
       -1.06485
       -0.97198
       -0.09637
       -1.00746
       -0.06827
       -0.97160
       -0.83574
       -1.03405
       -1.17229
       -1.11503
       -1.07964
       -0.97035
       -1.10159
       -1.11915
       -0.99772
       -1.02166
       -1.19051
       -1.08446
       -1.07874
       -1.06218
       -1.06077
       -1.10216
       -1.15342
       -1.15093
       -1.02276
       -1.07939
       -1.01048
       -1.11761
       -1.04376
       -1.05651
       -1.05431
       -1.11945
       -1.16978
       -1.03169
       -0.88424
       -0.46525
       -1.12748
       -0.87202
       -1.05844
       -1.09885
       -1.01152
       -1.02007
       -1.10859
       -1.00589
       -1.10559
       -1.12163
       -1.08466
       -1.06275
       -0.90316
       -1.03908
       -1.06204
       -0.96936
       -0.91037
       -1.07672
       -1.08059
       -0.47665
       -1.08339
       -1.04731
       -1.09526
       -1.13690
       -1.00741
       -1.16627
       -1.06201
       -1.07958
       -1.02803
       -1.01093
       -1.01014
       -1.18310
       -1.15684
       -1.11837
       -0.99819
       -1.08372
       -1.05320
       -1.16236
       -1.18544
       -0.94121
       -1.07469
       -1.07010
       -1.11192
       -1.00703
       -1.00642
       -0.11452
       -1.03494
       -0.94200
       -1.13721
       -0.95392
       -0.92219
       -1.04011
       -1.05437
       -1.21189
       -1.05544
       -0.98696
       -0.92309
       -0.06028
       -1.14530
       -0.77469
       -1.12077
       -1.10285
       -1.08478
       -1.02566
       -1.10563
       -1.02912
       -1.02104
       -1.02174
       -1.05294
       -1.20469
       -1.03723
       -1.00023
       -0.97682
       -1.07971
       -1.12829
       -1.15307
       -0.21100
       -0.07863
       -0.99210
       -1.03096
       -0.99793
       -0.69304
       -1.14169
       -1.16841
       -0.00774
       -1.10114
       -0.04154
       -1.11975
       -0.96548
       -1.06571
       -1.12551
       -1.09340
       -0.09939
       -1.06809
       -1.12859
       -0.05571
       -1.08551
       -1.02238
       -1.02748
       -1.00003
       -0.08448
       -0.81822
       -0.96901
       -1.09230
       -1.06639
       -1.06503
       -1.05142
       -1.05394
       -1.12552
       -1.03236
       -1.05249
       -1.02963
       -0.06662
       -0.88538
       -0.94865
       -0.23009
       -0.89830
       -0.84576
       -0.93416
       -0.98883
       -0.99449
       -1.00146
       -1.11143
       -0.94411
       -1.07475
       -0.99842
       -0.06377
       -1.00061
       -0.06536
       -0.95986
       -0.83006
       -1.05760
       -1.16463
       -1.11024
       -1.09852
       -0.95930
       -1.09715
       -1.08506
       -0.98727
       -1.04538
       -1.19446
       -1.09085
       -1.08371
       -1.03658
       -1.08561
       -1.07934
       -1.15340
       -1.16137
       -0.98213
       -1.04755
       -0.98101
       -1.09817
       -1.05235
       -1.06002
       -1.06366
       -1.12934
       -1.16893
       -1.07051
       -0.86638
       -0.36730
       -1.11362
       -0.84018
       -1.04322
       -1.14545
       -1.00854
       -1.05994
       -1.08132
       -0.99483
       -1.11291
       -1.10765
       -1.09348
       -1.08805
       -0.90250
       -1.04818
       -1.06323
       -0.93613
       -0.93138
       -1.08271
       -1.07463
       -0.41932
       -1.10409
       -1.06071
       -1.07048
       -1.12411
       -0.99606
       -1.15543
       -1.04689
       -1.08879
       -1.01882
       -1.02066
       -1.02598
       -1.15697
       -1.14753
       -1.08853
       -0.98928
       -1.09031
       -1.04015
       -1.16452
       -1.20367
       -0.97632
       -1.07790
       -1.06725
       -1.11773
       -1.02352
       -1.02382
       -0.14380
       -1.06725
       -0.90988
       -1.12270
       -0.92683
       -0.91505
       -1.01766
       -1.05487
       -1.18144
       -1.03892
       -0.99889
       -0.92926
       -0.06042
       -1.14328
       -0.73551
       -1.14557
       -1.10278
       -1.05039
       -1.07625
       -1.11944
       -1.02258
       -1.02981
       -1.01689
       -1.03236
       -1.20454
       -1.06435
       -0.98994
       -0.92805
       -1.05989
       -1.14827
       -1.16584
       -0.20327
       -0.06313
       -0.99593
       -1.06145
       -0.98658
       -0.65935
       -1.12766
       -1.14383
       -0.02954
       -1.08190
       -0.02261
       -1.12826
       -0.97107
       -1.08000
       -1.10282
       -1.11563
       -0.09275
       -1.06463
       -1.13690
       -0.05187
       -1.08492
       -1.04731
       -1.04457
       -1.02914
       -0.12753
       -0.80680
       -0.97997
       -1.10302
       -1.08430
       -1.04836
       -1.06623
       -1.05974
       -1.12056
       -1.02350
       -1.04765
       -1.04395
       -0.06735
       -0.87385
       -0.92760
       -0.14871
       -0.90586
       -0.83295
       -0.94656
       -0.97798
       -1.02679
       -1.01599
       -1.09976
       -0.93037
       -1.07077
       -1.01899
       -0.06218
       -1.00321
       -0.06223
       -0.99809
       -0.82524
       -1.04337
       -1.14767
       -1.12127
       -1.10705
       -0.93940
       -1.07538
       -1.07850
       -0.98404
       -1.07495
       -1.16947
       -1.12746
       -1.08015
       -1.07745
       -1.10482
       -1.09849
       -1.14089
       -1.15904
       -0.99959
       -1.08757
       -0.98972
       -1.07493
       -1.03937
       -1.07839
       -1.06774
       -1.12155
       -1.18428
       -1.03774
       -0.84704
       -0.24797
       -1.11593
       -0.83638
       -1.05850
       -1.14712
       -0.99860
       -1.06034
       -1.06432
       -0.99937
       -1.10876
       -1.12167
       -1.08918
       -1.09606
       -0.90438
       -1.02819
       -1.02452
       -0.93171
       -0.95784
       -1.04369
       -1.05607
       -0.33075
       -1.10701
       -1.04320
       -1.11023
       -1.11253
       -1.00325
       -1.16102
       -1.06487
       -1.07501
       -1.02566
       -1.00105
       -1.06499
       -1.15350
       -1.10122
       -1.11056
       -1.01478
       -1.11418
       -1.02631
       -1.17221
       -1.18223
       -0.97450
       -1.08620
       -1.06611
       -1.13504
       -1.02048
       -0.99141
       -0.14433
       -1.07621
       -0.89783
       -1.12291
       -0.97469
       -0.92852
       -1.04156
       -1.03681
       -1.17813
       -1.02846
       -1.00038
       -0.93357
       -0.08289
       -1.15895
       -0.75005
       -1.17219
       -1.09989
       -1.05230
       -1.04682
       -1.10000
       -0.98041
       -1.05736
       -1.01848
       -1.06716
       -1.17616
       -1.07691
       -0.98029
       -0.91906
       -1.06421
       -1.12538
       -1.16258
       -0.20852
       -0.10073
       -1.01154
       -1.02769
       -1.00739
       -0.63314
       -1.11276
       -1.15741
       -0.04542
       -1.10429
       -0.02052
       -1.11084
       -0.96595
       -1.07352
       -1.10931
       -1.10270
       -0.06935
       -1.05799
       -1.14764
       -0.06842
       -1.05822
       -1.04976
       -1.02574
       -1.03716
       -0.10014
       -0.80092
       -1.00191
       -1.09602
       -1.09935
       -1.03828
       -1.07375
       -1.08857
       -1.13702
       -1.02554
       -1.04857
       -1.06833
       -0.08871
       -0.85527
       -0.93581
       -0.05404
       -0.91958
       -0.82759
       -0.93341
       -0.97552
       -1.01579
       -1.00490
       -1.09578
       -0.91625
       -1.04039
       -1.07490
       -0.07014
       -1.01458
       -0.06381
       -0.98796
       -0.83173
       -1.02919
       -1.13342
       -1.12627
       -1.08056
       -0.96699
       -1.08236
       -1.07664
       -1.01620
       -1.06277
       -1.16703
       -1.16298
       -1.07151
       -1.08424
       -1.07969
       -1.13934
       -1.09967
       -1.14310
       -0.98633
       -1.11910
       -0.98561
       -1.08671
       -1.03626
       -1.05292
       -1.07836
       -1.12561
       -1.16122
       -1.04868
       -0.85776
       -0.16109
       -1.12502
       -0.80587
       -1.04492
       -1.11695
       -0.97954
       -1.07929
       -1.08763
       -1.01940
       -1.09980
       -1.12459
       -1.09770
       -1.07949
       -0.88087
       -1.02121
       -1.04245
       -0.90837
       -0.98259
       -1.03805
       -1.02373
       -0.24488
       -1.07121
       -1.04728
       -1.08632
       -1.10976
       -0.98225
       -1.15907
       -1.06140
       -1.04727
       -1.00710
       -1.02033
       -1.09488
       -1.14941
       -1.13517
       -1.10700
       -0.99355
       -1.08592
       -1.02177
       -1.15543
       -1.17393
       -0.98654
       -1.10899
       -1.08414
       -1.12920
       -1.05304
       -0.96082
       -0.13579
       -1.11014
       -0.88747
       -1.12437
       -0.97319
       -0.90822
       -1.04695
       -0.97392
       -1.18221
       -1.08178
       -0.99526
       -0.92161
       -0.09563
       -1.12003
       -0.73272
       -1.15686
       -1.09534
       -1.03797
       -1.03723
       -1.10657
       -1.00100
       -1.04518
       -1.00246
       -1.06655
       -1.18906
       -1.07881
       -0.97496
       -0.91740
       -1.07230
       -1.11869
       -1.14374
       -0.22780
       -0.09678
       -1.00811
       -1.01214
       -1.02467
       -0.61611
       -1.14774
       -1.14090
       -0.06042
       -1.10188
       -0.01304
       -1.08177
       -0.99426
       -1.06351
       -1.09370
       -1.10533
       -0.07302
       -1.07931
       -1.18035
       -0.07693
       -1.08644
       -1.04533
       -1.00542
       -1.00526
       -0.07941
       -0.80876
       -0.99174
       -1.11144
       -1.07890
       -1.04053
       -1.05888
       -1.06685
       -1.10991
       -1.05034
       -1.04016
       -1.07660
       -0.10636
       -0.83659
       -0.96670
       -0.05594
       -0.91864
       -0.83885
       -0.93246
       -0.96442
       -1.01297
       -1.00458
       -1.10923
       -0.91953
       -1.02623
       -1.06241
       -0.06725
       -1.00892
       -0.07756
       -0.96894
       -0.84226
       -1.02174
       -1.11860
       -1.14248
       -1.08732
       -0.99187
       -1.05593
       -1.05206
       -1.01943
       -1.06270
       -1.14250
       -1.14401
       -1.04019
       -1.06572
       -1.09351
       -1.13847
       -1.12329
       -1.15291
       -0.97220
       -1.11247
       -0.99909
       -1.06730
       -1.03900
       -1.04152
       -1.07826
       -1.11415
       -1.16264
       -1.00106
       -0.85422
       -0.11725
       -1.13419
       -0.85045
       -1.03491
       -1.11167
       -0.95539
       -1.05990
       -1.07054
       -1.01506
       -1.13117
       -1.14932
       -1.11984
       -1.08756
       -0.88496
       -0.99115
       -1.02580
       -0.89460
       -0.98586
       -1.05253
       -1.03451
       -0.20238
       -1.06478
       -1.02705
       -1.04884
       -1.11635
       -0.98245
       -1.13999
       -1.07172
       -1.06755
       -1.01165
       -1.02539
       -1.08490
       -1.15359
       -1.15606
       -1.10476
       -0.96772
       -1.07643
       -1.02591
       -1.17581
       -1.17325
       -0.99446
       -1.11767
       -1.07250
       -1.10553
       -1.08750
       -0.94368
       -0.11974
       -1.09607
       -0.85008
       -1.10421
       -0.97643
       -0.92479
       -1.04592
       -0.97759
       -1.17039
       -1.11443
       -1.00543
       -0.92814
       -0.08728
       -1.12488
       -0.73303
       -1.17456
       -1.08786
       -0.97614
       -1.02059
       -1.09934
       -1.01519
       -0.99612
       -1.00902
       -1.08785
       -1.17418
       -1.08895
       -0.92857
       -0.95863
       -1.06746
       -1.12469
       -1.14528
       -0.24460
       -0.10726
       -1.02598
       -1.04136
       -1.05062
       -0.59096
       -1.16332
       -1.13422
       -0.03050
       -1.12248
       -0.03828
       -1.07648
       -0.99945
       -1.06555
       -1.08405
       -1.05380
       -0.10800
       -1.08088
       -1.16610
       -0.08254
       -1.07143
       -1.06701
       -1.02316
       -1.00204
       -0.08212
       -0.78277
       -0.96922
       -1.13276
       -1.06607
       -1.01751
       -1.05975
       -1.02430
       -1.08237
       -1.05104
       -1.03931
       -1.03446
       -0.09416
       -0.85528
       -0.96909
       -0.04647
       -0.91995
       -0.81507
       -0.94033
       -0.97544
       -0.97557
       -0.99989
       -1.14550
       -0.94765
       -1.00371
       -1.08962
       -0.07907
       -1.02656
       -0.04695
       -0.97450
       -0.86420
       -1.02197
       -1.11406
       -1.11715
       -1.06052
       -0.98808
       -1.06796
       -1.04081
       -1.02341
       -1.06618
       -1.12454
       -1.14799
       -1.04113
       -1.02454
       -1.12700
       -1.13155
       -1.14353
       -1.14303
       -0.99431
       -1.13732
       -1.02994
       -1.08113
       -1.00491
       -1.01767
       -1.08265
       -1.08999
       -1.16225
       -1.00346
       -0.83918
       -0.05193
       -1.11880
       -0.88538
       -1.03251
       -1.12556
       -0.96417
       -1.04542
       -1.08104
       -1.01739
       -1.10904
       -1.14863
       -1.13596
       -1.09223
       -0.89507
       -1.01735
       -1.03983
       -0.89351
       -1.00038
       -1.08051
       -1.03525
       -0.11531
       -1.08238
       -1.02077
       -1.06883
       -1.09412
       -0.98556
       -1.14515
       -1.07384
       -1.07105
       -0.98886
       -1.02600
       -1.06199
       -1.16391
       -1.16730
       -1.12182
       -0.94758
       -1.05722
       -1.01886
       -1.14708
       -1.18131
       -0.97834
       -1.09971
       -1.06184
       -1.05886
       -1.04946
       -0.93474
       -0.12026
       -1.08136
       -0.85831
       -1.07992
       -0.96897
       -0.91942
       -1.04113
       -0.97791
       -1.14199
       -1.11562
       -1.02286
       -0.93511
       -0.09109
       -1.10407
       -0.70860
       -1.17460
       -1.08743
       -0.97552
       -1.04949
       -1.09613
       -1.00117
       -0.99057
       -1.03000
       -1.08764
       -1.20437
       -1.06094
       -0.97781
       -0.94708
       -1.06506
       -1.10956
       -1.13984
       -0.26723
       -0.09739
       -1.04656
       -1.03953
       -1.03618
       -0.53092
       -1.17015
       -1.11569
       -0.04383
       -1.09490
       -0.04089
       -1.05796
       -0.98577
       -1.05835
       -1.07402
       -1.05481
       -0.09186
       -1.09252
       -1.17891
       -0.05591
       -1.05909
       -1.07441
       -1.04655
       -0.96641
       -0.07994
       -0.76974
       -0.96916
       -1.11366
       -1.05501
       -1.01280
       -1.04837
       -1.01643
       -1.10302
       -1.03739
       -1.04760
       -1.00995
       -0.08042
       -0.86238
       -0.95866
       -0.06095
       -0.90540
       -0.83097
       -0.89530
       -1.01036
       -0.97793
       -0.99704
       -1.15374
       -0.96117
       -0.98012
       -1.10914
       -0.08365
       -1.02400
       -0.04613
       -0.97371
       -0.85064
       -1.00335
       -1.10625
       -1.09111
       -1.04123
       -1.00171
       -1.08453
       -1.08805
       -1.02801
       -1.07083
       -1.15358
       -1.10310
       -1.02478
       -1.05462
       -1.16014
       -1.11319
       -1.15048
       -1.14308
       -1.03299
       -1.14014
       -1.06852
       -1.08625
       -0.99907
       -1.01680
       -1.05560
       -1.08636
       -1.18451
       -1.01596
       -0.83664
       -0.06364
       -1.09141
       -0.89616
       -1.04086
       -1.11115
       -0.97183
       -1.05181
       -1.07009
       -1.00849
       -1.13117
       -1.14566
       -1.12390
       -1.09239
       -0.84422
       -1.00077
       -1.04219
       -0.84843
       -1.01585
       -1.09193
       -1.06308
       -0.07930
       -1.07128
       -1.01405
       -1.08095
       -1.11115
       -0.96699
       -1.14709
       -1.08250
       -1.05636
       -1.01718
       -1.05440
       -1.05820
       -1.14079
       -1.14878
       -1.12799
       -0.96808
       -1.08095
       -1.00454
       -1.12285
       -1.18769
       -1.01082
       -1.09667
       -1.08568
       -1.06827
       -1.07549
       -0.94326
       -0.07997
       -1.06604
       -0.85076
       -1.10412
       -0.94079
       -0.92987
       -1.05567
       -0.93904
       -1.14595
       -1.12410
       -1.00478
       -0.95332
       -0.07121
       -1.07506
       -0.71544
       -1.14799
       -1.11172
       -0.97207
       -1.04522
       -1.08702
       -1.00675
[truncated: 17,520,311 more chars]
