# Supplementary material for: Partial coupling delay induced multiple spatiotemporal orders in a modular neuronal network
Source: PLoS One. 2017 Jun 1;12(6):e0177918. doi: 10.1371/journal.pone.0177918 (PMC5453483; doi:10.1371/journal.pone.0177918)
Supplement: S8 Dataset — (ZIP) [file pone.0177918.s008.zip › S8_Dataset/S8g.m]

% Following is the data for Fig 8(g) in the revised manuscript.
 Q=[
       -0.34709
       -0.04846
       -0.11880
       -0.03133
       -0.62726
       -0.40388
       -0.72091
       -0.59082
       -0.01892
       -0.69891
       -0.43835
       -0.61002
       -0.76009
       -0.04011
       -0.89629
       -0.39197
       -0.34526
       -0.67240
       -0.49093
       -0.14454
       -0.66092
       -0.93691
       -0.01274
       -0.82128
       -0.05195
       -0.04040
       -0.68035
       -0.02944
       -0.85219
       -0.00332
       -0.88530
       -0.46197
       -0.89306
        0.01479
       -0.73442
       -0.86889
       -0.44150
       -0.07840
       -0.59594
       -0.63231
       -0.01361
       -0.03521
        0.02380
       -0.85385
       -0.92467
       -0.62834
       -0.32220
       -0.01809
       -0.04229
       -0.69948
       -0.00990
       -0.02084
       -0.82489
       -0.75495
       -0.65462
       -0.94253
       -0.18707
       -0.00692
       -0.97448
       -0.04492
       -0.80340
       -0.91557
       -0.69617
       -0.04241
       -0.81856
       -0.06128
       -0.02288
       -0.75159
       -0.86265
       -0.92690
       -0.88279
       -0.85971
       -0.90669
       -0.56476
       -0.05342
       -0.85814
       -0.63424
       -0.44446
       -0.78025
       -0.05107
       -0.55121
       -0.38960
       -0.45157
       -0.60080
       -0.73935
       -0.81137
       -0.75373
       -0.04193
       -0.45223
       -0.05327
       -0.87556
       -0.82678
       -0.51378
       -0.56279
       -0.75834
       -0.80773
       -0.92625
       -0.32838
       -0.76849
       -0.80077
       -0.08388
       -0.60259
       -0.35150
       -0.67511
       -0.03331
       -0.43992
        0.01484
       -0.26822
       -0.61999
       -0.00888
       -0.37157
       -0.88055
       -0.03677
       -0.44693
       -0.04024
       -0.77655
       -0.06162
       -0.23899
       -0.03672
       -0.31421
       -0.68655
       -0.84802
       -0.04979
       -0.55600
       -0.13530
       -0.78705
       -0.09478
       -0.02892
       -0.34517
       -0.28284
       -0.51176
       -0.83285
       -0.64210
       -0.72259
       -0.11753
       -0.56195
       -0.88423
       -0.70630
       -0.43483
       -0.88481
       -0.02452
       -0.57535
       -0.72739
       -0.90722
       -0.06984
       -0.03085
       -0.62322
       -0.84025
       -0.36154
       -0.86852
       -0.56166
       -0.87892
       -0.11463
       -0.81191
       -0.68628
       -0.04046
       -0.98025
       -0.67249
       -0.76707
       -0.81396
       -0.20176
       -0.06049
       -0.06039
       -0.03081
       -0.54092
       -0.30310
       -0.70652
       -0.51689
       -0.02691
       -0.62024
       -0.30657
       -0.54657
       -0.67035
       -0.02709
       -0.88260
       -0.27314
       -0.23848
       -0.60106
       -0.38589
       -0.06479
       -0.58871
       -0.92117
       -0.02254
       -0.77655
       -0.04987
       -0.02370
       -0.62906
       -0.06264
       -0.77610
       -0.03321
       -0.86644
       -0.32561
       -0.85620
       -0.03693
       -0.70645
       -0.83396
       -0.31919
       -0.08126
       -0.51090
       -0.55007
       -0.01169
       -0.06575
       -0.06571
       -0.79939
       -0.92492
       -0.53690
       -0.20728
       -0.01191
       -0.04285
       -0.63230
       -0.03536
        0.00158
       -0.81814
       -0.69856
       -0.57123
       -0.91123
       -0.08650
       -0.01476
       -0.97372
       -0.01062
       -0.74699
       -0.91593
       -0.66118
       -0.07770
       -0.78306
       -0.03043
       -0.05021
       -0.71519
       -0.82000
       -0.89517
       -0.87954
       -0.82171
       -0.86687
       -0.49085
       -0.03709
       -0.79239
       -0.56756
       -0.35148
       -0.75099
       -0.05351
       -0.46650
       -0.26269
       -0.32078
       -0.50881
       -0.73147
       -0.74314
       -0.69666
       -0.03042
       -0.31574
       -0.04291
       -0.81309
       -0.81133
       -0.39862
       -0.47954
       -0.71148
       -0.78877
       -0.91914
       -0.21486
       -0.71252
       -0.80138
        0.00200
       -0.51114
       -0.25379
       -0.59422
       -0.06811
       -0.34999
       -0.03593
       -0.12820
       -0.55905
       -0.02590
       -0.23398
       -0.86045
       -0.02373
       -0.31494
       -0.04829
       -0.73596
       -0.03012
       -0.11686
       -0.01294
       -0.18624
       -0.62884
       -0.82057
       -0.05705
       -0.46019
       -0.01838
       -0.72023
       -0.07201
       -0.00931
       -0.24181
       -0.15545
       -0.36948
       -0.80866
       -0.57989
       -0.66610
       -0.02093
       -0.48572
       -0.86317
       -0.64432
       -0.31264
       -0.88095
       -0.04191
       -0.52000
       -0.67672
       -0.90448
       -0.04341
       -0.06701
       -0.50854
       -0.79666
       -0.27243
       -0.80483
       -0.47704
       -0.86437
       -0.03249
       -0.76016
       -0.63773
       -0.01255
       -0.95196
       -0.62882
       -0.71607
       -0.74309
       -0.11735
       -0.06289
       -0.05823
       -0.00153
       -0.43389
       -0.13637
       -0.64318
       -0.42193
       -0.05752
       -0.48447
       -0.15609
       -0.47338
       -0.60518
       -0.05334
       -0.84881
       -0.16731
       -0.12134
       -0.51828
       -0.26047
       -0.06501
       -0.51245
       -0.89245
       -0.05523
       -0.71901
       -0.06361
       -0.03791
       -0.55652
        0.00389
       -0.73267
       -0.03602
       -0.84777
       -0.20381
       -0.85298
       -0.05242
       -0.64902
       -0.81358
       -0.15468
       -0.04549
       -0.40269
       -0.41558
       -0.04692
       -0.02234
       -0.04188
       -0.74995
       -0.92855
       -0.43897
       -0.10168
       -0.00365
       -0.04186
       -0.56453
       -0.02904
       -0.00015
       -0.74084
       -0.65388
       -0.48706
       -0.87221
       -0.06237
       -0.05246
       -0.96516
        0.00380
       -0.72480
       -0.83545
       -0.58156
       -0.05288
       -0.75049
        0.02022
       -0.03549
       -0.68984
       -0.74487
       -0.87347
       -0.80795
       -0.77291
       -0.83843
       -0.39456
       -0.02922
       -0.75236
       -0.45744
       -0.21267
       -0.71765
       -0.04809
       -0.38416
       -0.16537
       -0.19900
       -0.42655
       -0.70127
       -0.74095
       -0.61979
       -0.04659
       -0.19829
       -0.02595
       -0.77216
       -0.75705
       -0.30078
       -0.37854
       -0.62975
       -0.77133
       -0.90476
       -0.11485
       -0.65054
       -0.75512
       -0.00706
       -0.38671
       -0.13003
       -0.52357
       -0.03060
       -0.21069
       -0.02577
       -0.03659
       -0.48187
       -0.04237
       -0.12753
       -0.84003
       -0.02954
       -0.19285
       -0.01759
       -0.67702
       -0.04005
       -0.02210
       -0.02493
       -0.07921
       -0.56306
       -0.79277
       -0.06196
       -0.32042
       -0.01872
       -0.65999
       -0.09695
       -0.01892
       -0.08100
       -0.08791
       -0.24489
       -0.75903
       -0.49352
       -0.61437
       -0.01839
       -0.41179
       -0.86864
       -0.59470
       -0.19244
       -0.88082
       -0.00037
       -0.45957
       -0.61916
       -0.89847
       -0.03015
       -0.01605
       -0.37882
       -0.76632
       -0.13592
       -0.75211
       -0.34712
       -0.80805
       -0.01651
       -0.71494
       -0.55147
       -0.00930
       -0.89717
       -0.54652
       -0.66287
       -0.68175
       -0.05393
        0.01307
       -0.01956
       -0.00752
       -0.31016
       -0.05218
       -0.57817
       -0.27525
       -0.04516
       -0.35867
       -0.03743
       -0.36789
       -0.50528
        0.02006
       -0.82779
       -0.06906
       -0.04958
       -0.40168
       -0.14386
       -0.02477
       -0.42566
       -0.86333
       -0.06105
       -0.64242
       -0.02603
       -0.03776
       -0.48146
       -0.02980
       -0.71558
       -0.02875
       -0.81358
       -0.11022
       -0.82222
       -0.02809
       -0.60300
       -0.77295
       -0.03749
       -0.03277
       -0.27800
       -0.31285
       -0.00849
       -0.04525
       -0.03198
       -0.68594
       -0.88104
       -0.29615
       -0.03919
       -0.00373
       -0.02544
       -0.45614
       -0.02462
        0.00484
       -0.69034
       -0.59332
       -0.36190
       -0.82999
       -0.04729
       -0.05094
       -0.97392
       -0.02765
       -0.70073
       -0.78916
       -0.46156
       -0.07734
       -0.71847
       -0.01921
       -0.05783
       -0.61147
       -0.69995
       -0.85108
       -0.81116
       -0.74755
       -0.80678
       -0.28270
       -0.03986
       -0.70901
       -0.35026
       -0.09692
       -0.67678
       -0.02776
       -0.24444
       -0.08979
       -0.07134
       -0.30041
       -0.64026
       -0.63344
       -0.51325
       -0.06201
       -0.08506
       -0.03544
       -0.74360
       -0.69539
       -0.15172
       -0.24063
       -0.54900
       -0.70412
       -0.87150
       -0.03837
       -0.56292
       -0.76430
       -0.00517
       -0.28281
       -0.06673
       -0.45020
       -0.05875
       -0.09159
       -0.02835
       -0.01432
       -0.38017
       -0.01245
       -0.05668
       -0.77492
       -0.02826
       -0.08514
       -0.05028
       -0.62083
       -0.04740
       -0.02084
       -0.02827
       -0.02342
       -0.49148
       -0.74816
       -0.06534
       -0.14419
       -0.03188
       -0.59831
       -0.04853
       -0.02350
       -0.04183
       -0.00614
       -0.10094
       -0.70454
       -0.41673
       -0.55015
       -0.02442
       -0.30288
       -0.83952
       -0.52847
       -0.08963
       -0.84107
       -0.01722
       -0.34416
       -0.53067
       -0.91200
       -0.04178
       -0.02718
       -0.28508
       -0.71828
       -0.04391
       -0.71648
       -0.22210
       -0.75238
       -0.01052
       -0.66600
       -0.44509
       -0.06218
       -0.85598
       -0.45608
       -0.55575
       -0.61849
        0.00458
       -0.01928
       -0.01789
       -0.01730
       -0.19358
       -0.03411
       -0.46502
       -0.13600
       -0.01200
       -0.17998
       -0.02832
       -0.23703
       -0.38725
       -0.04153
       -0.77708
       -0.01478
       -0.02747
       -0.25816
       -0.03057
       -0.03252
       -0.28203
       -0.82944
       -0.01727
       -0.55211
       -0.01083
       -0.00912
       -0.36638
       -0.01206
       -0.64266
       -0.01444
       -0.76092
       -0.03731
       -0.75659
       -0.01713
       -0.51087
       -0.71671
       -0.02074
       -0.04998
       -0.16432
       -0.17810
       -0.05715
       -0.02315
       -0.03478
       -0.62712
       -0.83422
       -0.22866
       -0.02841
        0.01062
       -0.00648
       -0.33959
        0.00400
       -0.01195
       -0.60951
       -0.52742
       -0.22878
       -0.79990
       -0.02478
       -0.03360
       -0.93961
        0.01018
       -0.63291
       -0.73763
       -0.37470
       -0.05507
       -0.68067
       -0.02344
       -0.01183
       -0.56149
       -0.65381
       -0.81185
       -0.75981
       -0.70568
       -0.77273
       -0.13616
       -0.04901
       -0.65680
       -0.23570
        0.00212
       -0.58908
       -0.03571
       -0.08397
       -0.02175
       -0.01288
       -0.14165
       -0.59562
       -0.56170
       -0.38081
       -0.01500
       -0.04160
       -0.02752
       -0.68987
       -0.65557
       -0.05533
       -0.11218
       -0.43841
       -0.63086
       -0.85582
       -0.01550
       -0.46275
       -0.72501
       -0.04149
       -0.16325
       -0.01274
       -0.35098
       -0.01690
       -0.03234
       -0.03055
       -0.02973
       -0.22825
       -0.06592
       -0.00475
       -0.69650
       -0.01601
       -0.03514
       -0.01755
       -0.53680
        0.00516
       -0.01739
       -0.02647
        0.00163
       -0.38902
       -0.68921
       -0.00438
       -0.04517
       -0.03138
       -0.52278
       -0.08800
       -0.01989
       -0.01497
        0.00160
       -0.05368
       -0.61963
       -0.30177
       -0.45226
       -0.05415
       -0.16156
       -0.84224
       -0.42056
       -0.01588
       -0.80847
       -0.03621
       -0.23334
       -0.37963
       -0.89102
       -0.02697
       -0.06231
       -0.15159
       -0.64794
       -0.02896
       -0.64490
       -0.13237
       -0.68229
       -0.01058
       -0.58152
       -0.31224
       -0.02809
       -0.78972
       -0.33704
       -0.46880
       -0.53701
       -0.05493
        0.00047
       -0.05085
       -0.02019
       -0.04282
       -0.03263
       -0.32221
       -0.03086
       -0.05119
       -0.09138
        0.00085
       -0.10604
       -0.21940
       -0.01767
       -0.78296
       -0.00553
       -0.00300
       -0.18067
       -0.01150
       -0.01614
       -0.15255
       -0.76454
       -0.02601
       -0.48111
       -0.04247
       -0.05483
       -0.24628
       -0.00619
       -0.59255
       -0.03771
       -0.67025
       -0.00904
       -0.69053
       -0.02971
       -0.38332
       -0.66293
       -0.01482
       -0.03272
       -0.06709
       -0.08670
       -0.04859
       -0.00939
       -0.01533
       -0.56061
       -0.76745
       -0.08715
       -0.02418
       -0.00512
       -0.06098
       -0.18748
        0.00836
       -0.01927
       -0.50219
       -0.45413
       -0.07808
       -0.76028
       -0.02698
       -0.02180
       -0.91599
       -0.01051
       -0.56850
       -0.65821
       -0.23821
       -0.04574
       -0.63328
       -0.03216
       -0.01802
       -0.50122
       -0.58678
       -0.74565
       -0.71099
       -0.66989
       -0.70613
       -0.04146
       -0.02341
       -0.59813
       -0.09287
       -0.02093
       -0.53044
       -0.04621
       -0.05880
       -0.01783
        0.01716
       -0.04809
       -0.50270
       -0.46389
       -0.22822
       -0.01167
       -0.04105
       -0.03300
       -0.61116
       -0.55493
       -0.01083
       -0.02111
       -0.30452
       -0.57326
       -0.82522
       -0.02536
       -0.32950
       -0.64897
       -0.01292
       -0.09067
       -0.05164
       -0.21474
       -0.01778
       -0.05281
        0.00226
       -0.02802
       -0.07520
       -0.04175
       -0.02654
       -0.59146
       -0.05493
       -0.01935
       -0.00693
       -0.42608
       -0.02902
       -0.00879
        0.00096
       -0.00909
       -0.24631
       -0.64484
       -0.08180
       -0.00072
       -0.01071
       -0.40213
       -0.07695
       -0.00218
        0.01167
       -0.01924
       -0.02040
       -0.54922
       -0.17704
       -0.31593
       -0.02347
       -0.06825
       -0.82048
       -0.29470
       -0.03324
       -0.74522
       -0.06647
       -0.09634
       -0.25117
       -0.87226
       -0.06165
       -0.02367
       -0.02147
       -0.55462
       -0.00263
       -0.57729
       -0.05172
       -0.59590
       -0.02952
       -0.50216
       -0.17302
       -0.02698
       -0.72003
       -0.18425
       -0.32853
       -0.45003
       -0.02269
       -0.03212
        0.00180
        0.02040
        0.00507
       -0.03110
       -0.18776
       -0.02364
       -0.04758
       -0.03552
       -0.03187
       -0.01297
       -0.09069
       -0.03566
       -0.72827
       -0.03602
       -0.05329
       -0.07405
       -0.00007
       -0.02801
       -0.03181
       -0.71281
       -0.03983
       -0.37631
       -0.04549
       -0.04630
       -0.15714
       -0.00923
       -0.53352
       -0.02676
       -0.60063
       -0.02115
       -0.62590
       -0.03457
       -0.26061
       -0.58564
       -0.00566
       -0.03063
       -0.01620
       -0.02562
       -0.04522
        0.01536
       -0.02112
       -0.44422
       -0.72328
       -0.02120
       -0.04708
       -0.03595
       -0.04552
       -0.05907
       -0.03639
       -0.02958
       -0.37095
       -0.34574
        0.00852
       -0.72018
       -0.00995
       -0.02063
       -0.90954
        0.01495
       -0.48430
       -0.60312
       -0.11228
       -0.04856
       -0.55950
       -0.03850
       -0.03416
       -0.36597
       -0.53617
       -0.70378
       -0.66764
       -0.59245
       -0.61012
        0.01312
        0.01355
       -0.52653
       -0.04632
       -0.00905
       -0.44927
       -0.02152
       -0.01078
        0.00737
       -0.02739
       -0.01383
       -0.40866
       -0.35419
       -0.10795
       -0.02623
       -0.01978
       -0.03506
       -0.55029
       -0.43979
       -0.02842
        0.01605
       -0.14752
       -0.47071
       -0.80299
       -0.03547
       -0.21894
       -0.55375
       -0.00546
       -0.06283
       -0.01505
       -0.08730
       -0.05844
        0.01229
       -0.02912
       -0.00600
       -0.01931
        0.00297
       -0.01212
       -0.52689
       -0.03328
       -0.00759
       -0.00862
       -0.31664
       -0.03598
       -0.03068
       -0.03679
        0.01023
       -0.11752
       -0.54901
       -0.04712
       -0.00140
       -0.05259
       -0.25997
       -0.07489
       -0.00104
       -0.01358
        0.02441
       -0.01661
       -0.44168
       -0.05113
       -0.23076
        0.01266
       -0.02778
       -0.73761
       -0.17955
       -0.01348
       -0.70747
       -0.02754
       -0.03044
       -0.13458
       -0.85569
       -0.03999
       -0.05564
       -0.00558
       -0.48630
       -0.02949
       -0.48164
       -0.03499
       -0.50008
       -0.03524
       -0.42076
       -0.03879
       -0.00946
       -0.65789
       -0.05433
       -0.21435
       -0.29398
       -0.01228
       -0.02807
       -0.03011
       -0.00657
       -0.00834
       -0.02830
       -0.09836
        0.00462
       -0.00021
       -0.02003
       -0.02165
        0.00542
       -0.02957
       -0.03212
       -0.68039
       -0.01402
       -0.00040
       -0.04788
       -0.03620
       -0.03720
       -0.01463
       -0.65529
       -0.01798
       -0.20492
       -0.05686
       -0.06786
       -0.06842
        0.00100
       -0.43610
       -0.01566
       -0.53087
       -0.00337
       -0.52622
       -0.00110
       -0.11446
       -0.48662
       -0.01245
       -0.05562
       -0.02161
       -0.01937
       -0.02598
       -0.00999
       -0.00029
       -0.33195
       -0.65582
       -0.02832
       -0.02606
        0.00310
       -0.04719
       -0.01304
       -0.02475
       -0.01412
       -0.24937
       -0.20854
       -0.02018
       -0.66628
       -0.00568
       -0.02917
       -0.87000
        0.00599
       -0.37144
       -0.52336
        0.00185
       -0.04469
       -0.48006
       -0.02615
       -0.04823
       -0.25994
       -0.44400
       -0.65137
       -0.58029
       -0.50447
       -0.52726
       -0.02032
       -0.01891
       -0.43695
       -0.00610
       -0.04598
       -0.35190
       -0.05045
       -0.01423
       -0.02351
       -0.00392
       -0.01271
       -0.26919
       -0.22506
       -0.02007
       -0.03279
       -0.01958
       -0.04168
       -0.47124
       -0.28611
       -0.01088
        0.02136
       -0.03071
       -0.36516
       -0.73070
       -0.02268
       -0.09253
       -0.45561
       -0.00473
        0.01349
       -0.00014
       -0.01830
       -0.01223
       -0.01346
       -0.04356
       -0.01831
        0.01450
       -0.03201
       -0.03293
       -0.40022
       -0.00734
       -0.02463
        0.00849
       -0.19163
       -0.03571
       -0.02829
       -0.03841
       -0.00781
       -0.03912
       -0.44327
       -0.05381
       -0.03438
       -0.01280
       -0.10766
       -0.04095
       -0.00828
       -0.00950
       -0.03783
        0.00549
       -0.34200
       -0.02550
       -0.09233
       -0.00079
       -0.00862
       -0.71389
       -0.08152
       -0.02193
       -0.61790
       -0.01894
       -0.06576
       -0.06073
       -0.78708
       -0.04811
       -0.01167
       -0.02038
       -0.36339
       -0.01725
       -0.35607
       -0.01071
       -0.36475
        0.00590
       -0.29785
       -0.04962
       -0.00575
       -0.60177
       -0.02453
       -0.09731
       -0.18363
       -0.02777
       -0.05712
       -0.01627
       -0.00858
       -0.00939
       -0.01932
       -0.00521
       -0.02097
        0.01052
        0.00688
       -0.03141
       -0.01223
        0.00975
       -0.02782
       -0.62222
       -0.02307
        0.00310
       -0.01567
       -0.00438
        0.00892
        0.01586
       -0.59454
       -0.04179
       -0.10135
       -0.04120
       -0.01997
       -0.01901
       -0.04778
       -0.31463
        0.00487
       -0.41596
       -0.01966
       -0.39491
       -0.03889
       -0.03906
       -0.37519
       -0.02140
        0.01830
        0.00696
       -0.00773
       -0.00914
       -0.04320
       -0.05134
       -0.17674
       -0.58776
       -0.01091
       -0.00990
       -0.02197
       -0.05226
       -0.00437
       -0.00732
       -0.01453
       -0.06760
       -0.11677
       -0.00721
       -0.61113
       -0.01242
       -0.02916
       -0.84436
       -0.02823
       -0.25130
       -0.40682
       -0.01618
       -0.05794
       -0.37953
       -0.04654
       -0.02396
       -0.12750
       -0.30130
       -0.58338
       -0.44391
       -0.38233
       -0.40983
       -0.02579
       -0.02671
       -0.31199
       -0.02835
        0.00799
       -0.23785
       -0.04019
       -0.02183
        0.00219
       -0.04124
       -0.00313
       -0.13653
       -0.10607
       -0.00355
       -0.00919
        0.00769
       -0.04200
       -0.35587
       -0.16466
       -0.01752
       -0.03697
       -0.02356
       -0.21940
       -0.68491
       -0.01546
       -0.02318
       -0.34447
       -0.02339
       -0.00083
        0.00529
       -0.03483
       -0.00216
       -0.01244
       -0.02034
       -0.02281
       -0.02738
       -0.01071
       -0.00703
       -0.27387
       -0.01213
       -0.01496
       -0.01785
       -0.04435
       -0.03868
       -0.02407
       -0.00379
       -0.00990
       -0.01007
       -0.30927
       -0.02375
        0.00450
       -0.00965
       -0.04259
       -0.04726
       -0.01308
        0.02063
       -0.02225
       -0.05752
       -0.21756
        0.00433
       -0.03483
       -0.01604
       -0.00678
       -0.65954
       -0.02275
       -0.01925
       -0.57972
       -0.00762
       -0.02528
       -0.01992
       -0.75516
       -0.02674
       -0.04124
       -0.04072
       -0.21362
       -0.00905
       -0.21463
       -0.03142
       -0.22268
        0.03872
       -0.14233
       -0.04683
       -0.00734
       -0.49805
       -0.02277
       -0.02043
       -0.06702
        0.00256
       -0.02911
       -0.00945
       -0.00140
       -0.02721
       -0.03180
        0.00711
       -0.04401
       -0.04387
        0.00524
       -0.01844
       -0.00572
       -0.00730
       -0.01627
       -0.54721
       -0.01869
       -0.02119
       -0.02422
       -0.05855
       -0.01058
        0.01290
       -0.52699
       -0.01875
        0.01549
       -0.04802
       -0.01473
       -0.01678
       -0.02806
       -0.17877
       -0.03568
       -0.27940
       -0.01454
       -0.26885
       -0.04259
       -0.02567
       -0.24882
       -0.01703
       -0.02862
       -0.02481
       -0.03027
       -0.02229
       -0.01017
       -0.05098
       -0.01322
       -0.49218
       -0.00377
       -0.02993
       -0.03244
       -0.03750
        0.00822
       -0.00777
       -0.05013
        0.02640
       -0.02326
       -0.04189
       -0.55493
        0.00809
       -0.06321
       -0.78319
       -0.00046
       -0.11993
       -0.27110
       -0.00210
       -0.05671
       -0.25050
       -0.03645
       -0.02067
       -0.04879
       -0.17761
       -0.52901
       -0.32552
       -0.24885
       -0.27646
       -0.00965
       -0.05949
       -0.17106
       -0.06308
        0.02121
       -0.09253
       -0.04123
       -0.03107
       -0.03794
       -0.03315
       -0.01297
       -0.07065
       -0.02760
       -0.02146
        0.01798
       -0.03105
       -0.02624
       -0.19335
       -0.04194
        0.00403
        0.01469
       -0.00247
       -0.09231
       -0.63912
        0.00202
       -0.02842
       -0.21498
       -0.02493
       -0.03233
       -0.01535
       -0.00317
       -0.03322
       -0.04166
       -0.02965
        0.00059
       -0.02166
       -0.05037
       -0.01076
       -0.10344
       -0.04033
       -0.02675
       -0.00726
       -0.03463
       -0.05686
       -0.01341
        0.00449
       -0.03136
       -0.01029
       -0.18586
       -0.04492
       -0.01163
       -0.02093
       -0.02014
       -0.05045
        0.00126
       -0.02107
       -0.00149
       -0.05054
       -0.07187
       -0.04740
       -0.00506
       -0.02629
        0.00618
       -0.58962
       -0.01931
       -0.03014
       -0.49789
       -0.04983
       -0.04630
       -0.01799
       -0.67852
       -0.05066
       -0.03821
       -0.01172
       -0.09284
       -0.01914
       -0.06944
       -0.00724
       -0.08769
       -0.00660
       -0.01174
       -0.00109
        0.00609
       -0.37657
       -0.03069
       -0.00677
       -0.00737
        0.00179
       -0.00882
       -0.01404
       -0.03429
        0.01372
       -0.02211
       -0.01353
       -0.00712
       -0.00857
       -0.05126
       -0.01441
       -0.02559
        0.00276
       -0.02573
       -0.46265
       -0.00163
       -0.03967
       -0.01250
       -0.00341
       -0.02238
       -0.01609
       -0.43468
       -0.03509
        0.00244
       -0.03781
       -0.04630
       -0.00267
       -0.00981
       -0.06894
       -0.02327
       -0.15544
       -0.00462
       -0.12824
       -0.02907
       -0.00594
       -0.10337
        0.00477
       -0.04095
       -0.04200
       -0.01809
       -0.01118
       -0.00015
       -0.01572
       -0.01483
       -0.37040
        0.00052
       -0.00986
       -0.00715
       -0.06486
       -0.00661
       -0.02072
       -0.01829
       -0.01130
       -0.02873
       -0.00735
       -0.45542
       -0.03469
       -0.01264
       -0.75914
        0.00259
       -0.07226
       -0.12824
       -0.01169
       -0.04524
       -0.11710
       -0.03415
       -0.03822
       -0.04510
       -0.09441
       -0.40686
       -0.18604
       -0.12774
       -0.16391
       -0.03302
       -0.04193
       -0.05840
       -0.02956
       -0.02876
       -0.05248
       -0.05183
       -0.04049
       -0.03537
       -0.01870
       -0.03416
       -0.01441
       -0.00714
       -0.02267
       -0.00888
        0.00120
       -0.00993
       -0.04081
       -0.01418
       -0.01877
       -0.02354
       -0.00186
       -0.01505
       -0.56663
       -0.02879
       -0.04318
       -0.10052
       -0.03078
        0.00593
       -0.02546
       -0.02031
       -0.02101
       -0.04140
       -0.02329
       -0.03498
       -0.03768
       -0.03354
       -0.02317
       -0.04398
       -0.03008
       -0.00197
       -0.01880
       -0.00931
       -0.02860
       -0.02160
       -0.00538
        0.01453
        0.00320
       -0.06352
       -0.07671
       -0.01934
       -0.03120
       -0.01399
       -0.05928
       -0.01899
        0.01113
        0.00106
       -0.02569
       -0.02613
       -0.03313
       -0.01938
       -0.00772
       -0.02195
       -0.49298
       -0.01068
       -0.01333
       -0.38071
       -0.05970
       -0.02996
       -0.01158
       -0.57841
       -0.04182
       -0.01834
        0.02695
       -0.03120
       -0.01130
       -0.00639
       -0.02507
       -0.03848
       -0.01435
       -0.04039
        0.00111
       -0.00522
       -0.24528
       -0.01979
       -0.02852
       -0.01044
       -0.00504
       -0.03863
       -0.05084
        0.01334
       -0.02237
       -0.03005
       -0.03665
       -0.03688
       -0.03713
       -0.00638
        0.02121
        0.00190
        0.00368
       -0.04328
       -0.34134
        0.00385
       -0.01491
       -0.01550
        0.00977
        0.00756
       -0.00004
       -0.29662
       -0.01854
       -0.00245
       -0.01740
       -0.03652
       -0.00759
       -0.03887
       -0.01056
       -0.01629
       -0.02548
       -0.04014
       -0.03544
       -0.02630
       -0.01448
       -0.03880
       -0.02567
       -0.05368
       -0.03838
       -0.01079
       -0.02269
       -0.01542
       -0.02754
        0.01889
       -0.24413
       -0.00612
       -0.03021
       -0.00682
       -0.02655
       -0.06177
       -0.00702
        0.01073
       -0.00142
       -0.02690
       -0.02029
       -0.36226
       -0.03223
       -0.03820
       -0.69111
       -0.01612
       -0.01030
       -0.03830
        0.02609
       -0.02107
       -0.03799
       -0.04820
       -0.01354
       -0.01362
       -0.00900
       -0.28313
       -0.06824
       -0.05658
       -0.05106
        0.02049
       -0.03872
       -0.03001
       -0.01334
       -0.02395
       -0.00472
       -0.01802
       -0.01201
       -0.02762
       -0.04418
       -0.04619
       -0.01195
       -0.00185
       -0.02174
       -0.00777
       -0.02804
       -0.04595
       -0.02053
       -0.01342
       -0.03084
       -0.00719
        0.00326
       -0.03768
       -0.44786
       -0.01670
        0.01200
       -0.01970
       -0.00558
       -0.02422
       -0.03968
       -0.03607
       -0.01067
       -0.00177
       -0.03772
       -0.04043
       -0.05361
       -0.05033
       -0.02226
       -0.04109
       -0.06274
       -0.00009
       -0.05680
       -0.00912
       -0.01544
       -0.04542
       -0.03487
       -0.03656
       -0.02179
       -0.00825
       -0.05926
        0.00079
       -0.03311
        0.00737
       -0.09505
       -0.01512
       -0.03761
       -0.01561
       -0.06176
        0.02839
       -0.03187
        0.00299
       -0.04026
       -0.05470
       -0.31330
       -0.02355
       -0.00952
       -0.21895
       -0.03377
       -0.04552
       -0.00182
       -0.50947
       -0.03005
       -0.05137
        0.00434
       -0.00337
        0.00014
       -0.03233
       -0.01165
       -0.00757
       -0.03249
       -0.02138
       -0.01927
       -0.01162
       -0.08096
       -0.02037
       -0.00441
       -0.00794
       -0.01339
       -0.02549
       -0.01160
       -0.06119
       -0.02894
       -0.02296
       -0.04669
       -0.03386
       -0.00295
       -0.02498
       -0.02985
        0.00516
       -0.00991
       -0.03101
       -0.20956
       -0.04698
       -0.01085
       -0.01225
       -0.03662
       -0.02974
       -0.00295
       -0.15690
       -0.01682
       -0.02257
       -0.01697
       -0.05772
       -0.01697
       -0.00837
       -0.00122
       -0.01766
       -0.00784
       -0.03087
       -0.01230
       -0.01545
       -0.00694
       -0.04251
        0.00186
       -0.04043
       -0.03302
       -0.02010
       -0.04193
       -0.01900
       -0.03455
       -0.03547
       -0.06477
        0.01190
       -0.01975
       -0.02832
       -0.07123
       -0.01451
        0.01501
       -0.06652
       -0.00796
       -0.05580
       -0.00548
       -0.21163
       -0.01672
       -0.01477
       -0.62370
        0.00224
       -0.00409
       -0.00967
       -0.01344
       -0.06400
        0.00085
       -0.05534
        0.00226
       -0.00495
       -0.01020
       -0.14005
       -0.03519
        0.00288
       -0.01638
       -0.01333
       -0.04854
       -0.01429
       -0.01571
       -0.02698
        0.00174
       -0.06346
       -0.03043
       -0.02130
       -0.02262
       -0.01634
       -0.01223
       -0.02434
       -0.02603
       -0.03312
       -0.04368
       -0.03076
       -0.00762
        0.00750
       -0.00297
       -0.01527
       -0.02075
       -0.01588
       -0.30830
       -0.02578
        0.00610
       -0.00040
       -0.03921
       -0.00019
       -0.01223
       -0.02745
       -0.04486
       -0.00571
       -0.04742
        0.01459
       -0.03527
       -0.04307
       -0.02477
        0.00350
       -0.06839
       -0.04405
       -0.03316
       -0.03080
       -0.02411
        0.03066
       -0.05548
       -0.02902
       -0.01417
       -0.02788
       -0.02898
       -0.00897
       -0.04023
        0.03246
       -0.06485
       -0.04010
       -0.00295
        0.01409
       -0.03977
        0.00157
       -0.00505
       -0.01805
       -0.04737
       -0.04821
       -0.18346
       -0.02566
       -0.03909
       -0.13648
       -0.04300
        0.01003
       -0.02287
       -0.41134
       -0.01319
       -0.01757
       -0.01072
       -0.01629
       -0.01172
        0.00475
       -0.01485
        0.02037
       -0.02563
       -0.02345
       -0.01587
       -0.02927
       -0.05545
       -0.00109
       -0.02243
       -0.02940
       -0.03672
       -0.00293
       -0.01232
       -0.01556
       -0.01899
       -0.05137
       -0.02128
        0.03816
       -0.01166
       -0.01174
       -0.03546
       -0.05272
       -0.03193
       -0.03262
       -0.06719
       -0.02138
       -0.03539
       -0.02519
       -0.01077
       -0.04043
       -0.03428
       -0.06528
       -0.05067
       -0.04006
       -0.02569
       -0.04997
       -0.02100
       -0.04124
        0.00348
       -0.03960
       -0.00369
       -0.00277
       -0.03544
       -0.01063
       -0.01635
       -0.03100
       -0.00361
       -0.02108
       -0.01823
       -0.02042
       -0.01570
       -0.01991
       -0.03991
       -0.01224
       -0.01272
       -0.02064
       -0.00855
       -0.02386
       -0.04433
        0.00172
       -0.03798
       -0.04691
       -0.01350
       -0.01078
       -0.01238
       -0.07034
       -0.00822
       -0.02970
       -0.54781
       -0.02714
       -0.02845
       -0.00588
       -0.01261
        0.00653
       -0.01869
       -0.04816
       -0.04803
       -0.01102
        0.03084
       -0.04089
        0.00262
       -0.01056
       -0.01572
        0.00919
       -0.04270
       -0.00562
       -0.02911
        0.01184
       -0.01679
       -0.06286
       -0.02103
       -0.04574
       -0.03912
       -0.04820
       -0.01687
       -0.02203
       -0.01253
       -0.03591
       -0.01045
       -0.05130
       -0.01812
       -0.01588
       -0.00362
       -0.00298
       -0.00691
       -0.00787
       -0.19414
       -0.03784
       -0.00162
       -0.04985
       -0.05335
       -0.02793
       -0.02234
        0.00524
       -0.04744
       -0.01785
       -0.05799
       -0.00129
       -0.01922
       -0.05437
       -0.03216
        0.02854
       -0.05602
        0.01466
        0.00145
       -0.00566
       -0.00726
       -0.00600
       -0.04677
       -0.03794
       -0.00394
       -0.03135
       -0.04355
       -0.00936
       -0.02068
       -0.02576
       -0.08608
       -0.04764
       -0.05454
       -0.02267
       -0.02821
        0.00595
       -0.02310
       -0.01747
       -0.02132
       -0.01990
       -0.05322
        0.00847
        0.01134
       -0.04895
       -0.03725
       -0.00548
       -0.02645
       -0.27234
       -0.02114
       -0.03050
        0.01778
       -0.01461
       -0.05247
       -0.00386
       -0.00130
       -0.00691
       -0.03322
       -0.02628
       -0.04344
       -0.04070
       -0.03854
        0.02757
        0.00402
       -0.04440
       -0.01833
       -0.03395
       -0.03265
       -0.00784
       -0.02429
       -0.01454
        0.01995
       -0.05205
       -0.02468
       -0.06437
       -0.04609
        0.00034
       -0.03695
       -0.02135
       -0.01666
       -0.00895
       -0.01945
       -0.04352
       -0.02671
       -0.01635
       -0.00410
       -0.00674
       -0.01757
       -0.01230
       -0.04166
       -0.01213
       -0.01076
       -0.04285
       -0.04504
       -0.02775
        0.01194
       -0.04099
       -0.04839
       -0.01316
       -0.01739
       -0.03089
        0.00707
       -0.03033
       -0.02920
       -0.02487
       -0.02281
       -0.03528
       -0.02045
       -0.03421
        0.00784
       -0.00652
       -0.02790
       -0.03782
       -0.05312
       -0.00928
       -0.01205
       -0.03028
       -0.01617
       -0.03058
       -0.01597
       -0.05807
       -0.01251
       -0.02748
       -0.46325
        0.00540
       -0.01747
       -0.01276
        0.00484
       -0.03845
       -0.02973
       -0.05655
       -0.04966
       -0.00940
       -0.00073
       -0.00687
       -0.02136
        0.00341
       -0.03147
       -0.00101
       -0.02415
       -0.02759
       -0.03228
       -0.03421
       -0.03171
       -0.02793
       -0.02873
       -0.00339
       -0.00202
       -0.02159
       -0.03074
       -0.01957
       -0.01303
       -0.02786
       -0.01285
       -0.03174
       -0.00431
       -0.01071
        0.00209
       -0.01168
       -0.04632
       -0.03484
       -0.09617
       -0.04661
       -0.01432
       -0.01360
       -0.03763
       -0.02520
       -0.00255
        0.00950
       -0.04189
       -0.02763
       -0.02899
       -0.04691
       -0.01881
       -0.03590
       -0.03063
        0.00327
       -0.04245
       -0.03847
       -0.05360
       -0.03028
       -0.00658
       -0.04858
       -0.01177
       -0.00470
       -0.02946
        0.01615
       -0.04900
       -0.00915
       -0.03582
       -0.00645
       -0.08317
       -0.05031
       -0.02987
       -0.00710
       -0.05477
       -0.02449
       -0.01798
       -0.02599
       -0.05174
       -0.01335
       -0.00745
       -0.01612
       -0.03972
       -0.04088
       -0.05934
       -0.04235
       -0.01877
       -0.14572
       -0.03566
       -0.00869
       -0.04794
        0.00166
       -0.03931
       -0.01196
       -0.02587
       -0.00016
       -0.00564
       -0.02034
        0.01029
       -0.03325
       -0.00879
       -0.00465
       -0.02527
        0.00684
       -0.03341
       -0.03483
       -0.07658
       -0.01029
        0.01460
       -0.03125
       -0.04399
       -0.04288
        0.00540
       -0.02201
       -0.01409
       -0.02856
       -0.02636
        0.00291
       -0.01176
       -0.06614
        0.00234
       -0.03770
       -0.03502
       -0.03296
       -0.00314
       -0.01833
       -0.02979
       -0.01590
       -0.02573
       -0.02110
       -0.01941
       -0.01899
       -0.01527
       -0.03731
       -0.00672
       -0.01251
       -0.02641
       -0.03773
       -0.03651
       -0.00205
       -0.03128
       -0.02178
       -0.02299
       -0.02893
       -0.02631
       -0.05312
       -0.01328
       -0.03016
       -0.03136
       -0.04243
       -0.05418
       -0.04527
       -0.04684
       -0.03875
       -0.03629
       -0.01907
       -0.00512
        0.00195
       -0.02672
       -0.01799
       -0.02026
        0.00808
       -0.35813
       -0.03223
       -0.01115
       -0.00733
       -0.03743
       -0.06558
       -0.04487
       -0.05002
       -0.02325
       -0.00646
       -0.00993
       -0.01359
       -0.01140
       -0.04537
       -0.02480
       -0.02474
       -0.01858
       -0.01762
       -0.03845
       -0.01395
        0.00184
       -0.01916
       -0.00054
       -0.04951
        0.00109
       -0.03598
       -0.00190
       -0.00645
       -0.04967
       -0.01256
       -0.03153
       -0.03834
        0.01844
       -0.03540
       -0.02777
       -0.00292
       -0.01454
       -0.03552
       -0.02880
       -0.00943
       -0.02559
       -0.00162
       -0.03450
       -0.00617
       -0.01034
       -0.02352
       -0.03720
       -0.00700
       -0.01611
       -0.03754
       -0.00428
       -0.03723
       -0.06238
       -0.01645
       -0.06657
       -0.03537
       -0.03498
       -0.04647
       -0.01308
       -0.00687
       -0.03213
       -0.01326
       -0.03695
       -0.01331
       -0.09230
       -0.03041
       -0.00519
       -0.01566
       -0.08576
       -0.03730
       -0.03011
       -0.01364
       -0.02173
       -0.03909
       -0.04333
       -0.00587
       -0.03182
       -0.03989
       -0.02576
       -0.03128
       -0.02770
       -0.02182
       -0.00722
       -0.06455
       -0.00810
       -0.02628
       -0.04441
       -0.03410
       -0.02060
       -0.01562
       -0.06149
       -0.00575
       -0.01715
       -0.01053
       -0.03656
       -0.00367
       -0.05942
       -0.05354
       -0.01567
        0.00028
       -0.04086
       -0.02836
       -0.03201
        0.00336
       -0.01293
       -0.02547
       -0.05212
       -0.01565
       -0.02745
       -0.01240
       -0.02442
       -0.01680
        0.01118
       -0.01936
       -0.01040
       -0.04693
       -0.01092
       -0.01631
       -0.03056
       -0.01838
       -0.02771
       -0.05140
       -0.03388
       -0.00431
       -0.03689
        0.00838
       -0.01604
       -0.02863
       -0.02190
       -0.00910
        0.00969
       -0.00464
       -0.01870
       -0.02525
       -0.00628
       -0.04472
       -0.02779
       -0.01211
       -0.00914
       -0.02873
       -0.03343
       -0.02821
       -0.01062
       -0.03494
       -0.05040
       -0.01055
       -0.00944
       -0.01949
       -0.04057
       -0.03740
       -0.04548
       -0.03251
       -0.02887
       -0.02708
       -0.03744
       -0.00693
       -0.03893
       -0.02235
       -0.02953
       -0.05189
       -0.25348
       -0.01851
        0.00756
       -0.03260
       -0.04347
       -0.05003
       -0.01957
       -0.03770
       -0.05772
       -0.00693
       -0.00495
        0.00498
       -0.01619
       -0.00456
       -0.01046
       -0.00488
       -0.03450
       -0.02577
       -0.03921
       -0.00166
       -0.03510
       -0.04729
       -0.00789
       -0.06085
       -0.01493
       -0.03917
       -0.05190
       -0.01075
       -0.00178
       -0.06735
       -0.00202
       -0.03590
       -0.03351
       -0.03752
        0.00233
       -0.00135
       -0.02595
       -0.00937
       -0.02704
       -0.00437
       -0.04364
        0.02728
       -0.00972
       -0.03417
       -0.00918
       -0.00475
       -0.05530
       -0.03096
       -0.01620
       -0.03247
       -0.03458
       -0.06114
       -0.02546
        0.02620
       -0.00863
       -0.04694
       -0.02404
       -0.01592
       -0.07490
       -0.04543
       -0.04399
       -0.00527
       -0.00809
       -0.04296
       -0.04884
       -0.01175
       -0.00921
       -0.01399
       -0.11719
       -0.05960
       -0.04575
       -0.02662
       -0.01556
       -0.01704
       -0.02838
       -0.03084
       -0.04942
       -0.03433
       -0.00159
       -0.02193
       -0.01331
       -0.01887
       -0.03486
       -0.01490
       -0.00321
        0.00978
       -0.03695
       -0.05847
       -0.00817
       -0.00027
       -0.02482
       -0.01025
       -0.03011
       -0.04423
       -0.04731
        0.01033
       -0.03353
       -0.03494
       -0.01537
       -0.01285
       -0.01273
       -0.03347
       -0.03330
       -0.02750
       -0.03786
       -0.00317
       -0.01319
       -0.04056
       -0.04837
       -0.02733
       -0.01440
       -0.02088
       -0.01296
       -0.02964
        0.00379
       -0.00684
       -0.00845
       -0.04214
       -0.01631
       -0.02484
        0.00462
       -0.03919
       -0.01954
       -0.03036
       -0.03150
       -0.03897
       -0.01735
       -0.03474
        0.02162
       -0.02109
        0.00114
       -0.03146
        0.00644
       -0.05388
        0.00546
       -0.02843
       -0.02054
       -0.01547
        0.00095
       -0.01627
       -0.02498
       -0.04888
       -0.00449
       -0.03249
       -0.02758
       -0.00382
       -0.00720
        0.00267
       -0.00709
       -0.01796
       -0.07043
       -0.01278
        0.01768
       -0.08024
       -0.01759
       -0.02918
       -0.04371
       -0.00677
       -0.03607
       -0.03331
       -0.11375
       -0.00786
       -0.02402
       -0.02029
       -0.01928
       -0.05591
       -0.05121
       -0.00878
       -0.00704
       -0.02102
       -0.02606
        0.00325
       -0.00960
        0.01174
       -0.00013
       -0.02120
       -0.07255
       -0.03931
       -0.02585
       -0.01760
       -0.03860
       -0.06878
       -0.02843
       -0.03598
       -0.00222
       -0.02074
       -0.04158
       -0.00517
       -0.01610
       -0.04128
        0.00469
       -0.06136
       -0.03922
       -0.00097
       -0.02441
       -0.02983
       -0.01367
       -0.04254
       -0.02621
       -0.03081
       -0.02246
       -0.03492
       -0.00573
       -0.00106
       -0.03174
        0.01336
       -0.02629
       -0.02002
       -0.04891
       -0.02526
       -0.01559
       -0.07694
       -0.03800
       -0.01171
       -0.05874
       -0.01437
       -0.02619
       -0.01575
       -0.03844
       -0.00451
       -0.04054
        0.01016
       -0.05171
       -0.02615
       -0.05498
       -0.06063
       -0.04469
       -0.00236
       -0.08932
       -0.06700
       -0.00787
        0.00745
       -0.02553
       -0.04538
       -0.05867
       -0.02626
       -0.02994
       -0.00404
       -0.04417
        0.01590
       -0.03681
       -0.03048
       -0.03233
       -0.02335
       -0.04618
       -0.00915
       -0.04002
       -0.00267
        0.01911
       -0.01198
       -0.05022
       -0.02267
       -0.01211
       -0.05168
        0.00431
       -0.01717
        0.00575
       -0.03457
       -0.01095
       -0.01277
       -0.01242
       -0.03415
       -0.00603
       -0.00890
       -0.05457
       -0.01677
       -0.03996
       -0.03643
        0.00365
       -0.02029
       -0.01396
       -0.01586
       -0.04139
       -0.01770
       -0.01290
       -0.05804
        0.01635
       -0.02575
       -0.03468
       -0.01560
        0.00248
       -0.04194
       -0.02496
       -0.03953
       -0.03029
       -0.03026
       -0.03371
       -0.03859
       -0.04162
       -0.02163
       -0.01270
       -0.05337
       -0.01818
       -0.03354
       -0.03366
       -0.02477
       -0.02363
       -0.04125
       -0.02608
       -0.04308
       -0.03708
       -0.03979
       -0.05137
       -0.03016
       -0.02700
       -0.00495
       -0.03438
       -0.02511
       -0.02722
       -0.02581
       -0.08278
       -0.01542
       -0.04787
       -0.02997
       -0.01296
       -0.03187
       -0.03220
       -0.01836
       -0.04295
       -0.01199
       -0.04186
       -0.05119
       -0.00925
       -0.02256
       -0.02446
       -0.05586
       -0.03292
       -0.04228
       -0.02163
       -0.02625
       -0.04492
       -0.01294
        0.01132
       -0.04534
        0.00322
       -0.02643
       -0.02654
       -0.02110
       -0.00423
       -0.03735
       -0.03558
       -0.04166
       -0.06229
       -0.03459
       -0.04289
       -0.02960
       -0.01701
       -0.00071
       -0.05446
       -0.02390
       -0.02772
       -0.04636
       -0.01662
       -0.00924
       -0.02538
       -0.01105
       -0.03091
       -0.02713
       -0.03167
       -0.00849
       -0.00238
       -0.03235
       -0.03731
       -0.02987
       -0.04289
        0.00755
       -0.02552
       -0.00220
       -0.04714
        0.00031
       -0.02491
       -0.05579
       -0.03330
       -0.03076
       -0.02633
       -0.02798
       -0.01469
       -0.05071
       -0.02959
       -0.02411
       -0.03810
       -0.00665
       -0.05118
       -0.00769
       -0.05166
       -0.02924
       -0.01932
       -0.00237
       -0.11920
       -0.02943
        0.00242
       -0.01295
       -0.03284
        0.01963
       -0.06037
       -0.01299
        0.00746
       -0.05659
       -0.06450
       -0.03464
       -0.02349
       -0.00257
       -0.00878
       -0.01646
       -0.03217
       -0.00406
       -0.03357
       -0.01310
        0.00333
       -0.01228
       -0.00726
       -0.01387
       -0.03985
       -0.02406
       -0.01714
       -0.00633
       -0.02279
       -0.03830
       -0.02458
       -0.01894
       -0.03572
       -0.05067
       -0.01058
       -0.02122
       -0.04640
       -0.05333
       -0.01528
       -0.02508
       -0.06010
       -0.01465
       -0.01020
       -0.03125
       -0.01776
       -0.03317
       -0.03315
       -0.03081
       -0.06257
       -0.00579
       -0.02226
       -0.02323
       -0.02864
       -0.06612
       -0.02985
       -0.02103
       -0.05530
       -0.03414
       -0.06160
       -0.04074
       -0.05238
       -0.04215
       -0.04992
       -0.02081
       -0.01422
        0.00585
        0.01221
       -0.04762
       -0.02051
        0.00387
       -0.02224
       -0.02823
       -0.05148
       -0.04688
       -0.02080
       -0.04314
       -0.03340
       -0.03178
       -0.00391
       -0.03958
       -0.03313
       -0.05551
       -0.07219
       -0.02031
       -0.03153
       -0.03210
        0.00253
       -0.01061
       -0.00710
       -0.04025
       -0.03573
       -0.06419
       -0.02582
       -0.05250
        0.00865
       -0.01959
       -0.02620
       -0.04989
       -0.01538
       -0.02278
       -0.01351
       -0.02822
       -0.04104
       -0.01949
       -0.03410
       -0.02975
        0.00666
       -0.02399
       -0.02188
       -0.03573
        0.00073
       -0.01690
       -0.00991
       -0.06391
       -0.02560
       -0.04559
       -0.02084
        0.00461
       -0.01894
       -0.01548
       -0.02127
       -0.06086
       -0.02733
       -0.04579
        0.00817
       -0.01170
       -0.05053
       -0.04482
       -0.04226
       -0.02505
       -0.01526
       -0.03423
       -0.03745
       -0.01325
       -0.01473
       -0.01330
       -0.03992
       -0.03074
       -0.04382
       -0.03105
       -0.05461
       -0.04817
       -0.03272
       -0.09360
       -0.02492
       -0.01387
       -0.00520
       -0.00454
        0.01409
       -0.00543
       -0.03093
       -0.02035
       -0.06190
       -0.05205
       -0.00963
       -0.03966
       -0.03225
       -0.00208
       -0.01495
       -0.01939
       -0.09105
       -0.02362
       -0.02512
       -0.03293
        0.00317
       -0.05293
       -0.02578
        0.00376
        0.00172
       -0.00228
        0.00905
        0.00210
       -0.02887
       -0.05161
       -0.04418
       -0.01734
       -0.04269
       -0.00307
       -0.04801
       -0.05408
       -0.02654
       -0.03962
       -0.03502
       -0.03053
       -0.02939
        0.02772
       -0.02756
       -0.05281
       -0.03727
       -0.04073
        0.00214
       -0.01409
       -0.03464
       -0.02656
       -0.06211
       -0.02030
       -0.06691
       -0.02536
       -0.05698
       -0.05118
       -0.03016
       -0.04395
       -0.05719
       -0.04169
       -0.02271
       -0.00910
       -0.00456
       -0.05772
       -0.02992
       -0.01931
       -0.03383
       -0.01935
       -0.02209
       -0.08526
       -0.01212
       -0.02990
       -0.04535
       -0.01522
       -0.04174
       -0.03827
       -0.00574
       -0.02613
       -0.03934
       -0.02271
       -0.01071
       -0.05805
        0.00298
       -0.05722
       -0.03633
       -0.01653
       -0.00991
       -0.03794
       -0.00773
       -0.06113
       -0.05297
       -0.07232
       -0.04640
       -0.02701
        0.02172
       -0.01296
       -0.01583
       -0.02055
       -0.08989
        0.00150
       -0.02654
       -0.05413
       -0.01422
       -0.03136
       -0.05174
       -0.01623
       -0.00479
       -0.08123
       -0.02007
       -0.02496
       -0.00237
       -0.00564
       -0.01467
       -0.04320
        0.02344
       -0.05141
       -0.00903
       -0.03933
       -0.03864
       -0.04489
       -0.03516
       -0.04531
       -0.02187
       -0.03613
       -0.03323
       -0.04596
       -0.00583
       -0.03149
       -0.02180
       -0.06459
       -0.06202
       -0.03031
       -0.03594
       -0.02887
       -0.01917
        0.02101
       -0.00730
       -0.03251
       -0.04052
       -0.05726
       -0.00577
       -0.00852
       -0.03553
       -0.03716
        0.00776
       -0.02844
       -0.01912
       -0.02870
       -0.02250
       -0.07760
       -0.01438
       -0.00791
       -0.04306
       -0.01298
       -0.05053
       -0.00326
       -0.00659
       -0.07689
       -0.02215
       -0.04937
       -0.02980
       -0.02873
       -0.07459
       -0.04024
       -0.03635
       -0.04728
       -0.01862
       -0.01507
       -0.05685
       -0.06348
       -0.04613
       -0.01286
       -0.06784
       -0.03949
       -0.02791
       -0.01517
       -0.10507
       -0.01325
       -0.04022
       -0.01933
       -0.05414
        0.01630
       -0.06784
       -0.01044
       -0.05302
       -0.02600
       -0.00218
       -0.04175
       -0.03165
       -0.02079
       -0.05500
       -0.00661
       -0.00800
       -0.01595
       -0.01838
       -0.04176
       -0.04106
       -0.04737
       -0.04179
       -0.00220
       -0.03738
       -0.02261
       -0.01555
       -0.02961
       -0.04884
       -0.02989
        0.00634
       -0.03651
       -0.03698
       -0.00990
       -0.04376
       -0.03760
        0.00857
       -0.03725
       -0.03483
       -0.04934
        0.01014
       -0.00830
       -0.05050
       -0.03056
       -0.03545
       -0.05862
       -0.01926
       -0.03041
       -0.00030
       -0.05344
       -0.02659
       -0.04573
       -0.01851
       -0.03487
       -0.01271
       -0.03283
       -0.05297
       -0.03342
       -0.04802
       -0.02459
       -0.03251
       -0.04025
       -0.06155
       -0.03619
       -0.02796
       -0.02891
       -0.00972
       -0.05321
       -0.02733
       -0.00033
       -0.03627
       -0.05393
       -0.03907
       -0.03034
       -0.03311
       -0.02129
       -0.03616
       -0.04106
       -0.02560
       -0.00676
       -0.01782
       -0.02917
       -0.09244
       -0.00973
       -0.01453
       -0.05971
       -0.03880
       -0.03055
       -0.02788
       -0.02824
       -0.00932
       -0.05277
       -0.01500
       -0.04726
       -0.01008
       -0.04432
       -0.03122
       -0.05537
       -0.04568
       -0.03545
       -0.04727
       -0.01065
       -0.04082
       -0.03509
       -0.00118
       -0.02472
       -0.03228
        0.00195
       -0.01551
       -0.00897
       -0.05178
       -0.04529
       -0.02742
       -0.06156
       -0.00598
       -0.02895
       -0.06310
       -0.04507
       -0.00090
       -0.05144
       -0.01357
       -0.01323
       -0.02030
       -0.05724
       -0.01328
       -0.02729
       -0.03878
       -0.01967
       -0.01099
       -0.02114
       -0.03510
       -0.04107
       -0.02805
       -0.02426
       -0.06094
        0.00342
       -0.04157
       -0.03358
       -0.02425
       -0.01749
       -0.03529
       -0.01303
       -0.05176
       -0.04614
        0.00122
       -0.03445
       -0.06144
       -0.01229
       -0.03661
       -0.03751
       -0.03548
       -0.04899
       -0.05529
       -0.01192
       -0.03922
        0.01568
       -0.08499
       -0.03013
       -0.00390
       -0.00402
       -0.07266
       -0.05245
       -0.05955
       -0.04297
       -0.00638
       -0.02514
       -0.02013
       -0.04586
       -0.00256
       -0.04187
       -0.01227
       -0.00083
        0.00598
       -0.02424
       -0.06059
       -0.03144
       -0.04519
        0.00507
       -0.02448
       -0.05629
        0.01283
        0.00005
       -0.04655
       -0.02079
       -0.02054
       -0.02448
       -0.03881
       -0.03629
       -0.02202
       -0.03328
       -0.02989
       -0.05468
        0.00168
       -0.03094
       -0.05314
       -0.03068
       -0.01212
       -0.05223
       -0.02182
       -0.04146
       -0.02967
       -0.01975
       -0.02121
       -0.03867
        0.00287
       -0.05028
       -0.02742
       -0.05105
        0.00973
       -0.03142
       -0.03563
       -0.01473
       -0.01067
       -0.05418
       -0.00329
       -0.01190
       -0.06430
       -0.01801
       -0.05916
       -0.08336
       -0.04753
       -0.01898
       -0.03681
       -0.01651
       -0.02319
       -0.04631
        0.00131
       -0.04002
        0.00851
       -0.01689
       -0.04756
       -0.04400
       -0.04504
       -0.03665
       -0.04947
       -0.04022
       -0.06169
       -0.01371
       -0.04603
       -0.03363
       -0.03964
       -0.03145
       -0.07966
       -0.03659
       -0.05179
       -0.03654
        0.00459
       -0.06337
       -0.04242
       -0.00560
       -0.05278
       -0.01898
       -0.04412
       -0.02101
       -0.00371
       -0.03701
       -0.02404
       -0.07294
       -0.04208
       -0.05515
       -0.04271
        0.00215
       -0.02592
        0.00601
       -0.01755
       -0.03781
       -0.04212
       -0.02114
       -0.02974
       -0.04075
       -0.02901
       -0.02998
       -0.02324
       -0.06575
       -0.03513
       -0.02143
       -0.02943
       -0.02161
        0.01548
       -0.01619
       -0.01557
       -0.02341
       -0.05495
       -0.05803
       -0.01399
       -0.01331
       -0.05597
       -0.00338
       -0.02677
       -0.04534
       -0.01293
       -0.02720
       -0.02847
       -0.03177
       -0.01962
       -0.03270
       -0.06354
       -0.00197
       -0.02510
       -0.02170
       -0.03904
       -0.00909
       -0.01249
       -0.04598
       -0.03577
       -0.02749
       -0.06194
       -0.01690
       -0.01953
       -0.02288
       -0.06509
       -0.04554
       -0.06680
       -0.04913
       -0.01961
       -0.00735
       -0.08252
       -0.03866
        0.00054
       -0.03021
       -0.08227
       -0.06973
       -0.03725
       -0.01418
       -0.00258
       -0.03725
       -0.03584
       -0.01601
       -0.05186
        0.01989
        0.00940
       -0.04657
       -0.01748
       -0.03828
       -0.05820
       -0.01803
       -0.04365
       -0.00111
       -0.03309
       -0.07336
       -0.05867
        0.00905
       -0.04568
       -0.02854
       -0.02183
       -0.00670
       -0.01243
       -0.02891
        0.00849
       -0.03177
       -0.05341
        0.00440
       -0.03023
       -0.05128
       -0.05466
       -0.04083
       -0.05786
       -0.06771
       -0.02565
       -0.06510
       -0.01731
       -0.03459
       -0.01006
       -0.05607
       -0.04496
       -0.03124
       -0.02195
       -0.03171
       -0.01998
       -0.03818
       -0.04045
       -0.03418
       -0.05219
       -0.03930
        0.01078
       -0.00764
       -0.04620
       -0.02065
       -0.04511
       -0.06259
       -0.04005
       -0.06920
       -0.03619
       -0.04253
       -0.01764
       -0.04916
       -0.00132
       -0.03608
       -0.02124
       -0.03110
       -0.06312
       -0.06275
       -0.03894
       -0.02849
       -0.03456
       -0.02976
       -0.01854
       -0.02062
       -0.01557
       -0.00087
       -0.03169
       -0.05270
       -0.06748
       -0.05059
       -0.00665
       -0.06432
       -0.06450
       -0.04815
       -0.03744
       -0.02829
       -0.03051
       -0.03024
        0.00155
       -0.02739
       -0.04976
       -0.01896
       -0.03280
       -0.04404
        0.00181
       -0.04110
       -0.01591
       -0.03644
       -0.02705
       -0.03030
       -0.03235
       -0.01655
       -0.01569
       -0.00990
       -0.06999
       -0.01555
       -0.04764
       -0.00661
       -0.04303
       -0.04460
        0.00895
       -0.02492
       -0.04874
       -0.01441
       -0.02166
       -0.03183
       -0.03940
       -0.05685
       -0.04117
       -0.07780
       -0.01995
       -0.02399
       -0.03022
       -0.00380
       -0.06248
       -0.02874
        0.02244
       -0.02109
       -0.05581
       -0.01165
        0.00223
       -0.00574
       -0.03712
       -0.03951
       -0.02540
       -0.01079
       -0.05385
       -0.03300
       -0.00686
       -0.10143
       -0.03043
       -0.00377
       -0.03049
       -0.05985
       -0.03532
        0.00121
       -0.05322
       -0.00495
       -0.04845
        0.00477
       -0.02173
       -0.04789
       -0.06326
       -0.04210
       -0.03161
       -0.04160
       -0.08658
       -0.00740
       -0.00921
       -0.02673
       -0.04904
       -0.05196
       -0.03043
       -0.01934
       -0.04668
       -0.01456
       -0.01494
        0.00636
       -0.04930
       -0.07960
       -0.03532
       -0.02047
       -0.01792
       -0.04155
       -0.03494
       -0.05268
       -0.00487
       -0.01690
       -0.02121
        0.00753
       -0.01515
       -0.00865
       -0.05370
       -0.02050
       -0.04652
       -0.04094
       -0.02973
       -0.00413
       -0.02675
       -0.02422
       -0.00908
       -0.05383
       -0.02776
       -0.04507
       -0.02057
       -0.01765
       -0.04168
       -0.03559
       -0.06060
       -0.01350
       -0.04157
       -0.02892
       -0.01640
       -0.00759
       -0.02001
        0.00151
       -0.06894
       -0.00519
       -0.05416
       -0.03586
       -0.03993
       -0.02176
       -0.03856
       -0.05156
       -0.05209
       -0.04284
       -0.02584
       -0.04301
       -0.02469
       -0.05203
       -0.02678
       -0.04350
       -0.01796
       -0.04898
       -0.04075
       -0.03464
       -0.06331
       -0.03643
       -0.00911
       -0.03754
       -0.01010
       -0.01407
       -0.03139
       -0.02499
       -0.02236
       -0.01411
       -0.04526
       -0.01337
       -0.05560
       -0.01023
       -0.04233
       -0.04237
       -0.04597
       -0.03170
       -0.02744
       -0.02359
       -0.02430
       -0.07096
       -0.03124
       -0.03028
       -0.02830
        0.01160
        0.00211
       -0.03627
       -0.01419
       -0.04432
       -0.05278
       -0.02693
       -0.01306
       -0.00833
       -0.03210
       -0.03040
       -0.00069
       -0.07134
       -0.07358
       -0.01838
       -0.03550
       -0.02743
       -0.00531
       -0.06975
       -0.04672
       -0.05036
       -0.02462
       -0.02084
       -0.02953
       -0.00922
       -0.04018
       -0.05968
        0.00470
       -0.05475
        0.00521
       -0.01404
       -0.01024
       -0.04411
       -0.01936
       -0.03174
       -0.02917
       -0.02887
       -0.02658
       -0.05445
       -0.07018
       -0.01679
       -0.04499
       -0.05267
       -0.02639
       -0.06361
       -0.06790
       -0.05124
       -0.06602
       -0.09392
       -0.02403
       -0.02995
       -0.04397
       -0.01590
       -0.04828
       -0.04977
       -0.04359
       -0.02281
       -0.02629
       -0.04372
       -0.01649
       -0.00783
       -0.05437
       -0.02200
       -0.04263
       -0.02841
       -0.10801
       -0.04925
       -0.02196
       -0.03232
       -0.03902
       -0.05625
       -0.03496
        0.00766
       -0.02239
       -0.01517
        0.01494
       -0.00947
       -0.04698
       -0.03030
       -0.01320
       -0.03871
       -0.01379
       -0.02819
       -0.05008
       -0.04163
       -0.01837
       -0.03610
        0.00517
       -0.02327
       -0.03506
        0.00473
       -0.05287
       -0.04806
       -0.05258
       -0.04874
       -0.02087
       -0.01721
       -0.01207
       -0.02102
       -0.03289
       -0.02100
       -0.05797
       -0.03339
       -0.05265
       -0.03665
       -0.01225
       -0.03772
       -0.07232
       -0.03892
       -0.04498
       -0.01553
       -0.02529
       -0.04534
       -0.03962
       -0.01759
       -0.03837
       -0.01555
       -0.01031
       -0.05026
       -0.04386
       -0.02801
       -0.03991
       -0.05568
       -0.02998
       -0.03069
       -0.03619
       -0.02555
       -0.00496
       -0.03889
       -0.00896
       -0.02923
       -0.03715
       -0.03755
       -0.05882
       -0.05570
       -0.03047
       -0.07719
       -0.04018
       -0.01491
        0.01557
       -0.08080
       -0.04105
       -0.03347
       -0.02710
       -0.02190
       -0.04194
       -0.01810
       -0.07304
       -0.02947
       -0.04082
       -0.03667
       -0.01877
       -0.00700
        0.00025
       -0.04118
       -0.04737
       -0.00610
       -0.03605
       -0.04325
       -0.03074
       -0.02788
       -0.00726
       -0.06399
       -0.01719
       -0.03447
       -0.04348
       -0.00025
       -0.01733
       -0.02020
       -0.03354
       -0.01449
       -0.02282
       -0.06548
       -0.04458
        0.01578
       -0.02308
       -0.04290
       -0.01710
       -0.06413
       -0.03706
       -0.05144
       -0.05633
       -0.02939
       -0.03554
       -0.01358
       -0.02510
       -0.06486
       -0.04731
       -0.03728
       -0.01199
       -0.03631
       -0.03603
       -0.00705
       -0.00958
       -0.04681
       -0.01439
       -0.03222
       -0.02566
       -0.02277
       -0.05954
       -0.03760
       -0.03685
       -0.05127
       -0.01469
       -0.06503
       -0.04680
       -0.03085
       -0.01108
       -0.05825
       -0.02987
       -0.02433
       -0.05895
       -0.02614
       -0.05943
       -0.06335
       -0.04304
       -0.03276
       -0.03601
       -0.04697
       -0.02516
       -0.01691
       -0.07368
       -0.04972
       -0.01989
       -0.02580
       -0.09373
       -0.08288
       -0.02985
       -0.02302
        0.00252
       -0.01265
       -0.01136
       -0.03388
       -0.01033
       -0.00677
       -0.02597
       -0.06557
       -0.03179
       -0.04194
       -0.04901
       -0.02316
       -0.01941
       -0.01864
       -0.06883
       -0.03432
       -0.01276
       -0.03569
       -0.02988
        0.01377
       -0.00671
       -0.01905
       -0.02829
       -0.03989
       -0.02555
       -0.04942
       -0.01930
       -0.01687
       -0.00879
       -0.01867
       -0.03211
       -0.05593
       -0.03068
       -0.06046
       -0.02816
       -0.01824
       -0.01892
       -0.04942
       -0.08856
       -0.04891
       -0.06554
       -0.03151
       -0.03449
       -0.05989
       -0.02590
       -0.05506
       -0.04216
       -0.03096
       -0.01816
       -0.02351
       -0.00965
       -0.04970
       -0.04304
       -0.03985
       -0.03143
       -0.05029
       -0.03844
       -0.04444
        0.01068
       -0.04936
       -0.04263
       -0.05364
       -0.06114
       -0.03961
       -0.03392
       -0.00097
       -0.06089
       -0.05316
       -0.03380
       -0.02068
       -0.01908
       -0.08082
       -0.06735
       -0.02318
       -0.02898
       -0.02534
       -0.04988
       -0.04165
       -0.04902
       -0.04525
       -0.04209
       -0.01208
       -0.04325
       -0.01443
       -0.04145
       -0.01563
       -0.03081
       -0.03701
        0.00540
       -0.05407
        0.01764
       -0.02769
       -0.02986
       -0.04792
       -0.03175
       -0.06633
       -0.03850
       -0.02364
       -0.04069
       -0.03004
       -0.02312
        0.00939
       -0.01613
       -0.01380
       -0.03929
       -0.02451
       -0.04962
       -0.05359
       -0.03028
       -0.07651
       -0.06882
       -0.05097
       -0.02953
       -0.04524
       -0.00506
       -0.03802
       -0.03345
       -0.04179
       -0.02646
       -0.03857
       -0.02780
        0.00102
       -0.01797
       -0.02003
       -0.04483
       -0.02579
       -0.00896
       -0.04041
       -0.02952
       -0.02868
       -0.04955
       -0.02601
        0.00097
       -0.04001
       -0.04224
       -0.01916
       -0.08771
       -0.04347
       -0.04343
       -0.05478
       -0.01789
       -0.04696
       -0.06481
       -0.05188
       -0.04847
       -0.03204
       -0.04424
       -0.04825
       -0.02431
       -0.00567
       -0.03723
       -0.01155
       -0.07224
       -0.00516
       -0.02219
       -0.03387
       -0.06677
       -0.04200
       -0.03445
       -0.02068
       -0.03536
       -0.04835
       -0.01734
       -0.03633
       -0.03234
       -0.04685
       -0.03053
       -0.03134
       -0.06162
       -0.00836
       -0.05180
       -0.04979
       -0.00963
       -0.00811
       -0.06580
       -0.04593
       -0.02851
       -0.01058
       -0.04050
       -0.01621
       -0.02910
       -0.05357
       -0.04430
       -0.02624
       -0.04359
       -0.08806
       -0.00734
       -0.01022
       -0.05529
       -0.00767
       -0.02492
       -0.03244
       -0.06578
       -0.04707
       -0.04079
       -0.04409
       -0.01731
       -0.03628
       -0.02537
       -0.01721
       -0.04181
        0.00027
       -0.01828
       -0.08624
       -0.02071
       -0.03843
       -0.03413
       -0.02847
       -0.04005
       -0.05809
       -0.00018
       -0.02400
       -0.09637
       -0.02703
       -0.06633
       -0.03082
       -0.03499
       -0.04813
        0.01736
       -0.01590
        0.00038
       -0.03103
       -0.03369
       -0.03399
       -0.06491
       -0.01387
       -0.05515
       -0.07337
       -0.01302
       -0.05228
       -0.04308
       -0.05968
       -0.07169
        0.00244
       -0.01336
       -0.03072
       -0.04910
       -0.04410
       -0.07088
       -0.04635
       -0.02925
       -0.02131
       -0.01563
       -0.04237
       -0.02068
       -0.03541
       -0.05277
       -0.01882
       -0.03398
       -0.03682
       -0.03698
       -0.03304
       -0.04031
       -0.03789
       -0.00140
       -0.03860
       -0.03949
       -0.01862
       -0.00782
       -0.01464
       -0.04770
       -0.01902
       -0.01610
       -0.03991
       -0.06399
       -0.04749
       -0.00441
       -0.04914
       -0.03233
       -0.09041
       -0.03848
       -0.03838
       -0.01938
       -0.04850
       -0.01507
       -0.02889
       -0.01827
       -0.04052
       -0.03915
       -0.04222
       -0.03838
       -0.03561
       -0.03789
       -0.00742
       -0.04161
       -0.02027
        0.00708
       -0.03919
       -0.01209
       -0.00882
       -0.05262
       -0.01158
       -0.03675
       -0.03963
       -0.04945
       -0.03071
       -0.02722
       -0.02873
       -0.03133
       -0.03941
       -0.04363
       -0.02548
       -0.04988
       -0.06194
       -0.02236
       -0.03470
       -0.01918
       -0.04829
       -0.05417
       -0.02384
       -0.02808
       -0.07432
       -0.05659
       -0.03219
       -0.05606
       -0.04554
       -0.09112
       -0.05736
        0.00223
       -0.04446
       -0.06380
       -0.02651
       -0.03761
       -0.05842
       -0.02960
       -0.07436
        0.01232
       -0.06466
        0.00124
       -0.04325
       -0.03142
       -0.05658
       -0.05090
       -0.02724
       -0.08715
       -0.02504
       -0.02192
       -0.03587
       -0.03940
       -0.00868
       -0.03805
       -0.03362
       -0.05192
       -0.04259
       -0.03637
       -0.04439
       -0.02931
       -0.01503
       -0.01289
       -0.01890
       -0.02731
       -0.03652
       -0.02940
       -0.05838
       -0.04401
       -0.06443
       -0.05098
       -0.03204
       -0.05654
       -0.05773
       -0.05192
       -0.05610
       -0.06830
       -0.04060
       -0.02588
       -0.07277
       -0.03716
       -0.03631
       -0.03847
       -0.04654
       -0.03459
       -0.01517
       -0.04944
       -0.06512
       -0.02538
       -0.05068
       -0.04983
       -0.04196
       -0.04834
       -0.06531
       -0.02536
       -0.02423
       -0.02505
       -0.03146
       -0.05500
       -0.02594
       -0.02670
       -0.05732
       -0.04023
       -0.06585
       -0.02278
       -0.03766
       -0.04117
       -0.02686
       -0.03815
       -0.00188
       -0.05796
       -0.02959
       -0.05945
       -0.07178
       -0.05880
       -0.00294
       -0.01392
       -0.03416
       -0.02561
        0.01259
       -0.03012
       -0.02475
        0.00139
       -0.03667
       -0.04295
       -0.03990
       -0.00337
       -0.06339
        0.00649
       -0.06554
       -0.02572
       -0.03226
       -0.03144
       -0.01187
       -0.04911
       -0.03684
       -0.05327
       -0.01753
       -0.06338
       -0.03789
       -0.01309
       -0.05341
       -0.00738
       -0.06241
       -0.08385
       -0.03005
       -0.02651
       -0.06762
       -0.03929
       -0.03010
       -0.03118
       -0.04331
       -0.02911
       -0.03003
       -0.01632
       -0.03490
       -0.05520
       -0.00374
       -0.01690
       -0.01527
       -0.03327
       -0.05724
       -0.02293
       -0.04116
       -0.03212
       -0.04783
       -0.04228
       -0.05394
       -0.02743
       -0.03982
       -0.06734
       -0.04784
       -0.05608
       -0.04695
       -0.01127
        0.00582
       -0.06080
       -0.07725
       -0.06573
       -0.02472
       -0.04650
       -0.06742
       -0.05768
       -0.01629
       -0.05134
       -0.02220
       -0.04396
       -0.02654
       -0.04372
       -0.05662
       -0.08349
       -0.05976
       -0.06663
       -0.01839
       -0.02901
       -0.02918
       -0.06198
       -0.03235
       -0.02181
       -0.04784
        0.00384
       -0.05424
       -0.02289
       -0.04459
       -0.02882
       -0.03632
       -0.02283
       -0.03094
       -0.05438
       -0.05768
       -0.01410
       -0.02762
       -0.03846
       -0.06932
       -0.04841
       -0.05939
       -0.05455
       -0.02170
       -0.01182
       -0.05085
        0.01088
       -0.03268
       -0.03381
       -0.02057
       -0.07506
       -0.02977
       -0.06623
       -0.02523
       -0.05836
       -0.02854
       -0.04976
       -0.02210
       -0.05190
       -0.03968
       -0.05284
       -0.03922
       -0.02330
       -0.03612
       -0.03692
       -0.03955
       -0.03327
       -0.03216
       -0.05064
       -0.04500
       -0.02501
       -0.01909
       -0.05774
        0.00338
       -0.04318
       -0.06972
       -0.04308
       -0.04736
       -0.04361
       -0.05400
       -0.01606
       -0.04776
        0.01291
       -0.06575
       -0.05333
       -0.02118
       -0.06301
       -0.06662
       -0.05598
       -0.01272
       -0.06404
       -0.02055
       -0.04039
       -0.01498
        0.00954
        0.00671
       -0.05474
       -0.05092
       -0.08239
       -0.05747
       -0.09281
       -0.02982
       -0.02533
       -0.05088
       -0.06725
       -0.00896
       -0.02360
       -0.04395
       -0.02311
       -0.04458
       -0.07578
       -0.02372
       -0.05129
       -0.08954
       -0.06518
       -0.06437
       -0.02851
       -0.01728
       -0.03705
       -0.01947
       -0.03520
       -0.03263
       -0.04856
       -0.06256
       -0.06020
       -0.03779
       -0.03195
       -0.04623
       -0.01912
       -0.06097
       -0.05034
       -0.03706
       -0.07385
       -0.04716
       -0.03236
       -0.00896
       -0.00515
       -0.01328
       -0.01319
       -0.03801
       -0.01969
        0.01368
       -0.04120
       -0.06981
       -0.03998
       -0.04065
       -0.03411
       -0.06087
       -0.02609
        0.02312
       -0.05353
       -0.02674
       -0.02542
       -0.02396
       -0.06470
       -0.03708
       -0.06164
       -0.05762
       -0.00237
       -0.03419
       -0.04409
       -0.02523
       -0.05735
       -0.05799
       -0.05404
       -0.03271
       -0.02463
       -0.02164
       -0.02782
       -0.02146
       -0.03310
       -0.05761
       -0.06658
       -0.04964
       -0.05252
       -0.02142
       -0.07115
       -0.03820
       -0.03088
       -0.05070
       -0.01232
       -0.02734
       -0.00165
       -0.03918
       -0.04001
       -0.01250
       -0.00992
       -0.03534
       -0.04170
       -0.00667
       -0.03870
       -0.04695
       -0.03255
       -0.01417
       -0.06965
       -0.04044
       -0.04515
       -0.04507
       -0.02162
       -0.02794
       -0.04134
       -0.04090
       -0.02418
       -0.00112
       -0.03624
       -0.04430
       -0.03925
       -0.03329
       -0.05102
       -0.02311
       -0.02944
       -0.04999
       -0.06241
       -0.04908
       -0.04667
       -0.04819
       -0.04585
       -0.07422
       -0.03601
       -0.04868
       -0.02469
       -0.05032
       -0.04892
       -0.07340
       -0.02339
       -0.03232
       -0.03924
       -0.05203
       -0.05499
       -0.07375
       -0.03466
       -0.07772
       -0.05297
       -0.06120
       -0.03378
       -0.06905
       -0.05141
        0.00412
       -0.04484
       -0.04665
       -0.02880
       -0.03122
       -0.03878
       -0.09308
       -0.01683
       -0.01100
       -0.01209
       -0.06428
       -0.02539
       -0.03348
       -0.01039
       -0.04724
       -0.04592
       -0.02328
       -0.01738
       -0.02691
       -0.02051
       -0.02830
       -0.08417
       -0.05017
       -0.04686
       -0.00856
       -0.04065
       -0.04454
       -0.04673
       -0.06445
       -0.03633
       -0.03685
       -0.05025
       -0.06462
       -0.02268
       -0.02153
       -0.06525
       -0.07003
       -0.02300
       -0.01422
       -0.07625
       -0.01680
       -0.01334
       -0.02311
       -0.04676
       -0.03303
       -0.04902
       -0.02089
       -0.02897
       -0.01707
       -0.03937
       -0.05033
       -0.03760
       -0.06118
       -0.00514
       -0.04646
       -0.07035
       -0.04645
       -0.01244
        0.00170
       -0.05398
       -0.04978
       -0.00894
       -0.10177
       -0.01816
       -0.04182
       -0.03406
       -0.06049
       -0.08690
       -0.04930
       -0.02779
       -0.03194
       -0.03481
        0.00027
       -0.06341
       -0.04910
       -0.00749
       -0.04500
       -0.05270
       -0.03928
       -0.03541
       -0.05656
       -0.03469
       -0.03972
       -0.05270
       -0.01879
       -0.05593
       -0.05983
       -0.05608
       -0.06812
       -0.02809
       -0.04793
       -0.02913
       -0.06481
       -0.00095
       -0.02933
       -0.05506
       -0.06085
       -0.04272
       -0.05432
       -0.12084
       -0.01025
       -0.01098
       -0.06500
       -0.03595
       -0.02239
       -0.02551
       -0.01643
       -0.04919
       -0.01200
       -0.01557
       -0.02226
       -0.03433
       -0.00730
       -0.02680
       -0.00965
       -0.05555
        0.00269
       -0.06440
       -0.06591
       -0.04817
        0.01052
       -0.02221
       -0.02539
       -0.00990
       -0.04652
       -0.03435
       -0.05435
       -0.02646
       -0.03708
       -0.03428
       -0.06355
       -0.04331
       -0.00754
       -0.04661
       -0.04715
       -0.05818
       -0.01328
       -0.04648
       -0.04401
       -0.02410
       -0.01920
       -0.02877
       -0.04271
       -0.02133
       -0.05041
       -0.00847
       -0.04906
       -0.06285
       -0.05087
       -0.04382
       -0.06075
       -0.05865
       -0.05576
       -0.02366
       -0.05978
       -0.04894
       -0.00390
       -0.01686
       -0.07827
       -0.05001
       -0.07723
       -0.07105
       -0.05395
       -0.05583
       -0.05076
       -0.05138
       -0.04066
       -0.04875
       -0.05493
       -0.02118
       -0.04012
       -0.03205
       -0.05590
       -0.06200
       -0.06729
       -0.06339
       -0.04306
       -0.00377
       -0.06502
       -0.03935
       -0.02220
       -0.07680
       -0.02043
       -0.00636
       -0.04856
        0.00474
       -0.06703
       -0.05700
       -0.04495
       -0.04188
       -0.04771
       -0.04986
       -0.03446
       -0.02895
        0.00984
       -0.04085
       -0.06077
       -0.03132
       -0.04858
       -0.01710
       -0.04583
       -0.01846
       -0.02503
       -0.03428
       -0.03751
       -0.02090
       -0.03920
       -0.05535
       -0.04033
       -0.01906
       -0.04888
       -0.02880
       -0.04061
       -0.04929
       -0.04654
       -0.01262
       -0.05867
       -0.06815
       -0.05047
       -0.03785
       -0.02864
       -0.07743
       -0.05455
       -0.03178
       -0.04238
       -0.05141
       -0.00181
       -0.02334
       -0.06196
       -0.05577
       -0.00070
       -0.04840
       -0.02626
       -0.04326
       -0.04481
       -0.02622
       -0.05426
       -0.04405
       -0.03970
       -0.04330
       -0.04709
       -0.03997
       -0.02795
       -0.04434
       -0.06362
       -0.05732
       -0.03262
       -0.06668
       -0.02850
       -0.04607
       -0.00296
       -0.03696
       -0.05355
       -0.05279
       -0.05232
       -0.08860
       -0.07177
       -0.05536
       -0.02158
       -0.11059
       -0.03968
       -0.04438
       -0.04601
       -0.03105
       -0.03277
       -0.00732
       -0.03544
       -0.03816
       -0.08853
       -0.00951
       -0.02641
       -0.06003
       -0.00879
       -0.03166
       -0.06839
       -0.03472
       -0.03216
       -0.01427
       -0.03527
       -0.04036
       -0.04260
       -0.03057
       -0.01105
       -0.06770
       -0.03047
       -0.04143
       -0.03141
       -0.01495
       -0.06085
       -0.07274
       -0.05104
       -0.01859
       -0.02439
       -0.02010
       -0.05598
       -0.02541
       -0.02251
       -0.08205
       -0.06190
       -0.03251
       -0.05941
       -0.03134
       -0.02548
       -0.05423
       -0.03842
        0.00215
       -0.04925
       -0.03922
       -0.07459
       -0.02265
       -0.04630
       -0.02280
       -0.06685
       -0.03101
       -0.04585
       -0.08247
       -0.05769
       -0.04663
       -0.09166
       -0.00127
       -0.04315
       -0.03607
       -0.04225
       -0.06653
       -0.03365
       -0.01766
       -0.05804
       -0.04694
       -0.03358
       -0.03295
       -0.04381
       -0.03495
       -0.06403
       -0.06466
       -0.05659
       -0.08530
       -0.02442
       -0.02612
       -0.02756
       -0.04177
       -0.04175
       -0.06775
       -0.02929
       -0.03021
       -0.06037
       -0.05044
       -0.01852
       -0.02429
       -0.09042
       -0.02146
       -0.10956
       -0.03242
       -0.05394
       -0.04543
       -0.04488
       -0.03502
       -0.06686
       -0.01818
       -0.08478
       -0.04025
       -0.05534
       -0.02947
       -0.03103
       -0.03817
       -0.02877
        0.00009
       -0.06675
       -0.05464
       -0.05608
       -0.04442
       -0.05885
       -0.05496
       -0.07191
       -0.05624
       -0.01827
       -0.03678
       -0.02252
       -0.05464
       -0.02135
       -0.01875
       -0.06088
       -0.01263
       -0.06564
       -0.06594
       -0.03571
       -0.01131
       -0.03965
       -0.01375
       -0.03129
       -0.04262
       -0.06476
       -0.05600
       -0.05485
       -0.07244
       -0.04317
       -0.04659
       -0.01694
       -0.02344
       -0.06080
       -0.04213
       -0.04444
       -0.05627
       -0.06319
       -0.05361
        0.01691
       -0.06406
       -0.05616
       -0.03840
       -0.06503
       -0.01520
       -0.01409
       -0.03213
       -0.02318
       -0.02481
       -0.06302
       -0.10809
       -0.04475
       -0.05611
       -0.06314
       -0.08463
       -0.03010
       -0.05866
       -0.05146
       -0.06435
       -0.04457
        0.00127
       -0.02934
       -0.01916
       -0.05780
       -0.02874
       -0.01557
       -0.03948
       -0.02569
       -0.03928
       -0.02838
       -0.01759
       -0.01023
       -0.04388
       -0.04228
       -0.04273
       -0.04583
       -0.00059
       -0.06367
       -0.05913
       -0.01788
       -0.00691
       -0.03463
       -0.05448
       -0.03329
       -0.02618
       -0.07559
       -0.02216
       -0.03838
       -0.04929
       -0.07405
       -0.07658
       -0.07834
       -0.05964
       -0.07324
       -0.06840
       -0.05178
       -0.06080
       -0.06836
       -0.04333
       -0.03713
       -0.03360
       -0.01948
       -0.04809
       -0.04085
       -0.03839
        0.04021
       -0.02261
       -0.04253
       -0.07237
       -0.03152
       -0.06657
       -0.04091
       -0.05572
       -0.05180
       -0.04871
       -0.05067
       -0.02386
       -0.04351
       -0.03717
       -0.03997
       -0.03851
       -0.03175
       -0.02110
       -0.01528
       -0.00682
       -0.04205
       -0.02588
       -0.06480
       -0.03580
       -0.03870
       -0.03805
       -0.03485
       -0.01191
       -0.02171
       -0.02148
       -0.03080
       -0.09078
       -0.01887
       -0.04436
       -0.02184
       -0.03312
       -0.06588
       -0.03064
       -0.03281
       -0.03985
       -0.06042
       -0.03405
       -0.03031
       -0.02989
       -0.06097
       -0.02045
       -0.06681
       -0.05171
       -0.04497
       -0.03478
       -0.03216
       -0.03704
       -0.01677
       -0.06008
       -0.00591
       -0.00923
       -0.06132
       -0.03772
       -0.03247
       -0.03005
       -0.03789
       -0.04328
       -0.07609
       -0.04090
       -0.04560
       -0.01794
       -0.01451
       -0.08469
       -0.00611
       -0.05195
       -0.06715
       -0.05930
       -0.08533
       -0.03623
       -0.00825
       -0.01598
       -0.05388
       -0.02303
       -0.04653
       -0.02816
       -0.05076
       -0.05550
       -0.03020
       -0.06720
       -0.03819
       -0.03911
       -0.02905
       -0.07319
       -0.03366
       -0.05924
       -0.03781
       -0.02927
       -0.06607
       -0.07243
       -0.01153
       -0.07735
       -0.03712
       -0.01478
       -0.05972
       -0.04426
       -0.02863
       -0.04720
       -0.05422
       -0.02016
       -0.00458
       -0.08163
       -0.07069
       -0.03844
       -0.04590
       -0.10576
       -0.00258
       -0.06169
       -0.05898
       -0.02143
       -0.02371
       -0.05093
       -0.00835
       -0.04541
       -0.04082
       -0.08649
       -0.03231
       -0.06091
       -0.02099
       -0.07301
       -0.07292
       -0.05525
       -0.04605
       -0.06005
       -0.05460
       -0.01044
        0.00337
       -0.02501
       -0.04143
       -0.04099
       -0.02558
       -0.03747
       -0.04658
       -0.00969
       -0.01579
       -0.03945
       -0.02354
       -0.01798
       -0.07596
       -0.04117
       -0.07466
       -0.01165
       -0.06347
       -0.04683
       -0.02834
       -0.06480
       -0.04363
       -0.03329
       -0.03675
       -0.04587
        0.00199
       -0.04697
       -0.04745
       -0.01236
       -0.05638
       -0.00509
       -0.05463
       -0.05025
       -0.06328
       -0.03963
       -0.00800
       -0.06923
       -0.03512
       -0.04480
       -0.06738
       -0.03449
       -0.04264
       -0.04073
       -0.03286
       -0.04480
       -0.06246
       -0.04733
       -0.05650
       -0.02765
       -0.02883
       -0.04210
       -0.06608
       -0.05943
       -0.07239
       -0.05031
       -0.06838
       -0.03688
       -0.04010
       -0.06334
       -0.05047
       -0.05942
       -0.04342
       -0.08254
       -0.06440
       -0.04770
       -0.07614
       -0.05590
       -0.02803
       -0.01752
       -0.05487
       -0.05557
       -0.05492
       -0.01712
       -0.04487
       -0.03672
       -0.04467
       -0.04413
       -0.04109
       -0.04461
       -0.06295
       -0.06107
       -0.04305
       -0.04509
       -0.02605
       -0.02867
       -0.04249
       -0.03535
       -0.04912
       -0.02589
        0.00047
       -0.03099
       -0.06494
       -0.05218
       -0.05777
       -0.05106
       -0.05203
       -0.05253
       -0.05025
       -0.03448
       -0.03869
       -0.04955
       -0.07023
       -0.04602
       -0.08494
       -0.04765
       -0.03892
       -0.05786
       -0.04402
       -0.04986
       -0.03552
       -0.02020
       -0.01269
       -0.04165
       -0.04191
       -0.04310
       -0.06026
       -0.03885
       -0.02799
       -0.06177
       -0.02821
       -0.05079
       -0.04922
       -0.05371
       -0.04751
       -0.05849
       -0.01145
       -0.04196
       -0.04485
       -0.04754
       -0.02573
       -0.06945
       -0.01985
       -0.06947
       -0.03572
       -0.05676
       -0.02411
       -0.07756
       -0.07975
       -0.05225
       -0.04104
       -0.11554
       -0.03733
       -0.00285
       -0.04467
       -0.03519
       -0.03903
       -0.04399
       -0.02373
       -0.06304
       -0.02441
       -0.03988
       -0.01097
       -0.05672
       -0.03192
       -0.03332
       -0.12181
       -0.01941
       -0.04001
       -0.05137
       -0.05596
       -0.04054
       -0.04031
       -0.04149
       -0.01351
       -0.03420
       -0.01049
       -0.04809
       -0.02775
       -0.02121
       -0.04557
       -0.02016
       -0.07201
       -0.00688
       -0.05775
       -0.02325
       -0.07284
       -0.03632
       -0.05021
       -0.02751
       -0.03132
       -0.04725
       -0.05066
       -0.03499
       -0.00103
       -0.04899
       -0.02911
       -0.04082
       -0.06849
       -0.07013
       -0.00372
       -0.05338
       -0.05472
       -0.03948
       -0.08898
       -0.04200
       -0.00766
       -0.09743
       -0.05661
       -0.06167
       -0.07114
       -0.04104
       -0.01776
       -0.04548
       -0.06638
       -0.02421
       -0.06389
       -0.06876
       -0.06425
       -0.03928
       -0.02812
       -0.03879
       -0.05391
       -0.01829
       -0.06312
       -0.08529
       -0.09789
       -0.08334
       -0.04157
       -0.05060
       -0.02071
       -0.02780
       -0.03390
       -0.08029
       -0.05038
       -0.05802
       -0.02034
       -0.05258
       -0.03123
       -0.04608
       -0.05549
       -0.05025
       -0.07435
       -0.03745
       -0.04291
        0.01588
       -0.02162
       -0.02488
       -0.08250
       -0.01694
       -0.04913
       -0.05646
       -0.00711
       -0.05545
       -0.04466
       -0.04291
       -0.00132
       -0.04475
       -0.03883
       -0.09091
       -0.02556
       -0.05658
       -0.00717
       -0.02231
       -0.09726
       -0.04951
       -0.05212
       -0.04892
       -0.01822
       -0.04925
       -0.05410
       -0.04135
       -0.05657
       -0.05677
       -0.05352
       -0.02672
        0.00007
       -0.03738
       -0.03200
       -0.05662
       -0.02981
       -0.05108
       -0.05569
       -0.04905
       -0.03283
       -0.06072
       -0.05338
       -0.02367
       -0.04439
       -0.07135
        0.00262
       -0.05970
       -0.05103
       -0.02277
       -0.05385
       -0.04707
       -0.03645
       -0.03547
       -0.04815
       -0.04285
       -0.02285
       -0.02917
       -0.00756
       -0.04347
       -0.00444
       -0.04916
       -0.00829
       -0.09955
       -0.02668
       -0.04306
       -0.07455
       -0.10967
       -0.03197
       -0.05083
       -0.05144
       -0.03675
       -0.04842
       -0.04071
       -0.03309
       -0.05946
       -0.07074
       -0.04179
       -0.02416
       -0.05456
       -0.02414
       -0.06099
       -0.07526
       -0.08235
       -0.00132
       -0.05401
       -0.01540
       -0.04966
       -0.04671
       -0.06456
       -0.02627
       -0.03249
        0.01314
       -0.06648
       -0.04456
       -0.02426
       -0.04382
       -0.03382
       -0.04746
       -0.03144
       -0.03431
       -0.01233
       -0.05896
       -0.03605
       -0.05036
       -0.05568
       -0.05990
       -0.06189
       -0.06165
       -0.06469
       -0.04684
       -0.05619
       -0.03541
       -0.04482
       -0.07283
       -0.04155
       -0.08987
       -0.05447
       -0.04789
       -0.05222
       -0.09150
       -0.05093
       -0.03321
       -0.04641
       -0.01453
       -0.08890
       -0.09244
       -0.02322
       -0.04154
       -0.04657
       -0.06705
       -0.02027
       -0.03748
        0.02041
       -0.08197
       -0.05628
       -0.04290
       -0.03537
       -0.02880
       -0.04749
       -0.02563
       -0.02177
       -0.06205
       -0.08592
       -0.02388
       -0.02569
       -0.04766
       -0.03513
       -0.05362
       -0.08729
       -0.05267
       -0.07623
       -0.05373
       -0.03069
       -0.03803
       -0.04457
       -0.01963
       -0.04573
       -0.07548
       -0.03335
       -0.06188
       -0.04972
       -0.06029
       -0.02707
       -0.10148
       -0.03349
       -0.10014
       -0.05275
       -0.07428
       -0.06976
       -0.04268
       -0.04183
       -0.03165
       -0.00966
       -0.04506
       -0.07116
       -0.03709
       -0.07544
       -0.04989
       -0.05640
       -0.07779
       -0.05460
       -0.04866
       -0.03774
       -0.05498
       -0.04187
       -0.03862
       -0.05432
       -0.04061
       -0.05682
       -0.08039
       -0.04284
       -0.02325
       -0.03051
       -0.05584
       -0.05670
       -0.02185
        0.00981
       -0.05274
       -0.03867
       -0.03903
       -0.07878
       -0.01535
       -0.05304
       -0.00937
       -0.03395
       -0.03028
       -0.06226
       -0.06055
       -0.01244
       -0.05620
       -0.01282
       -0.02100
       -0.05969
       -0.03665
       -0.01987
       -0.05662
       -0.06126
       -0.03554
       -0.10497
       -0.06977
       -0.07620
       -0.07067
       -0.09372
       -0.00130
       -0.01961
       -0.03042
       -0.13295
       -0.06064
       -0.04458
       -0.05146
       -0.09937
       -0.06112
       -0.03734
       -0.04179
       -0.06888
       -0.03218
       -0.04039
       -0.02327
       -0.04476
       -0.02775
       -0.06658
       -0.05182
       -0.05180
       -0.02572
       -0.06995
       -0.07030
       -0.03224
       -0.04646
       -0.04698
        0.00051
       -0.02373
       -0.02032
       -0.04848
       -0.03833
       -0.03650
       -0.07365
       -0.02962
       -0.02504
       -0.04003
       -0.06419
       -0.02866
       -0.05662
       -0.06230
       -0.06130
       -0.06520
       -0.05239
       -0.02620
       -0.03372
       -0.06164
       -0.05769
       -0.04515
        0.00356
       -0.03580
       -0.04021
       -0.05971
       -0.05709
       -0.05119
       -0.03468
       -0.03416
       -0.04775
       -0.03677
       -0.02532
       -0.06394
       -0.05451
       -0.08395
       -0.05969
       -0.03698
       -0.04474
       -0.05421
       -0.01039
       -0.06444
       -0.05738
       -0.06484
       -0.04893
       -0.02283
       -0.03142
       -0.01979
       -0.04327
       -0.04165
       -0.05054
       -0.04039
       -0.07878
       -0.06866
       -0.04520
       -0.03695
       -0.02254
       -0.08725
       -0.04836
       -0.09595
       -0.07329
       -0.04751
       -0.06508
       -0.05453
       -0.02417
       -0.03770
       -0.04214
       -0.06038
       -0.04349
       -0.05418
       -0.05538
       -0.02348
       -0.05953
       -0.01026
       -0.08036
       -0.04755
       -0.09115
       -0.04441
       -0.05432
       -0.06420
       -0.03170
       -0.00251
       -0.03508
       -0.04237
       -0.04250
       -0.09110
       -0.04357
       -0.04403
       -0.06565
       -0.08104
       -0.07923
       -0.01071
       -0.02807
        0.00430
       -0.06020
       -0.04534
       -0.03605
       -0.06436
       -0.06160
       -0.02547
       -0.08569
       -0.04003
       -0.03635
       -0.05144
       -0.04301
       -0.04682
       -0.05525
       -0.00400
       -0.05869
       -0.04331
       -0.05755
       -0.04216
       -0.00881
       -0.03152
       -0.01600
       -0.06201
       -0.02806
       -0.09565
       -0.05837
       -0.04133
       -0.08399
       -0.04041
       -0.05049
       -0.06147
       -0.03089
       -0.03467
       -0.01986
       -0.03384
       -0.04670
       -0.07261
       -0.02767
       -0.07076
       -0.06718
       -0.07574
       -0.02698
       -0.04564
       -0.05653
       -0.10537
       -0.05722
       -0.04417
       -0.03745
       -0.05899
       -0.04000
       -0.06696
       -0.06801
       -0.08200
       -0.00973
       -0.04882
       -0.04920
       -0.02924
       -0.06287
       -0.03019
       -0.06357
       -0.07921
       -0.02973
       -0.06206
       -0.04404
       -0.03503
       -0.05734
       -0.09243
       -0.01260
       -0.01346
       -0.02401
       -0.04379
       -0.02326
       -0.04020
       -0.04633
       -0.02558
       -0.01120
       -0.03745
       -0.03929
       -0.02917
       -0.05254
       -0.06171
       -0.09314
       -0.04197
       -0.05029
       -0.03869
       -0.03926
       -0.05156
       -0.05442
       -0.03583
       -0.03697
       -0.02168
       -0.05443
       -0.03179
       -0.05270
       -0.01962
       -0.05351
       -0.08981
       -0.06523
       -0.02970
       -0.02379
       -0.07321
       -0.03150
       -0.06311
       -0.05116
       -0.04078
       -0.07233
       -0.01189
       -0.06726
       -0.05852
       -0.03552
       -0.04836
       -0.06209
       -0.04907
       -0.05431
       -0.06200
       -0.05512
       -0.04456
       -0.05733
       -0.05045
       -0.06312
       -0.03455
       -0.03148
       -0.02947
       -0.00896
       -0.05288
       -0.04890
       -0.09452
       -0.06548
       -0.05314
       -0.02438
       -0.01664
       -0.02933
       -0.04086
       -0.03470
       -0.04123
       -0.05068
       -0.00968
       -0.04478
       -0.04535
       -0.06208
       -0.06586
       -0.04983
       -0.07952
       -0.07842
       -0.04194
       -0.04372
       -0.04880
       -0.03721
       -0.05299
       -0.05974
       -0.02025
       -0.03447
       -0.07995
       -0.02006
       -0.01343
       -0.06518
       -0.04400
       -0.11771
       -0.02942
       -0.08652
       -0.04110
       -0.00336
       -0.02740
       -0.04365
       -0.03887
       -0.09529
       -0.00052
       -0.07819
       -0.06485
       -0.02352
       -0.06131
       -0.02620
       -0.02932
       -0.01811
        0.00891
       -0.07531
       -0.08145
       -0.04018
       -0.08188
       -0.02147
       -0.01478
       -0.03491
       -0.07571
       -0.03276
       -0.06441
       -0.03572
       -0.04245
       -0.06660
       -0.06345
       -0.03602
       -0.07441
       -0.07134
       -0.05256
       -0.07675
       -0.03711
       -0.03591
       -0.03190
       -0.05598
       -0.06289
       -0.05535
       -0.06605
       -0.05394
       -0.05054
       -0.05076
       -0.10299
       -0.07101
       -0.04661
       -0.07472
       -0.05998
       -0.05054
       -0.05948
       -0.05270
       -0.05724
       -0.05204
       -0.01983
       -0.01448
       -0.02938
       -0.04562
       -0.08074
       -0.03620
       -0.04978
       -0.05523
       -0.04456
       -0.07129
       -0.04052
       -0.06885
       -0.05489
       -0.04790
       -0.02741
       -0.05132
       -0.04123
       -0.05650
       -0.02245
       -0.09532
       -0.01366
       -0.02461
       -0.02674
       -0.04238
       -0.04233
       -0.05892
       -0.02559
       -0.05248
       -0.04410
       -0.04786
       -0.03573
       -0.06923
       -0.07712
       -0.02873
       -0.03249
       -0.02429
       -0.06088
       -0.05754
       -0.02528
       -0.04670
       -0.02828
       -0.04758
       -0.03021
       -0.05586
       -0.06976
       -0.06076
       -0.07041
       -0.03701
       -0.05117
       -0.05201
       -0.00159
       -0.05031
       -0.06367
       -0.07859
       -0.04613
       -0.01056
       -0.03230
       -0.04399
       -0.03017
       -0.03563
       -0.01338
       -0.01355
       -0.02503
       -0.03691
       -0.04856
       -0.08464
       -0.04892
       -0.08532
       -0.04003
       -0.04263
       -0.04431
       -0.05568
       -0.03799
        0.01430
       -0.06622
       -0.07909
       -0.05554
       -0.00644
       -0.05817
       -0.05414
       -0.02623
       -0.04033
       -0.02910
       -0.04297
       -0.02006
       -0.03361
       -0.05113
       -0.12512
       -0.10551
       -0.05230
       -0.05468
       -0.02808
       -0.03656
       -0.06609
       -0.01357
       -0.05885
       -0.02313
       -0.02534
       -0.07071
       -0.03359
       -0.06378
       -0.01966
       -0.02747
       -0.07598
       -0.01061
       -0.09694
       -0.04765
       -0.03436
       -0.04971
       -0.05468
       -0.03079
       -0.07361
       -0.02948
       -0.07023
       -0.05027
       -0.05583
       -0.05015
       -0.05072
       -0.05553
       -0.03149
       -0.04979
       -0.05435
       -0.04421
       -0.06079
       -0.06954
       -0.04913
       -0.06403
       -0.03481
       -0.03697
       -0.05180
       -0.07092
       -0.08828
       -0.03322
       -0.05864
       -0.05989
       -0.05253
       -0.06376
       -0.03981
       -0.04729
       -0.03276
       -0.04645
       -0.05186
       -0.03755
       -0.03683
       -0.03900
       -0.07438
       -0.08148
       -0.05836
       -0.09285
       -0.04277
       -0.13109
       -0.05687
       -0.06491
       -0.07885
       -0.04238
       -0.07132
       -0.06136
       -0.03973
       -0.04912
       -0.04745
       -0.01474
       -0.05068
       -0.03930
       -0.05833
       -0.07014
       -0.06199
       -0.03320
       -0.03422
       -0.05210
       -0.03420
       -0.04336
       -0.01705
       -0.05950
       -0.04741
       -0.04802
       -0.01572
       -0.02514
       -0.05994
       -0.02355
       -0.05780
       -0.02842
       -0.04673
       -0.05937
       -0.03213
       -0.01208
       -0.04786
       -0.08690
       -0.07136
       -0.02205
       -0.05388
       -0.01520
       -0.06562
       -0.09021
       -0.04773
       -0.04340
       -0.04550
       -0.01909
       -0.08084
       -0.03654
       -0.06442
       -0.06482
       -0.02013
       -0.03482
       -0.07935
       -0.07179
       -0.04696
       -0.07524
       -0.02599
       -0.06417
       -0.07318
       -0.05203
       -0.08392
       -0.01694
       -0.06915
       -0.04069
       -0.05461
       -0.05433
       -0.06794
       -0.04231
       -0.05163
       -0.06352
       -0.08476
       -0.03221
       -0.08808
       -0.05755
       -0.07762
       -0.08532
       -0.06428
       -0.08883
       -0.06502
       -0.04590
       -0.05984
       -0.05237
       -0.03533
       -0.05285
       -0.04807
       -0.07036
       -0.02359
       -0.02630
       -0.05606
       -0.05662
       -0.07963
       -0.03442
       -0.02249
       -0.02892
       -0.05015
       -0.05519
       -0.12303
       -0.07218
       -0.06794
       -0.04529
       -0.08886
       -0.03098
       -0.02722
       -0.01433
       -0.04702
       -0.02690
       -0.05228
       -0.06277
       -0.03286
       -0.04756
       -0.04221
       -0.01583
       -0.09600
       -0.03016
       -0.06073
       -0.04199
       -0.06605
       -0.03744
       -0.07681
       -0.06186
       -0.09861
       -0.03386
       -0.07064
       -0.03443
       -0.04294
       -0.03857
       -0.04174
       -0.04315
       -0.06250
       -0.03703
       -0.05731
       -0.04202
       -0.02171
       -0.03472
       -0.05161
       -0.03102
       -0.04265
       -0.06343
       -0.03756
       -0.06969
       -0.07767
       -0.03503
       -0.09182
       -0.06503
       -0.04452
       -0.02397
       -0.08632
       -0.03179
       -0.05929
       -0.06604
       -0.04184
       -0.06482
       -0.04789
       -0.05453
       -0.03950
       -0.07047
       -0.05515
       -0.06508
       -0.07222
       -0.12766
       -0.02325
       -0.03986
       -0.03614
       -0.05414
       -0.02937
       -0.06361
       -0.05197
       -0.07619
       -0.04419
       -0.01882
       -0.02146
       -0.02218
       -0.05844
       -0.08220
       -0.05445
       -0.03932
       -0.07038
       -0.07066
       -0.10639
       -0.07871
       -0.03121
       -0.05927
       -0.03730
       -0.02042
       -0.00312
       -0.04688
       -0.06713
       -0.01751
       -0.06779
       -0.05741
       -0.03615
       -0.05755
       -0.09102
       -0.03386
       -0.04007
       -0.03742
       -0.05958
       -0.03950
       -0.06336
       -0.01735
       -0.03419
       -0.04769
       -0.03548
       -0.06030
       -0.04036
       -0.03537
       -0.05336
       -0.07391
       -0.07786
       -0.07119
       -0.04463
       -0.05925
       -0.05576
       -0.06470
       -0.02502
       -0.08303
       -0.04076
       -0.05188
       -0.07671
       -0.04468
       -0.03551
       -0.03203
       -0.07620
       -0.04333
       -0.02834
       -0.06252
       -0.05465
       -0.05682
       -0.02097
       -0.04942
       -0.09348
       -0.04512
       -0.04162
       -0.05101
       -0.08396
       -0.07649
       -0.04218
       -0.05336
       -0.05310
       -0.03635
       -0.04646
       -0.06088
       -0.06040
       -0.04703
       -0.05044
       -0.01716
       -0.06774
       -0.01502
       -0.02801
       -0.08554
       -0.04357
       -0.04052
       -0.00546
       -0.05028
       -0.06228
       -0.05302
       -0.13474
       -0.07262
       -0.07572
       -0.06745
       -0.01769
       -0.04247
       -0.03108
       -0.03566
       -0.02379
       -0.05574
       -0.05941
       -0.09291
       -0.05862
       -0.04403
       -0.05440
       -0.03572
       -0.09852
       -0.07563
       -0.03820
       -0.03838
       -0.06617
       -0.04913
       -0.02763
       -0.02958
       -0.05335
       -0.06322
       -0.08654
        0.02083
       -0.03346
       -0.05833
       -0.00745
       -0.02696
       -0.05333
       -0.04629
       -0.05705
       -0.03093
       -0.01909
       -0.07891
       -0.06084
       -0.06599
       -0.06461
       -0.06727
       -0.02155
       -0.04503
       -0.07498
       -0.04860
       -0.06466
       -0.03682
       -0.02974
       -0.04481
       -0.04305
       -0.06535
       -0.04150
       -0.07004
       -0.02372
       -0.06530
       -0.08590
       -0.05789
       -0.04005
       -0.08516
       -0.05311
       -0.09676
       -0.05774
       -0.15450
       -0.05243
       -0.07997
       -0.08004
       -0.05223
       -0.05828
       -0.06644
       -0.06861
       -0.03511
       -0.03910
       -0.02982
       -0.01421
       -0.05592
       -0.05513
       -0.03864
       -0.05485
       -0.03939
       -0.04030
       -0.10131
       -0.10495
       -0.06820
       -0.02854
       -0.05597
       -0.05092
       -0.06839
       -0.03467
       -0.05656
       -0.06673
       -0.01582
       -0.08729
       -0.05126
       -0.02121
       -0.04343
       -0.03438
       -0.06143
       -0.05317
       -0.04495
       -0.05645
       -0.03924
       -0.06978
       -0.05917
       -0.03618
       -0.02334
       -0.03752
       -0.06846
       -0.02544
       -0.05374
       -0.03823
       -0.07290
       -0.03698
       -0.06859
       -0.05133
       -0.04736
       -0.09421
       -0.07942
       -0.01048
       -0.06816
       -0.05668
       -0.04292
       -0.05923
       -0.05865
       -0.05832
       -0.05274
       -0.04595
       -0.06851
       -0.06446
       -0.03487
       -0.06256
       -0.03517
       -0.04531
       -0.05916
       -0.08923
       -0.04338
       -0.04341
       -0.05628
       -0.07060
       -0.03808
       -0.04758
       -0.07809
       -0.07040
       -0.02133
       -0.05442
       -0.08790
       -0.04725
       -0.03908
       -0.06433
       -0.03871
       -0.05017
       -0.05356
       -0.02673
       -0.05499
       -0.09068
       -0.01575
       -0.04214
       -0.05276
       -0.05338
       -0.03395
       -0.10826
       -0.04412
       -0.03363
       -0.04619
       -0.03256
       -0.05507
       -0.04257
       -0.05336
       -0.04642
       -0.02411
       -0.05347
       -0.08046
       -0.02903
       -0.03268
       -0.06125
       -0.05338
       -0.10493
       -0.08402
       -0.05789
       -0.04348
       -0.02674
       -0.05452
       -0.04276
       -0.05554
       -0.04542
       -0.07199
       -0.08190
       -0.06450
       -0.04757
       -0.02316
       -0.03320
       -0.04101
       -0.04615
       -0.02283
       -0.07955
       -0.03663
       -0.02082
       -0.03123
       -0.03016
       -0.06817
       -0.05538
       -0.08519
       -0.04218
       -0.04320
       -0.07569
       -0.03092
       -0.05862
       -0.03317
       -0.04245
       -0.08236
       -0.06582
       -0.04387
       -0.04289
       -0.04867
       -0.05860
       -0.04764
       -0.05352
       -0.03344
       -0.07127
       -0.05777
       -0.05482
       -0.09388
       -0.04882
       -0.15830
       -0.07002
       -0.04881
       -0.02215
       -0.09121
       -0.02882
       -0.05889
       -0.04409
       -0.02148
       -0.04083
       -0.06811
       -0.02722
       -0.06723
       -0.05206
       -0.03225
       -0.05357
       -0.04463
       -0.02638
       -0.08285
       -0.10670
       -0.05145
       -0.04827
       -0.06699
       -0.08379
       -0.03750
       -0.05810
       -0.06572
       -0.04069
       -0.04996
       -0.07384
       -0.02649
       -0.00017
       -0.00877
       -0.01392
       -0.05376
       -0.08908
       -0.07246
       -0.06189
       -0.03693
       -0.02554
       -0.05955
       -0.05730
       -0.05092
       -0.07154
       -0.04011
       -0.05240
       -0.07491
       -0.07691
       -0.03862
       -0.04519
       -0.02972
       -0.05584
       -0.03509
       -0.07439
       -0.05534
       -0.01109
       -0.09395
       -0.04059
       -0.05875
       -0.07494
       -0.02252
       -0.05541
       -0.03768
       -0.08866
       -0.02170
       -0.03905
       -0.04844
       -0.07958
       -0.05293
       -0.05279
       -0.06254
       -0.06788
       -0.05433
       -0.03187
       -0.07713
       -0.08125
       -0.06988
       -0.06573
       -0.05774
       -0.04599
       -0.03362
       -0.07841
       -0.07359
       -0.06982
       -0.08462
       -0.06370
       -0.06960
       -0.05377
       -0.05420
       -0.04835
       -0.06093
       -0.03585
       -0.05244
       -0.05322
        0.02586
       -0.04320
       -0.05845
       -0.10442
       -0.06725
       -0.07483
       -0.04035
       -0.06081
       -0.07401
       -0.04998
       -0.02991
       -0.03849
       -0.03483
       -0.03107
       -0.05987
       -0.04018
       -0.03895
       -0.05352
       -0.04663
       -0.06878
       -0.01987
       -0.02196
       -0.02180
       -0.05215
       -0.05446
       -0.03879
       -0.05385
       -0.05885
       -0.06915
       -0.04951
       -0.05012
       -0.03471
       -0.02412
       -0.05170
       -0.03980
       -0.05690
       -0.02816
       -0.04871
       -0.04911
       -0.02254
       -0.05034
       -0.02648
       -0.05857
       -0.00582
       -0.06996
       -0.03073
       -0.06937
       -0.07309
       -0.06027
       -0.05496
       -0.03690
       -0.04292
       -0.10201
       -0.09376
       -0.03357
       -0.05466
       -0.04662
       -0.04939
       -0.07375
       -0.06817
       -0.02886
       -0.06820
       -0.06769
       -0.05936
       -0.07376
       -0.05537
       -0.14333
       -0.06986
       -0.03537
       -0.06887
       -0.07040
       -0.03691
       -0.03988
       -0.05011
       -0.02705
       -0.04997
       -0.06528
       -0.03606
       -0.05703
       -0.04809
       -0.07493
       -0.07156
       -0.05737
       -0.04770
       -0.05539
       -0.06467
       -0.04078
       -0.05606
       -0.05220
       -0.06169
       -0.06382
       -0.01604
       -0.03375
       -0.06994
       -0.05542
       -0.06729
       -0.03586
       -0.06317
       -0.05080
       -0.02299
       -0.10027
       -0.09284
       -0.07561
       -0.08452
       -0.04980
       -0.05106
       -0.06069
       -0.03556
       -0.06358
       -0.03800
       -0.04151
       -0.07971
       -0.04842
       -0.06092
       -0.06985
       -0.04352
       -0.03320
       -0.04324
       -0.06255
       -0.06999
       -0.07693
       -0.06688
       -0.06533
       -0.04328
       -0.06935
       -0.06397
       -0.05269
       -0.04948
       -0.07389
       -0.06671
       -0.03456
       -0.04725
       -0.03539
       -0.06196
       -0.03554
       -0.06611
       -0.05474
       -0.08346
       -0.03411
       -0.04412
       -0.05118
       -0.05225
       -0.06839
       -0.03109
       -0.02642
       -0.04454
       -0.05442
       -0.04907
       -0.09216
       -0.06416
       -0.07373
       -0.02313
       -0.06636
       -0.03964
       -0.07941
       -0.01889
       -0.05503
       -0.09071
       -0.08043
       -0.06258
       -0.05135
       -0.03800
       -0.03331
       -0.11920
       -0.01524
       -0.05853
       -0.06298
       -0.05844
       -0.07427
       -0.04198
       -0.05559
       -0.03106
       -0.04696
       -0.04971
       -0.05802
       -0.06839
       -0.09221
       -0.03836
       -0.06809
       -0.05392
       -0.06844
       -0.06440
       -0.01274
       -0.05821
       -0.05556
       -0.02502
       -0.05550
       -0.04006
       -0.06377
       -0.07127
       -0.06256
       -0.05232
       -0.05247
       -0.05824
       -0.04815
       -0.07337
       -0.02302
       -0.04632
       -0.05742
       -0.05377
       -0.06738
       -0.04475
       -0.06688
       -0.01677
       -0.09128
       -0.07025
       -0.06183
       -0.06371
       -0.03702
       -0.05736
       -0.08514
       -0.02521
       -0.09240
       -0.06517
       -0.05076
       -0.05923
       -0.04700
       -0.06360
       -0.06853
       -0.03431
       -0.06983
       -0.04208
       -0.07754
       -0.07030
       -0.04173
       -0.03904
       -0.14205
       -0.03675
       -0.09074
       -0.05922
       -0.06747
       -0.06819
       -0.08534
       -0.01603
       -0.05225
       -0.03776
       -0.07091
       -0.08595
       -0.04336
       -0.03372
       -0.07379
       -0.05190
       -0.03721
       -0.07540
       -0.07738
       -0.07597
       -0.05607
       -0.06572
       -0.04546
       -0.05218
       -0.03544
       -0.03063
       -0.02173
       -0.03612
       -0.05846
       -0.07042
       -0.02835
       -0.04714
       -0.06023
       -0.05637
       -0.07453
       -0.07173
       -0.06159
       -0.05511
       -0.01693
       -0.04866
       -0.09699
       -0.09903
       -0.03216
       -0.05609
       -0.08272
       -0.07277
       -0.05005
       -0.08341
       -0.07940
       -0.05907
       -0.05794
       -0.04253
       -0.03062
       -0.07125
       -0.10637
       -0.06986
       -0.07698
       -0.04138
       -0.09457
       -0.08900
       -0.05544
       -0.02394
       -0.06754
       -0.09474
       -0.06295
       -0.07431
       -0.04789
       -0.05066
       -0.04841
       -0.03790
       -0.05446
       -0.07604
       -0.06160
       -0.04723
       -0.03624
       -0.05325
       -0.08559
       -0.01953
       -0.07289
       -0.04860
       -0.06466
       -0.08863
       -0.11050
       -0.07973
       -0.02759
       -0.06266
       -0.03233
       -0.06102
       -0.04578
       -0.02996
       -0.02345
       -0.07853
       -0.06019
       -0.04323
       -0.03966
       -0.03117
       -0.06436
       -0.07261
       -0.03853
       -0.09938
       -0.05441
       -0.03968
       -0.06207
       -0.05075
       -0.04629
       -0.03740
       -0.05459
       -0.07307
       -0.09620
       -0.02856
       -0.06071
       -0.04563
       -0.06858
       -0.12274
       -0.05804
       -0.06941
       -0.06283
       -0.04563
       -0.05555
       -0.02657
       -0.04361
       -0.03358
       -0.06743
       -0.06875
       -0.02937
       -0.04234
       -0.10793
       -0.04940
       -0.08182
       -0.05596
       -0.02979
       -0.01972
       -0.08574
       -0.02743
       -0.08380
       -0.06680
       -0.07495
       -0.05262
       -0.10549
       -0.05770
       -0.03996
       -0.06946
       -0.03200
       -0.07256
       -0.07322
       -0.03949
       -0.06997
       -0.06053
       -0.02929
       -0.04579
       -0.04307
       -0.06413
       -0.07252
       -0.06307
       -0.07650
       -0.04212
       -0.07144
       -0.06232
       -0.08635
       -0.03249
       -0.13504
       -0.04814
       -0.07531
       -0.07498
       -0.09007
       -0.07541
       -0.06399
       -0.05364
       -0.05936
       -0.06165
       -0.02580
       -0.06924
       -0.04667
       -0.06765
       -0.05715
       -0.03733
       -0.05979
       -0.03805
       -0.05851
       -0.06277
       -0.04077
       -0.06393
       -0.00593
       -0.08590
       -0.05128
       -0.05516
       -0.06296
       -0.04350
       -0.05996
       -0.05161
       -0.05325
       -0.04196
       -0.05457
       -0.05231
       -0.05349
       -0.06314
       -0.07493
       -0.08362
       -0.05153
       -0.08918
       -0.06567
       -0.08861
       -0.05930
       -0.05916
       -0.06245
       -0.05239
       -0.05971
       -0.03418
       -0.04828
       -0.09776
       -0.06399
       -0.07161
       -0.04349
       -0.07939
       -0.10052
       -0.03947
       -0.07080
       -0.05902
       -0.06240
       -0.09215
       -0.06946
       -0.04912
       -0.08647
       -0.04348
       -0.05615
       -0.07466
       -0.02959
       -0.07120
       -0.06597
       -0.04421
       -0.05448
       -0.06737
       -0.05081
       -0.06632
       -0.04156
       -0.08451
       -0.05405
       -0.05887
       -0.07549
       -0.04528
       -0.06553
       -0.09006
       -0.11121
       -0.09822
       -0.05489
       -0.05940
       -0.05209
       -0.06174
       -0.06827
       -0.04387
       -0.06181
       -0.08601
       -0.05386
       -0.05028
       -0.06347
       -0.03166
       -0.04963
       -0.10673
       -0.04851
       -0.07537
       -0.07322
       -0.06181
       -0.02747
       -0.03951
       -0.01273
       -0.03619
       -0.00227
       -0.08744
       -0.05575
       -0.06729
       -0.05047
       -0.03989
       -0.07313
       -0.08761
       -0.08150
       -0.07340
       -0.06264
       -0.05197
       -0.06770
       -0.05141
       -0.06725
       -0.01883
       -0.03812
       -0.10136
       -0.02246
       -0.04763
       -0.08513
       -0.04275
       -0.03488
       -0.05126
       -0.08511
       -0.06216
       -0.08324
       -0.06557
       -0.08173
       -0.04904
       -0.03848
       -0.05456
       -0.07772
       -0.04833
       -0.06168
       -0.05553
       -0.06288
       -0.08000
       -0.03971
       -0.06663
       -0.07272
       -0.02482
       -0.07291
       -0.06499
       -0.07142
       -0.06174
       -0.11147
       -0.05457
       -0.05320
       -0.04490
       -0.09176
       -0.05284
       -0.06777
       -0.03028
       -0.15405
       -0.07961
       -0.06216
       -0.08444
       -0.09249
       -0.05971
       -0.09850
       -0.05820
       -0.03639
       -0.05014
       -0.02427
       -0.05024
       -0.06075
       -0.02463
       -0.10240
       -0.07021
       -0.05777
       -0.06946
       -0.05417
       -0.03833
       -0.02777
       -0.04751
       -0.05962
       -0.07258
       -0.05103
       -0.01814
       -0.03769
       -0.06077
       -0.05055
       -0.03429
       -0.00726
       -0.04927
       -0.07744
       -0.04013
       -0.07387
       -0.06347
       -0.05084
       -0.07411
       -0.08310
       -0.06696
       -0.09649
       -0.07651
       -0.08066
       -0.05321
       -0.08303
       -0.07636
       -0.07819
       -0.05531
       -0.01837
       -0.06211
       -0.03519
       -0.06433
       -0.04685
       -0.09080
       -0.08420
       -0.01529
       -0.06016
       -0.04292
       -0.09226
       -0.10863
       -0.07903
       -0.05404
       -0.05423
       -0.02147
       -0.05619
       -0.03463
       -0.03558
       -0.08526
       -0.06645
       -0.05381
       -0.05087
       -0.08445
       -0.01194
       -0.07188
       -0.05755
       -0.11036
       -0.08823
       -0.04987
       -0.08874
       -0.05149
       -0.06919
       -0.09014
       -0.11651
       -0.06251
       -0.07773
       -0.05320
       -0.05078
       -0.05850
       -0.06675
       -0.04089
       -0.08957
       -0.06170
       -0.03912
       -0.02567
       -0.08836
       -0.04557
       -0.05035
       -0.07897
       -0.05134
       -0.10071
       -0.05714
       -0.04544
       -0.04894
       -0.03053
       -0.05711
       -0.02927
       -0.02258
       -0.04937
       -0.05121
       -0.06428
       -0.07188
       -0.03234
       -0.06754
       -0.07338
       -0.04361
       -0.06593
       -0.06321
       -0.03362
       -0.04400
       -0.03111
       -0.05241
       -0.07040
       -0.05523
       -0.10862
       -0.05776
       -0.07771
       -0.04228
       -0.05441
       -0.05678
       -0.00983
       -0.06166
       -0.06984
       -0.06453
       -0.01694
       -0.03232
       -0.06094
       -0.03814
       -0.04382
       -0.06662
       -0.07265
       -0.08003
       -0.06286
       -0.05091
       -0.07765
       -0.09375
       -0.05378
       -0.08184
       -0.05951
       -0.08112
       -0.04860
       -0.05725
       -0.08250
       -0.09202
       -0.05455
       -0.05693
       -0.05305
       -0.07718
       -0.04654
       -0.03988
       -0.01796
       -0.15587
       -0.10065
       -0.03704
       -0.06173
       -0.11556
       -0.06496
       -0.07873
       -0.06004
       -0.09221
       -0.06255
       -0.05421
       -0.05368
       -0.07506
       -0.02940
       -0.07211
       -0.03590
       -0.05676
       -0.05819
       -0.07220
       -0.07235
       -0.02630
       -0.05221
       -0.04029
       -0.10031
       -0.04867
       -0.05051
       -0.03977
       -0.03678
       -0.03836
       -0.04565
       -0.01352
       -0.06095
       -0.02745
       -0.05738
       -0.08206
       -0.07200
       -0.04600
       -0.06155
       -0.02093
       -0.03051
       -0.09183
       -0.07161
       -0.08349
       -0.05798
       -0.06358
       -0.06439
       -0.05419
       -0.06063
       -0.08193
       -0.08743
       -0.06501
       -0.06199
       -0.04721
       -0.08283
       -0.01691
       -0.02006
       -0.09678
       -0.07461
       -0.05893
       -0.07353
       -0.05749
       -0.06045
       -0.08813
       -0.04708
       -0.03752
       -0.06242
       -0.04126
       -0.05055
       -0.05302
       -0.02655
       -0.06013
       -0.10005
       -0.04279
       -0.02738
       -0.04870
       -0.07374
       -0.10213
       -0.03882
       -0.05102
       -0.03357
       -0.04595
       -0.07721
       -0.07235
       -0.04440
       -0.10034
       -0.04161
       -0.05856
       -0.04838
       -0.05837
       -0.04567
       -0.05525
       -0.06408
       -0.04124
       -0.05999
       -0.11707
       -0.02494
       -0.05710
       -0.10576
       -0.03253
       -0.06188
       -0.07442
       -0.04741
       -0.02299
       -0.04581
       -0.04556
       -0.06734
       -0.06937
       -0.07095
       -0.05964
       -0.06979
       -0.07522
       -0.04586
       -0.05346
       -0.07565
       -0.09364
       -0.07403
       -0.06037
       -0.05574
       -0.03326
        0.00517
       -0.03956
       -0.09492
       -0.06790
       -0.11212
       -0.03738
       -0.02248
       -0.05645
       -0.03091
       -0.02015
        0.00307
       -0.06563
       -0.06417
       -0.05009
       -0.06666
       -0.08672
       -0.05266
       -0.05674
       -0.07121
       -0.07739
       -0.06464
       -0.09929
       -0.03381
       -0.03170
       -0.08107
       -0.07495
       -0.05251
       -0.08177
       -0.06254
       -0.06603
       -0.05056
       -0.05878
       -0.06979
       -0.08459
       -0.09300
       -0.04132
       -0.05122
       -0.05434
       -0.05139
       -0.08559
       -0.06653
       -0.14996
       -0.08160
       -0.08488
       -0.07568
       -0.08460
       -0.05448
       -0.08853
       -0.07981
       -0.06271
       -0.06490
       -0.04180
       -0.06517
       -0.04662
       -0.03423
       -0.08031
       -0.05283
       -0.07098
       -0.04529
       -0.09769
       -0.09173
       -0.07304
       -0.03397
       -0.08662
       -0.05539
       -0.05930
       -0.04294
       -0.07229
       -0.06055
       -0.07566
       -0.07833
       -0.01769
       -0.06229
       -0.02987
       -0.04571
       -0.09519
       -0.06291
       -0.06953
       -0.05189
       -0.05479
       -0.06945
       -0.06840
       -0.02496
       -0.08987
       -0.07135
       -0.08080
       -0.07144
       -0.04707
       -0.08492
       -0.06574
       -0.08097
       -0.07574
       -0.07258
       -0.06086
       -0.08129
       -0.07407
       -0.02734
       -0.09269
       -0.05339
       -0.07483
       -0.09364
       -0.06208
       -0.07142
       -0.06223
       -0.07987
       -0.04652
       -0.06807
       -0.04505
       -0.04767
       -0.03545
       -0.03730
       -0.04355
       -0.05644
       -0.06866
       -0.09128
       -0.06280
       -0.07245
       -0.06641
       -0.06904
       -0.05677
       -0.06900
       -0.08428
       -0.07305
       -0.05635
       -0.05997
       -0.08620
       -0.03681
       -0.03838
       -0.02542
       -0.06643
       -0.07652
       -0.05486
       -0.10599
       -0.03221
       -0.06643
       -0.06729
       -0.03423
       -0.02890
       -0.11674
       -0.04185
       -0.07091
       -0.06162
       -0.01911
       -0.05355
       -0.02731
       -0.02322
       -0.05583
       -0.04624
       -0.07718
       -0.06440
       -0.02332
       -0.01256
       -0.04056
       -0.04770
       -0.09339
       -0.08687
       -0.09041
       -0.03290
       -0.08216
       -0.03465
       -0.02711
       -0.04107
       -0.07187
       -0.08738
       -0.08537
       -0.03547
       -0.07186
       -0.07220
       -0.02915
       -0.04159
       -0.05092
       -0.06955
       -0.06909
       -0.09417
       -0.06736
       -0.08482
       -0.08101
       -0.03162
       -0.04218
       -0.05641
       -0.06998
       -0.07165
       -0.06599
       -0.04289
       -0.10537
       -0.09370
       -0.07988
       -0.10099
       -0.06545
       -0.06244
       -0.07046
       -0.05081
       -0.05788
       -0.07124
       -0.09828
       -0.02573
       -0.06182
       -0.07832
       -0.06652
       -0.07412
       -0.07453
       -0.11484
       -0.07575
       -0.09570
       -0.05388
       -0.05921
       -0.07944
       -0.06786
       -0.08931
       -0.05208
       -0.04495
       -0.05236
       -0.05788
       -0.05127
       -0.07251
       -0.05109
       -0.04295
       -0.02357
       -0.05388
       -0.04254
       -0.06486
       -0.07663
       -0.05151
       -0.05330
       -0.03742
       -0.04707
       -0.03846
       -0.06558
       -0.06949
       -0.08456
       -0.07705
       -0.05771
       -0.05711
       -0.07675
       -0.04210
       -0.09484
       -0.06716
       -0.05305
       -0.07109
       -0.05844
       -0.08178
       -0.08357
       -0.07504
       -0.06269
       -0.04064
       -0.09923
       -0.05773
       -0.04156
       -0.07987
       -0.06863
       -0.06531
       -0.07254
       -0.02692
       -0.06481
       -0.09067
       -0.05702
       -0.06189
       -0.08994
       -0.05262
       -0.07238
       -0.10964
       -0.05894
       -0.08847
       -0.08281
       -0.04985
       -0.08903
       -0.05208
       -0.08606
       -0.06896
       -0.04630
       -0.02745
       -0.06263
       -0.07453
       -0.08048
       -0.07504
       -0.05261
       -0.05985
       -0.06175
       -0.08351
       -0.02587
       -0.07010
       -0.08823
       -0.06311
       -0.08774
       -0.03043
       -0.08692
       -0.03974
       -0.04008
       -0.05887
       -0.05920
       -0.06413
       -0.03377
       -0.06067
       -0.02968
       -0.07977
       -0.09834
       -0.07448
       -0.05059
       -0.10334
       -0.06059
       -0.08024
       -0.05425
       -0.05849
       -0.06393
       -0.04847
       -0.06281
       -0.03981
       -0.05314
       -0.07867
       -0.07207
       -0.07019
       -0.06975
       -0.05211
       -0.01982
       -0.09484
       -0.07657
       -0.09750
       -0.04131
       -0.10356
       -0.04561
       -0.03922
       -0.04867
       -0.07944
       -0.06057
       -0.09614
       -0.07401
       -0.04052
       -0.04653
       -0.06285
       -0.09389
       -0.07720
       -0.08408
       -0.07909
       -0.10057
       -0.05664
       -0.09802
       -0.04762
       -0.04855
       -0.03980
       -0.04390
       -0.05865
       -0.08183
       -0.04975
       -0.08049
       -0.08654
       -0.08086
       -0.06627
       -0.07649
       -0.06321
       -0.06103
       -0.03866
       -0.07321
       -0.08848
       -0.06407
       -0.05321
       -0.03376
       -0.06694
       -0.09406
       -0.07847
       -0.06794
       -0.03306
       -0.11664
       -0.09270
       -0.09624
       -0.06239
       -0.06927
       -0.07700
       -0.05990
       -0.09191
       -0.05584
       -0.08685
       -0.06170
       -0.06829
       -0.06304
       -0.04141
       -0.07028
       -0.07408
       -0.03825
       -0.06387
       -0.06844
       -0.07620
       -0.06321
       -0.04458
       -0.09020
       -0.07564
       -0.08588
       -0.04383
       -0.07211
       -0.08629
       -0.05729
       -0.04884
       -0.07299
       -0.08122
       -0.04705
       -0.03055
       -0.09797
       -0.07250
       -0.09599
       -0.08703
       -0.06991
       -0.07520
       -0.07501
       -0.03604
       -0.05799
       -0.04023
       -0.05497
       -0.05855
       -0.06157
       -0.06419
       -0.07177
       -0.07692
       -0.04652
       -0.04852
       -0.09661
       -0.10716
       -0.06453
       -0.03164
       -0.09949
       -0.06069
       -0.07738
       -0.06583
       -0.05871
       -0.07548
       -0.02991
       -0.07852
       -0.05385
       -0.11446
       -0.06716
       -0.08089
       -0.04679
       -0.05878
       -0.07417
       -0.10479
       -0.07120
       -0.07301
       -0.07129
       -0.11090
       -0.05781
       -0.07384
       -0.06308
       -0.08029
       -0.04748
       -0.06278
       -0.10173
       -0.03863
       -0.10228
       -0.03841
       -0.05363
       -0.06377
       -0.04943
       -0.04837
       -0.07309
       -0.06031
       -0.05969
       -0.04727
       -0.09123
       -0.07753
       -0.04051
       -0.08245
       -0.07388
       -0.08777
       -0.06372
       -0.04177
       -0.08184
       -0.05160
       -0.02997
       -0.05835
       -0.09701
       -0.05481
       -0.08562
       -0.06127
       -0.08076
       -0.06199
       -0.07305
       -0.09101
       -0.05624
       -0.07941
       -0.07425
       -0.05445
       -0.07663
       -0.04515
       -0.04245
       -0.04895
       -0.06537
       -0.11033
       -0.04805
       -0.06301
       -0.05057
       -0.05844
       -0.04762
       -0.07060
       -0.05459
       -0.08444
       -0.08002
       -0.04857
       -0.05658
       -0.08795
       -0.05401
       -0.05131
       -0.05856
       -0.05157
       -0.06523
       -0.08104
       -0.08413
       -0.08951
       -0.07534
       -0.05259
       -0.08793
       -0.03532
       -0.10215
       -0.08061
       -0.08195
       -0.08923
       -0.07338
       -0.06177
       -0.05402
       -0.03845
       -0.10026
       -0.06089
       -0.06768
       -0.07344
       -0.10572
       -0.07747
       -0.04762
       -0.04501
       -0.05793
       -0.04357
       -0.05368
       -0.06640
       -0.05748
       -0.05500
       -0.05239
       -0.05850
       -0.05953
       -0.07052
       -0.08356
       -0.04258
       -0.06134
       -0.02953
       -0.07237
       -0.08610
       -0.06235
       -0.04038
       -0.08324
       -0.03054
       -0.06796
       -0.06197
       -0.02994
       -0.08828
       -0.02841
       -0.06738
       -0.08720
       -0.06635
       -0.06051
       -0.03607
       -0.06102
       -0.07673
       -0.07667
       -0.04970
       -0.03814
       -0.07886
       -0.06128
       -0.07099
       -0.05773
       -0.09566
       -0.05858
       -0.04266
       -0.05342
       -0.05083
       -0.05801
       -0.07031
       -0.06599
       -0.03682
       -0.07998
       -0.08974
       -0.06380
       -0.06662
       -0.07213
       -0.06983
       -0.08896
       -0.08704
       -0.06199
       -0.10912
       -0.07674
       -0.10384
       -0.06145
       -0.09270
       -0.04766
       -0.03187
       -0.06553
       -0.01488
       -0.04780
       -0.10314
       -0.05322
       -0.04712
       -0.04772
       -0.04834
       -0.09965
       -0.04671
       -0.04915
       -0.07030
       -0.08178
       -0.08856
       -0.09075
       -0.03333
       -0.08493
       -0.07463
       -0.07080
       -0.07029
       -0.03456
       -0.04878
       -0.09823
       -0.08923
       -0.05482
       -0.05987
       -0.08693
       -0.07759
       -0.03960
       -0.05839
       -0.09104
       -0.08366
       -0.04406
       -0.04132
       -0.06865
       -0.09699
       -0.07054
       -0.07152
       -0.04362
       -0.09132
       -0.08251
       -0.05732
       -0.04953
       -0.09020
       -0.04916
       -0.11343
       -0.06001
       -0.09423
       -0.07995
       -0.07453
       -0.07543
       -0.06429
       -0.05821
       -0.06552
       -0.08124
       -0.09375
       -0.04276
       -0.07016
       -0.06542
       -0.05015
       -0.04543
       -0.07551
       -0.06104
       -0.10020
       -0.09654
       -0.05820
       -0.07567
       -0.05366
       -0.07557
       -0.07437
       -0.05478
       -0.04950
       -0.06768
       -0.08379
       -0.04489
       -0.08345
       -0.07658
       -0.05967
       -0.09299
       -0.06539
       -0.06724
       -0.05554
       -0.07158
       -0.05798
       -0.07231
       -0.07907
       -0.07903
       -0.08195
       -0.09754
       -0.03307
       -0.11103
       -0.06335
       -0.11284
       -0.06067
       -0.06371
       -0.06194
       -0.05278
       -0.07470
       -0.03331
       -0.05533
       -0.07747
       -0.06479
       -0.07140
       -0.08076
       -0.07184
       -0.06593
       -0.07990
       -0.06255
       -0.05639
       -0.05619
       -0.07473
       -0.04556
       -0.03296
       -0.05064
       -0.06821
       -0.05624
       -0.08530
       -0.04911
       -0.09711
       -0.05026
       -0.08620
       -0.07085
       -0.07109
       -0.08217
       -0.06379
       -0.07978
       -0.04316
       -0.06140
       -0.07046
       -0.10440
       -0.05384
       -0.05064
       -0.06260
       -0.04782
       -0.04872
       -0.09164
       -0.07994
       -0.05087
       -0.04318
       -0.06604
       -0.05630
       -0.06526
       -0.06666
       -0.03319
       -0.07706
       -0.06045
       -0.05485
       -0.05982
       -0.08738
       -0.07778
       -0.07834
       -0.08319
       -0.03644
       -0.05766
       -0.05026
       -0.08395
       -0.06362
       -0.06970
       -0.06101
       -0.09924
       -0.06861
       -0.04029
       -0.09715
       -0.09161
       -0.09000
       -0.06890
       -0.06960
       -0.05826
       -0.08663
       -0.08696
       -0.04643
       -0.05991
       -0.09777
       -0.06762
       -0.08507
       -0.07770
       -0.07599
       -0.07017
       -0.03377
       -0.05847
       -0.08821
       -0.06561
       -0.07777
       -0.07092
       -0.07441
       -0.07487
       -0.07676
       -0.07226
       -0.10352
       -0.09367
       -0.08932
       -0.08162
       -0.08034
       -0.01998
       -0.10409
       -0.09362
       -0.05061
       -0.04714
       -0.08558
       -0.06845
       -0.07755
       -0.06891
       -0.06895
       -0.06030
       -0.05163
       -0.10347
       -0.07454
       -0.09654
       -0.08784
       -0.05004
       -0.04481
       -0.05668
       -0.07786
       -0.06544
       -0.12399
       -0.09360
       -0.09523
       -0.07321
       -0.05095
       -0.05482
       -0.07971
       -0.06098
       -0.04111
       -0.07212
       -0.07742
       -0.04623
       -0.05385
       -0.08278
       -0.07166
       -0.10164
       -0.06007
       -0.07137
       -0.04652
       -0.08394
       -0.05941
       -0.07792
       -0.08407
       -0.02385
       -0.07627
       -0.08155
       -0.05109
       -0.03791
       -0.04700
       -0.05197
       -0.03548
       -0.10039
       -0.02819
       -0.04212
       -0.10094
       -0.06297
       -0.06059
       -0.06153
       -0.13746
       -0.06710
       -0.08346
       -0.06398
       -0.05868
       -0.02649
       -0.04987
       -0.03709
       -0.06145
       -0.08652
       -0.05488
       -0.06966
       -0.05912
       -0.05483
       -0.06937
       -0.02852
       -0.07550
       -0.07937
       -0.09071
       -0.09261
       -0.07714
       -0.04593
       -0.05783
       -0.04856
       -0.06305
       -0.05923
       -0.08128
       -0.05358
       -0.07777
       -0.06969
       -0.06295
       -0.08310
       -0.03898
       -0.09400
       -0.07435
       -0.09583
       -0.09931
       -0.07874
       -0.07051
       -0.08594
       -0.07291
       -0.05143
       -0.07071
       -0.06047
       -0.04109
       -0.07124
       -0.05898
       -0.08018
       -0.03958
       -0.04221
       -0.06960
       -0.05105
       -0.04634
       -0.07244
       -0.06398
       -0.08607
       -0.11853
       -0.09871
       -0.10286
       -0.12262
       -0.08394
       -0.08347
       -0.05435
       -0.09087
       -0.05233
       -0.06534
       -0.05640
       -0.08812
       -0.09332
       -0.01715
       -0.07060
       -0.07080
       -0.10716
       -0.05486
       -0.04087
       -0.07767
       -0.07148
       -0.07403
       -0.06899
       -0.08350
       -0.07196
       -0.06027
       -0.15052
       -0.05290
       -0.08411
       -0.07171
       -0.06534
       -0.07316
       -0.08153
       -0.06874
       -0.08098
       -0.03912
       -0.04653
       -0.05910
       -0.06590
       -0.06403
       -0.09981
       -0.07973
       -0.06433
       -0.06597
       -0.06667
       -0.05574
       -0.09821
       -0.04414
       -0.05780
       -0.06118
       -0.05562
       -0.07763
       -0.03929
       -0.06906
       -0.06933
       -0.07954
       -0.07280
       -0.14175
       -0.05941
       -0.03221
       -0.07263
       -0.06321
       -0.07049
       -0.06683
       -0.09522
       -0.10105
       -0.07954
       -0.09924
       -0.06656
       -0.06000
       -0.01361
       -0.06324
       -0.07478
       -0.06056
       -0.06651
       -0.08093
       -0.08943
       -0.05118
       -0.07715
       -0.05909
       -0.05380
       -0.06428
       -0.07536
       -0.08117
       -0.04226
       -0.09516
       -0.04162
       -0.08695
       -0.06250
       -0.05859
       -0.08131
       -0.08397
       -0.06893
       -0.06146
       -0.11602
       -0.07302
       -0.09164
       -0.08111
       -0.03068
       -0.06551
       -0.10169
       -0.02850
       -0.06782
       -0.04949
       -0.15476
       -0.06600
       -0.05949
       -0.09081
       -0.06333
       -0.07166
       -0.04457
       -0.03953
       -0.07051
       -0.08622
       -0.08401
       -0.07506
       -0.05786
       -0.06041
       -0.11752
       -0.09349
       -0.03161
       -0.06808
       -0.08451
       -0.08624
       -0.04228
       -0.05515
       -0.07291
       -0.07588
       -0.06670
       -0.05598
       -0.07572
       -0.06158
       -0.05831
       -0.05695
       -0.05836
       -0.04995
       -0.04831
       -0.06349
       -0.05343
       -0.10281
       -0.10070
       -0.07838
       -0.04984
       -0.04890
       -0.03640
       -0.05481
       -0.09685
       -0.06848
       -0.05031
       -0.04047
       -0.10536
       -0.07846
       -0.08187
       -0.08377
       -0.05125
       -0.05344
       -0.06781
       -0.03751
       -0.06569
       -0.08719
       -0.09121
       -0.06287
       -0.07599
       -0.11317
       -0.06312
       -0.08997
       -0.03369
       -0.08812
       -0.08199
       -0.08588
       -0.05126
       -0.08512
       -0.06091
       -0.03754
       -0.06214
       -0.06949
       -0.04503
       -0.06556
       -0.06728
       -0.08810
       -0.09381
       -0.09638
       -0.07128
       -0.07518
       -0.06140
       -0.04931
       -0.10185
       -0.06024
       -0.09391
       -0.05651
       -0.03743
       -0.05749
       -0.07995
       -0.08964
       -0.08133
       -0.09824
       -0.03352
       -0.07672
       -0.02734
       -0.06172
       -0.04947
       -0.08189
       -0.05928
       -0.10931
       -0.06971
       -0.05724
       -0.09955
       -0.06693
       -0.07290
       -0.06132
       -0.04895
       -0.07556
       -0.06090
       -0.08177
       -0.03470
       -0.10662
       -0.06153
       -0.10668
       -0.06965
       -0.06652
       -0.08395
       -0.06006
       -0.05736
       -0.07065
       -0.10100
       -0.07501
       -0.08011
       -0.08342
       -0.07866
       -0.03028
       -0.06965
       -0.06139
       -0.05865
       -0.05743
       -0.07424
       -0.07248
       -0.08508
       -0.06570
       -0.06576
       -0.03479
       -0.04997
       -0.04576
       -0.09173
       -0.04111
       -0.09239
       -0.06587
       -0.07309
       -0.08527
       -0.08617
       -0.08773
       -0.09284
       -0.09616
       -0.10101
       -0.04827
       -0.10617
       -0.07081
       -0.10215
       -0.07129
       -0.04491
       -0.08350
       -0.10063
       -0.01952
       -0.08878
       -0.07926
       -0.16088
       -0.09350
       -0.06970
       -0.07749
       -0.05130
       -0.05274
       -0.06603
       -0.07914
       -0.05312
       -0.08698
       -0.07801
       -0.04450
       -0.05787
       -0.08504
       -0.09450
       -0.10401
       -0.07190
       -0.04507
       -0.07781
       -0.05257
       -0.04626
       -0.05234
       -0.09090
       -0.05774
       -0.08689
       -0.05920
       -0.07490
       -0.06474
       -0.04126
       -0.07113
       -0.05074
       -0.04416
       -0.06313
       -0.07766
       -0.06105
       -0.09951
       -0.08190
       -0.09033
       -0.08135
       -0.07886
       -0.05035
       -0.07972
       -0.04804
       -0.06376
       -0.06223
       -0.04128
       -0.08354
       -0.11068
       -0.04148
       -0.09031
       -0.03147
       -0.07719
       -0.06130
       -0.07123
       -0.04225
       -0.07583
       -0.07112
       -0.04104
       -0.09498
       -0.10385
       -0.04433
       -0.08033
       -0.07269
       -0.08431
       -0.05641
       -0.10920
       -0.07073
       -0.06280
       -0.07780
       -0.04614
       -0.06672
       -0.06483
       -0.07901
       -0.05374
       -0.07470
       -0.10140
       -0.08047
       -0.05983
       -0.06617
       -0.05491
       -0.08249
       -0.04665
       -0.10178
       -0.07326
       -0.08409
       -0.09669
       -0.06306
       -0.06785
       -0.05886
       -0.06225
       -0.07228
       -0.10070
       -0.06554
       -0.06586
       -0.03002
       -0.03581
       -0.06207
       -0.06701
       -0.06777
       -0.12709
       -0.07843
       -0.07808
       -0.08026
       -0.03120
       -0.06718
       -0.06217
       -0.06090
       -0.05882
       -0.05844
       -0.04272
       -0.05321
       -0.06452
       -0.06928
       -0.09346
       -0.06177
       -0.08755
       -0.04320
       -0.06463
       -0.00971
       -0.05674
       -0.08241
       -0.06552
       -0.08578
       -0.05812
       -0.06676
       -0.07390
       -0.07789
       -0.06778
       -0.09177
       -0.05572
       -0.08279
       -0.07662
       -0.07813
       -0.04803
       -0.09125
       -0.04386
       -0.08042
       -0.07259
       -0.07580
       -0.06548
       -0.10504
       -0.06325
       -0.08582
       -0.10138
       -0.06063
       -0.05660
       -0.11551
       -0.06506
       -0.08349
       -0.04464
       -0.08881
       -0.06582
       -0.06823
       -0.07972
       -0.06232
       -0.06845
       -0.09859
       -0.06195
       -0.09529
       -0.01853
       -0.12089
       -0.09733
       -0.11148
       -0.05008
       -0.07896
       -0.08580
       -0.05391
       -0.06838
       -0.06914
       -0.06284
       -0.06766
       -0.07713
       -0.06830
       -0.08119
       -0.06112
       -0.05696
       -0.05764
       -0.03694
       -0.06598
       -0.07807
       -0.04065
       -0.05625
       -0.05292
       -0.08234
       -0.06629
       -0.08518
       -0.06549
       -0.06772
       -0.03894
       -0.07506
       -0.05230
       -0.05514
       -0.03108
       -0.06030
       -0.09551
       -0.06639
       -0.07566
       -0.04755
       -0.09735
       -0.08086
       -0.07634
       -0.07042
       -0.06798
       -0.08963
       -0.09022
       -0.03774
       -0.05754
       -0.08770
       -0.03333
       -0.06531
       -0.05234
       -0.08941
       -0.08577
       -0.08827
       -0.06240
       -0.06761
       -0.10680
       -0.05892
       -0.08459
       -0.05076
       -0.08789
       -0.10241
       -0.05679
       -0.08146
       -0.03744
       -0.11292
       -0.07734
       -0.07148
       -0.07090
       -0.08645
       -0.05837
       -0.09292
       -0.07604
       -0.07246
       -0.11057
       -0.08142
       -0.08524
       -0.05754
       -0.03671
       -0.03808
       -0.07585
       -0.07425
       -0.11914
       -0.06224
       -0.08025
       -0.08487
       -0.04818
       -0.07862
       -0.06220
       -0.08195
       -0.06384
       -0.08993
       -0.05223
       -0.04855
       -0.08105
       -0.05002
       -0.05374
       -0.08632
       -0.07753
       -0.11164
       -0.07626
       -0.08390
       -0.05185
       -0.04491
       -0.04126
       -0.08630
       -0.08960
       -0.09050
       -0.11982
       -0.04433
       -0.03895
       -0.07237
       -0.07619
       -0.09070
       -0.07083
       -0.05833
       -0.06756
       -0.04332
       -0.02996
       -0.03619
       -0.04998
       -0.06467
       -0.07508
       -0.10326
       -0.05354
       -0.06045
       -0.03086
       -0.07188
       -0.09192
       -0.05381
       -0.05571
       -0.06742
       -0.09310
       -0.08115
       -0.08712
       -0.06284
       -0.05116
       -0.05775
       -0.10903
       -0.07767
       -0.08244
       -0.07358
       -0.08736
       -0.09018
       -0.05384
       -0.06926
       -0.08047
       -0.08358
       -0.06101
       -0.06358
       -0.05064
       -0.09237
       -0.08450
       -0.08947
       -0.04444
       -0.06836
       -0.09903
       -0.05831
       -0.13735
       -0.06953
       -0.13784
       -0.07346
       -0.10269
       -0.06833
       -0.07691
       -0.09035
       -0.05766
       -0.08205
       -0.06339
       -0.07709
       -0.06787
       -0.08237
       -0.09120
       -0.05419
       -0.08519
       -0.09752
       -0.08977
       -0.04602
       -0.10244
       -0.11115
       -0.09033
       -0.05227
       -0.04672
       -0.09294
       -0.03445
       -0.05793
       -0.06752
       -0.05114
       -0.08126
       -0.08580
       -0.09100
       -0.05688
       -0.06506
       -0.04369
       -0.11378
       -0.07930
       -0.09279
       -0.06393
       -0.07345
       -0.08785
       -0.07458
       -0.06006
       -0.08966
       -0.06221
       -0.08640
       -0.08812
       -0.10918
       -0.08048
       -0.06920
       -0.10481
       -0.04972
       -0.06268
       -0.07291
       -0.08467
       -0.06660
       -0.04553
       -0.09444
       -0.07248
       -0.12800
       -0.08380
       -0.07317
       -0.08654
       -0.07916
       -0.08281
       -0.06021
       -0.09589
       -0.07876
       -0.03841
       -0.05594
       -0.03494
       -0.08911
       -0.05965
       -0.05104
       -0.09388
       -0.09583
       -0.10141
       -0.08070
       -0.05175
       -0.02296
       -0.03595
       -0.10651
       -0.06251
       -0.15481
       -0.05476
       -0.06671
       -0.11556
       -0.05684
       -0.08391
       -0.11380
       -0.05339
       -0.08524
       -0.10089
       -0.05354
       -0.08338
       -0.06531
       -0.07310
       -0.07699
       -0.09207
       -0.07465
       -0.09442
       -0.06839
       -0.04793
       -0.07773
       -0.05485
       -0.02561
       -0.09280
       -0.09870
       -0.07040
       -0.10885
       -0.05700
       -0.03113
       -0.07559
       -0.05447
       -0.11268
       -0.10084
       -0.09861
       -0.08053
       -0.06222
       -0.05823
       -0.04572
       -0.02426
       -0.09046
       -0.05922
       -0.12232
       -0.01217
       -0.04724
       -0.06791
       -0.05854
       -0.05652
       -0.07034
       -0.03727
       -0.10349
       -0.10037
       -0.04991
       -0.09230
       -0.09179
       -0.08129
       -0.06083
       -0.10903
       -0.04064
       -0.10254
       -0.08853
       -0.06315
       -0.08878
       -0.05363
       -0.09635
       -0.06866
       -0.03684
       -0.09706
       -0.07848
       -0.06466
       -0.07934
       -0.05739
       -0.09953
       -0.07088
       -0.07273
       -0.10309
       -0.05053
       -0.09167
       -0.08574
       -0.18438
       -0.08832
       -0.08638
       -0.09243
       -0.05828
       -0.08020
       -0.08828
       -0.09165
       -0.06568
       -0.07335
       -0.06819
       -0.09271
       -0.04561
       -0.05633
       -0.09147
       -0.06368
       -0.05000
       -0.06720
       -0.06959
       -0.07041
       -0.02932
       -0.02957
       -0.05991
       -0.07871
       -0.03103
       -0.04087
       -0.08034
       -0.04087
       -0.08274
       -0.06184
       -0.05082
       -0.05918
       -0.06970
       -0.08700
       -0.07299
       -0.09262
       -0.07286
       -0.08328
       -0.08224
       -0.07535
       -0.08708
       -0.07179
       -0.05390
       -0.01252
       -0.06190
       -0.05812
       -0.06103
       -0.08180
       -0.05199
       -0.09797
       -0.07342
       -0.07067
       -0.05113
       -0.08897
       -0.02030
       -0.07234
       -0.09062
       -0.05483
       -0.12125
       -0.10116
       -0.07422
       -0.08081
       -0.04188
       -0.07919
       -0.09417
       -0.06291
       -0.07240
       -0.11237
       -0.06581
       -0.07455
       -0.10542
       -0.11899
       -0.05547
       -0.07138
       -0.04584
       -0.08950
       -0.09550
       -0.03542
       -0.05121
       -0.05359
       -0.12442
       -0.08254
       -0.16205
       -0.03790
       -0.04608
       -0.11435
       -0.07000
       -0.09273
       -0.09593
       -0.06702
       -0.10624
       -0.08521
       -0.02981
       -0.07454
       -0.06498
       -0.05692
       -0.09800
       -0.09112
       -0.05288
       -0.07619
       -0.07202
       -0.07143
       -0.07372
       -0.02247
       -0.04938
       -0.06883
       -0.09450
       -0.09404
       -0.08389
       -0.05190
       -0.05587
       -0.04374
       -0.05436
       -0.08375
       -0.10219
       -0.08834
       -0.07515
       -0.05882
       -0.07812
       -0.07692
       -0.07845
       -0.11067
       -0.09053
       -0.12469
       -0.04653
       -0.03279
       -0.06171
       -0.08911
       -0.05850
       -0.04242
       -0.08895
       -0.10839
       -0.08758
       -0.09087
       -0.06689
       -0.06753
       -0.07362
       -0.07879
       -0.09712
       -0.09372
       -0.10954
       -0.09624
       -0.05358
       -0.08537
       -0.06709
       -0.05272
       -0.10727
       -0.05494
       -0.08010
       -0.04533
       -0.06178
       -0.10184
       -0.07079
       -0.10430
       -0.05493
       -0.04855
       -0.11704
       -0.07798
       -0.09770
       -0.06518
       -0.19328
       -0.08030
       -0.04404
       -0.04893
       -0.04804
       -0.07102
       -0.05888
       -0.10056
       -0.11024
       -0.05542
       -0.08189
       -0.09311
       -0.06913
       -0.05147
       -0.09393
       -0.05799
       -0.06522
       -0.09146
       -0.09293
       -0.09547
       -0.04177
       -0.06464
       -0.08372
       -0.06051
       -0.06015
       -0.05879
       -0.10069
       -0.04163
       -0.09100
       -0.06823
       -0.07810
       -0.07554
       -0.06390
       -0.06764
       -0.03820
       -0.06504
       -0.08341
       -0.12614
       -0.06966
       -0.09519
       -0.05431
       -0.07882
       -0.07050
       -0.08693
       -0.07370
       -0.08345
       -0.06536
       -0.07767
       -0.08292
       -0.08620
       -0.09869
       -0.09858
       -0.07574
       -0.07694
       -0.06781
       -0.05347
       -0.09243
       -0.05684
       -0.10344
       -0.10250
       -0.07844
       -0.07993
       -0.08677
       -0.06804
       -0.04450
       -0.05918
       -0.05524
       -0.07974
       -0.03990
       -0.07888
       -0.09097
       -0.09223
       -0.09261
       -0.08501
       -0.11154
       -0.09614
       -0.05174
       -0.08960
       -0.05413
       -0.03768
       -0.10100
       -0.06651
       -0.11139
       -0.05073
       -0.08679
       -0.09180
       -0.02622
       -0.05720
       -0.08660
       -0.05512
       -0.10562
       -0.06469
       -0.06198
       -0.10257
       -0.07180
       -0.06710
       -0.08420
       -0.10336
       -0.05550
       -0.09255
       -0.11039
       -0.08474
       -0.08430
       -0.07014
       -0.07016
       -0.06253
       -0.07610
       -0.09497
       -0.08357
       -0.06067
       -0.06069
       -0.05329
       -0.04466
       -0.13966
       -0.07808
       -0.08430
       -0.07448
       -0.07132
       -0.10853
       -0.04957
       -0.07721
       -0.10310
       -0.07006
       -0.14101
       -0.05757
       -0.08774
       -0.05797
       -0.04739
       -0.07673
       -0.08225
       -0.07188
       -0.07619
       -0.10467
       -0.07575
       -0.09203
       -0.06279
       -0.08097
       -0.08527
       -0.10771
       -0.10243
       -0.08497
       -0.08202
       -0.07544
       -0.09353
       -0.04325
       -0.08732
       -0.08592
       -0.08717
       -0.08580
       -0.08863
       -0.11091
       -0.09519
       -0.08330
       -0.12158
       -0.03312
       -0.06822
       -0.10477
       -0.08044
       -0.05663
       -0.04421
       -0.14369
       -0.06557
       -0.03062
       -0.06274
       -0.08754
       -0.06671
       -0.05374
       -0.03167
       -0.10942
       -0.09545
       -0.03530
       -0.09076
       -0.05643
       -0.07327
       -0.09367
       -0.06863
       -0.07773
       -0.04019
       -0.06152
       -0.11680
       -0.08064
       -0.06984
       -0.07889
       -0.09589
       -0.08668
       -0.06868
       -0.06485
       -0.06821
       -0.11343
       -0.07733
       -0.10692
       -0.07780
       -0.05969
       -0.07279
       -0.08258
       -0.08689
       -0.09845
       -0.10492
       -0.06130
       -0.07065
       -0.06086
       -0.07440
       -0.07319
       -0.09682
       -0.08205
       -0.05826
       -0.01015
       -0.05749
       -0.05465
       -0.09997
       -0.08092
       -0.06700
       -0.08875
       -0.10127
       -0.07306
       -0.05080
       -0.12630
       -0.07610
       -0.07617
       -0.09849
       -0.05364
       -0.07526
       -0.05007
       -0.04488
       -0.07293
       -0.08852
       -0.05299
       -0.09868
       -0.07824
       -0.03940
       -0.14552
       -0.07555
       -0.03025
       -0.07126
       -0.11932
       -0.10007
       -0.04509
       -0.07547
       -0.04373
       -0.10426
       -0.06830
       -0.07476
       -0.09443
       -0.05632
       -0.07074
       -0.09054
       -0.06515
       -0.02577
       -0.08009
       -0.07076
       -0.07956
       -0.08007
       -0.08476
       -0.09328
       -0.06449
       -0.07306
       -0.08408
       -0.11942
       -0.06215
       -0.07332
       -0.10925
       -0.09208
       -0.12272
       -0.05991
       -0.04590
       -0.02424
       -0.07773
       -0.06890
       -0.11140
       -0.06080
       -0.04602
       -0.09645
       -0.07128
       -0.12046
       -0.05177
       -0.09081
       -0.08206
       -0.10510
       -0.11596
       -0.08948
       -0.04445
       -0.10006
       -0.04875
       -0.13524
       -0.07214
       -0.09559
       -0.05604
       -0.05818
       -0.08272
       -0.08472
       -0.08717
       -0.07022
       -0.09869
       -0.07766
       -0.08539
       -0.08066
       -0.06409
       -0.05793
       -0.09655
       -0.07218
       -0.09581
       -0.11174
       -0.05997
       -0.08759
       -0.02586
       -0.07458
       -0.10923
       -0.05715
       -0.06444
       -0.07161
       -0.09464
       -0.07759
       -0.08759
       -0.09671
       -0.04698
       -0.06323
       -0.11656
       -0.08239
       -0.07952
       -0.06415
       -0.15878
       -0.07744
       -0.08257
       -0.09493
       -0.08574
       -0.05474
       -0.09456
       -0.06867
       -0.07930
       -0.09009
       -0.05504
       -0.08838
       -0.07217
       -0.10634
       -0.10808
       -0.09292
       -0.07417
       -0.05682
       -0.09096
       -0.11308
       -0.05565
       -0.11266
       -0.09507
       -0.07297
       -0.06981
       -0.06663
       -0.07408
       -0.05728
       -0.08490
       -0.09854
       -0.09206
       -0.07188
       -0.06145
       -0.06391
       -0.08538
       -0.07987
       -0.09177
       -0.11105
       -0.07879
       -0.06911
       -0.06465
       -0.09315
       -0.05773
       -0.09231
       -0.11912
       -0.11042
       -0.05823
       -0.07094
       -0.07902
       -0.07239
       -0.08370
       -0.07051
       -0.12126
       -0.10428
       -0.07391
       -0.05816
       -0.11340
       -0.08678
       -0.08386
       -0.09684
       -0.06991
       -0.07557
       -0.07177
       -0.08828
       -0.09622
       -0.08392
       -0.08097
       -0.10958
       -0.05800
       -0.07654
       -0.07712
       -0.06658
       -0.07388
       -0.08687
       -0.06771
       -0.11076
       -0.07998
       -0.09439
       -0.03159
       -0.05458
       -0.09357
       -0.09526
       -0.12953
       -0.05560
       -0.09389
       -0.08870
       -0.06893
       -0.07850
       -0.04444
       -0.05009
       -0.08440
       -0.04812
       -0.01872
       -0.08563
       -0.03370
       -0.09534
       -0.05493
       -0.13274
       -0.07310
       -0.09150
       -0.05223
       -0.05549
       -0.09454
       -0.08644
       -0.04224
       -0.06113
       -0.07678
       -0.09007
       -0.10691
       -0.05621
       -0.06329
       -0.08068
       -0.08367
       -0.10537
       -0.03435
       -0.09974
       -0.08081
       -0.08237
       -0.09642
       -0.04757
       -0.04590
       -0.09753
       -0.05915
       -0.09133
       -0.08201
       -0.05266
       -0.07934
       -0.06069
       -0.08577
       -0.07709
       -0.04071
       -0.04778
       -0.06561
       -0.07438
       -0.10038
       -0.09039
       -0.07823
       -0.03832
       -0.08451
       -0.09969
       -0.09710
       -0.09910
       -0.09039
       -0.06152
       -0.06294
       -0.05285
       -0.09013
       -0.06335
       -0.08755
       -0.06462
       -0.07311
       -0.03738
       -0.09783
       -0.09008
       -0.06839
       -0.05355
       -0.14565
       -0.08967
       -0.07729
       -0.07350
       -0.15466
       -0.07937
       -0.10162
       -0.12161
       -0.05934
       -0.08021
       -0.09377
       -0.07412
       -0.09111
       -0.07532
       -0.08061
       -0.06987
       -0.07538
       -0.06598
       -0.08759
       -0.07618
       -0.06294
       -0.08396
       -0.11183
       -0.12318
       -0.07665
       -0.10159
       -0.11143
       -0.07075
       -0.10364
       -0.09490
       -0.09147
       -0.10224
       -0.09117
       -0.11029
       -0.09166
       -0.03631
       -0.07696
       -0.06208
       -0.07137
       -0.07953
       -0.11549
       -0.11735
       -0.07363
       -0.08056
       -0.06844
       -0.08328
       -0.07189
       -0.06002
       -0.09462
       -0.06801
       -0.05701
       -0.06290
       -0.05713
       -0.04536
       -0.06470
       -0.07833
       -0.10021
       -0.10298
       -0.05261
       -0.07263
       -0.10594
       -0.09529
       -0.08968
       -0.08331
       -0.05734
       -0.06352
       -0.08082
       -0.10127
       -0.04594
       -0.08789
       -0.06997
       -0.11920
       -0.08903
       -0.03348
       -0.06340
       -0.09530
       -0.07906
       -0.09878
       -0.08045
       -0.08247
       -0.08004
       -0.10275
       -0.03443
       -0.03021
       -0.08316
       -0.05846
       -0.10213
       -0.05153
       -0.09719
       -0.09727
       -0.07376
       -0.07527
       -0.05987
       -0.05735
       -0.07832
       -0.10504
       -0.04980
       -0.07675
       -0.05637
       -0.06840
       -0.07102
       -0.12578
       -0.08551
       -0.11082
       -0.09670
       -0.07175
       -0.06841
       -0.05878
       -0.06835
       -0.08228
       -0.04522
       -0.07575
       -0.09331
       -0.07326
       -0.09685
       -0.05635
       -0.07475
       -0.10024
       -0.05037
       -0.07967
       -0.06325
       -0.09981
       -0.09395
       -0.07134
       -0.09384
       -0.08620
       -0.07909
       -0.07973
       -0.06374
       -0.05862
       -0.09109
       -0.05520
       -0.07925
       -0.11230
       -0.06470
       -0.05499
       -0.09630
       -0.06416
       -0.09080
       -0.07185
       -0.09824
       -0.04575
       -0.11641
       -0.12439
       -0.11418
       -0.08848
       -0.08302
       -0.09175
       -0.09368
       -0.06241
       -0.11767
       -0.06086
       -0.06420
       -0.08478
       -0.07841
       -0.06476
       -0.11650
       -0.08743
       -0.05244
       -0.08370
       -0.13828
       -0.06043
       -0.09626
       -0.07059
       -0.14721
       -0.07149
       -0.10984
       -0.06265
       -0.05290
       -0.05924
       -0.08058
       -0.07649
       -0.07224
       -0.07993
       -0.07576
       -0.08026
       -0.08677
       -0.03446
       -0.07070
       -0.10665
       -0.06088
       -0.06930
       -0.09099
       -0.12449
       -0.04757
       -0.08286
       -0.09367
       -0.10722
       -0.09047
       -0.09651
       -0.10062
       -0.05984
       -0.07928
       -0.09278
       -0.05323
       -0.05980
       -0.08630
       -0.03664
       -0.08296
       -0.05733
       -0.10897
       -0.09711
       -0.09306
       -0.10345
       -0.08112
       -0.06934
       -0.07632
       -0.05317
       -0.09653
       -0.07427
       -0.05351
       -0.06768
       -0.03714
       -0.09722
       -0.08693
       -0.04459
       -0.08325
       -0.11116
       -0.06354
       -0.07913
       -0.10951
       -0.08421
       -0.09203
       -0.10467
       -0.07119
       -0.08508
       -0.08108
       -0.10123
       -0.03017
       -0.08644
       -0.06346
       -0.09118
       -0.07954
       -0.07478
       -0.03160
       -0.09984
       -0.08540
       -0.11171
       -0.07306
       -0.12176
       -0.08584
       -0.08664
       -0.07684
       -0.05627
       -0.07671
       -0.08571
       -0.13924
       -0.07938
       -0.11435
       -0.09453
       -0.05748
       -0.08723
       -0.06191
       -0.04924
       -0.08156
       -0.09607
       -0.06796
       -0.07832
       -0.05816
       -0.06265
       -0.06091
       -0.11288
       -0.06350
       -0.07810
       -0.07508
       -0.08603
       -0.15088
       -0.09473
       -0.04543
       -0.10257
       -0.06800
       -0.05491
       -0.10734
       -0.08106
       -0.10397
       -0.05181
       -0.05178
       -0.10702
       -0.05698
       -0.10352
       -0.06177
       -0.08128
       -0.11104
       -0.07451
       -0.07693
       -0.08309
       -0.05764
       -0.08309
       -0.08987
       -0.05372
       -0.07244
       -0.06750
       -0.04619
       -0.06967
       -0.08685
       -0.09277
       -0.08136
       -0.05979
       -0.08691
       -0.11533
       -0.09928
       -0.07872
       -0.09494
       -0.10950
       -0.10284
       -0.09794
       -0.07135
       -0.09255
       -0.09767
       -0.07241
       -0.10517
       -0.10383
       -0.12360
       -0.05325
       -0.09403
       -0.08390
       -0.10731
       -0.06926
       -0.06817
       -0.11730
       -0.15277
       -0.10468
       -0.10914
       -0.06691
       -0.16293
       -0.07062
       -0.11517
       -0.07901
       -0.08378
       -0.06036
       -0.07840
       -0.06336
       -0.08427
       -0.07385
       -0.07565
       -0.06327
       -0.08862
       -0.08031
       -0.06106
       -0.09194
       -0.10092
       -0.09675
       -0.11800
       -0.08641
       -0.04791
       -0.04377
       -0.07974
       -0.05652
       -0.05462
       -0.08399
       -0.08348
       -0.08460
       -0.07846
       -0.10861
       -0.05858
       -0.03267
       -0.07818
       -0.09554
       -0.10655
       -0.05446
       -0.09952
       -0.08657
       -0.09006
       -0.08147
       -0.07540
       -0.10044
       -0.10360
       -0.04172
       -0.11526
       -0.07447
       -0.06258
       -0.09853
       -0.07758
       -0.07746
       -0.10675
       -0.09481
       -0.10255
       -0.08614
       -0.12773
       -0.05598
       -0.12997
       -0.06855
       -0.09252
       -0.11721
       -0.07885
       -0.10229
       -0.06162
       -0.08103
       -0.08540
       -0.10266
       -0.08755
       -0.10991
       -0.07438
       -0.06462
       -0.04738
       -0.08692
       -0.07074
       -0.05975
       -0.08598
       -0.10797
       -0.07773
       -0.09230
       -0.07786
       -0.05784
       -0.05692
       -0.08673
       -0.14078
       -0.07256
       -0.10152
       -0.10612
       -0.06228
       -0.10958
       -0.10126
       -0.08338
       -0.10595
       -0.09035
       -0.05571
       -0.07560
       -0.07219
       -0.08747
       -0.08440
       -0.11089
       -0.05318
       -0.08220
       -0.09967
       -0.09244
       -0.12335
       -0.11510
       -0.03905
       -0.08054
       -0.04338
       -0.08995
       -0.09471
       -0.05777
       -0.06103
       -0.09703
       -0.03960
       -0.11484
       -0.06227
       -0.08867
       -0.05251
       -0.07405
       -0.06500
       -0.04921
       -0.08162
       -0.08850
       -0.12220
       -0.10406
       -0.05881
       -0.04383
       -0.10912
       -0.06441
       -0.08526
       -0.07241
       -0.08110
       -0.08302
       -0.10174
       -0.06625
       -0.08145
       -0.11577
       -0.09762
       -0.07695
       -0.09889
       -0.09464
       -0.11210
       -0.11897
       -0.09938
       -0.11518
       -0.07349
       -0.06350
       -0.12226
       -0.10934
       -0.11707
       -0.08996
       -0.09253
       -0.08933
       -0.06696
       -0.10878
       -0.07359
       -0.06883
       -0.15653
       -0.10558
       -0.07764
       -0.06046
       -0.15507
       -0.08192
       -0.08216
       -0.06309
       -0.06273
       -0.05632
       -0.08150
       -0.07188
       -0.06327
       -0.09345
       -0.06419
       -0.07462
       -0.07088
       -0.07562
       -0.07248
       -0.09270
       -0.08384
       -0.04654
       -0.11063
       -0.08536
       -0.05977
       -0.07400
       -0.08469
       -0.13034
       -0.09270
       -0.07257
       -0.08782
       -0.06702
       -0.06082
       -0.08607
       -0.02666
       -0.07475
       -0.06044
       -0.08618
       -0.11545
       -0.09337
       -0.08609
       -0.10849
       -0.11325
       -0.08977
       -0.09069
       -0.08873
       -0.08109
       -0.09565
       -0.12414
       -0.08296
       -0.07478
       -0.10013
       -0.06204
       -0.10616
       -0.08177
       -0.08975
       -0.12689
       -0.08234
       -0.08087
       -0.08591
       -0.15585
       -0.06348
       -0.09141
       -0.11638
       -0.07064
       -0.12606
       -0.09491
       -0.08749
       -0.06788
       -0.09720
       -0.05214
       -0.09292
       -0.08963
       -0.06121
       -0.06239
       -0.07353
       -0.11674
       -0.11629
       -0.09483
       -0.11157
       -0.06822
       -0.06575
       -0.06895
       -0.06047
       -0.04905
       -0.05141
       -0.13591
       -0.08318
       -0.08494
       -0.10686
       -0.09054
       -0.07486
       -0.08789
       -0.06458
       -0.08412
       -0.10207
       -0.05934
       -0.09272
       -0.07058
       -0.06591
       -0.06049
       -0.11531
       -0.08482
       -0.12167
       -0.14859
       -0.07189
       -0.07210
       -0.10198
       -0.08338
       -0.06662
       -0.08268
       -0.06977
       -0.11995
       -0.03406
       -0.08654
       -0.10772
       -0.07951
       -0.11114
       -0.06940
       -0.11912
       -0.10098
       -0.11387
       -0.07786
       -0.05701
       -0.10970
       -0.08883
       -0.09401
       -0.11530
       -0.07910
       -0.07440
       -0.08708
       -0.09239
       -0.07363
       -0.05079
       -0.06503
       -0.07667
       -0.08228
       -0.06045
       -0.10543
       -0.07484
       -0.07869
       -0.09020
       -0.11268
       -0.05425
       -0.10560
       -0.09550
       -0.10073
       -0.09766
       -0.08211
       -0.09554
       -0.09607
       -0.09778
       -0.09305
       -0.09348
       -0.10269
       -0.10991
       -0.08130
       -0.08346
       -0.05178
       -0.07302
       -0.13095
       -0.10196
       -0.07774
       -0.03244
       -0.18305
       -0.08861
       -0.05778
       -0.06596
       -0.06739
       -0.07587
       -0.10310
       -0.09584
       -0.10313
       -0.09121
       -0.06182
       -0.05345
       -0.09767
       -0.06174
       -0.07662
       -0.12139
       -0.10116
       -0.05390
       -0.06972
       -0.10715
       -0.05295
       -0.11800
       -0.08235
       -0.08130
       -0.10113
       -0.08720
       -0.09427
       -0.06994
       -0.07198
       -0.08712
       -0.06039
       -0.09324
       -0.07716
       -0.07838
       -0.09591
       -0.09308
       -0.09346
       -0.12455
       -0.08303
       -0.06898
       -0.09117
       -0.09548
       -0.10395
       -0.06734
       -0.07700
       -0.08385
       -0.08663
       -0.07281
       -0.03068
       -0.07661
       -0.12433
       -0.09526
       -0.11354
       -0.07016
       -0.11128
       -0.09227
       -0.13569
       -0.07563
       -0.08257
       -0.09649
       -0.04737
       -0.07518
       -0.09446
       -0.08859
       -0.04781
       -0.08451
       -0.06859
       -0.06871
       -0.06668
       -0.08392
       -0.05758
       -0.09845
       -0.10967
       -0.08948
       -0.09298
       -0.07188
       -0.10640
       -0.06281
       -0.07324
       -0.07447
       -0.04732
       -0.07248
       -0.11423
       -0.06886
       -0.10558
       -0.09690
       -0.05043
       -0.08560
       -0.06169
       -0.04922
       -0.08704
       -0.04666
       -0.10203
       -0.05551
       -0.07062
       -0.04959
       -0.06933
       -0.12227
       -0.06365
       -0.11978
       -0.11500
       -0.08139
       -0.08114
       -0.08416
       -0.08620
       -0.07433
       -0.05319
       -0.09126
       -0.08049
       -0.06131
       -0.09355
       -0.08563
       -0.08407
       -0.11258
       -0.08974
       -0.08886
       -0.06608
       -0.09098
       -0.08894
       -0.08561
       -0.08841
       -0.09565
       -0.08111
       -0.11855
       -0.05954
       -0.06100
       -0.07069
       -0.07228
       -0.08317
       -0.08661
       -0.07443
       -0.10195
       -0.08252
       -0.05375
       -0.10004
       -0.07515
       -0.09855
       -0.06907
       -0.10988
       -0.06634
       -0.07065
       -0.11782
       -0.08530
       -0.12338
       -0.09478
       -0.09866
       -0.16587
       -0.11212
       -0.11517
       -0.09810
       -0.08542
       -0.08917
       -0.11290
       -0.10561
       -0.07534
       -0.07606
       -0.17021
       -0.09621
       -0.10235
       -0.08679
       -0.18714
       -0.08417
       -0.03853
       -0.06165
       -0.08456
       -0.09832
       -0.07366
       -0.07918
       -0.05439
       -0.08789
       -0.06589
       -0.07895
       -0.06387
       -0.11364
       -0.05552
       -0.09256
       -0.11036
       -0.07448
       -0.10684
       -0.09745
       -0.06421
       -0.12256
       -0.09737
       -0.08284
       -0.06419
       -0.07091
       -0.12892
       -0.09332
       -0.06855
       -0.09145
       -0.09038
       -0.09768
       -0.10222
       -0.07520
       -0.05880
       -0.13118
       -0.08164
       -0.10005
       -0.09523
       -0.11317
       -0.07722
       -0.06645
       -0.11023
       -0.05711
       -0.07313
       -0.09689
       -0.08665
       -0.06255
       -0.04581
       -0.09486
       -0.09009
       -0.07851
       -0.11398
       -0.05142
       -0.09049
       -0.08843
       -0.12530
       -0.09141
       -0.09135
       -0.11913
       -0.05409
       -0.08506
       -0.08781
       -0.08674
       -0.06416
       -0.09297
       -0.06547
       -0.08985
       -0.08630
       -0.07674
       -0.04966
       -0.07276
       -0.12558
       -0.05337
       -0.11513
       -0.09991
       -0.06220
       -0.05533
       -0.08948
       -0.04893
       -0.08179
       -0.08604
       -0.08741
       -0.08840
       -0.08166
       -0.11346
       -0.06305
       -0.07647
       -0.09763
       -0.05015
       -0.07727
       -0.08207
       -0.09835
       -0.09929
       -0.05547
       -0.07542
       -0.05768
       -0.13747
       -0.04980
       -0.12647
       -0.11569
       -0.04543
       -0.08439
       -0.05162
       -0.04754
       -0.06211
       -0.07744
       -0.07935
       -0.09538
       -0.06110
       -0.08966
       -0.09134
       -0.05569
       -0.12134
       -0.08817
       -0.07659
       -0.09324
       -0.11207
       -0.09195
       -0.09463
       -0.07482
       -0.08658
       -0.10063
       -0.12315
       -0.05587
       -0.09066
       -0.06880
       -0.07856
       -0.07346
       -0.07744
       -0.03191
       -0.07426
       -0.11163
       -0.07588
       -0.10428
       -0.11071
       -0.10604
       -0.05949
       -0.08737
       -0.08478
       -0.11537
       -0.08118
       -0.08759
       -0.12072
       -0.05874
       -0.07728
       -0.10675
       -0.07125
       -0.12034
       -0.09540
       -0.04583
       -0.05830
       -0.11518
       -0.07649
       -0.04579
       -0.07331
       -0.13414
       -0.07671
       -0.11062
       -0.05701
       -0.20316
       -0.06388
       -0.08580
       -0.08045
       -0.08146
       -0.08103
       -0.07778
       -0.09181
       -0.10017
       -0.11423
       -0.09682
       -0.09151
       -0.06614
       -0.11247
       -0.13004
       -0.06655
       -0.08378
       -0.06217
       -0.09131
       -0.12303
       -0.07831
       -0.07871
       -0.09175
       -0.07631
       -0.06694
       -0.05584
       -0.11191
       -0.08034
       -0.06277
       -0.09949
       -0.08257
       -0.08117
       -0.08036
       -0.08324
       -0.08166
       -0.10342
       -0.09621
       -0.08864
       -0.08877
       -0.06970
       -0.07611
       -0.07485
       -0.07684
       -0.06601
       -0.07796
       -0.10241
       -0.06357
       -0.08224
       -0.03930
       -0.09146
       -0.10967
       -0.05970
       -0.11144
       -0.07395
       -0.10180
       -0.05448
       -0.10264
       -0.08372
       -0.11044
       -0.12249
       -0.07245
       -0.08335
       -0.06800
       -0.09506
       -0.06545
       -0.09316
       -0.05013
       -0.08479
       -0.05677
       -0.07750
       -0.08085
       -0.10794
       -0.10556
       -0.10522
       -0.09105
       -0.10498
       -0.08309
       -0.09272
       -0.08747
       -0.09854
       -0.06038
       -0.08887
       -0.16358
       -0.07192
       -0.08066
       -0.08920
       -0.04804
       -0.08685
       -0.06175
       -0.10141
       -0.08965
       -0.12311
       -0.09473
       -0.13140
       -0.04461
       -0.06886
       -0.07542
       -0.13929
       -0.06000
       -0.12754
       -0.08641
       -0.04410
       -0.09235
       -0.07024
       -0.07303
       -0.06267
       -0.08703
       -0.06186
       -0.15385
       -0.06237
       -0.10090
       -0.10567
       -0.05329
       -0.11434
       -0.11028
       -0.09792
       -0.11008
       -0.08984
       -0.12688
       -0.07085
       -0.07751
       -0.09385
       -0.10218
       -0.11578
       -0.07507
       -0.07327
       -0.06000
       -0.08969
       -0.09306
       -0.07250
       -0.03044
       -0.08401
       -0.08148
       -0.12594
       -0.09627
       -0.12446
       -0.11260
       -0.07279
       -0.10572
       -0.06122
       -0.12054
       -0.08274
       -0.12175
       -0.10341
       -0.07096
       -0.08712
       -0.09405
       -0.08351
       -0.09090
       -0.08837
       -0.10965
       -0.06039
       -0.09977
       -0.09707
       -0.07814
       -0.09513
       -0.12245
       -0.06788
       -0.09664
       -0.09400
       -0.17651
       -0.08045
       -0.07888
       -0.10817
       -0.09885
       -0.06067
       -0.06446
       -0.08025
       -0.07244
       -0.09024
       -0.06622
       -0.08838
       -0.09400
       -0.09807
       -0.10389
       -0.06934
       -0.10743
       -0.04740
       -0.09014
       -0.11775
       -0.10951
       -0.07481
       -0.05161
       -0.07964
       -0.10184
       -0.06566
       -0.07761
       -0.06537
       -0.07426
       -0.10948
       -0.09596
       -0.10329
       -0.06857
       -0.08854
       -0.11078
       -0.11587
       -0.09872
       -0.08080
       -0.07131
       -0.08680
       -0.07948
       -0.09844
       -0.10869
       -0.06719
       -0.08434
       -0.06049
       -0.05710
       -0.07566
       -0.07289
       -0.07188
       -0.08544
       -0.06042
       -0.07646
       -0.08625
       -0.09882
       -0.08225
       -0.13553
       -0.06141
       -0.10538
       -0.10335
       -0.06099
       -0.09475
       -0.06685
       -0.09366
       -0.05369
       -0.08592
       -0.08111
       -0.08710
       -0.06315
       -0.06155
       -0.08852
       -0.12448
       -0.11273
       -0.09188
       -0.07229
       -0.09182
       -0.11076
       -0.05367
       -0.07606
       -0.09355
       -0.11512
       -0.09944
       -0.14005
       -0.07893
       -0.07593
       -0.12492
       -0.05047
       -0.07972
       -0.11254
       -0.12101
       -0.08212
       -0.14552
       -0.05891
       -0.09926
       -0.05730
       -0.07452
       -0.08683
       -0.14380
       -0.10092
       -0.09992
       -0.07426
       -0.08011
       -0.06857
       -0.05948
       -0.11397
       -0.09848
       -0.05174
       -0.08341
       -0.10646
       -0.09090
       -0.08898
       -0.10481
       -0.05488
       -0.10088
       -0.07698
       -0.10558
       -0.13645
       -0.05985
       -0.09835
       -0.06557
       -0.09714
       -0.07879
       -0.08949
       -0.10739
       -0.07693
       -0.11259
       -0.06241
       -0.10672
       -0.08003
       -0.11815
       -0.06540
       -0.10250
       -0.10752
       -0.09769
       -0.07371
       -0.09023
       -0.07761
       -0.05158
       -0.09745
       -0.04987
       -0.09819
       -0.11296
       -0.11841
       -0.06693
       -0.08669
       -0.04738
       -0.11415
       -0.08099
       -0.12403
       -0.08897
       -0.08572
       -0.08177
       -0.09904
       -0.09704
       -0.06050
       -0.10459
       -0.09889
       -0.07735
       -0.09964
       -0.09637
       -0.19137
       -0.09814
       -0.07526
       -0.09535
       -0.09356
       -0.02935
       -0.06902
       -0.04966
       -0.05909
       -0.09567
       -0.06318
       -0.08241
       -0.09079
       -0.07843
       -0.10404
       -0.11204
       -0.10160
       -0.06361
       -0.07411
       -0.09243
       -0.08437
       -0.07537
       -0.09518
       -0.05176
       -0.09218
       -0.06410
       -0.12544
       -0.09279
       -0.09237
       -0.11004
       -0.07648
       -0.08824
       -0.10876
       -0.09298
       -0.09533
       -0.08739
       -0.08682
       -0.11152
       -0.03896
       -0.10119
       -0.08966
       -0.10129
       -0.11095
       -0.07593
       -0.09870
       -0.07425
       -0.06928
       -0.10373
       -0.08076
       -0.09812
       -0.09881
       -0.08891
       -0.08214
       -0.10806
       -0.06904
       -0.07990
       -0.12984
       -0.10264
       -0.14716
       -0.11869
       -0.05381
       -0.09860
       -0.06635
       -0.09862
       -0.04655
       -0.09332
       -0.10145
       -0.08853
       -0.09266
       -0.08854
       -0.09209
       -0.12822
       -0.10679
       -0.10257
       -0.06698
       -0.12771
       -0.11454
       -0.08865
       -0.05619
       -0.11374
       -0.10734
       -0.09379
       -0.14370
       -0.11148
       -0.06304
       -0.08078
       -0.08161
       -0.09752
       -0.08480
       -0.09997
       -0.09507
       -0.12063
       -0.08378
       -0.11621
       -0.06115
       -0.07658
       -0.06733
       -0.14743
       -0.10965
       -0.09652
       -0.10591
       -0.11079
       -0.07538
       -0.07020
       -0.06037
       -0.07719
       -0.08294
       -0.05947
       -0.11242
       -0.07313
       -0.10413
       -0.12374
       -0.08858
       -0.13653
       -0.07291
       -0.14132
       -0.11562
       -0.10689
       -0.06685
       -0.06925
       -0.07571
       -0.09681
       -0.12262
       -0.14975
       -0.05691
       -0.08874
       -0.11547
       -0.07691
       -0.08659
       -0.05484
       -0.05744
       -0.07812
       -0.11934
       -0.08346
       -0.10780
       -0.07583
       -0.05329
       -0.07060
       -0.12534
       -0.05746
       -0.11156
       -0.07259
       -0.12851
       -0.07301
       -0.08699
       -0.05990
       -0.11236
       -0.07244
       -0.09894
       -0.10617
       -0.07195
       -0.09519
       -0.11403
       -0.06992
       -0.09198
       -0.08824
       -0.12531
       -0.07528
       -0.07025
       -0.09898
       -0.21238
       -0.07246
       -0.11828
       -0.06642
       -0.10217
       -0.11444
       -0.08210
       -0.04577
       -0.08831
       -0.10869
       -0.06395
       -0.07291
       -0.09014
       -0.07856
       -0.08977
       -0.08634
       -0.08609
       -0.08106
       -0.08669
       -0.11570
       -0.06690
       -0.09732
       -0.07889
       -0.07533
       -0.08830
       -0.05323
       -0.08216
       -0.10181
       -0.09755
       -0.07655
       -0.05585
       -0.07011
       -0.11669
       -0.09572
       -0.10347
       -0.05967
       -0.10071
       -0.11424
       -0.09126
       -0.11306
       -0.11908
       -0.11061
       -0.09789
       -0.09648
       -0.06079
       -0.06666
       -0.08702
       -0.12007
       -0.06481
       -0.11328
       -0.08778
       -0.08335
       -0.09856
       -0.11181
       -0.06610
       -0.08137
       -0.11059
       -0.10307
       -0.09379
       -0.09982
       -0.06253
       -0.13362
       -0.06883
       -0.10156
       -0.08234
       -0.09552
       -0.12168
       -0.07483
       -0.06508
       -0.07944
       -0.09247
       -0.08794
       -0.06765
       -0.11877
       -0.10739
       -0.11999
       -0.10664
       -0.10503
       -0.08311
       -0.08348
       -0.07312
       -0.07874
       -0.10452
       -0.08629
       -0.09143
       -0.09464
       -0.06767
       -0.10187
       -0.03214
       -0.08835
       -0.09200
       -0.10696
       -0.08147
       -0.07826
       -0.08961
       -0.07262
       -0.06244
       -0.13246
       -0.10389
       -0.10569
       -0.08614
       -0.08863
       -0.07358
       -0.04541
       -0.06914
       -0.05870
       -0.10785
       -0.09351
       -0.06990
       -0.09407
       -0.08903
       -0.08118
       -0.10616
       -0.12867
       -0.10783
       -0.14173
       -0.09513
       -0.07878
       -0.06722
       -0.11275
       -0.06285
       -0.09772
       -0.06679
       -0.09689
       -0.10531
       -0.06157
       -0.06468
       -0.07691
       -0.09227
       -0.07849
       -0.05893
       -0.09568
       -0.10100
       -0.06378
       -0.12637
       -0.08282
       -0.07669
       -0.05645
       -0.11012
       -0.07592
       -0.09389
       -0.10553
       -0.07891
       -0.08119
       -0.10328
       -0.12152
       -0.14214
       -0.10180
       -0.11514
       -0.09359
       -0.08134
       -0.09448
       -0.11130
       -0.06832
       -0.10285
       -0.07217
       -0.14064
       -0.11443
       -0.06396
       -0.08870
       -0.20346
       -0.08262
       -0.09124
       -0.06453
       -0.11208
       -0.08000
       -0.09740
       -0.06948
       -0.08218
       -0.10662
       -0.07877
       -0.09029
       -0.07697
       -0.06283
       -0.09524
       -0.08318
       -0.07207
       -0.07360
       -0.10271
       -0.10679
       -0.09406
       -0.08615
       -0.08414
       -0.07191
       -0.10553
       -0.11014
       -0.07623
       -0.06938
       -0.10713
       -0.09330
       -0.07876
       -0.06612
       -0.09030
       -0.05669
       -0.10357
       -0.06597
       -0.10601
       -0.08160
       -0.12145
       -0.10595
       -0.10615
       -0.08361
       -0.07034
       -0.06081
       -0.07141
       -0.07796
       -0.08742
       -0.07340
       -0.06672
       -0.09150
       -0.10066
       -0.09732
       -0.07344
       -0.11690
       -0.06750
       -0.07865
       -0.12678
       -0.10523
       -0.09692
       -0.09692
       -0.08444
       -0.11257
       -0.09001
       -0.11555
       -0.09347
       -0.13506
       -0.08854
       -0.07782
       -0.10233
       -0.08563
       -0.09179
       -0.10490
       -0.07832
       -0.10170
       -0.11538
       -0.15480
       -0.10955
       -0.10544
       -0.06705
       -0.07251
       -0.09815
       -0.07145
       -0.18320
       -0.08137
       -0.09362
       -0.10945
       -0.07402
       -0.06779
       -0.07101
       -0.08606
       -0.11903
       -0.11991
       -0.06185
       -0.09346
       -0.06373
       -0.08580
       -0.10525
       -0.11103
       -0.08447
       -0.15233
       -0.08775
       -0.11153
       -0.03117
       -0.08181
       -0.07327
       -0.08227
       -0.10788
       -0.08735
       -0.09167
       -0.12960
       -0.08868
       -0.12009
       -0.09036
       -0.10955
       -0.12518
       -0.10665
       -0.12444
       -0.07896
       -0.06376
       -0.08610
       -0.08855
       -0.11392
       -0.08268
       -0.12067
       -0.11161
       -0.08462
       -0.11555
       -0.09935
       -0.09328
       -0.08305
       -0.07997
       -0.08834
       -0.12440
       -0.07836
       -0.13075
       -0.10360
       -0.08291
       -0.07692
       -0.09105
       -0.08061
       -0.10887
       -0.11996
       -0.04674
       -0.09114
       -0.10156
       -0.09278
       -0.10337
       -0.09537
       -0.11338
       -0.08693
       -0.13781
       -0.09425
       -0.13098
       -0.08543
       -0.12083
       -0.09862
       -0.13478
       -0.09380
       -0.09477
       -0.08781
       -0.17767
       -0.07939
       -0.11678
       -0.06509
       -0.11160
       -0.10389
       -0.09511
       -0.09511
       -0.08379
       -0.11253
       -0.09900
       -0.07035
       -0.08159
       -0.10813
       -0.14203
       -0.08184
       -0.04635
       -0.08825
       -0.10917
       -0.14816
       -0.09639
       -0.10222
       -0.09370
       -0.04935
       -0.07275
       -0.09855
       -0.09168
       -0.04515
       -0.08652
       -0.08869
       -0.07031
       -0.06392
       -0.09299
       -0.10367
       -0.09344
       -0.10725
       -0.08174
       -0.11590
       -0.10753
       -0.09847
       -0.06707
       -0.11099
       -0.07536
       -0.10121
       -0.10156
       -0.07956
       -0.10698
       -0.07266
       -0.06341
       -0.10133
       -0.10200
       -0.09541
       -0.09261
       -0.10887
       -0.09801
       -0.07436
       -0.07908
       -0.10452
       -0.09603
       -0.11184
       -0.09555
       -0.09679
       -0.05233
       -0.12038
       -0.06903
       -0.11843
       -0.05502
       -0.11720
       -0.09357
       -0.08213
       -0.07888
       -0.10220
       -0.09162
       -0.03623
       -0.10424
       -0.14674
       -0.08699
       -0.07920
       -0.08688
       -0.08611
       -0.08917
       -0.08124
       -0.15250
       -0.11472
       -0.06219
       -0.11435
       -0.08906
       -0.09909
       -0.07422
       -0.04398
       -0.10212
       -0.08115
       -0.09100
       -0.08031
       -0.07947
       -0.07829
       -0.09400
       -0.10298
       -0.09246
       -0.09076
       -0.09994
       -0.11666
       -0.09133
       -0.07210
       -0.06512
       -0.11578
       -0.10713
       -0.08576
       -0.06216
       -0.12636
       -0.09872
       -0.12109
       -0.09334
       -0.10379
       -0.09611
       -0.11201
       -0.08500
       -0.06156
       -0.07076
       -0.07847
       -0.10088
       -0.08320
       -0.10690
       -0.12624
       -0.08046
       -0.10560
       -0.07585
       -0.07097
       -0.09315
       -0.05455
       -0.08763
       -0.12363
       -0.11262
       -0.08050
       -0.13734
       -0.11412
       -0.08216
       -0.07317
       -0.06962
       -0.09866
       -0.10642
       -0.12821
       -0.06057
       -0.11750
       -0.09031
       -0.04850
       -0.11158
       -0.12550
       -0.07088
       -0.09894
       -0.14004
       -0.08502
       -0.12492
       -0.06753
       -0.11718
       -0.10244
       -0.13449
       -0.10119
       -0.08400
       -0.10087
       -0.18711
       -0.08632
       -0.06458
       -0.09408
       -0.11872
       -0.06955
       -0.08807
       -0.08921
       -0.12347
       -0.10912
       -0.09989
       -0.05259
       -0.10806
       -0.08571
       -0.15318
       -0.10893
       -0.07625
       -0.10453
       -0.11793
       -0.11036
       -0.08445
       -0.09483
       -0.10175
       -0.04809
       -0.07669
       -0.09649
       -0.10404
       -0.07063
       -0.12308
       -0.10608
       -0.12057
       -0.10133
       -0.08689
       -0.07906
       -0.08784
       -0.10914
       -0.10618
       -0.11126
       -0.09827
       -0.11619
       -0.10662
       -0.11076
       -0.08175
       -0.11051
       -0.08629
       -0.05628
       -0.10232
       -0.10675
       -0.08482
       -0.08963
       -0.11919
       -0.13416
       -0.07474
       -0.09156
       -0.07730
       -0.10090
       -0.11890
       -0.08888
       -0.10069
       -0.09395
       -0.07824
       -0.09135
       -0.08369
       -0.13455
       -0.08447
       -0.11521
       -0.05763
       -0.09477
       -0.07987
       -0.06948
       -0.08974
       -0.11258
       -0.08012
       -0.11230
       -0.06517
       -0.13802
       -0.10186
       -0.09811
       -0.08918
       -0.10650
       -0.08196
       -0.09273
       -0.17105
       -0.11482
       -0.08170
       -0.07390
       -0.10995
       -0.10082
       -0.08379
       -0.07290
       -0.10276
       -0.11013
       -0.11042
       -0.10300
       -0.06585
       -0.06577
       -0.07309
       -0.11745
       -0.07936
       -0.11952
       -0.11795
       -0.10331
       -0.10252
       -0.09976
       -0.09150
       -0.10764
       -0.11343
       -0.10805
       -0.11081
       -0.08251
       -0.08044
       -0.11167
       -0.09231
       -0.14609
       -0.11171
       -0.07408
       -0.10442
       -0.08485
       -0.08229
       -0.08374
       -0.11785
       -0.04623
       -0.10252
       -0.12435
       -0.07541
       -0.08335
       -0.07428
       -0.06488
       -0.09315
       -0.09883
       -0.08005
       -0.11808
       -0.11232
       -0.09597
       -0.11650
       -0.09818
       -0.09822
       -0.08869
       -0.09976
       -0.12964
       -0.11979
       -0.13275
       -0.10872
       -0.13173
       -0.10112
       -0.07784
       -0.10679
       -0.11467
       -0.09612
       -0.13244
       -0.12779
       -0.08528
       -0.08119
       -0.09777
       -0.08808
       -0.13174
       -0.18320
       -0.07989
       -0.08865
       -0.09182
       -0.18626
       -0.11653
       -0.11759
       -0.08595
       -0.10843
       -0.07461
       -0.10087
       -0.08070
       -0.09625
       -0.09679
       -0.11532
       -0.07896
       -0.10786
       -0.09606
       -0.12103
       -0.07276
       -0.13875
       -0.13424
       -0.11808
       -0.11331
       -0.11513
       -0.10462
       -0.11118
       -0.07012
       -0.04935
       -0.08999
       -0.10962
       -0.09632
       -0.08596
       -0.09724
       -0.09527
       -0.08738
       -0.06457
       -0.10473
       -0.08647
       -0.11988
       -0.11992
       -0.09431
       -0.09298
       -0.11242
       -0.07354
       -0.10826
       -0.08123
       -0.10770
       -0.08739
       -0.11641
       -0.10705
       -0.11206
       -0.06558
       -0.09568
       -0.09851
       -0.08184
       -0.08061
       -0.12034
       -0.10001
       -0.09408
       -0.09413
       -0.11270
       -0.11159
       -0.09988
       -0.10503
       -0.11843
       -0.06353
       -0.13564
       -0.07687
       -0.13612
       -0.07945
       -0.10652
       -0.08627
       -0.10605
       -0.09510
       -0.12436
       -0.07728
       -0.09410
       -0.10687
       -0.10836
       -0.08485
       -0.06846
       -0.12610
       -0.10483
       -0.08741
       -0.09448
       -0.13901
       -0.10814
       -0.08231
       -0.07900
       -0.11634
       -0.09215
       -0.06671
       -0.05464
       -0.10528
       -0.15225
       -0.03486
       -0.08884
       -0.09239
       -0.05950
       -0.08703
       -0.13113
       -0.07029
       -0.13530
       -0.13427
       -0.10915
       -0.10735
       -0.09100
       -0.11004
       -0.10631
       -0.07301
       -0.09296
       -0.10194
       -0.06000
       -0.10691
       -0.10814
       -0.07141
       -0.14317
       -0.12885
       -0.08266
       -0.09996
       -0.09623
       -0.05584
       -0.06958
       -0.08829
       -0.08936
       -0.08759
       -0.13656
       -0.06067
       -0.10557
       -0.08659
       -0.06106
       -0.05993
       -0.09387
       -0.07948
       -0.11824
       -0.10630
       -0.09526
       -0.11134
       -0.10378
       -0.10214
       -0.12044
       -0.13099
       -0.10472
       -0.11240
       -0.11427
       -0.07551
       -0.11796
       -0.12912
       -0.03436
       -0.08100
       -0.09539
       -0.12479
       -0.11576
       -0.08555
       -0.12009
       -0.07818
       -0.08628
       -0.09097
       -0.11567
       -0.20199
       -0.10398
       -0.11487
       -0.09095
       -0.19705
       -0.11517
       -0.13627
       -0.08850
       -0.06927
       -0.11085
       -0.10876
       -0.08458
       -0.13795
       -0.10138
       -0.09097
       -0.09386
       -0.10209
       -0.11011
       -0.14317
       -0.09893
       -0.10874
       -0.10258
       -0.11940
       -0.08486
       -0.08829
       -0.08062
       -0.10073
       -0.07572
       -0.07869
       -0.06732
       -0.09612
       -0.09774
       -0.05140
       -0.09614
       -0.10519
       -0.08911
       -0.09348
       -0.08192
       -0.10921
       -0.13124
       -0.08214
       -0.12222
       -0.09272
       -0.08437
       -0.09724
       -0.10356
       -0.12403
       -0.09116
       -0.10054
       -0.12457
       -0.11114
       -0.08728
       -0.08169
       -0.08392
       -0.11737
       -0.07853
       -0.10741
       -0.11717
       -0.08111
       -0.07891
       -0.10599
       -0.11989
       -0.12561
       -0.10561
       -0.13438
       -0.12934
       -0.06642
       -0.15964
       -0.04384
       -0.11209
       -0.05207
       -0.09871
       -0.08625
       -0.11831
       -0.11348
       -0.11546
       -0.12052
       -0.12500
       -0.11385
       -0.11896
       -0.14057
       -0.09443
       -0.08789
       -0.09695
       -0.09093
       -0.08456
       -0.13998
       -0.09610
       -0.09240
       -0.07754
       -0.13253
       -0.10583
       -0.07101
       -0.09075
       -0.09484
       -0.12991
       -0.06569
       -0.08812
       -0.10140
       -0.04324
       -0.08139
       -0.15279
       -0.04246
       -0.10659
       -0.10449
       -0.10725
       -0.07919
       -0.08332
       -0.13684
       -0.09937
       -0.08953
       -0.08883
       -0.10737
       -0.07849
       -0.10290
       -0.07843
       -0.07880
       -0.14466
       -0.11457
       -0.12624
       -0.11915
       -0.13304
       -0.06767
       -0.04181
       -0.09994
       -0.08583
       -0.08838
       -0.13840
       -0.09592
       -0.07763
       -0.07382
       -0.08149
       -0.11709
       -0.09085
       -0.06152
       -0.10352
       -0.09798
       -0.09008
       -0.11910
       -0.09349
       -0.07619
       -0.09855
       -0.11089
       -0.06307
       -0.15481
       -0.09390
       -0.10506
       -0.12125
       -0.14162
       -0.07345
       -0.12593
       -0.09746
       -0.11255
       -0.07112
       -0.09499
       -0.09603
       -0.10837
       -0.11901
       -0.10565
       -0.12079
       -0.19358
       -0.04891
       -0.07919
       -0.08272
       -0.20421
       -0.12772
       -0.11758
       -0.10886
       -0.07662
       -0.11286
       -0.13374
       -0.09810
       -0.10373
       -0.10745
       -0.08337
       -0.10366
       -0.10066
       -0.14064
       -0.13352
       -0.13362
       -0.08823
       -0.07203
       -0.11766
       -0.13918
       -0.06260
       -0.10118
       -0.13010
       -0.06140
       -0.09235
       -0.06389
       -0.08843
       -0.09427
       -0.12922
       -0.09384
       -0.08345
       -0.12121
       -0.07272
       -0.07705
       -0.10835
       -0.12054
       -0.10894
       -0.09041
       -0.11012
       -0.09666
       -0.09053
       -0.09916
       -0.12933
       -0.04621
       -0.10434
       -0.08436
       -0.06825
       -0.13089
       -0.08303
       -0.07081
       -0.10857
       -0.10785
       -0.10843
       -0.09489
       -0.11604
       -0.06983
       -0.12274
       -0.11445
       -0.14118
       -0.08863
       -0.13234
       -0.09038
       -0.09674
       -0.08210
       -0.07854
       -0.10423
       -0.07328
       -0.08901
       -0.10228
       -0.09361
       -0.11247
       -0.13305
       -0.11717
       -0.13007
       -0.11073
       -0.09674
       -0.13654
       -0.10087
       -0.06487
       -0.08054
       -0.13998
       -0.12853
       -0.12549
       -0.06930
       -0.08836
       -0.06822
       -0.10497
       -0.08703
       -0.11513
       -0.12768
       -0.09989
       -0.13399
       -0.08644
       -0.12905
       -0.09263
       -0.06930
       -0.11045
       -0.16040
       -0.11763
       -0.10323
       -0.08561
       -0.11627
       -0.11268
       -0.04742
       -0.08984
       -0.06543
       -0.09926
       -0.11658
       -0.10519
       -0.09885
       -0.11899
       -0.10678
       -0.06875
       -0.15166
       -0.07604
       -0.12713
       -0.10592
       -0.13661
       -0.08013
       -0.08327
       -0.12017
       -0.08960
       -0.09799
       -0.11532
       -0.07343
       -0.10198
       -0.08781
       -0.06492
       -0.09371
       -0.10752
       -0.07390
       -0.11507
       -0.07512
       -0.04555
       -0.13709
       -0.12081
       -0.04842
       -0.13071
       -0.09314
       -0.09134
       -0.15615
       -0.07581
       -0.10657
       -0.12175
       -0.11291
       -0.07773
       -0.12494
       -0.10252
       -0.08767
       -0.09200
       -0.13067
       -0.08632
       -0.12257
       -0.09820
       -0.11043
       -0.11362
       -0.16206
       -0.09452
       -0.11823
       -0.11083
       -0.21441
       -0.11734
       -0.11727
       -0.07773
       -0.10430
       -0.10550
       -0.12831
       -0.10790
       -0.10912
       -0.08929
       -0.07544
       -0.10517
       -0.09657
       -0.11924
       -0.10812
       -0.09852
       -0.08530
       -0.10509
       -0.12808
       -0.14197
       -0.06838
       -0.11216
       -0.11555
       -0.09749
       -0.11214
       -0.07322
       -0.09490
       -0.09353
       -0.10331
       -0.10523
       -0.09491
       -0.10642
       -0.06213
       -0.07625
       -0.11308
       -0.10796
       -0.08886
       -0.08143
       -0.07414
       -0.10417
       -0.07332
       -0.12108
       -0.12796
       -0.10069
       -0.09227
       -0.09638
       -0.08104
       -0.11698
       -0.09448
       -0.10521
       -0.11606
       -0.11691
       -0.14915
       -0.10085
       -0.14894
       -0.06662
       -0.08876
       -0.09559
       -0.09809
       -0.11062
       -0.10561
       -0.07897
       -0.07477
       -0.10767
       -0.11096
       -0.11113
       -0.11259
       -0.09557
       -0.09969
       -0.08320
       -0.08688
       -0.11546
       -0.11535
       -0.10389
       -0.13456
       -0.13287
       -0.13614
       -0.09760
       -0.06790
       -0.10299
       -0.10670
       -0.10032
       -0.11686
       -0.08588
       -0.09168
       -0.10209
       -0.10193
       -0.10287
       -0.08986
       -0.11841
       -0.10288
       -0.16023
       -0.05592
       -0.10278
       -0.10279
       -0.07219
       -0.09869
       -0.18994
       -0.09269
       -0.13329
       -0.07169
       -0.10081
       -0.09710
       -0.10619
       -0.07256
       -0.07675
       -0.12720
       -0.12322
       -0.11853
       -0.07722
       -0.09176
       -0.07973
       -0.10593
       -0.14030
       -0.10543
       -0.10962
       -0.09863
       -0.10835
       -0.08642
       -0.06925
       -0.11115
       -0.10421
       -0.12210
       -0.12677
       -0.10376
       -0.10763
       -0.12128
       -0.08645
       -0.08262
       -0.10594
       -0.08874
       -0.09529
       -0.09941
       -0.06637
       -0.11301
       -0.12224
       -0.09108
       -0.10395
       -0.09618
       -0.06968
       -0.11717
       -0.13120
       -0.11449
       -0.11584
       -0.13046
       -0.12534
       -0.15757
       -0.10498
       -0.11785
       -0.09356
       -0.10949
       -0.10722
       -0.13471
       -0.10441
       -0.11736
       -0.09009
       -0.16380
       -0.12012
       -0.11819
       -0.09594
       -0.21245
       -0.12041
       -0.10163
       -0.10797
       -0.08069
       -0.10120
       -0.10253
       -0.11609
       -0.09093
       -0.09585
       -0.07590
       -0.10668
       -0.09855
       -0.08861
       -0.08534
       -0.09186
       -0.08293
       -0.10283
       -0.10019
       -0.14660
       -0.09479
       -0.09821
       -0.06705
       -0.10071
       -0.10859
       -0.06235
       -0.09470
       -0.10243
       -0.09611
       -0.11690
       -0.09803
       -0.09095
       -0.04583
       -0.08888
       -0.12820
       -0.12439
       -0.11714
       -0.11697
       -0.08375
       -0.08657
       -0.07589
       -0.12032
       -0.10679
       -0.06420
       -0.09425
       -0.13982
       -0.08272
       -0.13553
       -0.05558
       -0.12289
       -0.12272
       -0.11007
       -0.12499
       -0.11095
       -0.12450
       -0.04717
       -0.12107
       -0.11200
       -0.08313
       -0.12425
       -0.11024
       -0.10197
       -0.11975
       -0.11847
       -0.10239
       -0.10507
       -0.09946
       -0.10457
       -0.10559
       -0.11660
       -0.08790
       -0.11628
       -0.08365
       -0.08791
       -0.12950
       -0.09849
       -0.09022
       -0.10584
       -0.06648
       -0.10446
       -0.11127
       -0.12036
       -0.13924
       -0.08693
       -0.09639
       -0.05865
       -0.10765
       -0.08972
       -0.05398
       -0.08907
       -0.12062
       -0.16219
       -0.07124
       -0.11529
       -0.09572
       -0.12869
       -0.10842
       -0.17070
       -0.09182
       -0.16082
       -0.11696
       -0.07223
       -0.07128
       -0.10102
       -0.10012
       -0.07590
       -0.13040
       -0.08998
       -0.13083
       -0.08426
       -0.11431
       -0.15619
       -0.11106
       -0.16336
       -0.12095
       -0.06709
       -0.12723
       -0.10075
       -0.07361
       -0.06494
       -0.10554
       -0.10934
       -0.09762
       -0.12963
       -0.08308
       -0.13162
       -0.10865
       -0.10921
       -0.08395
       -0.10671
       -0.09532
       -0.06398
       -0.11979
       -0.11507
       -0.08123
       -0.11539
       -0.09620
       -0.14906
       -0.13833
       -0.10326
       -0.10230
       -0.12209
       -0.11863
       -0.12598
       -0.12068
       -0.10830
       -0.15736
       -0.12915
       -0.09803
       -0.11688
       -0.10465
       -0.11931
       -0.14003
       -0.08684
       -0.12580
       -0.10920
       -0.13425
       -0.11388
       -0.08459
       -0.10330
       -0.20612
       -0.13766
       -0.11176
       -0.12083
       -0.12432
       -0.12122
       -0.11315
       -0.09865
       -0.11193
       -0.08248
       -0.10176
       -0.13056
       -0.09566
       -0.10093
       -0.08303
       -0.08557
       -0.10569
       -0.10127
       -0.11063
       -0.13090
       -0.10211
       -0.09657
       -0.08901
       -0.08732
       -0.09899
       -0.07232
       -0.09276
       -0.07791
       -0.10366
       -0.09295
       -0.09153
       -0.08668
       -0.03906
       -0.10127
       -0.11715
       -0.11454
       -0.14887
       -0.08715
       -0.10638
       -0.09656
       -0.08130
       -0.10302
       -0.11054
       -0.08843
       -0.09474
       -0.10903
       -0.07941
       -0.14804
       -0.10801
       -0.08310
       -0.10598
       -0.11059
       -0.15604
       -0.12702
       -0.10451
       -0.06534
       -0.11929
       -0.11437
       -0.08502
       -0.10936
       -0.11527
       -0.09883
       -0.09611
       -0.09956
       -0.06515
       -0.11962
       -0.10982
       -0.11834
       -0.10511
       -0.08573
       -0.04761
       -0.09529
       -0.08566
       -0.08535
       -0.12501
       -0.13127
       -0.09416
       -0.10950
       -0.07018
       -0.07700
       -0.09713
       -0.11299
       -0.17637
       -0.05481
       -0.10016
       -0.11158
       -0.09050
       -0.08859
       -0.11001
       -0.10091
       -0.10420
       -0.11732
       -0.07773
       -0.08209
       -0.08782
       -0.11909
       -0.09268
       -0.16893
       -0.11317
       -0.12730
       -0.13316
       -0.03631
       -0.09168
       -0.10419
       -0.10517
       -0.11031
       -0.07928
       -0.09996
       -0.14347
       -0.08642
       -0.10769
       -0.14730
       -0.11418
       -0.13558
       -0.10884
       -0.09351
       -0.12762
       -0.14601
       -0.09297
       -0.10736
       -0.09293
       -0.10637
       -0.10143
       -0.15248
       -0.07760
       -0.10486
       -0.14224
       -0.12524
       -0.09604
       -0.12584
       -0.10512
       -0.09674
       -0.10956
       -0.09322
       -0.09256
       -0.10168
       -0.10385
       -0.12161
       -0.14171
       -0.10428
       -0.11593
       -0.10948
       -0.12831
       -0.10941
       -0.14680
       -0.08499
       -0.15167
       -0.10957
       -0.13197
       -0.08534
       -0.12030
       -0.10867
       -0.13824
       -0.09437
       -0.12805
       -0.07155
       -0.15675
       -0.11555
       -0.12068
       -0.09581
       -0.20432
       -0.14117
       -0.15605
       -0.10701
       -0.11629
       -0.10255
       -0.08189
       -0.11316
       -0.14168
       -0.12799
       -0.09136
       -0.09855
       -0.10331
       -0.09233
       -0.10688
       -0.10524
       -0.10760
       -0.08508
       -0.13318
       -0.13334
       -0.05091
       -0.11428
       -0.12216
       -0.08144
       -0.11342
       -0.04097
       -0.08412
       -0.08201
       -0.10587
       -0.08707
       -0.04962
       -0.04821
       -0.11538
       -0.07379
       -0.10830
       -0.12977
       -0.09341
       -0.11784
       -0.10611
       -0.07955
       -0.13987
       -0.13968
       -0.10260
       -0.11288
       -0.13947
       -0.11022
       -0.07576
       -0.14470
       -0.07878
       -0.10843
       -0.10400
       -0.13156
       -0.12164
       -0.11434
       -0.07981
       -0.08193
       -0.10984
       -0.13593
       -0.12696
       -0.13470
       -0.06801
       -0.10261
       -0.08463
       -0.09164
       -0.09579
       -0.10588
       -0.11009
       -0.13464
       -0.12490
       -0.08091
       -0.10182
       -0.12522
       -0.09244
       -0.09028
       -0.12922
       -0.13547
       -0.11500
       -0.09411
       -0.11126
       -0.12149
       -0.08648
       -0.09964
       -0.13090
       -0.08652
       -0.10199
       -0.12336
       -0.13347
       -0.09120
       -0.08786
       -0.09798
       -0.10210
       -0.10867
       -0.09626
       -0.11885
       -0.05581
       -0.11494
       -0.10180
       -0.14460
       -0.15139
       -0.14381
       -0.11217
       -0.08597
       -0.09823
       -0.08602
       -0.09976
       -0.08554
       -0.10197
       -0.09571
       -0.14772
       -0.10325
       -0.10796
       -0.13825
       -0.13878
       -0.14789
       -0.10477
       -0.13419
       -0.11513
       -0.14220
       -0.09934
       -0.08425
       -0.10278
       -0.12093
       -0.11405
       -0.12874
       -0.08552
       -0.11176
       -0.11506
       -0.12719
       -0.12002
       -0.08636
       -0.12960
       -0.12264
       -0.10269
       -0.11428
       -0.11000
       -0.10406
       -0.09625
       -0.10002
       -0.12488
       -0.12533
       -0.13700
       -0.10792
       -0.11439
       -0.12326
       -0.11944
       -0.09124
       -0.13466
       -0.12956
       -0.12099
       -0.08646
       -0.12068
       -0.08684
       -0.13576
       -0.15100
       -0.06735
       -0.08660
       -0.16378
       -0.11043
       -0.11683
       -0.11566
       -0.20737
       -0.12298
       -0.11475
       -0.12198
       -0.11456
       -0.13083
       -0.09224
       -0.08836
       -0.10341
       -0.10674
       -0.07018
       -0.09041
       -0.09199
       -0.06583
       -0.14084
       -0.08249
       -0.10210
       -0.07393
       -0.13714
       -0.11301
       -0.05377
       -0.09465
       -0.09254
       -0.08425
       -0.11079
       -0.09124
       -0.11142
       -0.11341
       -0.10434
       -0.09065
       -0.06498
       -0.06620
       -0.07682
       -0.01919
       -0.08108
       -0.11831
       -0.08103
       -0.14173
       -0.07684
       -0.14022
       -0.09917
       -0.07769
       -0.12747
       -0.09701
       -0.11179
       -0.11496
       -0.07284
       -0.11566
       -0.05858
       -0.12762
       -0.13760
       -0.12032
       -0.12237
       -0.13852
       -0.11680
       -0.06456
       -0.11010
       -0.11658
       -0.11655
       -0.13503
       -0.10876
       -0.15096
       -0.08245
       -0.10559
       -0.08674
       -0.10138
       -0.08862
       -0.11888
       -0.09967
       -0.09137
       -0.08437
       -0.13442
       -0.10038
       -0.08190
       -0.12033
       -0.10754
       -0.13872
       -0.09862
       -0.05528
       -0.10541
       -0.10488
       -0.11715
       -0.15382
       -0.11017
       -0.12839
       -0.10441
       -0.09451
       -0.07923
       -0.07016
       -0.10118
       -0.15138
       -0.08397
       -0.07829
       -0.11004
       -0.08332
       -0.08877
       -0.09975
       -0.12432
       -0.13184
       -0.13152
       -0.12023
       -0.09689
       -0.06998
       -0.07143
       -0.08846
       -0.09459
       -0.10722
       -0.10774
       -0.13661
       -0.09184
       -0.10202
       -0.11278
       -0.12235
       -0.14059
       -0.10663
       -0.11797
       -0.12659
       -0.12323
       -0.10027
       -0.09126
       -0.09459
       -0.10665
       -0.12013
       -0.16021
       -0.07372
       -0.10639
       -0.12095
       -0.12629
       -0.10592
       -0.11236
       -0.11287
       -0.10773
       -0.08283
       -0.08761
       -0.10963
       -0.12931
       -0.09469
       -0.11976
       -0.09961
       -0.11879
       -0.12772
       -0.12611
       -0.12393
       -0.13848
       -0.13785
       -0.08348
       -0.10490
       -0.13853
       -0.12674
       -0.08180
       -0.13039
       -0.08780
       -0.13895
       -0.12160
       -0.07604
       -0.12168
       -0.12051
       -0.13965
       -0.10099
       -0.10917
       -0.22044
       -0.13763
       -0.12783
       -0.10923
       -0.11928
       -0.09316
       -0.09093
       -0.08570
       -0.13220
       -0.10021
       -0.07708
       -0.09433
       -0.11659
       -0.08285
       -0.14069
       -0.07849
       -0.10210
       -0.07988
       -0.15742
       -0.11180
       -0.07934
       -0.09841
       -0.11889
       -0.11544
       -0.10678
       -0.09855
       -0.12175
       -0.07163
       -0.11294
       -0.08687
       -0.07296
       -0.08785
       -0.11158
       -0.09759
       -0.13379
       -0.13655
       -0.07343
       -0.10239
       -0.06318
       -0.09305
       -0.11277
       -0.09292
       -0.11177
       -0.08604
       -0.13339
       -0.10271
       -0.10536
       -0.10443
       -0.08442
       -0.11503
       -0.12183
       -0.13895
       -0.10136
       -0.11684
       -0.08652
       -0.05729
       -0.14521
       -0.10817
       -0.09726
       -0.12388
       -0.07399
       -0.14123
       -0.11249
       -0.14215
       -0.12180
       -0.11451
       -0.06945
       -0.11747
       -0.12446
       -0.08598
       -0.10545
       -0.13879
       -0.11533
       -0.12371
       -0.12162
       -0.12767
       -0.14071
       -0.11133
       -0.09957
       -0.11032
       -0.09517
       -0.10232
       -0.16933
       -0.07385
       -0.11292
       -0.11685
       -0.09593
       -0.09534
       -0.07854
       -0.12453
       -0.12683
       -0.12349
       -0.09275
       -0.13747
       -0.08832
       -0.06346
       -0.10938
       -0.15101
       -0.17882
       -0.12228
       -0.11990
       -0.09200
       -0.07850
       -0.09061
       -0.09056
       -0.10496
       -0.12423
       -0.11843
       -0.12707
       -0.10124
       -0.11785
       -0.13987
       -0.10619
       -0.15826
       -0.13513
       -0.07893
       -0.13144
       -0.10833
       -0.10443
       -0.09214
       -0.07675
       -0.10070
       -0.10417
       -0.10176
       -0.06720
       -0.06992
       -0.08923
       -0.09799
       -0.11202
       -0.12640
       -0.13460
       -0.13631
       -0.12150
       -0.09457
       -0.09440
       -0.11578
       -0.12114
       -0.10284
       -0.08974
       -0.11047
       -0.13600
       -0.11361
       -0.14595
       -0.13652
       -0.12827
       -0.08629
       -0.11579
       -0.12777
       -0.14668
       -0.10176
       -0.10913
       -0.08717
       -0.18043
       -0.11560
       -0.11049
       -0.11475
       -0.11853
       -0.10159
       -0.10317
       -0.09675
       -0.22630
       -0.13176
       -0.12756
       -0.09554
       -0.08007
       -0.12064
       -0.08969
       -0.07703
       -0.11915
       -0.05126
       -0.09637
       -0.11568
       -0.14361
       -0.13034
       -0.15595
       -0.13972
       -0.10973
       -0.09289
       -0.14775
       -0.10545
       -0.14473
       -0.05881
       -0.14175
       -0.12335
       -0.10062
       -0.07378
       -0.09350
       -0.08586
       -0.09468
       -0.11128
       -0.12522
       -0.07641
       -0.10040
       -0.10741
       -0.11180
       -0.11372
       -0.08888
       -0.12435
       -0.07609
       -0.10009
       -0.11363
       -0.09302
       -0.11461
       -0.11342
       -0.10391
       -0.11698
       -0.12765
       -0.12677
       -0.08570
       -0.12353
       -0.12932
       -0.07829
       -0.10849
       -0.09116
       -0.06731
       -0.08789
       -0.12256
       -0.12338
       -0.11900
       -0.13210
       -0.09535
       -0.11637
       -0.08010
       -0.14171
       -0.10894
       -0.11526
       -0.07162
       -0.13153
       -0.12766
       -0.11507
       -0.12980
       -0.12860
       -0.10742
       -0.12132
       -0.09924
       -0.08647
       -0.12773
       -0.12089
       -0.12872
       -0.12251
       -0.10612
       -0.13783
       -0.19291
       -0.07484
       -0.12125
       -0.10693
       -0.11523
       -0.13643
       -0.12246
       -0.08011
       -0.11513
       -0.10805
       -0.08197
       -0.13124
       -0.10315
       -0.08864
       -0.09935
       -0.15435
       -0.16801
       -0.11311
       -0.08219
       -0.11808
       -0.09839
       -0.11659
       -0.12195
       -0.09714
       -0.10537
       -0.12439
       -0.15130
       -0.05095
       -0.11781
       -0.14897
       -0.13359
       -0.17217
       -0.12848
       -0.08240
       -0.15316
       -0.11461
       -0.06578
       -0.11474
       -0.09628
       -0.13612
       -0.10993
       -0.13486
       -0.04099
       -0.08357
       -0.11721
       -0.08217
       -0.10435
       -0.11387
       -0.10673
       -0.15000
       -0.11566
       -0.07984
       -0.10700
       -0.09841
       -0.13103
       -0.10695
       -0.12881
       -0.09267
       -0.12493
       -0.13563
       -0.14693
       -0.18724
       -0.13093
       -0.08026
       -0.12044
       -0.13177
       -0.13558
       -0.08646
       -0.11028
       -0.09346
       -0.17518
       -0.12476
       -0.08046
       -0.12577
       -0.12830
       -0.15734
       -0.11018
       -0.12844
       -0.23508
       -0.12748
       -0.10197
       -0.10103
       -0.11083
       -0.12021
       -0.10515
       -0.10516
       -0.13474
       -0.11576
       -0.11381
       -0.09109
       -0.11424
       -0.13397
       -0.13767
       -0.11473
       -0.10247
       -0.06295
       -0.12486
       -0.11897
       -0.14306
       -0.09007
       -0.10885
       -0.10356
       -0.07100
       -0.11530
       -0.10858
       -0.09193
       -0.10580
       -0.06514
       -0.11633
       -0.11012
       -0.06889
       -0.10931
       -0.14590
       -0.13869
       -0.11450
       -0.12231
       -0.11553
       -0.15889
       -0.09366
       -0.08161
       -0.08801
       -0.11784
       -0.07304
       -0.09786
       -0.11164
       -0.11317
       -0.13268
       -0.14081
       -0.13906
       -0.11792
       -0.11512
       -0.09901
       -0.09198
       -0.10108
       -0.10769
       -0.11144
       -0.14682
       -0.13930
       -0.08814
       -0.09541
       -0.10398
       -0.15732
       -0.09704
       -0.10918
       -0.12531
       -0.09562
       -0.14337
       -0.16184
       -0.11564
       -0.14574
       -0.10178
       -0.09633
       -0.11967
       -0.13998
       -0.09983
       -0.10177
       -0.10130
       -0.07894
       -0.11917
       -0.09940
       -0.18173
       -0.13900
       -0.12885
       -0.10241
       -0.12026
       -0.09628
       -0.08847
       -0.04969
       -0.10801
       -0.10511
       -0.09899
       -0.12895
       -0.10060
       -0.09547
       -0.09655
       -0.17624
       -0.14489
       -0.14480
       -0.15229
       -0.11189
       -0.09234
       -0.11624
       -0.09581
       -0.09154
       -0.10990
       -0.09112
       -0.19558
       -0.03663
       -0.10875
       -0.13832
       -0.09350
       -0.13080
       -0.10563
       -0.09502
       -0.12435
       -0.11097
       -0.09537
       -0.08931
       -0.12033
       -0.13039
       -0.08544
       -0.14316
       -0.09907
       -0.11802
       -0.12512
       -0.10840
       -0.13495
       -0.10590
       -0.08136
       -0.12260
       -0.13746
       -0.09731
       -0.09673
       -0.09277
       -0.09526
       -0.07718
       -0.16275
       -0.08811
       -0.13555
       -0.11792
       -0.13209
       -0.19266
       -0.09212
       -0.09743
       -0.14794
       -0.12138
       -0.14588
       -0.11835
       -0.12873
       -0.11298
       -0.17235
       -0.13831
       -0.08193
       -0.11870
       -0.17201
       -0.10041
       -0.13097
       -0.16436
       -0.22002
       -0.13471
       -0.11348
       -0.12585
       -0.12227
       -0.13890
       -0.10262
       -0.11636
       -0.14060
       -0.13431
       -0.11428
       -0.11760
       -0.10980
       -0.09710
       -0.15243
       -0.12616
       -0.09718
       -0.06418
       -0.10875
       -0.12999
       -0.13176
       -0.06355
       -0.10843
       -0.12218
       -0.13607
       -0.09598
       -0.08512
       -0.13322
       -0.11170
       -0.08407
       -0.11544
       -0.07752
       -0.09306
       -0.07970
       -0.14569
       -0.18081
       -0.11665
       -0.07909
       -0.10795
       -0.14968
       -0.11066
       -0.12597
       -0.12213
       -0.10079
       -0.10102
       -0.13010
       -0.07742
       -0.11151
       -0.09949
       -0.12100
       -0.13296
       -0.09657
       -0.10225
       -0.12814
       -0.09811
       -0.11009
       -0.14446
       -0.11666
       -0.15805
       -0.13655
       -0.09970
       -0.08894
       -0.08655
       -0.15331
       -0.09982
       -0.10951
       -0.12488
       -0.09790
       -0.14283
       -0.12861
       -0.09677
       -0.14001
       -0.12101
       -0.10981
       -0.14255
       -0.10502
       -0.12166
       -0.09571
       -0.09557
       -0.11256
       -0.11279
       -0.10180
       -0.21098
       -0.14147
       -0.10460
       -0.12924
       -0.13272
       -0.12459
       -0.11681
       -0.09144
       -0.10855
       -0.10584
       -0.07351
       -0.12021
       -0.14100
       -0.11988
       -0.11615
       -0.17871
       -0.10632
       -0.16736
       -0.14428
       -0.11534
       -0.12483
       -0.10760
       -0.09494
       -0.11004
       -0.12215
       -0.09751
       -0.14473
       -0.09136
       -0.13388
       -0.12136
       -0.09880
       -0.12503
       -0.10046
       -0.10654
       -0.14691
       -0.11528
       -0.09208
       -0.09015
       -0.11398
       -0.12406
       -0.11068
       -0.13288
       -0.13995
       -0.11855
       -0.09198
       -0.09558
       -0.11490
       -0.11255
       -0.09030
       -0.09949
       -0.10684
       -0.10601
       -0.10619
       -0.11993
       -0.10840
       -0.11743
       -0.17908
       -0.10230
       -0.12921
       -0.10489
       -0.12283
       -0.15188
       -0.10119
       -0.07353
       -0.15211
       -0.14307
       -0.14508
       -0.14116
       -0.10041
       -0.14405
       -0.14268
       -0.13314
       -0.08916
       -0.11966
       -0.16936
       -0.09478
       -0.13261
       -0.10421
       -0.22922
       -0.12575
       -0.10976
       -0.11174
       -0.08746
       -0.10857
       -0.11556
       -0.10817
       -0.12227
       -0.12448
       -0.10692
       -0.09838
       -0.11520
       -0.07078
       -0.13956
       -0.12592
       -0.10192
       -0.07070
       -0.14510
       -0.11770
       -0.13551
       -0.07482
       -0.11206
       -0.10620
       -0.14167
       -0.09782
       -0.09782
       -0.13161
       -0.05993
       -0.10758
       -0.10045
       -0.11402
       -0.07536
       -0.11497
       -0.12777
       -0.16287
       -0.12375
       -0.09918
       -0.11541
       -0.11620
       -0.12713
       -0.07792
       -0.10372
       -0.11685
       -0.13425
       -0.11867
       -0.09855
       -0.12847
       -0.10257
       -0.11505
       -0.12436
       -0.10341
       -0.08514
       -0.14175
       -0.08600
       -0.10822
       -0.13248
       -0.13105
       -0.14519
       -0.12408
       -0.15779
       -0.09488
       -0.10413
       -0.15845
       -0.11595
       -0.13484
       -0.12220
       -0.10393
       -0.11976
       -0.11918
       -0.12220
       -0.15726
       -0.11635
       -0.13584
       -0.13563
       -0.11307
       -0.12260
       -0.10919
       -0.08792
       -0.09625
       -0.09834
       -0.11296
       -0.18177
       -0.11913
       -0.12655
       -0.10906
       -0.10386
       -0.10175
       -0.12267
       -0.07764
       -0.13364
       -0.13182
       -0.10649
       -0.11329
       -0.12356
       -0.12154
       -0.09558
       -0.15388
       -0.08249
       -0.16644
       -0.12935
       -0.11418
       -0.09601
       -0.10095
       -0.12141
       -0.09230
       -0.15122
       -0.14522
       -0.15088
       -0.09968
       -0.09655
       -0.13693
       -0.11777
       -0.14848
       -0.09592
       -0.10444
       -0.15112
       -0.11077
       -0.11527
       -0.06595
       -0.13510
       -0.15770
       -0.09869
       -0.15652
       -0.12980
       -0.09746
       -0.12354
       -0.09927
       -0.09481
       -0.12443
       -0.08444
       -0.12487
       -0.14872
       -0.09415
       -0.11819
       -0.12464
       -0.14997
       -0.13265
       -0.15243
       -0.08342
       -0.12151
       -0.11325
       -0.10146
       -0.12431
       -0.09130
       -0.06853
       -0.14052
       -0.10436
       -0.14821
       -0.10464
       -0.09533
       -0.11983
       -0.09778
       -0.12559
       -0.10342
       -0.07529
       -0.16427
       -0.10620
       -0.11639
       -0.12393
       -0.22441
       -0.11148
       -0.11966
       -0.12112
       -0.12964
       -0.10323
       -0.13289
       -0.11594
       -0.11520
       -0.16955
       -0.09407
       -0.09109
       -0.13364
       -0.10435
       -0.14498
       -0.10201
       -0.08309
       -0.09693
       -0.14957
       -0.15323
       -0.11307
       -0.06431
       -0.11970
       -0.11651
       -0.12250
       -0.06625
       -0.09839
       -0.10811
       -0.09368
       -0.11288
       -0.13146
       -0.13624
       -0.07105
       -0.14713
       -0.11459
       -0.14256
       -0.10806
       -0.10864
       -0.10304
       -0.11684
       -0.11695
       -0.10028
       -0.11652
       -0.10512
       -0.12174
       -0.11549
       -0.08984
       -0.15667
       -0.09313
       -0.13509
       -0.11724
       -0.10321
       -0.12459
       -0.13807
       -0.09859
       -0.14121
       -0.14963
       -0.09936
       -0.13248
       -0.11386
       -0.12167
       -0.13437
       -0.11686
       -0.13821
       -0.10656
       -0.13851
       -0.12016
       -0.11060
       -0.12040
       -0.11322
       -0.08839
       -0.10164
       -0.13310
       -0.12730
       -0.15283
       -0.11149
       -0.10454
       -0.14123
       -0.09013
       -0.10068
       -0.10780
       -0.12218
       -0.20201
       -0.10207
       -0.14965
       -0.14790
       -0.08156
       -0.11085
       -0.10762
       -0.09848
       -0.15364
       -0.12070
       -0.14081
       -0.10748
       -0.13626
       -0.08668
       -0.10270
       -0.15011
       -0.11963
       -0.16708
       -0.12424
       -0.11737
       -0.08793
       -0.08530
       -0.12511
       -0.11365
       -0.13298
       -0.15628
       -0.12096
       -0.12401
       -0.10831
       -0.11371
       -0.10214
       -0.13880
       -0.09697
       -0.09303
       -0.15967
       -0.09267
       -0.13499
       -0.09516
       -0.13068
       -0.16872
       -0.09495
       -0.19014
       -0.12730
       -0.09797
       -0.12845
       -0.09532
       -0.10593
       -0.08983
       -0.08403
       -0.14663
       -0.07927
       -0.09234
       -0.11025
       -0.13350
       -0.13461
       -0.13321
       -0.10056
       -0.09829
       -0.11432
       -0.13101
       -0.13468
       -0.13067
       -0.11217
       -0.08999
       -0.14181
       -0.12532
       -0.16243
       -0.10353
       -0.12203
       -0.12624
       -0.09141
       -0.14690
       -0.12748
       -0.06776
       -0.13961
       -0.11735
       -0.15219
       -0.14430
       -0.19725
       -0.09944
       -0.13634
       -0.11957
       -0.13208
       -0.10726
       -0.13781
       -0.13300
       -0.12140
       -0.16038
       -0.10725
       -0.09535
       -0.09876
       -0.08128
       -0.13247
       -0.12456
       -0.08479
       -0.10813
       -0.11959
       -0.14826
       -0.14375
       -0.09026
       -0.11677
       -0.11022
       -0.07713
       -0.11803
       -0.11597
       -0.11248
       -0.11553
       -0.13528
       -0.09527
       -0.11163
       -0.10000
       -0.11444
       -0.09549
       -0.12717
       -0.10783
       -0.12666
       -0.12360
       -0.09183
       -0.13808
       -0.10985
       -0.12964
       -0.13367
       -0.15233
       -0.15015
       -0.09838
       -0.14210
       -0.10397
       -0.14232
       -0.13002
       -0.09533
       -0.12484
       -0.15130
       -0.13764
       -0.12727
       -0.14624
       -0.12194
       -0.14062
       -0.16615
       -0.11343
       -0.15722
       -0.12910
       -0.12040
       -0.11975
       -0.12226
       -0.08043
       -0.10230
       -0.10001
       -0.10134
       -0.12916
       -0.11193
       -0.11042
       -0.10214
       -0.11730
       -0.13166
       -0.13747
       -0.10609
       -0.10607
       -0.11435
       -0.12040
       -0.14105
       -0.19328
       -0.10890
       -0.16100
       -0.13423
       -0.12161
       -0.07134
       -0.11007
       -0.08735
       -0.12034
       -0.11080
       -0.10567
       -0.10109
       -0.10750
       -0.09241
       -0.13519
       -0.16512
       -0.07720
       -0.12355
       -0.12783
       -0.06955
       -0.08541
       -0.10555
       -0.10793
       -0.09696
       -0.13053
       -0.10916
       -0.09896
       -0.07800
       -0.09384
       -0.11102
       -0.14687
       -0.13122
       -0.12792
       -0.10871
       -0.16278
       -0.10416
       -0.13532
       -0.09082
       -0.12390
       -0.16065
       -0.14853
       -0.18341
       -0.10468
       -0.10370
       -0.11402
       -0.07734
       -0.11932
       -0.11776
       -0.07218
       -0.15405
       -0.11336
       -0.14217
       -0.11411
       -0.11181
       -0.14847
       -0.12575
       -0.10103
       -0.11841
       -0.11194
       -0.17072
       -0.11278
       -0.14613
       -0.13462
       -0.12265
       -0.13232
       -0.14981
       -0.14139
       -0.11418
       -0.11922
       -0.12404
       -0.12092
       -0.14973
       -0.13785
       -0.06979
       -0.15291
       -0.10323
       -0.14252
       -0.14247
       -0.20687
       -0.11910
       -0.11658
       -0.13306
       -0.14114
       -0.11733
       -0.11198
       -0.13748
       -0.12940
       -0.14070
       -0.16699
       -0.11371
       -0.10284
       -0.08563
       -0.15160
       -0.13375
       -0.09771
       -0.11552
       -0.13392
       -0.17010
       -0.12484
       -0.10038
       -0.12034
       -0.14423
       -0.08933
       -0.10241
       -0.11588
       -0.09403
       -0.09829
       -0.16140
       -0.10345
       -0.10711
       -0.12171
       -0.10445
       -0.13282
       -0.12778
       -0.13307
       -0.12189
       -0.12578
       -0.07665
       -0.08427
       -0.12713
       -0.13443
       -0.11653
       -0.11370
       -0.12805
       -0.12607
       -0.11787
       -0.10189
       -0.14211
       -0.09796
       -0.12930
       -0.09405
       -0.15130
       -0.12576
       -0.14710
       -0.13658
       -0.10531
       -0.17457
       -0.14960
       -0.12992
       -0.15842
       -0.09991
       -0.15945
       -0.08505
       -0.14369
       -0.10524
       -0.12439
       -0.11510
       -0.13622
       -0.15242
       -0.11978
       -0.11633
       -0.09384
       -0.13340
       -0.17400
       -0.14358
       -0.09083
       -0.10818
       -0.09350
       -0.08044
       -0.12304
       -0.15626
       -0.13107
       -0.13828
       -0.10488
       -0.11405
       -0.10040
       -0.11044
       -0.11045
       -0.13060
       -0.15107
       -0.10671
       -0.11295
       -0.13100
       -0.09539
       -0.10160
       -0.16372
       -0.08330
       -0.16418
       -0.11520
       -0.09276
       -0.12209
       -0.10763
       -0.11013
       -0.10645
       -0.13239
       -0.13022
       -0.11569
       -0.07799
       -0.11530
       -0.12541
       -0.12530
       -0.12742
       -0.10772
       -0.10535
       -0.13733
       -0.12571
       -0.12053
       -0.11502
       -0.13305
       -0.16383
       -0.13333
       -0.15587
       -0.08309
       -0.12142
       -0.11831
       -0.10582
       -0.16004
       -0.11201
       -0.09091
       -0.14095
       -0.11291
       -0.13857
       -0.13023
       -0.12645
       -0.12250
       -0.11091
       -0.12642
       -0.11956
       -0.13245
       -0.16961
       -0.10712
       -0.14113
       -0.10307
       -0.10590
       -0.14069
       -0.15921
       -0.13917
       -0.13008
       -0.12949
       -0.12393
       -0.09048
       -0.14509
       -0.12188
       -0.10720
       -0.16555
       -0.11391
       -0.11383
       -0.07437
       -0.23100
       -0.12287
       -0.14786
       -0.13010
       -0.10220
       -0.11687
       -0.12625
       -0.10785
       -0.11928
       -0.12265
       -0.10580
       -0.14769
       -0.12757
       -0.08409
       -0.14687
       -0.15352
       -0.14534
       -0.07846
       -0.13987
       -0.16207
       -0.10337
       -0.10043
       -0.10047
       -0.11766
       -0.09959
       -0.09080
       -0.12673
       -0.09840
       -0.11411
       -0.14380
       -0.10799
       -0.10102
       -0.10962
       -0.08691
       -0.12345
       -0.11393
       -0.11879
       -0.13418
       -0.11891
       -0.10784
       -0.10526
       -0.13279
       -0.11833
       -0.11723
       -0.11943
       -0.17868
       -0.13428
       -0.16303
       -0.10097
       -0.12564
       -0.09324
       -0.12447
       -0.10831
       -0.16332
       -0.13193
       -0.10766
       -0.17409
       -0.09361
       -0.16768
       -0.16222
       -0.16193
       -0.15903
       -0.08649
       -0.16401
       -0.10661
       -0.11759
       -0.14228
       -0.14514
       -0.13412
       -0.12588
       -0.10933
       -0.13619
       -0.13047
       -0.11850
       -0.18333
       -0.15421
       -0.17214
       -0.08535
       -0.13705
       -0.11557
       -0.10697
       -0.14521
       -0.19790
       -0.16001
       -0.14036
       -0.10340
       -0.09596
       -0.11083
       -0.11161
       -0.11231
       -0.14032
       -0.13286
       -0.06795
       -0.11918
       -0.12638
       -0.10396
       -0.07905
       -0.17188
       -0.11038
       -0.14988
       -0.13357
       -0.08666
       -0.09626
       -0.08123
       -0.12200
       -0.12232
       -0.10431
       -0.12348
       -0.13611
       -0.07545
       -0.08958
       -0.09525
       -0.10233
       -0.15345
       -0.12685
       -0.08531
       -0.13199
       -0.13699
       -0.11143
       -0.10350
       -0.11979
       -0.16967
       -0.11864
       -0.15508
       -0.11719
       -0.12903
       -0.10412
       -0.11011
       -0.13203
       -0.10007
       -0.11657
       -0.12325
       -0.11810
       -0.13563
       -0.11996
       -0.13726
       -0.15959
       -0.08275
       -0.16274
       -0.14265
       -0.15395
       -0.16900
       -0.10134
       -0.10698
       -0.09109
       -0.07873
       -0.16046
       -0.15464
       -0.13390
       -0.13539
       -0.12876
       -0.14134
       -0.13570
       -0.15576
       -0.11862
       -0.11197
       -0.15440
       -0.12951
       -0.12435
       -0.09346
       -0.18754
       -0.12842
       -0.11716
       -0.09302
       -0.08934
       -0.08160
       -0.14273
       -0.10023
       -0.10779
       -0.13724
       -0.10639
       -0.13436
       -0.11865
       -0.10579
       -0.16676
       -0.14181
       -0.16343
       -0.07553
       -0.13653
       -0.18293
       -0.12983
       -0.10897
       -0.12568
       -0.13708
       -0.12381
       -0.07223
       -0.10456
       -0.11343
       -0.10686
       -0.11978
       -0.13510
       -0.10290
       -0.10611
       -0.07303
       -0.11518
       -0.12468
       -0.12213
       -0.14328
       -0.12859
       -0.12892
       -0.11200
       -0.12559
       -0.14553
       -0.13066
       -0.12888
       -0.15975
       -0.16339
       -0.18611
       -0.09531
       -0.12478
       -0.10524
       -0.11433
       -0.12426
       -0.16380
       -0.12842
       -0.06725
       -0.18152
       -0.11588
       -0.12875
       -0.16611
       -0.13376
       -0.14863
       -0.09526
       -0.17992
       -0.09465
       -0.13970
       -0.15833
       -0.13986
       -0.10384
       -0.11983
       -0.11511
       -0.15356
       -0.12136
       -0.08731
       -0.15218
       -0.16999
       -0.16375
       -0.10181
       -0.12176
       -0.11103
       -0.12135
       -0.15805
       -0.20238
       -0.13711
       -0.12208
       -0.14929
       -0.11785
       -0.10967
       -0.11890
       -0.10579
       -0.14284
       -0.15467
       -0.08601
       -0.11831
       -0.15410
       -0.11201
       -0.10984
       -0.16032
       -0.09786
       -0.14748
       -0.12572
       -0.08580
       -0.11845
       -0.09714
       -0.08854
       -0.11474
       -0.10520
       -0.10037
       -0.16135
       -0.06802
       -0.09135
       -0.12706
       -0.12371
       -0.16684
       -0.11308
       -0.10918
       -0.13268
       -0.11057
       -0.12517
       -0.14788
       -0.07725
       -0.16832
       -0.10176
       -0.17860
       -0.13636
       -0.12776
       -0.12220
       -0.07576
       -0.13110
       -0.09510
       -0.12145
       -0.14342
       -0.11535
       -0.14223
       -0.12251
       -0.08836
       -0.14753
       -0.09989
       -0.17689
       -0.14216
       -0.13698
       -0.17839
       -0.15152
       -0.15886
       -0.11917
       -0.06501
       -0.16303
       -0.11756
       -0.12500
       -0.12280
       -0.12425
       -0.10696
       -0.14558
       -0.13775
       -0.13845
       -0.10617
       -0.15062
       -0.12921
       -0.13005
       -0.08197
       -0.22490
       -0.14325
       -0.09158
       -0.11353
       -0.14422
       -0.07988
       -0.14732
       -0.07844
       -0.14517
       -0.13874
       -0.12252
       -0.11365
       -0.12825
       -0.09712
       -0.13258
       -0.14065
       -0.14921
       -0.07595
       -0.15516
       -0.14925
       -0.11899
       -0.09603
       -0.10147
       -0.15172
       -0.11449
       -0.08272
       -0.10500
       -0.10876
       -0.09846
       -0.12464
       -0.14332
       -0.10904
       -0.13261
       -0.12150
       -0.11372
       -0.12342
       -0.13176
       -0.11628
       -0.11511
       -0.13376
       -0.13335
       -0.13849
       -0.13443
       -0.09362
       -0.14185
       -0.10934
       -0.12599
       -0.16095
       -0.13008
       -0.14122
       -0.11339
       -0.12557
       -0.13794
       -0.13392
       -0.15480
       -0.08645
       -0.13905
       -0.11042
       -0.15793
       -0.16179
       -0.11416
       -0.14752
       -0.11891
       -0.15358
       -0.09191
       -0.14874
       -0.14172
       -0.15741
       -0.12920
       -0.11560
       -0.15139
       -0.10413
       -0.12635
       -0.10536
       -0.13562
       -0.17161
       -0.17113
       -0.09920
       -0.11110
       -0.12930
       -0.12259
       -0.12813
       -0.20628
       -0.16809
       -0.15131
       -0.12790
       -0.11402
       -0.09623
       -0.14284
       -0.09292
       -0.11875
       -0.13831
       -0.11922
       -0.13161
       -0.11816
       -0.10241
       -0.10454
       -0.19070
       -0.12118
       -0.14345
       -0.11312
       -0.10028
       -0.11328
       -0.08550
       -0.08881
       -0.13154
       -0.10499
       -0.11451
       -0.17244
       -0.10959
       -0.11087
       -0.14044
       -0.14296
       -0.18668
       -0.12466
       -0.12109
       -0.13308
       -0.12740
       -0.14344
       -0.12717
       -0.07713
       -0.17295
       -0.14224
       -0.19639
       -0.15645
       -0.12055
       -0.10140
       -0.07694
       -0.14097
       -0.14494
       -0.10225
       -0.12538
       -0.11757
       -0.14189
       -0.13327
       -0.07973
       -0.12025
       -0.12113
       -0.17202
       -0.15036
       -0.14870
       -0.12456
       -0.14959
       -0.13475
       -0.11591
       -0.08776
       -0.14452
       -0.12826
       -0.10606
       -0.09770
       -0.12289
       -0.12440
       -0.13570
       -0.12183
       -0.12597
       -0.10445
       -0.17577
       -0.13902
       -0.12970
       -0.07897
       -0.22742
       -0.12380
       -0.08445
       -0.11984
       -0.14678
       -0.09729
       -0.14840
       -0.11482
       -0.13139
       -0.14898
       -0.12164
       -0.13088
       -0.14335
       -0.11077
       -0.12636
       -0.13293
       -0.12928
       -0.08518
       -0.17660
       -0.17312
       -0.11346
       -0.09869
       -0.09633
       -0.10441
       -0.13841
       -0.11887
       -0.10985
       -0.09210
       -0.08858
       -0.14283
       -0.11492
       -0.11208
       -0.10919
       -0.12268
       -0.11759
       -0.12694
       -0.11930
       -0.12197
       -0.11281
       -0.10443
       -0.13806
       -0.14717
       -0.18360
       -0.11782
       -0.14044
       -0.13552
       -0.13246
       -0.17138
       -0.11470
       -0.13764
       -0.12592
       -0.12031
       -0.11826
       -0.13677
       -0.11246
       -0.11658
       -0.13082
       -0.11538
       -0.13565
       -0.15879
       -0.14091
       -0.17414
       -0.10512
       -0.15558
       -0.10900
       -0.15390
       -0.11165
       -0.11671
       -0.14083
       -0.11561
       -0.12825
       -0.10653
       -0.12088
       -0.13473
       -0.13903
       -0.15907
       -0.12971
       -0.11141
       -0.11401
       -0.12859
       -0.10693
       -0.15113
       -0.16036
       -0.13774
       -0.18214
       -0.12539
       -0.13333
       -0.13865
       -0.13213
       -0.13335
       -0.14416
       -0.16912
       -0.09656
       -0.14508
       -0.16571
       -0.10487
       -0.13981
       -0.18219
       -0.11953
       -0.14576
       -0.13800
       -0.11186
       -0.13263
       -0.08134
       -0.12913
       -0.13417
       -0.07292
       -0.13591
       -0.17009
       -0.10606
       -0.09994
       -0.10638
       -0.12527
       -0.17547
       -0.13355
       -0.12293
       -0.14339
       -0.12933
       -0.13974
       -0.12609
       -0.13605
       -0.17149
       -0.15777
       -0.19771
       -0.12650
       -0.09587
       -0.08847
       -0.10424
       -0.12506
       -0.09399
       -0.10922
       -0.11462
       -0.12348
       -0.10777
       -0.12090
       -0.11323
       -0.14010
       -0.14620
       -0.13763
       -0.14318
       -0.15263
       -0.11133
       -0.13750
       -0.17923
       -0.11106
       -0.08212
       -0.13884
       -0.13894
       -0.13341
       -0.12283
       -0.12338
       -0.14531
       -0.13918
       -0.13180
       -0.12808
       -0.12751
       -0.18079
       -0.11516
       -0.14735
       -0.08727
       -0.24604
       -0.12709
       -0.10561
       -0.12051
       -0.12234
       -0.10192
       -0.12398
       -0.12304
       -0.10672
       -0.11577
       -0.08457
       -0.11588
       -0.14774
       -0.14527
       -0.12195
       -0.10838
       -0.11131
       -0.09575
       -0.18462
       -0.17565
       -0.13744
       -0.09790
       -0.14185
       -0.07947
       -0.12283
       -0.12941
       -0.10614
       -0.15861
       -0.11765
       -0.11576
       -0.12626
       -0.13247
       -0.12276
       -0.12915
       -0.11629
       -0.15541
       -0.13481
       -0.13128
       -0.12056
       -0.13007
       -0.11641
       -0.13134
       -0.16707
       -0.14758
       -0.13112
       -0.12830
       -0.12344
       -0.15023
       -0.12947
       -0.12798
       -0.12746
       -0.13463
       -0.11386
       -0.13625
       -0.12986
       -0.08974
       -0.15837
       -0.12681
       -0.11345
       -0.13290
       -0.14236
       -0.19047
       -0.12553
       -0.14017
       -0.10189
       -0.14513
       -0.14255
       -0.17464
       -0.12628
       -0.11302
       -0.11512
       -0.12939
       -0.12490
       -0.13571
       -0.12174
       -0.14220
       -0.10713
       -0.12660
       -0.11159
       -0.10179
       -0.10960
       -0.12015
       -0.18882
       -0.14499
       -0.15137
       -0.12454
       -0.13934
       -0.17034
       -0.14726
       -0.09527
       -0.15406
       -0.15566
       -0.10723
       -0.15950
       -0.13972
       -0.13150
       -0.15983
       -0.16994
       -0.11647
       -0.14852
       -0.10450
       -0.12285
       -0.15810
       -0.10752
       -0.12163
       -0.11559
       -0.08798
       -0.14521
       -0.15759
       -0.13371
       -0.11703
       -0.11730
       -0.14620
       -0.17545
       -0.14064
       -0.11207
       -0.12733
       -0.11131
       -0.13789
       -0.13659
       -0.12464
       -0.15764
       -0.12579
       -0.21996
       -0.10029
       -0.12365
       -0.15465
       -0.10588
       -0.11538
       -0.06532
       -0.08691
       -0.11886
       -0.11934
       -0.13356
       -0.09049
       -0.09797
       -0.13034
       -0.14541
       -0.13504
       -0.12373
       -0.12361
       -0.12499
       -0.14381
       -0.18360
       -0.13607
       -0.12339
       -0.14548
       -0.10796
       -0.14919
       -0.13397
       -0.17034
       -0.14956
       -0.12250
       -0.13785
       -0.10968
       -0.16388
       -0.16652
       -0.12581
       -0.14013
       -0.13354
       -0.22996
       -0.12737
       -0.15064
       -0.10626
       -0.12355
       -0.11118
       -0.09799
       -0.11376
       -0.13883
       -0.10829
       -0.09323
       -0.09764
       -0.13210
       -0.14241
       -0.13402
       -0.14632
       -0.13183
       -0.10760
       -0.15906
       -0.16268
       -0.09362
       -0.14571
       -0.14808
       -0.12110
       -0.09148
       -0.12576
       -0.09942
       -0.11119
       -0.11918
       -0.14949
       -0.13931
       -0.15560
       -0.13040
       -0.14296
       -0.13695
       -0.17733
       -0.14453
       -0.11599
       -0.10505
       -0.12885
       -0.09886
       -0.13897
       -0.18014
       -0.14124
       -0.14378
       -0.15658
       -0.10402
       -0.13595
       -0.06957
       -0.13337
       -0.14532
       -0.12949
       -0.10127
       -0.14924
       -0.15173
       -0.11518
       -0.17417
       -0.11147
       -0.14286
       -0.14919
       -0.16735
       -0.16235
       -0.14396
       -0.15505
       -0.10466
       -0.11980
       -0.13118
       -0.15019
       -0.14475
       -0.12991
       -0.09241
       -0.13194
       -0.13888
       -0.09025
       -0.13314
       -0.14117
       -0.11084
       -0.13762
       -0.13450
       -0.13127
       -0.12754
       -0.13865
       -0.20042
       -0.13728
       -0.15017
       -0.15585
       -0.13774
       -0.15303
       -0.12679
       -0.10696
       -0.16619
       -0.16200
       -0.12123
       -0.13776
       -0.11986
       -0.10995
       -0.14512
       -0.15042
       -0.08834
       -0.15210
       -0.11372
       -0.12088
       -0.13033
       -0.10360
       -0.09779
       -0.10006
       -0.11549
       -0.17758
       -0.15997
       -0.13689
       -0.13099
       -0.13261
       -0.12490
       -0.15966
       -0.11512
       -0.14507
       -0.13590
       -0.13424
       -0.12299
       -0.16526
       -0.08586
       -0.16057
       -0.14440
       -0.22878
       -0.14348
       -0.09083
       -0.14757
       -0.10696
       -0.11568
       -0.06189
       -0.11751
       -0.11961
       -0.11306
       -0.09712
       -0.12125
       -0.12059
       -0.09906
       -0.13246
       -0.13057
       -0.11595
       -0.13366
       -0.12940
       -0.13386
       -0.18017
       -0.13850
       -0.09011
       -0.12904
       -0.08471
       -0.17074
       -0.11685
       -0.14594
       -0.13869
       -0.09725
       -0.11629
       -0.11432
       -0.16056
       -0.18009
       -0.14747
       -0.14711
       -0.13059
       -0.23873
       -0.14385
       -0.13039
       -0.12808
       -0.10992
       -0.08090
       -0.11371
       -0.13111
       -0.13134
       -0.14182
       -0.09050
       -0.09253
       -0.16664
       -0.16464
       -0.12067
       -0.13924
       -0.14142
       -0.14004
       -0.16124
       -0.17226
       -0.14324
       -0.14238
       -0.11563
       -0.09245
       -0.14352
       -0.12033
       -0.09457
       -0.11707
       -0.09296
       -0.16360
       -0.14929
       -0.13989
       -0.12266
       -0.12713
       -0.13481
       -0.14149
       -0.14661
       -0.14002
       -0.12244
       -0.15628
       -0.12196
       -0.14647
       -0.18808
       -0.12671
       -0.14362
       -0.15148
       -0.12916
       -0.13804
       -0.08244
       -0.12687
       -0.14046
       -0.11934
       -0.13045
       -0.14836
       -0.13250
       -0.11563
       -0.14820
       -0.12128
       -0.15997
       -0.16942
       -0.12563
       -0.15461
       -0.15085
       -0.16567
       -0.14110
       -0.12190
       -0.10224
       -0.10051
       -0.14648
       -0.13742
       -0.11478
       -0.09289
       -0.10504
       -0.13632
       -0.14008
       -0.14298
       -0.12062
       -0.13419
       -0.14568
       -0.11944
       -0.11739
       -0.11836
       -0.18121
       -0.14831
       -0.12484
       -0.15519
       -0.12569
       -0.17771
       -0.12620
       -0.08980
       -0.13806
       -0.16961
       -0.10162
       -0.15166
       -0.13322
       -0.08492
       -0.15987
       -0.16052
       -0.12753
       -0.14047
       -0.12125
       -0.15050
       -0.12449
       -0.10627
       -0.11777
       -0.08994
       -0.14494
       -0.12683
       -0.15592
       -0.15237
       -0.14984
       -0.10800
       -0.13267
       -0.15293
       -0.12022
       -0.12875
       -0.12956
       -0.13901
       -0.16345
       -0.14573
       -0.10742
       -0.17645
       -0.15167
       -0.20766
       -0.13765
       -0.10865
       -0.14544
       -0.11655
       -0.11047
       -0.11470
       -0.10410
       -0.14253
       -0.15460
       -0.11477
       -0.10763
       -0.08973
       -0.10972
       -0.14885
       -0.14749
       -0.09913
       -0.16990
       -0.08711
       -0.13505
       -0.16371
       -0.17979
       -0.09116
       -0.14785
       -0.08341
       -0.17416
       -0.13201
       -0.12188
       -0.15950
       -0.14706
       -0.12125
       -0.10641
       -0.12825
       -0.17346
       -0.13029
       -0.12491
       -0.11934
       -0.24188
       -0.15271
       -0.16671
       -0.13740
       -0.13797
       -0.11113
       -0.12046
       -0.09386
       -0.13141
       -0.14269
       -0.10009
       -0.10422
       -0.16647
       -0.14418
       -0.15263
       -0.14901
       -0.17527
       -0.13010
       -0.15786
       -0.18985
       -0.14669
       -0.12285
       -0.12864
       -0.13104
       -0.12610
       -0.09123
       -0.10249
       -0.13232
       -0.13183
       -0.14333
       -0.13016
       -0.12736
       -0.14397
       -0.08420
       -0.13939
       -0.15847
       -0.14918
       -0.13883
       -0.13658
       -0.13868
       -0.10318
       -0.14213
       -0.19643
       -0.15247
       -0.13777
       -0.17478
       -0.12276
       -0.12519
       -0.11638
       -0.11711
       -0.13077
       -0.15809
       -0.09931
       -0.11831
       -0.12401
       -0.08292
       -0.09977
       -0.12270
       -0.14563
       -0.18191
       -0.12303
       -0.13579
       -0.11770
       -0.15720
       -0.09996
       -0.15310
       -0.10478
       -0.12226
       -0.12273
       -0.09188
       -0.09025
       -0.09895
       -0.14822
       -0.13110
       -0.14249
       -0.18528
       -0.13648
       -0.14942
       -0.12494
       -0.12365
       -0.12846
       -0.13030
       -0.14647
       -0.14472
       -0.09940
       -0.16050
       -0.12483
       -0.14752
       -0.15773
       -0.13970
       -0.14566
       -0.15652
       -0.12541
       -0.13138
       -0.12492
       -0.10458
       -0.11796
       -0.15837
       -0.12612
       -0.14919
       -0.16852
       -0.13251
       -0.10024
       -0.10602
       -0.13044
       -0.08031
       -0.14148
       -0.14176
       -0.16829
       -0.11412
       -0.12476
       -0.09658
       -0.12357
       -0.17936
       -0.12981
       -0.11680
       -0.13094
       -0.07647
       -0.17387
       -0.12197
       -0.13309
       -0.13297
       -0.13551
       -0.22163
       -0.10734
       -0.12890
       -0.16432
       -0.13688
       -0.11672
       -0.10533
       -0.10218
       -0.16028
       -0.14599
       -0.11016
       -0.11305
       -0.08647
       -0.16700
       -0.13080
       -0.16054
       -0.09308
       -0.21121
       -0.12351
       -0.14005
       -0.16426
       -0.17601
       -0.10208
       -0.19951
       -0.10627
       -0.15026
       -0.15732
       -0.14259
       -0.15716
       -0.13990
       -0.13585
       -0.11838
       -0.12083
       -0.16722
       -0.11965
       -0.15177
       -0.13307
       -0.27247
       -0.13354
       -0.15785
       -0.14212
       -0.13373
       -0.13933
       -0.13056
       -0.09692
       -0.13853
       -0.10419
       -0.12623
       -0.10495
       -0.15164
       -0.14307
       -0.15890
       -0.14026
       -0.18802
       -0.12772
       -0.16626
       -0.15156
       -0.14726
       -0.14052
       -0.14671
       -0.12174
       -0.14482
       -0.11316
       -0.11588
       -0.12501
       -0.11343
       -0.18023
       -0.11594
       -0.10996
       -0.15065
       -0.07732
       -0.11149
       -0.13951
       -0.13575
       -0.14877
       -0.13410
       -0.13379
       -0.10513
       -0.14182
       -0.19857
       -0.13994
       -0.15236
       -0.14603
       -0.14654
       -0.17216
       -0.10782
       -0.14644
       -0.13846
       -0.15775
       -0.14760
       -0.13891
       -0.13167
       -0.10534
       -0.15700
       -0.08510
       -0.17250
       -0.17772
       -0.12971
       -0.16624
       -0.11246
       -0.15285
       -0.10775
       -0.13998
       -0.13063
       -0.15055
       -0.12765
       -0.09835
       -0.13544
       -0.14039
       -0.16048
       -0.15642
       -0.12637
       -0.16991
       -0.15307
       -0.09377
       -0.08669
       -0.12257
       -0.13145
       -0.12614
       -0.17140
       -0.13457
       -0.12248
       -0.14754
       -0.11771
       -0.14033
       -0.15171
       -0.11702
       -0.13664
       -0.16215
       -0.07994
       -0.15471
       -0.14969
       -0.12384
       -0.11833
       -0.17804
       -0.12328
       -0.13602
       -0.15770
       -0.11797
       -0.13118
       -0.09312
       -0.13741
       -0.08058
       -0.13662
       -0.11419
       -0.19158
       -0.12057
       -0.13576
       -0.11470
       -0.15394
       -0.19614
       -0.12699
       -0.12006
       -0.11574
       -0.10357
       -0.16260
       -0.13274
       -0.11955
       -0.14826
       -0.14746
       -0.19820
       -0.12001
       -0.12314
       -0.15310
       -0.12515
       -0.13891
       -0.11395
       -0.11499
       -0.16102
       -0.11781
       -0.11131
       -0.12788
       -0.11903
       -0.11509
       -0.12336
       -0.14298
       -0.11731
       -0.20347
       -0.14400
       -0.12897
       -0.16083
       -0.16289
       -0.13956
       -0.24689
       -0.11913
       -0.14815
       -0.12291
       -0.15781
       -0.15307
       -0.14444
       -0.13059
       -0.12119
       -0.12138
       -0.17656
       -0.16520
       -0.13884
       -0.12803
       -0.27762
       -0.16068
       -0.13028
       -0.16090
       -0.12818
       -0.10720
       -0.11414
       -0.11412
       -0.14477
       -0.10936
       -0.14334
       -0.10044
       -0.13314
       -0.14943
       -0.18965
       -0.13318
       -0.14375
       -0.13707
       -0.12025
       -0.15062
       -0.16178
       -0.13484
       -0.15680
       -0.12720
       -0.14206
       -0.11509
       -0.12456
       -0.13196
       -0.12161
       -0.19332
       -0.09603
       -0.11657
       -0.12293
       -0.10083
       -0.10190
       -0.15297
       -0.15365
       -0.19390
       -0.13477
       -0.10347
       -0.10283
       -0.14957
       -0.16013
       -0.12904
       -0.15970
       -0.11745
       -0.15572
       -0.18182
       -0.09590
       -0.12090
       -0.17042
       -0.14052
       -0.14664
       -0.13347
       -0.11305
       -0.13485
       -0.18376
       -0.11788
       -0.17229
       -0.17180
       -0.14369
       -0.15374
       -0.14092
       -0.14445
       -0.12757
       -0.13593
       -0.13140
       -0.16406
       -0.16021
       -0.10369
       -0.12828
       -0.14686
       -0.15279
       -0.14812
       -0.14897
       -0.17522
       -0.14012
       -0.13603
       -0.09987
       -0.14102
       -0.12999
       -0.12577
       -0.18653
       -0.13576
       -0.16509
       -0.16587
       -0.13219
       -0.12612
       -0.12736
       -0.14818
       -0.15151
       -0.15313
       -0.09243
       -0.14166
       -0.15847
       -0.11085
       -0.14757
       -0.19192
       -0.10917
       -0.15528
       -0.18558
       -0.10549
       -0.11047
       -0.11908
       -0.12517
       -0.10131
       -0.14489
       -0.12616
       -0.20037
       -0.13671
       -0.14053
       -0.13642
       -0.14812
       -0.17251
       -0.12706
       -0.14221
       -0.12916
       -0.14726
       -0.12724
       -0.14395
       -0.11563
       -0.13443
       -0.13606
       -0.22091
       -0.13200
       -0.12818
       -0.13271
       -0.10486
       -0.14174
       -0.12593
       -0.09598
       -0.14448
       -0.11225
       -0.10914
       -0.13707
       -0.12378
       -0.13574
       -0.10972
       -0.16498
       -0.13846
       -0.17702
       -0.14663
       -0.12086
       -0.16458
       -0.15304
       -0.12453
       -0.20815
       -0.11398
       -0.15112
       -0.15705
       -0.15858
       -0.15018
       -0.14691
       -0.15225
       -0.12364
       -0.12306
       -0.17909
       -0.15297
       -0.13980
       -0.12957
       -0.29774
       -0.14466
       -0.14051
       -0.12425
       -0.12650
       -0.10324
       -0.14226
       -0.09386
       -0.14141
       -0.10294
       -0.12805
       -0.09860
       -0.12625
       -0.12097
       -0.20321
       -0.17329
       -0.14290
       -0.11897
       -0.13667
       -0.16204
       -0.15626
       -0.08541
       -0.14016
       -0.12303
       -0.14880
       -0.10073
       -0.13578
       -0.09805
       -0.11037
       -0.13329
       -0.10591
       -0.11919
       -0.15122
       -0.13683
       -0.11101
       -0.15575
       -0.13886
       -0.20918
       -0.16597
       -0.10685
       -0.12679
       -0.15574
       -0.15899
       -0.12776
       -0.15783
       -0.12668
       -0.13681
       -0.14451
       -0.12660
       -0.12169
       -0.17713
       -0.15435
       -0.16372
       -0.15673
       -0.12303
       -0.11341
       -0.19741
       -0.12023
       -0.17242
       -0.18758
       -0.11906
       -0.16177
       -0.14919
       -0.15951
       -0.11224
       -0.11765
       -0.14020
       -0.16274
       -0.15509
       -0.09141
       -0.12835
       -0.14573
       -0.14544
       -0.16395
       -0.15877
       -0.16731
       -0.14950
       -0.15145
       -0.12072
       -0.16614
       -0.13334
       -0.15045
       -0.21101
       -0.09854
       -0.12614
       -0.18685
       -0.12549
       -0.12959
       -0.13383
       -0.14284
       -0.15165
       -0.16224
       -0.10459
       -0.13952
       -0.14853
       -0.12612
       -0.12855
       -0.17338
       -0.08874
       -0.19139
       -0.16056
       -0.12631
       -0.12582
       -0.13515
       -0.09789
       -0.13403
       -0.15324
       -0.15704
       -0.18305
       -0.13830
       -0.14115
       -0.13480
       -0.13472
       -0.16618
       -0.14710
       -0.11511
       -0.12757
       -0.14248
       -0.14217
       -0.15026
       -0.13804
       -0.12049
       -0.12162
       -0.22358
       -0.12644
       -0.12639
       -0.10775
       -0.12199
       -0.14237
       -0.11986
       -0.10700
       -0.14558
       -0.15189
       -0.10902
       -0.13682
       -0.13972
       -0.12991
       -0.14446
       -0.15660
       -0.11705
       -0.17847
       -0.14167
       -0.11491
       -0.14874
       -0.13470
       -0.11764
       -0.17916
       -0.16644
       -0.15331
       -0.14752
       -0.15348
       -0.16283
       -0.15030
       -0.16308
       -0.14121
       -0.14375
       -0.19315
       -0.14687
       -0.15452
       -0.11120
       -0.28050
       -0.14537
       -0.14433
       -0.14382
       -0.12795
       -0.10148
       -0.11756
       -0.11411
       -0.12745
       -0.13097
       -0.16071
       -0.14649
       -0.15383
       -0.11276
       -0.20391
       -0.14340
       -0.14723
       -0.09270
       -0.16273
       -0.17353
       -0.16931
       -0.12221
       -0.16437
       -0.11659
       -0.14272
       -0.13625
       -0.13572
       -0.11701
       -0.13021
       -0.11941
       -0.15888
       -0.13739
       -0.14922
       -0.13910
       -0.16129
       -0.14946
       -0.14942
       -0.19887
       -0.14547
       -0.10992
       -0.12935
       -0.18910
       -0.15983
       -0.15620
       -0.12604
       -0.11284
       -0.14333
       -0.15350
       -0.12488
       -0.15389
       -0.15251
       -0.15827
       -0.13354
       -0.17915
       -0.16023
       -0.09260
       -0.15389
       -0.10591
       -0.20827
       -0.16882
       -0.09562
       -0.18481
       -0.15124
       -0.16540
       -0.15064
       -0.12909
       -0.10975
       -0.16157
       -0.18724
       -0.12033
       -0.14574
       -0.12360
       -0.11923
       -0.14291
       -0.15434
       -0.17555
       -0.15247
       -0.14547
       -0.15195
       -0.17836
       -0.14027
       -0.16174
       -0.20764
       -0.11160
       -0.12669
       -0.19440
       -0.12021
       -0.11594
       -0.12981
       -0.13288
       -0.15446
       -0.14837
       -0.11523
       -0.16629
       -0.13870
       -0.12422
       -0.15847
       -0.18276
       -0.11207
       -0.17008
       -0.16681
       -0.16555
       -0.12721
       -0.11583
       -0.11113
       -0.11032
       -0.16541
       -0.13492
       -0.16627
       -0.15062
       -0.15519
       -0.12721
       -0.12946
       -0.19414
       -0.17170
       -0.17566
       -0.15039
       -0.13988
       -0.11140
       -0.11158
       -0.14874
       -0.13201
       -0.13845
       -0.23760
       -0.10944
       -0.13097
       -0.13451
       -0.14096
       -0.13686
       -0.12787
       -0.10827
       -0.16122
       -0.15048
       -0.10319
       -0.18557
       -0.13007
       -0.12545
       -0.13677
       -0.14093
       -0.12962
       -0.17159
       -0.14024
       -0.10227
       -0.12644
       -0.11710
       -0.10442
       -0.17691
       -0.11834
       -0.16701
       -0.12773
       -0.12342
       -0.15730
       -0.15710
       -0.13074
       -0.15704
       -0.13546
       -0.21349
       -0.16632
       -0.12470
       -0.15176
       -0.27592
       -0.15518
       -0.11978
       -0.15052
       -0.10618
       -0.09656
       -0.14256
       -0.11694
       -0.14219
       -0.11384
       -0.16039
       -0.15447
       -0.16470
       -0.10536
       -0.19813
       -0.12703
       -0.16085
       -0.09481
       -0.17232
       -0.16803
       -0.16120
       -0.09766
       -0.16239
       -0.16444
       -0.13429
       -0.12214
       -0.17782
       -0.13403
       -0.13103
       -0.14910
       -0.15298
       -0.12000
       -0.16456
       -0.13816
       -0.15324
       -0.15730
       -0.13285
       -0.18588
       -0.16120
       -0.11424
       -0.15075
       -0.14481
       -0.15223
       -0.16557
       -0.12623
       -0.14099
       -0.13332
       -0.16734
       -0.14345
       -0.13510
       -0.13645
       -0.11927
       -0.17054
       -0.14127
       -0.17771
       -0.09650
       -0.17562
       -0.14357
       -0.22306
       -0.17108
       -0.11925
       -0.17010
       -0.16186
       -0.16759
       -0.12935
       -0.13902
       -0.09548
       -0.17645
       -0.15870
       -0.12433
       -0.13474
       -0.16213
       -0.15973
       -0.09709
       -0.16267
       -0.14784
       -0.17154
       -0.10479
       -0.15496
       -0.14753
       -0.14461
       -0.17718
       -0.22129
       -0.10487
       -0.13053
       -0.16477
       -0.12364
       -0.10874
       -0.13861
       -0.13957
       -0.16093
       -0.14463
       -0.10596
       -0.18616
       -0.13818
       -0.13603
       -0.15112
       -0.18163
       -0.13958
       -0.15739
       -0.15200
       -0.18297
       -0.15321
       -0.08802
       -0.10780
       -0.11375
       -0.13697
       -0.13548
       -0.15423
       -0.16651
       -0.16239
       -0.12145
       -0.12379
       -0.19917
       -0.17413
       -0.16991
       -0.17620
       -0.14351
       -0.09713
       -0.12670
       -0.17944
       -0.14249
       -0.13872
       -0.22392
       -0.11264
       -0.12997
       -0.16680
       -0.13697
       -0.16042
       -0.11370
       -0.13312
       -0.15330
       -0.15188
       -0.15388
       -0.17560
       -0.13794
       -0.15747
       -0.13467
       -0.14578
       -0.12530
       -0.16498
       -0.12836
       -0.11325
       -0.16271
       -0.11748
       -0.10391
       -0.16588
       -0.13492
       -0.15850
       -0.15968
       -0.16098
       -0.11923
       -0.16699
       -0.16822
       -0.12557
       -0.14269
       -0.20673
       -0.13937
       -0.13728
       -0.15682
       -0.29002
       -0.16484
       -0.12564
       -0.13606
       -0.12455
       -0.12841
       -0.15429
       -0.15374
       -0.14034
       -0.15272
       -0.13997
       -0.12006
       -0.14983
       -0.08840
       -0.18785
       -0.11178
       -0.12708
       -0.10573
       -0.17435
       -0.15828
       -0.11806
       -0.11529
       -0.16730
       -0.13084
       -0.15615
       -0.12785
       -0.14653
       -0.16197
       -0.11757
       -0.14623
       -0.18631
       -0.14141
       -0.14796
       -0.17428
       -0.17075
       -0.16632
       -0.17273
       -0.16731
       -0.16294
       -0.12132
       -0.16875
       -0.14243
       -0.15761
       -0.16336
       -0.13006
       -0.10998
       -0.12327
       -0.17680
       -0.12196
       -0.13261
       -0.16577
       -0.10377
       -0.17690
       -0.15267
       -0.15071
       -0.12674
       -0.17370
       -0.14461
       -0.23224
       -0.17057
       -0.13857
       -0.15773
       -0.11690
       -0.14536
       -0.08429
       -0.11134
       -0.08162
       -0.15233
       -0.13663
       -0.13399
       -0.12415
       -0.17140
       -0.15538
       -0.14670
       -0.16953
       -0.17220
       -0.14053
       -0.13560
       -0.15249
       -0.13917
       -0.13489
       -0.16129
       -0.23468
       -0.16186
       -0.12635
       -0.13280
       -0.15394
       -0.12168
       -0.12948
       -0.14389
       -0.15079
       -0.14699
       -0.11008
       -0.15253
       -0.13321
       -0.12979
       -0.16287
       -0.18788
       -0.13146
       -0.16934
       -0.15708
       -0.15966
       -0.14433
       -0.07994
       -0.13112
       -0.10925
       -0.13605
       -0.10573
       -0.17200
       -0.14385
       -0.18577
       -0.13625
       -0.13666
       -0.18638
       -0.14907
       -0.16931
       -0.15091
       -0.16332
       -0.10776
       -0.14927
       -0.18881
       -0.14651
       -0.18443
       -0.22328
       -0.14813
       -0.14215
       -0.15390
       -0.12661
       -0.13653
       -0.12030
       -0.13689
       -0.14020
       -0.14524
       -0.13249
       -0.16019
       -0.12744
       -0.15256
       -0.11608
       -0.16261
       -0.12627
       -0.12373
       -0.13679
       -0.12472
       -0.16214
       -0.13833
       -0.12704
       -0.17249
       -0.15632
       -0.18344
       -0.16336
       -0.14426
       -0.11638
       -0.15992
       -0.17972
       -0.09880
       -0.15753
       -0.21350
       -0.13983
       -0.14581
       -0.15780
       -0.29275
       -0.16005
       -0.11325
       -0.12917
       -0.12507
       -0.15741
       -0.14767
       -0.15046
       -0.15235
       -0.13949
       -0.12117
       -0.13574
       -0.18415
       -0.10939
       -0.13367
       -0.14685
       -0.13394
       -0.12570
       -0.15143
       -0.14030
       -0.14434
       -0.13537
       -0.15206
       -0.13158
       -0.12913
       -0.11154
       -0.13069
       -0.14063
       -0.15128
       -0.16892
       -0.14147
       -0.13824
       -0.19019
       -0.14473
       -0.18989
       -0.16136
       -0.18310
       -0.18207
       -0.17110
       -0.12058
       -0.16384
       -0.12888
       -0.15100
       -0.16786
       -0.16852
       -0.13749
       -0.12835
       -0.20149
       -0.11387
       -0.14071
       -0.14601
       -0.12625
       -0.18689
       -0.15981
       -0.14404
       -0.15160
       -0.20043
       -0.11877
       -0.20286
       -0.16723
       -0.12515
       -0.12413
       -0.13731
       -0.19000
       -0.10152
       -0.12868
       -0.10641
       -0.15163
       -0.12750
       -0.13960
       -0.11828
       -0.15631
       -0.16240
       -0.13547
       -0.16348
       -0.16732
       -0.17828
       -0.11486
       -0.13314
       -0.16663
       -0.14310
       -0.16000
       -0.24921
       -0.14335
       -0.16431
       -0.15994
       -0.16048
       -0.14192
       -0.14568
       -0.14867
       -0.14419
       -0.12275
       -0.08526
       -0.13720
       -0.12484
       -0.14202
       -0.12231
       -0.20875
       -0.15346
       -0.13385
       -0.14289
       -0.16806
       -0.14181
       -0.12793
       -0.12561
       -0.10908
       -0.12366
       -0.12272
       -0.13874
       -0.12700
       -0.13840
       -0.14575
       -0.16214
       -0.19246
       -0.12176
       -0.14920
       -0.15232
       -0.11842
       -0.09948
       -0.13330
       -0.17667
       -0.15387
       -0.17815
       -0.25217
       -0.12417
       -0.16375
       -0.12989
       -0.12973
       -0.11905
       -0.11791
       -0.16687
       -0.17085
       -0.17122
       -0.12292
       -0.12624
       -0.13138
       -0.14346
       -0.14783
       -0.16788
       -0.12697
       -0.16774
       -0.15450
       -0.12717
       -0.16739
       -0.14234
       -0.11546
       -0.17559
       -0.16305
       -0.17370
       -0.17310
       -0.14025
       -0.11660
       -0.14459
       -0.15471
       -0.12326
       -0.17062
       -0.20245
       -0.13530
       -0.15058
       -0.15170
       -0.34506
       -0.16295
       -0.12967
       -0.14686
       -0.11538
       -0.14988
       -0.12671
       -0.15376
       -0.15045
       -0.16142
       -0.13779
       -0.14740
       -0.17467
       -0.11819
       -0.13873
       -0.13364
       -0.14318
       -0.12547
       -0.15567
       -0.17383
       -0.15102
       -0.11908
       -0.17103
       -0.10850
       -0.12480
       -0.13123
       -0.15329
       -0.12895
       -0.10379
       -0.13516
       -0.15793
       -0.14971
       -0.14894
       -0.15371
       -0.16071
       -0.17689
       -0.17776
       -0.18830
       -0.13243
       -0.14891
       -0.13068
       -0.15172
       -0.17827
       -0.13507
       -0.15893
       -0.12070
       -0.15107
       -0.19437
       -0.12157
       -0.10950
       -0.16228
       -0.10951
       -0.18594
       -0.19194
       -0.14951
       -0.14871
       -0.21869
       -0.14326
       -0.21021
       -0.17823
       -0.15715
       -0.16979
       -0.14393
       -0.19956
       -0.08808
       -0.11951
       -0.16332
       -0.17427
       -0.12642
       -0.12967
       -0.12472
       -0.12562
       -0.12135
       -0.13942
       -0.13885
       -0.17515
       -0.16928
       -0.11920
       -0.09434
       -0.15634
       -0.16316
       -0.13354
       -0.24771
       -0.14130
       -0.16400
       -0.13339
       -0.11281
       -0.15144
       -0.12114
       -0.13141
       -0.14975
       -0.12461
       -0.09153
       -0.12247
       -0.10867
       -0.15367
       -0.14084
       -0.22010
       -0.15748
       -0.13514
       -0.14751
       -0.16808
       -0.13030
       -0.10521
       -0.12421
       -0.15900
       -0.14211
       -0.11462
       -0.15612
       -0.13826
       -0.15392
       -0.14040
       -0.18542
       -0.17705
       -0.11583
       -0.15279
       -0.13370
       -0.13977
       -0.11961
       -0.13833
       -0.13858
       -0.13287
       -0.16267
       -0.24259
       -0.12560
       -0.15701
       -0.13771
       -0.12523
       -0.12151
       -0.09358
       -0.16057
       -0.19434
       -0.14870
       -0.16894
       -0.15496
       -0.13463
       -0.15532
       -0.16760
       -0.14437
       -0.14322
       -0.15943
       -0.17418
       -0.14150
       -0.18168
       -0.15589
       -0.12003
       -0.18376
       -0.13718
       -0.18308
       -0.17310
       -0.15764
       -0.13415
       -0.17064
       -0.17643
       -0.11535
       -0.16025
       -0.17963
       -0.14296
       -0.16321
       -0.14320
       -0.34934
       -0.17890
       -0.13295
       -0.11625
       -0.12407
       -0.15166
       -0.14056
       -0.15544
       -0.10520
       -0.16490
       -0.14457
       -0.15336
       -0.15343
       -0.12788
       -0.16369
       -0.16196
       -0.14415
       -0.08899
       -0.16826
       -0.19457
       -0.14453
       -0.11744
       -0.16437
       -0.12378
       -0.10627
       -0.13100
       -0.14463
       -0.16457
       -0.13644
       -0.14538
       -0.11856
       -0.14238
       -0.15774
       -0.12979
       -0.16088
       -0.17507
       -0.14110
       -0.14631
       -0.13799
       -0.13648
       -0.13294
       -0.14611
       -0.13993
       -0.14595
       -0.13352
       -0.13085
       -0.14909
       -0.18627
       -0.10999
       -0.14096
       -0.14527
       -0.11813
       -0.17473
       -0.16408
       -0.16426
       -0.16347
       -0.19401
       -0.13107
       -0.21038
       -0.18270
       -0.15129
       -0.15195
       -0.13000
       -0.17548
       -0.10590
       -0.15400
       -0.14224
       -0.16475
       -0.17353
       -0.11709
       -0.12396
       -0.14440
       -0.14329
       -0.15127
       -0.14368
       -0.19199
       -0.19915
       -0.11937
       -0.10418
       -0.14305
       -0.14908
       -0.13671
       -0.27461
       -0.18384
       -0.16962
       -0.14681
       -0.12573
       -0.12536
       -0.14379
       -0.13964
       -0.15995
       -0.13973
       -0.11860
       -0.15109
       -0.13380
       -0.09907
       -0.13491
       -0.22934
       -0.11957
       -0.16663
       -0.18192
       -0.16326
       -0.16973
       -0.13198
       -0.13863
       -0.16579
       -0.17433
       -0.11471
       -0.18925
       -0.13105
       -0.14977
       -0.16074
       -0.19250
       -0.17509
       -0.14285
       -0.17350
       -0.15847
       -0.16945
       -0.12247
       -0.15718
       -0.11421
       -0.11781
       -0.17552
       -0.25762
       -0.11160
       -0.15845
       -0.15515
       -0.12581
       -0.12788
       -0.13939
       -0.15685
       -0.16877
       -0.16152
       -0.16221
       -0.15915
       -0.13322
       -0.15893
       -0.13972
       -0.12897
       -0.15576
       -0.19030
       -0.13534
       -0.14395
       -0.18909
       -0.15840
       -0.15219
       -0.21584
       -0.15217
       -0.14539
       -0.15039
       -0.17602
       -0.14530
       -0.16894
       -0.17123
       -0.12277
       -0.15650
       -0.20750
       -0.14639
       -0.14382
       -0.16539
       -0.32986
       -0.16634
       -0.12774
       -0.10568
       -0.12770
       -0.14469
       -0.17241
       -0.13841
       -0.12278
       -0.12760
       -0.14590
       -0.14401
       -0.17549
       -0.13590
       -0.15536
       -0.16398
       -0.16929
       -0.13163
       -0.19040
       -0.18107
       -0.14601
       -0.10812
       -0.17687
       -0.09530
       -0.13865
       -0.13437
       -0.12626
       -0.14850
       -0.13964
       -0.18205
       -0.08176
       -0.13468
       -0.14994
       -0.12629
       -0.17467
       -0.15432
       -0.12834
       -0.17392
       -0.14836
       -0.14518
       -0.14558
       -0.14135
       -0.17107
       -0.16594
       -0.16270
       -0.12138
       -0.14969
       -0.15969
       -0.13972
       -0.15258
       -0.12776
       -0.14232
       -0.12099
       -0.18279
       -0.17291
       -0.13038
       -0.16126
       -0.15395
       -0.19126
       -0.19841
       -0.14288
       -0.17856
       -0.13643
       -0.20546
       -0.12878
       -0.17187
       -0.13476
       -0.18217
       -0.13210
       -0.10338
       -0.10118
       -0.14098
       -0.17982
       -0.14707
       -0.14336
       -0.19682
       -0.17518
       -0.11497
       -0.12787
       -0.17470
       -0.11714
       -0.15519
       -0.27431
       -0.15272
       -0.17549
       -0.15204
       -0.08992
       -0.15943
       -0.16009
       -0.10019
       -0.14784
       -0.16659
       -0.13911
       -0.16135
       -0.15211
       -0.10323
       -0.12615
       -0.20904
       -0.15268
       -0.16474
       -0.16040
       -0.17654
       -0.15756
       -0.11697
       -0.12938
       -0.13755
       -0.15555
       -0.11461
       -0.19525
       -0.14252
       -0.17514
       -0.15523
       -0.17033
       -0.21024
       -0.13327
       -0.15287
       -0.12508
       -0.17057
       -0.12355
       -0.13863
       -0.10456
       -0.14242
       -0.17160
       -0.24105
       -0.10404
       -0.13325
       -0.17258
       -0.12696
       -0.10702
       -0.10780
       -0.14479
       -0.14371
       -0.18695
       -0.16767
       -0.17114
       -0.15155
       -0.15369
       -0.13953
       -0.15268
       -0.15441
       -0.18691
       -0.14169
       -0.13519
       -0.18921
       -0.16284
       -0.16366
       -0.23461
       -0.16502
       -0.17469
       -0.12383
       -0.15855
       -0.13938
       -0.18248
       -0.16034
       -0.17620
       -0.13050
       -0.18360
       -0.13790
       -0.12863
       -0.16127
       -0.34623
       -0.18152
       -0.15200
       -0.11940
       -0.11127
       -0.16886
       -0.18393
       -0.15341
       -0.13970
       -0.13489
       -0.15882
       -0.11794
       -0.14929
       -0.10344
       -0.14464
       -0.16798
       -0.16425
       -0.14886
       -0.15689
       -0.17781
       -0.14271
       -0.16450
       -0.15644
       -0.13881
       -0.17029
       -0.12152
       -0.15076
       -0.13836
       -0.14589
       -0.17600
       -0.08908
       -0.13476
       -0.12407
       -0.14482
       -0.17349
       -0.17747
       -0.15356
       -0.18538
       -0.12898
       -0.11099
       -0.14536
       -0.14605
       -0.15124
       -0.14991
       -0.16553
       -0.14042
       -0.16770
       -0.18175
       -0.15807
       -0.17961
       -0.18723
       -0.15691
       -0.12133
       -0.17240
       -0.16625
       -0.13443
       -0.17200
       -0.14756
       -0.18869
       -0.16169
       -0.14953
       -0.18616
       -0.11253
       -0.18018
       -0.12200
       -0.14899
       -0.14020
       -0.18194
       -0.15059
       -0.15915
       -0.13452
       -0.14791
       -0.16189
       -0.14013
       -0.16253
       -0.20501
       -0.18025
       -0.16378
       -0.16113
       -0.17251
       -0.13218
       -0.17578
       -0.25486
       -0.18055
       -0.18132
       -0.15613
       -0.11625
       -0.13334
       -0.13843
       -0.14120
       -0.11363
       -0.17174
       -0.12272
       -0.16472
       -0.13960
       -0.10907
       -0.12201
       -0.19267
       -0.17638
       -0.20637
       -0.16531
       -0.16110
       -0.15912
       -0.10434
       -0.13418
       -0.13063
       -0.14497
       -0.14073
       -0.17218
       -0.14712
       -0.15266
       -0.13650
       -0.16666
       -0.21051
       -0.14568
       -0.16075
       -0.12709
       -0.18041
       -0.14231
       -0.13963
       -0.16296
       -0.15267
       -0.14164
       -0.23533
       -0.11901
       -0.13126
       -0.13069
       -0.14743
       -0.11955
       -0.15598
       -0.16698
       -0.12399
       -0.19907
       -0.16644
       -0.15885
       -0.11773
       -0.14447
       -0.13520
       -0.17944
       -0.14929
       -0.18268
       -0.17719
       -0.13378
       -0.15412
       -0.17121
       -0.13754
       -0.23345
       -0.15685
       -0.16630
       -0.14566
       -0.18828
       -0.16944
       -0.17712
       -0.18322
       -0.16817
       -0.12471
       -0.19247
       -0.14596
       -0.10015
       -0.12769
       -0.39421
       -0.19036
       -0.13472
       -0.11804
       -0.15055
       -0.16313
       -0.16747
       -0.17619
       -0.13464
       -0.14716
       -0.16448
       -0.08982
       -0.16899
       -0.15413
       -0.14743
       -0.16685
       -0.14396
       -0.13183
       -0.18287
       -0.16417
       -0.17564
       -0.18416
       -0.14634
       -0.10354
       -0.16576
       -0.10330
       -0.14909
       -0.17702
       -0.14167
       -0.17326
       -0.09225
       -0.15093
       -0.11230
       -0.17872
       -0.19721
       -0.18457
       -0.19319
       -0.17848
       -0.16913
       -0.14072
       -0.13283
       -0.12323
       -0.18234
       -0.15319
       -0.16120
       -0.12339
       -0.17051
       -0.18796
       -0.18389
       -0.17010
       -0.14311
       -0.14758
       -0.12439
       -0.12969
       -0.14770
       -0.13131
       -0.16976
       -0.12379
       -0.18935
       -0.17781
       -0.14576
       -0.18418
       -0.13036
       -0.16277
       -0.14663
       -0.14903
       -0.12300
       -0.16651
       -0.15234
       -0.10657
       -0.14612
       -0.13634
       -0.15257
       -0.16916
       -0.17856
       -0.19307
       -0.21540
       -0.15518
       -0.16014
       -0.15392
       -0.14413
       -0.18970
       -0.26511
       -0.15501
       -0.17930
       -0.16005
       -0.10177
       -0.13106
       -0.12515
       -0.15869
       -0.12521
       -0.18937
       -0.11681
       -0.19361
       -0.11132
       -0.14370
       -0.13392
       -0.21487
       -0.15902
       -0.22933
       -0.14941
       -0.14090
       -0.14627
       -0.11883
       -0.14022
       -0.12444
       -0.15291
       -0.12775
       -0.15434
       -0.14353
       -0.14178
       -0.13434
       -0.15921
       -0.15922
       -0.16996
       -0.18797
       -0.15462
       -0.15183
       -0.15626
       -0.14349
       -0.17345
       -0.16160
       -0.16151
       -0.23465
       -0.14233
       -0.12200
       -0.15001
       -0.15453
       -0.18955
       -0.14531
       -0.13136
       -0.14626
       -0.21669
       -0.14974
       -0.14737
       -0.13231
       -0.15713
       -0.12966
       -0.14304
       -0.15114
       -0.21989
       -0.19500
       -0.15899
       -0.18169
       -0.15551
       -0.13441
       -0.23871
       -0.18928
       -0.16087
       -0.13832
       -0.18627
       -0.12755
       -0.16290
       -0.17262
       -0.14332
       -0.17092
       -0.18425
       -0.18380
       -0.14543
       -0.15625
       -0.39128
       -0.17460
       -0.16475
       -0.18720
       -0.13343
       -0.15690
       -0.11341
       -0.14584
       -0.10635
       -0.15639
       -0.15350
       -0.12108
       -0.13625
       -0.17126
       -0.15642
       -0.13025
       -0.11500
       -0.10661
       -0.15195
       -0.19122
       -0.17675
       -0.17246
       -0.12561
       -0.14632
       -0.14782
       -0.11903
       -0.15981
       -0.16207
       -0.16096
       -0.18783
       -0.12828
       -0.13607
       -0.13585
       -0.16177
       -0.18952
       -0.19155
       -0.17864
       -0.18765
       -0.14881
       -0.10742
       -0.16279
       -0.13402
       -0.20283
       -0.16041
       -0.16573
       -0.16172
       -0.14321
       -0.15153
       -0.17082
       -0.13848
       -0.13853
       -0.15960
       -0.13437
       -0.15850
       -0.12021
       -0.13700
       -0.19347
       -0.14969
       -0.20273
       -0.18508
       -0.15245
       -0.18483
       -0.15300
       -0.18089
       -0.15459
       -0.15289
       -0.10674
       -0.15910
       -0.14576
       -0.13494
       -0.16997
       -0.13066
       -0.15351
       -0.17546
       -0.20965
       -0.18983
       -0.20400
       -0.17090
       -0.15374
       -0.16294
       -0.15540
       -0.18164
       -0.23774
       -0.14401
       -0.17711
       -0.12475
       -0.07481
       -0.17790
       -0.14838
       -0.15479
       -0.13801
       -0.16824
       -0.12337
       -0.17781
       -0.10239
       -0.16720
       -0.14495
       -0.22053
       -0.15972
       -0.21743
       -0.16641
       -0.12803
       -0.17979
       -0.11989
       -0.09263
       -0.16239
       -0.16804
       -0.14155
       -0.17059
       -0.15933
       -0.16047
       -0.15592
       -0.16963
       -0.15166
       -0.18719
       -0.15058
       -0.16079
       -0.16310
       -0.13569
       -0.15185
       -0.16383
       -0.14857
       -0.17762
       -0.23984
       -0.13425
       -0.14896
       -0.14016
       -0.17571
       -0.14847
       -0.16487
       -0.14742
       -0.14844
       -0.21567
       -0.16022
       -0.13833
       -0.14101
       -0.16961
       -0.17439
       -0.16925
       -0.13648
       -0.20798
       -0.16845
       -0.16328
       -0.19374
       -0.15208
       -0.16931
       -0.23544
       -0.18243
       -0.15349
       -0.13460
       -0.21006
       -0.12973
       -0.18310
       -0.20130
       -0.13121
       -0.17357
       -0.21603
       -0.16835
       -0.18324
       -0.15856
       -0.38950
       -0.16949
       -0.15450
       -0.20713
       -0.17227
       -0.13844
       -0.09690
       -0.16846
       -0.12399
       -0.17038
       -0.14969
       -0.12058
       -0.16233
       -0.16696
       -0.17492
       -0.16691
       -0.16347
       -0.13952
       -0.17251
       -0.21693
       -0.18917
       -0.19400
       -0.12893
       -0.13236
       -0.13062
       -0.14356
       -0.14833
       -0.15575
       -0.15615
       -0.14638
       -0.13583
       -0.14594
       -0.13123
       -0.16426
       -0.17881
       -0.19710
       -0.17852
       -0.18815
       -0.15171
       -0.13824
       -0.15510
       -0.16533
       -0.22696
       -0.15564
       -0.14375
       -0.19345
       -0.14029
       -0.19797
       -0.12983
       -0.15670
       -0.17702
       -0.15586
       -0.14498
       -0.15969
       -0.12482
       -0.13077
       -0.19094
       -0.16401
       -0.22581
       -0.21047
       -0.17215
       -0.21511
       -0.14380
       -0.19224
       -0.11042
       -0.18439
       -0.16343
       -0.16401
       -0.16783
       -0.12111
       -0.18135
       -0.15697
       -0.12326
       -0.17160
       -0.17827
       -0.20074
       -0.18510
       -0.15800
       -0.16629
       -0.20481
       -0.14820
       -0.17334
       -0.21977
       -0.13374
       -0.17655
       -0.15305
       -0.07855
       -0.15202
       -0.14231
       -0.13383
       -0.14791
       -0.19659
       -0.10948
       -0.14404
       -0.11482
       -0.14924
       -0.14131
       -0.17697
       -0.14434
       -0.19875
       -0.17553
       -0.12755
       -0.18643
       -0.11030
       -0.09362
       -0.16039
       -0.16319
       -0.13320
       -0.17472
       -0.15108
       -0.15676
       -0.14588
       -0.15424
       -0.20401
       -0.20966
       -0.13202
       -0.14432
       -0.16004
       -0.15800
       -0.16343
       -0.16214
       -0.19218
       -0.18677
       -0.23511
       -0.13825
       -0.18043
       -0.11947
       -0.15769
       -0.16552
       -0.15689
       -0.14920
       -0.15104
       -0.21508
       -0.14246
       -0.15536
       -0.14816
       -0.17182
       -0.15342
       -0.18774
       -0.17103
       -0.20838
       -0.17512
       -0.16038
       -0.18694
       -0.14685
       -0.15180
       -0.21822
       -0.19293
       -0.16909
       -0.13520
       -0.17347
       -0.16311
       -0.19830
       -0.20128
       -0.16072
       -0.14835
       -0.20702
       -0.17566
       -0.15186
       -0.17657
       -0.43330
       -0.19234
       -0.15552
       -0.17206
       -0.15523
       -0.12086
       -0.16136
       -0.16031
       -0.14763
       -0.18103
       -0.12472
       -0.14370
       -0.17026
       -0.15595
       -0.14553
       -0.15878
       -0.17697
       -0.14848
       -0.15495
       -0.22254
       -0.14358
       -0.17814
       -0.16526
       -0.15643
       -0.13411
       -0.13633
       -0.14440
       -0.14745
       -0.15465
       -0.19163
       -0.13853
       -0.13914
       -0.13214
       -0.18179
       -0.17803
       -0.17652
       -0.18787
       -0.20688
       -0.12923
       -0.12909
       -0.15338
       -0.14601
       -0.18916
       -0.19618
       -0.14796
       -0.17394
       -0.14979
       -0.18738
       -0.17272
       -0.11155
       -0.17266
       -0.16819
       -0.14503
       -0.17035
       -0.13160
       -0.15749
       -0.18905
       -0.12983
       -0.21065
       -0.23607
       -0.17441
       -0.22436
       -0.12884
       -0.15616
       -0.14199
       -0.16246
       -0.13648
       -0.16810
       -0.16049
       -0.16562
       -0.14201
       -0.18404
       -0.14202
       -0.17384
       -0.17932
       -0.20932
       -0.20032
       -0.13686
       -0.17097
       -0.20969
       -0.16624
       -0.16412
       -0.23441
       -0.15658
       -0.15841
       -0.17831
       -0.10895
       -0.13689
       -0.17809
       -0.15820
       -0.15864
       -0.16932
       -0.14208
       -0.17652
       -0.16912
       -0.13156
       -0.14738
       -0.22553
       -0.13066
       -0.19881
       -0.16257
       -0.12806
       -0.13708
       -0.13713
       -0.12026
       -0.15903
       -0.16150
       -0.12326
       -0.17639
       -0.12699
       -0.17539
       -0.15187
       -0.16910
       -0.22183
       -0.20087
       -0.15617
       -0.18020
       -0.15605
       -0.16504
       -0.15480
       -0.19321
       -0.21525
       -0.18120
       -0.19267
       -0.11803
       -0.17088
       -0.15419
       -0.16719
       -0.16599
       -0.16613
       -0.14755
       -0.14269
       -0.21471
       -0.15228
       -0.13913
       -0.14003
       -0.15100
       -0.15333
       -0.19271
       -0.13364
       -0.21132
       -0.17093
       -0.11226
       -0.19777
       -0.16484
       -0.14898
       -0.22536
       -0.19682
       -0.16272
       -0.15227
       -0.16735
       -0.16101
       -0.22068
       -0.19829
       -0.15026
       -0.17198
       -0.21951
       -0.15054
       -0.16663
       -0.17303
       -0.42570
       -0.18432
       -0.13815
       -0.20917
       -0.12715
       -0.14604
       -0.15046
       -0.14884
       -0.16591
       -0.12561
       -0.13775
       -0.15030
       -0.17545
       -0.13753
       -0.15801
       -0.18482
       -0.16578
       -0.14821
       -0.15478
       -0.19245
       -0.12703
       -0.17068
       -0.14086
       -0.13183
       -0.13826
       -0.12334
       -0.17514
       -0.13101
       -0.13192
       -0.18123
       -0.13050
       -0.09815
       -0.14821
       -0.18135
       -0.18616
       -0.16248
       -0.17471
       -0.22738
       -0.14202
       -0.13223
       -0.15306
       -0.14899
       -0.21091
       -0.18087
       -0.18168
       -0.17655
       -0.14698
       -0.17981
       -0.18670
       -0.13453
       -0.19757
       -0.16839
       -0.15004
       -0.16144
       -0.16489
       -0.15329
       -0.22699
       -0.14846
       -0.20638
       -0.26422
       -0.15724
       -0.16512
       -0.15410
       -0.16321
       -0.15032
       -0.18845
       -0.11759
       -0.17908
       -0.15058
       -0.15198
       -0.15449
       -0.16395
       -0.15243
       -0.17206
       -0.13426
       -0.19177
       -0.19131
       -0.11581
       -0.17435
       -0.21244
       -0.16325
       -0.17011
       -0.24962
       -0.14219
       -0.17435
       -0.19364
       -0.15934
       -0.12956
       -0.20465
       -0.17644
       -0.19219
       -0.18688
       -0.15728
       -0.17446
       -0.18664
       -0.12664
       -0.16871
       -0.23863
       -0.12731
       -0.22974
       -0.14153
       -0.13573
       -0.14102
       -0.14874
       -0.11790
       -0.13058
       -0.16120
       -0.15179
       -0.20757
       -0.15378
       -0.20108
       -0.17796
       -0.20378
       -0.23955
       -0.17624
       -0.14843
       -0.17520
       -0.17475
       -0.17327
       -0.13818
       -0.18007
       -0.18897
       -0.16969
       -0.22209
       -0.14584
       -0.12490
       -0.12616
       -0.16841
       -0.15774
       -0.15138
       -0.14089
       -0.16776
       -0.20054
       -0.13011
       -0.14223
       -0.20431
       -0.13806
       -0.14628
       -0.19049
       -0.15049
       -0.20608
       -0.15595
       -0.13501
       -0.18878
       -0.18547
       -0.17737
       -0.23796
       -0.17892
       -0.17371
       -0.14810
       -0.19797
       -0.16986
       -0.22303
       -0.21605
       -0.16143
       -0.15539
       -0.24967
       -0.14720
       -0.17234
       -0.15154
       -0.44430
       -0.17503
       -0.15006
       -0.18935
       -0.13623
       -0.15376
       -0.18840
       -0.15949
       -0.20745
       -0.14591
       -0.15776
       -0.16407
       -0.18029
       -0.12060
       -0.15232
       -0.19697
       -0.16194
       -0.15523
       -0.15127
       -0.19881
       -0.15737
       -0.16397
       -0.12511
       -0.11783
       -0.14574
       -0.15998
       -0.18795
       -0.11990
       -0.13127
       -0.17854
       -0.14994
       -0.13680
       -0.14784
       -0.17042
       -0.14232
       -0.17075
       -0.18371
       -0.20106
       -0.15582
       -0.13508
       -0.14465
       -0.14874
       -0.17795
       -0.15948
       -0.17545
       -0.15609
       -0.16042
       -0.19373
       -0.17233
       -0.12448
       -0.18985
       -0.14562
       -0.15194
       -0.17196
       -0.18175
       -0.15204
       -0.24013
       -0.15031
       -0.21415
       -0.24656
       -0.16924
       -0.16020
       -0.16610
       -0.16009
       -0.17303
       -0.19376
       -0.14044
       -0.18626
       -0.13865
       -0.16299
       -0.18509
       -0.22750
       -0.13324
       -0.19640
       -0.14084
       -0.18924
       -0.18933
       -0.12946
       -0.11851
       -0.17646
       -0.14505
       -0.15514
       -0.24343
       -0.12894
       -0.18467
       -0.17990
       -0.15888
       -0.14790
       -0.17810
       -0.16169
       -0.19171
       -0.17741
       -0.11973
       -0.18624
       -0.18057
       -0.12588
       -0.12757
       -0.22741
       -0.14784
       -0.23829
       -0.14250
       -0.15507
       -0.13862
       -0.17319
       -0.13315
       -0.13038
       -0.14819
       -0.18503
       -0.20682
       -0.14862
       -0.20799
       -0.15642
       -0.17228
       -0.24114
       -0.15772
       -0.16644
       -0.18412
       -0.18906
       -0.18641
       -0.12295
       -0.18496
       -0.20369
       -0.21340
       -0.21841
       -0.16774
       -0.15782
       -0.17844
       -0.17126
       -0.13453
       -0.15802
       -0.14365
       -0.15210
       -0.17670
       -0.16052
       -0.17179
       -0.17724
       -0.16590
       -0.16020
       -0.12673
       -0.14897
       -0.23139
       -0.17427
       -0.15129
       -0.19237
       -0.17446
       -0.16933
       -0.25662
       -0.20493
       -0.15473
       -0.16605
       -0.19248
       -0.17038
       -0.21540
       -0.16813
       -0.16520
       -0.13242
       -0.25329
       -0.16540
       -0.15397
       -0.14565
       -0.45253
       -0.15579
       -0.17636
       -0.17452
       -0.15320
       -0.14198
       -0.18895
       -0.20446
       -0.21384
       -0.17372
       -0.13537
       -0.13912
       -0.16449
       -0.14312
       -0.17116
       -0.17577
       -0.15610
       -0.15796
       -0.16762
       -0.19936
       -0.16494
       -0.11248
       -0.12504
       -0.12718
       -0.14827
       -0.13614
       -0.18163
       -0.12282
       -0.16684
       -0.17241
       -0.15787
       -0.17778
       -0.10836
       -0.17574
       -0.15970
       -0.17466
       -0.16098
       -0.18365
       -0.15860
       -0.11548
       -0.16390
       -0.18423
       -0.20000
       -0.15128
       -0.18326
       -0.14317
       -0.18306
       -0.17882
       -0.19553
       -0.16883
       -0.13610
       -0.15591
       -0.18439
       -0.18959
       -0.17843
       -0.11969
       -0.23475
       -0.14730
       -0.18979
       -0.26327
       -0.20598
       -0.15586
       -0.16010
       -0.18096
       -0.16578
       -0.17662
       -0.12678
       -0.19473
       -0.17194
       -0.13937
       -0.16516
       -0.20612
       -0.15509
       -0.19964
       -0.15552
       -0.19784
       -0.20952
       -0.17469
       -0.15737
       -0.18763
       -0.18261
       -0.16675
       -0.23463
       -0.13392
       -0.15831
       -0.16419
       -0.16713
       -0.15360
       -0.15716
       -0.12961
       -0.20383
       -0.19707
       -0.10746
       -0.19569
       -0.16427
       -0.15252
       -0.12596
       -0.24600
       -0.15763
       -0.22344
       -0.15103
       -0.18171
       -0.13242
       -0.14403
       -0.14580
       -0.14179
       -0.14163
       -0.21282
       -0.19831
       -0.11442
       -0.18495
       -0.17235
       -0.17457
       -0.25574
       -0.15913
       -0.16839
       -0.18166
       -0.16540
       -0.15864
       -0.10539
       -0.20048
       -0.22875
       -0.23166
       -0.19291
       -0.13968
       -0.15499
       -0.16740
       -0.19115
       -0.15710
       -0.13271
       -0.12629
       -0.18550
       -0.15747
       -0.14427
       -0.14251
       -0.12986
       -0.17562
       -0.16478
       -0.15677
       -0.13032
       -0.21016
       -0.15492
       -0.15896
       -0.20510
       -0.17391
       -0.14711
       -0.25573
       -0.20105
       -0.22609
       -0.17309
       -0.20374
       -0.14821
       -0.20610
       -0.15181
       -0.16250
       -0.14569
       -0.25785
       -0.19516
       -0.18010
       -0.13709
       -0.48242
       -0.15543
       -0.14236
       -0.17396
       -0.17050
       -0.18539
       -0.14071
       -0.19254
       -0.18013
       -0.15673
       -0.15529
       -0.14364
       -0.17354
       -0.16881
       -0.19874
       -0.15663
       -0.17192
       -0.14566
       -0.16926
       -0.18008
       -0.15702
       -0.13344
       -0.13111
       -0.14446
       -0.17696
       -0.12718
       -0.16605
       -0.17596
       -0.17264
       -0.17425
       -0.15338
       -0.16766
       -0.13752
       -0.17699
       -0.18068
       -0.16047
       -0.19887
       -0.15911
       -0.17824
       -0.16335
       -0.18129
       -0.17821
       -0.19282
       -0.16451
       -0.19149
       -0.12891
       -0.17854
       -0.19948
       -0.19991
       -0.19983
       -0.14618
       -0.16246
       -0.20071
       -0.17966
       -0.16158
       -0.11991
       -0.27411
       -0.16478
       -0.20223
       -0.23935
       -0.16184
       -0.19598
       -0.13909
       -0.17254
       -0.17595
       -0.16279
       -0.14017
       -0.19748
       -0.17101
       -0.15877
       -0.15413
       -0.18110
       -0.17311
       -0.19176
       -0.17638
       -0.20584
       -0.18668
       -0.15166
       -0.13311
       -0.15665
       -0.18967
       -0.12530
       -0.22108
       -0.13177
       -0.13146
       -0.16491
       -0.16408
       -0.16149
       -0.13541
       -0.16201
       -0.19823
       -0.18448
       -0.12224
       -0.21753
       -0.14218
       -0.16183
       -0.16246
       -0.22643
       -0.12676
       -0.22193
       -0.16637
       -0.17812
       -0.17225
       -0.16876
       -0.12000
       -0.13625
       -0.15314
       -0.18013
       -0.20620
       -0.16442
       -0.21140
       -0.16881
       -0.14196
       -0.23085
       -0.17807
       -0.14829
       -0.17476
       -0.20127
       -0.15385
       -0.12142
       -0.17791
       -0.20659
       -0.21662
       -0.23386
       -0.14157
       -0.11577
       -0.16104
       -0.18448
       -0.16740
       -0.12588
       -0.12866
       -0.18466
       -0.16634
       -0.15640
       -0.17566
       -0.15522
       -0.12459
       -0.12373
       -0.17661
       -0.12306
       -0.22458
       -0.18047
       -0.14894
       -0.18950
       -0.20556
       -0.15692
       -0.23987
       -0.20941
       -0.24902
       -0.19050
       -0.20935
       -0.14737
       -0.16967
       -0.16390
       -0.17366
       -0.16263
       -0.24774
       -0.17971
       -0.18439
       -0.14767
       -0.52475
       -0.17506
       -0.16944
       -0.17619
       -0.17231
       -0.14730
       -0.13805
       -0.17553
       -0.20945
       -0.16952
       -0.16372
       -0.16828
       -0.16842
       -0.18587
       -0.22402
       -0.18019
       -0.16890
       -0.14033
       -0.17991
       -0.19584
       -0.16107
       -0.16635
       -0.14319
       -0.16884
       -0.17606
       -0.13103
       -0.15624
       -0.19408
       -0.19148
       -0.20647
       -0.16043
       -0.16566
       -0.16586
       -0.14507
       -0.17908
       -0.18571
       -0.20062
       -0.14951
       -0.18207
       -0.15733
       -0.17820
       -0.19441
       -0.17232
       -0.14626
       -0.17370
       -0.15787
       -0.18293
       -0.19271
       -0.20771
       -0.21109
       -0.18008
       -0.18525
       -0.21017
       -0.17530
       -0.18467
       -0.14981
       -0.22374
       -0.14709
       -0.20874
       -0.22043
       -0.15578
       -0.23798
       -0.14853
       -0.19787
       -0.19354
       -0.18414
       -0.18204
       -0.22749
       -0.14604
       -0.20315
       -0.17097
       -0.20777
       -0.15568
       -0.17202
       -0.19974
       -0.19445
       -0.18602
       -0.13260
       -0.14112
       -0.14275
       -0.15719
       -0.14669
       -0.24164
       -0.14798
       -0.12927
       -0.14887
       -0.15511
       -0.17476
       -0.14039
       -0.16999
       -0.21005
       -0.19167
       -0.15301
       -0.23364
       -0.14949
       -0.14137
       -0.17918
       -0.26994
       -0.14838
       -0.21009
       -0.19401
       -0.18737
       -0.20730
       -0.15622
       -0.12867
       -0.15191
       -0.14640
       -0.17985
       -0.18452
       -0.16879
       -0.19455
       -0.17744
       -0.16186
       -0.23708
       -0.13918
       -0.16259
       -0.16720
       -0.19963
       -0.15491
       -0.17526
       -0.19779
       -0.22383
       -0.21302
       -0.23074
       -0.15229
       -0.13768
       -0.13762
       -0.17817
       -0.16256
       -0.15766
       -0.11649
       -0.14574
       -0.21747
       -0.15590
       -0.16544
       -0.13727
       -0.14114
       -0.12980
       -0.19743
       -0.18720
       -0.23100
       -0.19894
       -0.12863
       -0.20492
       -0.20105
       -0.16247
       -0.23736
       -0.17933
       -0.25486
       -0.19644
       -0.17584
       -0.16764
       -0.18069
       -0.16884
       -0.15843
       -0.15644
       -0.24777
       -0.15384
       -0.18846
       -0.12840
       -0.56323
       -0.17830
       -0.19490
       -0.15626
       -0.18941
       -0.15919
       -0.15463
       -0.17475
       -0.19267
       -0.18801
       -0.16942
       -0.19383
       -0.17997
       -0.18451
       -0.22067
       -0.15871
       -0.17579
       -0.13035
       -0.20512
       -0.18093
       -0.16235
       -0.14292
       -0.12478
       -0.15182
       -0.17153
       -0.14909
       -0.17491
       -0.20845
       -0.20442
       -0.18351
       -0.12498
       -0.20178
       -0.18540
       -0.13816
       -0.18832
       -0.19954
       -0.19287
       -0.15567
       -0.16020
       -0.15674
       -0.16773
       -0.17365
       -0.13901
       -0.17905
       -0.17041
       -0.16933
       -0.19170
       -0.19538
       -0.19689
       -0.20298
       -0.17879
       -0.14383
       -0.17879
       -0.19466
       -0.17791
       -0.14600
       -0.22319
       -0.16317
       -0.22256
       -0.24760
       -0.15058
       -0.21723
       -0.17349
       -0.18438
       -0.18206
       -0.17942
       -0.19249
       -0.24653
       -0.15987
       -0.18664
       -0.20030
       -0.19840
       -0.18698
       -0.18744
       -0.21113
       -0.20175
       -0.20101
       -0.16179
       -0.12917
       -0.14238
       -0.15665
       -0.15306
       -0.25155
       -0.14873
       -0.16539
       -0.16943
       -0.15581
       -0.15693
       -0.17548
       -0.14906
       -0.20329
       -0.18103
       -0.15379
       -0.19853
       -0.15844
       -0.15208
       -0.18508
       -0.25870
       -0.14430
       -0.21733
       -0.19049
       -0.16933
       -0.19090
       -0.18703
       -0.13246
       -0.12386
       -0.13860
       -0.18761
       -0.16758
       -0.17722
       -0.19055
       -0.17439
       -0.16907
       -0.25359
       -0.17675
       -0.17279
       -0.17361
       -0.14873
       -0.14924
       -0.18981
       -0.16623
       -0.21213
       -0.17503
       -0.22487
       -0.20242
       -0.13091
       -0.15924
       -0.15892
       -0.15525
       -0.15851
       -0.15176
       -0.16008
       -0.18834
       -0.13729
       -0.16750
       -0.13623
       -0.15644
       -0.14539
       -0.19940
       -0.20313
       -0.21102
       -0.20454
       -0.17065
       -0.18005
       -0.21395
       -0.15174
       -0.23227
       -0.17484
       -0.22526
       -0.19432
       -0.20585
       -0.18954
       -0.19212
       -0.15695
       -0.17189
       -0.17089
       -0.25035
       -0.16966
       -0.20686
       -0.14572
       -0.59119
       -0.17134
       -0.17871
       -0.20412
       -0.20224
       -0.18448
       -0.16082
       -0.17489
       -0.16154
       -0.17031
       -0.15386
       -0.19070
       -0.18309
       -0.18725
       -0.23554
       -0.16303
       -0.18624
       -0.17177
       -0.19512
       -0.17667
       -0.16936
       -0.13722
       -0.13432
       -0.17920
       -0.19544
       -0.16838
       -0.17760
       -0.18425
       -0.15978
       -0.18158
       -0.13806
       -0.18022
       -0.19652
       -0.15526
       -0.17852
       -0.21649
       -0.22097
       -0.18177
       -0.17281
       -0.16155
       -0.14978
       -0.18428
       -0.15143
       -0.14496
       -0.19801
       -0.21983
       -0.14302
       -0.20889
       -0.17490
       -0.17301
       -0.18987
       -0.19635
       -0.18959
       -0.20408
       -0.19384
       -0.17101
       -0.19026
       -0.16908
       -0.26484
       -0.22525
       -0.13916
       -0.19915
       -0.14255
       -0.20496
       -0.16136
       -0.18136
       -0.16003
       -0.22879
       -0.16620
       -0.18319
       -0.17057
       -0.17084
       -0.17310
       -0.16652
       -0.19866
       -0.17896
       -0.15559
       -0.17727
       -0.14733
       -0.12204
       -0.17625
       -0.19004
       -0.27698
       -0.19537
       -0.19225
       -0.16300
       -0.18589
       -0.16167
       -0.17666
       -0.11405
       -0.19942
       -0.19605
       -0.17626
       -0.18888
       -0.17170
       -0.16234
       -0.16283
       -0.25175
       -0.13343
       -0.23471
       -0.18533
       -0.19382
       -0.19909
       -0.19104
       -0.18389
       -0.15219
       -0.12518
       -0.18685
       -0.20449
       -0.14840
       -0.19028
       -0.17336
       -0.16489
       -0.26202
       -0.18064
       -0.16203
       -0.19570
       -0.19598
       -0.16316
       -0.19467
       -0.15550
       -0.22335
       -0.16360
       -0.21435
       -0.18851
       -0.13791
       -0.15510
       -0.16430
       -0.13987
       -0.16277
       -0.18469
       -0.17262
       -0.17137
       -0.12524
       -0.15145
       -0.14767
       -0.17154
       -0.17108
       -0.19130
       -0.19280
       -0.21485
       -0.14820
       -0.17937
       -0.21401
       -0.19064
       -0.16801
       -0.23753
       -0.16429
       -0.25086
       -0.21282
       -0.20350
       -0.18117
       -0.19006
       -0.17515
       -0.15984
       -0.14772
       -0.23896
       -0.18313
       -0.19807
       -0.15370
       -0.65461
       -0.22651
       -0.17142
       -0.19803
       -0.16761
       -0.19814
       -0.15500
       -0.18232
       -0.16631
       -0.17269
       -0.12927
       -0.19724
       -0.18050
       -0.19395
       -0.23662
       -0.16464
       -0.17526
       -0.18275
       -0.23127
       -0.20446
       -0.14468
       -0.14216
       -0.14618
       -0.16401
       -0.19037
       -0.16495
       -0.17179
       -0.19649
       -0.15319
       -0.20375
       -0.11772
       -0.16167
       -0.16622
       -0.20166
       -0.13541
       -0.17451
       -0.19508
       -0.21240
       -0.18242
       -0.17971
       -0.18748
       -0.18788
       -0.15118
       -0.15181
       -0.21298
       -0.23333
       -0.17257
       -0.22596
       -0.15583
       -0.18426
       -0.18665
       -0.14229
       -0.21256
       -0.17390
       -0.16368
       -0.17827
       -0.17477
       -0.18416
       -0.23619
       -0.20852
       -0.17370
       -0.19986
       -0.15474
       -0.19813
       -0.16639
       -0.18041
       -0.16203
       -0.20418
       -0.19478
       -0.14235
       -0.20664
       -0.16588
       -0.13661
       -0.18047
       -0.16975
       -0.20260
       -0.16570
       -0.19967
       -0.14656
       -0.17968
       -0.14828
       -0.22264
       -0.28629
       -0.17900
       -0.18190
       -0.18730
       -0.18493
       -0.17652
       -0.16996
       -0.11044
       -0.17816
       -0.20330
       -0.14619
       -0.20758
       -0.17728
       -0.17562
       -0.17377
       -0.26309
       -0.15443
       -0.26111
       -0.19889
       -0.19545
       -0.19318
       -0.19120
       -0.17203
       -0.14907
       -0.12588
       -0.18208
       -0.22555
       -0.19443
       -0.19766
       -0.19059
       -0.19620
       -0.26400
       -0.18884
       -0.17148
       -0.18090
       -0.17262
       -0.17054
       -0.20602
       -0.17429
       -0.21725
       -0.18519
       -0.21598
       -0.19793
       -0.13840
       -0.12815
       -0.16822
       -0.14320
       -0.14531
       -0.18063
       -0.13994
       -0.16799
       -0.11420
       -0.17118
       -0.17589
       -0.15575
       -0.17713
       -0.21186
       -0.17909
       -0.20118
       -0.17516
       -0.18033
       -0.20037
       -0.18221
       -0.14028
       -0.24581
       -0.12637
       -0.26370
       -0.18767
       -0.19925
       -0.17534
       -0.15965
       -0.19964
       -0.18307
       -0.16887
       -0.24091
       -0.19573
       -0.16665
       -0.14947
       -0.73331
       -0.25615
       -0.16366
       -0.19091
       -0.17828
       -0.18575
       -0.19418
       -0.17651
       -0.17022
       -0.17418
       -0.14138
       -0.19205
       -0.17756
       -0.15618
       -0.20873
       -0.17215
       -0.17732
       -0.17529
       -0.23805
       -0.21014
       -0.12886
       -0.17148
       -0.13298
       -0.13881
       -0.18544
       -0.19560
       -0.18522
       -0.17355
       -0.14792
       -0.20150
       -0.11924
       -0.16634
       -0.16648
       -0.20806
       -0.16755
       -0.20160
       -0.20740
       -0.22955
       -0.16800
       -0.21279
       -0.17341
       -0.15589
       -0.14654
       -0.18561
       -0.21282
       -0.20803
       -0.14725
       -0.19308
       -0.16230
       -0.17428
       -0.19310
       -0.17267
       -0.20885
       -0.17420
       -0.14172
       -0.18311
       -0.20088
       -0.19050
       -0.23104
       -0.23046
       -0.19606
       -0.22289
       -0.17381
       -0.19721
       -0.14367
       -0.19032
       -0.16341
       -0.21953
       -0.19861
       -0.15446
       -0.19422
       -0.17460
       -0.14895
       -0.18105
       -0.16355
       -0.19043
       -0.17800
       -0.19620
       -0.13710
       -0.17416
       -0.15352
       -0.24092
       -0.28781
       -0.19216
       -0.15545
       -0.19573
       -0.19771
       -0.18334
       -0.16920
       -0.14259
       -0.21436
       -0.19116
       -0.18848
       -0.21933
       -0.21144
       -0.17599
       -0.17596
       -0.29387
       -0.18013
       -0.27633
       -0.20478
       -0.22003
       -0.19313
       -0.16960
       -0.15538
       -0.17719
       -0.11274
       -0.19360
       -0.21172
       -0.18615
       -0.20099
       -0.19435
       -0.18773
       -0.29198
       -0.24922
       -0.16783
       -0.21099
       -0.19948
       -0.14989
       -0.21400
       -0.20326
       -0.20239
       -0.21327
       -0.20048
       -0.18330
       -0.14115
       -0.17056
       -0.15441
       -0.17476
       -0.14041
       -0.15993
       -0.14355
       -0.21843
       -0.14608
       -0.13671
       -0.19840
       -0.19621
       -0.17958
       -0.20951
       -0.20357
       -0.19716
       -0.15082
       -0.18249
       -0.16365
       -0.16507
       -0.16416
       -0.25844
       -0.15870
       -0.25250
       -0.18424
       -0.19249
       -0.19681
       -0.19060
       -0.21092
       -0.18199
       -0.17620
       -0.22892
       -0.17620
       -0.18094
       -0.14873
       -0.81844
       -0.26105
       -0.17533
       -0.20318
       -0.19898
       -0.18256
       -0.17998
       -0.17752
       -0.20249
       -0.20133
       -0.13641
       -0.16967
       -0.19001
       -0.14745
       -0.20115
       -0.12981
       -0.15814
       -0.15707
       -0.22747
       -0.19151
       -0.15755
       -0.18229
       -0.19015
       -0.15489
       -0.18102
       -0.18740
       -0.16897
       -0.15344
       -0.17361
       -0.19616
       -0.14803
       -0.19246
       -0.17019
       -0.17679
       -0.17919
       -0.14690
       -0.22022
       -0.24684
       -0.18928
       -0.19987
       -0.16782
       -0.16264
       -0.13857
       -0.20816
       -0.22013
       -0.18839
       -0.17476
       -0.18166
       -0.15524
       -0.14834
       -0.20202
       -0.19212
       -0.21616
       -0.15396
       -0.14995
       -0.17239
       -0.20425
       -0.14063
       -0.22383
       -0.21687
       -0.19816
       -0.21390
       -0.16518
       -0.18572
       -0.17056
       -0.20646
       -0.17504
       -0.24572
       -0.23355
       -0.19368
       -0.17013
       -0.17077
       -0.16340
       -0.17451
       -0.18053
       -0.22649
       -0.20324
       -0.21841
       -0.16827
       -0.21002
       -0.17812
       -0.21848
       -0.28454
       -0.16965
       -0.20580
       -0.20682
       -0.20620
       -0.21985
       -0.20530
       -0.12603
       -0.22909
       -0.17181
       -0.15195
       -0.18967
       -0.23210
       -0.19283
       -0.13223
       -0.26321
       -0.19030
       -0.28089
       -0.22101
       -0.18048
       -0.20570
       -0.17888
       -0.12676
       -0.18096
       -0.14511
       -0.21908
       -0.22509
       -0.18818
       -0.21101
       -0.21965
       -0.20660
       -0.31044
       -0.21671
       -0.17412
       -0.22099
       -0.16677
       -0.15014
       -0.19407
       -0.19060
       -0.21364
       -0.21688
       -0.21414
       -0.15709
       -0.12701
       -0.20893
       -0.16230
       -0.17319
       -0.15280
       -0.12750
       -0.14994
       -0.25705
       -0.13596
       -0.15054
       -0.19484
       -0.20978
       -0.21807
       -0.19954
       -0.16969
       -0.17120
       -0.18470
       -0.20777
       -0.15867
       -0.20375
       -0.19222
       -0.22753
       -0.14734
       -0.24524
       -0.19153
       -0.19520
       -0.21899
       -0.17685
       -0.21133
       -0.18841
       -0.18759
       -0.24413
       -0.17317
       -0.22709
       -0.15579
       -0.92031
       -0.23346
       -0.18621
       -0.21692
       -0.20606
       -0.19220
       -0.17945
       -0.20808
       -0.19514
       -0.21783
       -0.15645
       -0.18985
       -0.19747
       -0.13990
       -0.18291
       -0.15960
       -0.19280
       -0.16744
       -0.25085
       -0.18415
       -0.18653
       -0.18802
       -0.21216
       -0.15858
       -0.21465
       -0.19825
       -0.18945
       -0.16029
       -0.13936
       -0.18501
       -0.14680
       -0.20195
       -0.16031
       -0.18726
       -0.18141
       -0.16012
       -0.22517
       -0.26577
       -0.17388
       -0.19268
       -0.20495
       -0.15711
       -0.16779
       -0.18054
       -0.19285
       -0.19196
       -0.18365
       -0.19103
       -0.14367
       -0.17315
       -0.17720
       -0.17482
       -0.23448
       -0.18805
       -0.15644
       -0.15319
       -0.22253
       -0.13027
       -0.21213
       -0.21289
       -0.19538
       -0.19976
       -0.16857
       -0.21020
       -0.18399
       -0.20522
       -0.15982
       -0.24845
       -0.24703
       -0.18213
       -0.17526
       -0.21181
       -0.20374
       -0.16039
       -0.23789
       -0.24545
       -0.21108
       -0.21202
       -0.17655
       -0.17551
       -0.18410
       -0.22480
       -0.30843
       -0.18684
       -0.17492
       -0.20820
       -0.19745
       -0.18966
       -0.21291
       -0.16667
       -0.19968
       -0.17589
       -0.18923
       -0.17935
       -0.19902
       -0.19485
       -0.16511
       -0.26543
       -0.21642
       -0.26841
       -0.19137
       -0.21011
       -0.18449
       -0.18254
       -0.16065
       -0.18254
       -0.16015
       -0.19421
       -0.24552
       -0.17099
       -0.19671
       -0.18492
       -0.18803
       -0.29452
       -0.22771
       -0.20608
       -0.20265
       -0.18811
       -0.17065
       -0.17793
       -0.18662
       -0.19030
       -0.20595
       -0.22504
       -0.14717
       -0.15337
       -0.20475
       -0.15908
       -0.17060
       -0.16274
       -0.14441
       -0.14980
       -0.22989
       -0.16291
       -0.17877
       -0.20046
       -0.22576
       -0.21246
       -0.19414
       -0.16631
       -0.21490
       -0.18209
       -0.19103
       -0.16862
       -0.22915
       -0.17860
       -0.24875
       -0.16219
       -0.21495
       -0.18114
       -0.19940
       -0.17519
       -0.17347
       -0.20690
       -0.19718
       -0.22344
       -0.25723
       -0.16972
       -0.23013
       -0.17961
       -1.01561
       -0.24212
       -0.16450
       -0.22436
       -0.20737
       -0.17377
       -0.16212
       -0.21864
       -0.18838
       -0.22350
       -0.14290
       -0.15026
       -0.18742
       -0.13875
       -0.20148
       -0.18593
       -0.18811
       -0.18430
       -0.22337
       -0.20811
       -0.20684
       -0.18869
       -0.21250
       -0.14872
       -0.25152
       -0.17361
       -0.16398
       -0.16036
       -0.17128
       -0.20270
       -0.13257
       -0.20901
       -0.14268
       -0.19355
       -0.16384
       -0.13950
       -0.26538
       -0.22551
       -0.16610
       -0.17765
       -0.19136
       -0.17300
       -0.18786
       -0.17909
       -0.17828
       -0.21955
       -0.16806
       -0.22461
       -0.17244
       -0.19477
       -0.19816
       -0.18377
       -0.21731
       -0.20408
       -0.18753
       -0.17108
       -0.22929
       -0.16154
       -0.21900
       -0.22363
       -0.19960
       -0.21244
       -0.15948
       -0.19054
       -0.17392
       -0.21508
       -0.18525
       -0.24332
       -0.23639
       -0.17378
       -0.18577
       -0.20640
       -0.22203
       -0.14414
       -0.24222
       -0.23900
       -0.22633
       -0.20826
       -0.18450
       -0.15404
       -0.19696
       -0.24391
       -0.29078
       -0.20940
       -0.16484
       -0.20823
       -0.20443
       -0.14041
       -0.23906
       -0.15794
       -0.24418
       -0.19165
       -0.20959
       -0.18773
       -0.20353
       -0.17379
       -0.19224
       -0.28111
       -0.17658
       -0.27449
       -0.19944
       -0.22686
       -0.21648
       -0.17778
       -0.15797
       -0.17939
       -0.16773
       -0.19613
       -0.23743
       -0.16078
       -0.19546
       -0.20120
       -0.20386
       -0.30312
       -0.19866
       -0.18042
       -0.15403
       -0.16005
       -0.18430
       -0.18566
       -0.21422
       -0.18742
       -0.20522
       -0.22703
       -0.15947
       -0.13952
       -0.17487
       -0.17728
       -0.18486
       -0.17921
       -0.15526
       -0.17521
       -0.25102
       -0.16664
       -0.22256
       -0.17358
       -0.18617
       -0.20820
       -0.20327
       -0.16446
       -0.22118
       -0.18038
       -0.18937
       -0.21193
       -0.25238
       -0.19523
       -0.26804
       -0.14566
       -0.18786
       -0.17393
       -0.19978
       -0.18257
       -0.21788
       -0.18330
       -0.18632
       -0.19168
       -0.26809
       -0.16958
       -0.21989
       -0.16681
       -1.15133
       -0.22814
       -0.18935
       -0.21302
       -0.19487
       -0.16810
       -0.14983
       -0.21303
       -0.20943
       -0.21094
       -0.13536
       -0.16192
       -0.22406
       -0.15740
       -0.20607
       -0.17580
       -0.19523
       -0.17054
       -0.21037
       -0.20761
       -0.22460
       -0.16995
       -0.19836
       -0.18453
       -0.22869
       -0.16288
       -0.18141
       -0.15799
       -0.16115
       -0.22183
       -0.14851
       -0.17809
       -0.15276
       -0.19531
       -0.19303
       -0.17082
       -0.26730
       -0.23924
       -0.20423
       -0.15833
       -0.15040
       -0.16804
       -0.16043
       -0.18571
       -0.21498
       -0.19642
       -0.19849
       -0.24894
       -0.17251
       -0.19772
       -0.16544
       -0.16425
       -0.21160
       -0.21505
       -0.15867
       -0.15385
       -0.20590
       -0.20201
       -0.21408
       -0.24643
       -0.15876
       -0.20839
       -0.16266
       -0.19685
       -0.14189
       -0.19363
       -0.16786
       -0.23273
       -0.21813
       -0.19810
       -0.18924
       -0.22241
       -0.19644
       -0.13967
       -0.20901
       -0.25334
       -0.26845
       -0.20671
       -0.16889
       -0.18230
       -0.19947
       -0.24392
       -0.27792
       -0.18863
       -0.16209
       -0.19288
       -0.19757
       -0.15210
       -0.23258
       -0.16593
       -0.25044
       -0.17668
       -0.20884
       -0.18993
       -0.20896
       -0.17362
       -0.17569
       -0.27017
       -0.15991
       -0.27063
       -0.18776
       -0.23134
       -0.19475
       -0.15008
       -0.16657
       -0.15605
       -0.16918
       -0.21207
       -0.25438
       -0.17627
       -0.21138
       -0.22047
       -0.22012
       -0.31270
       -0.17840
       -0.18094
       -0.18193
       -0.20813
       -0.21249
       -0.18285
       -0.22436
       -0.20620
       -0.19648
       -0.23643
       -0.18025
       -0.11997
       -0.17294
       -0.13482
       -0.18512
       -0.17994
       -0.15950
       -0.15931
       -0.25522
       -0.15751
       -0.16950
       -0.18256
       -0.19482
       -0.21012
       -0.20983
       -0.16607
       -0.22973
       -0.18532
       -0.17205
       -0.21758
       -0.25697
       -0.18329
       -0.27960
       -0.15284
       -0.18344
       -0.18307
       -0.20229
       -0.19769
       -0.19905
       -0.20341
       -0.20591
       -0.17262
       -0.26749
       -0.16656
       -0.19312
       -0.17729
       -1.23434
       -0.23006
       -0.17590
       -0.20085
       -0.18806
       -0.18978
       -0.16548
       -0.20021
       -0.20388
       -0.22305
       -0.14875
       -0.21042
       -0.20734
       -0.12555
       -0.17760
       -0.17494
       -0.19849
       -0.16088
       -0.19616
       -0.20768
       -0.21377
       -0.13228
       -0.20407
       -0.18640
       -0.22325
       -0.15697
       -0.16212
       -0.17916
       -0.17423
       -0.20044
       -0.14287
       -0.21666
       -0.12708
       -0.18205
       -0.20836
       -0.17945
       -0.22931
       -0.24507
       -0.19296
       -0.17615
       -0.16616
       -0.15006
       -0.16714
       -0.14908
       -0.19366
       -0.19083
       -0.20518
       -0.25759
       -0.16627
       -0.19214
       -0.18002
       -0.15641
       -0.21792
       -0.20253
       -0.18896
       -0.16943
       -0.22821
       -0.20011
       -0.26035
       -0.24564
       -0.17236
       -0.20352
       -0.15349
       -0.18369
       -0.14524
       -0.16461
       -0.16989
       -0.21283
       -0.20172
       -0.16269
       -0.20806
       -0.22944
       -0.22882
       -0.15672
       -0.21405
       -0.25098
       -0.22995
       -0.19973
       -0.21480
       -0.17187
       -0.20993
       -0.22515
       -0.29841
       -0.18679
       -0.17557
       -0.19276
       -0.21082
       -0.13918
       -0.20322
       -0.16039
       -0.24618
       -0.18088
       -0.18725
       -0.18390
       -0.21090
       -0.18653
       -0.15591
       -0.25255
       -0.19213
       -0.27343
       -0.21723
       -0.22887
       -0.18816
       -0.16094
       -0.14248
       -0.14670
       -0.20774
       -0.19850
       -0.26176
       -0.14288
       -0.23185
       -0.19968
       -0.20751
       -0.29192
       -0.19140
       -0.20707
       -0.19190
       -0.17696
       -0.19949
       -0.15588
       -0.21322
       -0.22546
       -0.19104
       -0.25524
       -0.19357
       -0.14894
       -0.17290
       -0.16741
       -0.19784
       -0.17974
       -0.18218
       -0.14072
       -0.23701
       -0.15537
       -0.19633
       -0.18965
       -0.22820
       -0.18419
       -0.22774
       -0.17465
       -0.21690
       -0.19480
       -0.15276
       -0.24056
       -0.22622
       -0.18146
       -0.29445
       -0.14789
       -0.15806
       -0.18188
       -0.21973
       -0.17936
       -0.20718
       -0.18239
       -0.19692
       -0.20258
       -0.25568
       -0.19169
       -0.20135
       -0.16875
       -1.29905
       -0.23924
       -0.18708
       -0.22884
       -0.17373
       -0.18533
       -0.16626
       -0.23430
       -0.21054
       -0.19771
       -0.17443
       -0.20583
       -0.21028
       -0.15751
       -0.20122
       -0.17774
       -0.20417
       -0.16675
       -0.22283
       -0.23662
       -0.22051
       -0.16825
       -0.18473
       -0.19942
       -0.23352
       -0.21349
       -0.18831
       -0.20566
       -0.20139
       -0.19840
       -0.18803
       -0.20273
       -0.12181
       -0.18751
       -0.21248
       -0.18561
       -0.23521
       -0.24434
       -0.21440
       -0.19167
       -0.19819
       -0.15429
       -0.18825
       -0.18485
       -0.21505
       -0.20045
       -0.18407
       -0.22430
       -0.15036
       -0.18166
       -0.17123
       -0.15968
       -0.24875
       -0.21856
       -0.19777
       -0.18166
       -0.24120
       -0.17708
       -0.25087
       -0.23567
       -0.17953
       -0.24496
       -0.15892
       -0.24477
       -0.15160
       -0.14673
       -0.15613
       -0.22116
       -0.19492
       -0.17130
       -0.19198
       -0.25634
       -0.25382
       -0.16222
       -0.19886
       -0.25114
       -0.25390
       -0.19805
       -0.20703
       -0.19407
       -0.19941
       -0.22663
       -0.31649
       -0.16255
       -0.19150
       -0.21145
       -0.19408
       -0.13546
       -0.18627
       -0.16598
       -0.20551
       -0.16684
       -0.20608
       -0.21059
       -0.19221
       -0.17573
       -0.16490
       -0.29621
       -0.19815
       -0.25868
       -0.19022
       -0.20979
       -0.19746
       -0.14771
       -0.17750
       -0.17875
       -0.19625
       -0.19893
       -0.23257
       -0.18241
       -0.23076
       -0.19063
       -0.20860
       -0.33035
       -0.21132
       -0.19707
       -0.17827
       -0.18617
       -0.19659
       -0.17577
       -0.20951
       -0.24172
       -0.22465
       -0.23989
       -0.19141
       -0.15437
       -0.17758
       -0.20483
       -0.21410
       -0.20507
       -0.20204
       -0.17145
       -0.24020
       -0.16926
       -0.21832
       -0.20796
       -0.24288
       -0.21086
       -0.23910
       -0.18242
       -0.24765
       -0.19990
       -0.16307
       -0.20828
       -0.21056
       -0.17740
       -0.27246
       -0.21129
       -0.20462
       -0.18354
       -0.18831
       -0.19056
       -0.23378
       -0.21078
       -0.20214
       -0.18053
       -0.27811
       -0.24468
       -0.19911
       -0.18434
       -1.33626
       -0.21487
       -0.16962
       -0.22833
       -0.18169
       -0.17977
       -0.16259
       -0.21473
       -0.22247
       -0.19677
       -0.14893
       -0.19817
       -0.19936
       -0.15603
       -0.21585
       -0.18228
       -0.20405
       -0.17328
       -0.24773
       -0.22017
       -0.20848
       -0.18981
       -0.16198
       -0.17240
       -0.22705
       -0.20556
       -0.20259
       -0.24337
       -0.19729
       -0.22300
       -0.19533
       -0.19929
       -0.17656
       -0.19966
       -0.22354
       -0.22104
       -0.22502
       -0.25083
       -0.22178
       -0.21444
       -0.19970
       -0.18636
       -0.16972
       -0.18589
       -0.22991
       -0.19863
       -0.17635
       -0.22813
       -0.16080
       -0.16877
       -0.18534
       -0.16547
       -0.23761
       -0.23975
       -0.17284
       -0.18734
       -0.25702
       -0.18106
       -0.25314
       -0.25373
       -0.13751
       -0.23579
       -0.14487
       -0.27351
       -0.20111
       -0.15586
       -0.20466
       -0.25909
       -0.23332
       -0.18016
       -0.17205
       -0.26637
       -0.23806
       -0.14865
       -0.22366
       -0.24236
       -0.24535
       -0.20522
       -0.19026
       -0.18033
       -0.19039
       -0.25783
       -0.31211
       -0.18136
       -0.18604
       -0.23266
       -0.18592
       -0.16049
       -0.17178
       -0.19779
       -0.22521
       -0.21619
       -0.19364
       -0.22427
       -0.19804
       -0.16171
       -0.15338
       -0.29288
       -0.18362
       -0.23144
       -0.20008
       -0.24524
       -0.17812
       -0.18202
       -0.18460
       -0.17962
       -0.17923
       -0.22100
       -0.26264
       -0.18414
       -0.21335
       -0.19608
       -0.19946
       -0.36374
       -0.23364
       -0.22328
       -0.20418
       -0.21891
       -0.19528
       -0.17689
       -0.19214
       -0.24325
       -0.22840
       -0.24600
       -0.16411
       -0.19410
       -0.15605
       -0.22776
       -0.19953
       -0.20332
       -0.23017
       -0.18333
       -0.26124
       -0.16751
       -0.18296
       -0.19809
       -0.21423
       -0.20299
       -0.23171
       -0.18561
       -0.27321
       -0.20092
       -0.20999
       -0.23107
       -0.21741
       -0.18698
       -0.27932
       -0.21328
       -0.21827
       -0.15989
       -0.20110
       -0.18367
       -0.27599
       -0.23402
       -0.18456
       -0.20336
       -0.28481
       -0.25923
       -0.17192
       -0.16243
       -1.38137
       -0.22357
       -0.18722
       -0.22930
       -0.15977
       -0.16531
       -0.18681
       -0.21418
       -0.19760
       -0.18864
       -0.15351
       -0.18315
       -0.22790
       -0.15822
       -0.22479
       -0.18171
       -0.17386
       -0.16305
       -0.23923
       -0.22728
       -0.18920
       -0.18559
       -0.15930
       -0.17209
       -0.22720
       -0.17548
       -0.21198
       -0.22515
       -0.18830
       -0.21728
       -0.19608
       -0.18979
       -0.20455
       -0.19083
       -0.19684
       -0.21537
       -0.21011
       -0.23447
       -0.22688
       -0.21658
       -0.18284
       -0.18793
       -0.14798
       -0.18923
       -0.26496
       -0.16330
       -0.19678
       -0.22960
       -0.15833
       -0.18083
       -0.23074
       -0.22181
       -0.21838
       -0.25628
       -0.20638
       -0.19700
       -0.26571
       -0.15887
       -0.28219
       -0.24611
       -0.17091
       -0.22131
       -0.14270
       -0.26433
       -0.18714
       -0.16468
       -0.18343
       -0.27316
       -0.20054
       -0.18305
       -0.19863
       -0.25707
       -0.23425
       -0.17992
       -0.23372
       -0.26235
       -0.25487
       -0.16402
       -0.16094
       -0.19333
       -0.18386
       -0.25263
       -0.31602
       -0.17834
       -0.19558
       -0.21594
       -0.18119
       -0.15072
       -0.19478
       -0.17800
       -0.24202
       -0.22654
       -0.18302
       -0.22831
       -0.18754
       -0.12897
       -0.20283
       -0.31004
       -0.19178
       -0.25408
       -0.20645
       -0.23703
       -0.18864
       -0.18774
       -0.19587
       -0.17056
       -0.17805
       -0.19671
       -0.26892
       -0.18080
       -0.20067
       -0.18035
       -0.22322
       -0.38615
       -0.23890
       -0.21973
       -0.24596
       -0.21664
       -0.18313
       -0.17480
       -0.19248
       -0.26468
       -0.21122
       -0.25102
       -0.15010
       -0.19073
       -0.17793
       -0.20229
       -0.19237
       -0.19832
       -0.22703
       -0.16696
       -0.24628
       -0.18595
       -0.16883
       -0.16103
       -0.19101
       -0.21339
       -0.28389
       -0.20854
       -0.26746
       -0.23736
       -0.18559
       -0.23723
       -0.21736
       -0.19961
       -0.27349
       -0.22949
       -0.24569
       -0.19157
       -0.20559
       -0.18711
       -0.27231
       -0.23126
       -0.18627
       -0.21672
       -0.24765
       -0.24885
       -0.20934
       -0.15154
       -1.38786
       -0.19835
       -0.21027
       -0.19607
       -0.16180
       -0.21702
       -0.17805
       -0.22402
       -0.19631
       -0.18687
       -0.14946
       -0.17437
       -0.24358
       -0.15732
       -0.21738
       -0.19036
       -0.19950
       -0.20205
       -0.25642
       -0.24006
       -0.18498
       -0.20160
       -0.16936
       -0.16086
       -0.25016
       -0.16671
       -0.21319
       -0.22629
       -0.21599
       -0.20831
       -0.18764
       -0.17272
       -0.18006
       -0.19534
       -0.17288
       -0.22000
       -0.26234
       -0.23557
       -0.23088
       -0.18651
       -0.20142
       -0.22708
       -0.17929
       -0.21232
       -0.27908
       -0.18969
       -0.21813
       -0.23251
       -0.16846
       -0.15878
       -0.19914
       -0.22575
       -0.21233
       -0.23997
       -0.21459
       -0.19975
       -0.23138
       -0.20178
       -0.27243
       -0.23584
       -0.14923
       -0.24127
       -0.14674
       -0.25738
       -0.17522
       -0.19552
       -0.19252
       -0.30097
       -0.20974
       -0.17185
       -0.23911
       -0.26356
       -0.26379
       -0.15600
       -0.25263
       -0.27821
       -0.25582
       -0.19951
       -0.16324
       -0.16733
       -0.20884
       -0.25657
       -0.27930
       -0.18647
       -0.20525
       -0.22276
       -0.21252
       -0.14332
       -0.17361
       -0.15936
       -0.22070
       -0.21926
       -0.21285
       -0.23057
       -0.18973
       -0.16621
       -0.23102
       -0.30662
       -0.19801
       -0.28276
       -0.17628
       -0.22092
       -0.19960
       -0.19632
       -0.18564
       -0.19274
       -0.16286
       -0.21929
       -0.24143
       -0.20257
       -0.15112
       -0.18371
       -0.21845
       -0.40566
       -0.23873
       -0.22753
       -0.23177
       -0.19964
       -0.17560
       -0.15819
       -0.19834
       -0.27755
       -0.20144
       -0.25770
       -0.18642
       -0.23625
       -0.15057
       -0.20154
       -0.19295
       -0.17930
       -0.20860
       -0.17425
       -0.21189
       -0.18286
       -0.23723
       -0.16214
       -0.18105
       -0.21626
       -0.26854
       -0.19529
       -0.26412
       -0.21292
       -0.20529
       -0.26893
       -0.22720
       -0.22399
       -0.28458
       -0.20482
       -0.24680
       -0.15405
       -0.22232
       -0.18101
       -0.27374
       -0.20531
       -0.19498
       -0.20248
       -0.25329
       -0.24398
       -0.22514
       -0.18832
       -1.40684
       -0.18517
       -0.23513
       -0.22187
       -0.19616
       -0.21900
       -0.19685
       -0.24913
       -0.20600
       -0.20463
       -0.17877
       -0.19349
       -0.20409
       -0.16199
       -0.23748
       -0.20042
       -0.19564
       -0.22103
       -0.28387
       -0.25233
       -0.20999
       -0.20719
       -0.17304
       -0.16708
       -0.24560
       -0.16963
       -0.20368
       -0.25596
       -0.20816
       -0.24709
       -0.19640
       -0.16143
       -0.18672
       -0.22584
       -0.17295
       -0.26211
       -0.22779
       -0.20592
       -0.21583
       -0.18756
       -0.17663
       -0.21169
       -0.19595
       -0.20863
       -0.25444
       -0.17944
       -0.22033
       -0.23661
       -0.16467
       -0.17812
       -0.19221
       -0.26028
       -0.20771
       -0.20768
       -0.23918
       -0.17740
       -0.22919
       -0.18994
       -0.27131
       -0.20270
       -0.19472
       -0.23419
       -0.18279
       -0.23452
       -0.14784
       -0.20573
       -0.22108
       -0.30606
       -0.23217
       -0.17011
       -0.22618
       -0.28585
       -0.27229
       -0.16550
       -0.23930
       -0.25180
       -0.25632
       -0.19242
       -0.19687
       -0.15850
       -0.22377
       -0.28213
       -0.29684
       -0.17840
       -0.21332
       -0.24775
       -0.21653
       -0.15669
       -0.22730
       -0.12354
       -0.22625
       -0.20933
       -0.20304
       -0.24021
       -0.19851
       -0.19677
       -0.19537
       -0.33750
       -0.20371
       -0.28338
       -0.19457
       -0.20699
       -0.21907
       -0.24105
       -0.18202
       -0.19811
       -0.17573
       -0.19998
       -0.23374
       -0.18601
       -0.17248
       -0.19355
       -0.19116
       -0.41087
       -0.23156
       -0.24575
       -0.21125
       -0.20385
       -0.20932
       -0.17678
       -0.21930
       -0.27402
       -0.22084
       -0.27682
       -0.15865
       -0.23912
       -0.14090
       -0.18553
       -0.20608
       -0.21003
       -0.18286
       -0.23336
       -0.23107
       -0.18020
       -0.23335
       -0.17317
       -0.18053
       -0.17250
       -0.26471
       -0.19790
       -0.25719
       -0.21921
       -0.22802
       -0.27155
       -0.23837
       -0.21814
       -0.29330
       -0.20038
       -0.26589
       -0.17539
       -0.21475
       -0.18774
       -0.28605
       -0.22079
       -0.16048
       -0.20434
       -0.25653
       -0.22875
       -0.22060
       -0.18951
       -1.41005
       -0.21029
       -0.23527
       -0.21189
       -0.20649
       -0.21151
       -0.18810
       -0.24213
       -0.22751
       -0.19599
       -0.17954
       -0.20018
       -0.18815
       -0.17841
       -0.24754
       -0.19937
       -0.21113
       -0.19884
       -0.26842
       -0.25734
       -0.20515
       -0.22341
       -0.16278
       -0.16603
       -0.18910
       -0.18424
       -0.20158
       -0.23359
       -0.18934
       -0.26685
       -0.17325
       -0.19395
       -0.17295
       -0.21306
       -0.20445
       -0.24896
       -0.24656
       -0.21596
       -0.21501
       -0.21948
       -0.21208
       -0.19441
       -0.21170
       -0.21820
       -0.27267
       -0.21637
       -0.21990
       -0.24648
       -0.18639
       -0.18558
       -0.18580
       -0.29977
       -0.18088
       -0.22394
       -0.22383
       -0.16847
       -0.22457
       -0.16818
       -0.26312
       -0.21641
       -0.20484
       -0.23522
       -0.17115
       -0.22155
       -0.15408
       -0.24193
       -0.22592
       -0.28588
       -0.26388
       -0.17434
       -0.21200
       -0.27514
       -0.27825
       -0.16740
       -0.24268
       -0.26897
       -0.28297
       -0.17884
       -0.22283
       -0.19699
       -0.25095
       -0.28031
       -0.34039
       -0.17466
       -0.19320
       -0.21042
       -0.21213
       -0.21138
       -0.27261
       -0.12922
       -0.23300
       -0.24383
       -0.20941
       -0.19807
       -0.18040
       -0.16425
       -0.19366
       -0.32352
       -0.15572
       -0.28112
       -0.19073
       -0.21109
       -0.23370
       -0.19949
       -0.17252
       -0.20329
       -0.19935
       -0.20079
       -0.23691
       -0.19523
       -0.16767
       -0.19039
       -0.17877
       -0.43631
       -0.26603
       -0.25286
       -0.19954
       -0.19735
       -0.19894
       -0.17600
       -0.21981
       -0.26351
       -0.18895
       -0.26528
       -0.16984
       -0.24921
       -0.14766
       -0.18178
       -0.23824
       -0.23407
       -0.18858
       -0.21732
       -0.21743
       -0.20924
       -0.23753
       -0.17200
       -0.20787
       -0.14963
       -0.25479
       -0.21725
       -0.30240
       -0.27334
       -0.21578
       -0.27985
       -0.21024
       -0.20641
       -0.34961
       -0.17643
       -0.27852
       -0.17785
       -0.21021
       -0.19978
       -0.29574
       -0.23607
       -0.20656
       -0.19079
       -0.26091
       -0.22485
       -0.20728
       -0.20258
       -1.45966
       -0.18086
       -0.26017
       -0.23974
       -0.19017
       -0.23209
       -0.18803
       -0.20193
       -0.26319
       -0.19765
       -0.19190
       -0.21671
       -0.20714
       -0.19224
       -0.26034
       -0.21427
       -0.21333
       -0.19609
       -0.26599
       -0.24720
       -0.20632
       -0.21855
       -0.17942
       -0.16904
       -0.19100
       -0.20235
       -0.22446
       -0.22581
       -0.20875
       -0.24558
       -0.18369
       -0.19081
       -0.19134
       -0.21593
       -0.24989
       -0.23807
       -0.27827
       -0.21395
       -0.23601
       -0.20483
       -0.21492
       -0.18294
       -0.22107
       -0.22059
       -0.25622
       -0.22495
       -0.24621
       -0.24514
       -0.22065
       -0.18367
       -0.18761
       -0.28956
       -0.20513
       -0.21838
       -0.24799
       -0.19971
       -0.23104
       -0.17589
       -0.23156
       -0.24548
       -0.20077
       -0.23771
       -0.19480
       -0.23265
       -0.19151
       -0.21328
       -0.21863
       -0.31258
       -0.25685
       -0.17006
       -0.22601
       -0.25072
       -0.26493
       -0.19575
       -0.24259
       -0.27221
       -0.29144
       -0.18061
       -0.21179
       -0.20907
       -0.24008
       -0.30588
       -0.35250
       -0.19943
       -0.20355
       -0.23467
       -0.20783
       -0.19765
       -0.28273
       -0.18121
       -0.19687
       -0.28249
       -0.20525
       -0.22160
       -0.17720
       -0.17233
       -0.20834
       -0.31750
       -0.19180
       -0.26062
       -0.22455
       -0.22025
       -0.20094
       -0.19941
       -0.18330
       -0.20423
       -0.24104
       -0.18105
       -0.25380
       -0.19122
       -0.17165
       -0.20928
       -0.17017
       -0.43665
       -0.24748
       -0.25406
       -0.20429
       -0.16259
       -0.20344
       -0.16094
       -0.21948
       -0.29992
       -0.18621
       -0.28548
       -0.18175
       -0.23076
       -0.16766
       -0.19113
       -0.24648
       -0.20873
       -0.22237
       -0.23244
       -0.23337
       -0.23781
       -0.24485
       -0.20886
       -0.20935
       -0.18596
       -0.26990
       -0.21246
       -0.30350
       -0.23997
       -0.24352
       -0.31014
       -0.25077
       -0.21238
       -0.32461
       -0.16825
       -0.27356
       -0.19496
       -0.24169
       -0.20513
       -0.31841
       -0.21858
       -0.22418
       -0.17778
       -0.25724
       -0.19793
       -0.18786
       -0.18453
       -1.43512
       -0.17813
       -0.24719
       -0.22834
       -0.19423
       -0.21879
       -0.20139
       -0.20756
       -0.24028
       -0.20628
       -0.20732
       -0.19395
       -0.21525
       -0.22738
       -0.26348
       -0.18619
       -0.23059
       -0.21019
       -0.28424
       -0.27331
       -0.22970
       -0.21190
       -0.17125
       -0.15511
       -0.20287
       -0.17569
       -0.21962
       -0.20770
       -0.20830
       -0.21656
       -0.18274
       -0.23498
       -0.21383
       -0.21914
       -0.22961
       -0.20903
       -0.28610
       -0.20524
       -0.26180
       -0.20806
       -0.23271
       -0.20353
       -0.25888
       -0.21800
       -0.25076
       -0.21946
       -0.27074
       -0.21926
       -0.20913
       -0.17797
       -0.22594
       -0.24773
       -0.22575
       -0.24839
       -0.25658
       -0.20386
       -0.25300
       -0.21560
       -0.23688
       -0.27382
       -0.18394
       -0.25104
       -0.23593
       -0.24610
       -0.20839
       -0.23192
       -0.21912
       -0.29447
       -0.25723
       -0.17330
       -0.24372
       -0.27511
       -0.23210
       -0.22789
       -0.23672
       -0.29608
       -0.29089
       -0.18473
       -0.22507
       -0.22267
       -0.23837
       -0.32055
       -0.37109
       -0.22608
       -0.21233
       -0.21607
       -0.21060
       -0.19285
       -0.28076
       -0.15199
       -0.23197
       -0.27459
       -0.21494
       -0.23899
       -0.19844
       -0.16373
       -0.19692
       -0.32662
       -0.20802
       -0.25334
       -0.21080
       -0.23356
       -0.22114
       -0.21382
       -0.19385
       -0.21949
       -0.22790
       -0.22814
       -0.28022
       -0.19885
       -0.19887
       -0.23482
       -0.20225
       -0.44104
       -0.21940
       -0.24302
       -0.23281
       -0.17371
       -0.21012
       -0.15903
       -0.21305
       -0.26340
       -0.20136
       -0.30007
       -0.20265
       -0.22331
       -0.19762
       -0.20770
       -0.23505
       -0.20863
       -0.21105
       -0.23325
       -0.23804
       -0.20620
       -0.20148
       -0.21081
       -0.25067
       -0.20115
       -0.25073
       -0.22688
       -0.26337
       -0.26848
       -0.24211
       -0.32326
       -0.24929
       -0.21299
       -0.33606
       -0.17872
       -0.26756
       -0.21267
       -0.24117
       -0.20967
       -0.37560
       -0.18113
       -0.22958
       -0.19608
       -0.29494
       -0.20025
       -0.20001
       -0.20525
       -1.44492
       -0.18459
       -0.25159
       -0.23909
       -0.19670
       -0.19670
       -0.22199
       -0.19927
       -0.22376
       -0.21113
       -0.18106
       -0.21174
       -0.21577
       -0.21144
       -0.23556
       -0.17824
       -0.20699
       -0.18296
       -0.29054
       -0.25647
       -0.22391
       -0.26422
       -0.19247
       -0.18302
       -0.20341
       -0.18162
       -0.19843
       -0.25299
       -0.21738
       -0.21546
       -0.19647
       -0.22669
       -0.19967
       -0.17443
       -0.20340
       -0.19551
       -0.28835
       -0.22511
       -0.26245
       -0.19244
       -0.25346
       -0.21175
       -0.25141
       -0.22626
       -0.22781
       -0.23261
       -0.24729
       -0.23565
       -0.19460
       -0.20295
       -0.24001
       -0.23717
       -0.23203
       -0.26252
       -0.27267
       -0.18272
       -0.27800
       -0.20004
       -0.24174
       -0.28263
       -0.16301
       -0.27989
       -0.19753
       -0.24067
       -0.22190
       -0.20638
       -0.21546
       -0.30464
       -0.29009
       -0.19994
       -0.27514
       -0.25621
       -0.24868
       -0.26064
       -0.25895
       -0.32198
       -0.30977
       -0.19301
       -0.25072
       -0.20923
       -0.25409
       -0.30005
       -0.37179
       -0.20880
       -0.20944
       -0.21276
       -0.21323
       -0.20359
       -0.28721
       -0.16575
       -0.24638
       -0.27692
       -0.21687
       -0.24700
       -0.22135
       -0.20056
       -0.17892
       -0.35552
       -0.19977
       -0.30396
       -0.24191
       -0.21382
       -0.23559
       -0.17987
       -0.18427
       -0.22248
       -0.20853
       -0.21692
       -0.24357
       -0.18874
       -0.20190
       -0.23886
       -0.22977
       -0.48823
       -0.24146
       -0.22961
       -0.25750
       -0.19445
       -0.23677
       -0.17904
       -0.20706
       -0.28099
       -0.22499
       -0.29576
       -0.20143
       -0.23074
       -0.20602
       -0.24022
       -0.24613
       -0.20302
       -0.19436
       -0.20400
       -0.21612
       -0.18593
       -0.21527
       -0.22028
       -0.25503
       -0.21810
       -0.27067
       -0.24108
       -0.26471
       -0.24389
       -0.24718
       -0.35041
       -0.24583
       -0.21803
       -0.33010
       -0.20513
       -0.28165
       -0.21425
       -0.24707
       -0.25409
       -0.38668
       -0.21942
       -0.19980
       -0.19606
       -0.27165
       -0.19400
       -0.22966
       -0.19693
       -1.44888
       -0.18827
       -0.22352
       -0.22961
       -0.21511
       -0.20485
       -0.20976
       -0.19370
       -0.24883
       -0.23223
       -0.19222
       -0.18933
       -0.20286
       -0.18619
       -0.23685
       -0.16027
       -0.20649
       -0.18694
       -0.30311
       -0.25122
       -0.22300
       -0.26520
       -0.15414
       -0.19960
       -0.20817
       -0.20520
       -0.23347
       -0.27056
       -0.21371
       -0.24725
       -0.20144
       -0.19582
       -0.20765
       -0.19554
       -0.20966
       -0.20308
       -0.28602
       -0.23842
       -0.21713
       -0.21515
       -0.22458
       -0.20068
       -0.25808
       -0.25749
       -0.23777
       -0.24365
       -0.24263
       -0.27390
       -0.23576
       -0.18677
       -0.26271
       -0.23369
       -0.19610
       -0.26604
       -0.27459
       -0.18601
       -0.28043
       -0.23690
       -0.26624
       -0.24912
       -0.14392
       -0.26330
       -0.19292
       -0.25001
       -0.20107
       -0.19971
       -0.22608
       -0.30020
       -0.26275
       -0.23241
       -0.27263
       -0.28904
       -0.25375
       -0.26303
       -0.27392
       -0.31456
       -0.31854
       -0.19828
       -0.26456
       -0.22052
       -0.23891
       -0.27244
       -0.41232
       -0.21828
       -0.20778
       -0.20515
       -0.20062
       -0.18251
       -0.28208
       -0.16161
       -0.20384
       -0.27468
       -0.20387
       -0.26125
       -0.21629
       -0.20600
       -0.20576
       -0.37661
       -0.20046
       -0.29689
       -0.23004
       -0.23397
       -0.22375
       -0.19654
       -0.18196
       -0.22370
       -0.19400
       -0.21359
       -0.25374
       -0.17616
       -0.22862
       -0.23163
       -0.21626
       -0.53808
       -0.23517
       -0.21629
       -0.27892
       -0.21510
       -0.23670
       -0.20250
       -0.22310
       -0.29436
       -0.21934
       -0.31794
       -0.18165
       -0.21342
       -0.23568
       -0.20067
       -0.25595
       -0.21382
       -0.19915
       -0.23362
       -0.22071
       -0.19399
       -0.22860
       -0.23020
       -0.25694
       -0.20457
       -0.24912
       -0.24849
       -0.27568
       -0.22961
       -0.25254
       -0.35263
       -0.25778
       -0.22117
       -0.37929
       -0.21744
       -0.28397
       -0.22679
       -0.25394
       -0.26481
       -0.37098
       -0.20376
       -0.20741
       -0.17189
       -0.30685
       -0.22110
       -0.24035
       -0.20474
       -1.40762
       -0.19599
       -0.22166
       -0.22848
       -0.25375
       -0.19820
       -0.21160
       -0.21130
       -0.25487
       -0.24162
       -0.20803
       -0.20332
       -0.19046
       -0.21238
       -0.22565
       -0.17053
       -0.23860
       -0.20238
       -0.30679
       -0.25625
       -0.23729
       -0.23462
       -0.19524
       -0.22365
       -0.16418
       -0.19426
       -0.22233
       -0.26290
       -0.24577
       -0.26515
       -0.19143
       -0.21214
       -0.19471
       -0.21024
       -0.20613
       -0.21984
       -0.26776
       -0.23528
       -0.20482
       -0.23868
       -0.23369
       -0.20890
       -0.27441
       -0.27065
       -0.22613
       -0.24608
       -0.21992
       -0.28617
       -0.24116
       -0.17778
       -0.24856
       -0.23815
       -0.16024
       -0.24845
       -0.26044
       -0.18094
       -0.28278
       -0.21008
       -0.25899
       -0.26183
       -0.18993
       -0.26891
       -0.18378
       -0.25821
       -0.19523
       -0.21480
       -0.24712
       -0.28935
       -0.27288
       -0.24847
       -0.25159
       -0.29707
       -0.25773
       -0.32638
       -0.26983
       -0.32253
       -0.33412
       -0.20259
       -0.28909
       -0.23369
       -0.24115
       -0.24605
       -0.43980
       -0.22801
       -0.15226
       -0.21041
       -0.21027
       -0.18735
       -0.24568
       -0.20101
       -0.22394
       -0.30695
       -0.19852
       -0.27045
       -0.22705
       -0.19847
       -0.24057
       -0.42100
       -0.22997
       -0.29092
       -0.24976
       -0.26272
       -0.22710
       -0.22440
       -0.19650
       -0.20935
       -0.14986
       -0.23992
       -0.26981
       -0.18904
       -0.23881
       -0.23273
       -0.19042
       -0.58094
       -0.26865
       -0.22182
       -0.27101
       -0.21585
       -0.21380
       -0.20603
       -0.21778
       -0.29043
       -0.24619
       -0.34690
       -0.20787
       -0.21367
       -0.23997
       -0.20807
       -0.23203
       -0.20910
       -0.21992
       -0.24001
       -0.22421
       -0.22432
       -0.23038
       -0.26269
       -0.25722
       -0.19670
       -0.25851
       -0.24651
       -0.32633
       -0.26952
       -0.24307
       -0.34681
       -0.27051
       -0.19662
       -0.39149
       -0.18864
       -0.29987
       -0.25461
       -0.22233
       -0.24813
       -0.38152
       -0.20996
       -0.24084
       -0.17249
       -0.29757
       -0.24186
       -0.25606
       -0.19483
       -1.41545
       -0.18928
       -0.24210
       -0.20519
       -0.24450
       -0.20784
       -0.22584
       -0.21758
       -0.23371
       -0.21313
       -0.20723
       -0.22603
       -0.16016
       -0.23719
       -0.23623
       -0.18829
       -0.24111
       -0.17613
       -0.29645
       -0.27267
       -0.24692
       -0.23714
       -0.20484
       -0.25464
       -0.18636
       -0.20480
       -0.22140
       -0.26448
       -0.26557
       -0.26152
       -0.18902
       -0.23031
       -0.19591
       -0.20249
       -0.22839
       -0.22532
       -0.28023
       -0.26043
       -0.22361
       -0.23352
       -0.23960
       -0.23790
       -0.25992
       -0.27848
       -0.22676
       -0.25129
       -0.23309
       -0.29789
       -0.24985
       -0.20502
       -0.26064
       -0.20744
       -0.20885
       -0.25151
       -0.27104
       -0.18926
       -0.24391
       -0.21398
       -0.24648
       -0.27198
       -0.18802
       -0.27718
       -0.19346
       -0.27502
       -0.17749
       -0.19765
       -0.23196
       -0.32677
       -0.28390
       -0.25819
       -0.25622
       -0.26430
       -0.25529
       -0.36443
       -0.26557
       -0.33348
       -0.35543
       -0.21658
       -0.27061
       -0.22664
       -0.22140
       -0.24447
       -0.48049
       -0.19322
       -0.19641
       -0.22553
       -0.22226
       -0.17530
       -0.25426
       -0.20178
       -0.24338
       -0.32770
       -0.20014
       -0.27357
       -0.23375
       -0.23515
       -0.23343
       -0.45457
       -0.24648
       -0.30367
       -0.24398
       -0.27846
       -0.24062
       -0.23784
       -0.23823
       -0.24665
       -0.18229
       -0.26620
       -0.28636
       -0.19770
       -0.23765
       -0.23233
       -0.19609
       -0.66156
       -0.25478
       -0.23886
       -0.25052
       -0.24147
       -0.21950
       -0.19848
       -0.23677
       -0.27817
       -0.22474
       -0.38638
       -0.22870
       -0.21910
       -0.25262
       -0.22890
       -0.21713
       -0.21483
       -0.21839
       -0.23339
       -0.22308
       -0.20728
       -0.19671
       -0.27898
       -0.24170
       -0.21450
       -0.27427
       -0.25504
       -0.32110
       -0.28411
       -0.27375
       -0.36200
       -0.26894
       -0.17787
       -0.40386
       -0.22789
       -0.29950
       -0.23845
       -0.23419
       -0.26473
       -0.35700
       -0.22040
       -0.24040
       -0.18842
       -0.28147
       -0.23983
       -0.27041
       -0.20572
       -1.45490
       -0.21445
       -0.27045
       -0.20094
       -0.25642
       -0.20896
       -0.21400
       -0.21153
       -0.25426
       -0.23255
       -0.20928
       -0.22665
       -0.17450
       -0.26703
       -0.24927
       -0.23483
       -0.22427
       -0.19379
       -0.27107
       -0.31475
       -0.25651
       -0.24256
       -0.21531
       -0.23425
       -0.19118
       -0.20160
       -0.23618
       -0.25572
       -0.25638
       -0.27284
       -0.18202
       -0.27120
       -0.20188
       -0.23154
       -0.26311
       -0.25999
       -0.30794
       -0.29282
       -0.24143
       -0.23786
       -0.22805
       -0.25536
       -0.27426
       -0.27598
       -0.23570
       -0.24800
       -0.25650
       -0.27647
       -0.26555
       -0.20623
       -0.23843
       -0.22079
       -0.24990
       -0.23938
       -0.23273
       -0.17881
       -0.22225
       -0.20465
       -0.26553
       -0.27331
       -0.19864
       -0.28256
       -0.19300
       -0.28585
       -0.18830
       -0.20766
       -0.19851
       -0.34121
       -0.27535
       -0.21185
       -0.26030
       -0.26166
       -0.26521
       -0.35128
       -0.25385
       -0.33274
       -0.39931
       -0.20237
       -0.26037
       -0.20275
       -0.22490
       -0.22330
       -0.52038
       -0.19916
       -0.18831
       -0.23474
       -0.23168
       -0.19056
       -0.29468
       -0.21012
       -0.27881
       -0.34499
       -0.18637
       -0.27283
       -0.25228
       -0.24483
       -0.23551
       -0.50056
       -0.24135
       -0.33131
       -0.25353
       -0.27185
       -0.27619
       -0.27198
       -0.23086
       -0.25193
       -0.21211
       -0.23700
       -0.29957
       -0.22014
       -0.21967
       -0.21222
       -0.22387
       -0.74411
       -0.20671
       -0.23748
       -0.25439
       -0.24342
       -0.23077
       -0.18849
       -0.20540
       -0.24661
       -0.21804
       -0.41648
       -0.24316
       -0.19817
       -0.23595
       -0.23530
       -0.21393
       -0.23827
       -0.19747
       -0.26131
       -0.24603
       -0.20401
       -0.19978
       -0.27254
       -0.26765
       -0.24046
       -0.28817
       -0.23713
       -0.32421
       -0.27241
       -0.27915
       -0.36149
       -0.29663
       -0.18557
       -0.42225
       -0.23702
       -0.27391
       -0.23311
       -0.23659
       -0.26066
       -0.33162
       -0.22184
       -0.23523
       -0.17268
       -0.30650
       -0.23799
       -0.26818
       -0.21014
       -1.43447
       -0.24960
       -0.27341
       -0.23353
       -0.26222
       -0.21155
       -0.20790
       -0.24386
       -0.27498
       -0.24657
       -0.18583
       -0.22553
       -0.20046
       -0.24778
       -0.25958
       -0.25992
       -0.24602
       -0.21333
       -0.29478
       -0.33075
       -0.23598
       -0.23306
       -0.21661
       -0.23652
       -0.24336
       -0.20138
       -0.26109
       -0.25585
       -0.26122
       -0.29799
       -0.19368
       -0.27075
       -0.21661
       -0.24089
       -0.25033
       -0.24789
       -0.29759
       -0.28875
       -0.25453
       -0.22019
       -0.21348
       -0.24612
       -0.28900
       -0.27003
       -0.27588
       -0.28692
       -0.22355
       -0.28298
       -0.25106
       -0.23704
       -0.25322
       -0.22390
       -0.23972
       -0.24646
       -0.21548
       -0.20287
       -0.27066
       -0.20583
       -0.25160
       -0.31229
       -0.22376
       -0.28717
       -0.18161
       -0.27729
       -0.19371
       -0.21776
       -0.20450
       -0.34532
       -0.26342
       -0.19479
       -0.25155
       -0.29353
       -0.24863
       -0.35010
       -0.26158
       -0.36798
       -0.43387
       -0.20068
       -0.25661
       -0.18381
       -0.24001
       -0.22883
       -0.55102
       -0.18124
       -0.24410
       -0.24131
       -0.24466
       -0.19338
       -0.30945
       -0.23414
       -0.27176
       -0.37004
       -0.20006
       -0.27296
       -0.25001
       -0.22531
       -0.21482
       -0.53914
       -0.26571
       -0.35854
       -0.26260
       -0.28101
       -0.24868
       -0.29373
       -0.22946
       -0.22188
       -0.23077
       -0.24967
       -0.27662
       -0.18910
       -0.19850
       -0.25721
       -0.24156
       -0.82865
       -0.23142
       -0.25435
       -0.24509
       -0.23949
       -0.23826
       -0.19275
       -0.19124
       -0.25531
       -0.21679
       -0.44269
       -0.25462
       -0.21226
       -0.25922
       -0.24621
       -0.21453
       -0.24509
       -0.25111
       -0.24277
       -0.24854
       -0.24610
       -0.22930
       -0.26811
       -0.23925
       -0.26420
       -0.28209
       -0.24572
       -0.31148
       -0.26850
       -0.28461
       -0.36817
       -0.29304
       -0.20136
       -0.45880
       -0.24659
       -0.26065
       -0.18362
       -0.23494
       -0.24966
       -0.32984
       -0.25365
       -0.24448
       -0.19080
       -0.34174
       -0.25732
       -0.29036
       -0.22288
       -1.41992
       -0.25102
       -0.23836
       -0.27523
       -0.24591
       -0.20811
       -0.21515
       -0.25409
       -0.27404
       -0.23410
       -0.21367
       -0.24611
       -0.20362
       -0.29052
       -0.27815
       -0.26821
       -0.27808
       -0.20052
       -0.29444
       -0.35724
       -0.24261
       -0.23261
       -0.22521
       -0.22930
       -0.21666
       -0.22302
       -0.26430
       -0.24348
       -0.25495
       -0.26993
       -0.19195
       -0.25830
       -0.22367
       -0.24168
       -0.25864
       -0.26352
       -0.29022
       -0.30523
       -0.26258
       -0.24976
       -0.22453
       -0.22248
       -0.29780
       -0.27720
       -0.25986
       -0.29631
       -0.18946
       -0.33324
       -0.22119
       -0.25415
       -0.27711
       -0.20801
       -0.25813
       -0.23755
       -0.22716
       -0.18819
       -0.29224
       -0.22065
       -0.27143
       -0.33009
       -0.26450
       -0.27109
       -0.19240
       -0.29626
       -0.21541
       -0.22821
       -0.21377
       -0.37573
       -0.26003
       -0.18193
       -0.25272
       -0.29978
       -0.26913
       -0.38739
       -0.23428
       -0.41060
       -0.47840
       -0.24027
       -0.25382
       -0.18677
       -0.26371
       -0.23573
       -0.63218
       -0.18769
       -0.24567
       -0.25873
       -0.23001
       -0.19040
       -0.29069
       -0.24768
       -0.27234
       -0.37447
       -0.19275
       -0.26086
       -0.26579
       -0.22685
       -0.19376
       -0.56490
       -0.22372
       -0.38245
       -0.26932
       -0.25875
       -0.24796
       -0.26479
       -0.19779
       -0.21844
       -0.22374
       -0.23666
       -0.29639
       -0.19993
       -0.25355
       -0.27250
       -0.22056
       -0.91351
       -0.27430
       -0.27966
       -0.25596
       -0.23793
       -0.25574
       -0.20612
       -0.18962
       -0.26008
       -0.22851
       -0.44157
       -0.23425
       -0.21158
       -0.27307
       -0.23893
       -0.23959
       -0.23353
       -0.26049
       -0.25025
       -0.24277
       -0.19699
       -0.21739
       -0.25149
       -0.25804
       -0.28573
       -0.28824
       -0.24146
       -0.32045
       -0.26362
       -0.27736
       -0.40205
       -0.28356
       -0.17714
       -0.47552
       -0.19391
       -0.28498
       -0.23226
       -0.22536
       -0.22952
       -0.31678
       -0.26067
       -0.26800
       -0.22291
       -0.34392
       -0.26785
       -0.27009
       -0.23116
       -1.42679
       -0.26675
       -0.21976
       -0.25643
       -0.21381
       -0.22247
       -0.20238
       -0.23315
       -0.26499
       -0.22534
       -0.23381
       -0.27192
       -0.23403
       -0.26976
       -0.27318
       -0.29759
       -0.28616
       -0.20887
       -0.28137
       -0.36525
       -0.26360
       -0.21831
       -0.22101
       -0.23529
       -0.24855
       -0.23412
       -0.24695
       -0.25175
       -0.26010
       -0.28010
       -0.20142
       -0.23106
       -0.18637
       -0.24228
       -0.27326
       -0.27417
       -0.30006
       -0.31414
       -0.26289
       -0.28845
       -0.23228
       -0.24228
       -0.30267
       -0.24807
       -0.30557
       -0.31253
       -0.20499
       -0.33856
       -0.24834
       -0.25303
       -0.26705
       -0.19952
       -0.28402
       -0.25714
       -0.22763
       -0.21186
       -0.32456
       -0.25800
       -0.30103
       -0.34333
       -0.24920
       -0.26225
       -0.18953
       -0.31025
       -0.21842
       -0.24956
       -0.22815
       -0.37472
       -0.26939
       -0.18167
       -0.24824
       -0.31413
       -0.25325
       -0.41386
       -0.23582
       -0.39983
       -0.49899
       -0.25231
       -0.22903
       -0.20837
       -0.25898
       -0.23300
       -0.74554
       -0.20257
       -0.26994
       -0.25963
       -0.22227
       -0.18407
       -0.28815
       -0.22262
       -0.26863
       -0.38172
       -0.17480
       -0.29112
       -0.26468
       -0.23223
       -0.19670
       -0.63550
       -0.25696
       -0.41434
       -0.28538
       -0.27133
       -0.24667
       -0.27396
       -0.19293
       -0.23681
       -0.20876
       -0.23896
       -0.30464
       -0.21637
       -0.27624
       -0.27072
       -0.23055
       -1.07149
       -0.28461
       -0.29194
       -0.27519
       -0.23400
       -0.24652
       -0.21423
       -0.20729
       -0.28126
       -0.27963
       -0.48822
       -0.24855
       -0.24807
       -0.28887
       -0.21071
       -0.21462
       -0.21672
       -0.24073
       -0.23539
       -0.25768
       -0.22720
       -0.23496
       -0.25587
       -0.25696
       -0.30735
       -0.27294
       -0.24250
       -0.33615
       -0.27623
       -0.27178
       -0.42931
       -0.30597
       -0.18892
       -0.52100
       -0.20652
       -0.29478
       -0.23106
       -0.20833
       -0.24744
       -0.30820
       -0.25891
       -0.29074
       -0.22663
       -0.39743
       -0.26785
       -0.27942
       -0.24576
       -1.40139
       -0.25965
       -0.22627
       -0.24150
       -0.23064
       -0.19187
       -0.22582
       -0.23116
       -0.28727
       -0.24043
       -0.25857
       -0.24834
       -0.24864
       -0.23642
       -0.29798
       -0.30734
       -0.29044
       -0.20284
       -0.30400
       -0.37900
       -0.24038
       -0.23088
       -0.24703
       -0.18734
       -0.26983
       -0.22128
       -0.24712
       -0.23238
       -0.25731
       -0.28625
       -0.21516
       -0.20332
       -0.17582
       -0.25417
       -0.24945
       -0.28224
       -0.30034
       -0.31253
       -0.28448
       -0.27519
       -0.21106
       -0.23940
       -0.31548
       -0.23511
       -0.28532
       -0.31200
       -0.21832
       -0.36286
       -0.26523
       -0.24205
       -0.25592
       -0.21307
       -0.28967
       -0.26861
       -0.24426
       -0.25343
       -0.34399
       -0.28934
       -0.31496
       -0.35960
       -0.26995
       -0.30144
       -0.16795
       -0.34372
       -0.20823
       -0.27949
       -0.20860
       -0.36829
       -0.26775
       -0.17780
       -0.25295
       -0.34112
       -0.26230
       -0.44774
       -0.29254
       -0.42211
       -0.53244
       -0.26828
       -0.24534
       -0.22646
       -0.29098
       -0.26210
       -0.86635
       -0.21256
       -0.24776
       -0.29143
       -0.24722
       -0.18789
       -0.25336
       -0.21699
       -0.30891
       -0.38148
       -0.17406
       -0.29500
       -0.24651
       -0.23158
       -0.22384
       -0.72350
       -0.22261
       -0.43167
       -0.30177
       -0.25851
       -0.24518
       -0.26602
       -0.20543
       -0.23382
       -0.20513
       -0.21485
       -0.33674
       -0.26887
       -0.28549
       -0.27570
       -0.23063
       -1.18245
       -0.29460
       -0.30089
       -0.28153
       -0.26905
       -0.25497
       -0.24069
       -0.20448
       -0.26631
       -0.25988
       -0.55331
       -0.24328
       -0.24051
       -0.29775
       -0.21031
       -0.22277
       -0.22763
       -0.21602
       -0.21107
       -0.24722
       -0.21497
       -0.21861
       -0.27209
       -0.30271
       -0.29462
       -0.29348
       -0.27774
       -0.34657
       -0.28629
       -0.27742
       -0.45806
       -0.31424
       -0.18095
       -0.58119
       -0.23663
       -0.30337
       -0.23851
       -0.25255
       -0.26286
       -0.30481
       -0.23646
       -0.29176
       -0.22138
       -0.42664
       -0.26154
       -0.30142
       -0.24574
       -1.39885
       -0.26406
       -0.20421
       -0.26063
       -0.22020
       -0.24224
       -0.23104
       -0.24711
       -0.28865
       -0.26893
       -0.26410
       -0.26942
       -0.29040
       -0.24063
       -0.29124
       -0.31915
       -0.29214
       -0.21195
       -0.31259
       -0.40123
       -0.21812
       -0.24585
       -0.21604
       -0.20133
       -0.26781
       -0.23143
       -0.26001
       -0.22962
       -0.28585
       -0.27384
       -0.20553
       -0.22095
       -0.19765
       -0.24694
       -0.25129
       -0.30915
       -0.32503
       -0.32555
       -0.29432
       -0.31429
       -0.24350
       -0.26111
       -0.32774
       -0.24494
       -0.29465
       -0.34001
       -0.19727
       -0.39023
       -0.27771
       -0.23443
       -0.27400
       -0.23959
       -0.26433
       -0.25953
       -0.24839
       -0.26089
       -0.36413
       -0.28043
       -0.32207
       -0.36713
       -0.28833
       -0.35128
       -0.19173
       -0.34919
       -0.22091
       -0.27630
       -0.22526
       -0.40984
       -0.25678
       -0.18438
       -0.24871
       -0.38295
       -0.29708
       -0.46990
       -0.31800
       -0.44403
       -0.57301
       -0.28172
       -0.24527
       -0.24851
       -0.25355
       -0.24415
       -0.98347
       -0.21500
       -0.25678
       -0.28548
       -0.24541
       -0.23388
       -0.30811
       -0.24233
       -0.30964
       -0.38889
       -0.17915
       -0.30850
       -0.24485
       -0.26746
       -0.24930
       -0.81763
       -0.25118
       -0.45136
       -0.31057
       -0.25440
       -0.25210
       -0.24896
       -0.23128
       -0.21840
       -0.21288
       -0.19588
       -0.32993
       -0.27164
       -0.30943
       -0.29387
       -0.20844
       -1.27697
       -0.30315
       -0.28573
       -0.28247
       -0.26555
       -0.24499
       -0.22571
       -0.19782
       -0.25804
       -0.26466
       -0.60318
       -0.24532
       -0.26610
       -0.32471
       -0.23801
       -0.22926
       -0.22803
       -0.21876
       -0.28159
       -0.25643
       -0.19096
       -0.25781
       -0.29980
       -0.30158
       -0.28538
       -0.32651
       -0.28208
       -0.36124
       -0.31638
       -0.24895
       -0.48950
       -0.34988
       -0.20361
       -0.64839
       -0.22947
       -0.31426
       -0.29714
       -0.26436
       -0.28135
       -0.34434
       -0.26641
       -0.30239
       -0.22190
       -0.47080
       -0.28563
       -0.32335
       -0.26006
       -1.39859
       -0.27684
       -0.23739
       -0.26126
       -0.19204
       -0.23941
       -0.25536
       -0.25327
       -0.30639
       -0.25110
       -0.25913
       -0.27120
       -0.28599
       -0.24378
       -0.28744
       -0.31402
       -0.31657
       -0.22027
       -0.33127
       -0.45114
       -0.22627
       -0.25405
       -0.23757
       -0.23598
       -0.26849
       -0.21371
       -0.28777
       -0.22027
       -0.26897
       -0.30565
       -0.22264
       -0.23889
       -0.19087
       -0.20146
       -0.25479
       -0.31508
       -0.31211
       -0.33555
       -0.28086
       -0.30381
       -0.23436
       -0.27862
       -0.35271
       -0.25542
       -0.28314
       -0.31259
       -0.22456
       -0.40537
       -0.27121
       -0.23652
       -0.30563
       -0.28582
       -0.24527
       -0.26400
       -0.26679
       -0.27060
       -0.40411
       -0.27013
       -0.31745
       -0.36258
       -0.29252
       -0.37347
       -0.19302
       -0.38287
       -0.21044
       -0.29418
       -0.22274
       -0.45878
       -0.26132
       -0.19445
       -0.26091
       -0.39974
       -0.29725
       -0.51175
       -0.32250
       -0.46947
       -0.62609
       -0.26879
       -0.25672
       -0.25792
       -0.26657
       -0.27378
       -1.11434
       -0.24550
       -0.25188
       -0.30606
       -0.26535
       -0.22270
       -0.30987
       -0.24517
       -0.33098
       -0.41813
       -0.21359
       -0.28931
       -0.27458
       -0.26569
       -0.25358
       -0.96853
       -0.25499
       -0.46667
       -0.32778
       -0.26450
       -0.25967
       -0.23919
       -0.24176
       -0.21340
       -0.22680
       -0.22353
       -0.37320
       -0.25942
       -0.34013
       -0.31485
       -0.23553
       -1.33408
       -0.28451
       -0.28536
       -0.28958
       -0.26128
       -0.26325
       -0.22396
       -0.19773
       -0.27304
       -0.25583
       -0.67177
       -0.24834
       -0.26722
       -0.33991
       -0.26425
       -0.24008
       -0.26136
       -0.20368
       -0.29325
       -0.25890
       -0.21819
       -0.26059
       -0.31957
       -0.32269
       -0.28234
       -0.34471
       -0.30661
       -0.39510
       -0.31494
       -0.25303
       -0.55399
       -0.34941
       -0.24921
       -0.73611
       -0.23980
       -0.33456
       -0.32814
       -0.30499
       -0.27887
       -0.36303
       -0.24038
       -0.28790
       -0.26815
       -0.50610
       -0.28389
       -0.31980
       -0.27435
       -1.42164
       -0.29906
       -0.23176
       -0.29551
       -0.17910
       -0.24189
       -0.26004
       -0.24912
       -0.32006
       -0.26344
       -0.23267
       -0.28482
       -0.28799
       -0.23151
       -0.29360
       -0.32923
       -0.31061
       -0.22875
       -0.32408
       -0.48993
       -0.24586
       -0.26682
       -0.25442
       -0.23985
       -0.27526
       -0.22805
       -0.28719
       -0.23355
       -0.26953
       -0.31394
       -0.24140
       -0.23548
       -0.23028
       -0.22116
       -0.26076
       -0.31665
       -0.32148
       -0.35508
       -0.26790
       -0.30874
       -0.26722
       -0.27695
       -0.38698
       -0.26930
       -0.28037
       -0.34044
       -0.20676
       -0.44925
       -0.28097
       -0.24924
       -0.30026
       -0.26711
       -0.25654
       -0.26348
       -0.25508
       -0.26519
       -0.42919
       -0.29143
       -0.35848
       -0.40573
       -0.30294
       -0.39066
       -0.21522
       -0.36360
       -0.19798
       -0.28673
       -0.23753
       -0.49035
       -0.27224
       -0.21426
       -0.27525
       -0.38779
       -0.31836
       -0.58067
       -0.32610
       -0.51091
       -0.70887
       -0.25906
       -0.25225
       -0.27012
       -0.29182
       -0.25311
       -1.23363
       -0.24267
       -0.27095
       -0.32758
       -0.27778
       -0.26213
       -0.32792
       -0.24242
       -0.32949
       -0.44756
       -0.22970
       -0.31715
       -0.27777
       -0.23869
       -0.25360
       -1.08287
       -0.24616
       -0.51554
       -0.32983
       -0.29073
       -0.24027
       -0.21357
       -0.25984
       -0.21981
       -0.22119
       -0.23347
       -0.39000
       -0.24373
       -0.36936
       -0.34815
       -0.23614
       -1.39158
       -0.31754
       -0.29910
       -0.31176
       -0.26993
       -0.24604
       -0.21651
       -0.20998
       -0.27043
       -0.30057
       -0.76628
       -0.25230
       -0.25241
       -0.35156
       -0.28221
       -0.23847
       -0.26515
       -0.19709
       -0.31745
       -0.27488
       -0.21902
       -0.29167
       -0.33131
       -0.29378
       -0.28280
       -0.37068
       -0.29458
       -0.44703
       -0.29208
       -0.24749
       -0.60868
       -0.33436
       -0.26584
       -0.86109
       -0.25162
       -0.36466
       -0.31974
       -0.31049
       -0.30435
       -0.40633
       -0.28026
       -0.29621
       -0.28122
       -0.51956
       -0.28829
       -0.35950
       -0.26272
       -1.44587
       -0.29875
       -0.24150
       -0.30969
       -0.19584
       -0.25965
       -0.26062
       -0.23275
       -0.31115
       -0.26942
       -0.19831
       -0.28009
       -0.28117
       -0.23075
       -0.30436
       -0.37677
       -0.33150
       -0.23655
       -0.33507
       -0.48948
       -0.24017
       -0.27330
       -0.25676
       -0.22703
       -0.31437
       -0.27407
       -0.31143
       -0.24020
       -0.30340
       -0.34162
       -0.23187
       -0.25781
       -0.24413
       -0.23706
       -0.28806
       -0.36017
       -0.33964
       -0.36096
       -0.25653
       -0.28663
       -0.27311
       -0.28633
       -0.37944
       -0.26577
       -0.29931
       -0.35967
       -0.25130
       -0.48149
       -0.26495
       -0.26278
       -0.27785
       -0.27111
       -0.23052
       -0.27234
       -0.23780
       -0.27102
       -0.47847
       -0.27305
       -0.36106
       -0.44461
       -0.28988
       -0.37265
       -0.18800
       -0.40156
       -0.19847
       -0.29765
       -0.24116
       -0.55385
       -0.27993
       -0.22321
       -0.28640
       -0.43908
       -0.38212
       -0.62159
       -0.32755
       -0.56386
       -0.80787
       -0.27636
       -0.24434
       -0.27831
       -0.28642
       -0.27627
       -1.33450
       -0.25600
       -0.28112
       -0.34538
       -0.26476
       -0.28105
       -0.38093
       -0.26684
       -0.34067
       -0.49393
       -0.23008
       -0.34116
       -0.28403
       -0.25489
       -0.26125
       -1.16623
       -0.25030
       -0.57419
       -0.35321
       -0.29953
       -0.24798
       -0.22262
       -0.24114
       -0.23773
       -0.20326
       -0.23768
       -0.38226
       -0.25798
       -0.38141
       -0.35721
       -0.27275
       -1.42119
       -0.31551
       -0.27577
       -0.31390
       -0.30177
       -0.23766
       -0.24535
       -0.21899
       -0.25385
       -0.32746
       -0.84195
       -0.23765
       -0.27239
       -0.30373
       -0.29776
       -0.20293
       -0.27585
       -0.22093
       -0.32857
       -0.30945
       -0.24390
       -0.30146
       -0.32891
       -0.32696
       -0.30118
       -0.36486
       -0.28141
       -0.49613
       -0.32149
       -0.27506
       -0.70225
       -0.35851
       -0.27224
       -0.95862
       -0.23730
       -0.36895
       -0.35101
       -0.35631
       -0.30935
       -0.42058
       -0.31787
       -0.30393
       -0.29363
       -0.57137
       -0.28594
       -0.37907
       -0.29162
       -1.43772
       -0.32771
       -0.27938
       -0.30860
       -0.21899
       -0.26372
       -0.29875
       -0.26178
       -0.33502
       -0.29453
       -0.21772
       -0.31909
       -0.28797
       -0.22374
       -0.33534
       -0.37729
       -0.34554
       -0.22617
       -0.34518
       -0.52927
       -0.25789
       -0.26822
       -0.23366
       -0.22771
       -0.32219
       -0.26609
       -0.29238
       -0.23839
       -0.27780
       -0.35560
       -0.21565
       -0.25688
       -0.26568
       -0.25963
       -0.33516
       -0.38149
       -0.35984
       -0.35034
       -0.28964
       -0.30913
       -0.31058
       -0.33265
       -0.41405
       -0.26285
       -0.33687
       -0.35297
       -0.20401
       -0.51021
       -0.26347
       -0.28843
       -0.23311
       -0.29126
       -0.26327
       -0.27274
       -0.26840
       -0.28076
       -0.55959
       -0.26806
       -0.39946
       -0.45547
       -0.27373
       -0.41384
       -0.22350
       -0.41189
       -0.24059
       -0.33153
       -0.25268
       -0.60749
       -0.27655
       -0.23612
       -0.28840
       -0.46679
       -0.41267
       -0.68918
       -0.32611
       -0.59478
       -0.94153
       -0.28366
       -0.24269
       -0.26684
       -0.29184
       -0.29352
       -1.39853
       -0.28987
       -0.31671
       -0.36431
       -0.28470
       -0.24674
       -0.39935
       -0.25675
       -0.36757
       -0.52614
       -0.25345
       -0.32257
       -0.30038
       -0.27339
       -0.27887
       -1.25890
       -0.26894
       -0.64345
       -0.33641
       -0.29772
       -0.26011
       -0.23777
       -0.24689
       -0.23921
       -0.25051
       -0.23322
       -0.37089
       -0.28318
       -0.40414
       -0.38556
       -0.27572
       -1.43524
       -0.33566
       -0.28642
       -0.31602
       -0.33079
       -0.24848
       -0.24785
       -0.24663
       -0.25272
       -0.30334
       -0.94461
       -0.24345
       -0.27014
       -0.27444
       -0.31286
       -0.24641
       -0.25293
       -0.22236
       -0.34134
       -0.31028
       -0.24870
       -0.33289
       -0.33597
       -0.33655
       -0.32822
       -0.37152
       -0.28650
       -0.51610
       -0.32263
       -0.30822
       -0.80949
       -0.38128
       -0.28137
       -1.05980
       -0.26909
       -0.36519
       -0.36972
       -0.38949
       -0.28090
       -0.41489
       -0.29992
       -0.29547
       -0.30654
       -0.63885
       -0.30490
       -0.41089
       -0.30146
       -1.47276
       -0.32304
       -0.27019
       -0.30735
       -0.20774
       -0.25512
       -0.35221
       -0.26778
       -0.38940
       -0.27968
       -0.21415
       -0.34044
       -0.28257
       -0.24122
       -0.37418
       -0.38740
       -0.36937
       -0.23411
       -0.32485
       -0.60220
       -0.27098
       -0.26951
       -0.26529
       -0.25702
       -0.34632
       -0.24802
       -0.28807
       -0.23749
       -0.27451
       -0.35861
       -0.23206
       -0.25458
       -0.27921
       -0.28286
       -0.33243
       -0.39862
       -0.35308
       -0.35829
       -0.30788
       -0.31031
       -0.32674
       -0.37018
       -0.46987
       -0.27602
       -0.35338
       -0.37310
       -0.23585
       -0.57704
       -0.29139
       -0.32699
       -0.21782
       -0.28823
       -0.24735
       -0.28041
       -0.25473
       -0.28452
       -0.61054
       -0.25986
       -0.43609
       -0.49992
       -0.26170
       -0.44327
       -0.20954
       -0.46572
       -0.24528
       -0.30916
       -0.30980
       -0.69818
       -0.27909
       -0.24871
       -0.29565
       -0.48792
       -0.44977
       -0.80126
       -0.33002
       -0.61885
       -1.05355
       -0.31206
       -0.26066
       -0.26462
       -0.28166
       -0.30808
       -1.47280
       -0.28223
       -0.32589
       -0.37429
       -0.27050
       -0.24444
       -0.41252
       -0.23452
       -0.39597
       -0.58834
       -0.27108
       -0.31029
       -0.33153
       -0.28005
       -0.28206
       -1.34396
       -0.28018
       -0.72942
       -0.37315
       -0.32749
       -0.30161
       -0.29012
       -0.24288
       -0.25846
       -0.26605
       -0.25941
       -0.37104
       -0.30314
       -0.43494
       -0.40463
       -0.27437
       -1.44375
       -0.36975
       -0.29471
       -0.33359
       -0.33098
       -0.28421
       -0.26754
       -0.25635
       -0.27958
       -0.30607
       -1.09589
       -0.26451
       -0.26734
       -0.26800
       -0.31568
       -0.27600
       -0.23991
       -0.23340
       -0.35249
       -0.36198
       -0.25509
       -0.33036
       -0.33390
       -0.36397
       -0.34873
       -0.37168
       -0.27580
       -0.56594
       -0.33212
       -0.34902
       -0.90841
       -0.43844
       -0.28355
       -1.22041
       -0.29485
       -0.40117
       -0.37962
       -0.41773
       -0.31323
       -0.47766
       -0.32084
       -0.28176
       -0.29993
       -0.73971
       -0.32061
       -0.43287
       -0.32967
       -1.42561
       -0.32011
       -0.25723
       -0.32211
       -0.23205
       -0.27834
       -0.37124
       -0.26802
       -0.41481
       -0.27543
       -0.22841
       -0.35488
       -0.30587
       -0.24503
       -0.40276
       -0.40271
       -0.36785
       -0.20176
       -0.33335
       -0.69832
       -0.23878
       -0.25865
       -0.27256
       -0.26847
       -0.34329
       -0.29585
       -0.28395
       -0.25628
       -0.28710
       -0.39533
       -0.22446
       -0.26914
       -0.26413
       -0.32985
       -0.34941
       -0.38040
       -0.39461
       -0.40282
       -0.34659
       -0.31248
       -0.35112
       -0.37767
       -0.50137
       -0.29532
       -0.37460
       -0.40913
       -0.24407
       -0.61320
       -0.30411
       -0.34698
       -0.22768
       -0.30012
       -0.31161
       -0.30959
       -0.28850
       -0.27090
       -0.69540
       -0.25845
       -0.47017
       -0.55335
       -0.27363
       -0.49777
       -0.26131
       -0.53767
       -0.24770
       -0.32144
       -0.28884
       -0.77869
       -0.24741
       -0.27975
       -0.31179
       -0.56845
       -0.46760
       -0.92427
       -0.33634
       -0.69012
       -1.18456
       -0.30221
       -0.26336
       -0.27448
       -0.31407
       -0.33584
       -1.45418
       -0.30832
       -0.35177
       -0.38424
       -0.29254
       -0.25765
       -0.46944
       -0.21578
       -0.40488
       -0.65733
       -0.26902
       -0.32560
       -0.33225
       -0.26663
       -0.28294
       -1.40652
       -0.30866
       -0.81054
       -0.39351
       -0.32430
       -0.32212
       -0.29380
       -0.24821
       -0.28772
       -0.26489
       -0.28248
       -0.37742
       -0.31784
       -0.49671
       -0.44871
       -0.28489
       -1.45515
       -0.42004
       -0.32569
       -0.34912
       -0.36463
       -0.27741
       -0.29205
       -0.27632
       -0.27976
       -0.31905
       -1.19543
       -0.25928
       -0.27254
       -0.26280
       -0.29371
       -0.34040
       -0.23829
       -0.25237
       -0.36773
       -0.37023
       -0.27390
       -0.32848
       -0.33314
       -0.39155
       -0.33750
       -0.42106
       -0.29417
       -0.63439
       -0.37846
       -0.35413
       -1.03421
       -0.51046
       -0.28166
       -1.32303
       -0.27897
       -0.46719
       -0.36155
       -0.43826
       -0.31653
       -0.54955
       -0.33031
       -0.30264
       -0.30337
       -0.82078
       -0.34453
       -0.47096
       -0.32508
       -1.44074
       -0.35080
       -0.27624
       -0.34648
       -0.22638
       -0.27294
       -0.36192
       -0.26086
       -0.46513
       -0.31295
       -0.25587
       -0.36649
       -0.32132
       -0.26257
       -0.41220
       -0.39574
       -0.37926
       -0.23229
       -0.32375
       -0.81584
       -0.24219
       -0.23523
       -0.29170
       -0.24326
       -0.36218
       -0.28316
       -0.28836
       -0.24563
       -0.29452
       -0.41873
       -0.20513
       -0.25905
       -0.29131
       -0.37200
       -0.36911
       -0.43510
       -0.42298
       -0.40881
       -0.34121
       -0.32550
       -0.35752
       -0.39524
       -0.55531
       -0.33214
       -0.41945
       -0.43145
       -0.28843
       -0.65896
       -0.30934
       -0.39568
       -0.23953
       -0.31547
       -0.32326
       -0.30521
       -0.30396
       -0.21354
       -0.80741
       -0.32276
       -0.50591
       -0.60365
       -0.29225
       -0.51420
       -0.26976
       -0.59235
       -0.24905
       -0.31991
       -0.28689
       -0.89659
       -0.28204
       -0.27127
       -0.31213
       -0.63810
       -0.52599
       -1.05088
       -0.34876
       -0.78744
       -1.30070
       -0.30638
       -0.25132
       -0.30046
       -0.33206
       -0.34722
       -1.46026
       -0.33137
       -0.39616
       -0.44586
       -0.28780
       -0.28321
       -0.51819
       -0.19458
       -0.40221
       -0.77847
       -0.26411
       -0.32196
       -0.34887
       -0.26512
       -0.31298
       -1.46956
       -0.34260
       -0.95874
       -0.41119
       -0.31913
       -0.30532
       -0.28798
       -0.26782
       -0.28470
       -0.28683
       -0.27162
       -0.39821
       -0.31333
       -0.52696
       -0.46186
       -0.31942
       -1.45374
       -0.46637
       -0.37036
       -0.37105
       -0.42653
       -0.30873
       -0.30123
       -0.31407
       -0.29358
       -0.32667
       -1.28352
       -0.26661
       -0.29682
       -0.27937
       -0.28687
       -0.34336
       -0.23367
       -0.25348
       -0.39850
       -0.37107
       -0.29469
       -0.33443
       -0.33103
       -0.43719
       -0.35618
       -0.47559
       -0.28046
       -0.69936
       -0.40293
       -0.37238
       -1.13634
       -0.55056
       -0.25765
       -1.37109
       -0.30172
       -0.51251
       -0.40250
       -0.48735
       -0.32145
       -0.60692
       -0.36042
       -0.29525
       -0.31456
       -0.92630
       -0.36177
       -0.50346
       -0.34233
       -1.39245
       -0.36848
       -0.31145
       -0.37605
       -0.30297
       -0.27203
       -0.37320
       -0.25094
       -0.49177
       -0.31360
       -0.25724
       -0.42176
       -0.36175
       -0.29425
       -0.44651
       -0.41830
       -0.36997
       -0.22370
       -0.32566
       -0.93223
       -0.26637
       -0.25796
       -0.34798
       -0.24903
       -0.36135
       -0.25662
       -0.30338
       -0.25902
       -0.28664
       -0.46118
       -0.23774
       -0.27385
       -0.30572
       -0.38274
       -0.40223
       -0.49381
       -0.45970
       -0.41121
       -0.35272
       -0.34980
       -0.40012
       -0.42420
       -0.61949
       -0.36169
       -0.44650
       -0.44094
       -0.33481
       -0.72920
       -0.30412
       -0.40836
       -0.22366
       -0.31120
       -0.34168
       -0.34009
       -0.31444
       -0.23199
       -0.92506
       -0.37091
       -0.56645
       -0.68662
       -0.29865
       -0.57382
       -0.29927
       -0.69337
       -0.24856
       -0.27184
       -0.27936
       -1.01285
       -0.30765
       -0.22751
       -0.33689
       -0.74911
       -0.57448
       -1.18374
       -0.32238
       -0.94755
       -1.37494
       -0.32475
       -0.25952
       -0.32906
       -0.36406
       -0.38167
       -1.50883
       -0.36730
       -0.44254
       -0.50636
       -0.29306
       -0.27469
       -0.60422
       -0.20487
       -0.42086
       -0.90370
       -0.27250
       -0.32429
       -0.31402
       -0.30000
       -0.32583
       -1.46624
       -0.38168
       -1.07869
       -0.45918
       -0.35308
       -0.31801
       -0.29239
       -0.25120
       -0.27079
       -0.31682
       -0.26938
       -0.39907
       -0.32538
       -0.54341
       -0.47610
       -0.33295
       -1.46143
       -0.47488
       -0.40198
       -0.43718
       -0.47187
       -0.32995
       -0.31398
       -0.31738
       -0.31747
       -0.36044
       -1.31286
       -0.27067
       -0.34759
       -0.32154
       -0.27287
       -0.38688
       -0.24328
       -0.27887
       -0.39956
       -0.39772
       -0.32569
       -0.34912
       -0.33862
       -0.45410
       -0.34519
       -0.51498
       -0.30466
       -0.79319
       -0.43421
       -0.39782
       -1.22793
       -0.62062
       -0.26795
       -1.37787
       -0.34597
       -0.56378
       -0.45115
       -0.53055
       -0.36554
       -0.71014
       -0.41240
       -0.32064
       -0.29058
       -1.02779
       -0.38678
       -0.52936
       -0.36161
       -1.41327
       -0.37920
       -0.30272
       -0.38758
       -0.35755
       -0.28068
       -0.40596
       -0.27755
       -0.52909
       -0.34316
       -0.26651
       -0.43885
       -0.38558
       -0.32266
       -0.48574
       -0.45213
       -0.41618
       -0.24846
       -0.34235
       -1.06922
       -0.30382
       -0.26973
       -0.35077
       -0.27995
       -0.37484
       -0.28950
       -0.29166
       -0.27532
       -0.30188
       -0.50727
       -0.25036
       -0.26208
       -0.31829
       -0.38217
       -0.45196
       -0.56427
       -0.52826
       -0.42286
       -0.35885
       -0.36856
       -0.40678
       -0.46930
       -0.67877
       -0.37072
       -0.48076
       -0.42834
       -0.31621
       -0.82365
       -0.30855
       -0.42328
       -0.26320
       -0.30308
       -0.35355
       -0.35578
       -0.32259
       -0.24511
       -1.03361
       -0.39850
       -0.65193
       -0.79139
       -0.31279
       -0.62579
       -0.30365
       -0.80694
       -0.25628
       -0.28695
       -0.31927
       -1.13094
       -0.30705
       -0.23274
       -0.37980
       -0.86679
       -0.67783
       -1.26104
       -0.39345
       -1.07026
       -1.42716
       -0.32661
       -0.26160
       -0.36862
       -0.38671
       -0.42530
       -1.50865
       -0.36978
       -0.47030
       -0.57757
       -0.28801
       -0.28606
       -0.67037
       -0.21415
       -0.43041
       -1.02680
       -0.27335
       -0.32733
       -0.32664
       -0.30716
       -0.35127
       -1.49013
       -0.39776
       -1.19310
       -0.50653
       -0.39744
       -0.30166
       -0.29476
       -0.25574
       -0.28188
       -0.31211
       -0.27134
       -0.42012
       -0.32812
       -0.59825
       -0.54137
       -0.33514
       -1.47623
       -0.50134
       -0.42982
       -0.50148
       -0.51565
       -0.36820
       -0.31258
       -0.36661
       -0.29082
       -0.42358
       -1.37232
       -0.27847
       -0.38180
       -0.35032
       -0.26022
       -0.43387
       -0.25470
       -0.28451
       -0.40754
       -0.42362
       -0.31960
       -0.34820
       -0.34452
       -0.47170
       -0.33994
       -0.58254
       -0.33665
       -0.96474
       -0.47457
       -0.43059
       -1.34568
       -0.66290
       -0.26241
       -1.45176
       -0.39988
       -0.61833
       -0.50257
       -0.59481
       -0.43313
       -0.82157
       -0.48479
       -0.34210
       -0.29566
       -1.15035
       -0.38679
       -0.58163
       -0.40827
       -1.43789
       -0.40746
       -0.32721
       -0.38918
       -0.38919
       -0.30220
       -0.41929
       -0.30235
       -0.59653
       -0.35674
       -0.26548
       -0.50295
       -0.41314
       -0.32789
       -0.53054
       -0.43304
       -0.42886
       -0.26030
       -0.31728
       -1.20118
       -0.32754
       -0.31016
       -0.36787
       -0.28446
       -0.39161
       -0.31709
       -0.31890
       -0.27112
       -0.31783
       -0.57306
       -0.24517
       -0.30414
       -0.36204
       -0.40108
       -0.48474
       -0.62808
       -0.60941
       -0.48087
       -0.41221
       -0.38597
       -0.41741
       -0.52794
       -0.80218
       -0.39830
       -0.55983
       -0.46733
       -0.36153
       -0.95194
       -0.27478
       -0.44086
       -0.28256
       -0.34319
       -0.34846
       -0.39133
       -0.35203
       -0.21960
       -1.16639
       -0.44074
       -0.72678
       -0.92884
       -0.30765
       -0.68201
       -0.34689
       -0.91732
       -0.29099
       -0.30159
       -0.32911
       -1.22914
       -0.32763
[truncated: 17,520,311 more chars]
